# Supplementary material for: Body‐Wide Inactivation of the Myc‐Like Mlx Transcription Factor Network Accelerates Aging and Increases the Lifetime Cancer Incidence
Source: Adv Sci (Weinh). 2024 Jul 8;11(34):2401593. doi: 10.1002/advs.202401593 (PMC11425880; doi:10.1002/advs.202401593)
Supplement: Supplementary file 2 — Supporting Information [file ADVS-11-2401593-s001.zip]

Archive with 7 entries (7 files):
- Supplementary_File1--updated.xlsx
- Supplementary_File2--444952.xlsx
- Supplementary_File3--_445807.xlsx
- Supplementary_File4--_1100953.xlsx
- Supplementary_File5--3399807.xlsx
- Supplementary_File6--_4476129.xlsx
- Supplementary_File7.csv
