# Supplementary material for: Body‐Wide Inactivation of the Myc‐Like Mlx Transcription Factor Network Accelerates Aging and Increases the Lifetime Cancer Incidence
Source: Adv Sci (Weinh). 2024 Jul 8;11(34):2401593. doi: 10.1002/advs.202401593 (PMC11425880; doi:10.1002/advs.202401593)
Supplement: Supplementary file 2 — Supporting Information [file ADVS-11-2401593-s001.zip › Supplementary_File1--updated.xlsx]

## Sheet: Fig6A
Category	GeneSet	Tissue	Soure of library	compare	GeneSet ID	setSize	enrichmentScore	NES	pvalue	p.adjust	qvalue	rank	leading_edge	Enriched Gene List
Translation/Ribosomal structure & function
shown in Fig6A	C5=GOMF_TRANSLATION_REGULATOR_ACTIVITY_NUCLEIC_ACID_BINDING	Liver	C5	X5LvsW5L	GOMF_TRANSLATION_REGULATOR_ACTIVITY_NUCLEIC_ACID_BINDING	102	-0.338523	-1.6063	0.00368922	0.0348015	0.0274703	4168	tags=49%, list=28%, signal=36%	DAZ1/DAZL/EEF1A2/DAZ3/DAZ2/DAZ4/EIF2B5/EIF3E/DENR/ETF1/MTIF3/RARA/EIF2B4/RPS27L/EIF1AD/EIF3B/EIF3M/GTPBP1/EIF1/EIF6/SHMT2/EIF5A/EIF5AL1/EIF3D/EIF3G/TUFM/SHMT1/EIF2B2/HBS1L/EIF4E2/MCTS1/EIF4B/ABTB1/EIF2D/EIF3K/EIF3L/PAIP2/EEF2/EEF1D/MRPL58/EEF1G/EIF2S2/EIF2A/EEF1B2/EIF3I/EEF1A1/EIF3F/MIF4GD/PAIP1/EIF3H
shown in Fig6A	C5=GOMF_TRANSLATION_REGULATOR_ACTIVITY_NUCLEIC_ACID_BINDING	Skel. muscle	C5	X5SvsW5S	GOMF_TRANSLATION_REGULATOR_ACTIVITY_NUCLEIC_ACID_BINDING	103	-0.531005	-2.39589	3.32524e-10	5.28661e-08	4.54923e-08	3035	tags=50%, list=19%, signal=41%	EIF1/GTPBP2/EIF3D/EIF1AD/EIF2S3/EIF2S3B/MTIF3/EIF3J/GFM2/ABTB1/EEF1B2/EIF4E3/EIF3L/MIF4GD/EEF2/EIF2B2/GTPBP1/MCTS1/SHMT2/EEF1D/COPS5/EIF2B5/EIF2B4/EEF1A2/TSFM/EIF5A/EIF5AL1/EIF3F/PAIP1/EIF6/EIF2B1/HBS1L/EIF3G/PAIP2/EIF4E1B/EIF3H/EIF3K/EIF3B/EIF1AX/MTRF1L/EIF2A/EIF3I/EIF1B/ABCF1/MTRF1/EIF2D/EIF3M/EEF1G/TUFM/RPS27L/DENR/MRPL58
shown in Fig6A	C5=GOMF_TRANSLATION_REGULATOR_ACTIVITY_NUCLEIC_ACID_BINDING	Adipose tissue	C5	X5FvsW5F	GOMF_TRANSLATION_REGULATOR_ACTIVITY_NUCLEIC_ACID_BINDING	102	-0.399366	-1.91351	5.78682e-05	0.00105499	0.000812546	3454	tags=38%, list=21%, signal=30%	EIF2B1/EIF3M/TYMS/EIF3G/EIF2A/EEF1A1/ABTB1/MTIF2/EIF4E/EIF1AX/EIF6/MTRF1/MTRFR/EEF1D/EIF3I/EIF2B5/EEF1B2/PAIP2/EIF3H/EIF1AD/COPS5/DENR/EIF3F/EIF3K/MTIF3/EIF1B/TSFM/EIF4E2/EEF1G/RPS27L/EIF3L/EIF2D/EIF5A/EIF5AL1/MRPL58/MCTS1/EIF2B4/MIF4GD/TUFM
shown in Fig6A	C5=GOMF_TRANSLATION_ELONGATION_FACTOR_ACTIVITY	Liver	C5	X5LvsW5L	GOMF_TRANSLATION_ELONGATION_FACTOR_ACTIVITY	19	-0.571876	-1.79911	0.00555156	0.0460904	0.0363811	2844	tags=58%, list=19%, signal=47%	GTPBP1/EIF5A/EIF5AL1/TUFM/HBS1L/ABTB1/EEF2/EEF1D/EEF1G/EEF1B2/EEF1A1
shown in Fig6A	C5=GOMF_TRANSLATION_ELONGATION_FACTOR_ACTIVITY	Skel. muscle	C5	X5SvsW5S	GOMF_TRANSLATION_ELONGATION_FACTOR_ACTIVITY	19	-0.658029	-2.04899	0.000306518	0.00975334	0.00839294	2949	tags=74%, list=19%, signal=60%	GTPBP2/GFM2/ABTB1/EEF1B2/EEF2/GTPBP1/EEF1D/EEF1A2/TSFM/EIF5A/EIF5AL1/HBS1L/EEF1G/TUFM
shown in Fig6A	C5=GOMF_TRANSLATION_ELONGATION_FACTOR_ACTIVITY	Adipose tissue	C5	X5FvsW5F	GOMF_TRANSLATION_ELONGATION_FACTOR_ACTIVITY	19	-0.618484	-2.04559	0.000436097	0.00557177	0.00429134	3036	tags=47%, list=18%, signal=39%	EEF1A1/ABTB1/EEF1D/EEF1B2/TSFM/EEF1G/EIF5A/EIF5AL1/TUFM
shown in Fig6A	C5=GOCC_POLYSOMAL_RIBOSOME	Liver	C5	X5LvsW5L	GOCC_POLYSOMAL_RIBOSOME	25	-0.696414	-2.41731	1.03281e-06	6.73081e-05	5.31291e-05	1570	tags=72%, list=10%, signal=65%	RPL31/RPL30/RPL38/RPS21/RPS23/RPL39/RPL18/RPL24/RPL18A/RPL8/RPL32/RPL6/RPS26/BTF3/RPL10A/RPL36A/RPL19/EIF3H
shown in Fig6A	C5=GOCC_POLYSOMAL_RIBOSOME	Skel. muscle	C5	X5SvsW5S	GOCC_POLYSOMAL_RIBOSOME	26	-0.649487	-2.19028	2.58475e-05	0.00137696	0.0011849	2400	tags=77%, list=15%, signal=65%	RPL8/RPL30/BTF3/RPL39/RPL6/RPL10A/RPS23/RPL18/RPS29/RPS28/RPL38/RPL18A/RPL31/EIF3H/RPS21/RPL36A/RPL32/RPL19/RPL24/RPS26
shown in Fig6A	C5=GOCC_POLYSOMAL_RIBOSOME	Adipose tissue	C5	X5FvsW5F	GOCC_POLYSOMAL_RIBOSOME	27	-0.600352	-2.19162	7.40685e-05	0.00129734	0.0009992	2632	tags=78%, list=16%, signal=65%	BTF3/RPS28/RPL18A/RPS21/RPS23/RPL32/RPL18/RPL10A/RPL30/RPL39/RPL31/RPS29/EIF3H/RPL6/RPS26/ELAVL4/RPL24/RPL19/RPL36A/RPL38/RPL8
shown in Fig6A	C5=GOCC_MITOCHONDRIAL_SMALL_RIBOSOMAL_SUBUNIT	Liver	C5	X5LvsW5L	GOCC_MITOCHONDRIAL_SMALL_RIBOSOMAL_SUBUNIT	26	-0.72257	-2.53303	1.11787e-07	1.04171e-05	8.22263e-06	2861	tags=73%, list=19%, signal=59%	MRPS26/MRPS11/MRPS34/MRPS24/MRPL42/MRPS28/MRPS18A/MRPS18C/MRPS21/MRPS12/DAP3/MRPS17/MRPS10/MRPS35/MRPS7/MRPS6/MRPS33/MRPS15/MRPS9
shown in Fig6A	C5=GOCC_MITOCHONDRIAL_SMALL_RIBOSOMAL_SUBUNIT	Skel. muscle	C5	X5SvsW5S	GOCC_MITOCHONDRIAL_SMALL_RIBOSOMAL_SUBUNIT	26	-0.850882	-2.86946	1e-10	1.78509e-08	1.5361e-08	2129	tags=88%, list=13%, signal=77%	MRPS26/MRPS18B/MRPS27/MRPS35/MRPS10/MRPS17/MRPS5/MRPS24/MRPS28/MRPS15/MRPS34/DAP3/MRPS11/MRPS14/MRPS18C/MRPS16/MRPS33/MRPS21/MRPS7/MRPS12/MRPS18A/MRPL42/MRPS9
shown in Fig6A	C5=GOCC_MITOCHONDRIAL_SMALL_RIBOSOMAL_SUBUNIT	Adipose tissue	C5	X5FvsW5F	GOCC_MITOCHONDRIAL_SMALL_RIBOSOMAL_SUBUNIT	26	-0.809317	-2.91436	1e-10	7.89538e-09	6.08097e-09	2227	tags=88%, list=13%, signal=77%	MRPS9/MRPL42/MRPS5/MRPS11/MRPS22/MRPS33/MRPS28/MRPS21/MRPS24/MRPS35/MRPS27/MRPS18C/MRPS16/MRPS15/MRPS10/MRPS12/DAP3/MRPS14/MRPS34/MRPS26/MRPS17/MRPS7/MRPS18A
shown in Fig6A	C5=GOCC_MITOCHONDRIAL_LARGE_RIBOSOMAL_SUBUNIT	Liver	C5	X5LvsW5L	GOCC_MITOCHONDRIAL_LARGE_RIBOSOMAL_SUBUNIT	52	-0.671929	-2.81874	1e-10	1.9942e-08	1.57411e-08	2613	tags=77%, list=17%, signal=64%	MRPL51/MRPL4/MRPL34/MRPL57/MRPL44/MRPL42/MRPL50/MRPL41/MRPL20/MRPL37/MRPS18A/MRPL10/MRPL16/MRPL46/MRPL14/MRPL19/MRPL13/MRPL21/MRPL11/MRPL35/MRPL15/MRPL28/MRPL36/MRPL54/MRPL23/MRPL52/MPV17L2/MRPL2/MRPL43/MRPL9/MRPL30/MRPL38/MRPL53/MRPL40/MRPL58/MRPL48/MRPL24/MRPS30/MRPL33/MRPL32
shown in Fig6A	C5=GOCC_MITOCHONDRIAL_LARGE_RIBOSOMAL_SUBUNIT	Skel. muscle	C5	X5SvsW5S	GOCC_MITOCHONDRIAL_LARGE_RIBOSOMAL_SUBUNIT	52	-0.791203	-3.09507	1e-10	1.78509e-08	1.5361e-08	2671	tags=88%, list=17%, signal=74%	MRPL32/MRPL24/MRPL44/MRPL45/MRPL3/MRPL27/MRPL49/MRPL28/MRPL10/MRPL20/MRPL9/MRPL13/MRPL41/MRPL2/MRPL23/MPV17L2/MRPL21/MRPL14/MRPL52/MRPL57/MRPL55/MRPS30/MRPL16/MRPL18/MRPL33/MRPL38/MRPL36/MRPL17/MRPL51/MRPL50/MRPL15/MRPL22/MRPL37/MRPL54/MRPL4/MRPL53/MRPL11/MRPL43/MRPL30/MRPL48/MRPL34/MRPS18A/MRPL58/MRPL42/MRPL39/MRPL46
shown in Fig6A	C5=GOCC_MITOCHONDRIAL_LARGE_RIBOSOMAL_SUBUNIT	Adipose tissue	C5	X5FvsW5F	GOCC_MITOCHONDRIAL_LARGE_RIBOSOMAL_SUBUNIT	52	-0.850041	-3.58011	1e-10	7.89538e-09	6.08097e-09	2344	tags=96%, list=14%, signal=83%	MTERF4/MRPL9/MRPL42/MRPL13/MRPL39/MRPL15/MPV17L2/MRPL14/MRPL23/MRPL49/MRPL24/MRPL41/MRPS30/MRPL32/MRPL19/MRPL21/MRPL11/MRPL28/MRPL47/MRPL27/MRPL35/MRPL2/MRPL20/MRPL48/MRPL54/MRPL52/MRPL30/MRPL4/MRPL57/MRPL3/MRPL16/MRPL38/MRPL18/MRPL43/MRPL51/MRPL45/MRPL58/MRPL33/MRPL36/MRPL17/MRPL53/MRPL10/MRPL34/MRPL22/MRPL37/MRPL50/MRPL46/MRPL44/MRPL55/MRPS18A
shown in Fig6A	C5=GOCC_CYTOSOLIC_SMALL_RIBOSOMAL_SUBUNIT	Liver	C5	X5LvsW5L	GOCC_CYTOSOLIC_SMALL_RIBOSOMAL_SUBUNIT	34	-0.771114	-2.85254	1e-10	1.9942e-08	1.57411e-08	3352	tags=97%, list=22%, signal=76%	RPS27/RPS29/RPS27L/MRPS11/RPS28/HBA1/HBA2/RPS2/ISG15/RPS19/RPS21/RPS23/RPS16/RPS13/UBA52/RPS9/RPS6/RPS5/RPS20/RPS8/RPSA/RPS15/RPS14/EIF2A/RPS7/RPS4X/RPS26/RPS3/RPS3A/RPS11/RPS24/B3GALT4/RPS25
shown in Fig6A	C5=GOCC_CYTOSOLIC_SMALL_RIBOSOMAL_SUBUNIT	Skel. muscle	C5	X5SvsW5S	GOCC_CYTOSOLIC_SMALL_RIBOSOMAL_SUBUNIT	34	-0.767754	-2.75658	1e-10	1.78509e-08	1.5361e-08	2747	tags=85%, list=17%, signal=71%	ISG15/RPS27/RPS3/RPS4X/RPS9/RPS5/RPS8/RPS16/RPS13/RPS23/RPS20/RPS3A/RPS29/RPS19/RPS28/RPS15/UBA52/RPSA/RPS11/RPS21/RPS14/RPS2/MRPS11/RPS24/RPS7/RPS26/EIF2A/RPS25/RPS27L
shown in Fig6A	C5=GOCC_CYTOSOLIC_SMALL_RIBOSOMAL_SUBUNIT	Adipose tissue	C5	X5FvsW5F	GOCC_CYTOSOLIC_SMALL_RIBOSOMAL_SUBUNIT	34	-0.739977	-2.836	1e-10	7.89538e-09	6.08097e-09	3914	tags=91%, list=24%, signal=70%	B3GALT4/RPS27/EIF2A/RPS6/RPS7/RPS14/RPS8/RPS28/RPS3A/RPS21/RPS23/RPS5/RPS3/RPS24/RPS16/RPS9/RPS13/RPS29/RPS4X/RPS26/MRPS11/RPSA/RPS20/RPS25/RPS19/RPS2/RPS15/ISG15/RPS27L/RPS11/UBA52
shown in Fig6A	C5=GOCC_CYTOSOLIC_LARGE_RIBOSOMAL_SUBUNIT	Liver	C5	X5LvsW5L	GOCC_CYTOSOLIC_LARGE_RIBOSOMAL_SUBUNIT	41	-0.822229	-3.23614	1e-10	1.9942e-08	1.57411e-08	1914	tags=85%, list=13%, signal=75%	RPL7L1/RPL22/RPL37/RPL31/RPL23/RPLP1/RPL30/RPL38/RPL27/RPL39/RPL18/UBA52/RPL24/RPL18A/RPL8/RPL37A/RPL32/RPL4/RPL26/RPL35A/RPL13/RPL14/RPL6/RPL29/RPL34/RPL15/RPL10A/RPL35/RPL28/RPL27A/RPL12/RPL36A/RPL23A/RPL19/RPL7
shown in Fig6A	C5=GOCC_CYTOSOLIC_LARGE_RIBOSOMAL_SUBUNIT	Skel. muscle	C5	X5SvsW5S	GOCC_CYTOSOLIC_LARGE_RIBOSOMAL_SUBUNIT	41	-0.714867	-2.67105	1e-10	1.78509e-08	1.5361e-08	2409	tags=80%, list=15%, signal=68%	RPLP1/RPL8/RPL30/RPL13/RPL39/RPL6/RPL10A/RPL34/RPL18/RPL37A/RPL23A/RPL14/RPL23/RPL15/RPL7/RPL38/RPL12/RPL27/RPL3L/RPL18A/UBA52/RPL31/RPL27A/RPL35A/RPL36A/RPL29/RPL32/RPL28/ZCCHC17/RPL19/RPL24/RPL26/RPL35
shown in Fig6A	C5=GOCC_CYTOSOLIC_LARGE_RIBOSOMAL_SUBUNIT	Adipose tissue	C5	X5FvsW5F	GOCC_CYTOSOLIC_LARGE_RIBOSOMAL_SUBUNIT	41	-0.798942	-3.2092	1e-10	7.89538e-09	6.08097e-09	2650	tags=90%, list=16%, signal=76%	RPL22/RPL23/RPL34/RPL12/RPL37/RPL18A/RPL4/RPL7/RPL15/RPL32/RPL35A/RPL18/RPL10A/RPL30/RPL39/RPL13/RPL31/RPL35/RPL6/RPL27A/RPL14/RPL26/MRPL1/RPL24/RPL27/RPL23A/RPL19/RPLP1/RPL36A/RPL37A/RPL38/RPL7L1/RPL8/RPL29/RPL28/ZCCHC17/UBA52
shown in Fig6A	C5=GOBP_RRNA_METABOLIC_PROCESS	Liver	C5	X5LvsW5L	GOBP_RRNA_METABOLIC_PROCESS	249	-0.344711	-1.85507	5.15493e-07	3.93591e-05	3.10678e-05	3649	tags=41%, list=24%, signal=32%	RPP25/DIMT1/REXO4/TBL3/SART1/MPHOSPH6/RRP36/RPP30/NHP2/NSA2/RPS27/SMARCB1/EXOSC7/NOP56/UTP23/MACROH2A1/LYAR/ANG/GTF3A/DEDD/METTL5/MRPS11/EBNA1BP2/RPP40/NOP10/PA2G4/EIF6/RBFA/BOP1/RPF1/RPS28/MRPL44/RRP1/PELO/ISG20/POLR1G/RRP7A/IMP4/MRTO4/LSM6/BRIX1/C1D/EIF4A3/PIN4/DDX49/BUD23/RPL7L1/RRS1/POP7/DDX54/RPP38/WDR18/NIFK/TRMT112/GTF3C6/WDR74/MARS1/EXOSC2/NOP9/RPS19/FBL/RPUSD3/EXOSC6/NOB1/PPAN/EXOSC5/RPS…
shown in Fig6A	C5=GOBP_RRNA_METABOLIC_PROCESS	Skel. muscle	C5	X5SvsW5S	GOBP_RRNA_METABOLIC_PROCESS	248	-0.295275	-1.51088	0.00111103	0.0246828	0.02124	2789	tags=30%, list=18%, signal=25%	POP4/DDX56/FBL/GTF3A/RPS27/ZNHIT3/POP7/NIFK/EIF4A3/SLX9/POP5/NSA2/TSR3/MRPL44/DEDD/DDX49/RPS8/RPS16/C1D/NPM3/RPL10A/WDR55/FDXACB1/DEDD2/NOP10/GTF2H5/WDR18/PIN4/SNU13/RPL14/NSUN5/BOP1/EXOSC8/MRTO4/RPS19/EIF6/RPS28/RPS15/RRP1/RPL7/LSM6/EXOSC3/EXOSC4/EXOSC1/RPL27/DDX54/NOC4L/RPF2/GTF3C6/TRMT112/RPL35A/RPS21/RPS14/RBFA/EMG1/PIH1D1/BUD23/MRPS11/METTL5/MRM2/RPS24/RPS7/ERI3/LYAR/RPL26/RPL35/RPS25/MACROH…
shown in Fig6A	C5=GOBP_RRNA_METABOLIC_PROCESS	Adipose tissue	C5	X5FvsW5F	GOBP_RRNA_METABOLIC_PROCESS	249	-0.307256	-1.70003	3.45899e-05	0.000694777	0.000535113	4131	tags=41%, list=25%, signal=31%	REXO4/WDR74/RPF2/SLFN13/RPUSD3/FBL/DCAF13/GTF3C5/LSM6/GTF3C6/RPS27/MRTO4/UTP23/RRP7A/NIFK/RRP1/EIF4A3/WDR12/RPUSD1/GAR1/RPS6/RPS7/TRIR/NOP53/RPS14/NSA2/ANG/NGDN/RPP30/RRP9/METTL18/NPM3/SLX9/ERCC2/PIH1D1/RPS8/RPS28/DDX56/METTL5/RPS21/MTERF4/NUDT16/RPL7/RRP36/RPL35A/EIF6/RPL10A/RPS24/RPS16/FRG1/SNU13/MRM3/EMG1/GTF3A/PIN4/RPL35/EXOSC7/RPP25/RPL14/RPL26/TFB1M/FBLL1/MRPS11/ERI3/MRPL1/NSUN5/TSR2/DDX49/…
shown in Fig6A	C5=GOBP_MITOCHONDRIAL_TRANSLATION	Liver	C5	X5LvsW5L	GOBP_MITOCHONDRIAL_TRANSLATION	70	-0.511079	-2.27346	4.91331e-07	3.82739e-05	3.02112e-05	5161	tags=69%, list=34%, signal=45%	AARS2/QRSL1/EARS2/MTG2/RMND1/YARS2/TSFM/LARS2/MRPS14/CDK5RAP1/MTG1/MRPS16/MTIF3/MRPL51/NGRN/MALSU1/NOA1/MRPS11/RCC1L/GATB/C1QBP/SHMT2/MRPL57/GARS1/TARS2/MRPS34/MRPL44/MRPS24/MRPS28/MRPS18A/MRPL16/HARS1/UQCC2/TUFM/MRPS21/NDUFA7/MRPS12/COA3/MRPS17/RPUSD3/MRPL23/MPV17L2/MRPL2/FASTKD3/MRPS7/MRPL58/MRPS6/MRPS15
shown in Fig6A	C5=GOBP_MITOCHONDRIAL_TRANSLATION	Skel. muscle	C5	X5SvsW5S	GOBP_MITOCHONDRIAL_TRANSLATION	70	-0.644801	-2.6848	1e-10	1.78509e-08	1.5361e-08	2608	tags=61%, list=16%, signal=52%	DARS2/MTIF3/RCC1L/MRPL44/GFM2/MRPS18B/MTG2/SHMT2/TARS2/MRPS27/COA3/YARS2/TSFM/MRPS17/GATB/MRPL2/MRPL23/MPV17L2/MRPS24/MALSU1/C1QBP/MRPS28/MRPL57/MRPS15/NDUFA7/UQCC2/MRPS34/HARS1/MRPS11/MRPS14/MRPL16/MRPL51/MTRF1L/MRPS16/MTRF1/TUFM/MRPS21/MRPS7/MRPS12/MRPS18A/SARS2/MRPL58/MTG1
shown in Fig6A	C5=GOBP_MITOCHONDRIAL_TRANSLATION	Adipose tissue	C5	X5FvsW5F	GOBP_MITOCHONDRIAL_TRANSLATION	70	-0.708061	-3.15583	1e-10	7.89538e-09	6.08097e-09	2428	tags=66%, list=15%, signal=56%	C1QBP/CDK5RAP1/DARS2/RMND1/MTRF1/YARS2/NOA1/MTG2/HARS1/RARS2/MRPS11/MPV17L2/UQCC2/MRPL23/GATB/MALSU1/MTG1/TARS2/MRPS28/MRPS21/MRPS24/MTIF3/MRPL47/TSFM/MRPS27/MRPS16/LARS2/MRPL2/MRPS15/COA3/MRPL57/MRPS12/MRPL16/NGRN/NDUFA7/MRPL51/MRPS14/MRPL58/MRPS34/TRUB2/PTCD3/MRPL44/MRPS17/TUFM/MRPS7/MRPS18A
shown in Fig6A	C5=GOBP_CYTOPLASMIC_TRANSLATION	Liver	C5	X5LvsW5L	GOBP_CYTOPLASMIC_TRANSLATION	123	-0.597944	-2.9296	1e-10	1.9942e-08	1.57411e-08	1891	tags=55%, list=13%, signal=49%	DRG2/RPL22/RPS2/RPL37/RBM4/RPL31/RPS19/MCTS1/EIF4B/RPL23/RPLP1/RPL30/RPL38/RPS21/RPL27/RPS23/EIF2D/RPS16/RPL39/RPL18/RPS13/UBA52/RPS9/RPL24/RPL18A/RPL8/RPS6/ZNF385A/RPL37A/RPL32/RPS5/RPS20/RPS8/RPSA/DPH3/RPL4/RPL26/RPL35A/RPS15/EIF2S2/RPS14/RPL13/RPL14/RPL6/RPS7/RPS4X/RPL29/RPL34/RPS26/EIF3I/RPS3/RPS3A/RPL15/RPL10A/RPS11/RPL35/RPL28/RPL27A/RPL12/MIF4GD/RPL36A/RPL23A/PAIP1/RPL19/RPL7/RPS24/RPS25/Z…
shown in Fig6A	C5=GOBP_CYTOPLASMIC_TRANSLATION	Skel. muscle	C5	X5SvsW5S	GOBP_CYTOPLASMIC_TRANSLATION	123	-0.611253	-2.8644	1e-10	1.78509e-08	1.5361e-08	2747	tags=60%, list=17%, signal=50%	RPS27/EIF2S3/EIF2S3B/RPS3/RPLP1/RPL8/YBX1/RPL22L1/RBM4/YBX3/RPL30/MIF4GD/RPS4X/RPS9/RPS5/MCTS1/RPS8/RPS16/DRG1/RPL13/RPL39/RPS13/RPL6/RPL10A/RPS23/RPL34/RPS20/RPL18/RPS3A/RPL37A/RPL23A/RPL14/RPS29/PAIP1/RPL23/RPS19/RPL15/RPS28/FTSJ1/RPS15/RPL7/RPL38/RPL12/RPL27/PKM/RPL18A/UBA52/RPL31/RPL27A/RPSA/ZC3H15/RPS11/RPL35A/RPS21/RPL36A/RPS14/RPS2/RPL29/RPL32/RPL28/RPS24/RPS7/RWDD1/RPL19/RPL24/RPS26/RPL26…
shown in Fig6A	C5=GOBP_CYTOPLASMIC_TRANSLATION	Adipose tissue	C5	X5FvsW5F	GOBP_CYTOPLASMIC_TRANSLATION	124	-0.576942	-2.8751	1e-10	7.89538e-09	6.08097e-09	3288	tags=62%, list=20%, signal=50%	RPL3/RWDD1/PKM/RPS6/RPS7/RPS14/RPL22L1/YBX1/RPL22/RPS8/RPS28/RPS3A/RPL23/RPL34/ZNF385A/RPL12/RPL37/RPL18A/RPS21/RPL4/RPS23/RPL7/RPL15/RPS5/RPL32/RPL35A/RPL18/RPL10A/RPS3/RPL30/RPL39/RPS24/RPS16/RPL13/EIF3I/RPS9/RPS13/DRG1/RPL31/RPS29/RPL35/RPS4X/RPL6/RPL27A/RPS26/RPL14/RPL26/RPSA/RPS20/DPH7/RPL24/RPL27/DENR/RPL23A/RPL19/RPS25/RPLP1/RPL36A/RPL37A/RPS19/RPL38/RBM4/DPH3/RPS2/RPS15/CNBP/RPL8/RPS11/SL…
	C5=GOMF_STRUCTURAL_CONSTITUENT_OF_RIBOSOME	Liver	C5	X5LvsW5L	GOMF_STRUCTURAL_CONSTITUENT_OF_RIBOSOME	134	-0.749899	-3.7399	1e-10	1.9942e-08	1.57411e-08	2613	tags=80%, list=17%, signal=67%	MRPL57/RPL22L1/RPS28/MRPS34/MRPL44/MRPS24/MRPL42/MRPL41/MRPL20/MRPL37/MRPS18A/MRPS18C/RPL7L1/RPL22/MRPL10/MRPL16/RPS2/MRPL46/MRPL14/MRPS21/MRPL19/NDUFA7/MRPS12/RPL37/MRPL13/ISG15/MRPL21/MRPL11/RSL24D1/MRPL35/DAP3/RPL31/MRPL15/MRPL28/MRPS25/MRPL36/RPS19/MRPS17/MRPL54/RPL23/MRPL23/MRPL52/RPLP1/RPL30/MRPL2/RPL38/MRPL43/RPS21/RPL27/RPS23/MRPL9/MRPS23/MRPL30/MRPS35/RPS16/RPL39/RPL18/RPS13/UBA52/RPS9/R…
	C5=GOCC_RIBOSOMAL_SUBUNIT	Liver	C5	X5LvsW5L	GOCC_RIBOSOMAL_SUBUNIT	150	-0.733451	-3.7037	1e-10	1.9942e-08	1.57411e-08	2516	tags=77%, list=17%, signal=64%	RPS28/MRPS34/MRPL44/MRPS24/MRPL42/MRPS28/MRPL50/MRPL41/MRPL20/MRPL37/HBA1/HBA2/MRPS18A/MRPS18C/RPL7L1/RPL22/MRPL10/MRPL16/RPS2/MRPL46/MRPL14/MRPS21/MRPL19/MRPS12/RPL37/MRPL13/ISG15/MRPL21/MRPL11/MRPL35/DAP3/RPL31/MRPL15/MRPL28/MRPL36/RPS19/MRPS17/MRPL54/RPL23/MRPL23/MRPL52/RPLP1/RPL30/MPV17L2/MRPL2/RPL38/MRPL43/RPS21/RPL27/RPS23/MRPL9/MRPS10/MRPL30/MRPL38/MRPS35/RPS16/RPL39/RPL18/RPS13/UBA52/RPS9…
	C5=GOCC_RIBOSOME	Liver	C5	X5LvsW5L	GOCC_RIBOSOME	177	-0.669202	-3.44977	1e-10	1.9942e-08	1.57411e-08	2613	tags=69%, list=17%, signal=58%	MRPL57/RPL22L1/RPS28/MRPS34/MRPL44/MRPS24/MRPL42/MRPS28/MRPL50/MRPL41/MRPL20/MRPL37/HBA1/HBA2/MRPS18A/MRPS18C/RPL7L1/RPL22/MRPL10/MRPL16/RPS2/MRPL46/MRPL14/MRPS21/MRPL19/NDUFA7/MRPS12/RPL37/MRPL13/ISG15/MRPL21/MRPL11/RSL24D1/MRPL35/DAP3/RPL31/MRPL15/MRPL28/MRPL36/MRPS36/RPS19/MRPS17/MRPL54/RPL23/MRPL23/MRPL52/RPLP1/RPL30/MPV17L2/MRPL2/RPL38/MRPL43/RPS21/RPL27/RPS23/MRPL9/MRPS10/MRPL30/MRPL38/MRPS…
	C5=GOCC_CYTOSOLIC_RIBOSOME	Liver	C5	X5LvsW5L	GOCC_CYTOSOLIC_RIBOSOME	76	-0.764867	-3.44051	1e-10	1.9942e-08	1.57411e-08	2134	tags=82%, list=14%, signal=70%	HBA1/HBA2/RPL7L1/RPL22/RPS2/RPL37/ISG15/RPL31/RPS19/RPL23/RPLP1/RPL30/RPL38/RPS21/RPL27/RPS23/RPS16/RPL39/RPL18/RPS13/UBA52/RPS9/RPL24/RPL18A/RPL8/RPS6/RPL37A/RPL32/RPS5/RPS20/RPS8/RPSA/RPL4/RPL26/RPL35A/RPS15/RPS14/RPL13/RPL14/EIF2A/RPL6/RPS7/RPS4X/RPL29/RPL34/RPS26/RPS3/RPS3A/RPL15/RPL10A/RPS11/RPL35/RPL28/RPL27A/RPL12/RPL36A/RPL23A/RPL19/RPL7/RPS24/B3GALT4/RPS25
	C5=GOCC_LARGE_RIBOSOMAL_SUBUNIT	Liver	C5	X5LvsW5L	GOCC_LARGE_RIBOSOMAL_SUBUNIT	93	-0.729441	-3.41391	1e-10	1.9942e-08	1.57411e-08	2444	tags=76%, list=16%, signal=64%	MRPL44/MRPL42/MRPL50/MRPL41/MRPL20/MRPL37/MRPS18A/RPL7L1/RPL22/MRPL10/MRPL16/MRPL46/MRPL14/MRPL19/RPL37/MRPL13/MRPL21/MRPL11/MRPL35/RPL31/MRPL15/MRPL28/MRPL36/MRPL54/RPL23/MRPL23/MRPL52/RPLP1/RPL30/MPV17L2/MRPL2/RPL38/MRPL43/RPL27/MRPL9/MRPL30/MRPL38/RPL39/RPL18/UBA52/RPL24/RPL18A/RPL8/MRPL53/RPL37A/RPL32/MRPL40/MRPL58/MRPL48/RPL4/RPL26/RPL35A/RPL13/RPL14/RPL6/RPL29/MRPL24/RPL34/RPL15/RPL10A/RPL3…
	C5=GOCC_SMALL_RIBOSOMAL_SUBUNIT	Liver	C5	X5LvsW5L	GOCC_SMALL_RIBOSOMAL_SUBUNIT	60	-0.745182	-3.21707	1e-10	1.9942e-08	1.57411e-08	2861	tags=87%, list=19%, signal=70%	RPS27/RPS29/RPS27L/MRPS26/MRPS11/RPS28/MRPS34/MRPS24/MRPL42/MRPS28/HBA1/HBA2/MRPS18A/MRPS18C/RPS2/MRPS21/MRPS12/ISG15/DAP3/RPS19/MRPS17/RPS21/RPS23/MRPS10/MRPS35/RPS16/RPS13/UBA52/RPS9/RPS6/MRPS7/RPS5/RPS20/RPS8/RPSA/MRPS6/RPS15/RPS14/RACK1/EIF2A/RPS7/MRPS33/RPS4X/RPS26/RPS3/MRPS15/RPS3A/RPS11/MRPS9/RPS24/B3GALT4/RPS25
	C5=GOCC_ORGANELLAR_RIBOSOME	Liver	C5	X5LvsW5L	GOCC_ORGANELLAR_RIBOSOME	79	-0.668458	-3.03134	1e-10	1.9942e-08	1.57411e-08	3089	tags=72%, list=21%, signal=58%	MRPL4/MRPL34/MRPS26/MRPS11/MRPL57/MRPS34/MRPL44/MRPS24/MRPL42/MRPS28/MRPL50/MRPL41/MRPL20/MRPL37/MRPS18A/MRPS18C/MRPL10/MRPL16/MRPL46/MRPL14/MRPS21/MRPL19/NDUFA7/MRPS12/MRPL13/MRPL21/MRPL11/MRPL35/DAP3/MRPL15/MRPL28/MRPL36/MRPS17/MRPL54/MRPL23/MRPL52/MPV17L2/MRPL2/MRPL43/MRPL9/MRPS10/MRPL30/MRPL38/MRPS35/MRPL53/MRPS7/MRPL40/MRPL58/MRPL48/MRPS6/MRPS33/MRPL24/MRPS15/MRPS30/MRPS9/MRPL33/MRPL32
	C5=GOMF_RRNA_BINDING	Liver	C5	X5LvsW5L	GOMF_RRNA_BINDING	56	-0.636099	-2.69473	1e-10	1.9942e-08	1.57411e-08	3151	tags=62%, list=21%, signal=50%	UTP23/ANG/NGRN/GTF3A/MRPS11/RCC1L/RPF1/MRPL20/IMP4/TST/BRIX1/MRPS18A/MRPS18C/RRS1/MRPL16/RPL37/MRPL11/MRPS17/PPAN/RPL23/EMG1/RPS13/RPS9/RPL8/MRPS7/RPS5/MRPS6/RPS14/IMP3/RPS4X/RPS3/RPS11/RPL12/NOP53/RPL23A
	C5=GOBP_RIBOSOME_BIOGENESIS	Liver	C5	X5LvsW5L	GOBP_RIBOSOME_BIOGENESIS	281	-0.360186	-1.96942	9.29956e-09	1.17375e-06	9.26486e-07	3649	tags=41%, list=24%, signal=32%	RPP25/DIMT1/REXO4/TBL3/SART1/MPHOSPH6/RRP36/RPP30/NHP2/NSA2/RPS27/MTERF3/EXOSC7/NOP56/UTP23/RPS27L/LYAR/NGRN/MALSU1/GTF3A/METTL5/MRPS11/EBNA1BP2/RPP40/NOP10/PA2G4/C1QBP/EIF6/NMD3/RBFA/BOP1/RPF1/RPS28/LSG1/RRP1/ISG20/MRPL20/RRP7A/IMP4/MRTO4/LSM6/BRIX1/C1D/EIF4A3/PIN4/DDX49/BUD23/RPL7L1/RRS1/POP7/DDX54/RPP38/WDR18/RBIS/NIFK/TRMT112/RSL24D1/WDR74/MRPL36/EXOSC2/NOP9/RPS19/FBL/RPUSD3/NIP7/EXOSC6/NOB1/…
	C5=GOBP_RIBOSOMAL_LARGE_SUBUNIT_BIOGENESIS	Liver	C5	X5LvsW5L	GOBP_RIBOSOMAL_LARGE_SUBUNIT_BIOGENESIS	64	-0.533257	-2.32436	3.23386e-07	2.66486e-05	2.10349e-05	2977	tags=48%, list=20%, signal=39%	NHP2/NSA2/MALSU1/GTF3A/EBNA1BP2/EIF6/BOP1/RPF1/MRPL20/MRTO4/BRIX1/RPL7L1/RRS1/NIFK/RSL24D1/WDR74/NIP7/PPAN/RPL38/RPL24/RPL26/RPL35A/RPL14/RPL6/ZNF622/NOP16/RPL10A/RPL35/NOP53/RPL23A/RPL7
	C5=GOBP_RIBOSOME_ASSEMBLY	Liver	C5	X5LvsW5L	GOBP_RIBOSOME_ASSEMBLY	54	-0.528161	-2.22289	8.06826e-06	0.000339445	0.000267938	3352	tags=54%, list=22%, signal=42%	RPS27/MTERF3/RPS27L/NGRN/MRPS11/C1QBP/EIF6/BOP1/RPS28/MRPL20/RRP7A/MRTO4/BRIX1/RRS1/RPS19/NIP7/PPAN/MPV17L2/RPL38/RPL24/MRPS7/RPS5/RPSA/RPS15/RPS14/EIF2A/RPL6/NOP53/RPL23A
	C5=GOBP_RIBOSOMAL_SMALL_SUBUNIT_BIOGENESIS	Liver	C5	X5LvsW5L	GOBP_RIBOSOMAL_SMALL_SUBUNIT_BIOGENESIS	70	-0.457525	-2.03523	3.23884e-05	0.000972726	0.000767813	3581	tags=49%, list=24%, signal=37%	TBL3/RRP36/RPS27/UTP23/RPS27L/MRPS11/RPP40/RPS28/RRP7A/LSM6/RRS1/NOP9/RPS19/NOB1/RPL38/RPS21/TSR3/EMG1/RPS16/RPS6/DCAF13/SLX9/MRPS7/RPS5/RPS8/RPSA/RPS15/RPS14/RPS7/DDX52/RPS24/RPS25/UTP3/RCL1
	C5=GOBP_RIBOSOMAL_LARGE_SUBUNIT_ASSEMBLY	Liver	C5	X5LvsW5L	GOBP_RIBOSOMAL_LARGE_SUBUNIT_ASSEMBLY	22	-0.568409	-1.8814	0.00254995	0.0268769	0.0212151	2566	tags=50%, list=17%, signal=42%	BOP1/MRPL20/MRTO4/BRIX1/RRS1/PPAN/RPL38/RPL24/RPL6/NOP53/RPL23A
	C5=GOBP_REGULATION_OF_TRANSLATION_IN_RESPONSE_TO_ENDOPLASMIC_RETICULUM_STRESS	Liver	C5	X5LvsW5L	GOBP_REGULATION_OF_TRANSLATION_IN_RESPONSE_TO_ENDOPLASMIC_RETICULUM_STRESS	11	0.717097	1.95073	0.00258266	0.027107	0.0213967	2229	tags=64%, list=15%, signal=54%	EIF2AK3/EIF4G1/EIF2AK4/DNAJC3/NCK1/SESN2/DDX3X
	C5=GOBP_MATURATION_OF_5_8S_RRNA	Liver	C5	X5LvsW5L	GOBP_MATURATION_OF_5_8S_RRNA	35	-0.467505	-1.74191	0.00349603	0.0333897	0.0263559	3529	tags=46%, list=23%, signal=35%	MPHOSPH6/NSA2/EXOSC7/RPP40/EIF6/BOP1/RPF1/C1D/RRS1/EXOSC2/NOP9/RPS21/EXOSC8/EXOSC4/ERI3/RCL1
	C5=GOMF_TRANSLATION_FACTOR_ACTIVITY_RNA_BINDING	Liver	C5	X5LvsW5L	GOMF_TRANSLATION_FACTOR_ACTIVITY_RNA_BINDING	80	-0.363318	-1.65163	0.0038341	0.0356376	0.0281303	3767	tags=46%, list=25%, signal=35%	EIF2B5/EIF3E/DENR/ETF1/MTIF3/EIF2B4/EIF1AD/EIF3B/EIF3M/GTPBP1/EIF1/EIF6/EIF5A/EIF5AL1/EIF3D/EIF3G/TUFM/EIF2B2/HBS1L/EIF4E2/MCTS1/EIF4B/ABTB1/EIF2D/EIF3K/EIF3L/EEF2/EEF1D/MRPL58/EEF1G/EIF2S2/EIF2A/EEF1B2/EIF3I/EEF1A1/EIF3F/EIF3H
	C5=GOBP_REGULATION_OF_TRANSLATION_IN_RESPONSE_TO_STRESS	Liver	C5	X5LvsW5L	GOBP_REGULATION_OF_TRANSLATION_IN_RESPONSE_TO_STRESS	19	0.588245	1.86567	0.00436357	0.0390567	0.0308291	2229	tags=53%, list=15%, signal=45%	EIF2AK3/EIF4G1/EIF2AK4/RPS6KA3/DNAJC3/NCK1/EIF2AK2/SESN2/IMPACT/DDX3X
	C5=GOBP_RIBOSOMAL_SMALL_SUBUNIT_ASSEMBLY	Liver	C5	X5LvsW5L	GOBP_RIBOSOMAL_SMALL_SUBUNIT_ASSEMBLY	18	-0.596012	-1.86457	0.00455535	0.0404821	0.0319542	3352	tags=67%, list=22%, signal=52%	RPS27/RPS27L/MRPS11/RPS28/RRP7A/RPS19/RPL38/MRPS7/RPS5/RPSA/RPS15/RPS14
	C5=GOCC_RIBOSOMAL_SUBUNIT	Skel. muscle	C5	X5SvsW5S	GOCC_RIBOSOMAL_SUBUNIT	150	-0.770914	-3.7326	1e-10	1.78509e-08	1.5361e-08	2409	tags=82%, list=15%, signal=70%	RPLP1/RPL8/MRPL44/MRPL45/RPL30/MRPL3/RACK1/RPS4X/MRPL27/MRPS26/RPS9/RPS5/MRPL49/MRPS18B/RPS8/MRPL28/RPS16/MRPS27/RPL13/RPL39/RPS13/RPL6/MRPS35/RPL10A/RPS23/MRPS10/MRPL10/RPL34/RPS20/RPL18/RPS3A/RPL37A/RPL23A/RPL14/MRPS17/RPS29/RPL23/RPS19/MRPL20/RPL15/RPS28/MRPL9/RPS15/MRPL13/MRPS5/MRPL41/MRPL2/RPL7/MRPL23/RPL38/MPV17L2/MRPL21/RPL12/RPL27/RPL3L/RPL18A/MRPS24/UBA52/RPL31/RPL27A/MRPL14/RPSA/MRPL52/…
	C5=GOMF_STRUCTURAL_CONSTITUENT_OF_RIBOSOME	Skel. muscle	C5	X5SvsW5S	GOMF_STRUCTURAL_CONSTITUENT_OF_RIBOSOME	134	-0.78279	-3.71866	1e-10	1.78509e-08	1.5361e-08	2409	tags=84%, list=15%, signal=72%	RPLP1/RPL8/MRPL44/RPL22L1/RPL30/MRPL3/RPS4X/MRPL27/RPS9/RPS5/MRPL49/MRPS18B/RPS8/MRPL28/RPS16/RPL13/RPL39/RPS13/MRPS25/RPL6/MRPS35/RPL10A/RPS23/MRPL10/RPL34/RPS20/RPL18/RPS3A/RPL37A/RPL23A/RPL14/MRPS17/RPS29/RPL23/RPS19/MRPL20/RPL15/RPS28/MRPL9/RPS15/MRPL13/MRPS5/MRPL41/MRPL2/RPL7/MRPL23/RPL38/MRPL21/RPL12/RPL27/RPL3L/RPL18A/MRPS24/UBA52/RPL31/RPL27A/MRPL14/RPSA/MRPL52/RPS11/RPL35A/MRPL57/RPS21/M…
	C5=GOCC_RIBOSOME	Skel. muscle	C5	X5SvsW5S	GOCC_RIBOSOME	178	-0.729033	-3.58978	1e-10	1.78509e-08	1.5361e-08	2409	tags=74%, list=15%, signal=64%	RPLP1/RPL8/MRPL44/MRPL45/RPL22L1/RPL30/MRPL3/RACK1/RPS4X/MRPL27/MRPS26/BTF3/RPS9/RPS5/MRPL49/MRPS18B/MTG2/RPS8/MRPL28/RPS16/MRPS27/RPL13/RPL39/RPS13/RPL6/MRPS35/RPL10A/RPS23/MRPS10/MRPL10/RPL34/RPS20/RPL18/RPS3A/RPL37A/RPL23A/RPL14/MRPS17/RPS29/RPL23/RPS19/MRPL20/RPL15/RPS28/MRPL9/RPS15/MRPL13/MRPS5/MRPL41/MRPL2/RPL7/MRPL23/RPL38/MPV17L2/MRPL21/RPL12/RPL27/RPL3L/RPL18A/MRPS24/UBA52/RPL31/RPL27A/M…
	C5=GOCC_ORGANELLAR_RIBOSOME	Skel. muscle	C5	X5SvsW5S	GOCC_ORGANELLAR_RIBOSOME	79	-0.803542	-3.44712	1e-10	1.78509e-08	1.5361e-08	2516	tags=87%, list=16%, signal=74%	MRPL24/MRPL44/MRPL45/MRPL3/MRPL27/MRPS26/MRPL49/MRPS18B/MTG2/MRPL28/MRPS27/MRPS35/MRPS10/MRPL10/MRPS17/MRPL20/MRPL9/MRPL13/MRPS5/MRPL41/MRPL2/MRPL23/MPV17L2/MRPL21/MRPS24/MRPL14/MRPL52/MRPS28/MRPL57/MRPS15/NDUFA7/MRPS34/MRPL55/DAP3/MRPS30/MRPS11/MRPS14/MRPL16/MRPL18/MRPL33/MRPL38/MRPL36/MRPL17/MRPL51/MRPL50/MRPL15/MRPS18C/MRPL22/MRPL37/MRPL54/MRPL4/MRPS16/MRPL53/MRPS33/MRPS21/MRPL11/MRPL43/MRPL30…
	C5=GOCC_LARGE_RIBOSOMAL_SUBUNIT	Skel. muscle	C5	X5SvsW5S	GOCC_LARGE_RIBOSOMAL_SUBUNIT	93	-0.759217	-3.35226	1e-10	1.78509e-08	1.5361e-08	2516	tags=84%, list=16%, signal=71%	MRPL24/RPLP1/RPL8/MRPL44/MRPL45/RPL30/MRPL3/MRPL27/MRPL49/MRPL28/RPL13/RPL39/RPL6/RPL10A/MRPL10/RPL34/RPL18/RPL37A/RPL23A/RPL14/RPL23/MRPL20/RPL15/MRPL9/MRPL13/MRPL41/MRPL2/RPL7/MRPL23/RPL38/MPV17L2/MRPL21/RPL12/RPL27/RPL3L/RPL18A/UBA52/RPL31/RPL27A/MRPL14/MRPL52/RPL35A/MRPL57/RPL36A/RPL29/RPL32/MRPL55/MRPS30/RPL28/MRPL16/ZCCHC17/MRPL18/MRPL33/RPL19/MRPL38/MRPL36/MRPL17/MRPL51/MRPL50/MRPL15/RPL24…
	C5=GOCC_SMALL_RIBOSOMAL_SUBUNIT	Skel. muscle	C5	X5SvsW5S	GOCC_SMALL_RIBOSOMAL_SUBUNIT	60	-0.801467	-3.21198	1e-10	1.78509e-08	1.5361e-08	2223	tags=82%, list=14%, signal=70%	RACK1/RPS4X/MRPS26/RPS9/RPS5/MRPS18B/RPS8/RPS16/MRPS27/RPS13/MRPS35/RPS23/MRPS10/RPS20/RPS3A/MRPS17/RPS29/RPS19/RPS28/RPS15/MRPS5/MRPS24/UBA52/RPSA/RPS11/MRPS28/RPS21/MRPS15/RPS14/RPS2/MRPS34/DAP3/MRPS11/MRPS14/RPS24/RPS7/RPS26/MRPS18C/EIF2A/MRPS16/RPS25/MRPS33/MRPS21/MRPS7/MRPS12/RPS27L/MRPS18A/MRPL42/MRPS9
	C5=GOCC_CYTOSOLIC_RIBOSOME	Skel. muscle	C5	X5SvsW5S	GOCC_CYTOSOLIC_RIBOSOME	76	-0.722647	-3.07729	1e-10	1.78509e-08	1.5361e-08	2809	tags=80%, list=18%, signal=66%	FXR2/RPS27/RPS3/RPLP1/RPL8/RPL30/RPS4X/RPS9/RPS5/RPS8/RPS16/RPL13/RPL39/RPS13/RPL6/RPL10A/RPS23/RPL34/RPS20/RPL18/RPS3A/RPL37A/RPL23A/RPL14/RPS29/RPL23/RPS19/RPL15/RPS28/RPS15/RPL7/RPL38/RPL12/RPL27/RPL3L/RPL18A/UBA52/RPL31/RPL27A/RPSA/RPS11/RPL35A/RPS21/RPL36A/RPS14/RPS2/RPL29/RPL32/MRPS11/RPL28/ZCCHC17/RPS24/RPS7/RPL19/RPL24/RPS26/EIF2A/RPL26/RPL35/RPS25/RPS27L
	C5=GOMF_TRANSLATION_FACTOR_ACTIVITY_RNA_BINDING	Skel. muscle	C5	X5SvsW5S	GOMF_TRANSLATION_FACTOR_ACTIVITY_RNA_BINDING	81	-0.577609	-2.49109	2.9145e-10	4.70715e-08	4.0506e-08	3035	tags=58%, list=19%, signal=47%	EIF1/GTPBP2/EIF3D/EIF1AD/EIF2S3/EIF2S3B/MTIF3/EIF3J/GFM2/ABTB1/EEF1B2/EIF4E3/EIF3L/EEF2/EIF2B2/GTPBP1/MCTS1/EEF1D/COPS5/EIF2B5/EIF2B4/EEF1A2/TSFM/EIF5A/EIF5AL1/EIF3F/EIF6/EIF2B1/HBS1L/EIF3G/EIF4E1B/EIF3H/EIF3K/EIF3B/EIF1AX/MTRF1L/EIF2A/EIF3I/EIF1B/ABCF1/MTRF1/EIF2D/EIF3M/EEF1G/TUFM/DENR/MRPL58
	C5=GOMF_TRANSLATION_REGULATOR_ACTIVITY	Skel. muscle	C5	X5SvsW5S	GOMF_TRANSLATION_REGULATOR_ACTIVITY	132	-0.468569	-2.21433	1.26588e-08	1.63042e-06	1.40301e-06	3035	tags=45%, list=19%, signal=36%	EIF1/NEURL1/GTPBP2/EIF3D/EIF1AD/FXR2/EIF4EBP1/EIF2S3/EIF2S3B/EIF4A3/MTIF3/EIF3J/GFM2/ABTB1/EEF1B2/EIF4E3/EIF3L/MIF4GD/EEF2/EIF2B2/RPS9/GTPBP1/MCTS1/SHMT2/EEF1D/COPS5/EIF4EBP3/EIF2B5/EIF2B4/EEF1A2/TSFM/EIF5A/EIF5AL1/EIF3F/PAIP1/EIF6/EIF2B1/HBS1L/EIF3G/PAIP2/EIF4E1B/EIF3H/EIF3K/EIF3B/RPS14/EIF1AX/MTRF1L/EIF2A/EIF3I/EIF1B/ABCF1/MTRF1/EIF2D/EIF3M/EEF1G/TUFM/RPS27L/DENR/MRPL58
	C5=GOBP_RIBOSOME_ASSEMBLY	Skel. muscle	C5	X5SvsW5S	GOBP_RIBOSOME_ASSEMBLY	54	-0.581955	-2.28378	1.66638e-07	1.69555e-05	1.45905e-05	2066	tags=48%, list=13%, signal=42%	RPS5/RPL6/XRCC5/RPL23A/BOP1/MRTO4/RPS19/MRPL20/EIF6/RPS28/RPS15/RPL38/MPV17L2/RPL3L/RPF2/RPSA/C1QBP/RPS14/TRAF7/MRPS11/RPL24/MRPL22/EIF2A/MRPS7/RRP7A/RPS27L
	C5=GOMF_TRANSLATION_INITIATION_FACTOR_ACTIVITY	Skel. muscle	C5	X5SvsW5S	GOMF_TRANSLATION_INITIATION_FACTOR_ACTIVITY	48	-0.58824	-2.26795	1.16366e-06	9.62622e-05	8.28356e-05	3035	tags=60%, list=19%, signal=49%	EIF1/EIF3D/EIF1AD/EIF2S3/EIF2S3B/MTIF3/EIF3J/EIF4E3/EIF3L/EIF2B2/MCTS1/COPS5/EIF2B5/EIF2B4/EIF3F/EIF6/EIF2B1/EIF3G/EIF4E1B/EIF3H/EIF3K/EIF3B/EIF1AX/EIF2A/EIF3I/EIF1B/EIF2D/EIF3M/DENR
	C5=GOMF_RRNA_BINDING	Skel. muscle	C5	X5SvsW5S	GOMF_RRNA_BINDING	56	-0.534222	-2.12253	5.69569e-06	0.000386358	0.000332468	2803	tags=50%, list=18%, signal=41%	PTCD3/GTF3A/RPS3/RCC1L/RPL8/MDM2/RPS4X/RPS9/RPS5/MRPS27/RPS13/RPL23A/MRPS17/RPL23/MRPL20/RPL12/RPF2/RPS11/RPS14/EMG1/MRPS11/MRPL16/MRPL18/NOL12/MRPS18C/MRPL11/MRPS7/MRPS18A
	C5=GOBP_RIBOSOME_BIOGENESIS	Skel. muscle	C5	X5SvsW5S	GOBP_RIBOSOME_BIOGENESIS	281	-0.328187	-1.69798	1.6755e-05	0.000941889	0.000810514	2789	tags=32%, list=18%, signal=27%	GTF3A/RPS27/ZNHIT3/POP7/NIFK/PTEN/EIF4A3/GPATCH4/SLX9/POP5/NSA2/TSR3/DDX49/RPS5/MTG2/RPS8/RPS16/C1D/NPM3/RPL6/RPL10A/NOP16/WDR55/FDXACB1/NOP10/GTF2H5/WDR18/PIN4/LSG1/XRCC5/RPL23A/SNU13/RPL14/NSUN5/BOP1/EXOSC8/MRTO4/RPS19/MRPL20/EIF6/RPS28/RPS15/RRP1/RPL7/LSM6/RPL38/EXOSC3/EXOSC4/EXOSC1/MPV17L2/RPL27/DDX54/NOC4L/RPL3L/MALSU1/RPF2/RPSA/C1QBP/TRMT112/RPL35A/RPS21/RPS14/RBFA/TRAF7/EMG1/PIH1D1/BUD23/M…
	C5=GOBP_TRANSLATIONAL_INITIATION	Skel. muscle	C5	X5SvsW5S	GOBP_TRANSLATIONAL_INITIATION	111	-0.407824	-1.87072	0.000105008	0.00433114	0.00372703	3035	tags=42%, list=19%, signal=34%	EIF1/LTO1/BZW2/EIF3D/EIF1AD/EIF4EBP1/EIF2S3/EIF2S3B/RPS3/MTIF3/EIF3J/EIF4E3/EIF3L/RBM4/MIF4GD/EIF2B2/RPS5/MCTS1/CDC123/TMED2/COPS5/EIF4EBP3/EIF2B5/EIF2B4/RPS3A/POLR2D/POLR2G/EIF3F/PAIP1/DDX1/EIF6/EIF2B1/EIF3G/PAIP2/EIF4E1B/EIF3H/EIF3K/EIF3B/PPP1CA/EIF1AX/RPS6KB2/EIF2A/EIF3I/EIF1B/EIF2D/EIF3M/DENR
	C5=GOBP_RIBOSOMAL_SMALL_SUBUNIT_ASSEMBLY	Skel. muscle	C5	X5SvsW5S	GOBP_RIBOSOMAL_SMALL_SUBUNIT_ASSEMBLY	18	-0.685138	-2.08658	0.00013546	0.00526072	0.00452695	2066	tags=72%, list=13%, signal=63%	RPS27/RPS5/XRCC5/RPS19/RPS28/RPS15/RPL38/RPSA/RPS14/MRPS11/MRPS7/RRP7A/RPS27L
	C5=GOBP_TRNA_METABOLIC_PROCESS	Skel. muscle	C5	X5SvsW5S	GOBP_TRNA_METABOLIC_PROCESS	179	-0.337127	-1.65974	0.000395703	0.0116704	0.0100426	4465	tags=40%, list=28%, signal=29%	CARS1/TRMT9B/URM1/LCMT2/TRMT6/DUS1L/SARS1/TSEN54/GRSF1/TRIT1/RPUSD4/PUSL1/GARS1/TSEN15/AARSD1/AARS2/FARSB/TSEN34/CDK5RAP1/RPP25L/RPP25/MOCS3/POP4/NSUN2/POP7/DTD2/DARS2/CARS2/POLR3K/PSTK/POP5/OSGEPL1/FARS2/TRMU/NARS1/MTO1/CTU2/TARS2/DUS3L/POLR2L/QARS1/YARS2/HSD17B10/TRMT2B/OSGEP/EXOSC8/DDX1/GATB/DALRD3/FTSJ1/QNG1/LSM6/EXOSC3/DARS1/GTF3C6/RPP21/TRMT112/ELP5/RARS1/DTD1/LAGE3/DUS2/HARS1/FARSA/ZBTB8OS…
	C5=GOCC_AMINOACYL_TRNA_SYNTHETASE_MULTIENZYME_COMPLEX	Skel. muscle	C5	X5SvsW5S	GOCC_AMINOACYL_TRNA_SYNTHETASE_MULTIENZYME_COMPLEX	11	-0.754703	-1.97949	0.00053893	0.0144686	0.0124506	1677	tags=64%, list=11%, signal=57%	QARS1/DARS1/AIMP1/EEF1E1/RARS1/KARS1/AIMP2
	C5=GOMF_TRNA_BINDING	Skel. muscle	C5	X5SvsW5S	GOMF_TRNA_BINDING	69	-0.406243	-1.68736	0.001457	0.0294146	0.0253119	2960	tags=38%, list=19%, signal=31%	NSUN2/TRNAU1AP/YRDC/EIF2S3/EIF2S3B/DTD2/DARS2/PSTK/FARS2/TRMU/CTU2/MRPS27/YARS2/HSD17B10/DALRD3/AIMP1/ELP5/RPL35A/RARS1/DTD1/DUS2/FARSA/EIF2A/MTRES1/KARS1/SARS2
	C5=GOCC_TRANSLATION_PREINITIATION_COMPLEX	Skel. muscle	C5	X5SvsW5S	GOCC_TRANSLATION_PREINITIATION_COMPLEX	18	-0.628507	-1.91411	0.00168051	0.0322626	0.0277626	3035	tags=67%, list=19%, signal=54%	EIF1/EIF3D/EIF3J/EIF3L/EIF3F/EIF3G/EIF3H/EIF3K/EIF3B/EIF3I/EIF1B/EIF3M
	C5=GOBP_RIBOSOMAL_LARGE_SUBUNIT_BIOGENESIS	Skel. muscle	C5	X5SvsW5S	GOBP_RIBOSOMAL_LARGE_SUBUNIT_BIOGENESIS	64	-0.427792	-1.75119	0.00176719	0.0333601	0.0287071	4585	tags=58%, list=29%, signal=41%	RPL7L1/RPF1/NIP7/WDR74/DDX28/ZNF622/PPAN/MRPL1/NOP53/PES1/RPL10L/LTO1/GTF3A/ZNHIT3/NIFK/NSA2/RPL6/RPL10A/NOP16/RPL23A/SNU13/RPL14/BOP1/MRTO4/MRPL20/EIF6/RPL7/RPL38/RPL3L/MALSU1/RPF2/RPL35A/TRAF7/RPL24/RPL26/RPL35/NHP2
	C5=GOCC_EUKARYOTIC_TRANSLATION_INITIATION_FACTOR_3_COMPLEX	Skel. muscle	C5	X5SvsW5S	GOCC_EUKARYOTIC_TRANSLATION_INITIATION_FACTOR_3_COMPLEX	15	-0.667312	-1.92612	0.00182496	0.0341198	0.0293607	2872	tags=73%, list=18%, signal=60%	EIF3D/EIF3J/EIF3L/COPS5/EIF3F/EIF3G/EIF3H/EIF3K/EIF3B/EIF3I/EIF3M
	C5=GOBP_POSITIVE_REGULATION_OF_MITOCHONDRIAL_TRANSLATION	Skel. muscle	C5	X5SvsW5S	GOBP_POSITIVE_REGULATION_OF_MITOCHONDRIAL_TRANSLATION	15	-0.663564	-1.9153	0.00214387	0.0384048	0.0330481	4039	tags=73%, list=25%, signal=55%	RPUSD4/TRUB2/RMND1/NGRN/CDK5RAP1/RCC1L/MRPS27/COA3/MPV17L2/C1QBP/UQCC2
	C5=GOBP_RIBOSOMAL_SMALL_SUBUNIT_BIOGENESIS	Skel. muscle	C5	X5SvsW5S	GOBP_RIBOSOMAL_SMALL_SUBUNIT_BIOGENESIS	70	-0.401342	-1.67109	0.00214065	0.0384048	0.0330481	2066	tags=37%, list=13%, signal=32%	RPS27/SLX9/TSR3/RPS5/RPS8/RPS16/GTF2H5/XRCC5/SNU13/RPS19/RPS28/RPS15/LSM6/RPL38/RPSA/RPS21/RPS14/EMG1/MRPS11/RPS24/RPS7/RPS25/MRPS7/RRP7A/RPS27L/WDR46
	C5=GOCC_RIBOSOMAL_SUBUNIT	Adipose tissue	C5	X5FvsW5F	GOCC_RIBOSOMAL_SUBUNIT	150	-0.789565	-4.04683	1e-10	7.89538e-09	6.08097e-09	2650	tags=88%, list=16%, signal=75%	RPL22/RPS8/RPS28/RPS3A/RPL23/RPL34/RPL12/RPL37/RPL18A/RPS21/RPL4/RPS23/MTERF4/RPL7/RPL15/RPS5/MRPL9/RPL32/RPL35A/MRPS9/RPL18/RPL10A/RACK1/RPS3/RPL30/RPL39/RPS24/RPS16/RPL13/RPS9/MRPL42/RPS13/MRPL13/RPL31/RPS29/MRPL39/RPL35/MRPS5/RPS4X/RPL6/RPL27A/RPS26/RPL14/RPL26/MRPS11/RPSA/MRPL1/RPS20/MRPL15/RPL24/MPV17L2/RPL27/MRPL14/RPL23A/RPL19/RPS25/RPLP1/MRPL23/RPL36A/RPL37A/MRPS22/RPS19/MRPL49/MRPL24/RPL…
	C5=GOMF_STRUCTURAL_CONSTITUENT_OF_RIBOSOME	Adipose tissue	C5	X5FvsW5F	GOMF_STRUCTURAL_CONSTITUENT_OF_RIBOSOME	134	-0.793284	-4.00352	1e-10	7.89538e-09	6.08097e-09	2650	tags=91%, list=16%, signal=77%	RPL22/RPS8/RPS28/RPS3A/RPL23/RPL34/SRBD1/RPL12/RPL37/RPL18A/RPS21/RPL4/RPS23/RPL7/RPL15/RPS5/MRPL9/RPL32/RPL35A/MRPS9/RPL18/RPL10A/RPS3/RPL30/RPL39/RPS24/RPS16/RPL13/RPS9/MRPL42/RPS13/MRPL13/RPL31/RPS29/RPL35/MRPS5/RPS4X/RPL6/RPL27A/RPS26/RPL14/RPL26/MRPS11/RPSA/MRPL1/RPS20/MRPL15/RPL24/RPL27/MRPL14/RPL23A/RPL19/RPS25/RPLP1/MRPL23/RPL36A/RPL37A/MRPS22/RPS19/MRPL49/MRPL24/RPL38/MRPL41/RPL7L1/MRPS3…
	C5=GOCC_LARGE_RIBOSOMAL_SUBUNIT	Adipose tissue	C5	X5FvsW5F	GOCC_LARGE_RIBOSOMAL_SUBUNIT	93	-0.821694	-3.88487	1e-10	7.89538e-09	6.08097e-09	2650	tags=94%, list=16%, signal=79%	RPL22/RPL23/RPL34/RPL12/RPL37/RPL18A/RPL4/MTERF4/RPL7/RPL15/MRPL9/RPL32/RPL35A/RPL18/RPL10A/RPL30/RPL39/RPL13/MRPL42/MRPL13/RPL31/MRPL39/RPL35/RPL6/RPL27A/RPL14/RPL26/MRPL1/MRPL15/RPL24/MPV17L2/RPL27/MRPL14/RPL23A/RPL19/RPLP1/MRPL23/RPL36A/RPL37A/MRPL49/MRPL24/RPL38/MRPL41/RPL7L1/MRPS30/MRPL32/MRPL19/MRPL21/MRPL11/MRPL28/RPL8/MRPL47/MRPL27/MRPL35/RPL29/MRPL2/MRPL20/MRPL48/RPL28/ZCCHC17/MRPL54/MRP…
	C5=GOCC_RIBOSOME	Adipose tissue	C5	X5FvsW5F	GOCC_RIBOSOME	179	-0.722495	-3.81171	1e-10	7.89538e-09	6.08097e-09	2650	tags=79%, list=16%, signal=67%	RPL22/BTF3/RPS8/RPS28/RPS3A/RPL23/RPL34/RPL12/RPL37/RPL18A/RPS21/SERP1/RPL4/RPS23/MTERF4/RPL7/RPL15/RPS5/MRPL9/RPL32/RPL35A/MRPS9/RPL18/RPL10A/RACK1/RPS3/RPL30/RPL39/RPS24/RPS16/RPL13/RPS9/MRPL42/RPS13/MRPL13/RPL31/RPS29/MRPL39/RPL35/MRPS5/RPS4X/EIF3H/RPL6/MRPS36/RPL27A/MTG2/RPS26/RPL14/RPL26/ELAVL4/MRPS11/RPSA/MRPL1/RPS20/MRPL15/RPL24/MPV17L2/RPL27/MRPL14/RPL23A/RPL19/RPS25/RPLP1/MRPL23/RPL36A/R…
	C5=GOCC_ORGANELLAR_RIBOSOME	Adipose tissue	C5	X5FvsW5F	GOCC_ORGANELLAR_RIBOSOME	79	-0.835772	-3.80703	1e-10	7.89538e-09	6.08097e-09	2344	tags=94%, list=14%, signal=81%	MTERF4/MRPL9/MRPS9/MRPL42/MRPL13/MRPL39/MRPS5/MTG2/MRPS11/MRPL15/MPV17L2/MRPL14/MRPL23/MRPS22/MRPL49/MRPL24/MRPL41/MRPS30/MTG1/MRPL32/MRPL19/MRPS33/MRPS28/MRPL21/MRPS21/MRPS24/MRPL11/MRPL28/MRPS35/MRPL47/MRPS27/MRPL27/MRPS18C/MRPS16/MRPL35/MRPL2/MRPL20/MRPL48/MRPS15/MRPL54/MRPL52/MRPL30/MRPL4/MRPL57/MRPS10/MRPL3/MRPS12/MRPL16/MRPL38/MRPL18/MRPL43/DAP3/NDUFA7/MRPL51/MRPS14/MRPL45/MRPL58/MRPL33/MRP…
	C5=GOCC_CYTOSOLIC_RIBOSOME	Adipose tissue	C5	X5FvsW5F	GOCC_CYTOSOLIC_RIBOSOME	76	-0.73753	-3.32423	1e-10	7.89538e-09	6.08097e-09	3288	tags=87%, list=20%, signal=70%	RPL3/EIF2A/RPS6/RPS7/RPS14/RPL22/RPS8/RPS28/RPS3A/RPL23/RPL34/RPL12/RPL37/RPL18A/RPS21/RPL4/RPS23/RPL7/RPL15/RPS5/RPL32/RPL35A/RPL18/RPL10A/RPS3/RPL30/RPL39/RPS24/RPS16/RPL13/RPS9/RPS13/RPL31/RPS29/RPL35/RPS4X/RPL6/RPL27A/RPS26/RPL14/RPL26/MRPS11/RPSA/MRPL1/RPS20/RPL24/RPL27/RPL23A/RPL19/RPS25/RPLP1/RPL36A/RPL37A/RPS19/RPL38/RPL7L1/RPS2/RPS15/ISG15/RPL8/RPS27L/RPS11/RPL29/RPL28/ZCCHC17/UBA52
	C5=GOCC_SMALL_RIBOSOMAL_SUBUNIT	Adipose tissue	C5	X5FvsW5F	GOCC_SMALL_RIBOSOMAL_SUBUNIT	60	-0.757044	-3.29089	1e-10	7.89538e-09	6.08097e-09	3226	tags=88%, list=20%, signal=71%	EIF2A/MRPS2/RPS6/RPS7/RPS14/RPS8/RPS28/RPS3A/RPS21/RPS23/RPS5/MRPS9/RACK1/RPS3/RPS24/RPS16/RPS9/MRPL42/RPS13/RPS29/MRPS5/RPS4X/RPS26/MRPS11/RPSA/RPS20/RPS25/MRPS22/RPS19/MRPS33/RPS2/MRPS28/MRPS21/RPS15/MRPS24/ISG15/MRPS35/MRPS27/RPS27L/MRPS18C/MRPS16/RPS11/MRPS15/MRPS10/MRPS12/DAP3/UBA52/MRPS14/MRPS34/MRPS26/MRPS17/MRPS7/MRPS18A
	C5=GOBP_TRNA_METABOLIC_PROCESS	Adipose tissue	C5	X5FvsW5F	GOBP_TRNA_METABOLIC_PROCESS	179	-0.418508	-2.20795	1.87063e-09	1.16364e-07	8.96231e-08	3870	tags=44%, list=23%, signal=34%	EARS2/GTF3C5/LSM6/GTF3C6/ELP3/PTCD1/FTSJ1/TRMT9B/KARS1/MTO1/FARSA/DUS3L/TRNT1/THUMPD1/DUS1L/PARS2/HARS2/GTPBP3/PUS1/SARS1/LCMT2/ANG/DTWD1/RPP30/RTCB/TYW5/MTFMT/DTD1/CLP1/TSEN34/TRMT2B/TSEN15/CDK5RAP1/DARS2/DUS2/PSTK/POLR3K/YARS2/CTU2/HSD17B10/EXOSC7/RPP25/HARS1/RARS2/RTRAF/TRPT1/LAGE3/GATB/CDKAL1/URM1/POP5/THG1L/EXOSC8/ZBTB8OS/TP53RK/TARS2/DPH3/DTD2/ELP5/ELP4/EXOSC9/AARSD1/LARS2/FARS2/PUS10/RPP21…
	C5=GOBP_RIBOSOME_BIOGENESIS	Adipose tissue	C5	X5FvsW5F	GOBP_RIBOSOME_BIOGENESIS	282	-0.350653	-1.97326	2.08657e-08	1.03278e-06	7.95437e-07	4131	tags=44%, list=25%, signal=34%	REXO4/WDR74/RPF2/NOP16/RPUSD3/FBL/DCAF13/LSM6/LTO1/NMD3/RPS27/MRTO4/UTP23/RRP7A/NIFK/RRP1/EIF4A3/WDR12/RPUSD1/RPL3/GAR1/EIF2A/MRPS2/RPS6/RPS7/NOP53/RPS14/RSL24D1/NSA2/NGDN/RIOX2/RPP30/RRP9/METTL18/NPM3/METTL17/SLX9/ERCC2/PIH1D1/RPS8/RPS28/DDX56/ZNF622/C1QBP/METTL5/RPS21/MTERF4/NUDT16/RPL7/RPS5/RRP36/RPL35A/EIF6/RPL10A/NIP7/RPS24/RPS16/FRG1/SNU13/MRM3/EMG1/GTF3A/PIN4/RPL35/EXOSC7/RPL6/MTG2/RPP25/R…
	C5=GOMF_RRNA_BINDING	Adipose tissue	C5	X5FvsW5F	GOMF_RRNA_BINDING	56	-0.584041	-2.50993	2.72853e-08	1.31482e-06	1.01266e-06	4069	tags=70%, list=25%, signal=53%	RPF2/MRPS6/RCC1L/UTP23/TST/RPL3/NOP53/RPS14/ANG/RPL23/RPL12/RPL37/MTERF4/RPS5/RPS3/RPS9/RPS13/EMG1/GTF3A/RPS4X/MRPS11/RPL23A/IMP3/NOL12/MRPL11/IMP4/RPL8/MRPS27/MRPS18C/RPS11/ERAL1/MRPL20/MRPL16/MRPL18/NGRN/PTCD3/MRPS17/MRPS7/MRPS18A
	C5=GOBP_TRNA_PROCESSING	Adipose tissue	C5	X5FvsW5F	GOBP_TRNA_PROCESSING	121	-0.446491	-2.21218	4.87552e-08	2.17575e-06	1.67575e-06	5449	tags=60%, list=33%, signal=40%	DTWD2/METTL6/TRIT1/TRMT10B/SSB/GRSF1/TYW1/TYW1B/TRMU/DDX1/TRMT6/TRMT5/RPP38/RPUSD4/AARS2/WDR6/TRMT12/LSM6/ELP3/PTCD1/FTSJ1/TRMT9B/KARS1/MTO1/DUS3L/TRNT1/THUMPD1/DUS1L/GTPBP3/PUS1/SARS1/LCMT2/DTWD1/RPP30/RTCB/TYW5/MTFMT/CLP1/TSEN34/TRMT2B/TSEN15/CDK5RAP1/DUS2/POLR3K/CTU2/HSD17B10/RPP25/RTRAF/TRPT1/LAGE3/CDKAL1/URM1/POP5/THG1L/ZBTB8OS/TP53RK/DPH3/ELP5/ELP4/FARS2/PUS10/RPP21/MOCS3/QNG1/OSGEP/TSEN2/P…
	C5=GOMF_CATALYTIC_ACTIVITY_ACTING_ON_A_TRNA	Adipose tissue	C5	X5FvsW5F	GOMF_CATALYTIC_ACTIVITY_ACTING_ON_A_TRNA	120	-0.406571	-2.01255	5.23182e-06	0.00013664	0.000105239	5449	tags=51%, list=33%, signal=34%	DTWD2/METTL6/TRIT1/TRMT10B/GATC/TYW1/TYW1B/TRMU/TRMT5/RPP38/FTO/AARS2/TRMT12/VARS2/SARS2/EARS2/FTSJ1/TRMT9B/KARS1/FARSA/DUS3L/TRNT1/DUS1L/PARS2/HARS2/PUS1/SARS1/LCMT2/DTWD1/RPP30/TYW5/MTFMT/DTD1/TSEN34/TRMT2B/PTRH1/DARS2/DUS2/PSTK/YARS2/RPP25/HARS1/RARS2/TRPT1/GATB/CDKAL1/POP5/TARS2/DTD2/AARSD1/LARS2/FARS2/PUS10/PTRH2/RPP21/TSEN2/POP4/POP7/MRPL58/PTRHD1/QARS1
	C5=GOMF_TRANSLATION_FACTOR_ACTIVITY_RNA_BINDING	Adipose tissue	C5	X5FvsW5F	GOMF_TRANSLATION_FACTOR_ACTIVITY_RNA_BINDING	80	-0.442106	-2.02359	2.02021e-05	0.000444967	0.000342711	3454	tags=44%, list=21%, signal=35%	EIF2B1/EIF3M/EIF3G/EIF2A/EEF1A1/ABTB1/MTIF2/EIF4E/EIF1AX/EIF6/MTRF1/MTRFR/EEF1D/EIF3I/EIF2B5/EEF1B2/EIF3H/EIF1AD/COPS5/DENR/EIF3F/EIF3K/MTIF3/EIF1B/TSFM/EIF4E2/EEF1G/EIF3L/EIF2D/EIF5A/EIF5AL1/MRPL58/MCTS1/EIF2B4/TUFM
	C5=GOBP_RIBOSOME_ASSEMBLY	Adipose tissue	C5	X5FvsW5F	GOBP_RIBOSOME_ASSEMBLY	54	-0.48751	-2.07305	4.75258e-05	0.000895054	0.000689365	3750	tags=56%, list=23%, signal=43%	RPS27/MRTO4/RRP7A/RPL3/EIF2A/MRPS2/NOP53/RPS14/RPS28/C1QBP/MTERF4/RPS5/EIF6/NIP7/RPL6/MRPS11/RPSA/RPL24/MPV17L2/RPL23A/RPS19/RPL38/RPS15/ABT1/RPS27L/ERAL1/MRPL20/NGRN/MRPL22/MRPS7
	C5=GOBP_TRNA_MODIFICATION	Adipose tissue	C5	X5FvsW5F	GOBP_TRNA_MODIFICATION	86	-0.393041	-1.83026	0.00023145	0.00334121	0.00257338	5449	tags=52%, list=33%, signal=35%	DTWD2/METTL6/TRIT1/TRMT10B/SSB/TYW1/TYW1B/TRMU/TRMT6/TRMT5/RPUSD4/AARS2/WDR6/TRMT12/ELP3/FTSJ1/TRMT9B/MTO1/DUS3L/THUMPD1/DUS1L/GTPBP3/PUS1/LCMT2/DTWD1/TYW5/MTFMT/TRMT2B/CDK5RAP1/DUS2/CTU2/HSD17B10/CDKAL1/URM1/THG1L/DPH3/ELP5/ELP4/PUS10/MOCS3/QNG1/OSGEP/CTU1/TRMT112/OSGEPL1
	C5=GOBP_RRNA_METHYLATION	Adipose tissue	C5	X5FvsW5F	GOBP_RRNA_METHYLATION	21	-0.621355	-2.08741	0.000279649	0.00385277	0.00296738	2421	tags=48%, list=15%, signal=41%	METTL5/MRM3/EMG1/TFB1M/FBLL1/NSUN5/METTL15/MRM2/TRMT112/BUD23
	C5=GOMF_TRANSLATION_REGULATOR_ACTIVITY	Adipose tissue	C5	X5FvsW5F	GOMF_TRANSLATION_REGULATOR_ACTIVITY	132	-0.346605	-1.7412	0.000321999	0.00432026	0.00332744	3454	tags=35%, list=21%, signal=28%	EIF2B1/EIF4A3/EIF3M/TYMS/EIF3G/EIF2A/EEF1A1/RPS14/ABTB1/MTIF2/RPL22/EIF4E/EIF1AX/EIF6/MTRF1/MTRFR/EEF1D/EIF3I/RPS9/EIF2B5/EEF1B2/PAIP2/EIF3H/EIF4EBP1/EIF1AD/ELAVL4/COPS5/DENR/EIF3F/EIF3K/CNBP/MTIF3/EIF1B/TSFM/EIF4E2/EEF1G/RPS27L/EIF3L/EIF2D/EIF5A/EIF5AL1/MRPL58/MCTS1/EIF2B4/MIF4GD/TUFM
	C5=GOBP_RRNA_MODIFICATION	Adipose tissue	C5	X5FvsW5F	GOBP_RRNA_MODIFICATION	32	-0.519351	-1.956	0.000589038	0.00707121	0.0054462	3943	tags=53%, list=24%, signal=41%	RPUSD3/FBL/RPUSD1/GAR1/METTL5/MRM3/EMG1/TFB1M/FBLL1/NSUN5/METTL15/TSR3/NHP2/NOP10/MRM2/TRMT112/BUD23
	C5=GOMF_CATALYTIC_ACTIVITY_ACTING_ON_A_RRNA	Adipose tissue	C5	X5FvsW5F	GOMF_CATALYTIC_ACTIVITY_ACTING_ON_A_RRNA	20	-0.617042	-2.08303	0.000596789	0.00713921	0.00549857	2421	tags=50%, list=15%, signal=43%	METTL5/MRM3/EMG1/TFB1M/FBLL1/NSUN5/METTL15/TSR3/MRM2/BUD23
	C5=GOBP_TRNA_WOBBLE_URIDINE_MODIFICATION	Adipose tissue	C5	X5FvsW5F	GOBP_TRNA_WOBBLE_URIDINE_MODIFICATION	14	-0.677504	-2.06252	0.00076782	0.00875656	0.00674424	3781	tags=71%, list=23%, signal=55%	ELP3/TRMT9B/MTO1/GTPBP3/CTU2/URM1/DPH3/ELP4/MOCS3/CTU1
	C5=GOBP_POSITIVE_REGULATION_OF_MITOCHONDRIAL_TRANSLATION	Adipose tissue	C5	X5FvsW5F	GOBP_POSITIVE_REGULATION_OF_MITOCHONDRIAL_TRANSLATION	15	-0.6655	-2.0502	0.0007939	0.00895449	0.00689669	3943	tags=80%, list=24%, signal=61%	RPUSD4/RPUSD3/RCC1L/C1QBP/CDK5RAP1/RMND1/MPV17L2/UQCC2/MRPS27/COA3/NGRN/TRUB2
	C5=GOMF_TRNA_SPECIFIC_RIBONUCLEASE_ACTIVITY	Adipose tissue	C5	X5FvsW5F	GOMF_TRNA_SPECIFIC_RIBONUCLEASE_ACTIVITY	13	-0.6899	-2.02578	0.000795501	0.0089627	0.00690301	2828	tags=62%, list=17%, signal=51%	RPP30/TSEN34/RPP25/POP5/RPP21/TSEN2/POP4/POP7
	C5=GOBP_TRNA_THREONYLCARBAMOYLADENOSINE_METABOLIC_PROCESS	Adipose tissue	C5	X5FvsW5F	GOBP_TRNA_THREONYLCARBAMOYLADENOSINE_METABOLIC_PROCESS	16	-0.636432	-1.99792	0.000801465	0.00902	0.00694714	5432	tags=88%, list=33%, signal=59%	TRIT1/CTAG1B/CTAG2/CTAG1A/TRMT5/RPUSD4/MTO1/PUS1/CDK5RAP1/HSD17B10/LAGE3/TP53RK/OSGEP/OSGEPL1
	C5=GOBP_TRNA_5_END_PROCESSING	Adipose tissue	C5	X5FvsW5F	GOBP_TRNA_5_END_PROCESSING	15	-0.663664	-2.04454	0.00083979	0.00931849	0.00717704	2828	tags=60%, list=17%, signal=50%	RPP30/HSD17B10/RPP25/POP5/THG1L/RPP21/POP4/POP7/RPP25L
	C5=GOBP_RIBOSOMAL_LARGE_SUBUNIT_BIOGENESIS	Adipose tissue	C5	X5FvsW5F	GOBP_RIBOSOMAL_LARGE_SUBUNIT_BIOGENESIS	64	-0.410271	-1.7994	0.000965558	0.0105082	0.00809337	4122	tags=50%, list=25%, signal=38%	WDR74/RPF2/NOP16/LTO1/MRTO4/NIFK/WDR12/RPL3/NOP53/RSL24D1/NSA2/ZNF622/RPL7/RPL35A/EIF6/RPL10A/NIP7/SNU13/GTF3A/RPL35/RPL6/RPL14/RPL26/MRPL1/RPL24/RPL23A/RPL38/MALSU1/RPL7L1/NHP2/MRPL20/ZNHIT3
	C5=GOBP_POSTTRANSLATIONAL_PROTEIN_TARGETING_TO_ENDOPLASMIC_RETICULUM_MEMBRANE	Adipose tissue	C5	X5FvsW5F	GOBP_POSTTRANSLATIONAL_PROTEIN_TARGETING_TO_ENDOPLASMIC_RETICULUM_MEMBRANE	13	-0.682797	-2.00492	0.00106283	0.0113046	0.0087067	2008	tags=54%, list=12%, signal=47%	CHMP4B/SEC61A1/UBL4A/SEC61G/SGTA/GET4/GET3
	C5=GOBP_COTRANSLATIONAL_PROTEIN_TARGETING_TO_MEMBRANE	Adipose tissue	C5	X5FvsW5F	GOBP_COTRANSLATIONAL_PROTEIN_TARGETING_TO_MEMBRANE	20	-0.596319	-2.01307	0.00110649	0.0116842	0.00899908	2634	tags=55%, list=16%, signal=46%	SSR3/SSR1/SRP9/RN7SL1/SEC61A1/SRP19/ARL6IP1/SIL1/ZFAND2B/SSR2/SRP14
	C5=GOBP_RIBOSOMAL_SMALL_SUBUNIT_BIOGENESIS	Adipose tissue	C5	X5FvsW5F	GOBP_RIBOSOMAL_SMALL_SUBUNIT_BIOGENESIS	70	-0.389582	-1.73637	0.00123666	0.0128084	0.00986494	3895	tags=50%, list=24%, signal=38%	DCAF13/LSM6/RPS27/UTP23/RRP7A/RPS6/RPS7/RPS14/NGDN/METTL17/SLX9/ERCC2/RPS8/RPS28/RPS21/RPS5/RRP36/RPS24/RPS16/SNU13/EMG1/MRPS11/RPSA/TSR2/NOP9/RPS25/RPS19/RPL38/TSR3/RPS15/ABT1/RPS27L/ERAL1/GTF2H5/MRPS7
	C5=GOMF_TRANSLATION_INITIATION_FACTOR_ACTIVITY	Adipose tissue	C5	X5FvsW5F	GOMF_TRANSLATION_INITIATION_FACTOR_ACTIVITY	47	-0.453119	-1.85543	0.00123816	0.012811	0.00986692	4974	tags=64%, list=30%, signal=45%	EIF2S1/EIF1/EIF2S3/EIF2S3B/EIF4H/EIF3D/EIF3E/EIF2B1/EIF3M/EIF3G/EIF2A/MTIF2/EIF4E/EIF1AX/EIF6/EIF3I/EIF2B5/EIF3H/EIF1AD/COPS5/DENR/EIF3F/EIF3K/MTIF3/EIF1B/EIF4E2/EIF3L/EIF2D/MCTS1/EIF2B4
	C5=GOBP_RIBOSOMAL_SMALL_SUBUNIT_ASSEMBLY	Adipose tissue	C5	X5FvsW5F	GOBP_RIBOSOMAL_SMALL_SUBUNIT_ASSEMBLY	18	-0.608475	-1.97773	0.00153721	0.0152444	0.0117411	3750	tags=78%, list=23%, signal=60%	RPS27/RRP7A/RPS14/RPS28/RPS5/MRPS11/RPSA/RPS19/RPL38/RPS15/ABT1/RPS27L/ERAL1/MRPS7
	C5=GOBP_TRNA_WOBBLE_BASE_MODIFICATION	Adipose tissue	C5	X5FvsW5F	GOBP_TRNA_WOBBLE_BASE_MODIFICATION	17	-0.614429	-1.96703	0.00185017	0.0175348	0.0135051	3781	tags=59%, list=23%, signal=45%	ELP3/TRMT9B/MTO1/GTPBP3/CTU2/URM1/DPH3/ELP4/MOCS3/CTU1
	C5=GOMF_RIBOSOME_BINDING	Adipose tissue	C5	X5FvsW5F	GOMF_RIBOSOME_BINDING	68	-0.37725	-1.67319	0.00245314	0.0218568	0.016834	2456	tags=32%, list=15%, signal=28%	LETM1/C1QBP/EIF6/RACK1/RPSA/SEC61A1/OXA1L/SRP19/OLA1/EIF3K/MTIF3/MRPS27/SEC61G/TMEM147/PYM1/EIF5A/EIF5AL1/LETMD1/NAA10/RPN2/TMCO1/MAIP1
	C5=GOBP_TRNA_5_LEADER_REMOVAL	Adipose tissue	C5	X5FvsW5F	GOBP_TRNA_5_LEADER_REMOVAL	12	-0.649551	-1.87791	0.00488258	0.0364654	0.0280854	2828	tags=58%, list=17%, signal=48%	RPP30/RPP25/POP5/RPP21/POP4/POP7/RPP25L
	C5=GOBP_TRANSLATIONAL_INITIATION	Adipose tissue	C5	X5FvsW5F	GOBP_TRANSLATIONAL_INITIATION	110	-0.310809	-1.51388	0.00596758	0.0420393	0.0323784	2735	tags=29%, list=17%, signal=24%	MTIF2/MTFMT/RPS3A/EIF1AX/RPS5/EIF6/PPP1CA/RPS3/EIF3I/EIF2B5/PAIP2/EIF3H/EIF4EBP1/EIF1AD/COPS5/DENR/EIF3F/RBM4/EIF3K/MTIF3/CDC123/EIF1B/EIF4E2/EIF3L/SLBP/EIF2D/TMED2/MCTS1/POLR2D/POLR2G/EIF2B4/MIF4GD
	C5=GOBP_POST_TRANSLATIONAL_PROTEIN_MODIFICATION	Adipose tissue	C5	X5FvsW5F	GOBP_POST_TRANSLATIONAL_PROTEIN_MODIFICATION	39	-0.432011	-1.72245	0.00691174	0.0469194	0.036137	3803	tags=51%, list=23%, signal=40%	SENP8/UCHL3/UBE2F/SUMF1/LCMT1/ESCO2/STT3B/UBA3/P3H1/ATG16L1/ATG12/COPS5/UBE2M/CRTAP/IRGM/ATG5/FN3KRP/PPIB/RNF7/RBX1
	C5=GOBP_RRNA_CATABOLIC_PROCESS	Adipose tissue	C5	X5FvsW5F	GOBP_RRNA_CATABOLIC_PROCESS	20	-0.537657	-1.81504	0.00694878	0.0471396	0.0363066	1911	tags=45%, list=12%, signal=40%	EXOSC7/DDX49/EXOSC8/EXOSC9/EXOSC3/EXOSC6/EXOSC5/MRPL44/EXOSC4
Mitochondrial structure & function
shown in Fig6A	C5=HP_MITOCHONDRIAL_MYOPATHY	Liver	C5	X5LvsW5L	HP_MITOCHONDRIAL_MYOPATHY	40	-0.559712	-2.18202	2.48559e-05	0.000801105	0.000632346	3783	tags=72%, list=25%, signal=54%	TIMMDC1/TWNK/NDUFB9/NDUFS6/NDUFAF5/TK2/NDUFA1/NDUFAF8/FDX2/NDUFAF1/DGUOK/NDUFB10/NDUFB11/NDUFAF2/NUBPL/NDUFV1/NDUFV2/NDUFAF4/PUS1/POLG2/NDUFS8/NDUFS7/NDUFS2/NDUFA11/SLC25A4/NDUFS4/TYMP/NDUFA6/MSTO1
shown in Fig6A	C5=HP_MITOCHONDRIAL_MYOPATHY	Skel. muscle	C5	X5SvsW5S	HP_MITOCHONDRIAL_MYOPATHY	41	-0.714335	-2.66906	1e-10	1.78509e-08	1.5361e-08	2448	tags=63%, list=15%, signal=54%	FOXRED1/NDUFAF1/NDUFS1/NDUFV1/NDUFB3/YARS2/NDUFA1/SLC25A4/NUBPL/NDUFS6/NDUFS2/NDUFB11/NDUFAF2/NDUFS8/CAV3/NDUFB9/NDUFAF3/NDUFS7/NDUFB10/NDUFV2/FDX2/NDUFS4/TIMMDC1/NDUFA6/NDUFA11/MSTO1
shown in Fig6A	C5=HP_MITOCHONDRIAL_MYOPATHY	Adipose tissue	C5	X5FvsW5F	HP_MITOCHONDRIAL_MYOPATHY	41	-0.67803	-2.72352	3.98071e-10	2.7985e-08	2.15538e-08	3018	tags=71%, list=18%, signal=58%	PUS1/TK2/SLC25A4/NDUFAF5/NDUFS2/FDX2/NDUFA6/NDUFAF2/YARS2/NDUFS6/NDUFAF3/NDUFS1/NDUFV1/NDUFAF8/NDUFB3/NDUFB10/NDUFAF1/NUBPL/NDUFB11/NDUFA1/NDUFA11/DGUOK/NDUFV2/NDUFS4/TIMMDC1/NDUFB9/FOXRED1/NDUFS8/NDUFS7
shown in Fig6A	C5=GOCC_MITOCHONDRIAL_PROTEIN_CONTAINING_COMPLEX	Liver	C5	X5LvsW5L	GOCC_MITOCHONDRIAL_PROTEIN_CONTAINING_COMPLEX	249	-0.601345	-3.23615	1e-10	1.9942e-08	1.57411e-08	3780	tags=69%, list=25%, signal=53%	MRPL27/DNAJC15/UQCR11/MRPS16/BCKDHB/MRPL39/NDUFB9/UQCRFS1/NDUFS6/CHCHD6/MICOS10/TIMM23/DNAJC19/MCUB/TIMM17A/NDUFA2/UQCRB/TIMM10/COX7C/MRPL51/IDH3G/SPG7/CHCHD10/GRPEL1/MTX2/NDUFA1/MRPL4/COX5B/MRPL34/COX6C/MRPS26/NDUFAF1/SAMM50/NDUFB6/MRPS11/NDUFB10/MRPL57/NDUFB2/NDUFB11/NDUFB4/MRPS34/ATP5MK/TOMM20/NDUFC2/NDUFC2-KCTD14/MRPL44/TIMM13/MRPS24/MRPL42/UQCRQ/MRPS28/MICOS13/COX7A1/MRPL50/NDUFV1/MRPL41/COX…
shown in Fig6A	C5=GOCC_MITOCHONDRIAL_PROTEIN_CONTAINING_COMPLEX	Skel. muscle	C5	X5SvsW5S	GOCC_MITOCHONDRIAL_PROTEIN_CONTAINING_COMPLEX	248	-0.784801	-4.0157	1e-10	1.78509e-08	1.5361e-08	2450	tags=79%, list=15%, signal=68%	COX6A2/FOXRED1/MRPL44/TOMM40/IMMT/NDUFAF1/MRPL45/IDH3A/MRPL3/PDK2/NDUFS1/NDUFV1/NDUFB3/MRPL27/MRPS26/SLC25A5/MRPL49/NDUFA2/MRPS18B/ATP5F1A/COX7A2L/IDH3B/MRPL28/ATP5F1E/MRPS27/MRPS35/COX6A1/TIMM13/BCKDHA/COX8A/ROMO1/MICU1/MRPS10/SAMM50/MRPL10/TOMM7/UQCRFS1/NDUFA1/NDUFB2/HSD17B10/SDHC/MRPS17/SLC25A4/GRPEL1/MRPL20/MRPL9/DLD/MRPL13/NDUFA13/ATP5MC3/TOMM40L/MRPS5/MRPL41/MRPL2/PHB2/MRPL23/NDUFB6/NDUFA8/…
shown in Fig6A	C5=GOCC_MITOCHONDRIAL_PROTEIN_CONTAINING_COMPLEX	Adipose tissue	C5	X5FvsW5F	GOCC_MITOCHONDRIAL_PROTEIN_CONTAINING_COMPLEX	250	-0.790213	-4.3723	1e-10	7.89538e-09	6.08097e-09	2536	tags=82%, list=15%, signal=70%	IDH3A/IMMP1L/ATP5F1B/SUCLG1/NDUFS2/TIMM8A/NDUFA6/MTERF4/MRPL9/MRPS9/TOMM20/GRPEL2/TIMM9/NDUFA12/MRPL42/NDUFS6/MRPL13/HSD17B10/PHB1/MRPL39/MRPS5/MRPS36/CHCHD6/TOMM40L/MRPS11/BCS1L/NDUFS1/NDUFV1/COX7A2L/MRPL15/MPV17L2/MRPL14/SDHA/MCUB/MRPL23/MRPS22/MRPL49/MRPL24/SAMM50/NDUFB3/MRPL41/NDUFA8/TOMM7/COX8A/MTX1/COX7C/ATP5MK/MRPS30/MRPL32/NDUFA13/MRPL19/NDUFB6/MRPS33/NDUFB10/NDUFB1/SUCLG2/MRPS28/NDUFAF1/…
shown in Fig6A	C5=GOCC_MITOCHONDRIAL_MATRIX	Liver	C5	X5LvsW5L	GOCC_MITOCHONDRIAL_MATRIX	451	-0.390745	-2.2252	1e-10	1.9942e-08	1.57411e-08	3792	tags=44%, list=25%, signal=34%	MTG1/MRPL27/DNAJC15/HOGA1/NUDT9/MRPS16/BCKDHB/TWNK/ACSS2/MRPL39/DIMT1/PHYKPL/GSTZ1/DNAJC19/MMAA/CBR4/ISCA2/PCCB/PTCD1/PRDX5/BLOC1S1/HSPE1/GLRX5/MRPL51/IDH3G/CARS2/TK2/GRPEL1/CDK1/TFAM/MRPL4/MPG/ACSM5/FDX2/MRRF/OTC/NAXE/CA5A/MRPL34/MYG1/MRPS26/NDUFAF1/DGUOK/ARL2BP/MRPS11/PDK3/SDHAF2/C1QBP/SHMT2/FDX1/ACP6/ETFB/ISCA1/MRPL57/FLAD1/HTD2/GARS1/ALKBH7/MAIP1/TARS2/MRPS34/MRPL44/NUBPL/LONP1/MRPS24/ACOT13/…
shown in Fig6A	C5=GOCC_MITOCHONDRIAL_MATRIX	Skel. muscle	C5	X5SvsW5S	GOCC_MITOCHONDRIAL_MATRIX	452	-0.549772	-2.99476	1e-10	1.78509e-08	1.5361e-08	2851	tags=48%, list=18%, signal=41%	MMAA/GUF1/ACAD8/MCAT/HAGH/GSTK1/RPS3/COQ3/MRPL32/HMGCL/DARS2/HSD17B8/ACADM/CARS2/ALDH2/MRPL24/DECR1/ACADL/COQ5/NUDT1/HIBCH/OGG1/LONP1/MRPL44/GFM2/LYRM4/NDUFAF1/PHYKPL/MRPL45/BCL2L1/IDH3A/ECHS1/MRPL3/ACSM2A/ACSM2B/PDK2/ACSS1/CHPF/NDUFS1/SUOX/BDH1/MRPL27/MRPS26/NAXE/FARS2/SLC25A5/NFS1/MRPL49/ATG4D/ETFA/MTHFS/MIPEP/MRPS18B/ATP5F1A/MTG2/GPX1/IDH3B/MRPL28/SHMT2/CASQ1/ATP5F1E/ALKBH7/ACADVL/SSBP1/TARS2/…
shown in Fig6A	C5=GOCC_MITOCHONDRIAL_MATRIX	Adipose tissue	C5	X5FvsW5F	GOCC_MITOCHONDRIAL_MATRIX	454	-0.631938	-3.73148	1e-10	7.89538e-09	6.08097e-09	2603	tags=55%, list=16%, signal=47%	ETHE1/PCCA/ETFA/IDH3A/ATP5F1B/SUCLG1/NDUFS2/NDUFAF7/FDX2/C1QBP/LONP1/PDK3/MTERF4/LIPT1/MRPL9/NAXE/LYRM4/ACSF3/ACSM5/BTD/MRPS9/DARS2/LIPT2/GRPEL2/MCEE/PYCR2/RPS3/HSPE1/PRDX5/TRAP1/TEFM/ACADS/YARS2/PARK7/MRPL42/MRM3/ACAA2/MRPL13/ALDH4A1/BLOC1S1/HSD17B10/PIN4/MRPL39/MRPS5/MMUT/MRPS36/MTG2/MMAB/ABHD10/RARS2/ALDH2/TFB1M/MRPS11/NDUFS1/MRPL15/MPV17L2/MRPL14/HIBCH/MTRES1/MIPEP/UQCC2/CS/MRPL23/METTL15/GCD…
shown in Fig6A	C5=GOCC_INTRINSIC_COMPONENT_OF_MITOCHONDRIAL_MEMBRANE	Liver	C5	X5LvsW5L	GOCC_INTRINSIC_COMPONENT_OF_MITOCHONDRIAL_MEMBRANE	80	-0.441698	-2.00794	3.26989e-05	0.000979102	0.000772846	3673	tags=51%, list=24%, signal=39%	TMEM177/CHCHD6/MICOS10/TIMM23/MCUB/TIMM17A/SLC25A3/SPG7/CHCHD10/MPC1/MTX2/SAMM50/MTLN/UQCC3/TMEM11/TOMM20/MICOS13/OXA1L/PPOX/PIGBOS1/ABCB6/SMDT1/CHCHD3/COA3/SLC25A19/MUL1/MFF/MPC2/COX16/SCO2/FIS1/PINK1/APOO/TIMM17B/SLC25A4/APOOL/MTX1/MFN1/TMEM70/SLC8B1/BID
shown in Fig6A	C5=GOCC_INTRINSIC_COMPONENT_OF_MITOCHONDRIAL_MEMBRANE	Skel. muscle	C5	X5SvsW5S	GOCC_INTRINSIC_COMPONENT_OF_MITOCHONDRIAL_MEMBRANE	83	-0.529299	-2.30245	2.95951e-08	3.42193e-06	2.94464e-06	2983	tags=47%, list=19%, signal=38%	FUNDC2/BNIP3/TMEM70/GHITM/TOMM40/IMMT/MGARP/BID/ABCB6/COA3/MICU1/SAMM50/SLC25A4/SLC25A19/MTLN/FIS1/MICOS13/SLC25A3/MPC1/TMEM11/SMDT1/TIMM17B/PPOX/PET100/TOMM20/MFF/MFN1/TIMM17A/APOO/TIMM23/MICOS10/MPC2/UQCC3/APOOL/CHCHD10/PIGBOS1/COX16/CHCHD3/DMPK
shown in Fig6A	C5=GOCC_INTRINSIC_COMPONENT_OF_MITOCHONDRIAL_MEMBRANE	Adipose tissue	C5	X5FvsW5F	GOCC_INTRINSIC_COMPONENT_OF_MITOCHONDRIAL_MEMBRANE	84	-0.620721	-2.87448	1e-10	7.89538e-09	6.08097e-09	2626	tags=56%, list=16%, signal=47%	IMMT/TIMM17A/SLC25A4/FUNDC1/FUNDC2/SLC25A19/TOMM20/GDAP1/MUL1/CCDC51/CHCHD6/MFF/MCUB/GHITM/SCO1/OXA1L/SAMM50/PET100/MTX1/UQCC3/MTLN/SMDT1/FIS1/PIGBOS1/TIMM23/COX11/COA3/TMEM177/MICOS13/MPC2/MICU1/COX16/CHCHD3/APOOL/MTX2/COQ2/APOO/TIMM17B/MICOS10/TMEM70/ETFDH/MPC1/TOMM40/SLC25A3/ADCK1/BID/COX18
shown in Fig6A	C5=GOCC_INNER_MITOCHONDRIAL_MEMBRANE_PROTEIN_COMPLEX	Liver	C5	X5LvsW5L	GOCC_INNER_MITOCHONDRIAL_MEMBRANE_PROTEIN_COMPLEX	128	-0.619414	-3.04897	1e-10	1.9942e-08	1.57411e-08	3750	tags=76%, list=25%, signal=57%	DNAJC15/UQCR11/NDUFB9/UQCRFS1/NDUFS6/CHCHD6/MICOS10/TIMM23/DNAJC19/MCUB/TIMM17A/NDUFA2/UQCRB/TIMM10/COX7C/SPG7/CHCHD10/GRPEL1/MTX2/NDUFA1/COX5B/COX6C/NDUFAF1/SAMM50/NDUFB6/NDUFB10/NDUFB2/NDUFB11/NDUFB4/ATP5MK/NDUFC2/NDUFC2-KCTD14/UQCRQ/MICOS13/COX7A1/NDUFV1/COX8A/C15orf48/ATP5F1E/NDUFC1/NDUFV3/NDUFA12/NDUFS5/UQCR10/NDUFA9/NDUFB8/IMMP2L/ATP5MF/SMDT1/TIMM22/COX6A1/TIMM10B/PHB1/SDHB/CHCHD3/NDUFA7/UQ…
shown in Fig6A	C5=GOCC_INNER_MITOCHONDRIAL_MEMBRANE_PROTEIN_COMPLEX	Skel. muscle	C5	X5SvsW5S	GOCC_INNER_MITOCHONDRIAL_MEMBRANE_PROTEIN_COMPLEX	128	-0.794146	-3.74233	1e-10	1.78509e-08	1.5361e-08	2450	tags=83%, list=15%, signal=71%	COX6A2/FOXRED1/IMMT/NDUFAF1/NDUFS1/NDUFV1/NDUFB3/NDUFA2/ATP5F1A/COX7A2L/ATP5F1E/COX6A1/COX8A/ROMO1/MICU1/SAMM50/UQCRFS1/NDUFA1/NDUFB2/SDHC/GRPEL1/NDUFA13/ATP5MC3/PHB2/NDUFB6/NDUFA8/SDHB/NDUFS6/COX4I2/UQCR11/NDUFS2/ATP5MC2/MICOS13/ATP5F1C/NDUFC2/NDUFC2-KCTD14/ATP5MG/ATP5MGL/NDUFB11/SDHD/ATP5PB/NDUFS8/NDUFA5/NDUFV3/SMDT1/IMMP1L/TIMM17B/NDUFB9/UQCRQ/MICU2/COX6C/TIMM10B/NDUFA7/COX5B/COX7A2/NDUFA9/UQC…
shown in Fig6A	C5=GOCC_INNER_MITOCHONDRIAL_MEMBRANE_PROTEIN_COMPLEX	Adipose tissue	C5	X5FvsW5F	GOCC_INNER_MITOCHONDRIAL_MEMBRANE_PROTEIN_COMPLEX	128	-0.791345	-3.94852	1e-10	7.89538e-09	6.08097e-09	2501	tags=84%, list=15%, signal=71%	IMMP1L/ATP5F1B/NDUFS2/NDUFA6/GRPEL2/TIMM9/NDUFA12/NDUFS6/PHB1/CHCHD6/BCS1L/NDUFS1/NDUFV1/COX7A2L/SDHA/MCUB/SAMM50/NDUFB3/NDUFA8/COX8A/MTX1/COX7C/ATP5MK/NDUFA13/NDUFB6/NDUFB10/NDUFB1/NDUFAF1/NDUFA2/SMDT1/NDUFB11/NDUFV3/NDUFB7/NDUFB2/UQCR11/TIMM10/UQCRC1/COX6A1/NDUFA1/COX5B/PAM16/UQCRH/UQCRHL/TIMM23/NDUFA5/IMMP2L/NDUFA11/ROMO1/NDUFA9/ATP5F1A/ATP5PO/UQCRB/ATP5MG/ATP5MGL/SDHC/NDUFC2/NDUFC2-KCTD14/MIC…
shown in Fig6A	C5=GOBP_PROTEIN_LOCALIZATION_TO_MITOCHONDRION	Liver	C5	X5LvsW5L	GOBP_PROTEIN_LOCALIZATION_TO_MITOCHONDRION	115	-0.421846	-2.04447	1.59347e-06	9.57139e-05	7.5551e-05	3771	tags=47%, list=25%, signal=35%	PARL/DNAJC15/AKT1/VPS11/TIMM23/DNAJC19/TIMM17A/DNLZ/TIMM10/AIFM1/GRPEL1/SAMM50/PRKN/TOMM34/MTCH2/MAIP1/TOMM20/TIMM13/OXA1L/RAC2/TOMM22/GZMB/IMMP2L/TIMM22/TIMM10B/ISG15/HAX1/NDUFA13/SREBF1/PDCD5/PAM16/BCS1L/MFF/AIP/HTRA2/IMMP1L/CALM3/TSPO/TIMM8B/TIMM50/FIS1/PINK1/BAX/TIMM17B/MARCHF5/ATP5IF1/UBE2J2/TIMM44/CSNK2A2/PMPCB/LEPROT/BCAP31/UBE2D3/BID
shown in Fig6A	C5=GOBP_PROTEIN_LOCALIZATION_TO_MITOCHONDRION	Skel. muscle	C5	X5SvsW5S	GOBP_PROTEIN_LOCALIZATION_TO_MITOCHONDRION	118	-0.515753	-2.39325	3.57784e-10	5.6007e-08	4.81952e-08	3069	tags=47%, list=19%, signal=38%	ISG15/MAIP1/CHCHD4/ATP5IF1/FBXO7/AIFM1/C11orf65/TOMM40/MGARP/LEPROT/BAP1/BID/MIPEP/GZMB/MARCHF5/TIMM13/ROMO1/SAMM50/TOMM7/TSPO/BCAP31/AKT1/GRPEL1/MTCH2/DNLZ/NDUFA13/TOMM40L/FIS1/BAX/IMMP1L/TIMM17B/TOMM22/TIMM44/TOMM20/TIMM10B/MFF/AIP/TIMM17A/DNAJC19/PARL/TIMM8B/TIMM22/PAM16/UBE2J2/TIMM50/RALA/TIMM23/GSK3A/IMMP2L/PDCD5/HTRA2/BCS1L/UBE2D3/DNAJC15/PMPCB
shown in Fig6A	C5=GOBP_PROTEIN_LOCALIZATION_TO_MITOCHONDRION	Adipose tissue	C5	X5FvsW5F	GOBP_PROTEIN_LOCALIZATION_TO_MITOCHONDRION	120	-0.497591	-2.4631	1.08109e-10	8.42268e-09	6.48709e-09	3199	tags=50%, list=19%, signal=41%	VPS11/TIMM17A/TIMM29/HAX1/MARCHF5/UBE2J2/PDCD5/LEPROT/IMMP1L/TIMM8A/MTERF4/ATP5IF1/TOMM20/GRPEL2/TIMM9/GDAP1/TOMM40L/GSK3A/BCS1L/MFF/MIPEP/CHCHD4/OXA1L/PARL/SAMM50/TOMM7/PMPCB/NDUFA13/UBE2L3/AIP/ISG15/FIS1/TIMM44/TIMM10/PAM16/AIFM1/TIMM23/DNLZ/IMMP2L/ROMO1/TIMM8B/DNAJC19/BCAP31/TIMM10B/TIMM22/TIMM13/PMPCA/TIMM17B/TOMM22/TOMM40/DNAJC15/TSPO/GRPEL1/TIMM50/BID/UBE2D3/MTCH2/MAIP1/TIMM21/COX18
shown in Fig6A	C5=GOBP_OXIDATIVE_PHOSPHORYLATION	Liver	C5	X5LvsW5L	GOBP_OXIDATIVE_PHOSPHORYLATION	114	-0.609149	-2.95096	1e-10	1.9942e-08	1.57411e-08	3605	tags=67%, list=24%, signal=51%	NDUFB9/UQCRFS1/NDUFS6/SNCA/DNAJC30/SLC25A23/CHCHD2/NDUFA2/UQCRB/COX7C/CHCHD10/CDK1/NDUFA1/COX5B/NDUFAF1/DGUOK/NDUFB6/NDUFB10/SDHAF2/SHMT2/UQCC3/NDUFB2/NDUFB4/NDUFC2/NDUFC2-KCTD14/UQCRQ/COX7A1/NDUFV1/ATP5F1E/NDUFC1/NDUFV3/NDUFA12/NDUFS5/UQCR10/NDUFA9/PARK7/NDUFB8/ATP5MF/COX6A1/UQCC2/NDUFA7/UQCRH/UQCRHL/NDUFV2/NDUFA8/COQ9/NDUFB7/CYC1/ATP5MG/ATP5PB/COX5A/ANTKMT/ATP5F1D/SDHD/COX7A2/MLXIPL/NDUFS8/ATP5…
shown in Fig6A	C5=GOBP_OXIDATIVE_PHOSPHORYLATION	Skel. muscle	C5	X5SvsW5S	GOBP_OXIDATIVE_PHOSPHORYLATION	114	-0.759685	-3.50586	1e-10	1.78509e-08	1.5361e-08	2450	tags=76%, list=15%, signal=65%	COX6A2/RHOA/NDUFAF1/NDUFS1/NDUFV1/NDUFB3/BID/NDUFA2/DNAJC30/ATP5F1A/COX7A2L/SHMT2/ANTKMT/ATP5F1E/COX6A1/ACTN3/UQCRFS1/FXN/NDUFA1/NDUFB2/SDHC/DLD/NDUFB6/NDUFA8/NDUFS6/PARK7/COX4I2/NIPSNAP2/NDUFS2/ATP5F1C/NDUFC2/NDUFC2-KCTD14/ATP5MG/SDHD/ATP5PB/NDUFS8/NDUFA5/NDUFV3/SLC25A33/SDHAF2/NDUFB9/UQCRQ/NDUFA7/UQCC2/COX5B/COX7A2/COX6B2/NDUFA9/UQCRC1/NDUFS7/NDUFB1/UQCRH/UQCRHL/NDUFB10/CHCHD2/NDUFB8/COX5A/UQCR…
shown in Fig6A	C5=GOBP_OXIDATIVE_PHOSPHORYLATION	Adipose tissue	C5	X5FvsW5F	GOBP_OXIDATIVE_PHOSPHORYLATION	114	-0.747429	-3.65594	1e-10	7.89538e-09	6.08097e-09	2121	tags=73%, list=13%, signal=64%	TEFM/NDUFA12/PARK7/NIPSNAP2/NDUFS6/NDUFS1/NDUFV1/COX7A2L/SDHA/COX6B2/GHITM/UQCC2/MSH2/NDUFB3/STOML2/NDUFA8/VCP/COX7C/UQCC3/NDUFB6/NDUFB10/NDUFB1/NDUFAF1/NDUFA2/NDUFV3/NDUFB7/NDUFB2/UQCRC1/COX6A1/NDUFA1/COX5B/UQCRH/UQCRHL/NDUFA5/DGUOK/NDUFA9/ATP5F1A/ATP5PO/UQCRB/ATP5MG/SDHC/NDUFC2/NDUFC2-KCTD14/UQCRQ/ATP5PF/NDUFB4/NDUFV2/NDUFS5/NDUFS4/COX4I1/ATP5MF/ATP5F1E/NDUFA7/CYC1/NDUFA10/ATP5PD/NDUFC1/NDUFB9/…
shown in Fig6A	C5=GOBP_MITOCHONDRION_ORGANIZATION	Liver	C5	X5LvsW5L	GOBP_MITOCHONDRION_ORGANIZATION	471	-0.353738	-2.01742	1e-10	1.9942e-08	1.57411e-08	3545	tags=40%, list=24%, signal=31%	CHCHD6/VPS11/MICOS10/TIMM23/DNAJC19/SQSTM1/SNCA/TIMM17A/HAP1/DMAC1/DNLZ/MTFR2/CHCHD2/BAD/NDUFAF5/GABARAPL2/NDUFA2/TIMM10/NDUFAF6/SPG7/CHCHD10/AIFM1/RAB5IF/GRPEL1/MTX2/TFAM/RAB3A/NDUFA1/NDUFAF8/NOS3/GGCT/USP30/PIF1/NDUFAF1/SAMM50/NDUFB6/RCC1L/NDUFB10/ZNF205/ULK1/SDHAF2/TMEM242/PRKN/THG1L/TOMM34/MTCH2/UQCC3/SFN/NDUFB2/NDUFB11/ALKBH7/MAIP1/GPER1/PLD6/NDUFB4/TMEM11/TOMM20/NDUFC2/TREM2/NDUFAF2/NUBPL/T…
shown in Fig6A	C5=GOBP_MITOCHONDRION_ORGANIZATION	Skel. muscle	C5	X5SvsW5S	GOBP_MITOCHONDRION_ORGANIZATION	474	-0.477654	-2.60556	1e-10	1.78509e-08	1.5361e-08	3048	tags=42%, list=19%, signal=35%	MAIP1/FEZ1/CIBAR1/CHCHD4/FUNDC2/SQSTM1/BNIP3/HDAC6/NDUFAF5/HIGD1B/TMEM70/ATP23/ATP5IF1/GHITM/FBXO7/WDR45/HMGCL/AIFM1/COA4/C11orf65/CYRIB/FOXRED1/PMAIP1/PRELID1/RCC1L/LONP1/TOMM40/IMMT/NDUFAF1/MGARP/BCL2L1/BECN1/MTFR1L/PSMD10/NDUFS1/CEP89/LEPROT/TRIAP1/BCL2/NDUFB3/NAIF1/BAP1/SLC25A5/BID/ATG4D/NDUFA2/MIPEP/COX19/TREM2/AGTPBP1/COX7A2L/MYH14/GPX1/GZMB/MARCHF5/FMC1/ALKBH7/SSBP1/CDC37/COA3/TIMM13/ROMO1…
shown in Fig6A	C5=GOBP_MITOCHONDRION_ORGANIZATION	Adipose tissue	C5	X5FvsW5F	GOBP_MITOCHONDRION_ORGANIZATION	478	-0.478516	-2.83842	1e-10	7.89538e-09	6.08097e-09	3218	tags=46%, list=19%, signal=38%	RAB38/VPS11/ARFIP2/MAP1LC3A/COA4/IMMT/TIMM17A/TMEM126A/TIMM29/HAX1/LYRM7/PGAM5/MARCHF5/UBE2J2/FXN/CIBAR1/SLC25A4/PDCD5/RAB5IF/CEBPA/NDUFB8/PTCD2/FUNDC1/GGCT/WDR45/FUNDC2/ARRB2/LEPROT/MTFP1/IMMP1L/PANK2/NDUFAF5/LETM1/NDUFS2/NDUFAF7/PYCARD/TIMM8A/NDUFAF6/ATG12/SHARPIN/LONP1/HEBP2/NDUFA6/BAD/MTERF4/CLU/ATP5IF1/COX20/PPP2CB/PSMD10/TOMM20/GRPEL2/ZNF205/TRIAP1/ACAD9/TIMM9/NDUFAF2/NDUFA12/CDC37/CYRIB/HI…
shown in Fig6A	C5=GOBP_MITOCHONDRIAL_TRANSMEMBRANE_TRANSPORT	Liver	C5	X5LvsW5L	GOBP_MITOCHONDRIAL_TRANSMEMBRANE_TRANSPORT	93	-0.422096	-1.97548	2.51932e-05	0.000805603	0.000635896	3537	tags=44%, list=24%, signal=34%	TIMM23/DNAJC19/MCUB/UCP2/DNAJC30/TIMM17A/SLC25A23/DNLZ/SLC25A2/SLC25A3/AIFM1/MPC1/GRPEL1/SLC25A28/SLC25A29/MAIP1/TOMM20/ATP5F1E/TST/PSEN2/ATP5MF/SMDT1/ATP5MG/ATP5PB/ANTKMT/ATP5F1D/PAM16/ATP5PF/SLC25A1/MPC2/ATP5PD/TIMM50/ATP5F1B/ATP5F1C/ATPSCKMT/TIMM17B/SLC25A4/TIMM44/PMPCB/ATP5PO/SLC8B1
shown in Fig6A	C5=GOBP_MITOCHONDRIAL_TRANSMEMBRANE_TRANSPORT	Skel. muscle	C5	X5SvsW5S	GOBP_MITOCHONDRIAL_TRANSMEMBRANE_TRANSPORT	93	-0.550948	-2.43267	2.71248e-10	4.45153e-08	3.83063e-08	2640	tags=49%, list=17%, signal=41%	AIFM1/SLC25A28/SLC25A15/TOMM40/PSEN2/SLC25A5/DNAJC30/ATP5F1A/ANTKMT/ABCB8/ATP5F1E/ROMO1/MICU1/TOMM7/SLC25A4/GRPEL1/DNLZ/TOMM40L/ATP5F1C/ATP5MG/SLC25A3/ATP5PB/MPC1/SMDT1/TIMM17B/SLC25A33/TIMM44/MICU2/TOMM20/TIMM17A/DNAJC19/MRPL18/PAM16/ATP5PF/ATP5F1B/LETM1/ATP5MF/ATP5PD/ATP5F1D/TIMM50/TIMM23/MPC2/STOML2/DNAJC15/ATP5PO/PMPCB
shown in Fig6A	C5=GOBP_MITOCHONDRIAL_TRANSMEMBRANE_TRANSPORT	Adipose tissue	C5	X5FvsW5F	GOBP_MITOCHONDRIAL_TRANSMEMBRANE_TRANSPORT	95	-0.608109	-2.88782	1e-10	7.89538e-09	6.08097e-09	2579	tags=54%, list=16%, signal=46%	ANTKMT/ATP5F1B/LETM1/TOMM20/GRPEL2/CCDC51/TOMM40L/MCUB/CHCHD4/STOML2/TOMM7/PMPCB/SMDT1/TIMM44/ABCB8/PAM16/SLC25A1/AIFM1/TIMM23/DNLZ/ROMO1/ATP5F1A/ATP5PO/ATP5MG/DNAJC19/ATP5PF/MPC2/SLC25A5/MICU1/MRPL18/ATP5MF/ATP5F1E/SLC25A29/ATP5PD/SLC25A20/DNAJC30/ATP5F1D/PSEN2/TIMM17B/CPT2/MPC1/ATP5F1C/ATP5PB/TOMM40/DNAJC15/GRPEL1/TIMM50/SLC25A3/ATPSCKMT/MAIP1/TIMM21
shown in Fig6A	C5=GOBP_MITOCHONDRIAL_GENE_EXPRESSION	Liver	C5	X5LvsW5L	GOBP_MITOCHONDRIAL_GENE_EXPRESSION	100	-0.393252	-1.86052	0.000167244	0.00366504	0.00289297	3792	tags=54%, list=25%, signal=41%	AARS2/QRSL1/EARS2/MTG2/RMND1/YARS2/FASTKD5/TSFM/LARS2/MRPS14/CDK5RAP1/MTG1/MRPS16/TWNK/MTIF3/MRPL51/CHCHD10/TFAM/NGRN/MALSU1/NOA1/MRPS11/RCC1L/GATB/C1QBP/SHMT2/MRPL57/GARS1/TARS2/MRPS34/MRPL44/MRPS24/MRPS28/MRPS18A/MRPL16/HARS1/UQCC2/TUFM/MRPS21/NDUFA7/MRPS12/COA3/PUS1/MRPS17/RPUSD3/MRPL23/MPV17L2/MRPL2/FASTKD3/TRNT1/MRPS7/MRPL58/MRPS6/MRPS15
shown in Fig6A	C5=GOBP_MITOCHONDRIAL_GENE_EXPRESSION	Skel. muscle	C5	X5SvsW5S	GOBP_MITOCHONDRIAL_GENE_EXPRESSION	100	-0.583632	-2.61809	1e-10	1.78509e-08	1.5361e-08	2608	tags=49%, list=16%, signal=41%	DARS2/MTIF3/RCC1L/MRPL44/GFM2/MTO1/MRPS18B/MTG2/SHMT2/TARS2/MRPS27/COA3/YARS2/TSFM/HSD17B10/MRPS17/GATB/MRPL2/MRPL23/MPV17L2/MRPS24/MALSU1/C1QBP/MRPS28/MRPL57/SLC25A33/MRPS15/NDUFA7/UQCC2/MRPS34/HARS1/MRPS11/MRPS14/MRPL16/MRPL51/MTRF1L/MTRES1/MRPS16/MTRF1/TUFM/MRPS21/CHCHD10/MRPS7/MRPS12/MRPS18A/SARS2/MRPL58/MTG1/FASTK
shown in Fig6A	C5=GOBP_MITOCHONDRIAL_GENE_EXPRESSION	Adipose tissue	C5	X5FvsW5F	GOBP_MITOCHONDRIAL_GENE_EXPRESSION	100	-0.643446	-3.07493	1e-10	7.89538e-09	6.08097e-09	2428	tags=53%, list=15%, signal=45%	C1QBP/MTERF4/CDK5RAP1/DARS2/RMND1/MTRF1/TEFM/YARS2/NOA1/HSD17B10/MTG2/HARS1/RARS2/TFB1M/MRPS11/MPV17L2/MTRES1/UQCC2/MRPL23/GATB/MALSU1/MTG1/TARS2/MRPS28/MRPS21/MRPS24/MTIF3/MRPL47/TSFM/MRPS27/MRPS16/LARS2/MRPL2/FASTK/MRPS15/COA3/MRPL57/MRPS12/MRPL16/NGRN/NDUFA7/TFAM/MRPL51/MRPS14/MRPL58/MRPS34/TRUB2/PTCD3/MRPL44/MRPS17/TUFM/MRPS7/MRPS18A
	C5=GOBP_ATP_SYNTHESIS_COUPLED_ELECTRON_TRANSPORT	Liver	C5	X5LvsW5L	GOBP_ATP_SYNTHESIS_COUPLED_ELECTRON_TRANSPORT	72	-0.670497	-2.97909	1e-10	1.9942e-08	1.57411e-08	3750	tags=78%, list=25%, signal=59%	DNAJC15/NDUFB9/UQCRFS1/NDUFS6/SNCA/CHCHD2/NDUFA2/UQCRB/COX7C/CDK1/NDUFA1/COX5B/NDUFAF1/DGUOK/NDUFB6/NDUFB10/SDHAF2/UQCC3/NDUFB2/NDUFB4/NDUFC2/NDUFC2-KCTD14/UQCRQ/COX7A1/NDUFV1/NDUFC1/NDUFV3/NDUFA12/NDUFS5/UQCR10/NDUFA9/PARK7/NDUFB8/COX6A1/NDUFA7/UQCRH/UQCRHL/NDUFV2/NDUFA8/COQ9/NDUFB7/CYC1/COX5A/SDHD/NDUFS8/NDUFS7/SDHC/NDUFA10/COX4I1/NDUFS2/NDUFB5/PINK1/COX7A2L/NDUFS4/NDUFA6/BID
	C5=GOMF_ELECTRON_TRANSFER_ACTIVITY	Liver	C5	X5LvsW5L	GOMF_ELECTRON_TRANSFER_ACTIVITY	99	-0.611833	-2.88767	1e-10	1.9942e-08	1.57411e-08	3715	tags=67%, list=25%, signal=51%	UQCR11/CYB5A/NDUFB9/UQCRFS1/NDUFS6/CIAPIN1/NDUFA2/NDUFA1/COX5B/FDX2/NDUFB6/NDUFB10/HSD17B6/PHGDH/FDX1/ETFB/NDUFB2/NDUFB4/NDUFC2/COX7A1/NDUFV1/COX8A/NCF1/NDUFC1/NDUFV3/NDUFA12/NDUFS5/UQCR10/NDUFA9/NDUFB8/SRD5A1/COX6A1/SDHB/NDUFA7/UQCRH/DEGS1/NDUFV2/NDUFA8/DHRS3/NDUFB7/CYC1/COX5A/NDUFA13/ALDH2/SDHD/COX7A2/NDUFS8/IDH3B/SURF1/NDUFS7/HAAO/RDH16/SDHC/NDUFA10/ADH5/COX4I1/NDUFS2/AKR1B1/UQCRC1/NDUFB5/COX7…
	C5=GOBP_ELECTRON_TRANSPORT_CHAIN	Liver	C5	X5LvsW5L	GOBP_ELECTRON_TRANSPORT_CHAIN	138	-0.575317	-2.86772	1e-10	1.9942e-08	1.57411e-08	3628	tags=60%, list=24%, signal=46%	CYB5A/NDUFB9/UQCRFS1/NDUFS6/SNCA/CHCHD2/CIAPIN1/NDUFA2/UQCRB/COX7C/CDK1/NDUFA1/COX5B/FDX2/NDUFAF1/DGUOK/NDUFB6/NDUFB10/SDHAF2/HSD17B6/PHGDH/FDX1/UQCC3/ETFB/NDUFB2/NDUFB4/NDUFC2/NDUFC2-KCTD14/UQCRQ/COX7A1/NDUFV1/NCF1/NDUFC1/NDUFV3/NDUFA12/NDUFS5/UQCR10/NDUFA9/PARK7/NDUFB8/SRD5A1/IMMP2L/COX6A1/GBA1/SDHB/NDUFA7/UQCRH/UQCRHL/DEGS1/NDUFV2/NDUFA8/DHRS3/COQ9/NDUFB7/CYC1/COX5A/NDUFA13/ALDH2/SDHD/POLG2/ND…
	C5=GOBP_RESPIRATORY_ELECTRON_TRANSPORT_CHAIN	Liver	C5	X5LvsW5L	GOBP_RESPIRATORY_ELECTRON_TRANSPORT_CHAIN	92	-0.610718	-2.86317	1e-10	1.9942e-08	1.57411e-08	3605	tags=66%, list=24%, signal=51%	NDUFB9/UQCRFS1/NDUFS6/SNCA/CHCHD2/NDUFA2/UQCRB/COX7C/CDK1/NDUFA1/COX5B/NDUFAF1/DGUOK/NDUFB6/NDUFB10/SDHAF2/UQCC3/ETFB/NDUFB2/NDUFB4/NDUFC2/NDUFC2-KCTD14/UQCRQ/COX7A1/NDUFV1/NDUFC1/NDUFV3/NDUFA12/NDUFS5/UQCR10/NDUFA9/PARK7/NDUFB8/IMMP2L/COX6A1/GBA1/SDHB/NDUFA7/UQCRH/UQCRHL/NDUFV2/NDUFA8/COQ9/NDUFB7/CYC1/COX5A/SDHD/POLG2/NDUFS8/NDUFS7/SDHC/NDUFA10/COX4I1/NDUFS2/SCO2/NDUFB5/PINK1/COX7A2L/NDUFS4/NDUF…
	C5=GOCC_MITOCHONDRIAL_LARGE_RIBOSOMAL_SUBUNIT	Liver	C5	X5LvsW5L	GOCC_MITOCHONDRIAL_LARGE_RIBOSOMAL_SUBUNIT	52	-0.671929	-2.81874	1e-10	1.9942e-08	1.57411e-08	2613	tags=77%, list=17%, signal=64%	MRPL51/MRPL4/MRPL34/MRPL57/MRPL44/MRPL42/MRPL50/MRPL41/MRPL20/MRPL37/MRPS18A/MRPL10/MRPL16/MRPL46/MRPL14/MRPL19/MRPL13/MRPL21/MRPL11/MRPL35/MRPL15/MRPL28/MRPL36/MRPL54/MRPL23/MRPL52/MPV17L2/MRPL2/MRPL43/MRPL9/MRPL30/MRPL38/MRPL53/MRPL40/MRPL58/MRPL48/MRPL24/MRPS30/MRPL33/MRPL32
	C5=GOBP_MITOCHONDRIAL_RESPIRATORY_CHAIN_COMPLEX_ASSEMBLY	Liver	C5	X5LvsW5L	GOBP_MITOCHONDRIAL_RESPIRATORY_CHAIN_COMPLEX_ASSEMBLY	83	-0.582503	-2.66965	1e-10	1.9942e-08	1.57411e-08	3605	tags=67%, list=24%, signal=52%	NDUFB9/UQCRFS1/DMAC1/NDUFAF5/NDUFA2/NDUFAF6/AIFM1/TFAM/NDUFA1/NDUFAF8/NDUFAF1/SAMM50/NDUFB6/NDUFB10/SDHAF2/UQCC3/NDUFB2/NDUFB11/NDUFB4/NDUFC2/NDUFAF2/NUBPL/COA8/OXA1L/NDUFC1/NDUFA12/NDUFS5/NDUFA9/NDUFB8/IMMP2L/UQCC2/SMIM20/SDHAF4/COA3/NDUFAF4/NDUFA8/NDUFB7/NDUFA13/NDUFS8/BCS1L/SURF1/NDUFS7/SDHAF1/COX16/FASTKD3/SDHAF3/NDUFA10/ACAD9/NDUFS2/SCO2/NDUFA11/NDUFB5/DMAC2/TMEM126A/NDUFS4/NDUFA6
	C5=HP_ABNORMAL_ACTIVITY_OF_MITOCHONDRIAL_RESPIRATORY_CHAIN	Liver	C5	X5LvsW5L	HP_ABNORMAL_ACTIVITY_OF_MITOCHONDRIAL_RESPIRATORY_CHAIN	86	-0.551515	-2.53729	2.63866e-10	5.05964e-08	3.99378e-08	3303	tags=59%, list=22%, signal=47%	NDUFAF5/NDUFA2/NDUFAF6/CARS2/TK2/NDUFA1/NDUFAF8/NDUFAF1/DGUOK/NDUFB10/NDUFB11/NDUFC2/NDUFAF2/NUBPL/COA8/NDUFV1/NFS1/ATP5F1E/MIEF2/NDUFA12/NDUFA9/SUCLG1/GFER/TIMM22/SDHB/SUCLA2/NDUFV2/COA3/NDUFAF4/NDUFA8/MRPS25/COX5A/NDUFA13/SDHD/NDUFS8/SURF1/NDUFS7/KARS1/COX16/MRPS23/NDUFA10/ACAD9/COX4I1/NDUFS2/TIMM50/ECHS1/NDUFA11/TXN2/NFU1/NDUFS4/NDUFA6
	C5=GOBP_MITOCHONDRIAL_ELECTRON_TRANSPORT_NADH_TO_UBIQUINONE	Liver	C5	X5LvsW5L	GOBP_MITOCHONDRIAL_ELECTRON_TRANSPORT_NADH_TO_UBIQUINONE	39	-0.690121	-2.70302	8.47767e-10	1.3634e-07	1.07619e-07	3750	tags=85%, list=25%, signal=64%	DNAJC15/NDUFB9/NDUFS6/SNCA/NDUFA2/NDUFA1/NDUFAF1/NDUFB6/NDUFB10/NDUFB2/NDUFB4/NDUFC2/NDUFC2-KCTD14/NDUFV1/NDUFC1/NDUFV3/NDUFS5/NDUFA9/PARK7/NDUFB8/NDUFA7/NDUFV2/NDUFA8/COQ9/NDUFB7/NDUFS8/NDUFS7/NDUFA10/NDUFS2/NDUFB5/PINK1/NDUFS4/NDUFA6
	C5=GOCC_MITOCHONDRIAL_SMALL_RIBOSOMAL_SUBUNIT	Liver	C5	X5LvsW5L	GOCC_MITOCHONDRIAL_SMALL_RIBOSOMAL_SUBUNIT	26	-0.72257	-2.53303	1.11787e-07	1.04171e-05	8.22263e-06	2861	tags=73%, list=19%, signal=59%	MRPS26/MRPS11/MRPS34/MRPS24/MRPL42/MRPS28/MRPS18A/MRPS18C/MRPS21/MRPS12/DAP3/MRPS17/MRPS10/MRPS35/MRPS7/MRPS6/MRPS33/MRPS15/MRPS9
	C5=GOBP_MITOCHONDRIAL_TRANSLATION	Liver	C5	X5LvsW5L	GOBP_MITOCHONDRIAL_TRANSLATION	70	-0.511079	-2.27346	4.91331e-07	3.82739e-05	3.02112e-05	5161	tags=69%, list=34%, signal=45%	AARS2/QRSL1/EARS2/MTG2/RMND1/YARS2/TSFM/LARS2/MRPS14/CDK5RAP1/MTG1/MRPS16/MTIF3/MRPL51/NGRN/MALSU1/NOA1/MRPS11/RCC1L/GATB/C1QBP/SHMT2/MRPL57/GARS1/TARS2/MRPS34/MRPL44/MRPS24/MRPS28/MRPS18A/MRPL16/HARS1/UQCC2/TUFM/MRPS21/NDUFA7/MRPS12/COA3/MRPS17/RPUSD3/MRPL23/MPV17L2/MRPL2/FASTKD3/MRPS7/MRPL58/MRPS6/MRPS15
	C5=HP_ABNORMALITY_OF_THE_MITOCHONDRION	Liver	C5	X5LvsW5L	HP_ABNORMALITY_OF_THE_MITOCHONDRION	153	-0.398671	-2.01721	9.27967e-07	6.16851e-05	4.86906e-05	3672	tags=46%, list=24%, signal=35%	TWNK/NDUFB9/NDUFS6/SQSTM1/DNAJC30/NDUFAF5/NDUFA2/GLRX5/NDUFAF6/SLC25A3/SPG7/CHCHD10/CARS2/TK2/NDUFA1/NDUFAF8/NDUFAF1/DGUOK/NDUFB10/ETFB/NDUFB11/NDUFC2/NDUFAF2/NUBPL/COA8/NDUFV1/NFS1/ATP5F1E/MIEF2/NDUFA12/GNE/NDUFA9/SUCLG1/GFER/TIMM22/SDHB/SUCLA2/NDUFV2/COA3/NDUFAF4/NDUFA8/MRPS25/COX5A/NDUFA13/SDHD/POLG2/NDUFS8/SURF1/NDUFS7/KARS1/MFF/COX16/MRPS23/NDUFA10/ACAD9/COX4I1/NDUFS2/TIMM50/ECHS1/NDUFA11/TX…
	C5=GOBP_MITOCHONDRIAL_TRANSPORT	Liver	C5	X5LvsW5L	GOBP_MITOCHONDRIAL_TRANSPORT	179	-0.38664	-1.98835	1.20832e-06	7.62544e-05	6.01908e-05	3540	tags=41%, list=24%, signal=32%	VPS11/TIMM23/DNAJC19/DNAJC30/TIMM17A/DNLZ/BAD/TIMM10/SPG7/CHCHD10/AIFM1/GRPEL1/MTX2/SAMM50/ZNF205/PRKN/TOMM34/ALKBH7/MAIP1/TOMM20/TIMM13/ACAA2/OXA1L/ATP5F1E/RAC2/TOMM22/GZMB/CAMK2A/IMMP2L/ATP5MF/TIMM22/TIMM10B/HAX1/ATP5MG/ATP5PB/NDUFA13/SREBF1/ANTKMT/VDAC2/PDCD5/ATP5F1D/CNP/PAM16/ATP5PF/MUL1/BCS1L/BLOC1S2/MFF/AIP/HTRA2/IMMP1L/TSPO/TIMM8B/ATP5PD/TIMM50/ATP5F1B/ATP5F1C/FIS1/ATPSCKMT/PINK1/BAX/TIMM1…
	C5=HP_MUSCLE_ABNORMALITY_RELATED_TO_MITOCHONDRIAL_DYSFUNCTION	Liver	C5	X5LvsW5L	HP_MUSCLE_ABNORMALITY_RELATED_TO_MITOCHONDRIAL_DYSFUNCTION	53	-0.542653	-2.27191	2.00381e-06	0.000116842	9.22282e-05	3783	tags=66%, list=25%, signal=50%	TIMMDC1/TWNK/NDUFB9/NDUFS6/NDUFAF5/TK2/NDUFA1/NDUFAF8/FDX2/NDUFAF1/DGUOK/NDUFB10/NDUFB11/NDUFAF2/NUBPL/COA8/NDUFV1/MIEF2/SUCLG1/NDUFV2/COA3/NDUFAF4/PUS1/POLG2/NDUFS8/SURF1/NDUFS7/NDUFS2/NDUFA11/SLC25A4/NDUFS4/TYMP/FARS2/NDUFA6/MSTO1
	C5=HP_DECREASED_ACTIVITY_OF_MITOCHONDRIAL_COMPLEX_I	Liver	C5	X5LvsW5L	HP_DECREASED_ACTIVITY_OF_MITOCHONDRIAL_COMPLEX_I	45	-0.568528	-2.27456	2.41896e-06	0.000134746	0.00010636	5148	tags=80%, list=34%, signal=53%	TRMU/IBA57/QRSL1/EARS2/NDUFAF3/SLC25A26/TSFM/TIMMDC1/NDUFB9/NDUFS6/NDUFAF5/CARS2/NDUFA1/NDUFAF8/NDUFAF1/NDUFB10/NDUFB11/NDUFC2/NDUFAF2/NUBPL/NDUFV1/MIEF2/SUCLG1/TIMM22/NDUFV2/NDUFAF4/NDUFA8/NDUFS8/NDUFS7/MRPS23/ACAD9/NDUFS2/NDUFA11/TXN2/NDUFS4/NDUFA6
	C5=HP_ABNORMAL_MITOCHONDRIA_IN_MUSCLE_TISSUE	Liver	C5	X5LvsW5L	HP_ABNORMAL_MITOCHONDRIA_IN_MUSCLE_TISSUE	27	-0.657401	-2.34101	3.69366e-06	0.000185073	0.000146086	3838	tags=78%, list=26%, signal=58%	MYH7/TIMMDC1/NDUFB9/NDUFS6/NDUFAF5/NDUFA1/NDUFAF8/NDUFAF1/NDUFB10/NDUFB11/NDUFAF2/NUBPL/NDUFV1/NDUFV2/NDUFAF4/NDUFS8/NDUFS7/NDUFS2/NDUFA11/NDUFS4/NDUFA6
	C5=GOBP_PROTEIN_TARGETING_TO_MITOCHONDRION	Liver	C5	X5LvsW5L	GOBP_PROTEIN_TARGETING_TO_MITOCHONDRION	92	-0.431808	-2.02441	1.65571e-05	0.00058984	0.000465585	3771	tags=48%, list=25%, signal=36%	PARL/DNAJC15/VPS11/TIMM23/DNAJC19/TIMM17A/DNLZ/TIMM10/AIFM1/GRPEL1/SAMM50/PRKN/TOMM34/TOMM20/TIMM13/RAC2/TOMM22/IMMP2L/TIMM22/TIMM10B/HAX1/NDUFA13/SREBF1/PDCD5/PAM16/MFF/AIP/HTRA2/IMMP1L/TSPO/TIMM8B/TIMM50/FIS1/PINK1/TIMM17B/ATP5IF1/UBE2J2/TIMM44/CSNK2A2/PMPCB/LEPROT/BCAP31/UBE2D3/BID
	C5=GOBP_MITOCHONDRIAL_ATP_SYNTHESIS_COUPLED_PROTON_TRANSPORT	Liver	C5	X5LvsW5L	GOBP_MITOCHONDRIAL_ATP_SYNTHESIS_COUPLED_PROTON_TRANSPORT	15	-0.75285	-2.24624	2.38148e-05	0.000778548	0.000614541	2261	tags=80%, list=15%, signal=68%	ATP5F1E/ATP5MF/ATP5MG/ATP5PB/ANTKMT/ATP5F1D/ATP5PF/ATP5PD/ATP5F1B/ATP5F1C/ATPSCKMT/ATP5PO
	C5=GOBP_MITOCHONDRIAL_MEMBRANE_ORGANIZATION	Liver	C5	X5LvsW5L	GOBP_MITOCHONDRIAL_MEMBRANE_ORGANIZATION	108	-0.381032	-1.82318	0.000251906	0.00498376	0.00393389	3545	tags=42%, list=24%, signal=32%	CHCHD6/MICOS10/SNCA/BAD/TIMM10/SPG7/CHCHD10/MTX2/SAMM50/RCC1L/ZNF205/UQCC3/ALKBH7/MAIP1/TMEM11/TIMM13/MICOS13/ACAA2/OXA1L/TOMM22/GZMB/CAMK2A/TIMM22/TIMM10B/CHCHD3/CIBAR1/NDUFA13/VDAC2/PDCD5/CNP/MUL1/BCS1L/BLOC1S2/CALM3/TIMM8B/TIMM50/PINK1/BAX/APOO/SLC25A4/APOOL/ATP5IF1/MTX1/MFN1/BID
	C5=GOCC_INTRINSIC_COMPONENT_OF_MITOCHONDRIAL_INNER_MEMBRANE	Liver	C5	X5LvsW5L	GOCC_INTRINSIC_COMPONENT_OF_MITOCHONDRIAL_INNER_MEMBRANE	53	-0.424342	-1.77658	0.00207921	0.023042	0.018188	3673	tags=55%, list=24%, signal=41%	TMEM177/CHCHD6/MICOS10/TIMM23/MCUB/TIMM17A/SLC25A3/SPG7/CHCHD10/MPC1/MTX2/SAMM50/MTLN/UQCC3/TMEM11/MICOS13/OXA1L/PPOX/SMDT1/CHCHD3/COA3/SLC25A19/MPC2/COX16/SCO2/APOO/TIMM17B/APOOL/MTX1
	C5=GOBP_RELEASE_OF_CYTOCHROME_C_FROM_MITOCHONDRIA	Liver	C5	X5LvsW5L	GOBP_RELEASE_OF_CYTOCHROME_C_FROM_MITOCHONDRIA	53	-0.414356	-1.73477	0.00303295	0.0302679	0.0238917	3771	tags=45%, list=25%, signal=34%	PARL/AKT1/BOK/BAD/GGCT/PRKN/SFN/GPER1/ARRB2/PYCARD/CLU/FAM162A/GPX1/PDCD5/PRELID1/IGF1/MFF/CIDEB/PLAUR/TIMM50/FIS1/PINK1/BAX/BID
	C5=GOBP_POSITIVE_REGULATION_OF_RELEASE_OF_CYTOCHROME_C_FROM_MITOCHONDRIA	Liver	C5	X5LvsW5L	GOBP_POSITIVE_REGULATION_OF_RELEASE_OF_CYTOCHROME_C_FROM_MITOCHONDRIA	26	-0.514384	-1.80322	0.00431955	0.0388012	0.0306274	2544	tags=38%, list=17%, signal=32%	GPER1/PYCARD/FAM162A/PDCD5/MFF/CIDEB/PLAUR/PINK1/BAX/BID
	C5=GOBP_ESTABLISHMENT_OF_PROTEIN_LOCALIZATION_TO_MITOCHONDRIAL_MEMBRANE	Liver	C5	X5LvsW5L	GOBP_ESTABLISHMENT_OF_PROTEIN_LOCALIZATION_TO_MITOCHONDRIAL_MEMBRANE	30	-0.477648	-1.73606	0.00482581	0.0421172	0.0332449	3264	tags=63%, list=22%, signal=50%	TRMT10B/COX18/TIMM9/ROMO1/TIMM10/SAMM50/MAIP1/TIMM13/OXA1L/TOMM22/GZMB/TIMM22/TIMM10B/NDUFA13/PDCD5/BCS1L/CALM3/TIMM8B/BAX
	C5=GOBP_ATP_SYNTHESIS_COUPLED_ELECTRON_TRANSPORT	Skel. muscle	C5	X5SvsW5S	GOBP_ATP_SYNTHESIS_COUPLED_ELECTRON_TRANSPORT	72	-0.789794	-3.3092	1e-10	1.78509e-08	1.5361e-08	2817	tags=89%, list=18%, signal=73%	COA6/GHITM/SDHA/COX6A2/NDUFAF1/NDUFS1/NDUFV1/NDUFB3/BID/NDUFA2/COX7A2L/COX6A1/UQCRFS1/NDUFA1/NDUFB2/SDHC/DLD/NDUFB6/NDUFA8/NDUFS6/PARK7/COX4I2/NDUFS2/NDUFC2/NDUFC2-KCTD14/SDHD/NDUFS8/NDUFA5/NDUFV3/SDHAF2/NDUFB9/UQCRQ/NDUFA7/COX5B/NDUFA9/NDUFS7/NDUFB1/UQCRH/UQCRHL/NDUFB10/CHCHD2/NDUFB8/COX5A/UQCR10/NDUFB5/NDUFC1/NDUFV2/COX7C/NDUFA12/CYC1/COX4I1/UQCRB/COX7A1/NDUFAB1/NDUFS4/UQCC3/NDUFB7/NDUFS5/NDUFA…
	C5=GOBP_RESPIRATORY_ELECTRON_TRANSPORT_CHAIN	Skel. muscle	C5	X5SvsW5S	GOBP_RESPIRATORY_ELECTRON_TRANSPORT_CHAIN	92	-0.745445	-3.28356	1e-10	1.78509e-08	1.5361e-08	2450	tags=76%, list=15%, signal=65%	COA6/GHITM/SDHA/COX6A2/GPD1/NDUFAF1/NDUFS1/NDUFV1/NDUFB3/BID/ETFA/NDUFA2/COX7A2L/COX6A1/ETFB/UQCRFS1/NDUFA1/NDUFB2/SDHC/DLD/NDUFB6/NDUFA8/SDHB/NDUFS6/PARK7/COX4I2/NDUFS2/NDUFC2/NDUFC2-KCTD14/SDHD/NDUFS8/NDUFA5/NDUFV3/SDHAF2/NDUFB9/UQCRQ/NDUFA7/COX5B/NDUFA9/NDUFS7/NDUFB1/UQCRH/UQCRHL/NDUFB10/CHCHD2/NDUFB8/SOD2/COX5A/UQCR10/NDUFB5/NDUFC1/NDUFV2/COX7C/NDUFA12/CYC1/IMMP2L/COX4I1/UQCRB/COX7A1/NDUFAB1/…
	C5=GOBP_MITOCHONDRIAL_RESPIRATORY_CHAIN_COMPLEX_ASSEMBLY	Skel. muscle	C5	X5SvsW5S	GOBP_MITOCHONDRIAL_RESPIRATORY_CHAIN_COMPLEX_ASSEMBLY	83	-0.742045	-3.22789	1e-10	1.78509e-08	1.5361e-08	2640	tags=73%, list=17%, signal=62%	AIFM1/COA4/FOXRED1/NDUFAF1/NDUFS1/NDUFB3/NDUFA2/COX19/COA3/SAMM50/UQCRFS1/NDUFAF6/NDUFA1/NDUFB2/SDHAF4/NDUFA13/NDUFB6/COX17/NDUFA8/NUBPL/DMAC1/NDUFS2/NDUFC2/NDUFB11/NDUFAF2/NDUFS8/NDUFA5/SLC25A33/SDHAF2/NDUFB9/PET100/NDUFAF3/UQCC2/SURF1/NDUFA9/NDUFS7/NDUFB1/NDUFB10/NDUFB8/COX14/SMIM20/NDUFB5/NDUFC1/NDUFA12/IMMP2L/OMA1/COA8/NDUFAB1/NDUFS4/UQCC3/NDUFB7/NDUFS5/BCS1L/NDUFA10/TMEM126A/COX20/NDUFA6/COX…
	C5=HP_ABNORMAL_ACTIVITY_OF_MITOCHONDRIAL_RESPIRATORY_CHAIN	Skel. muscle	C5	X5SvsW5S	HP_ABNORMAL_ACTIVITY_OF_MITOCHONDRIAL_RESPIRATORY_CHAIN	86	-0.72535	-3.16685	1e-10	1.78509e-08	1.5361e-08	2931	tags=74%, list=18%, signal=61%	NDUFAF5/COA6/PTCD3/SDHA/CARS2/COX6A2/FOXRED1/NDUFAF1/ECHS1/NDUFS1/NDUFV1/NDUFB3/GFER/NFS1/TRMU/NDUFA2/ATP5F1E/MRPS25/COA3/TSFM/NDUFAF6/NDUFA1/SUCLA2/NDUFA13/NDUFA8/NUBPL/SDHB/NDUFS6/NDUFS2/NDUFC2/NDUFB11/SDHD/NDUFAF2/NDUFS8/NDUFB9/PET100/NDUFAF3/SURF1/MRPS14/NDUFA9/NDUFS7/NDUFB10/MRM2/TIMM22/SUCLG1/COX5A/NFU1/NDUFV2/PDHA1/TIMM50/NDUFA12/COX4I1/TXN2/COA8/NDUFS4/TIMMDC1/KARS1/BOLA3/NDUFA10/COX20/ND…
	C5=GOBP_MITOCHONDRIAL_ELECTRON_TRANSPORT_NADH_TO_UBIQUINONE	Skel. muscle	C5	X5SvsW5S	GOBP_MITOCHONDRIAL_ELECTRON_TRANSPORT_NADH_TO_UBIQUINONE	39	-0.841221	-3.12805	1e-10	1.78509e-08	1.5361e-08	2351	tags=95%, list=15%, signal=81%	NDUFAF1/NDUFS1/NDUFV1/NDUFB3/NDUFA2/NDUFA1/NDUFB2/DLD/NDUFB6/NDUFA8/NDUFS6/PARK7/NDUFS2/NDUFC2/NDUFC2-KCTD14/NDUFS8/NDUFA5/NDUFV3/NDUFB9/NDUFA7/NDUFA9/NDUFS7/NDUFB1/NDUFB10/NDUFB8/NDUFB5/NDUFC1/NDUFV2/NDUFAB1/NDUFS4/NDUFB7/NDUFS5/NDUFA10/COQ9/NDUFA6/DNAJC15/NDUFB4
	C5=GOCC_MITOCHONDRIAL_LARGE_RIBOSOMAL_SUBUNIT	Skel. muscle	C5	X5SvsW5S	GOCC_MITOCHONDRIAL_LARGE_RIBOSOMAL_SUBUNIT	52	-0.791203	-3.09507	1e-10	1.78509e-08	1.5361e-08	2671	tags=88%, list=17%, signal=74%	MRPL32/MRPL24/MRPL44/MRPL45/MRPL3/MRPL27/MRPL49/MRPL28/MRPL10/MRPL20/MRPL9/MRPL13/MRPL41/MRPL2/MRPL23/MPV17L2/MRPL21/MRPL14/MRPL52/MRPL57/MRPL55/MRPS30/MRPL16/MRPL18/MRPL33/MRPL38/MRPL36/MRPL17/MRPL51/MRPL50/MRPL15/MRPL22/MRPL37/MRPL54/MRPL4/MRPL53/MRPL11/MRPL43/MRPL30/MRPL48/MRPL34/MRPS18A/MRPL58/MRPL42/MRPL39/MRPL46
	C5=GOBP_ELECTRON_TRANSPORT_CHAIN	Skel. muscle	C5	X5SvsW5S	GOBP_ELECTRON_TRANSPORT_CHAIN	138	-0.630101	-2.99944	1e-10	1.78509e-08	1.5361e-08	2991	tags=62%, list=19%, signal=50%	CYBA/CYB5A/NQO2/COA6/GHITM/SDHA/ASPH/ALDH2/COX6A2/GPD1/NDUFAF1/NDUFS1/NDUFV1/NDUFB3/BID/ETFA/NDUFA2/PDIA5/COX7A2L/IDH3B/ADH5/COX6A1/ETFB/HSD17B6/UQCRFS1/NDUFA1/NDUFB2/SDHC/DLD/NDUFA13/NDUFB6/NDUFA8/SDHB/NDUFS6/PARK7/COX4I2/NDUFS2/NDUFC2/NDUFC2-KCTD14/SDHD/NDUFS8/NDUFA5/NDUFV3/SDHAF2/NDUFB9/UQCRQ/NDUFA7/SURF1/AKR1B1/COX5B/NDUFA9/NDUFS7/NDUFB1/GFUS/UQCRH/UQCRHL/NDUFB10/CHCHD2/NDUFB8/SOD2/COX5A/QDPR…
	C5=GOMF_ELECTRON_TRANSFER_ACTIVITY	Skel. muscle	C5	X5SvsW5S	GOMF_ELECTRON_TRANSFER_ACTIVITY	98	-0.664745	-2.97421	1e-10	1.78509e-08	1.5361e-08	2635	tags=66%, list=17%, signal=56%	SDHA/ASPH/ALDH2/COX6A2/NDUFS1/NDUFV1/NDUFB3/ETFA/NDUFA2/COX7A2L/IDH3B/ADH5/COX6A1/COX8A/ETFB/HSD17B6/UQCRFS1/NDUFA1/NDUFB2/SDHC/NDUFA13/NDUFB6/NDUFA8/SDHB/NDUFS6/COX4I2/UQCR11/NDUFS2/NDUFC2/SDHD/NDUFS8/NDUFA5/NDUFV3/NDUFB9/NDUFA7/SURF1/AKR1B1/COX5B/COX7A2/NDUFA9/UQCRC1/NDUFS7/NDUFB1/GFUS/UQCRH/NDUFB10/NDUFB8/COX5A/QDPR/UQCR10/NDUFB5/NDUFC1/NDUFV2/FDX2/NDUFA12/CYC1/COX4I1/COX7A1/NDUFS4/NDUFB7/NDUF…
	C5=GOCC_MITOCHONDRIAL_SMALL_RIBOSOMAL_SUBUNIT	Skel. muscle	C5	X5SvsW5S	GOCC_MITOCHONDRIAL_SMALL_RIBOSOMAL_SUBUNIT	26	-0.850882	-2.86946	1e-10	1.78509e-08	1.5361e-08	2129	tags=88%, list=13%, signal=77%	MRPS26/MRPS18B/MRPS27/MRPS35/MRPS10/MRPS17/MRPS5/MRPS24/MRPS28/MRPS15/MRPS34/DAP3/MRPS11/MRPS14/MRPS18C/MRPS16/MRPS33/MRPS21/MRPS7/MRPS12/MRPS18A/MRPL42/MRPS9
	C5=HP_ABNORMALITY_OF_THE_MITOCHONDRION	Skel. muscle	C5	X5SvsW5S	HP_ABNORMALITY_OF_THE_MITOCHONDRION	154	-0.586459	-2.85178	1e-10	1.78509e-08	1.5361e-08	3034	tags=58%, list=19%, signal=48%	PPM1B/CYBA/SQSTM1/NDUFAF5/TMEM70/ACAD8/COA6/PTCD3/HMGCL/SDHA/ACADM/CARS2/HIBCH/COX6A2/FOXRED1/NDUFAF1/ECHS1/NDUFS1/NDUFV1/NDUFB3/GFER/NFS1/TRMU/ETFA/NDUFA2/DNAJC30/MYH14/AK2/ATP5F1E/ACADVL/MRPS25/COA3/GLRX5/FUS/ETFB/TSFM/NDUFAF6/FXN/NDUFA1/HSD17B10/SLC25A4/SUCLA2/DLD/NDUFA13/NDUFA8/PDHB/NUBPL/SDHB/NDUFS6/NDUFS2/NDUFC2/SLC25A3/NDUFB11/SDHD/NDUFAF2/NDUFS8/HADH/NDUFB9/PET100/NDUFAF3/MFF/SURF1/MRPS14…
	C5=HP_MUSCLE_ABNORMALITY_RELATED_TO_MITOCHONDRIAL_DYSFUNCTION	Skel. muscle	C5	X5SvsW5S	HP_MUSCLE_ABNORMALITY_RELATED_TO_MITOCHONDRIAL_DYSFUNCTION	54	-0.707904	-2.77804	1e-10	1.78509e-08	1.5361e-08	2450	tags=63%, list=15%, signal=53%	COX6A2/FOXRED1/NDUFAF1/NDUFS1/NDUFV1/NDUFB3/FARS2/TRMU/COA3/YARS2/NDUFA1/SLC25A4/NUBPL/NDUFS6/NDUFS2/NDUFB11/NDUFAF2/NDUFS8/CAV3/NDUFB9/NDUFAF3/SURF1/NDUFS7/NDUFB10/SUCLG1/NDUFV2/FDX2/COA8/NDUFS4/ETHE1/TIMMDC1/NDUFA6/NDUFA11/MSTO1
	C5=HP_DECREASED_ACTIVITY_OF_MITOCHONDRIAL_COMPLEX_I	Skel. muscle	C5	X5SvsW5S	HP_DECREASED_ACTIVITY_OF_MITOCHONDRIAL_COMPLEX_I	45	-0.725125	-2.77706	1e-10	1.78509e-08	1.5361e-08	2931	tags=73%, list=18%, signal=60%	NDUFAF5/PTCD3/CARS2/FOXRED1/NDUFAF1/NDUFS1/NDUFV1/NDUFB3/TRMU/TSFM/NDUFA1/NDUFA8/NUBPL/NDUFS6/NDUFS2/NDUFC2/NDUFB11/NDUFAF2/NDUFS8/NDUFB9/NDUFAF3/NDUFS7/NDUFB10/MRM2/TIMM22/SUCLG1/NDUFV2/TXN2/NDUFS4/TIMMDC1/NDUFA6/MRPS23/NDUFA11
	C5=GOBP_MITOCHONDRIAL_TRANSLATION	Skel. muscle	C5	X5SvsW5S	GOBP_MITOCHONDRIAL_TRANSLATION	70	-0.644801	-2.6848	1e-10	1.78509e-08	1.5361e-08	2608	tags=61%, list=16%, signal=52%	DARS2/MTIF3/RCC1L/MRPL44/GFM2/MRPS18B/MTG2/SHMT2/TARS2/MRPS27/COA3/YARS2/TSFM/MRPS17/GATB/MRPL2/MRPL23/MPV17L2/MRPS24/MALSU1/C1QBP/MRPS28/MRPL57/MRPS15/NDUFA7/UQCC2/MRPS34/HARS1/MRPS11/MRPS14/MRPL16/MRPL51/MTRF1L/MRPS16/MTRF1/TUFM/MRPS21/MRPS7/MRPS12/MRPS18A/SARS2/MRPL58/MTG1
	C5=GOBP_MITOCHONDRIAL_TRANSPORT	Skel. muscle	C5	X5SvsW5S	GOBP_MITOCHONDRIAL_TRANSPORT	181	-0.490645	-2.41658	1e-10	1.78509e-08	1.5361e-08	2447	tags=39%, list=15%, signal=34%	PMAIP1/TOMM40/MGARP/BCL2L1/LEPROT/BCL2/NAIF1/BAP1/SLC25A5/BID/DNAJC30/MIPEP/ATP5F1A/ANTKMT/GZMB/ATP5F1E/ALKBH7/TIMM13/ROMO1/SAMM50/TOMM7/TSPO/BCAP31/SLC25A4/GRPEL1/HIP1R/DNLZ/ACAA2/NDUFA13/TOMM40L/VDAC2/FIS1/BAX/ATP5F1C/ATP5MG/ATP5PB/IMMP1L/TIMM17B/TOMM22/TIMM44/TOMM20/TIMM10B/MFF/AIP/TIMM17A/DNAJC19/PARL/TIMM8B/TIMM22/NOL3/PAM16/ATP5PF/ATP5F1B/UBE2J2/ATP5MF/ATP5PD/ATP5F1D/TIMM50/TIMM23/GSK3A/IMM…
	C5=HP_ABNORMAL_MITOCHONDRIA_IN_MUSCLE_TISSUE	Skel. muscle	C5	X5SvsW5S	HP_ABNORMAL_MITOCHONDRIA_IN_MUSCLE_TISSUE	27	-0.775608	-2.65168	3.98594e-10	6.05328e-08	5.20897e-08	2931	tags=85%, list=18%, signal=70%	NDUFAF5/SDHA/FOXRED1/NDUFAF1/NDUFS1/NDUFV1/NDUFB3/NDUFA1/NUBPL/NDUFS6/NDUFS2/NDUFB11/NDUFAF2/NDUFS8/NDUFB9/NDUFAF3/NDUFS7/NDUFB10/NDUFV2/NDUFS4/TIMMDC1/NDUFA6/NDUFA11
	C5=GOBP_MITOCHONDRIAL_MEMBRANE_ORGANIZATION	Skel. muscle	C5	X5SvsW5S	GOBP_MITOCHONDRIAL_MEMBRANE_ORGANIZATION	107	-0.522039	-2.38742	7.43289e-10	1.1122e-07	9.57071e-08	3989	tags=51%, list=25%, signal=39%	TIMM9/FZD9/BBC3/BOK/CALM3/SPG7/MTX1/BLOC1S2/BNIP3L/HEBP2/MAIP1/CIBAR1/BNIP3/ATP5IF1/GHITM/PMAIP1/RCC1L/IMMT/BCL2L1/BCL2/NAIF1/SLC25A5/BID/GZMB/ALKBH7/TIMM13/ROMO1/SAMM50/SLC25A4/HIP1R/ACAA2/NDUFA13/VDAC2/BAX/MICOS13/TMEM11/TOMM22/TIMM10B/MFN1/TIMM8B/APOO/TIMM22/NOL3/LETM1/TIMM50/GSK3A/BAD/MICOS10/PDCD5/OMA1/UQCC3/APOOL/CHCHD10/BCS1L/CHCHD3
	C5=GOBP_PROTEIN_TARGETING_TO_MITOCHONDRION	Skel. muscle	C5	X5SvsW5S	GOBP_PROTEIN_TARGETING_TO_MITOCHONDRION	95	-0.524644	-2.32296	6.0743e-09	8.13236e-07	6.99806e-07	2717	tags=46%, list=17%, signal=39%	FBXO7/AIFM1/C11orf65/TOMM40/MGARP/LEPROT/BAP1/BID/MIPEP/TIMM13/ROMO1/SAMM50/TOMM7/TSPO/BCAP31/GRPEL1/DNLZ/NDUFA13/TOMM40L/FIS1/IMMP1L/TIMM17B/TOMM22/TIMM44/TOMM20/TIMM10B/MFF/AIP/TIMM17A/DNAJC19/PARL/TIMM8B/TIMM22/PAM16/UBE2J2/TIMM50/TIMM23/GSK3A/IMMP2L/PDCD5/HTRA2/UBE2D3/DNAJC15/PMPCB
	C5=GOBP_MITOCHONDRIAL_ATP_SYNTHESIS_COUPLED_PROTON_TRANSPORT	Skel. muscle	C5	X5SvsW5S	GOBP_MITOCHONDRIAL_ATP_SYNTHESIS_COUPLED_PROTON_TRANSPORT	15	-0.85765	-2.47551	1.47939e-08	1.8816e-06	1.61915e-06	2012	tags=93%, list=13%, signal=82%	DNAJC30/ATP5F1A/ANTKMT/ATP5F1E/ATP5F1C/ATP5MG/ATP5PB/ATP5PF/ATP5F1B/ATP5MF/ATP5PD/ATP5F1D/STOML2/ATP5PO
	C5=GOBP_PROTEIN_IMPORT_INTO_MITOCHONDRIAL_MATRIX	Skel. muscle	C5	X5SvsW5S	GOBP_PROTEIN_IMPORT_INTO_MITOCHONDRIAL_MATRIX	18	-0.782662	-2.38359	4.06978e-07	3.79909e-05	3.26919e-05	1669	tags=83%, list=11%, signal=75%	TOMM40/ROMO1/TOMM7/GRPEL1/DNLZ/TOMM40L/TIMM17B/TIMM44/TOMM20/TIMM17A/DNAJC19/PAM16/TIMM50/TIMM23/DNAJC15
	C5=HP_DECREASED_ACTIVITY_OF_MITOCHONDRIAL_COMPLEX_IV	Skel. muscle	C5	X5SvsW5S	HP_DECREASED_ACTIVITY_OF_MITOCHONDRIAL_COMPLEX_IV	27	-0.676501	-2.31285	1.46263e-06	0.000120018	0.000103278	2817	tags=63%, list=18%, signal=52%	COA6/CARS2/COX6A2/MRPS25/COA3/TSFM/PET100/MRPS14/MRM2/TIMM22/SUCLG1/COX5A/COX4I1/COA8/COX20/COX16/MRPS23
	C5=GOCC_INTRINSIC_COMPONENT_OF_MITOCHONDRIAL_INNER_MEMBRANE	Skel. muscle	C5	X5SvsW5S	GOCC_INTRINSIC_COMPONENT_OF_MITOCHONDRIAL_INNER_MEMBRANE	53	-0.56408	-2.20951	1.47761e-06	0.000120278	0.000103501	1747	tags=42%, list=11%, signal=37%	COA3/SAMM50/SLC25A19/MTLN/MICOS13/SLC25A3/MPC1/TMEM11/SMDT1/TIMM17B/PPOX/PET100/TIMM17A/APOO/TIMM23/MICOS10/MPC2/UQCC3/APOOL/CHCHD10/COX16/CHCHD3
	C5=GOBP_INNER_MITOCHONDRIAL_MEMBRANE_ORGANIZATION	Skel. muscle	C5	X5SvsW5S	GOBP_INNER_MITOCHONDRIAL_MEMBRANE_ORGANIZATION	40	-0.607631	-2.2604	2.34896e-06	0.000174457	0.000150124	3048	tags=52%, list=19%, signal=43%	MAIP1/CIBAR1/GHITM/IMMT/TIMM13/ROMO1/SAMM50/NDUFA13/MICOS13/TMEM11/TIMM10B/TIMM8B/APOO/TIMM22/LETM1/MICOS10/OMA1/UQCC3/APOOL/CHCHD10/CHCHD3
	C5=GOBP_MITOCHONDRIAL_CYTOCHROME_C_OXIDASE_ASSEMBLY	Skel. muscle	C5	X5SvsW5S	GOBP_MITOCHONDRIAL_CYTOCHROME_C_OXIDASE_ASSEMBLY	20	-0.722005	-2.28769	4.84867e-06	0.000339878	0.000292472	2599	tags=60%, list=16%, signal=50%	COA4/COX19/COA3/COX17/PET100/SURF1/COX14/SMIM20/COA8/BCS1L/COX20/COX16
	C5=GOCC_TIM23_MITOCHONDRIAL_IMPORT_INNER_MEMBRANE_TRANSLOCASE_COMPLEX	Skel. muscle	C5	X5SvsW5S	GOCC_TIM23_MITOCHONDRIAL_IMPORT_INNER_MEMBRANE_TRANSLOCASE_COMPLEX	12	-0.8125	-2.19432	1.64767e-05	0.000936595	0.000805959	1669	tags=75%, list=11%, signal=67%	ROMO1/GRPEL1/TIMM17B/TIMM17A/DNAJC19/PAM16/TIMM50/TIMM23/DNAJC15
	C5=GOBP_MITOCHONDRIAL_ELECTRON_TRANSPORT_CYTOCHROME_C_TO_OXYGEN	Skel. muscle	C5	X5SvsW5S	GOBP_MITOCHONDRIAL_ELECTRON_TRANSPORT_CYTOCHROME_C_TO_OXYGEN	12	-0.784992	-2.12003	7.49446e-05	0.00331852	0.00285565	2450	tags=83%, list=15%, signal=71%	COX6A2/COX7A2L/COX6A1/COX4I2/COX5B/COX5A/COX7C/COX4I1/COX7A1/CYCS
	C5=GOBP_RELEASE_OF_CYTOCHROME_C_FROM_MITOCHONDRIA	Skel. muscle	C5	X5SvsW5S	GOBP_RELEASE_OF_CYTOCHROME_C_FROM_MITOCHONDRIA	53	-0.506009	-1.98204	7.48021e-05	0.00331852	0.00285565	3978	tags=55%, list=25%, signal=41%	FZD9/GGCT/BBC3/BIK/BOK/BNIP3/GHITM/PMAIP1/PRELID1/BCL2L1/PSMD10/TRIAP1/BCL2/BID/GPX1/FXN/AKT1/FIS1/BAX/PLA2G6/MFF/PARL/FAM162A/SOD2/NOL3/TIMM50/BAD/PDCD5/SFN
	C5=GOCC_OUTER_MITOCHONDRIAL_MEMBRANE_PROTEIN_COMPLEX	Skel. muscle	C5	X5SvsW5S	GOCC_OUTER_MITOCHONDRIAL_MEMBRANE_PROTEIN_COMPLEX	20	-0.674054	-2.13576	9.61149e-05	0.00407487	0.00350651	2385	tags=65%, list=15%, signal=55%	TOMM40/IMMT/SAMM50/TOMM7/TOMM40L/MICOS13/TOMM22/TOMM20/MFN1/APOO/MICOS10/APOOL/CHCHD3
	C5=GOCC_EXTRINSIC_COMPONENT_OF_MITOCHONDRIAL_INNER_MEMBRANE	Skel. muscle	C5	X5SvsW5S	GOCC_EXTRINSIC_COMPONENT_OF_MITOCHONDRIAL_INNER_MEMBRANE	13	-0.747221	-2.08515	0.000269587	0.008935	0.00768875	2931	tags=85%, list=18%, signal=69%	NDUFAF5/COQ8A/COQ8B/ATP23/COQ3/COQ5/ACADVL/COQ4/COQ6/PAM16/COQ7
	C5=GOBP_APOPTOTIC_MITOCHONDRIAL_CHANGES	Skel. muscle	C5	X5SvsW5S	GOBP_APOPTOTIC_MITOCHONDRIAL_CHANGES	94	-0.412102	-1.82239	0.000273308	0.00902891	0.00776956	4034	tags=46%, list=25%, signal=34%	GCLM/FZD9/GGCT/BBC3/BIK/BOK/BLOC1S2/BNIP3L/BNIP3/ATP5IF1/GHITM/PMAIP1/PRELID1/BCL2L1/PSMD10/NDUFS1/TRIAP1/BCL2/NAIF1/SLC25A5/BID/GPX1/GZMB/FXN/AKT1/SLC25A4/HIP1R/ACAA2/VDAC2/FIS1/BAX/PLA2G6/MFF/PARL/FAM162A/SOD2/NOL3/TIMM50/GSK3A/BAD/PDCD5/CHCHD10/SFN
	C5=GOBP_ESTABLISHMENT_OF_PROTEIN_LOCALIZATION_TO_MITOCHONDRIAL_MEMBRANE	Skel. muscle	C5	X5SvsW5S	GOBP_ESTABLISHMENT_OF_PROTEIN_LOCALIZATION_TO_MITOCHONDRIAL_MEMBRANE	30	-0.571446	-1.9987	0.000312062	0.00980329	0.00843593	1914	tags=60%, list=12%, signal=53%	TIMM10/TIMM29/TIMM9/BBC3/CALM3/MAIP1/GZMB/TIMM13/ROMO1/SAMM50/NDUFA13/BAX/TOMM22/TIMM10B/TIMM8B/TIMM22/PDCD5/BCS1L
	C5=GOBP_REGULATION_OF_MITOCHONDRIAL_MEMBRANE_POTENTIAL	Skel. muscle	C5	X5SvsW5S	GOBP_REGULATION_OF_MITOCHONDRIAL_MEMBRANE_POTENTIAL	66	-0.442073	-1.81552	0.000371881	0.0110964	0.0095487	4845	tags=59%, list=31%, signal=41%	UCP2/UBB/ABCD1/PRKN/VCP/MLLT11/PPA2/GCLM/FZD9/BOK/HEBP2/HSH2D/PIP5KL1/PYCR1/BNIP3/ATP5IF1/PMAIP1/PRELID1/CLIC1/BCL2L1/RACK1/NDUFS1/BCL2/BID/AKT2/TSPO/PPP2R3C/AKT1/MTLN/BAX/PARK7/SOD1/SLC25A33/MFN1/PRDX3/SOD2/BAD/STOML2/TUSC2
	C5=HP_DECREASED_ACTIVITY_OF_MITOCHONDRIAL_COMPLEX_III	Skel. muscle	C5	X5SvsW5S	HP_DECREASED_ACTIVITY_OF_MITOCHONDRIAL_COMPLEX_III	12	-0.74338	-2.00765	0.000523382	0.0143526	0.0123507	2529	tags=58%, list=16%, signal=49%	CARS2/NFS1/TSFM/TIMM22/SUCLG1/TXN2/NDUFS4
	C5=GOBP_REGULATION_OF_MITOCHONDRION_ORGANIZATION	Skel. muscle	C5	X5SvsW5S	GOBP_REGULATION_OF_MITOCHONDRION_ORGANIZATION	137	-0.340867	-1.62228	0.00068764	0.0175168	0.0150735	2980	tags=31%, list=19%, signal=25%	SQSTM1/BNIP3/HDAC6/ATP5IF1/GHITM/FBXO7/C11orf65/CYRIB/PMAIP1/PRELID1/MGARP/BCL2L1/PSMD10/TRIAP1/SLC25A5/BID/TREM2/GPX1/GZMB/MARCHF5/TSPO/FXN/AKT1/SLC25A4/MTCH2/HIP1R/ACAA2/FIS1/BAX/PARK7/PLA2G6/MFF/PARL/FAM162A/NOL3/RALA/GSK3A/BAD/PDCD5/OMA1/HTRA2/CHCHD10
	C5=GOBP_REGULATION_OF_MITOCHONDRIAL_MEMBRANE_PERMEABILITY	Skel. muscle	C5	X5SvsW5S	GOBP_REGULATION_OF_MITOCHONDRIAL_MEMBRANE_PERMEABILITY	52	-0.454357	-1.77738	0.000859597	0.0206771	0.017793	3978	tags=50%, list=25%, signal=38%	FZD9/BBC3/BOK/SPG7/BLOC1S2/BNIP3L/HEBP2/BNIP3/ATP5IF1/PMAIP1/BCL2L1/BCL2/NAIF1/SLC25A5/BID/GZMB/ALKBH7/SLC25A4/HIP1R/ACAA2/VDAC2/BAX/NOL3/GSK3A/BAD/CHCHD10
	C5=GOBP_MITOCHONDRIAL_CALCIUM_ION_TRANSMEMBRANE_TRANSPORT	Skel. muscle	C5	X5SvsW5S	GOBP_MITOCHONDRIAL_CALCIUM_ION_TRANSMEMBRANE_TRANSPORT	17	-0.67079	-2.02955	0.000958247	0.0224142	0.0192878	2155	tags=47%, list=14%, signal=41%	MAIP1/PSEN2/MICU1/SMDT1/MICU2/LETM1/STOML2/PMPCB
	C5=GOBP_REGULATION_OF_RELEASE_OF_CYTOCHROME_C_FROM_MITOCHONDRIA	Skel. muscle	C5	X5SvsW5S	GOBP_REGULATION_OF_RELEASE_OF_CYTOCHROME_C_FROM_MITOCHONDRIA	45	-0.464117	-1.77746	0.00177379	0.0334228	0.028761	2969	tags=42%, list=19%, signal=34%	BNIP3/GHITM/PMAIP1/PRELID1/BCL2L1/PSMD10/TRIAP1/BID/GPX1/FXN/AKT1/BAX/PLA2G6/MFF/PARL/FAM162A/NOL3/BAD/PDCD5
	C5=GOBP_POSITIVE_REGULATION_OF_MITOCHONDRIAL_TRANSLATION	Skel. muscle	C5	X5SvsW5S	GOBP_POSITIVE_REGULATION_OF_MITOCHONDRIAL_TRANSLATION	15	-0.663564	-1.9153	0.00214387	0.0384048	0.0330481	4039	tags=73%, list=25%, signal=55%	RPUSD4/TRUB2/RMND1/NGRN/CDK5RAP1/RCC1L/MRPS27/COA3/MPV17L2/C1QBP/UQCC2
	C5=GOCC_MITOCHONDRIAL_TRICARBOXYLIC_ACID_CYCLE_ENZYME_COMPLEX	Skel. muscle	C5	X5SvsW5S	GOCC_MITOCHONDRIAL_TRICARBOXYLIC_ACID_CYCLE_ENZYME_COMPLEX	11	-0.711971	-1.86741	0.00245572	0.0418961	0.0360524	2274	tags=73%, list=14%, signal=62%	IDH3A/IDH3B/BCKDHA/DLD/BCKDK/MRPS36/SUCLG1/IDH3G
	C5=GOBP_POSITIVE_REGULATION_OF_MITOCHONDRIAL_MEMBRANE_POTENTIAL	Skel. muscle	C5	X5SvsW5S	GOBP_POSITIVE_REGULATION_OF_MITOCHONDRIAL_MEMBRANE_POTENTIAL	10	-0.726847	-1.8191	0.00300736	0.0482648	0.0415328	2074	tags=70%, list=13%, signal=61%	BID/AKT2/AKT1/MTLN/MFN1/BAD/STOML2
	C5=GOBP_MITOCHONDRIAL_OUTER_MEMBRANE_PERMEABILIZATION	Skel. muscle	C5	X5SvsW5S	GOBP_MITOCHONDRIAL_OUTER_MEMBRANE_PERMEABILIZATION	30	-0.509832	-1.7832	0.00310063	0.0488373	0.0420254	3978	tags=53%, list=25%, signal=40%	FZD9/BBC3/BOK/BLOC1S2/BNIP3L/BNIP3/ATP5IF1/SLC25A5/BID/GZMB/HIP1R/ACAA2/VDAC2/BAX/GSK3A/CHCHD10
	C5=GOBP_MITOCHONDRIAL_RESPIRATORY_CHAIN_COMPLEX_ASSEMBLY	Adipose tissue	C5	X5FvsW5F	GOBP_MITOCHONDRIAL_RESPIRATORY_CHAIN_COMPLEX_ASSEMBLY	83	-0.776519	-3.5849	1e-10	7.89538e-09	6.08097e-09	2463	tags=82%, list=15%, signal=70%	NDUFAF5/NDUFS2/NDUFAF7/NDUFAF6/NDUFA6/COX20/ACAD9/NDUFAF2/NDUFA12/UQCC1/NDUFAF3/BCS1L/NDUFS1/COX17/SCO1/UQCC2/CHCHD4/OXA1L/SAMM50/NDUFAF8/NDUFB3/NDUFA8/PET100/UQCC3/NDUFA13/NDUFB6/SDHAF3/NDUFB10/NDUFB1/NDUFAF1/SDHAF4/NDUFA2/NUBPL/NDUFB11/NDUFB7/NDUFB2/NDUFA1/AIFM1/NDUFA5/IMMP2L/NDUFA11/COX19/NDUFA9/NDUFC2/COA3/COA8/NDUFB4/COX14/NDUFS5/NDUFS4/COX16/SDHAF1/SURF1/TFAM/NDUFA10/NDUFC1/NDUFB9/FOXRED1/S…
	C5=GOCC_MITOCHONDRIAL_LARGE_RIBOSOMAL_SUBUNIT	Adipose tissue	C5	X5FvsW5F	GOCC_MITOCHONDRIAL_LARGE_RIBOSOMAL_SUBUNIT	52	-0.850041	-3.58011	1e-10	7.89538e-09	6.08097e-09	2344	tags=96%, list=14%, signal=83%	MTERF4/MRPL9/MRPL42/MRPL13/MRPL39/MRPL15/MPV17L2/MRPL14/MRPL23/MRPL49/MRPL24/MRPL41/MRPS30/MRPL32/MRPL19/MRPL21/MRPL11/MRPL28/MRPL47/MRPL27/MRPL35/MRPL2/MRPL20/MRPL48/MRPL54/MRPL52/MRPL30/MRPL4/MRPL57/MRPL3/MRPL16/MRPL38/MRPL18/MRPL43/MRPL51/MRPL45/MRPL58/MRPL33/MRPL36/MRPL17/MRPL53/MRPL10/MRPL34/MRPL22/MRPL37/MRPL50/MRPL46/MRPL44/MRPL55/MRPS18A
	C5=GOBP_ATP_SYNTHESIS_COUPLED_ELECTRON_TRANSPORT	Adipose tissue	C5	X5FvsW5F	GOBP_ATP_SYNTHESIS_COUPLED_ELECTRON_TRANSPORT	72	-0.797109	-3.5666	1e-10	7.89538e-09	6.08097e-09	2454	tags=85%, list=15%, signal=72%	NDUFS2/NDUFA6/NDUFA12/PARK7/NDUFS6/NDUFS1/NDUFV1/COX7A2L/SDHA/GHITM/NDUFB3/NDUFA8/COX7C/UQCC3/NDUFB6/NDUFB10/NDUFB1/NDUFAF1/NDUFA2/NDUFV3/NDUFB7/NDUFB2/COX6A1/NDUFA1/COX5B/UQCRH/UQCRHL/NDUFA5/DGUOK/NDUFA9/UQCRB/SDHC/NDUFC2/NDUFC2-KCTD14/UQCRQ/NDUFB4/NDUFV2/NDUFS5/NDUFS4/COX4I1/NDUFA7/CYC1/NDUFA10/NDUFC1/NDUFB9/CHCHD2/SDHAF2/NDUFS8/DLD/UQCR10/NDUFB5/SDHD/COX5A/AFG1L/NDUFS7/CYCS/DNAJC15/BID/NDUFAB1…
	C5=GOBP_RESPIRATORY_ELECTRON_TRANSPORT_CHAIN	Adipose tissue	C5	X5FvsW5F	GOBP_RESPIRATORY_ELECTRON_TRANSPORT_CHAIN	92	-0.746028	-3.52895	1e-10	7.89538e-09	6.08097e-09	2119	tags=72%, list=13%, signal=63%	NDUFA12/PARK7/NDUFS6/GBA1/NDUFS1/NDUFV1/COX7A2L/SDHA/GHITM/NDUFB3/NDUFA8/COX7C/UQCC3/NDUFB6/NDUFB10/NDUFB1/NDUFAF1/NDUFA2/NDUFV3/NDUFB7/NDUFB2/COX6A1/NDUFA1/COX5B/UQCRH/UQCRHL/NDUFA5/IMMP2L/DGUOK/SOD2/NDUFA9/UQCRB/SDHC/NDUFC2/NDUFC2-KCTD14/UQCRQ/NDUFB4/NDUFV2/NDUFS5/NDUFS4/COX4I1/ETFRF1/NDUFA7/CYC1/NDUFA10/NDUFC1/NDUFB9/CHCHD2/SDHAF2/NDUFS8/DLD/UQCR10/NDUFB5/SDHD/ETFDH/ETFB/COX5A/AFG1L/SDHB/NDUFS…
	C5=HP_ABNORMAL_ACTIVITY_OF_MITOCHONDRIAL_RESPIRATORY_CHAIN	Adipose tissue	C5	X5FvsW5F	HP_ABNORMAL_ACTIVITY_OF_MITOCHONDRIAL_RESPIRATORY_CHAIN	86	-0.736197	-3.42822	1e-10	7.89538e-09	6.08097e-09	2539	tags=77%, list=15%, signal=65%	SLC25A10/SUCLG1/NDUFAF5/NDUFS2/NDUFAF6/NDUFA6/COX20/LIPT1/ACAD9/NDUFAF2/NDUFA12/NFU1/NDUFS6/GFER/NDUFAF3/NDUFS1/NDUFV1/SDHA/NDUFAF8/NDUFB3/NDUFA8/PET100/NDUFA13/NDUFB10/NDUFAF1/BOLA3/IBA57/NDUFA2/NUBPL/NDUFB11/MRPS25/MIEF2/TSFM/NDUFA1/NDUFA11/DGUOK/NDUFA9/MRPS23/NDUFC2/COA3/COA8/NDUFV2/NDUFS4/COX4I1/COX16/TIMM22/MRM2/ATP5F1E/SURF1/PDHA1/NDUFA10/TIMMDC1/MRPS14/NDUFB9/FOXRED1/SUCLA2/NDUFS8/SDHD/COX…
	C5=GOBP_ELECTRON_TRANSPORT_CHAIN	Adipose tissue	C5	X5FvsW5F	GOBP_ELECTRON_TRANSPORT_CHAIN	140	-0.658811	-3.34685	1e-10	7.89538e-09	6.08097e-09	2699	tags=61%, list=16%, signal=52%	NDUFB8/CYB5A/ETFA/NDUFS2/FDX2/NQO2/NDUFA6/MAOB/NDUFA12/PARK7/NDUFS6/ADH5/ALDH4A1/GBA1/CIAPIN1/ALDH2/NDUFS1/NDUFV1/COX7A2L/SDHA/GHITM/NDUFB3/ME1/NDUFA8/COX7C/UQCC3/NDUFA13/AKR1B1/NDUFB6/GFUS/NDUFB10/NDUFB1/NDUFAF1/NDUFA2/NDUFV3/NDUFB7/NDUFB2/COX6A1/NDUFA1/COX5B/UQCRH/UQCRHL/NDUFA5/COX11/IMMP2L/DGUOK/SOD2/NDUFA9/UQCRB/SDHC/NDUFC2/NDUFC2-KCTD14/UQCRQ/NDUFB4/NDUFV2/NDUFS5/NDUFS4/COX4I1/ETFRF1/SURF1/N…
	C5=GOMF_ELECTRON_TRANSFER_ACTIVITY	Adipose tissue	C5	X5FvsW5F	GOMF_ELECTRON_TRANSFER_ACTIVITY	100	-0.697403	-3.33279	1e-10	7.89538e-09	6.08097e-09	2699	tags=68%, list=16%, signal=57%	NDUFB8/CYB5A/ETFA/NDUFS2/FDX2/NQO2/NDUFA6/MAOB/NDUFA12/NDUFS6/ADH5/ALDH4A1/CIAPIN1/ALDH2/NDUFS1/NDUFV1/COX7A2L/SDHA/NDUFB3/ME1/NDUFA8/COX8A/NDUFA13/AKR1B1/NDUFB6/GFUS/NDUFB10/NDUFB1/NDUFA2/NDUFV3/NDUFB7/NDUFB2/UQCR11/UQCRC1/COX6A1/NDUFA1/COX5B/UQCRH/NDUFA5/COX11/NDUFA9/SDHC/NDUFC2/NDUFB4/NDUFV2/NDUFS5/NDUFS4/COX4I1/SURF1/NDUFA7/CYC1/NDUFA10/NDUFC1/NDUFB9/IDH3B/NDUFS8/COX7A2/UQCR10/NDUFB5/SDHD/ETF…
	C5=HP_ABNORMALITY_OF_THE_MITOCHONDRION	Adipose tissue	C5	X5FvsW5F	HP_ABNORMALITY_OF_THE_MITOCHONDRION	155	-0.635934	-3.28814	1e-10	7.89538e-09	6.08097e-09	2944	tags=62%, list=18%, signal=51%	TK2/FXN/SLC25A4/MTFMT/HADH/FBXL4/ETFA/SLC25A10/SUCLG1/NDUFAF5/NDUFS2/NDUFAF6/NDUFA6/COX20/LIPT1/ACAD9/NDUFAF2/NDUFA12/NFU1/NDUFS6/HSD17B10/GFER/NDUFAF3/NDUFS1/NDUFV1/MFF/HIBCH/SDHA/SCO1/NDUFAF8/NDUFB3/NDUFA8/PET100/VCP/ACADM/GYG1/NDUFA13/NDUFB10/NDUFAF1/BOLA3/IBA57/NDUFA2/DLAT/NUBPL/NDUFB11/MRPS25/MIEF2/TSFM/NDUFA1/NDUFA11/DGUOK/NDUFA9/MRPS23/NDUFC2/COA3/COA8/NDUFV2/NDUFS4/COX4I1/COX16/ACAD8/TIMM…
	C5=GOBP_MITOCHONDRIAL_ELECTRON_TRANSPORT_NADH_TO_UBIQUINONE	Adipose tissue	C5	X5FvsW5F	GOBP_MITOCHONDRIAL_ELECTRON_TRANSPORT_NADH_TO_UBIQUINONE	39	-0.822092	-3.27772	1e-10	7.89538e-09	6.08097e-09	2699	tags=95%, list=16%, signal=80%	NDUFB8/NDUFS2/NDUFA6/PARK7/NDUFS6/NDUFS1/NDUFV1/NDUFB3/NDUFA8/NDUFB6/NDUFB10/NDUFB1/NDUFAF1/NDUFA2/NDUFV3/NDUFB7/NDUFB2/NDUFA1/NDUFA5/NDUFA9/NDUFC2/NDUFC2-KCTD14/NDUFB4/NDUFV2/NDUFS5/NDUFS4/NDUFA7/NDUFA10/NDUFC1/NDUFB9/NDUFS8/DLD/NDUFB5/NDUFS7/DNAJC15/NDUFAB1/COQ9
	C5=GOBP_MITOCHONDRIAL_TRANSLATION	Adipose tissue	C5	X5FvsW5F	GOBP_MITOCHONDRIAL_TRANSLATION	70	-0.708061	-3.15583	1e-10	7.89538e-09	6.08097e-09	2428	tags=66%, list=15%, signal=56%	C1QBP/CDK5RAP1/DARS2/RMND1/MTRF1/YARS2/NOA1/MTG2/HARS1/RARS2/MRPS11/MPV17L2/UQCC2/MRPL23/GATB/MALSU1/MTG1/TARS2/MRPS28/MRPS21/MRPS24/MTIF3/MRPL47/TSFM/MRPS27/MRPS16/LARS2/MRPL2/MRPS15/COA3/MRPL57/MRPS12/MRPL16/NGRN/NDUFA7/MRPL51/MRPS14/MRPL58/MRPS34/TRUB2/PTCD3/MRPL44/MRPS17/TUFM/MRPS7/MRPS18A
	C5=HP_DECREASED_ACTIVITY_OF_MITOCHONDRIAL_COMPLEX_I	Adipose tissue	C5	X5FvsW5F	HP_DECREASED_ACTIVITY_OF_MITOCHONDRIAL_COMPLEX_I	45	-0.756915	-3.08643	1e-10	7.89538e-09	6.08097e-09	2539	tags=80%, list=15%, signal=68%	SLC25A10/SUCLG1/NDUFAF5/NDUFS2/NDUFA6/ACAD9/NDUFAF2/NDUFS6/NDUFAF3/NDUFS1/NDUFV1/NDUFAF8/NDUFB3/NDUFA8/NDUFB10/NDUFAF1/IBA57/NUBPL/NDUFB11/MIEF2/TSFM/NDUFA1/NDUFA11/MRPS23/NDUFC2/NDUFV2/NDUFS4/TIMM22/MRM2/TIMMDC1/NDUFB9/FOXRED1/NDUFS8/NDUFS7/PTCD3/TXN2
	C5=HP_ABNORMAL_MITOCHONDRIA_IN_MUSCLE_TISSUE	Adipose tissue	C5	X5FvsW5F	HP_ABNORMAL_MITOCHONDRIA_IN_MUSCLE_TISSUE	27	-0.827694	-3.02154	1e-10	7.89538e-09	6.08097e-09	2463	tags=89%, list=15%, signal=76%	NDUFAF5/NDUFS2/NDUFA6/NDUFAF2/NDUFS6/NDUFAF3/NDUFS1/NDUFV1/SDHA/NDUFAF8/NDUFB3/NDUFB10/NDUFAF1/NUBPL/NDUFB11/NDUFA1/NDUFA11/NDUFV2/NDUFS4/TIMMDC1/NDUFB9/FOXRED1/NDUFS8/NDUFS7
	C5=GOCC_INTRINSIC_COMPONENT_OF_MITOCHONDRIAL_INNER_MEMBRANE	Adipose tissue	C5	X5FvsW5F	GOCC_INTRINSIC_COMPONENT_OF_MITOCHONDRIAL_INNER_MEMBRANE	53	-0.712867	-3.0189	1e-10	7.89538e-09	6.08097e-09	1882	tags=57%, list=11%, signal=50%	CCDC51/CHCHD6/MCUB/GHITM/SCO1/OXA1L/SAMM50/PET100/MTX1/UQCC3/MTLN/SMDT1/TIMM23/COX11/COA3/TMEM177/MICOS13/MPC2/COX16/CHCHD3/APOOL/MTX2/COQ2/APOO/TIMM17B/MICOS10/ETFDH/MPC1/SLC25A3/COX18
	C5=HP_MUSCLE_ABNORMALITY_RELATED_TO_MITOCHONDRIAL_DYSFUNCTION	Adipose tissue	C5	X5FvsW5F	HP_MUSCLE_ABNORMALITY_RELATED_TO_MITOCHONDRIAL_DYSFUNCTION	54	-0.686087	-2.91746	1e-10	7.89538e-09	6.08097e-09	3018	tags=69%, list=18%, signal=56%	PUS1/TK2/SLC25A4/ETHE1/SLC25A10/SUCLG1/NDUFAF5/NDUFS2/FDX2/NDUFA6/NDUFAF2/YARS2/NDUFS6/NDUFAF3/NDUFS1/NDUFV1/NDUFAF8/NDUFB3/NDUFB10/NDUFAF1/NUBPL/NDUFB11/MIEF2/NDUFA1/FARS2/NDUFA11/DGUOK/COA3/COA8/NDUFV2/NDUFS4/SURF1/TIMMDC1/NDUFB9/FOXRED1/NDUFS8/NDUFS7
	C5=GOCC_MITOCHONDRIAL_SMALL_RIBOSOMAL_SUBUNIT	Adipose tissue	C5	X5FvsW5F	GOCC_MITOCHONDRIAL_SMALL_RIBOSOMAL_SUBUNIT	26	-0.809317	-2.91436	1e-10	7.89538e-09	6.08097e-09	2227	tags=88%, list=13%, signal=77%	MRPS9/MRPL42/MRPS5/MRPS11/MRPS22/MRPS33/MRPS28/MRPS21/MRPS24/MRPS35/MRPS27/MRPS18C/MRPS16/MRPS15/MRPS10/MRPS12/DAP3/MRPS14/MRPS34/MRPS26/MRPS17/MRPS7/MRPS18A
	C5=GOBP_MITOCHONDRIAL_TRANSPORT	Adipose tissue	C5	X5FvsW5F	GOBP_MITOCHONDRIAL_TRANSPORT	184	-0.527877	-2.79941	1e-10	7.89538e-09	6.08097e-09	3271	tags=50%, list=20%, signal=41%	SLC25A46/VPS11/TIMM17A/TIMM29/HAX1/UBE2J2/SLC25A4/PDCD5/SLC25A16/ANTKMT/SLC25A10/LEPROT/IMMP1L/ATP5F1B/TIMM8A/HEBP2/BAD/MTERF4/ATP5IF1/TOMM20/GRPEL2/ZNF205/TIMM9/ACAA2/GDAP1/MUL1/TOMM40L/GSK3A/BCS1L/MFF/MIPEP/CHCHD4/OXA1L/PARL/SAMM50/STOML2/TOMM7/BLOC1S2/TMEM14A/PMPCB/NDUFA13/UBE2L3/AIP/FIS1/TIMM44/TIMM10/PAM16/AIFM1/TIMM23/DNLZ/IMMP2L/ROMO1/ATP5F1A/ATP5PO/ATP5MG/TIMM8B/DNAJC19/ATP5PF/BCAP31/VDAC…
	C5=GOBP_FATTY_ACID_BETA_OXIDATION	Adipose tissue	C5	X5FvsW5F	GOBP_FATTY_ACID_BETA_OXIDATION	76	-0.598307	-2.69672	1e-10	7.89538e-09	6.08097e-09	2641	tags=55%, list=16%, signal=47%	HADH/HSD17B4/ETFA/CROT/ACADS/ACAA2/DECR2/HSD17B10/ECH1/GCDH/ACADM/PEX2/TYSND1/DECR1/MTLN/AMACR/ACAA1/ACAD10/MLYCD/HADHB/ACADVL/SCP2/MCAT/ECI1/LONP2/PEX7/ECI2/HADHA/CPT2/ETFDH/ETFB/ACADL/ACOT8/AUH/ACAT1/TWIST1/ADIPOQ/ACAT2/ECHDC1/ECHS1/CRAT/SLC25A17
	C5=GOBP_PROTEIN_TARGETING_TO_MITOCHONDRION	Adipose tissue	C5	X5FvsW5F	GOBP_PROTEIN_TARGETING_TO_MITOCHONDRION	97	-0.539573	-2.5631	1e-10	7.89538e-09	6.08097e-09	3199	tags=55%, list=19%, signal=44%	VPS11/TIMM17A/TIMM29/HAX1/UBE2J2/PDCD5/LEPROT/IMMP1L/TIMM8A/MTERF4/ATP5IF1/TOMM20/GRPEL2/TIMM9/GDAP1/TOMM40L/GSK3A/MFF/MIPEP/CHCHD4/PARL/SAMM50/TOMM7/PMPCB/NDUFA13/UBE2L3/AIP/FIS1/TIMM44/TIMM10/PAM16/AIFM1/TIMM23/DNLZ/IMMP2L/ROMO1/TIMM8B/DNAJC19/BCAP31/TIMM10B/TIMM22/TIMM13/PMPCA/TIMM17B/TOMM22/TOMM40/DNAJC15/TSPO/GRPEL1/TIMM50/BID/UBE2D3/TIMM21
	C5=GOBP_MITOCHONDRIAL_MEMBRANE_ORGANIZATION	Adipose tissue	C5	X5FvsW5F	GOBP_MITOCHONDRIAL_MEMBRANE_ORGANIZATION	108	-0.505915	-2.44844	1.0832e-10	8.42268e-09	6.48709e-09	3147	tags=44%, list=19%, signal=36%	IMMT/TIMM29/CIBAR1/SLC25A4/PDCD5/LETM1/TIMM8A/HEBP2/BAD/ATP5IF1/ZNF205/TIMM9/ACAA2/MUL1/CHCHD6/GSK3A/BCS1L/GHITM/OXA1L/SAMM50/BLOC1S2/MTX1/TMEM14A/UQCC3/NDUFA13/TIMM10/ROMO1/MICOS13/TIMM8B/VDAC2/SLC25A5/TIMM10B/TIMM22/CHCHD3/TIMM13/APOOL/THEM4/MTX2/APOO/ALKBH7/MICOS10/TOMM22/TIMM50/ADCK1/BID/MAIP1/PPIF/COX18
	C5=GOBP_PROTEIN_IMPORT_INTO_MITOCHONDRIAL_MATRIX	Adipose tissue	C5	X5FvsW5F	GOBP_PROTEIN_IMPORT_INTO_MITOCHONDRIAL_MATRIX	19	-0.816952	-2.70201	1.58619e-09	1.00498e-07	7.74027e-08	2220	tags=84%, list=13%, signal=73%	TOMM20/GRPEL2/TOMM40L/TOMM7/TIMM44/PAM16/TIMM23/DNLZ/ROMO1/DNAJC19/TIMM17B/TOMM40/DNAJC15/GRPEL1/TIMM50/TIMM21
	C5=GOBP_INNER_MITOCHONDRIAL_MEMBRANE_ORGANIZATION	Adipose tissue	C5	X5FvsW5F	GOBP_INNER_MITOCHONDRIAL_MEMBRANE_ORGANIZATION	40	-0.672796	-2.70935	4.0085e-09	2.32448e-07	1.7903e-07	3147	tags=65%, list=19%, signal=53%	IMMT/TIMM29/CIBAR1/LETM1/TIMM8A/TIMM9/CHCHD6/GHITM/SAMM50/MTX1/UQCC3/NDUFA13/TIMM10/ROMO1/MICOS13/TIMM8B/TIMM10B/TIMM22/CHCHD3/TIMM13/APOOL/MTX2/APOO/MICOS10/ADCK1/MAIP1
	C5=GOBP_MITOCHONDRIAL_ATP_SYNTHESIS_COUPLED_PROTON_TRANSPORT	Adipose tissue	C5	X5FvsW5F	GOBP_MITOCHONDRIAL_ATP_SYNTHESIS_COUPLED_PROTON_TRANSPORT	15	-0.84478	-2.6025	8.73667e-09	4.67048e-07	3.59717e-07	2579	tags=100%, list=16%, signal=84%	ATP5F1B/STOML2/ATP5F1A/ATP5PO/ATP5MG/ATP5PF/ATP5MF/ATP5F1E/ATP5PD/DNAJC30/ATP5F1D/ATP5F1C/ATP5PB/ATPSCKMT
	C5=GOBP_MITOCHONDRIAL_CYTOCHROME_C_OXIDASE_ASSEMBLY	Adipose tissue	C5	X5FvsW5F	GOBP_MITOCHONDRIAL_CYTOCHROME_C_OXIDASE_ASSEMBLY	20	-0.755414	-2.55015	2.1186e-07	8.02411e-06	6.18012e-06	2297	tags=75%, list=14%, signal=65%	COX20/BCS1L/COX17/SCO1/OXA1L/PET100/COX19/COA3/COA8/COX14/COX16/SURF1/SMIM20/TIMM21/COX18
	C5=GOCC_OUTER_MITOCHONDRIAL_MEMBRANE_PROTEIN_COMPLEX	Adipose tissue	C5	X5FvsW5F	GOCC_OUTER_MITOCHONDRIAL_MEMBRANE_PROTEIN_COMPLEX	21	-0.732023	-2.4592	5.22504e-07	1.81182e-05	1.39545e-05	2220	tags=67%, list=13%, signal=58%	TOMM20/CHCHD6/TOMM40L/SAMM50/TOMM7/MTX1/MICOS13/CHCHD3/APOOL/MTX2/APOO/MICOS10/TOMM22/TOMM40
	C5=GOCC_TIM23_MITOCHONDRIAL_IMPORT_INNER_MEMBRANE_TRANSLOCASE_COMPLEX	Adipose tissue	C5	X5FvsW5F	GOCC_TIM23_MITOCHONDRIAL_IMPORT_INNER_MEMBRANE_TRANSLOCASE_COMPLEX	12	-0.842667	-2.43623	1.38995e-06	4.29712e-05	3.30961e-05	999	tags=83%, list=6%, signal=78%	TIMM10/PAM16/TIMM23/ROMO1/DNAJC19/TIMM17B/DNAJC15/GRPEL1/TIMM50/TIMM21
	C5=HP_DECREASED_ACTIVITY_OF_MITOCHONDRIAL_COMPLEX_IV	Adipose tissue	C5	X5FvsW5F	HP_DECREASED_ACTIVITY_OF_MITOCHONDRIAL_COMPLEX_IV	27	-0.659672	-2.40817	1.99068e-06	5.92241e-05	4.5614e-05	4355	tags=78%, list=26%, signal=57%	GFM1/COA6/EARS2/SLC39A8/SLC25A26/GTPBP3/SUCLG1/COX20/PET100/MRPS25/MIEF2/TSFM/MRPS23/COA3/COA8/COX4I1/COX16/TIMM22/MRM2/MRPS14/COX5A
	C5=GOCC_EXTRINSIC_COMPONENT_OF_MITOCHONDRIAL_INNER_MEMBRANE	Adipose tissue	C5	X5FvsW5F	GOCC_EXTRINSIC_COMPONENT_OF_MITOCHONDRIAL_INNER_MEMBRANE	13	-0.77953	-2.28896	1.52819e-05	0.00034934	0.000269059	2738	tags=85%, list=17%, signal=71%	COQ4/COQ8A/NDUFAF5/NOA1/COQ7/ATP23/PAM16/COQ3/COQ5/ACADVL/COQ6
	C5=GOCC_MITOCHONDRIAL_TRICARBOXYLIC_ACID_CYCLE_ENZYME_COMPLEX	Adipose tissue	C5	X5FvsW5F	GOCC_MITOCHONDRIAL_TRICARBOXYLIC_ACID_CYCLE_ENZYME_COMPLEX	11	-0.795885	-2.23186	2.84505e-05	0.000591125	0.000455281	2536	tags=82%, list=15%, signal=69%	IDH3A/SUCLG1/MRPS36/SUCLG2/BCKDK/IDH3B/DLD/IDH3G/BCKDHA
	C5=GOBP_APOPTOTIC_MITOCHONDRIAL_CHANGES	Adipose tissue	C5	X5FvsW5F	GOBP_APOPTOTIC_MITOCHONDRIAL_CHANGES	94	-0.409376	-1.936	3.08391e-05	0.000635689	0.000489603	2923	tags=36%, list=18%, signal=30%	FXN/SLC25A4/PDCD5/GGCT/ARRB2/PYCARD/BAD/CLU/ATP5IF1/PPP2CB/PSMD10/ZNF205/TRIAP1/PLA2G6/ACAA2/MUL1/GSK3A/NDUFS1/MFF/PRELID1/GHITM/PARL/BLOC1S2/ATG3/TMEM14A/FIS1/FAM162A/SOD2/VDAC2/SLC25A5/THEM4/TIMM50/BID/PPIF
	C5=GOBP_REGULATION_OF_MITOCHONDRIAL_GENE_EXPRESSION	Adipose tissue	C5	X5FvsW5F	GOBP_REGULATION_OF_MITOCHONDRIAL_GENE_EXPRESSION	27	-0.615156	-2.24566	3.46685e-05	0.000694994	0.00053528	2428	tags=52%, list=15%, signal=44%	C1QBP/CDK5RAP1/RMND1/MTG2/MPV17L2/MTRES1/UQCC2/MALSU1/MTG1/TSFM/MRPS27/COA3/NGRN/TRUB2
	C5=GOBP_ESTABLISHMENT_OF_PROTEIN_LOCALIZATION_TO_MITOCHONDRIAL_MEMBRANE	Adipose tissue	C5	X5FvsW5F	GOBP_ESTABLISHMENT_OF_PROTEIN_LOCALIZATION_TO_MITOCHONDRIAL_MEMBRANE	30	-0.591581	-2.20558	4.56659e-05	0.00086799	0.00066852	3091	tags=57%, list=19%, signal=46%	TIMM29/PDCD5/TIMM8A/TIMM9/BCS1L/OXA1L/SAMM50/NDUFA13/TIMM10/ROMO1/TIMM8B/TIMM10B/TIMM22/TIMM13/TOMM22/MAIP1/COX18
	C5=GOBP_MITOCHONDRIAL_ELECTRON_TRANSPORT_CYTOCHROME_C_TO_OXYGEN	Adipose tissue	C5	X5FvsW5F	GOBP_MITOCHONDRIAL_ELECTRON_TRANSPORT_CYTOCHROME_C_TO_OXYGEN	12	-0.78053	-2.25658	5.65119e-05	0.00103578	0.000797752	1726	tags=67%, list=10%, signal=60%	COX7A2L/COX7C/COX6A1/COX5B/COX4I1/COX5A/AFG1L/CYCS
	C5=GOBP_MITOCHONDRIAL_FUSION	Adipose tissue	C5	X5FvsW5F	GOBP_MITOCHONDRIAL_FUSION	29	-0.578786	-2.13928	0.000121864	0.00196669	0.00151473	1949	tags=45%, list=12%, signal=40%	GDAP1/MUL1/MFF/PARL/STOML2/THG1L/MIEF2/FIS1/MIGA2/CHCHD3/ZDHHC6/ADCK1/MTCH2
	C5=GOBP_FATTY_ACID_BETA_OXIDATION_USING_ACYL_COA_DEHYDROGENASE	Adipose tissue	C5	X5FvsW5F	GOBP_FATTY_ACID_BETA_OXIDATION_USING_ACYL_COA_DEHYDROGENASE	11	-0.750426	-2.10438	0.000226507	0.00328856	0.00253283	3157	tags=82%, list=19%, signal=66%	IVD/ETFA/ACADS/GCDH/ACADM/ACADVL/ETFDH/ETFB/ACADL
	C5=GOBP_PROTEIN_INSERTION_INTO_MITOCHONDRIAL_INNER_MEMBRANE	Adipose tissue	C5	X5FvsW5F	GOBP_PROTEIN_INSERTION_INTO_MITOCHONDRIAL_INNER_MEMBRANE	13	-0.71224	-2.09137	0.000400371	0.00516907	0.00398118	3091	tags=77%, list=19%, signal=63%	TIMM29/TIMM8A/TIMM9/NDUFA13/TIMM10/ROMO1/TIMM8B/TIMM10B/TIMM22/TIMM13
	C5=GOBP_MITOCHONDRIAL_RNA_METABOLIC_PROCESS	Adipose tissue	C5	X5FvsW5F	GOBP_MITOCHONDRIAL_RNA_METABOLIC_PROCESS	47	-0.470034	-1.92469	0.000437528	0.00557862	0.00429662	5059	tags=49%, list=31%, signal=34%	GRSF1/MTERF1/TRMT5/RPUSD4/AARS2/MTERF2/SARS2/EARS2/MTO1/TRNT1/PUS1/MTERF4/CDK5RAP1/DARS2/TEFM/YARS2/HSD17B10/TFB1M/MTRES1/TARS2/FASTK/SLIRP/TFAM
	C5=GOBP_POSITIVE_REGULATION_OF_MITOCHONDRIAL_TRANSLATION	Adipose tissue	C5	X5FvsW5F	GOBP_POSITIVE_REGULATION_OF_MITOCHONDRIAL_TRANSLATION	15	-0.6655	-2.0502	0.0007939	0.00895449	0.00689669	3943	tags=80%, list=24%, signal=61%	RPUSD4/RPUSD3/RCC1L/C1QBP/CDK5RAP1/RMND1/MPV17L2/UQCC2/MRPS27/COA3/NGRN/TRUB2
	C5=HP_DECREASED_ACTIVITY_OF_MITOCHONDRIAL_COMPLEX_III	Adipose tissue	C5	X5FvsW5F	HP_DECREASED_ACTIVITY_OF_MITOCHONDRIAL_COMPLEX_III	12	-0.691798	-2.00005	0.00158471	0.0156248	0.0120341	1056	tags=75%, list=6%, signal=70%	GFM1/EARS2/SUCLG1/MIEF2/TSFM/NDUFS4/TIMM22/NFS1/TXN2
	C5=GOBP_NEGATIVE_REGULATION_OF_RELEASE_OF_CYTOCHROME_C_FROM_MITOCHONDRIA	Adipose tissue	C5	X5FvsW5F	GOBP_NEGATIVE_REGULATION_OF_RELEASE_OF_CYTOCHROME_C_FROM_MITOCHONDRIA	19	-0.580367	-1.91952	0.00159564	0.0157025	0.0120939	3406	tags=53%, list=21%, signal=42%	HGF/FXN/ARRB2/CLU/PSMD10/TRIAP1/PRELID1/GHITM/PARL/PPIF
	C5=GOBP_RELEASE_OF_CYTOCHROME_C_FROM_MITOCHONDRIA	Adipose tissue	C5	X5FvsW5F	GOBP_RELEASE_OF_CYTOCHROME_C_FROM_MITOCHONDRIA	53	-0.428829	-1.81604	0.00192491	0.0180927	0.0139349	3691	tags=43%, list=22%, signal=34%	BMF/BAX/HGF/FXN/PDCD5/GGCT/ARRB2/PYCARD/BAD/CLU/PSMD10/TRIAP1/PLA2G6/MFF/PRELID1/GHITM/PARL/FIS1/FAM162A/SOD2/TIMM50/BID/PPIF
	C5=GOBP_FATTY_ACID_BETA_OXIDATION_USING_ACYL_COA_OXIDASE	Adipose tissue	C5	X5FvsW5F	GOBP_FATTY_ACID_BETA_OXIDATION_USING_ACYL_COA_OXIDASE	12	-0.673366	-1.94676	0.00268122	0.0232885	0.0179366	2293	tags=58%, list=14%, signal=50%	CROT/DECR2/AMACR/ACAA1/SCP2/ACOT8/CRAT
	C5=GOBP_REGULATION_OF_RELEASE_OF_CYTOCHROME_C_FROM_MITOCHONDRIA	Adipose tissue	C5	X5FvsW5F	GOBP_REGULATION_OF_RELEASE_OF_CYTOCHROME_C_FROM_MITOCHONDRIA	45	-0.3966	-1.61719	0.0066483	0.0455528	0.0350845	3691	tags=42%, list=22%, signal=33%	BMF/BAX/HGF/FXN/PDCD5/ARRB2/PYCARD/BAD/CLU/PSMD10/TRIAP1/PLA2G6/MFF/PRELID1/GHITM/PARL/FAM162A/BID/PPIF
	C5=GOBP_CALCIUM_IMPORT_INTO_THE_MITOCHONDRION	Adipose tissue	C5	X5FvsW5F	GOBP_CALCIUM_IMPORT_INTO_THE_MITOCHONDRION	11	-0.643996	-1.80593	0.00698983	0.0473207	0.0364461	1592	tags=45%, list=10%, signal=41%	MCUB/SMDT1/MICU1/PSEN2/MAIP1
DNA damage response & repair
shown in Fig6A	RNAseq_Automatic_GEO_Signatures_Human_Down=1K27 Nhej Antagonizing Fancd2 GSE98768 4	Adipose tissue	RNAseq_Automatic_GEO_Signatures_Human_Down	X5FvsW5F	1K27 Nhej Antagonizing Fancd2 GSE98768 4	204	-0.419104	-2.23988	1.54659e-10	1.88639e-09	9.25161e-10	4186	tags=51%, list=25%, signal=39%	DHCR7/HOXA9/PHGDH/HOXC10/SSC5D/NTF3/PHYHD1/GHDC/SRC/GRID1/TAX1BP3/S100A4/MVK/TWF2/LGALS1/TBCB/RPL3/F10/EIF3G/NACA/NUPR1/MAP1LC3A/TIMP1/MVD/RPS7/PTH1R/RPS14/WFDC1/SLC1A5/VPS51/HSD17B14/FUOM/NHERF1/MAF/RPL22/RPS8/TBX4/RPL23/RPL34/RPL12/IGFBP6/RPL18A/RPS21/RPS23/RPL7/RPS5/RPL18/RPL10A/RACK1/RPS3/PFDN5/PRDX5/RPS16/RPL13/EEF1D/RPS9/BLOC1S1/RPS4X/RPL6/EIF4EBP1/TMEM119/MMAB/RPL14/RPL26/KRT19/RPS20/MFAP5…
shown in Fig6A	RNAseq_Automatic_GEO_Signatures_Human_Down=1K27 Nhej Antagonizing Fancd2 GSE98768 4	Liver	RNAseq_Automatic_GEO_Signatures_Human_Down	X5LvsW5L	1K27 Nhej Antagonizing Fancd2 GSE98768 4	199	-0.523575	-2.71205	1e-10	1.25191e-09	6.59361e-10	3471	tags=50%, list=23%, signal=39%	UCP2/CRISPLD2/PRDX5/BLOC1S1/GHDC/UBXN1/CBS/SLC1A5/DMKN/LRRC75A/ABHD14B/SNTA1/COL27A1/TIMP1/HMOX1/DHCR24/SHMT2/PHGDH/JCHAIN/FUOM/ALKBH7/SRA1/HDAC5/ACAT2/S100A13/COX7A1/TBX4/PLCD3/NHERF2/RAB34/TOP1MT/MFAP5/WFDC1/PTH1R/RPL22/SSR4/EIF3G/VPS28/RPS2/POLR2L/EIF4EBP1/ATF4/NT5C/COL1A1/RPS19/SLC38A5/PGLS/PCOLCE/HTRA1/RPL23/SLC25A1/MRPL23/RPLP1/NHERF1/RPS21/LMCD1/MYL6/RPS23/FAU/EIF3K/SCRN2/RPS16/RPL18/NACA/…
shown in Fig6A	RNAseq_Automatic_GEO_Signatures_Human_Down=1K27 Nhej Antagonizing Fancd2 GSE98768 4	Skel. muscle	RNAseq_Automatic_GEO_Signatures_Human_Down	X5SvsW5S	1K27 Nhej Antagonizing Fancd2 GSE98768 4	203	-0.454005	-2.27549	1e-10	1.52464e-09	7.54887e-10	2766	tags=39%, list=17%, signal=33%	EIF4EBP1/ATP2A3/RPS3/PEAR1/TPM2/S100A13/RPLP1/RPL8/HTRA1/RACK1/RPS4X/HOXC10/RPS9/RPS5/CTSH/RTN2/RPS8/PDLIM1/SHMT2/EEF1D/RPS16/ALKBH7/RPL13/POLR2L/PGLS/RPL6/RPL10A/RPS23/SERINC2/MYL6/JDP2/SCRN2/SRA1/RPL34/RPS20/RPL18/TOP1MT/RPL14/EIF3F/RPL23/RPS19/CRIP1/FUOM/RPS15/DDIT4/WFDC1/RPL7/MRPL23/RPL12/MAP1LC3A/RPL18A/BLOC1S1/LGALS1/S100A4/CSDC2/EIF3G/C1QTNF5/EIF3K/RPS21/PFDN5/RPS14/SYPL2/RPS2/RPL28/SSR4/T…
shown in Fig6A	H=HALLMARK_UV_RESPONSE_DN	Adipose tissue	H	X5FvsW5F	HALLMARK_UV_RESPONSE_DN	142	0.400692	2.02916	3.42297e-06	1.71148e-05	9.36812e-06	3949	tags=42%, list=24%, signal=32%	PLCB4/MTA1/DLG1/CDC42BPA/RASA2/SMAD3/BHLHE40/AKT3/SYNJ2/KALRN/NIPBL/DUSP1/ADGRL2/PDLIM5/PHF3/TJP1/DDAH1/GRK5/DAB2/ZMIZ1/SMAD7/NRP1/SFMBT1/YTHDC1/ATP2B1/PRDM2/PRKCE/KIT/IGF1R/MAP1B/NOTCH2/APBB2/SCAF8/CDK13/PIK3R3/SERPINE1/SCN8A/RBPMS/WDR37/PLPP3/FYN/SLC7A1/MYC/ATRN/PTPRM/ATP2C1/PTPN21/TENT4A/ATXN1/SCHIP1/ACVR2A/CCN1/DYRK1A/RUNX1/PDGFRB/NFKB1/TOGARAM1/COL11A1/DLC1
shown in Fig6A	H=HALLMARK_UV_RESPONSE_DN	Liver	H	X5LvsW5L	HALLMARK_UV_RESPONSE_DN	140	0.473222	2.30623	4.58621e-10	5.73277e-09	3.6207e-09	3786	tags=48%, list=25%, signal=36%	ATXN1/CELF2/NFKB1/BMPR1A/VLDLR/ATP2B1/CDC42BPA/COL5A2/NEK7/CDKN1B/PRKCE/SCAF8/SYNJ2/ADD3/SIPA1L1/F3/IRS1/TJP1/INPP4B/SPOP/NIPBL/ATRX/AGGF1/ATRN/ADGRL2/DLC1/ATP2B4/LTBP1/CDON/SNAI2/CAV1/DAB2/AKT3/YTHDC1/ARHGEF9/TOGARAM1/NRP1/RASA2/ACVR2A/SYNE1/TGFBR2/GCNT1/DLG1/NOTCH2/MAGI2/APBB2/PRDM2/CCN1/DYRK1A/PTPN21/CDK13/GRK5/SLC7A1/PLPP3/VAV2/PHF3/BDNF/IGF1R/SFMBT1/LAMC1/RBPMS/SERPINE1/NFIB/PRKAR2B/AMPH/WDR…
shown in Fig6A	H=HALLMARK_UV_RESPONSE_DN	Skel. muscle	H	X5SvsW5S	HALLMARK_UV_RESPONSE_DN	142	0.430555	2.11966	3.13415e-08	2.61179e-07	1.53958e-07	4172	tags=42%, list=26%, signal=31%	PRKAR2B/RASA2/PHF3/CDK13/GRK5/PRKCA/COL11A1/YTHDC1/HAS2/ACVR2A/F3/TJP1/NFKB1/SCN8A/ZMIZ1/KCNMA1/NOTCH2/AKT3/BDNF/CDON/ATRX/FBLN5/TFPI/NIPBL/PTPN21/LTBP1/EFEMP1/NR3C1/VLDLR/CACNA1A/ADGRL2/MGLL/DLC1/NRP1/ATP2B4/ITGB3/PDGFRB/CELF2/PLCB4/DAB2/PRKCE/LAMC1/CDC42BPA/ADD3/RBPMS/MTA1/LDLR/SFMBT1/ATRN/ICA1/INPP4B/MET/MIOS/COL5A2/TOGARAM1/DYRK1A/GJA1/ATP2B1/LPAR1
shown in Fig6A	H=HALLMARK_DNA_REPAIR	Adipose tissue	H	X5FvsW5F	HALLMARK_DNA_REPAIR	145	-0.495128	-2.49766	1e-10	1e-09	5.47368e-10	3858	tags=57%, list=23%, signal=44%	TAF12/POLR2C/GTF3C5/CETN2/ERCC5/NELFE/RFC5/HPRT1/POLR1C/MRPL40/MPG/TYMS/RFC3/ZWINT/CMPK2/TK2/AAAS/DUT/BCAM/PCNA/ERCC2/RFC4/BOLA2/CLP1/NME3/POLE4/POLD4/POLL/POLR1H/APRT/PNP/NUDT21/SNAPC5/ADA/NELFCD/GTF2B/GTF2F1/POLR2E/ERCC8/SEC61A1/TAF9/TARBP2/POLR2K/COX17/SUPT4H1/NT5C/POLR2H/GMPR2/VPS28/POLR1D/EDF1/GTF2H3/RPA2/ITPA/EIF1B/BRF2/ALYREF/GPX4/DGUOK/NME1/GTF2H5/GUK1/NME4/DAD1/ARL6IP1/POLR2I/RPA3/MPC2/B…
shown in Fig6A	H=HALLMARK_DNA_REPAIR	Liver	H	X5LvsW5L	HALLMARK_DNA_REPAIR	145	-0.475517	-2.37125	1.15532e-10	1.92554e-09	1.21613e-09	3357	tags=45%, list=22%, signal=35%	ERCC8/SF3A3/POLE4/CDA/TK2/MPG/POLR2I/GTF2F1/DGUOK/SAC3D1/POLR2K/EDF1/ELL/POLL/PDE4B/NME1/TARBP2/POLD4/NT5C3A/STX3/POLR1C/POLR3C/NME3/VPS28/VPS37D/HCLS1/CMPK2/IMPDH2/ADRM1/TAF12/PCNA/POLR2F/SUPT4H1/NT5C/POLR1H/POLR2E/SURF1/APRT/CETN2/MPC2/POLB/SRSF6/PRIM1/POLR2J/RBX1/GUK1/POLR2C/TSG101/RFC2/GMPR2/POLR2H/MRPL40/UMPS/DAD1/TAF10/GTF2A2/CANT1/AAAS/GPX4/BOLA2/BCAP31/POLR2D/POLR1D/VPS37B/GTF2B
shown in Fig6A	H=HALLMARK_DNA_REPAIR	Skel. muscle	H	X5SvsW5S	HALLMARK_DNA_REPAIR	145	-0.496971	-2.34155	1e-10	1.25e-09	7.36842e-10	2911	tags=43%, list=18%, signal=35%	POLL/VPS37D/POLR1H/SUPT5H/TARBP2/POLR1C/GTF2H3/TAF6/RPA2/RFC4/POLE4/NELFCD/TAF1C/AK1/POLB/HCLS1/SUPT4H1/ADRM1/TMED2/AAAS/GTF2H5/POLR2D/BCAP31/POLR2G/NUDT21/GTF2F1/SNAPC5/NME3/POLR2E/ADA/POLR2J/COX17/APRT/TAF9/NELFE/CETN2/NME4/EDF1/RBX1/BOLA2/POLR3C/POLR2K/TSG101/SURF1/NT5C3A/GPX4/RALA/EIF1B/NUDT9/TAF13/GTF2A2/POLR2F/MPC2/POLR2I/GUK1/POLR1D/NME1/DAD1/ITPA/TAF10/RFC2/VPS28
shown in Fig6A	C2=ZHOU_CELL_CYCLE_GENES_IN_IR_RESPONSE_24HR	Adipose tissue	C2	X5FvsW5F	ZHOU_CELL_CYCLE_GENES_IN_IR_RESPONSE_24HR	124	-0.464382	-2.29124	3.60226e-09	1.14007e-07	8.22698e-08	6687	tags=76%, list=40%, signal=45%	CDC20/SMC2/TTK/NASP/KIF23/TDP1/E2F8/PRC1/CKAP2/CEP43/SOD3/FABP5/NEIL3/BUB1/CCNB1/ASPM/MYBL2/PARPBP/UBE2T/BORA/SULF2/LAMB1/KNTC1/CDKN3/TOP2A/RAD54L/CCNA2/UHRF1/MCM2/GINS3/MCM7/FBLN1/KIF20A/CDCA8/CEP55/CCNB2/EXO1/EIF2S1/CENPN/KIF22/UBE2C/DCN/EZH2/CDK1/MELK/HAUS3/POLD1/CLN6/RACGAP1/KIFC1/LMNB1/BIRC5/KNSTRN/E2F1/NUF2/MAGOHB/PAICS/NUSAP1/PIMREG/TRIP13/RFC5/HMGB2/WIPI1/SPC25/KPNA2/F10/SQOR/FBXO5/RANBP1…
shown in Fig6A	C2=ZHOU_CELL_CYCLE_GENES_IN_IR_RESPONSE_24HR	Liver	C2	X5LvsW5L	ZHOU_CELL_CYCLE_GENES_IN_IR_RESPONSE_24HR	124	-0.342518	-1.66031	0.000928655	0.0110559	0.00841741	3653	tags=33%, list=24%, signal=25%	CACYBP/KIF20A/SOD3/MTFR2/HAUS3/CDK1/LXN/GINS3/KNSTRN/RANBP1/POC1A/CHAC2/TRIP13/CENPF/RAD54L/PLEK2/DLGAP5/CENPK/MAD2L1/RACGAP1/PCNA/UBE2T/CCNB2/NUF2/UHRF1/KIF22/IFT20/EXOSC8/KIFC1/MELK/NCAPH2/DCTPP1/JPT1/TOP2A/EXO1/H2AZ2/SQOR/CENPN/KPNA2/NASP/F10
shown in Fig6A	C2=ZHOU_CELL_CYCLE_GENES_IN_IR_RESPONSE_24HR	Skel. muscle	C2	X5SvsW5S	ZHOU_CELL_CYCLE_GENES_IN_IR_RESPONSE_24HR	124	0.314761	1.51191	0.00478547	0.0357929	0.0281934	3981	tags=39%, list=25%, signal=29%	BUB1/ANLN/TTK/GASK1B/DEPDC1/SMC2/PRC1/KIF22/COLEC12/DCN/NUSAP1/SEMA3B/NEIL3/TOP2A/FBLN1/NUP107/KNTC1/CDCA8/HMMR/PARPBP/KIF23/NUF2/TRIP13/CLN6/CDK2/KIF20A/DLGAP5/NEK2/CCNA2/MDC1/CKAP2/UBE2C/KIF11/ALYREF/LRRN4CL/TOPBP1/MELK/CENPF/BIRC5/QSER1/SULF2/CCNB2/SMPD4/RAD54L/MCM8/MTFR2/LBR/LMNB1
shown in Fig6A	C2=REACTOME_G1_S_DNA_DAMAGE_CHECKPOINTS	Adipose tissue	C2	X5FvsW5F	REACTOME_G1_S_DNA_DAMAGE_CHECKPOINTS	65	-0.634562	-2.81303	1e-10	3.93852e-09	2.84211e-09	3399	tags=65%, list=21%, signal=52%	PSMC1/PSMB11/PSMC6/PSMC5/PSMC4/PSMD3/ZNF385A/PSMD7/UBB/PSMD10/PSMD8/CCNE1/PSMD12/PSMD14/PSMD4/PSMB6/PSMB9/PSMB10/PSMA7/PSMD13/PSMA1/SEM1/PSME2/PSMD9/PSMA4/PSME1/PSMB7/PSMD2/PSMA6/PSMA3/PSMB1/UBA52/PSMA2/PSMD6/PSMB2/PSMB5/PSMB4/PSMF1/PSMB3/PSMC2/PSMA5/PSMD5
shown in Fig6A	C2=REACTOME_G1_S_DNA_DAMAGE_CHECKPOINTS	Skel. muscle	C2	X5SvsW5S	REACTOME_G1_S_DNA_DAMAGE_CHECKPOINTS	65	-0.521327	-2.19654	2.56632e-06	7.66706e-05	6.0392e-05	2764	tags=52%, list=17%, signal=43%	PSMD12/PSMD3/PSMC2/PSMD7/PSMA1/PSMD13/MDM2/PSMD10/PSMD14/PSMA4/PSMD4/PSMB5/PSMA5/PSMA6/PSMA2/PSMB7/PSMB4/PSMA3/PSMB2/PSMC1/UBA52/PSMC5/PSMB6/PSMA7/PSMC3/PSMC4/PSMB10/SEM1/PSMD6/PSMB1/PSME2/PSMB3/PSMD9/PSME1
shown in Fig6A	C2=REACTOME_FORMATION_OF_TC_NER_PRE_INCISION_COMPLEX	Adipose tissue	C2	X5FvsW5F	REACTOME_FORMATION_OF_TC_NER_PRE_INCISION_COMPLEX	50	-0.580706	-2.44651	1.46356e-07	3.58605e-06	2.58776e-06	2754	tags=54%, list=17%, signal=45%	COPS3/ERCC2/PRPF19/UBB/POLR2E/ERCC8/COPS5/POLR2K/COPS8/POLR2H/COPS6/GTF2H3/CCNH/PPIE/GTF2H5/POLR2I/GPS1/GTF2H4/POLR2F/UBA52/POLR2J/POLR2L/RBX1/POLR2D/POLR2G/ISY1/COPS7A
shown in Fig6A	C2=REACTOME_FORMATION_OF_TC_NER_PRE_INCISION_COMPLEX	Skel. muscle	C2	X5SvsW5S	REACTOME_FORMATION_OF_TC_NER_PRE_INCISION_COMPLEX	50	-0.481494	-1.91568	0.000606221	0.00761448	0.00599779	2606	tags=44%, list=16%, signal=37%	GTF2H3/COPS3/PPIE/COPS5/POLR2L/GTF2H5/GTF2H2/POLR2D/POLR2G/POLR2E/POLR2J/UBA52/COPS6/RBX1/POLR2K/GPS1/COPS8/MNAT1/POLR2F/POLR2I/COPS4/COPS7A
shown in Fig6A	C2=GENTILE_UV_HIGH_DOSE_DN	Adipose tissue	C2	X5FvsW5F	GENTILE_UV_HIGH_DOSE_DN	279	0.335846	1.88082	2.89543e-07	6.46579e-06	4.66583e-06	4177	tags=41%, list=25%, signal=31%	RBMS1/USP10/TRIB2/AUTS2/DDX17/HBEGF/SERTAD2/RABGAP1/SMAD3/ATP13A3/SAMD4A/BHLHE40/DUSP11/TARDBP/COL13A1/DUSP1/SPEN/QKI/PHF3/PCGF3/UGCG/ZMIZ1/PUM2/BRD8/TLE4/PNN/EPS8/SMAD7/NCOA3/PKP4/ADNP/RAPGEF2/SSH1/TRIP10/MTMR3/PMAIP1/BACH1/MORC3/FERMT2/ARL4C/ZMYND8/N4BP1/STX3/PUM1/ZC3H4/MAP1B/STRN3/IL11/SMURF2/UFL1/FILIP1L/GATA2/CXCL12/TUBGCP3/ATP2A2/AHDC1/TRAPPC8/RBM5/PLPP3/FOXJ3/POGZ/ZFP36/CLINT1/IL4R/DICER1/…
shown in Fig6A	C2=GENTILE_UV_HIGH_DOSE_DN	Liver	C2	X5LvsW5L	GENTILE_UV_HIGH_DOSE_DN	275	0.311222	1.65845	6.8207e-05	0.0015017	0.00114332	4223	tags=40%, list=28%, signal=29%	ZC3H4/BMPR1A/MBD2/HMGXB4/MAT2A/PPP2R1B/ATP13A3/SS18/RYBP/ATP2A2/XPO1/SECISBP2L/GNAI1/TRAPPC8/KANK1/LRBA/RRAS2/TLK2/CHD1/CLINT1/PCGF3/MEIS2/CDK7/CRKL/ZMYND8/NFYA/LHFPL2/RAB14/BACH1/GTF2E1/LSM14A/RAB1A/TBL1X/FOXJ3/DDX17/ASPH/KRIT1/QKI/DICER1/MFAP1/NRIP1/PAFAH1B1/NCOA3/STAM/RBMS1/NCK1/UFL1/RABGAP1/NUP153/PLA2G6/SPEN/MAPK6/KIF2A/ZNF217/TLK1/POGZ/SMURF2/ZFP36/STRN3/SATB2/DDX3X/ZBTB18/EFCAB14/PUM1/CCN1…
shown in Fig6A	C2=GENTILE_UV_HIGH_DOSE_DN	Skel. muscle	C2	X5SvsW5S	GENTILE_UV_HIGH_DOSE_DN	279	0.265455	1.42736	0.00314753	0.0265127	0.0208836	4209	tags=34%, list=27%, signal=25%	PHF3/CDC6/RBM5/NAV3/EDRF1/SPEN/PIKFYVE/PAFAH1B1/E2F3/MORC3/SECISBP2L/ZNF217/HAS2/CHD1/KIF2A/RAB14/DUSP11/FOXJ3/KRIT1/PNN/UFL1/CRKL/KLF10/DR1/ZMIZ1/E2F2/FBXO46/DDX17/GNE/PUM1/ZFP36L2/CHSY1/BDNF/POM121/TPST1/TLK1/KIF23/LHFPL2/GNAI1/NUP153/NFYA/ATP13A3/THBS1/UGCG/PDGFRA/ZC3H4/IGF2BP3/PRSS3/STAM/TUBGCP3/SEC24B/VEGFC/SAMD4A/C2CD2/POLE2/AHDC1/HMGXB4/COIL/MAML1/ELF4/CDK7/TOPBP1/RBMS1/ZNF146/PLK4/PPP2R1B…
shown in Fig6A	C2=ENK_UV_RESPONSE_KERATINOCYTE_UP	Adipose tissue	C2	X5FvsW5F	ENK_UV_RESPONSE_KERATINOCYTE_UP	483	-0.382109	-2.25951	1e-10	3.93852e-09	2.84211e-09	3459	tags=39%, list=21%, signal=32%	MPG/RALY/TST/SERPINB6/CCL7/CITED2/PMEL/CDK16/SLC1A6/EIF3G/S100A11/PDLIM4/ITM2B/JUND/H1-3/TIMM17A/CDK2AP2/PTH1R/DRAP1/IFI30/SARS1/KLK8/ECM1/MGMT/PPP1R11/P4HB/YBX1/SMPD1/CEBPA/BAMBI/GRN/BANF1/BTF3/PHKG2/CLP1/RPL12/PRPF19/IGFBP6/TKTL1/RPL18A/ATG12/RPS21/POLD4/SELENOW/RPS5/C1R/VPS72/UBB/SSR1/QPCT/EIF6/APRT/TRAF4/RPL18/RPL10A/PSMD8/RACK1/PNP/SCAMP3/PPP1CA/RPS3/PFDN5/PLIN3/CDC37/EIF3I/RPS9/HMG20B/NEDD8…
shown in Fig6A	C2=ENK_UV_RESPONSE_KERATINOCYTE_UP	Liver	C2	X5LvsW5L	ENK_UV_RESPONSE_KERATINOCYTE_UP	465	-0.454867	-2.62291	1e-10	7.38028e-09	5.61898e-09	3776	tags=47%, list=25%, signal=36%	SCAMP3/EMP3/PPP1R11/NOP2/ATP6V0E1/SDC4/IRF5/LGMN/NEU1/PPP2R1A/NR1D1/ERCC1/UBB/IER2/KLK8/MMP14/STK17B/PHKG1/TIMM17A/RAC1/TAGLN3/FXYD2/CEBPB/MNAT1/HPCA/PRSS1/GSN/GABARAPL2/SNRPB/TUBB4B/UBXN1/CDA/SELPLG/IFRD1/BANF1/MPG/POLR2I/LAD1/TGFB1/COX5B/SH3GL1/TFE3/PMEL/PCSK7/SNTA1/DPM2/NR4A2/ALDH3B2/ULK1/ALDOA/TALDO1/EIF1/NME2/SERPINB6/EIF6/CFL1/PPP1R15A/CKB/SARS1/PMVK/MLF2/GCHFR/ZNF593/NUCB1/TSPAN1/POLD4/COX…
shown in Fig6A	C2=ENK_UV_RESPONSE_KERATINOCYTE_UP	Skel. muscle	C2	X5SvsW5S	ENK_UV_RESPONSE_KERATINOCYTE_UP	475	-0.468014	-2.58338	1e-10	7.24384e-09	5.70584e-09	3069	tags=40%, list=19%, signal=33%	ISG15/UBA1/SLC1A6/LY6E/KLK10/EIF1/CYBA/JUND/BTRC/OAZ1/CAPG/KLK11/SNRPB/ODC1/SKP1/TRPV6/EMD/CRABP2/PER1/HMGA1/LGMN/ZNF593/RPS3/FXYD2/KRT18/CSRP1/TRIM29/TCF15/SGK1/DUSP14/CFL1/RGS12/RPL8/YBX1/HMG20B/NUCB1/CSNK1D/PHKG2/RBM4/ARHGDIA/ECHS1/VAMP8/RACK1/BSG/MGMT/MAD1L1/POLB/ALDOA/MAFF/PPP2R1A/BTF3/RPS9/RPS5/SRPRA/ATP5F1A/PLIN3/IDH3B/ATP6V0E1/SUPT4H1/ACADVL/PHKG1/POLR2L/RPL10A/CST6/COX6A1/CD4/CDC37/SF3B4…
shown in Fig6A	C2=DAZARD_RESPONSE_TO_UV_NHEK_UP	Adipose tissue	C2	X5FvsW5F	DAZARD_RESPONSE_TO_UV_NHEK_UP	193	-0.351278	-1.86553	6.2631e-06	0.000108078	7.79909e-05	4117	tags=45%, list=25%, signal=34%	IL1RL1/PCK2/HEXIM1/HRAS/TK1/TAGLN/OAS2/PTGS2/ZNF330/NREP/CYBA/DYNLL1/TUBB2A/STXBP2/PFN1/RPS27/RRP7A/RALY/CITED2/NOL7/CDK16/EIF3G/KNG1/PKM/JUND/PRAMEF1/RANBP1/TUBB3/BAMBI/ERCC2/CAPNS1/RPL34/RPL37/BBLN/CRADD/IGFBP6/RPS21/RPS23/MAOB/QPCT/H1-10/APRT/YKT6/PSMD8/RACK1/RPL30/HTR4/RPL31/TXN/RPSA/SNRPE/MYL6/NA/UBE2M/COX17/RPL36A/RPL37A/RPL38/LY6E/COX7C/NUCB1/GFUS/RPS2/GPI/PGK1/APOE/ACO2/CYP2J2/EIF1B/TIMM4…
shown in Fig6A	C2=DAZARD_RESPONSE_TO_UV_NHEK_UP	Liver	C2	X5LvsW5L	DAZARD_RESPONSE_TO_UV_NHEK_UP	183	-0.429612	-2.21441	4.18591e-10	2.77647e-08	2.11387e-08	3668	tags=44%, list=24%, signal=33%	RAP1A/MT1G/NEU1/PPP2R1A/NR1D1/ERCC1/IER2/STK17B/TAGLN3/MNAT1/RPS27/PRSS3/UQCRB/COX7C/TUBB4B/TK1/NDUFA1/TGFB1/TFE3/NR4A2/RANBP1/CRADD/PPP1R15A/GCHFR/NUCB1/TGM3/RRP7A/NDUFC1/UBE2M/GPAA1/DYNLL1/ATF3/TUBB3/POP7/HBEGF/EIF3G/PFN1/TUBB2A/RPS2/RPL37/RPL31/ATF4/NA/SNRPE/COX7A2/HRAS/APOE/CCDC85B/SURF1/RPL30/APRT/RPL38/RPS21/MYL6/RPS23/GPI/GUK1/UBE2S/BBLN/RPL37A/RPSA/ECHS1/RALY/RACK1/RPL34/H2AC20/ERGIC3/CYB…
shown in Fig6A	C2=DAZARD_RESPONSE_TO_UV_NHEK_UP	Skel. muscle	C2	X5SvsW5S	DAZARD_RESPONSE_TO_UV_NHEK_UP	191	-0.456987	-2.29979	1e-10	7.24384e-09	5.70584e-09	4518	tags=53%, list=28%, signal=38%	GADD45A/CXCR3/DYNLL1/TGFB1/HSP90AB1/TSC22D1/SCG5/FOXC1/CDKN1C/H1-10/TXNL4A/TAGLN3/TUBB3/ERCC1/ZFP36/PSMD8/TUBB4B/YKT6/CHRNB1/BAMBI/RANBP1/DLX2/HTR4/SULT2B1/PHLDA2/PAX8/HCRT/LY6E/CYBA/JUND/ODC1/RPS27/POP7/CSRP1/SGK1/RAP1A/PMAIP1/NUCB1/TXN/ARHGDIA/ECHS1/RPL30/RACK1/BCL2/PPP2R1A/HSPA2/GPI/CST6/RPS23/MYL6/PGK1/SLURP1/RPL34/IER3/RPL37A/BBLN/TUBB2A/NDUFA1/ERGIC3/CLTB/RPL38/COX17/APRT/PKM/RPL31/GPAA1/SN…
shown in Fig6A	C2=DACOSTA_UV_RESPONSE_VIA_ERCC3_TTD_DN	Adipose tissue	C2	X5FvsW5F	DACOSTA_UV_RESPONSE_VIA_ERCC3_TTD_DN	84	0.547603	2.53833	6.12394e-10	2.20007e-08	1.58761e-08	3833	tags=57%, list=23%, signal=44%	DOCK4/DST/TRIM24/CDC42BPA/SGMS1/BTAF1/SYNJ2/AGO2/SON/PIK3C2A/SMAD7/SFMBT1/GSE1/GPATCH8/ASXL1/DMD/MIA2/CCND1/PCNT/DOCK9/FAM193A/MPHOSPH9/AHDC1/RBPMS/WDR37/PLPP3/ITCH/ZFHX3/EIF3A/TOP1/RALGAPB/USP15/ATRN/PTPRM/LRP6/FAM168A/ATXN1/ACVR2A/VPS13B/HEG1/KLHL20/ARHGEF10/MALT1/PDS5B/RB1CC1/DNAJC2/TEAD1/TOGARAM1
shown in Fig6A	C2=DACOSTA_UV_RESPONSE_VIA_ERCC3_TTD_DN	Liver	C2	X5LvsW5L	DACOSTA_UV_RESPONSE_VIA_ERCC3_TTD_DN	82	0.550054	2.44032	2.53131e-09	1.50728e-07	1.14757e-07	3757	tags=60%, list=25%, signal=45%	ATXN1/ROR1/CDC42BPA/BTAF1/DOCK9/KLHL20/MIA2/PLCE1/CDKN1B/SYNJ2/MALT1/AGO2/ACAP2/ARAP2/AVL9/LRP6/GPR176/EIF3A/SON/ATRN/VPS13B/FAM193A/PCNT/RALGAPB/GPATCH8/TOGARAM1/PDS5B/ACVR2A/MITF/ZEB2/SGMS1/MPHOSPH9/DOCK4/ASXL1/ZFHX3/PLPP3/PIK3C2A/ITCH/CREB5/RB1CC1/SFMBT1/TSC22D2/DST/RBPMS/NFIB/TMEM131L/AMPH/WDR37/TOP1
shown in Fig6A	C2=DACOSTA_UV_RESPONSE_VIA_ERCC3_TTD_DN	Skel. muscle	C2	X5SvsW5S	DACOSTA_UV_RESPONSE_VIA_ERCC3_TTD_DN	83	0.463435	2.06659	4.30361e-06	0.00012041	9.48449e-05	5068	tags=53%, list=32%, signal=36%	ASXL1/NAV3/EIF3A/HAS2/BTAF1/ACVR2A/LRP6/AGO2/SON/TSC22D2/UST/DOCK9/ZEB2/NALF1/SLC16A7/DOCK4/NECTIN3/AVL9/AHDC1/CDC42BPA/ITCH/RB1CC1/RBPMS/FAM193A/SFMBT1/PLCE1/ATRN/HERC4/TOGARAM1/GPATCH8/TMEM131L/MITF/LPAR1/TOP1/ARHGEF10/CREB5/BICD1/WDR37/INTS3/PHF14/CTIF/TEAD1/RALGAPB/PLPP3
	C2=DACOSTA_UV_RESPONSE_VIA_ERCC3_COMMON_DN	Adipose tissue	C2	X5FvsW5F	DACOSTA_UV_RESPONSE_VIA_ERCC3_COMMON_DN	457	0.524557	3.07577	1e-10	3.93852e-09	2.84211e-09	3949	tags=51%, list=24%, signal=40%	RBMS1/PNISR/SMC5/CTBP2/MYO1B/MTCL1/UPF2/TRIO/DST/GOLGA4/LARP4B/CNOT4/CDC42BPA/SNX13/AKAP9/CREB3L2/ADARB1/STARD13/RABGAP1/IL7R/SMAD3/WASHC4/ATXN2/U2SURP/FNBP1L/ITSN2/TJP2/ATP13A3/SAMD4A/PPP1R12A/ZZZ3/TRIM33/ZDHHC17/BHLHE40/UBR5/CEP135/BAZ1A/R3HDM2/TCF12/ENC1/USP6/OGT/BAZ2B/CDK17/KAT6B/DNAJC13/DUSP1/MDN1/CRIM1/SPEN/MED13L/GAPVD1/FUBP1/MYO10/NVL/ZMYM2/TMEM131/TRIM37/TUT4/JUN/KLF6/QKI/SWAP70/PHF3/BPT…
	C2=DAZARD_RESPONSE_TO_UV_NHEK_DN	Adipose tissue	C2	X5FvsW5F	DAZARD_RESPONSE_TO_UV_NHEK_DN	291	0.521788	2.93601	1e-10	3.93852e-09	2.84211e-09	3928	tags=53%, list=24%, signal=41%	PNISR/SMC5/CTBP2/MTCL1/DOCK4/DST/ZFC3H1/CNOT4/AKAP9/AUTS2/SCAF11/CREB3L2/SERTAD2/SMAD3/USP6NL/FNBP1L/WDFY3/MNT/ATP13A3/PPP1R12A/ZZZ3/UBR5/ELF1/BAZ1A/USP6/SMAD5/BAZ2B/KAT6B/AGO2/ADGRL2/SPEN/MED13L/GAPVD1/ZNF318/TUT4/QKI/DMTF1/PHF3/BPTF/PPRC1/ZCCHC14/PCF11/DYRK2/KLF7/ZMIZ1/PUM2/BRD8/TLE4/SMAD7/ICE1/MDC1/NCOA3/OTUD4/GSE1/AJAP1/ASXL1/CEP170/ATP2B1/SHOC2/DIDO1/FRYL/BICRAL/ADNP/RAPGEF2/CCDC93/DIO1/NR2F…
	C2=TAKAO_RESPONSE_TO_UVB_RADIATION_UP	Adipose tissue	C2	X5FvsW5F	TAKAO_RESPONSE_TO_UVB_RADIATION_UP	74	-0.611723	-2.78203	1e-10	3.93852e-09	2.84211e-09	2960	tags=64%, list=18%, signal=52%	SAT1/PPP1R11/GRN/SEC13/RPS28/CLP1/SELENOW/RPS5/UBB/RPL10A/PFDN5/CDC37/TCP1/SNRPF/EEF1D/RPS9/RPL27A/TXN/SAP18/DBI/RPS25/RPL36A/MRPL49/SEM1/COX8A/SOD1/H2AZ1/COX6A1/COX5B/H2AC18/GPX4/PRDX2/COX6C/PPIB/UBXN1/COX4I1/PSMA6/ATP6V0B/POLR2L/COX7A2/ATP5MC3/RHOA/ARF5/COX5A/PTOV1/PRDX3/UQCRFS1
	C2=DAZARD_UV_RESPONSE_CLUSTER_G6	Adipose tissue	C2	X5FvsW5F	DAZARD_UV_RESPONSE_CLUSTER_G6	143	0.499134	2.53363	1e-10	3.93852e-09	2.84211e-09	3906	tags=47%, list=24%, signal=36%	SMC5/CTBP2/MTCL1/DOCK4/CNOT4/AUTS2/CREB3L2/SMAD3/FNBP1L/ATP13A3/PPP1R12A/ZZZ3/UBR5/BAZ1A/USP6/KAT6B/AGO2/ADGRL2/TUT4/QKI/PHF3/KLF7/ZMIZ1/TLE4/OTUD4/AJAP1/ATP2B1/SHOC2/FRYL/DIO1/USP24/KAT6A/MICAL2/FERMT2/ZMYND8/DOCK9/PHLPP1/TUBGCP3/FAT1/ZNF638/FYN/MAST4/WWC1/MBD2/REV3L/SLC7A1/PTK2/CHD9/ZNF451/EDRF1/TLK2/MAP3K5/MECP2/CASP8/CUL1/VPS13B/JARID2/BCL7A/RRP1B/ZHX2/SP3/CLASP1/NFKB1/ATF2/TOGARAM1/CNOT2/DOP…
	C2=DACOSTA_UV_RESPONSE_VIA_ERCC3_UP	Adipose tissue	C2	X5FvsW5F	DACOSTA_UV_RESPONSE_VIA_ERCC3_UP	294	-0.434783	-2.45035	1e-10	3.93852e-09	2.84211e-09	4969	tags=54%, list=30%, signal=39%	TEX30/RFC2/SHMT1/IDH2/CCDC85B/CDC6/DMPK/EIF2S3/CYB5B/ABCB6/CREG1/HAUS3/SIX1/GDI2/SMARCD3/HEXIM1/KLHDC3/GLUL/FAM8A1/FEN1/TK1/E2F1/MCM5/MCM4/CBX4/RGS2/HSPA1A/ZNF330/GRHPR/TUBB2A/ALDH1B1/TPBG/CEBPD/PDCL/PSMC3/RFC5/SERPINH1/MEA1/TYMS/TST/CDK16/ITM2B/FKBP1A/MVD/SMPDL3A/DNASE2/IFI30/IFITM2/SAT1/PPP2R5D/RNF113A/SLC1A5/SLC25A4/SMPD1/OGG1/LIN37/PCNA/PAQR4/TBCC/ERCC2/PDAP1/RPL23/BOLA2/GNL1/ARRB2/OAZ2/CDO1/…
	C2=DACOSTA_UV_RESPONSE_VIA_ERCC3_XPCS_DN	Adipose tissue	C2	X5FvsW5F	DACOSTA_UV_RESPONSE_VIA_ERCC3_XPCS_DN	81	0.523841	2.43603	8.02468e-09	2.38364e-07	1.72008e-07	3833	tags=51%, list=23%, signal=39%	ATP8B1/PLCB4/AKAP10/DOCK4/DST/DLG1/AGO2/PDLIM5/SON/GRK5/PIK3C2A/SOS2/SFMBT1/GSE1/GPATCH8/ASXL1/PCNT/DOCK9/IGF1R/FAM193A/MPHOSPH9/MYO9B/AHDC1/ABCE1/WDR37/EIF3A/RALGAPB/AGFG1/ATRN/ATP2C1/SMAD4/FAM168A/HOXB2/VPS13B/HEG1/ARHGEF10/MALT1/PDS5B/RB1CC1/NFKB1/TOGARAM1
	C2=REACTOME_TELOMERE_MAINTENANCE	Adipose tissue	C2	X5FvsW5F	REACTOME_TELOMERE_MAINTENANCE	86	-0.47311	-2.20862	2.59065e-07	5.81201e-06	4.19405e-06	5037	tags=59%, list=30%, signal=41%	H3-3B/RFC2/RUVBL2/H4C6/H4C2/POLD1/RUVBL1/FEN1/PIF1/CTC1/POLR2C/POLD2/RFC5/H2BC14/TERF1/CHTF18/GAR1/ACD/RFC3/CHTF8/PCNA/STN1/RFC4/H4C3/POLD4/PPP6C/WRAP53/PRIM2/POLR2E/POLR2K/POLR2H/RPA2/H2AZ1/H3-3A/H2AJ/NHP2/TEN1/NOP10/H2BC4/POLR2I/RPA3/H2AZ2/POLR2F/POLR2J/POLR2L/H2AC4/POLR2D/POLR2G/TINF2/H2AX/H4C15
	C2=ZHOU_CELL_CYCLE_GENES_IN_IR_RESPONSE_6HR	Adipose tissue	C2	X5FvsW5F	ZHOU_CELL_CYCLE_GENES_IN_IR_RESPONSE_6HR	82	-0.477747	-2.21138	3.78095e-07	8.13898e-06	5.87324e-06	6649	tags=73%, list=40%, signal=44%	SMC2/TTK/E2F8/SOD3/FABP5/RTKN2/MCM6/MYBL2/PARPBP/UBE2T/SULF2/KNTC1/RAD54L/CDCA5/CCNA2/UHRF1/MCM2/GINS3/MCM7/KIF20A/CDCA8/CEP55/EXO1/KIF22/EZH2/HAUS3/RACGAP1/KIFC1/LMNB1/PCLAF/E2F1/GMNN/MCM5/MAGOHB/PAICS/NUSAP1/PIMREG/GINS2/DTL/TRIP13/RFC5/SAP30/HMGB2/CHAF1B/F10/FBXO5/RANBP1/CENPA/HAUS8/POC1A/RFC4/NCAPH2/MAD2L1/DNAJC9/DCTPP1/CENPK/GPN3/DTYMK/RPA2/H2AX
	C2=DAZARD_RESPONSE_TO_UV_SCC_DN	Adipose tissue	C2	X5FvsW5F	DAZARD_RESPONSE_TO_UV_SCC_DN	112	0.4323	2.11243	4.91589e-07	1.04551e-05	7.5446e-06	3558	tags=46%, list=22%, signal=37%	NEDD4L/WSB1/CNOT4/KDM2A/ATP13A3/BAZ2B/AGO2/CHD8/PHF3/KLF7/BRD8/ASAP2/SHOC2/ADNP/RAPGEF2/SEPTIN8/KAT6A/MORC3/ARL4C/ZMYND8/N4BP1/DDX3Y/PUM1/KBTBD2/SACS/TGIF1/SLK/FOXJ3/TRAM2/MAST4/POGZ/IL4R/YTHDF3/MTF2/RYBP/MYC/CHD1/PXDC1/NUP153/TLK2/BRD1/CTCF/TENT4A/CASP8/SCHIP1/HEG1/PCDHGB7/CRKL/CCN1/JARID2/DYRK1A/BAIAP2
	C2=REACTOME_INHIBITION_OF_DNA_RECOMBINATION_AT_TELOMERE	Adipose tissue	C2	X5FvsW5F	REACTOME_INHIBITION_OF_DNA_RECOMBINATION_AT_TELOMERE	42	-0.568943	-2.29348	2.51909e-06	4.81799e-05	3.47674e-05	1848	tags=43%, list=11%, signal=38%	POLR2E/POLR2K/POLR2H/H2AZ1/H3-3A/H2AJ/H2BC4/POLR2I/H2AZ2/POLR2F/POLR2J/POLR2L/H2AC4/POLR2D/POLR2G/TINF2/H2AX/H4C15
	C2=SESTO_RESPONSE_TO_UV_C6	Adipose tissue	C2	X5FvsW5F	SESTO_RESPONSE_TO_UV_C6	35	-0.601789	-2.31298	4.0331e-06	7.36907e-05	5.31765e-05	4373	tags=66%, list=26%, signal=48%	FDPS/SND1/RGS2/TPBG/POLD2/RBP1/JUND/PTGR1/GALE/DUT/XRCC6/CYB5A/ACY1/H1-10/RRAS/ECH1/COMMD1/TGFBI/PYGL/ACO2/CKS1B/PTGS1/ACAT1
	C2=DAZARD_UV_RESPONSE_CLUSTER_G1	Adipose tissue	C2	X5FvsW5F	DAZARD_UV_RESPONSE_CLUSTER_G1	55	-0.517591	-2.22581	4.54042e-06	8.15589e-05	5.88544e-05	4543	tags=64%, list=27%, signal=46%	HEXIM1/TK1/OAS2/ZNF330/NREP/DYNLL1/TUBB2A/RPS27/NOL7/PKM/RANBP1/ERCC2/RPL34/RPL37/RPS21/RPS23/RPL30/HTR4/RPL31/TXN/SNRPE/MYL6/COX17/RPL36A/RPL37A/RPL38/COX7C/PGK1/NDUFA1/GPAA1/SEC61G/UQCRB/GUK1/NDUFC1/COX7A2
	C2=SESTO_RESPONSE_TO_UV_C0	Adipose tissue	C2	X5FvsW5F	SESTO_RESPONSE_TO_UV_C0	97	-0.421327	-2.00198	9.12274e-06	0.000147906	0.000106732	3999	tags=48%, list=24%, signal=37%	DYNLL1/ANXA1/IL1R2/RPS27/UBE2V2/HNRNPH2/KPNA2/EIF2B1/EIF4A3/CITED2/PRNP/RNF113A/PCNA/BAMBI/CLP1/BAG1/PPP2CB/TRAF4/PNP/CDC37/TCP1/ELOC/GTF2B/HARS1/SAP18/GSK3A/TAP1/TAF9/POLR2K/MRPL49/RBM4/CLTA/RIT1/CNBP/H3-3A/PSMA4/DAZAP2/MCFD2/ARL6IP1/PSMA3/PGRMC1/CHMP1A/GTF2A2/PSMD6/CAMLG/PKP1/PPIF
	C2=REACTOME_DNA_REPAIR	Adipose tissue	C2	X5FvsW5F	REACTOME_DNA_REPAIR	297	-0.298635	-1.68426	2.39638e-05	0.000351007	0.000253293	3894	tags=35%, list=24%, signal=27%	ACTL6A/POLR2C/POLD2/DTL/CETN2/ERCC5/ASCC1/ATRIP/RFC5/H2BC14/TERF1/UBE2V2/SUMO1/COPS4/KPNA2/CENPS/MPG/RCHY1/PNKP/ACD/RFC3/SLX1B/SLX1A/FAAP24/XRCC1/SIRT6/MGMT/INO80E/TIPIN/OGG1/COPS3/RAD23A/ALKBH3/MSH6/PCNA/XRCC6/ERCC2/RFC4/PRPF19/H4C3/POLE4/UBE2N/NHEJ1/FANCF/POLE3/POLD4/POLL/UBB/FAAP20/POLM/BABAM1/MUS81/INO80B/POLR2E/ERCC8/PARP1/COPS5/NTHL1/POLR2K/COPS8/MSH2/POLR2H/COPS6/VCP/UBE2L6/GTF2H3/RPA2/NEI…
	C2=MONNIER_POSTRADIATION_TUMOR_ESCAPE_DN	Adipose tissue	C2	X5FvsW5F	MONNIER_POSTRADIATION_TUMOR_ESCAPE_DN	365	-0.278864	-1.6037	3.28688e-05	0.000457495	0.000330137	4167	tags=37%, list=25%, signal=28%	HACL1/DSEL/RND3/TSC22D3/ABHD13/SGO1/PLAC8/TSPYL1/GRHPR/WNT9A/DIPK1A/ABHD8/PFKL/VMA21/FZD2/KIAA2013/UNC93B1/ARL3/MNDA/HMGB2/HSCB/RNF217/WIPI1/VWA5A/MXD3/CDK10/VAPB/S100A16/PLEKHF1/PNKP/PPP1R35/IFT25/SMIM29/CLIC1/CEP57L1/PRNP/NSMCE1/COG4/IFI30/HTATIP2/AMDHD2/EGLN3/ACSS2/GSTO2/PDK1/DYNLT3/STAT1/PLAAT3/HEBP1/GRN/TMEM263/LEPROT/IMMP1L/CLU/HIKESHI/THOC7/TRIM21/RPL15/COX20/C6orf120/RRAS/PDIA6/ABHD14A/CL…
	C2=RASHI_RESPONSE_TO_IONIZING_RADIATION_2	Adipose tissue	C2	X5FvsW5F	RASHI_RESPONSE_TO_IONIZING_RADIATION_2	117	0.383692	1.88302	3.69885e-05	0.000504277	0.000363895	4227	tags=40%, list=26%, signal=30%	PVR/CX3CL1/NGF/PDE4B/GNA13/MDM2/DENND2B/LCN2/KLF6/PKP3/STXBP1/RELL1/ALOX12/TIMP3/N4BP1/ACTA2/SLC11A2/HIVEP1/PCP4L1/TGIF1/CFTR/KLF4/HIVEP2/RNF19A/WWTR1/KLF10/TRIB3/PLK2/GALC/PLSCR1/DUSP6/IRF6/OCLN/RNF19B/MAP3K8/DENND5A/CLDN7/ERBB3/LAMC2/JUNB/GAB1/DUSP16/PCGF2/TRAF3/VPS37B/SINHCAF/TCF25
	C2=DACOSTA_UV_RESPONSE_VIA_ERCC3_TTD_UP	Adipose tissue	C2	X5FvsW5F	DACOSTA_UV_RESPONSE_VIA_ERCC3_TTD_UP	57	-0.463185	-2.0136	9.6297e-05	0.0011378	0.000821058	3291	tags=49%, list=20%, signal=39%	CDK16/MVD/SAT1/TLE5/CALR/STAT1/ERCC2/PDAP1/GNL1/IGFBP6/BAD/TRIM21/TNFSF13/ADO/CDKN2B/ARPC4/SMARCD2/AMACR/MRPL28/COX6A1/UBL4A/BSG/MRPS12/AAMP/GET3/BUD23/MPDU1/PPIF
	C2=MONNIER_POSTRADIATION_TUMOR_ESCAPE_UP	Adipose tissue	C2	X5FvsW5F	MONNIER_POSTRADIATION_TUMOR_ESCAPE_UP	391	0.271353	1.57291	0.000114417	0.00130829	0.000944087	4138	tags=34%, list=25%, signal=26%	SLC6A8/RBM25/BMS1/ANKRD33B/BTAF1/SDAD1/PNPLA6/SAMD4A/SPTBN1/CFAP45/MLLT6/NIPBL/ETV6/DDX46/LUC7L3/TARDBP/AGO2/SHROOM4/MYO10/TXNRD1/RAPGEF1/ETS1/BRD2/ATP1A1/SLTM/GON4L/PNN/ABLIM1/RND1/ASS1/NRP1/PPM1F/DHX9/PPAT/CCNT1/OTUD4/DYNC1LI2/SMAD1/KHDC4/SLMAP/MCC/NOL8/ATP2B1/PDCD11/ZNF335/EEIG1/CCDC93/MAP4K4/NAA15/TRIM2/XPO5/SLC12A2/CDH5/PWP2/TNFAIP2/RAPGEF6/AMPD2/RBM27/CSNK1G1/SGIP1/C5orf22/IL11/USP19/MAFG/T…
	C2=DAZARD_RESPONSE_TO_UV_SCC_UP	Adipose tissue	C2	X5FvsW5F	DAZARD_RESPONSE_TO_UV_SCC_UP	93	-0.398647	-1.87578	0.000117859	0.00134188	0.000968322	4878	tags=54%, list=30%, signal=38%	EIF2S3/RRM2/SRI/CDK1/DYNC2LI1/SCARB2/HEXIM1/RCN2/PTGS2/TWF1/TSC22D3/ATP6AP2/CCNC/RTN4/RFC5/HPRT1/CITED2/RIDA/SCFD1/SLC25A46/ITM2B/ADK/JUND/MYCBP/DYNLT3/AP4S1/SSR1/PDIA6/PSMD8/SNX3/PFDN6/IGFBP7/TPGS2/SKP1/SSBP1/ALDH7A1/UPK1B/UBE2E1/TM2D1/PGK1/RBBP4/MAP2K1/HSD17B8/ATP5F1A/ARHGDIB/B2M/SDHD/UQCRC2/PRDX3/UBE2D3
	C2=GENTILE_UV_LOW_DOSE_DN	Adipose tissue	C2	X5FvsW5F	GENTILE_UV_LOW_DOSE_DN	61	0.451549	2.00972	0.000165162	0.00179584	0.00129591	3552	tags=39%, list=21%, signal=31%	RBMS1/AP3B1/DDX10/SAMD4A/COL13A1/MYO10/XYLT1/DYNC1LI2/PTPRK/MICAL2/MARF1/IGF1R/DOCK1/TBC1D30/CXCL12/RASA1/PIBF1/FNBP1/PODXL/PTPRM/EIF4G3/C2CD2/SATB2/SLC20A2
	C2=SESTO_RESPONSE_TO_UV_C5	Adipose tissue	C2	X5FvsW5F	SESTO_RESPONSE_TO_UV_C5	46	0.481719	1.99719	0.000197065	0.00206258	0.0014884	5141	tags=59%, list=31%, signal=41%	YES1/NCOR2/PPP4R1/ABLIM1/RCOR1/VGLL4/HES1/CLIP1/PUM1/GSK3B/RASA1/CKAP5/SLK/CLINT1/PKN2/JAG1/ITGB4/MYC/ZNF148/GTF3C2/EPS15/TLK1/FAM120A/ABCC1/NFE2L2/LDLR/IQGAP1
	C2=GENTILE_UV_RESPONSE_CLUSTER_D6	Adipose tissue	C2	X5FvsW5F	GENTILE_UV_RESPONSE_CLUSTER_D6	34	0.534727	2.04585	0.000297997	0.00287559	0.00207508	2587	tags=38%, list=16%, signal=32%	TRIB2/SMAD3/QKI/UGCG/PUM2/TLE4/EPS8/ARL4C/ZMYND8/STRN3/CXCL12/AHDC1/PTK2
	C2=GENTILE_UV_RESPONSE_CLUSTER_D4	Adipose tissue	C2	X5FvsW5F	GENTILE_UV_RESPONSE_CLUSTER_D4	54	0.44971	1.93669	0.000464873	0.00416116	0.00300277	4151	tags=48%, list=25%, signal=36%	USP10/DDX17/ATP13A3/SAMD4A/BHLHE40/SPEN/RAPGEF2/PUM1/SMURF2/UFL1/FILIP1L/GATA2/ATP2A2/RBM5/POGZ/ZFP36/CLINT1/DICER1/KLF10/CCN2/ZBTB18/SLC20A2/SEC24B/SIAH1/PHC2/ARID5B
	C2=SMIRNOV_RESPONSE_TO_IR_2HR_UP	Adipose tissue	C2	X5FvsW5F	SMIRNOV_RESPONSE_TO_IR_2HR_UP	52	0.457847	1.96693	0.000469317	0.00418684	0.0030213	5745	tags=62%, list=35%, signal=40%	MNT/GDF15/MDM2/SENP6/JUN/SOX9/PMAIP1/PTGER4/NUP160/PPP1R15A/FOSL1/PPP4R3B/SLC7A11/ELK4/CLK1/SLC30A1/SGK1/TNFRSF10B/PLK2/RNF19B/ZBTB10/ID2/CDC25A/PIM1/ZFP36L2/IER3/CCL3/RGS16/CD83/PCIF1/INKA2/IER5
	C2=GENTILE_UV_RESPONSE_CLUSTER_D2	Adipose tissue	C2	X5FvsW5F	GENTILE_UV_RESPONSE_CLUSTER_D2	37	0.49799	1.96149	0.0011294	0.00870293	0.00628019	4032	tags=59%, list=24%, signal=45%	AUTS2/PHF3/PCGF3/PNN/SMAD7/RAPGEF2/MTMR3/BACH1/N4BP1/ZC3H4/MAP1B/RYBP/ZNF217/CHD1/EDRF1/NUP153/SECISBP2L/SATB2/RUNX1/ZBED4/ID2/MAT2A
	C2=ENK_UV_RESPONSE_EPIDERMIS_DN	Adipose tissue	C2	X5FvsW5F	ENK_UV_RESPONSE_EPIDERMIS_DN	479	0.239994	1.41407	0.00125578	0.00945745	0.00682466	3920	tags=29%, list=24%, signal=23%	NDEL1/RLF/NDRG1/ADAP2/F2RL1/IRS2/RAI14/PDE4B/DLG1/NCOR2/SLC7A5/HERC2/DDX10/ADAMTS1/TCF4/GNA13/LRRFIP1/PLXNA2/PIK3CB/HIF1A/SLC20A1/TBK1/SPTAN1/SPAG9/CRLF3/RAPGEFL1/EPHA2/ATXN7/TACC2/DIAPH2/ELL2/TULP4/KAT6B/ID4/APC/RPS6KB1/TXNRD1/EGR1/IVNS1ABP/OXSR1/KMT2A/DDAH1/PLAUR/UGCG/RPS6KA5/ASS1/MAP4K5/SMAD7/KLF3/ARID1A/SOS2/STXBP1/ERBIN/PRKCH/ACSBG1/ATP2B1/PRDM2/GMEB1/CYP4F12/AFF4/CPM/ARL4C/PWP2/CCND1/KIT/HE…
	C2=ZHU_CMV_24_HR_UP	Adipose tissue	C2	X5FvsW5F	ZHU_CMV_24_HR_UP	75	-0.374421	-1.69938	0.00173233	0.0124198	0.00896233	4478	tags=48%, list=27%, signal=35%	NUBP1/SYNGR2/PLA2G4A/HSPA1A/TUBB2A/TRIM22/NAA30/PSMC1/GORASP2/GGCX/STIP1/RANBP1/IFITM1/EIF4E/CD55/IDH3A/EIF1AX/TRIM21/SSR1/PNP/HSPE1/TAP1/OAS1/POLR2K/SAR1A/ISG15/SNRPB2/PSMD2/PSMA6/PSMA3/PSMA2/PSMD6/PSMB2/UBE2S/GRPEL1/HLA-E
	C2=REACTOME_DNA_DAMAGE_RECOGNITION_IN_GG_NER	Adipose tissue	C2	X5FvsW5F	REACTOME_DNA_DAMAGE_RECOGNITION_IN_GG_NER	36	-0.485922	-1.89177	0.00182874	0.0129646	0.00935546	3894	tags=50%, list=24%, signal=38%	ACTL6A/CETN2/COPS4/INO80E/COPS3/RAD23A/UBB/INO80B/PARP1/COPS5/COPS8/COPS6/TFPT/GPS1/UBA52/RBX1/COPS7A/MCRS1
	C2=SESTO_RESPONSE_TO_UV_C7	Adipose tissue	C2	X5FvsW5F	SESTO_RESPONSE_TO_UV_C7	62	-0.394295	-1.73691	0.00274476	0.0179066	0.0129217	6790	tags=68%, list=41%, signal=40%	NCAPD2/CDC20/BLVRA/CKAP4/PAM/PGD/HSPA5/XBP1/CRABP2/CDKN3/ETV2/MMP1/CIRBP/IDH2/PLP2/ATP1B3/UBE2C/PCK2/PCLAF/PLA2G4A/TK1/ATIC/STMN1/CEBPD/VSNL1/ESD/LGALS1/RPL3/ADK/IFITM1/SLC1A5/PRCP/CTSC/HSD17B4/AKR1A1/PLCD1/ACSL1/EXOSC7/GSN/PPIB/ALDH3B2/CBR1
	C2=ENK_UV_RESPONSE_KERATINOCYTE_DN	Adipose tissue	C2	X5FvsW5F	ENK_UV_RESPONSE_KERATINOCYTE_DN	454	0.233179	1.36718	0.00309441	0.0196571	0.0141849	3594	tags=30%, list=22%, signal=24%	KTN1/MBD4/AKAP10/TP53BP1/PRPF4B/GOLGA4/GOT1/CNOT4/RBMX/FZD6/SUGP2/YES1/SCAF11/DDX17/SEMA3F/RABGAP1/ATXN2/MACF1/ITSN2/TJP2/RDX/TRIM44/BHLHE40/TCERG1/UBR5/KRAS/USP6/OGT/TPR/LUC7L3/CRIM1/PPIG/CNN3/MYO10/ZMYM2/BPTF/PCF11/MYO5A/ATR/PCGF3/DYRK2/KLF7/PUM2/BRD8/TRIP12/DDX42/DLG5/ZMYND11/DHX9/NCOA3/YTHDC1/ACSL3/JAG2/FOS/NPEPPS/HES1/CLIP1/WNK1/MTMR3/USP7/AFF1/KAT6A/DHX15/SNRNP200/ZMYND8/MIA2/CREB1/DDX3Y/AR…
	C2=REACTOME_EXTENSION_OF_TELOMERES	Adipose tissue	C2	X5FvsW5F	REACTOME_EXTENSION_OF_TELOMERES	50	-0.417028	-1.75694	0.00324237	0.0203779	0.014705	4958	tags=56%, list=30%, signal=39%	RFC2/RUVBL2/POLD1/RUVBL1/FEN1/PIF1/CTC1/POLD2/RFC5/TERF1/CHTF18/GAR1/ACD/RFC3/CHTF8/PCNA/STN1/RFC4/POLD4/PPP6C/WRAP53/PRIM2/RPA2/NHP2/TEN1/NOP10/RPA3/TINF2
	C2=REACTOME_GAP_FILLING_DNA_REPAIR_SYNTHESIS_AND_LIGATION_IN_GG_NER	Adipose tissue	C2	X5FvsW5F	REACTOME_GAP_FILLING_DNA_REPAIR_SYNTHESIS_AND_LIGATION_IN_GG_NER	23	-0.542192	-1.8544	0.00392265	0.0236585	0.0170724	4958	tags=70%, list=30%, signal=49%	RFC2/POLE/POLD1/POLD2/RFC5/RFC3/XRCC1/PCNA/RFC4/POLE4/POLE3/POLD4/UBB/RPA2/RPA3/UBA52
	C2=WP_DNA_REPAIR_PATHWAYS_FULL_NETWORK	Adipose tissue	C2	X5FvsW5F	WP_DNA_REPAIR_PATHWAYS_FULL_NETWORK	115	-0.318719	-1.55561	0.00422527	0.0250176	0.0180531	5025	tags=45%, list=30%, signal=32%	MSH3/EXO1/XRCC4/RFC2/MUTYH/POLE/XRCC5/POLD1/POLB/FEN1/CHEK1/FANCA/POLD2/CETN2/ERCC5/RFC5/CENPS/MPG/PNKP/RFC3/FAAP24/XRCC1/MGMT/OGG1/RAD23A/MSH6/PCNA/XRCC6/ERCC2/RFC4/APEX2/POLE4/NHEJ1/FANCF/POLE3/POLD4/POLL/POLM/ERCC8/PARP1/NTHL1/MSH2/GTF2H3/RPA2/CCNH/GTF2H5/RPA3/FANCL/GTF2H4/APEX1/RBX1/H2AX
	C2=REACTOME_RECOGNITION_OF_DNA_DAMAGE_BY_PCNA_CONTAINING_REPLICATION_COMPLEX	Adipose tissue	C2	X5FvsW5F	REACTOME_RECOGNITION_OF_DNA_DAMAGE_BY_PCNA_CONTAINING_REPLICATION_COMPLEX	28	-0.498785	-1.81378	0.0050471	0.0288243	0.0208001	4958	tags=64%, list=30%, signal=45%	RFC2/UBE2B/POLE/POLD1/POLD2/DTL/RFC5/RFC3/PCNA/RFC4/POLE4/POLE3/POLD4/UBB/RPA2/RPA3/UBA52/RBX1
	C2=WP_DNA_MISMATCH_REPAIR	Adipose tissue	C2	X5FvsW5F	WP_DNA_MISMATCH_REPAIR	22	-0.522031	-1.75882	0.0055869	0.0312361	0.0225405	4981	tags=73%, list=30%, signal=51%	EXO1/RFC2/POLE/POLD1/POLD2/RFC5/RFC3/MSH6/PCNA/RFC4/POLE4/POLE3/POLD4/MSH2/RPA2/RPA3
	C2=REACTOME_POLYMERASE_SWITCHING_ON_THE_C_STRAND_OF_THE_TELOMERE	Adipose tissue	C2	X5FvsW5F	REACTOME_POLYMERASE_SWITCHING_ON_THE_C_STRAND_OF_THE_TELOMERE	25	-0.503254	-1.75258	0.00565124	0.0314719	0.0227107	3932	tags=68%, list=24%, signal=52%	RFC2/POLD1/CTC1/POLD2/RFC5/TERF1/CHTF18/ACD/RFC3/CHTF8/PCNA/STN1/RFC4/POLD4/PRIM2/TEN1/TINF2
	C2=WP_DNA_DAMAGE_RESPONSE_ONLY_ATM_DEPENDENT	Adipose tissue	C2	X5FvsW5F	WP_DNA_DAMAGE_RESPONSE_ONLY_ATM_DEPENDENT	106	0.321437	1.55526	0.00670336	0.0360382	0.0260058	3795	tags=37%, list=23%, signal=29%	DVL1/PIK3C2B/SMAD3/PIK3CB/TCF7/CTNNB1/MDM2/AKT3/KRAS/MAP3K1/WNT6/APC/JUN/DVL3/PIK3C2A/SOS2/TP73/PMAIP1/CCND1/PPP2R5E/BCL6/TCF7L2/GSK3B/PIK3R3/FOSL1/SOS1/LEF1/MYC/PIK3C2G/MAP3K7/MAPK10/SMAD4/SHC1/TCF7L1/PIK3CA/G6PC1/INSR/NFKB1/PIK3R5
	C2=REACTOME_TELOMERE_C_STRAND_LAGGING_STRAND_SYNTHESIS	Adipose tissue	C2	X5FvsW5F	REACTOME_TELOMERE_C_STRAND_LAGGING_STRAND_SYNTHESIS	33	-0.469047	-1.7921	0.00706591	0.0374944	0.0270567	4958	tags=61%, list=30%, signal=43%	RFC2/POLD1/FEN1/CTC1/POLD2/RFC5/TERF1/CHTF18/ACD/RFC3/CHTF8/PCNA/STN1/RFC4/POLD4/PRIM2/RPA2/TEN1/RPA3/TINF2
	C2=DACOSTA_UV_RESPONSE_VIA_ERCC3_XPCS_UP	Adipose tissue	C2	X5FvsW5F	DACOSTA_UV_RESPONSE_VIA_ERCC3_XPCS_UP	24	-0.485485	-1.6764	0.00722897	0.0381114	0.0275019	3910	tags=46%, list=24%, signal=35%	ALDH1B1/PDCL/SAT1/TRIM21/ADO/MED6/CTH/COX6A1/CASP3/BUD23/MPDU1
	C2=DAZARD_UV_RESPONSE_CLUSTER_G5	Adipose tissue	C2	X5FvsW5F	DAZARD_UV_RESPONSE_CLUSTER_G5	11	-0.657879	-1.75816	0.00844512	0.0430102	0.031037	3445	tags=73%, list=21%, signal=58%	RALY/EIF3G/RACK1/NUCB1/RPS2/GPI/ACO2/H2AX
	C7=GSE2935_UV_INACTIVATED_VS_LIVE_SENDAI_VIRUS_INF_MACROPHAGE_UP	Adipose tissue	C7	X5FvsW5F	GSE2935_UV_INACTIVATED_VS_LIVE_SENDAI_VIRUS_INF_MACROPHAGE_UP	166	0.314425	1.61685	0.000988898	0.00387072	0.0022135	4929	tags=42%, list=30%, signal=29%	IRS2/RAPGEF4/TRIB2/USP28/ACTN1/HIF1A/TCF7/ETV3/TMEM131/SIK1/ALS2CL/ABLIM1/PIK3C2A/SLC6A19/SYNPO/ACSF2/ADAM11/SLC12A7/MAP4K4/GTF2IRD1/RAPGEF6/GPR146/BBOX1/MFHAS1/DNMT3A/PACSIN1/COL4A4/ST8SIA1/NLK/CLEC18A/HDAC4/PTPN14/PLEKHG2/ST6GAL1/TMIE/LRAT/SEMA6A/LEF1/CXXC5/ENG/CCR9/PMEPA1/CALCRL/PRKD2/MAP4K2/KCNA2/KDM5A/JMJD1C/CCR7/RALGPS2/DNAJB5/CDK5R1/UBE4B/SELL/ISM2/SNX30/CCR4/LRP1B/TOP2B/LRRC8A/CYTH3/CHST1…
	C7=GSE10211_UV_INACT_SENDAI_VS_LIVE_SENDAI_VIRUS_TRACHEAL_EPITHELIAL_CELLS_UP	Adipose tissue	C7	X5FvsW5F	GSE10211_UV_INACT_SENDAI_VS_LIVE_SENDAI_VIRUS_TRACHEAL_EPITHELIAL_CELLS_UP	141	0.329585	1.65954	0.00101563	0.00395715	0.00226293	4107	tags=38%, list=25%, signal=28%	CARS1/TBC1D1/SEMA4F/PIAS2/SGMS1/TECPR2/IL7R/MACF1/TAL1/SNAPC4/OVGP1/RIPOR2/LUC7L3/ZNF318/ANKRD11/PHF20L1/RICTOR/UGCG/INO80/GIPC3/IQGAP2/BRF1/TSC1/POU6F1/ATP8A1/NLK/EPM2AIP1/NUMB/S1PR1/RAB11FIP4/MTR/GRIN1/ACTRT2/RBSN/MAP3K3/EPAS1/LEF1/SFRP1/SMAD4/BMP5/ARID3B/ANKRD44/BRPF1/DYRK1A/DAAM1/BBS7/JAK1/LTN1/GALNT2/POLR1A/NTRK3/TRUB1/NCAPD3
	C5=GOBP_POSITIVE_REGULATION_OF_ESTABLISHMENT_OF_PROTEIN_LOCALIZATION_TO_TELOMERE	Adipose tissue	C5	X5FvsW5F	GOBP_POSITIVE_REGULATION_OF_ESTABLISHMENT_OF_PROTEIN_LOCALIZATION_TO_TELOMERE	10	-0.740322	-2.00034	0.00132427	0.0136332	0.0105002	4202	tags=90%, list=25%, signal=67%	CCT2/CCT4/CCT8/CCT5/CCT6A/TCP1/WRAP53/CCT3/CCT7
	H=HALLMARK_UV_RESPONSE_UP	Adipose tissue	H	X5FvsW5F	HALLMARK_UV_RESPONSE_UP	149	-0.324546	-1.64134	0.000607273	0.00168687	0.000923339	2635	tags=27%, list=16%, signal=23%	RFC4/PDAP1/ARRB2/PRKACA/FGF18/CDO1/POLE3/SELENOW/UROD/YKT6/SPR/SULT1A1/CCNE1/TMBIM6/CDKN2B/TAP1/FMO1/PPT1/MRPL23/FKBP4/POLR2H/NAT1/CCND3/ATP6V1F/GGH/ACAA1/RPN1/AP2S1/SOD2/CASP3/BSG/DGAT1/RXRB/GRPEL1/BID/CDC34/H2AX/ALDOA/SIGMAR1/PPIF
	BioPlanet_2019=DNA repair	Adipose tissue	BioPlanet_2019	X5FvsW5F	DNA repair	99	-0.349697	-1.66738	0.00184686	0.0145818	0.0104827	4962	tags=45%, list=30%, signal=32%	XRCC4/RFC2/MUTYH/POLE/XRCC5/POLD1/POLB/FEN1/FANCA/POLR2C/POLD2/ERCC5/RFC5/MPG/RFC3/XRCC1/MGMT/OGG1/ALKBH3/PCNA/XRCC6/ERCC2/RFC4/FANCF/POLD4/UBB/POLR2E/ERCC8/NTHL1/POLR2K/POLR2H/GTF2H3/RPA2/CCNH/POLR2I/RPA3/FANCL/GTF2H4/POLR2F/UBA52/APEX1/POLR2J/POLR2L/POLR2D/POLR2G
	BioPlanet_2019=Gap-filling DNA repair biosynthesis and ligation in global genomic nucleotide excision repair	Adipose tissue	BioPlanet_2019	X5FvsW5F	Gap-filling DNA repair biosynthesis and ligation in global genomic nucleotide excision repair	15	-0.596	-1.80624	0.00656365	0.0371325	0.0266943	5513	tags=80%, list=33%, signal=53%	RPA1/RFC2/POLE/POLD1/POLD2/RFC5/RFC3/PCNA/RFC4/POLD4/RPA2/RPA3
	BioPlanet_2019=Telomere maintenance	Adipose tissue	BioPlanet_2019	X5FvsW5F	Telomere maintenance	33	-0.451134	-1.70718	0.00787166	0.042262	0.0303818	4958	tags=61%, list=30%, signal=43%	RFC2/RUVBL2/POLE/POLD1/RUVBL1/FEN1/POLD2/RFC5/TERF1/ACD/RFC3/PCNA/RFC4/POLD4/WRAP53/PRIM2/RPA2/NHP2/RPA3/TINF2
	BioPlanet_2019=Apoptotic signaling in response to DNA damage	Adipose tissue	BioPlanet_2019	X5FvsW5F	Apoptotic signaling in response to DNA damage	20	-0.52283	-1.749	0.00937724	0.0475954	0.0342159	2730	tags=40%, list=17%, signal=33%	BAX/STAT1/BAD/PARP1/CASP3/CYCS/CASP6/BID
	BioPlanet_2019=Extension of telomeres	Adipose tissue	BioPlanet_2019	X5FvsW5F	Extension of telomeres	27	-0.474152	-1.73801	0.00930455	0.0475954	0.0342159	5686	tags=70%, list=34%, signal=46%	PRIM1/RPA1/RFC2/RUVBL2/POLE/POLD1/RUVBL1/FEN1/POLD2/RFC5/RFC3/PCNA/RFC4/POLD4/WRAP53/PRIM2/RPA2/NHP2/RPA3
	Enrichr_Users_Contributed_Lists_2020=Repair DNA	Adipose tissue	Enrichr_Users_Contributed_Lists_2020	X5FvsW5F	Repair DNA	78	-0.32023	-1.47368	0.01843	0.0491758	0.0289161	4800	tags=45%, list=29%, signal=32%	SETDB2/YWHAE/RUVBL1/SPI1/GMNN/HSPA1A/HSPA1B/HDAC1/ACTL6A/SMYD2/TAF12/KPNA2/OIP5/CENPM/CITED2/MIS18A/EED/CENPA/TADA3/MSH6/DPY30/PPP1CA/PHB1/PARP1/TAF9/MORF4L1/UBE2A/DNTTIP1/MORF4L2/PRPF31/APIP/CYCS/MCRS1/EXOSC4/YWHAB
	GO_Biological_Process_2013=nucleotide-excision repair, DNA gap filling (GO:0006297)	Adipose tissue	GO_Biological_Process_2013	X5FvsW5F	nucleotide-excision repair, DNA gap filling (GO:0006297)	15	-0.599125	-1.81123	0.00427603	0.0442231	0.0358902	4958	tags=73%, list=30%, signal=51%	RFC2/POLE/POLD1/POLD2/RFC5/RFC3/PCNA/RFC4/POLD4/RPA2/RPA3
	GO_Biological_Process_2015=DNA damage response, signal transduction by p53 class mediator resulting in cell cycle arrest (GO:0006977)	Adipose tissue	GO_Biological_Process_2015	X5FvsW5F	DNA damage response, signal transduction by p53 class mediator resulting in cell cycle arrest (GO:0006977)	63	-0.694421	-3.0269	1e-10	5.50801e-09	4.13607e-09	3399	tags=65%, list=21%, signal=52%	PSMC1/PSMB11/PSMC6/PSMC5/PSMC4/PSMD3/CRADD/PSMD7/UBB/PSMD10/PSMD8/TRIAP1/PSMD12/PSMD14/PSMD4/PSMB6/PSMB9/PSMB10/PSMA7/PSMD13/PSMA1/PSME2/PSMD9/PSMA4/PSME1/PSMB7/PSMD2/PSMA6/PSMA3/PSMB1/UBA52/PSMA2/PSMD6/PSMB2/PSMB5/PSMB4/PSMF1/PSMB3/PSMC2/PSMA5/PSMD5
	GO_Biological_Process_2015=signal transduction involved in mitotic DNA damage checkpoint (GO:1902402)	Adipose tissue	GO_Biological_Process_2015	X5FvsW5F	signal transduction involved in mitotic DNA damage checkpoint (GO:1902402)	65	-0.683798	-3.01787	1e-10	5.50801e-09	4.13607e-09	3399	tags=63%, list=21%, signal=50%	PSMC1/PSMB11/PSMC6/PSMC5/PSMC4/PSMD3/CRADD/PSMD7/UBB/PSMD10/PSMD8/TRIAP1/PSMD12/PSMD14/PSMD4/PSMB6/PSMB9/PSMB10/PSMA7/PSMD13/PSMA1/PSME2/PSMD9/PSMA4/PSME1/PSMB7/PSMD2/PSMA6/PSMA3/PSMB1/UBA52/PSMA2/PSMD6/PSMB2/PSMB5/PSMB4/PSMF1/PSMB3/PSMC2/PSMA5/PSMD5
	GO_Biological_Process_2015=signal transduction involved in mitotic DNA integrity checkpoint (GO:1902403)	Adipose tissue	GO_Biological_Process_2015	X5FvsW5F	signal transduction involved in mitotic DNA integrity checkpoint (GO:1902403)	65	-0.683798	-3.01787	1e-10	5.50801e-09	4.13607e-09	3399	tags=63%, list=21%, signal=50%	PSMC1/PSMB11/PSMC6/PSMC5/PSMC4/PSMD3/CRADD/PSMD7/UBB/PSMD10/PSMD8/TRIAP1/PSMD12/PSMD14/PSMD4/PSMB6/PSMB9/PSMB10/PSMA7/PSMD13/PSMA1/PSME2/PSMD9/PSMA4/PSME1/PSMB7/PSMD2/PSMA6/PSMA3/PSMB1/UBA52/PSMA2/PSMD6/PSMB2/PSMB5/PSMB4/PSMF1/PSMB3/PSMC2/PSMA5/PSMD5
	GO_Biological_Process_2015=intracellular signal transduction involved in G1 DNA damage checkpoint (GO:1902400)	Adipose tissue	GO_Biological_Process_2015	X5FvsW5F	intracellular signal transduction involved in G1 DNA damage checkpoint (GO:1902400)	64	-0.688697	-3.01655	1e-10	5.50801e-09	4.13607e-09	3399	tags=64%, list=21%, signal=51%	PSMC1/PSMB11/PSMC6/PSMC5/PSMC4/PSMD3/CRADD/PSMD7/UBB/PSMD10/PSMD8/TRIAP1/PSMD12/PSMD14/PSMD4/PSMB6/PSMB9/PSMB10/PSMA7/PSMD13/PSMA1/PSME2/PSMD9/PSMA4/PSME1/PSMB7/PSMD2/PSMA6/PSMA3/PSMB1/UBA52/PSMA2/PSMD6/PSMB2/PSMB5/PSMB4/PSMF1/PSMB3/PSMC2/PSMA5/PSMD5
	GO_Biological_Process_2015=signal transduction involved in mitotic G1 DNA damage checkpoint (GO:0072431)	Adipose tissue	GO_Biological_Process_2015	X5FvsW5F	signal transduction involved in mitotic G1 DNA damage checkpoint (GO:0072431)	64	-0.688697	-3.01655	1e-10	5.50801e-09	4.13607e-09	3399	tags=64%, list=21%, signal=51%	PSMC1/PSMB11/PSMC6/PSMC5/PSMC4/PSMD3/CRADD/PSMD7/UBB/PSMD10/PSMD8/TRIAP1/PSMD12/PSMD14/PSMD4/PSMB6/PSMB9/PSMB10/PSMA7/PSMD13/PSMA1/PSME2/PSMD9/PSMA4/PSME1/PSMB7/PSMD2/PSMA6/PSMA3/PSMB1/UBA52/PSMA2/PSMD6/PSMB2/PSMB5/PSMB4/PSMF1/PSMB3/PSMC2/PSMA5/PSMD5
	GO_Biological_Process_2015=signal transduction involved in DNA damage checkpoint (GO:0072422)	Adipose tissue	GO_Biological_Process_2015	X5FvsW5F	signal transduction involved in DNA damage checkpoint (GO:0072422)	67	-0.681332	-3.01485	1e-10	5.50801e-09	4.13607e-09	3399	tags=63%, list=21%, signal=50%	PSMC1/PSMB11/PSMC6/PSMC5/PSMC4/PSMD3/CRADD/PRPF19/PSMD7/UBB/PSMD10/PSMD8/TRIAP1/PSMD12/PSMD14/PSMD4/PSMB6/PSMB9/PSMB10/PSMA7/PSMD13/PSMA1/PSME2/PSMD9/PSMA4/PSME1/PSMB7/PSMD2/PSMA6/PSMA3/PSMB1/UBA52/PSMA2/PSMD6/PSMB2/PSMB5/PSMB4/PSMF1/PSMB3/PSMC2/PSMA5/PSMD5
	GO_Biological_Process_2015=signal transduction involved in DNA integrity checkpoint (GO:0072401)	Adipose tissue	GO_Biological_Process_2015	X5FvsW5F	signal transduction involved in DNA integrity checkpoint (GO:0072401)	67	-0.681332	-3.01485	1e-10	5.50801e-09	4.13607e-09	3399	tags=63%, list=21%, signal=50%	PSMC1/PSMB11/PSMC6/PSMC5/PSMC4/PSMD3/CRADD/PRPF19/PSMD7/UBB/PSMD10/PSMD8/TRIAP1/PSMD12/PSMD14/PSMD4/PSMB6/PSMB9/PSMB10/PSMA7/PSMD13/PSMA1/PSME2/PSMD9/PSMA4/PSME1/PSMB7/PSMD2/PSMA6/PSMA3/PSMB1/UBA52/PSMA2/PSMD6/PSMB2/PSMB5/PSMB4/PSMF1/PSMB3/PSMC2/PSMA5/PSMD5
	GO_Biological_Process_2015=signal transduction in response to DNA damage (GO:0042770)	Adipose tissue	GO_Biological_Process_2015	X5FvsW5F	signal transduction in response to DNA damage (GO:0042770)	100	-0.504455	-2.41082	8.9262e-10	4.30517e-08	3.23284e-08	2559	tags=41%, list=15%, signal=35%	PSMD3/CRADD/PRPF19/PSMD7/PGAP2/UBB/PSMD10/PSMD8/TRIAP1/PSMD12/PSMD14/PSMD4/PSMB6/PSMB9/PSMB10/PSMA7/BATF/PSMD13/PSMA1/PSME2/PSMD9/PSMA4/PSME1/PSMB7/PSMD2/PSMA6/PSMA3/PSMB1/UBA52/PSMA2/PSMD6/PSMB2/PSMB5/PSMB4/PSMF1/PSMB3/PSMC2/BID/PSMA5/TP63/PSMD5
	GO_Biological_Process_2015=DNA damage response, signal transduction by p53 class mediator (GO:0030330)	Adipose tissue	GO_Biological_Process_2015	X5FvsW5F	DNA damage response, signal transduction by p53 class mediator (GO:0030330)	85	-0.524169	-2.44506	2.16848e-09	9.51748e-08	7.14687e-08	3399	tags=51%, list=21%, signal=40%	PSMC1/PSMB11/PSMC6/PSMC5/PSMC4/PSMD3/CRADD/PSMD7/UBB/PSMD10/PSMD8/TRIAP1/PSMD12/PSMD14/PSMD4/PSMB6/PSMB9/PSMB10/PSMA7/BATF/PSMD13/PSMA1/PSME2/PSMD9/PSMA4/PSME1/PSMB7/PSMD2/PSMA6/PSMA3/PSMB1/UBA52/PSMA2/PSMD6/PSMB2/PSMB5/PSMB4/PSMF1/PSMB3/PSMC2/PSMA5/TP63/PSMD5
	GO_Biological_Process_2017=nucleotide-excision repair, DNA damage recognition (GO:0000715)	Adipose tissue	GO_Biological_Process_2017	X5FvsW5F	nucleotide-excision repair, DNA damage recognition (GO:0000715)	21	-0.652152	-2.14202	9.45924e-05	0.00207829	0.00166384	3765	tags=57%, list=23%, signal=44%	CETN2/COPS4/COPS3/UBB/PARP1/COPS5/COPS8/COPS6/GPS1/UBA52/RBX1/COPS7A
	GO_Biological_Process_2017=DNA damage response, detection of DNA damage (GO:0042769)	Adipose tissue	GO_Biological_Process_2017	X5FvsW5F	DNA damage response, detection of DNA damage (GO:0042769)	32	-0.548426	-2.05165	0.000147335	0.00301838	0.00241647	3824	tags=66%, list=23%, signal=51%	RFC2/UBE2B/POLD1/POLD2/DTL/RFC5/PNKP/RFC3/PCNA/RFC4/POLD4/UBB/MRPS9/RPS3/MRPS11/RPA2/MRPS35/RPA3/UBA52/RBX1/MRPS26
	GO_Biological_Process_2017=nucleotide-excision repair, DNA incision (GO:0033683)	Adipose tissue	GO_Biological_Process_2017	X5FvsW5F	nucleotide-excision repair, DNA incision (GO:0033683)	36	-0.527434	-2.03442	0.000204004	0.00394178	0.00315572	3824	tags=50%, list=23%, signal=39%	POLD2/ERCC5/RFC5/RFC3/OGG1/PCNA/ERCC2/RFC4/POLD4/UBB/PARP1/GTF2H3/RPA2/GTF2H5/RPA3/GTF2H4/UBA52/RBX1
	GO_Biological_Process_2017=nucleotide-excision repair, DNA incision, 5'-to lesion (GO:0006296)	Adipose tissue	GO_Biological_Process_2017	X5FvsW5F	nucleotide-excision repair, DNA incision, 5'-to lesion (GO:0006296)	35	-0.538307	-2.04438	0.000288161	0.00520061	0.00416352	3824	tags=51%, list=23%, signal=40%	POLD2/ERCC5/RFC5/RFC3/PCNA/ERCC2/RFC4/POLD4/UBB/PARP1/NTHL1/GTF2H3/RPA2/GTF2H5/RPA3/GTF2H4/UBA52/RBX1
	GO_Biological_Process_2017=nucleotide-excision repair, DNA duplex unwinding (GO:0000717)	Adipose tissue	GO_Biological_Process_2017	X5FvsW5F	nucleotide-excision repair, DNA duplex unwinding (GO:0000717)	21	-0.583664	-1.91707	0.0017307	0.0197622	0.0158213	2655	tags=38%, list=16%, signal=32%	ERCC2/UBB/PARP1/GTF2H3/GTF2H5/GTF2H4/UBA52/RBX1
	GO_Biological_Process_2017b=signal transduction involved in mitotic G2 DNA damage checkpoint (GO:0072434)	Adipose tissue	GO_Biological_Process_2017b	X5FvsW5F	signal transduction involved in mitotic G2 DNA damage checkpoint (GO:0072434)	65	-0.644342	-2.84552	1e-10	7.94078e-09	6.01671e-09	3399	tags=68%, list=21%, signal=54%	PSMC1/PSMB11/PSMC6/PSMC5/PSMC4/PSMD3/MRNIP/PSMD7/UBB/PSMD10/PSMD8/PSMD12/MUS81/PSMD14/PSMD4/PSMB6/SKP1/PSMB9/PSMB10/PSMA7/PSMD13/PSMA1/SEM1/PSME2/PSMD9/PSMA4/PSME1/PSMB7/PSMD2/PSMA6/PSMA3/PSMB1/UBA52/RBX1/PSMA2/PSMD6/PSMB2/PSMB5/PSMB4/PSMF1/PSMB3/PSMC2/PSMA5/PSMD5
	GO_Biological_Process_2017b=negative regulation of transcription from RNA polymerase II promoter in response to UV-induced DNA damage (GO:0010768)	Adipose tissue	GO_Biological_Process_2017b	X5FvsW5F	negative regulation of transcription from RNA polymerase II promoter in response to UV-induced DNA damage (GO:0010768)	431	0.313071	1.81542	1.76737e-08	7.2934e-07	5.52619e-07	3972	tags=36%, list=24%, signal=28%	NEDD4L/MBD4/ZEB1/ETS2/LRP8/EDNRB/MEF2A/DLG1/SKIL/NCOR1/CDX2/GCFC2/NCOR2/HCFC2/SMAD3/PROX1/MNT/MDM2/TRIM33/TENM2/BHLHE40/TCERG1/WWP2/BCOR/NIPBL/ETV6/FNIP2/TPR/ZGPAT/ACVR2B/SPEN/CHD8/ZNF366/TRIM37/TBX2/BPTF/WWC2/RTF1/SUPT5H/SOX11/SMAD7/USP2/ZMYND11/FLCN/PPARA/GLI2/EP300/ASXL1/PRDM16/TAF1/SALL1/NR2F2/HES1/TP73/BACH1/DDX5/ZBTB4/NSD1/KDM2B/SREBF2/TBX3/CCND1/SAP130/DCAF1/MDM4/PPARD/BCL6/SMURF2/BRMS1L/N…
	GO_Biological_Process_2017b=transcription-coupled nucleotide-excision repair, DNA damage recognition (GO:0000716)	Adipose tissue	GO_Biological_Process_2017b	X5FvsW5F	transcription-coupled nucleotide-excision repair, DNA damage recognition (GO:0000716)	73	-0.527703	-2.3963	2.58841e-08	1.01619e-06	7.69968e-07	3852	tags=56%, list=23%, signal=43%	POLR2C/POLD2/CETN2/ERCC5/RFC5/COPS4/RFC3/XRCC1/COPS3/PCNA/ERCC2/RFC4/PRPF19/POLD4/UBB/POLR2E/ERCC8/PARP1/COPS5/POLR2K/COPS8/POLR2H/COPS6/GTF2H3/RPA2/CCNH/PPIE/GTF2H5/POLR2I/GPS1/RPA3/GTF2H4/POLR2F/UBA52/POLR2J/POLR2L/RBX1/POLR2D/POLR2G/ISY1/COPS7A
	GO_Biological_Process_2017b=protein phosphorylation involved in DNA double-strand break processing (GO:1990802)	Adipose tissue	GO_Biological_Process_2017b	X5FvsW5F	protein phosphorylation involved in DNA double-strand break processing (GO:1990802)	302	0.344713	1.92631	3.443e-08	1.29084e-06	9.78064e-07	5777	tags=52%, list=35%, signal=34%	CDC42BPA/IKBKB/CSNK1E/BMP2K/TBK1/AKT3/JAK2/EIF2AK4/NRBP2/FNIP2/TGFBR1/MINK1/MARK2/MAP3K1/CDC42BPB/PPP4R1/OXSR1/PRKCG/DYRK2/SIK1/MTOR/RPS6KA5/MAP4K5/ILF3/CCNT1/PDGFB/MAP4K3/BRAF/PRKCH/PRKACB/TAF1/IRAK2/MAP4K4/HUNK/WNK1/SMARCAD1/PRKCE/MORC3/CDKL1/CREB1/WNK2/PKN3/NEK4/LMTK2/SRPK1/NLK/STK38/ACVR1B/ERN1/SGK2/GSK3B/PAK2/KSR1/LATS2/FYN/BIRC6/CDKL4/CHUK/PKN2/RET/SGK1/JAK3/STK36/CDKL5/AAK1/GLYCTK/NEK11/NE…
	GO_Biological_Process_2017b=DNA damage induced protein phosphorylation (GO:0006975)	Adipose tissue	GO_Biological_Process_2017b	X5FvsW5F	DNA damage induced protein phosphorylation (GO:0006975)	456	0.299765	1.75224	8.31996e-08	2.61592e-06	1.98208e-06	3962	tags=32%, list=24%, signal=25%	ZBTB38/USP47/USP10/SMC5/XIAP/TP53BP1/CDC42BPA/IKBKB/CSNK1E/PARP4/HERC2/USP28/TAOK2/BMP2K/TBK1/AKT3/UBR5/JAK2/EIF2AK4/NRBP2/NIPBL/FNIP2/TGFBR1/MINK1/MARK2/MAP3K1/CDC42BPB/PPP4R1/APC/OXSR1/NCOA6/PRKCG/ATR/DYRK2/SIK1/MTOR/RPS6KA5/TRIP12/MAP4K5/ILF3/CCNT1/PDGFB/MAP4K3/BRAF/PRKCH/PRKACB/RAD18/TAF1/IRAK2/MAP4K4/HUNK/WNK1/RBBP6/TP73/ZBTB4/PRKCE/MORC3/CDKL1/SPATA18/CREB1/CCND1/WNK2/PKN3/NEK4/HUS1/BCL6/LM…
	GO_Biological_Process_2017b=regulation of mRNA stability involved in cellular response to UV (GO:1902629)	Adipose tissue	GO_Biological_Process_2017b	X5FvsW5F	regulation of mRNA stability involved in cellular response to UV (GO:1902629)	136	-0.415279	-2.09897	1.34168e-07	4.0434e-06	3.06367e-06	2277	tags=36%, list=14%, signal=31%	TNFSF13/UBB/PSMD10/PARN/PSMD8/TRIAP1/PSMD12/EXOSC7/RPL26/PSMD14/PSMD4/PSMB6/PSMB9/PSMB10/PSMA7/PSMD13/PSMA1/SEM1/EXOSC8/PSME2/PSMD9/TMEM161A/PSMA4/PSME1/EXOSC9/PSMB7/PSMD2/NSMCE3/PSMA6/PSMA3/EXOSC3/PSMB1/EXOSC6/UBA52/APEX1/PSMA2/PSMD6/PSMB2/PSMB5/PSMB4/PSMF1/PSMB3/PSMC2/EXOSC5/PSMA5/TP63/EXOSC4/PSMD5/YWHAB
	GO_Biological_Process_2017b=nucleotide-excision repair, DNA incision, 5'-to lesion (GO:0006296)	Adipose tissue	GO_Biological_Process_2017b	X5FvsW5F	nucleotide-excision repair, DNA incision, 5'-to lesion (GO:0006296)	36	-0.554316	-2.14065	2.98282e-05	0.00058552	0.000443647	3824	tags=53%, list=23%, signal=41%	POLD2/ERCC5/RFC5/RFC3/OGG1/PCNA/ERCC2/RFC4/POLD4/UBB/PARP1/NTHL1/GTF2H3/RPA2/GTF2H5/RPA3/GTF2H4/UBA52/RBX1
	GO_Biological_Process_2017b=nucleotide-excision repair, DNA incision, 3'-to lesion (GO:0006295)	Adipose tissue	GO_Biological_Process_2017b	X5FvsW5F	nucleotide-excision repair, DNA incision, 3'-to lesion (GO:0006295)	36	-0.550832	-2.1272	3.43733e-05	0.000665743	0.000504432	3824	tags=53%, list=23%, signal=41%	POLD2/ERCC5/BIVM-ERCC5/RFC5/RFC3/OGG1/PCNA/ERCC2/RFC4/POLD4/UBB/PARP1/GTF2H3/RPA2/GTF2H5/RPA3/GTF2H4/UBA52/RBX1
	GO_Biological_Process_2017b=nucleotide-excision repair, DNA damage recognition (GO:0000715)	Adipose tissue	GO_Biological_Process_2017b	X5FvsW5F	nucleotide-excision repair, DNA damage recognition (GO:0000715)	54	-0.456362	-1.9543	0.000237615	0.00336413	0.00254899	2754	tags=37%, list=17%, signal=31%	COPS3/RAD23A/CENPW/ERCC2/POLL/UBB/ERCC8/PARP1/COPS5/COPS8/COPS6/GTF2H3/RPA2/GTF2H5/GPS1/RPA3/GTF2H4/UBA52/RBX1/COPS7A
	GO_Biological_Process_2017b=nucleotide-excision repair, DNA incision (GO:0033683)	Adipose tissue	GO_Biological_Process_2017b	X5FvsW5F	nucleotide-excision repair, DNA incision (GO:0033683)	60	-0.395061	-1.72224	0.00202913	0.0180254	0.0136578	3824	tags=48%, list=23%, signal=37%	RFC2/ANKLE1/DDX1/POLD1/FEN1/POLD2/CETN2/ERCC5/RFC5/DXO/RFC3/OGG1/RAD23A/PCNA/ERCC2/RFC4/POLD4/POLL/UBB/MEIOB/ERCC8/PARP1/GTF2H3/RPA2/GTF2H5/RPA3/GTF2H4/UBA52/RBX1
	GO_Biological_Process_2018=nucleotide-excision repair, DNA incision (GO:0033683)	Adipose tissue	GO_Biological_Process_2018	X5FvsW5F	nucleotide-excision repair, DNA incision (GO:0033683)	37	-0.560081	-2.15694	2.23024e-05	0.000575977	0.00045334	3824	tags=54%, list=23%, signal=42%	POLD2/ERCC5/BIVM-ERCC5/RFC5/RFC3/OGG1/PCNA/ERCC2/RFC4/POLD4/UBB/PARP1/NTHL1/GTF2H3/RPA2/GTF2H5/RPA3/GTF2H4/UBA52/RBX1
	GO_Biological_Process_2018=nucleotide-excision repair, DNA incision, 5'-to lesion (GO:0006296)	Adipose tissue	GO_Biological_Process_2018	X5FvsW5F	nucleotide-excision repair, DNA incision, 5'-to lesion (GO:0006296)	34	-0.555684	-2.0903	6.14677e-05	0.00140633	0.0011069	3824	tags=53%, list=23%, signal=41%	POLD2/ERCC5/RFC5/RFC3/PCNA/ERCC2/RFC4/POLD4/UBB/PARP1/NTHL1/GTF2H3/RPA2/GTF2H5/RPA3/GTF2H4/UBA52/RBX1
	GO_Biological_Process_2018=nucleotide-excision repair, DNA damage recognition (GO:0000715)	Adipose tissue	GO_Biological_Process_2018	X5FvsW5F	nucleotide-excision repair, DNA damage recognition (GO:0000715)	21	-0.652152	-2.16174	7.10542e-05	0.00160413	0.00126258	3765	tags=57%, list=23%, signal=44%	CETN2/COPS4/COPS3/UBB/PARP1/COPS5/COPS8/COPS6/GPS1/UBA52/RBX1/COPS7A
	GO_Biological_Process_2018=regulation of establishment of protein localization to telomere (GO:0070203)	Adipose tissue	GO_Biological_Process_2018	X5FvsW5F	regulation of establishment of protein localization to telomere (GO:0070203)	10	-0.740064	-1.98347	0.000462439	0.00754284	0.00593682	4202	tags=90%, list=25%, signal=67%	CCT2/CCT4/TERF1/CCT8/CCT5/CCT6A/TCP1/WRAP53/CCT7
	GO_Biological_Process_2018=nucleotide-excision repair, DNA duplex unwinding (GO:0000717)	Adipose tissue	GO_Biological_Process_2018	X5FvsW5F	nucleotide-excision repair, DNA duplex unwinding (GO:0000717)	21	-0.583664	-1.93471	0.00135723	0.0168824	0.0132878	2655	tags=38%, list=16%, signal=32%	ERCC2/UBB/PARP1/GTF2H3/GTF2H5/GTF2H4/UBA52/RBX1
	GO_Biological_Process_2018=cellular response to radiation (GO:0071478)	Adipose tissue	GO_Biological_Process_2018	X5FvsW5F	cellular response to radiation (GO:0071478)	37	-0.476357	-1.83451	0.0016528	0.0194289	0.0152921	646	tags=19%, list=4%, signal=18%	NSMCE3/SWI5/OPN1MW/OPN1LW/OPN1MW2/OPN1MW3/OPN3
	GO_Biological_Process_2018=nucleotide-excision repair, DNA gap filling (GO:0006297)	Adipose tissue	GO_Biological_Process_2018	X5FvsW5F	nucleotide-excision repair, DNA gap filling (GO:0006297)	20	-0.551831	-1.81957	0.00443691	0.0403345	0.0317465	4958	tags=75%, list=30%, signal=53%	RPA1/RFC2/POLE/POLD1/POLD2/RFC5/RFC3/XRCC1/PCNA/RFC4/POLD4/UBB/RPA2/RPA3/UBA52
	GO_Biological_Process_2021=nucleotide-excision repair, DNA damage recognition (GO:0000715)	Adipose tissue	GO_Biological_Process_2021	X5FvsW5F	nucleotide-excision repair, DNA damage recognition (GO:0000715)	21	-0.652152	-2.20198	5.67446e-05	0.00135397	0.00106193	3765	tags=57%, list=23%, signal=44%	CETN2/COPS4/COPS3/UBB/PARP1/COPS5/COPS8/COPS6/GPS1/UBA52/RBX1/COPS7A
	GO_Biological_Process_2021=nucleotide-excision repair, DNA incision, 5'-to lesion (GO:0006296)	Adipose tissue	GO_Biological_Process_2021	X5FvsW5F	nucleotide-excision repair, DNA incision, 5'-to lesion (GO:0006296)	35	-0.538307	-2.05138	0.000158829	0.00325427	0.00255235	3824	tags=51%, list=23%, signal=40%	POLD2/ERCC5/RFC5/RFC3/PCNA/ERCC2/RFC4/POLD4/UBB/PARP1/NTHL1/GTF2H3/RPA2/GTF2H5/RPA3/GTF2H4/UBA52/RBX1
	GO_Biological_Process_2021=nucleotide-excision repair, DNA incision (GO:0033683)	Adipose tissue	GO_Biological_Process_2021	X5FvsW5F	nucleotide-excision repair, DNA incision (GO:0033683)	37	-0.537723	-2.07763	0.000265242	0.00502494	0.0039411	3824	tags=51%, list=23%, signal=40%	POLD2/ERCC5/RFC5/RFC3/OGG1/PCNA/ERCC2/RFC4/POLD4/UBB/PARP1/NTHL1/GTF2H3/RPA2/GTF2H5/RPA3/GTF2H4/UBA52/RBX1
	GO_Biological_Process_2021=regulation of establishment of protein localization to telomere (GO:0070203)	Adipose tissue	GO_Biological_Process_2021	X5FvsW5F	regulation of establishment of protein localization to telomere (GO:0070203)	11	-0.740851	-2.03849	0.000538577	0.00842505	0.00660783	4202	tags=91%, list=25%, signal=68%	CCT2/CCT4/TERF1/CCT8/CCT5/CCT6A/TCP1/WRAP53/CCT3/CCT7
	GO_Biological_Process_2021=positive regulation of establishment of protein localization to telomere (GO:1904851)	Adipose tissue	GO_Biological_Process_2021	X5FvsW5F	positive regulation of establishment of protein localization to telomere (GO:1904851)	10	-0.740322	-1.96129	0.00083979	0.0121303	0.00951389	4202	tags=90%, list=25%, signal=67%	CCT2/CCT4/CCT8/CCT5/CCT6A/TCP1/WRAP53/CCT3/CCT7
	GO_Biological_Process_2021=negative regulation of DNA recombination at telomere (GO:0048239)	Adipose tissue	GO_Biological_Process_2021	X5FvsW5F	negative regulation of DNA recombination at telomere (GO:0048239)	22	-0.574396	-1.95815	0.00100738	0.0133726	0.0104883	1848	tags=59%, list=11%, signal=53%	POLR2C/TERF1/ACD/POLR2E/POLR2K/POLR2H/POLR2I/POLR2F/POLR2J/POLR2L/POLR2D/POLR2G/TINF2
	GO_Biological_Process_2021=regulation of DNA recombination at telomere (GO:0072695)	Adipose tissue	GO_Biological_Process_2021	X5FvsW5F	regulation of DNA recombination at telomere (GO:0072695)	22	-0.574396	-1.95815	0.00100738	0.0133726	0.0104883	1848	tags=59%, list=11%, signal=53%	POLR2C/TERF1/ACD/POLR2E/POLR2K/POLR2H/POLR2I/POLR2F/POLR2J/POLR2L/POLR2D/POLR2G/TINF2
	GO_Biological_Process_2021=nucleotide-excision repair, DNA duplex unwinding (GO:0000717)	Adipose tissue	GO_Biological_Process_2021	X5FvsW5F	nucleotide-excision repair, DNA duplex unwinding (GO:0000717)	21	-0.583664	-1.97073	0.00116434	0.0150032	0.0117672	2655	tags=38%, list=16%, signal=32%	ERCC2/UBB/PARP1/GTF2H3/GTF2H5/GTF2H4/UBA52/RBX1
	GO_Biological_Process_2021=cellular response to radiation (GO:0071478)	Adipose tissue	GO_Biological_Process_2021	X5FvsW5F	cellular response to radiation (GO:0071478)	40	-0.433023	-1.71433	0.00563259	0.0470828	0.0369274	646	tags=22%, list=4%, signal=22%	EEF1D/GPR52/NSMCE3/SWI5/OPN1MW/OPN1LW/OPN1MW2/OPN1MW3/OPN3
	GO_Biological_Process_2021=nucleotide-excision repair, DNA gap filling (GO:0006297)	Adipose tissue	GO_Biological_Process_2021	X5FvsW5F	nucleotide-excision repair, DNA gap filling (GO:0006297)	22	-0.526958	-1.79643	0.00586142	0.0480381	0.0376767	4958	tags=68%, list=30%, signal=48%	RFC2/POLE/POLD1/POLB/POLD2/RFC5/RFC3/XRCC1/PCNA/RFC4/POLD4/UBB/RPA2/RPA3/UBA52
	GO_Molecular_Function_2017b=damaged DNA binding (GO:0003684)	Adipose tissue	GO_Molecular_Function_2017b	X5FvsW5F	damaged DNA binding (GO:0003684)	424	0.245297	1.43196	0.000739581	0.0122049	0.00863409	4156	tags=32%, list=25%, signal=24%	MAPT/ETS2/BLZF1/SPO11/KMT2D/PARP4/PROX1/TCF4/LRRFIP1/SNAPC4/SPTY2D1/NR0B1/ARID4A/NR4A1/CHD8/EGR1/ZMYM2/IGHMBP2/MECOM/JUN/TBX2/SCAND3/HNF1A/HR/CHD2/ETS1/DENND4A/INO80/MTF1/ILF3/ARID1A/CCNT1/PPARA/EP300/HNF4A/BRIP1/RAD18/SALL1/PMS2/TAF4/HES1/SMARCAD1/MLF1/TP73/HUWE1/POLR2A/KAT6A/GTF2IRD1/KDM2B/DNMT3A/PPARD/DCLRE1C/CARF/FOXJ1/CTCFL/ZMYM6/SFPQ/TRIM16/EPM2AIP1/ARHGAP35/HIVEP1/RBM5/ERCC6/MSH4/ZMYM4/ELK…
	HDSigDB_Human_2021=Nucleotide Excision Repair Step 1B: Transcription Coupled NER Recognition CHDI110	Adipose tissue	HDSigDB_Human_2021	X5FvsW5F	Nucleotide Excision Repair Step 1B: Transcription Coupled NER Recognition CHDI110	33	-0.520235	-2.01303	0.000369934	0.00174548	0.00106963	1848	tags=48%, list=11%, signal=43%	POLR2E/ERCC8/COPS5/POLR2K/COPS8/POLR2H/COPS6/POLR2I/GPS1/POLR2F/POLR2J/POLR2J3/POLR2L/POLR2D/POLR2G/COPS7A
	HDSigDB_Human_2021=Nucleotide Excision Repair Step 2: DNA Helix Un-Winding CHDI110	Adipose tissue	HDSigDB_Human_2021	X5FvsW5F	Nucleotide Excision Repair Step 2: DNA Helix Un-Winding CHDI110	12	-0.627734	-1.79125	0.0070239	0.0227666	0.0139514	2655	tags=42%, list=16%, signal=35%	ERCC2/GTF2H3/CCNH/GTF2H5/GTF2H4
	HDSigDB_Mouse_2021=Nucleotide Excision Repair Step 1B: Transcription Coupled NER Recognition CHDI110	Adipose tissue	HDSigDB_Mouse_2021	X5FvsW5F	Nucleotide Excision Repair Step 1B: Transcription Coupled NER Recognition CHDI110	34	-0.528784	-1.99288	0.000242531	0.00119436	0.000733242	1848	tags=50%, list=11%, signal=45%	POLR2E/ERCC8/COPS5/POLR2K/COPS8/POLR2H/COPS6/H2AJ/POLR2I/GPS1/POLR2F/POLR2J/POLR2L/H2AC4/POLR2D/POLR2G/COPS7A
	HDSigDB_Mouse_2021=Nucleotide Excision Repair Step 2: DNA Helix Un-Winding CHDI110	Adipose tissue	HDSigDB_Mouse_2021	X5FvsW5F	Nucleotide Excision Repair Step 2: DNA Helix Un-Winding CHDI110	11	-0.634423	-1.72634	0.00663575	0.0216672	0.0133019	2655	tags=45%, list=16%, signal=38%	ERCC2/GTF2H3/CCNH/GTF2H5/GTF2H4
	HDSigDB_Mouse_2021=Nucleotide Excision Repair Step 1A: Global Genome NER Recognition CHDI110	Adipose tissue	HDSigDB_Mouse_2021	X5FvsW5F	Nucleotide Excision Repair Step 1A: Global Genome NER Recognition CHDI110	30	-0.470514	-1.70707	0.00716925	0.0233078	0.0143091	3765	tags=50%, list=23%, signal=39%	CETN2/SUMO1/COPS4/COPS3/RAD23A/NEDD8/PARP1/COPS5/COPS8/COPS6/H2AJ/GPS1/H2AC4/RBX1/COPS7A
	MCF7_Perturbations_from_GEO_down=5GY radiation GSE59734 mcf7:477	Adipose tissue	MCF7_Perturbations_from_GEO_down	X5FvsW5F	5GY radiation GSE59734 mcf7:477	296	-0.282424	-1.58868	0.000115669	0.000217633	6.75144e-05	6834	tags=59%, list=41%, signal=35%	RAD1/ARHGAP11A/BARD1/POLE2/DHFR/FANCI/C5/ORC3/POLA1/MKI67/LIG1/SMC2/TTK/GDF10/NASP/TUBB/LMNB2/KIF23/E2F8/THSD4/PRC1/PSIP1/RAD54B/CENPE/NCAPH/CHEK2/RECQL/CCNE2/NEIL3/LYPD1/RRM1/MCM6/MYBL2/ESPL1/CHAF1A/HAUS7/SMCO4/RBL1/IGFLR1/VRK1/IPP/PLK4/PAFAH1B3/KNTC1/ZNF674/PRIM1/RAD54L/SPDL1/ERCC6L/RECQL4/KIF15/RAD51AP1/CHRNA5/CCNA2/MCM2/GINS3/NDC80/MCM7/SKA1/CENPI/ASF1B/MIS18BP1/CENPQ/CKLF/NCAPG/EXO1/TEX30/CE…
	MCF7_Perturbations_from_GEO_up=12 hr doxorubicin GSE39870 mcf7:424	Adipose tissue	MCF7_Perturbations_from_GEO_up	X5FvsW5F	12 hr doxorubicin GSE39870 mcf7:424	213	0.247178	1.31784	0.0228651	0.037544	0.01456	3559	tags=27%, list=22%, signal=22%	GRIN2C/WSB1/ABCA5/SLC6A8/IRS2/FZD6/AUTS2/TEX14/SLC7A5/GDF15/MDM2/EPHA2/CEP170B/PRKX/WDR11/SIK1/SPAG1/GREB1/FOS/SOX9/PMAIP1/ALDH1A3/ACTA2/SMURF2/PDZK1/AMMECR1/GNS/CXCL12/SLC11A2/FAT1/FOSL1/REV3L/KLF4/JAG1/SLC30A1/TOP1/PODXL/AGBL5/BBS1/LIMK2/KLF10/NXF1/NEU1/EPS8L2/PTP4A1/NGFR/CXCR4/TNFRSF10C/TNFRSF10B/PLK3/ELL3/HSPA4L/GALC/B4GALT5/CYFIP2/GPATCH2L/RNF19B/BBS7
	MSigDB_Hallmark_2020=DNA Repair	Adipose tissue	MSigDB_Hallmark_2020	X5FvsW5F	DNA Repair	144	-0.493038	-2.53709	1e-10	1e-09	5.26316e-10	3858	tags=57%, list=23%, signal=44%	TAF12/POLR2C/GTF3C5/CETN2/ERCC5/NELFE/RFC5/HPRT1/POLR1C/MRPL40/MPG/TYMS/RFC3/ZWINT/CMPK2/TK2/AAAS/DUT/BCAM/PCNA/ERCC2/RFC4/BOLA2/CLP1/NME3/POLE4/POLD4/POLL/APRT/PNP/NUDT21/SNAPC5/ADA/NELFCD/GTF2B/GTF2F1/POLR2E/ERCC8/SEC61A1/TAF9/TARBP2/POLR2K/COX17/SUPT4H1/NT5C/POLR2H/GMPR2/VPS28/POLR1D/EDF1/GTF2H3/RPA2/ITPA/EIF1B/BRF2/ALYREF/GPX4/DGUOK/NME1/GTF2H5/GUK1/NME4/DAD1/ARL6IP1/POLR2I/RPA3/MPC2/BCAP31/S…
	Rare_Diseases_GeneRIF_ARCHS4_Predictions=Radiation induced cancer	Adipose tissue	Rare_Diseases_GeneRIF_ARCHS4_Predictions	X5FvsW5F	Radiation induced cancer	192	0.2634	1.40437	0.0103186	0.0255856	0.0144742	4120	tags=35%, list=25%, signal=27%	ACTN1/TAOK2/ATP13A3/NUP205/UBR4/ACIN1/DHX37/GCN1/PRRC2A/ANKRD52/TRIP12/TRRAP/ILF3/DHX9/PIEZO1/TRIM25/ATXN2L/HUWE1/POLR2A/SNRNP200/NUP188/CPSF7/ZNF598/FLII/HEATR1/HIRA/NEMP1/MYH9/LARP1/HMGXB3/DDX21/EIF3A/SLC7A1/NUP98/HNRNPU/CHD4/UBE3C/DIAPH1/SRSF1/FLNA/PHRF1/HCFC1/NUP153/PCNX3/PRPF8/XPOT/SEC16A/GTF3C1/CHERP/CNOT1/PTBP1/PTPN1/ZDHHC5/NSUN2/TPM4/CLTC/SF3B3/SRRT/POM121/CARM1/CNOT3/HNRNPF/ACTN4/KHSRP/N…
	Reactome_2013=DNA Repair	Adipose tissue	Reactome_2013	X5FvsW5F	DNA Repair	89	-0.376056	-1.77679	0.000656434	0.00174098	0.000660941	4962	tags=46%, list=30%, signal=32%	XRCC4/RFC2/MUTYH/POLE/XRCC5/POLD1/POLB/FEN1/POLR2C/POLD2/ERCC5/RFC5/MPG/RFC3/XRCC1/MGMT/ALKBH3/PCNA/XRCC6/ERCC2/RFC4/FANCF/POLD4/POLR2E/ERCC8/NTHL1/POLR2K/POLR2H/GTF2H3/RPA2/CCNH/POLR2I/RPA3/FANCL/GTF2H4/POLR2F/APEX1/POLR2J/POLR2L/POLR2D/POLR2G
	Reactome_2015=p53-Independent DNA Damage Response	Adipose tissue	Reactome_2015	X5FvsW5F	p53-Independent DNA Damage Response	50	-0.728243	-3.08467	1e-10	1.29176e-09	7.86378e-10	3399	tags=78%, list=21%, signal=62%	PSMC1/PSMB11/PSMC6/PSMC5/PSMC4/PSMD3/PSMD7/UBB/PSMD10/PSMD8/PSMD12/PSMD14/PSMD4/PSMB6/PSMB9/PSMB10/PSMA7/PSMD13/PSMA1/PSME2/PSMD9/PSMA4/PSME1/PSMB7/PSMD2/PSMA6/PSMA3/PSMB1/UBA52/PSMA2/PSMD6/PSMB2/PSMB5/PSMB4/PSMF1/PSMB3/PSMC2/PSMA5/PSMD5
	Reactome_2015=p53-Independent G1/S DNA damage checkpoint	Adipose tissue	Reactome_2015	X5FvsW5F	p53-Independent G1/S DNA damage checkpoint	50	-0.728243	-3.08467	1e-10	1.29176e-09	7.86378e-10	3399	tags=78%, list=21%, signal=62%	PSMC1/PSMB11/PSMC6/PSMC5/PSMC4/PSMD3/PSMD7/UBB/PSMD10/PSMD8/PSMD12/PSMD14/PSMD4/PSMB6/PSMB9/PSMB10/PSMA7/PSMD13/PSMA1/PSME2/PSMD9/PSMA4/PSME1/PSMB7/PSMD2/PSMA6/PSMA3/PSMB1/UBA52/PSMA2/PSMD6/PSMB2/PSMB5/PSMB4/PSMF1/PSMB3/PSMC2/PSMA5/PSMD5
	Reactome_2015=p53-Dependent G1 DNA Damage Response	Adipose tissue	Reactome_2015	X5FvsW5F	p53-Dependent G1 DNA Damage Response	54	-0.714681	-3.06239	1e-10	1.29176e-09	7.86378e-10	3399	tags=74%, list=21%, signal=59%	PSMC1/PSMB11/PSMC6/PSMC5/PSMC4/PSMD3/PSMD7/UBB/PSMD10/PSMD8/CCNE1/PSMD12/PSMD14/PSMD4/PSMB6/PSMB9/PSMB10/PSMA7/PSMD13/PSMA1/PSME2/PSMD9/PSMA4/PSME1/PSMB7/PSMD2/PSMA6/PSMA3/PSMB1/UBA52/PSMA2/PSMD6/PSMB2/PSMB5/PSMB4/PSMF1/PSMB3/PSMC2/PSMA5/PSMD5
	Reactome_2015=p53-Dependent G1/S DNA damage checkpoint	Adipose tissue	Reactome_2015	X5FvsW5F	p53-Dependent G1/S DNA damage checkpoint	54	-0.714681	-3.06239	1e-10	1.29176e-09	7.86378e-10	3399	tags=74%, list=21%, signal=59%	PSMC1/PSMB11/PSMC6/PSMC5/PSMC4/PSMD3/PSMD7/UBB/PSMD10/PSMD8/CCNE1/PSMD12/PSMD14/PSMD4/PSMB6/PSMB9/PSMB10/PSMA7/PSMD13/PSMA1/PSME2/PSMD9/PSMA4/PSME1/PSMB7/PSMD2/PSMA6/PSMA3/PSMB1/UBA52/PSMA2/PSMD6/PSMB2/PSMB5/PSMB4/PSMF1/PSMB3/PSMC2/PSMA5/PSMD5
	Reactome_2015=G1/S DNA Damage Checkpoints	Adipose tissue	Reactome_2015	X5FvsW5F	G1/S DNA Damage Checkpoints	57	-0.689467	-2.98561	1e-10	1.29176e-09	7.86378e-10	3399	tags=70%, list=21%, signal=56%	PSMC1/PSMB11/PSMC6/PSMC5/PSMC4/PSMD3/PSMD7/UBB/PSMD10/PSMD8/CCNE1/PSMD12/PSMD14/PSMD4/PSMB6/PSMB9/PSMB10/PSMA7/PSMD13/PSMA1/PSME2/PSMD9/PSMA4/PSME1/PSMB7/PSMD2/PSMA6/PSMA3/PSMB1/UBA52/PSMA2/PSMD6/PSMB2/PSMB5/PSMB4/PSMF1/PSMB3/PSMC2/PSMA5/PSMD5
	Reactome_2015=Transcription-coupled NER (TC-NER)	Adipose tissue	Reactome_2015	X5FvsW5F	Transcription-coupled NER (TC-NER)	44	-0.555662	-2.29553	7.23066e-06	5.29284e-05	3.22208e-05	3852	tags=57%, list=23%, signal=44%	POLR2C/POLD2/ERCC5/RFC5/RFC3/PCNA/ERCC2/RFC4/POLD4/POLR2E/ERCC8/POLR2K/POLR2H/GTF2H3/RPA2/CCNH/POLR2I/RPA3/GTF2H4/POLR2F/APEX1/POLR2J/POLR2L/POLR2D/POLR2G
	Reactome_2015=Formation of transcription-coupled NER (TC-NER) repair complex	Adipose tissue	Reactome_2015	X5FvsW5F	Formation of transcription-coupled NER (TC-NER) repair complex	28	-0.59507	-2.19503	3.7767e-05	0.000229203	0.00013953	1848	tags=46%, list=11%, signal=41%	POLR2E/ERCC8/POLR2K/POLR2H/GTF2H3/CCNH/POLR2I/GTF2H4/POLR2F/POLR2J/POLR2L/POLR2D/POLR2G
	Reactome_2015=Global Genomic NER (GG-NER)	Adipose tissue	Reactome_2015	X5FvsW5F	Global Genomic NER (GG-NER)	33	-0.491153	-1.87733	0.00177236	0.00728857	0.00443701	4958	tags=85%, list=30%, signal=60%	GTF2H1/RFC1/XPA/CDK7/XPC/ERCC3/POLE2/LIG1/MNAT1/GTF2H2/RPA1/RFC2/POLE/POLD1/POLD2/ERCC5/RFC5/RFC3/PCNA/ERCC2/RFC4/POLD4/GTF2H3/RPA2/CCNH/RPA3/GTF2H4/APEX1
	Reactome_2015=Gap-filling DNA repair synthesis and ligation in GG-NER	Adipose tissue	Reactome_2015	X5FvsW5F	Gap-filling DNA repair synthesis and ligation in GG-NER	16	-0.605145	-1.88412	0.00208981	0.00828381	0.00504287	5513	tags=81%, list=33%, signal=54%	RPA1/RFC2/POLE/POLD1/POLD2/RFC5/RFC3/PCNA/RFC4/POLD4/RPA2/RPA3/APEX1
	Reactome_2015=Gap-filling DNA repair synthesis and ligation in TC-NER	Adipose tissue	Reactome_2015	X5FvsW5F	Gap-filling DNA repair synthesis and ligation in TC-NER	16	-0.605145	-1.88412	0.00208981	0.00828381	0.00504287	5513	tags=81%, list=33%, signal=54%	RPA1/RFC2/POLE/POLD1/POLD2/RFC5/RFC3/PCNA/RFC4/POLD4/RPA2/RPA3/APEX1
	Reactome_2015=DNA Repair	Adipose tissue	Reactome_2015	X5FvsW5F	DNA Repair	107	-0.336773	-1.63937	0.00245818	0.00963958	0.00586821	5025	tags=46%, list=30%, signal=32%	MSH3/EXO1/XRCC4/RFC2/MUTYH/POLE/XRCC5/POLD1/POLB/FEN1/FANCA/POLR2C/POLD2/ERCC5/RFC5/MPG/RFC3/XRCC1/MGMT/OGG1/ALKBH3/MSH6/PCNA/XRCC6/ERCC2/RFC4/FANCF/POLD4/UBB/POLR2E/ERCC8/NTHL1/POLR2K/MSH2/POLR2H/GTF2H3/RPA2/CCNH/POLR2I/RPA3/FANCL/GTF2H4/POLR2F/UBA52/APEX1/POLR2J/POLR2L/POLR2D/POLR2G
	Reactome_2015=Repair synthesis for gap-filling by DNA polymerase in TC-NER	Adipose tissue	Reactome_2015	X5FvsW5F	Repair synthesis for gap-filling by DNA polymerase in TC-NER	14	-0.62144	-1.84294	0.00388097	0.0144451	0.00879362	5513	tags=86%, list=33%, signal=57%	RPA1/RFC2/POLE/POLD1/POLD2/RFC5/RFC3/PCNA/RFC4/POLD4/RPA2/RPA3
	Reactome_2015=Repair synthesis of patch ~27-30 bases long by DNA polymerase	Adipose tissue	Reactome_2015	X5FvsW5F	Repair synthesis of patch ~27-30 bases long by DNA polymerase	14	-0.62144	-1.84294	0.00388097	0.0144451	0.00879362	5513	tags=86%, list=33%, signal=57%	RPA1/RFC2/POLE/POLD1/POLD2/RFC5/RFC3/PCNA/RFC4/POLD4/RPA2/RPA3
	Reactome_2015=Telomere Maintenance	Adipose tissue	Reactome_2015	X5FvsW5F	Telomere Maintenance	34	-0.466541	-1.79139	0.00429342	0.0158095	0.00962425	4958	tags=62%, list=30%, signal=43%	RFC2/RUVBL2/POLE/POLD1/RUVBL1/FEN1/POLD2/RFC5/TERF1/ACD/RFC3/PCNA/RFC4/POLD4/WRAP53/PRIM2/RPA2/NHP2/RPA3/APEX1/TINF2
	Reactome_2015=Extension of Telomeres	Adipose tissue	Reactome_2015	X5FvsW5F	Extension of Telomeres	28	-0.48848	-1.80185	0.00463855	0.0166988	0.0101656	4958	tags=71%, list=30%, signal=50%	PRIM1/RPA1/RFC2/RUVBL2/POLE/POLD1/RUVBL1/FEN1/POLD2/RFC5/RFC3/PCNA/RFC4/POLD4/WRAP53/PRIM2/RPA2/NHP2/RPA3/APEX1
	Reactome_2015=Processive synthesis on the C-strand of the telomere	Adipose tissue	Reactome_2015	X5FvsW5F	Processive synthesis on the C-strand of the telomere	11	-0.610989	-1.65496	0.00971892	0.0296036	0.0180216	4640	tags=82%, list=28%, signal=59%	RPA1/POLD1/FEN1/POLD2/PCNA/POLD4/RPA2/RPA3/APEX1
	Reactome_2015=Telomere C-strand (Lagging Strand) Synthesis	Adipose tissue	Reactome_2015	X5FvsW5F	Telomere C-strand (Lagging Strand) Synthesis	22	-0.503684	-1.72316	0.011925	0.034187	0.0208118	5686	tags=73%, list=34%, signal=48%	PRIM1/RPA1/RFC2/POLE/POLD1/FEN1/POLD2/RFC5/RFC3/PCNA/RFC4/POLD4/PRIM2/RPA2/RPA3/APEX1
	Reactome_2016=p53-Independent DNA Damage Response Homo sapiens R-HSA-69610	Adipose tissue	Reactome_2016	X5FvsW5F	p53-Independent DNA Damage Response Homo sapiens R-HSA-69610	50	-0.728243	-3.05987	1e-10	1.2051e-09	8.05585e-10	3399	tags=78%, list=21%, signal=62%	PSMC1/PSMB11/PSMC6/PSMC5/PSMC4/PSMD3/PSMD7/UBB/PSMD10/PSMD8/PSMD12/PSMD14/PSMD4/PSMB6/PSMB9/PSMB10/PSMA7/PSMD13/PSMA1/PSME2/PSMD9/PSMA4/PSME1/PSMB7/PSMD2/PSMA6/PSMA3/PSMB1/UBA52/PSMA2/PSMD6/PSMB2/PSMB5/PSMB4/PSMF1/PSMB3/PSMC2/PSMA5/PSMD5
	Reactome_2016=p53-Independent G1/S DNA damage checkpoint Homo sapiens R-HSA-69613	Adipose tissue	Reactome_2016	X5FvsW5F	p53-Independent G1/S DNA damage checkpoint Homo sapiens R-HSA-69613	50	-0.728243	-3.05987	1e-10	1.2051e-09	8.05585e-10	3399	tags=78%, list=21%, signal=62%	PSMC1/PSMB11/PSMC6/PSMC5/PSMC4/PSMD3/PSMD7/UBB/PSMD10/PSMD8/PSMD12/PSMD14/PSMD4/PSMB6/PSMB9/PSMB10/PSMA7/PSMD13/PSMA1/PSME2/PSMD9/PSMA4/PSME1/PSMB7/PSMD2/PSMA6/PSMA3/PSMB1/UBA52/PSMA2/PSMD6/PSMB2/PSMB5/PSMB4/PSMF1/PSMB3/PSMC2/PSMA5/PSMD5
	Reactome_2016=p53-Dependent G1 DNA Damage Response Homo sapiens R-HSA-69563	Adipose tissue	Reactome_2016	X5FvsW5F	p53-Dependent G1 DNA Damage Response Homo sapiens R-HSA-69563	60	-0.675745	-2.92323	1e-10	1.2051e-09	8.05585e-10	3399	tags=68%, list=21%, signal=54%	PSMC1/PSMB11/PSMC6/PSMC5/PSMC4/PSMD3/ZNF385A/PSMD7/UBB/PSMD10/PSMD8/CCNE1/PSMD12/PSMD14/PSMD4/PSMB6/PSMB9/PSMB10/PSMA7/PSMD13/PSMA1/PSME2/PSMD9/PSMA4/PSME1/PSMB7/PSMD2/PSMA6/PSMA3/PSMB1/UBA52/PSMA2/PSMD6/PSMB2/PSMB5/PSMB4/PSMF1/PSMB3/PSMC2/PSMA5/PSMD5
	Reactome_2016=p53-Dependent G1/S DNA damage checkpoint Homo sapiens R-HSA-69580	Adipose tissue	Reactome_2016	X5FvsW5F	p53-Dependent G1/S DNA damage checkpoint Homo sapiens R-HSA-69580	60	-0.675745	-2.92323	1e-10	1.2051e-09	8.05585e-10	3399	tags=68%, list=21%, signal=54%	PSMC1/PSMB11/PSMC6/PSMC5/PSMC4/PSMD3/ZNF385A/PSMD7/UBB/PSMD10/PSMD8/CCNE1/PSMD12/PSMD14/PSMD4/PSMB6/PSMB9/PSMB10/PSMA7/PSMD13/PSMA1/PSME2/PSMD9/PSMA4/PSME1/PSMB7/PSMD2/PSMA6/PSMA3/PSMB1/UBA52/PSMA2/PSMD6/PSMB2/PSMB5/PSMB4/PSMF1/PSMB3/PSMC2/PSMA5/PSMD5
	Reactome_2016=G1/S DNA Damage Checkpoints Homo sapiens R-HSA-69615	Adipose tissue	Reactome_2016	X5FvsW5F	G1/S DNA Damage Checkpoints Homo sapiens R-HSA-69615	62	-0.657545	-2.86721	1e-10	1.2051e-09	8.05585e-10	3399	tags=66%, list=21%, signal=53%	PSMC1/PSMB11/PSMC6/PSMC5/PSMC4/PSMD3/ZNF385A/PSMD7/UBB/PSMD10/PSMD8/CCNE1/PSMD12/PSMD14/PSMD4/PSMB6/PSMB9/PSMB10/PSMA7/PSMD13/PSMA1/PSME2/PSMD9/PSMA4/PSME1/PSMB7/PSMD2/PSMA6/PSMA3/PSMB1/UBA52/PSMA2/PSMD6/PSMB2/PSMB5/PSMB4/PSMF1/PSMB3/PSMC2/PSMA5/PSMD5
	Reactome_2016=Formation of TC-NER Pre-Incision Complex Homo sapiens R-HSA-6781823	Adipose tissue	Reactome_2016	X5FvsW5F	Formation of TC-NER Pre-Incision Complex Homo sapiens R-HSA-6781823	50	-0.580706	-2.43996	1.51321e-07	1.51449e-06	1.01241e-06	2754	tags=54%, list=17%, signal=45%	COPS3/ERCC2/PRPF19/UBB/POLR2E/ERCC8/COPS5/POLR2K/COPS8/POLR2H/COPS6/GTF2H3/CCNH/PPIE/GTF2H5/POLR2I/GPS1/GTF2H4/POLR2F/UBA52/POLR2J/POLR2L/RBX1/POLR2D/POLR2G/ISY1/COPS7A
	Reactome_2016=Gap-filling DNA repair synthesis and ligation in TC-NER Homo sapiens R-HSA-6782210	Adipose tissue	Reactome_2016	X5FvsW5F	Gap-filling DNA repair synthesis and ligation in TC-NER Homo sapiens R-HSA-6782210	59	-0.485941	-2.09594	2.22809e-05	0.000179528	0.000120011	3153	tags=53%, list=19%, signal=43%	POLR2C/POLD2/RFC5/RFC3/XRCC1/PCNA/ERCC2/RFC4/PRPF19/POLD4/UBB/POLR2E/ERCC8/POLR2K/POLR2H/GTF2H3/RPA2/CCNH/PPIE/GTF2H5/POLR2I/RPA3/GTF2H4/POLR2F/UBA52/POLR2J/POLR2L/RBX1/POLR2D/POLR2G/ISY1
	Reactome_2016=Dual incision in TC-NER Homo sapiens R-HSA-6782135	Adipose tissue	Reactome_2016	X5FvsW5F	Dual incision in TC-NER Homo sapiens R-HSA-6782135	60	-0.482807	-2.0886	2.44518e-05	0.000189984	0.000127	2696	tags=52%, list=16%, signal=43%	POLR2C/POLD2/ERCC5/RFC5/RFC3/PCNA/ERCC2/RFC4/PRPF19/POLD4/UBB/POLR2E/ERCC8/POLR2K/POLR2H/GTF2H3/RPA2/CCNH/PPIE/GTF2H5/POLR2I/RPA3/GTF2H4/POLR2F/UBA52/POLR2J/POLR2L/RBX1/POLR2D/POLR2G/ISY1
	Reactome_2016=Dual Incision in GG-NER Homo sapiens R-HSA-5696400	Adipose tissue	Reactome_2016	X5FvsW5F	Dual Incision in GG-NER Homo sapiens R-HSA-5696400	37	-0.499675	-1.94318	0.000490738	0.00301855	0.00201784	3824	tags=54%, list=23%, signal=42%	RFC2/POLE/POLD1/POLD2/ERCC5/RFC5/RFC3/PCNA/ERCC2/RFC4/POLD4/UBB/PARP1/GTF2H3/RPA2/GTF2H5/RPA3/GTF2H4/UBA52/RBX1
	Reactome_2016=DNA Damage Recognition in GG-NER Homo sapiens R-HSA-5696394	Adipose tissue	Reactome_2016	X5FvsW5F	DNA Damage Recognition in GG-NER Homo sapiens R-HSA-5696394	36	-0.485922	-1.87659	0.00109456	0.00606888	0.00405692	3894	tags=50%, list=24%, signal=38%	ACTL6A/CETN2/COPS4/INO80E/COPS3/RAD23A/UBB/INO80B/PARP1/COPS5/COPS8/COPS6/TFPT/GPS1/UBA52/RBX1/COPS7A/MCRS1
	Reactome_2016=DNA Repair Homo sapiens R-HSA-73894	Adipose tissue	Reactome_2016	X5FvsW5F	DNA Repair Homo sapiens R-HSA-73894	252	-0.262538	-1.45917	0.00300725	0.0139825	0.00934703	3894	tags=33%, list=24%, signal=26%	RAD51B/ACTL6A/POLR2C/POLD2/DTL/CETN2/ERCC5/ASCC1/ATRIP/RFC5/UBE2V2/SUMO1/COPS4/KPNA2/MPG/RCHY1/PNKP/RFC3/SLX1A/XRCC1/SIRT6/MGMT/INO80E/TIPIN/OGG1/COPS3/RAD23A/ALKBH3/MSH6/PCNA/XRCC6/ERCC2/RFC4/PRPF19/UBE2N/NHEJ1/FANCF/POLD4/POLL/UBB/POLM/BABAM1/MUS81/INO80B/POLR2E/ERCC8/PARP1/COPS5/NTHL1/POLR2K/COPS8/MSH2/POLR2H/COPS6/VCP/UBE2L6/GTF2H3/RPA2/NEIL1/ISG15/CCNH/RNF8/SUMO3/PPIE/TFPT/PPP4C/GTF2H5/POLR2…
	Reactome_2016=Formation of Incision Complex in GG-NER Homo sapiens R-HSA-5696395	Adipose tissue	Reactome_2016	X5FvsW5F	Formation of Incision Complex in GG-NER Homo sapiens R-HSA-5696395	41	-0.436196	-1.73243	0.00494548	0.0213161	0.0142494	3765	tags=44%, list=23%, signal=34%	CETN2/ERCC5/UBE2V2/SUMO1/RAD23A/ERCC2/UBE2N/UBB/PARP1/GTF2H3/RPA2/CCNH/SUMO3/GTF2H5/RPA3/GTF2H4/UBA52/RBX1
	Reactome_2016=Recognition of DNA damage by PCNA-containing replication complex Homo sapiens R-HSA-110314	Adipose tissue	Reactome_2016	X5FvsW5F	Recognition of DNA damage by PCNA-containing replication complex Homo sapiens R-HSA-110314	26	-0.495812	-1.79532	0.00798583	0.0318624	0.0212993	4958	tags=73%, list=30%, signal=51%	CUL4B/ZBTB32/RPA1/RFC2/UBE2B/POLE/POLD1/POLD2/DTL/RFC5/RFC3/PCNA/RFC4/POLD4/UBB/RPA2/RPA3/UBA52/RBX1
	Reactome_2016=Gap-filling DNA repair synthesis and ligation in GG-NER Homo sapiens R-HSA-5696397	Adipose tissue	Reactome_2016	X5FvsW5F	Gap-filling DNA repair synthesis and ligation in GG-NER Homo sapiens R-HSA-5696397	21	-0.522643	-1.76572	0.00891142	0.0346197	0.0231425	4958	tags=67%, list=30%, signal=47%	RFC2/POLE/POLD1/POLD2/RFC5/RFC3/XRCC1/PCNA/RFC4/POLD4/UBB/RPA2/RPA3/UBA52
	Reactome_2016=Telomere Maintenance Homo sapiens R-HSA-157579	Adipose tissue	Reactome_2016	X5FvsW5F	Telomere Maintenance Homo sapiens R-HSA-157579	33	-0.451134	-1.72319	0.0102387	0.0379058	0.0253392	4958	tags=61%, list=30%, signal=43%	RFC2/RUVBL2/POLE/POLD1/RUVBL1/FEN1/POLD2/RFC5/TERF1/ACD/RFC3/PCNA/RFC4/POLD4/WRAP53/PRIM2/RPA2/NHP2/RPA3/TINF2
	Reactome_2016=Extension of Telomeres Homo sapiens R-HSA-180786	Adipose tissue	Reactome_2016	X5FvsW5F	Extension of Telomeres Homo sapiens R-HSA-180786	27	-0.474152	-1.72077	0.0125059	0.0444862	0.0297381	5686	tags=70%, list=34%, signal=46%	PRIM1/RPA1/RFC2/RUVBL2/POLE/POLD1/RUVBL1/FEN1/POLD2/RFC5/RFC3/PCNA/RFC4/POLD4/WRAP53/PRIM2/RPA2/NHP2/RPA3
	RNA-Seq_Disease_Gene_and_Drug_Signatures_from_GEO=Anisomycin Fibroblasts (3T3 cells) 188.5 nM 1 hr GSE55776 up	Adipose tissue	RNA-Seq_Disease_Gene_and_Drug_Signatures_from_GEO	X5FvsW5F	Anisomycin Fibroblasts (3T3 cells) 188.5 nM 1 hr GSE55776 up	450	0.504218	2.91905	1e-10	3.39678e-10	9.08706e-11	4088	tags=47%, list=25%, signal=36%	NDEL1/RLF/NDRG1/WSB1/PVR/NGF/RAPH1/IRS2/KDM6B/ETS2/ADAMTS4/TRIO/PDE4B/CTTNBP2NL/MIDN/CNOT4/NEDD9/FAM43A/CSNK1E/SKIL/HBEGF/SERTAD2/NCOR2/BTAF1/PPP1R13L/ATXN2/ADAMTS1/PTPN23/CLIC4/MNT/GDF15/SLC20A1/IFRD1/MEF2D/BHLHE40/SPTY2D1/MAP3K14/EPHA2/ATXN7/ENC1/TNS2/PRKX/BCL9L/ELL2/ETV3/DUSP1/NR4A1/ABL2/TXNRD1/EGR1/AMMECR1L/JUN/KLF6/SBNO2/PPRC1/KMT2A/MAFK/BRD2/SIK1/STARD4/UGCG/DAB2/KLF7/ZMIZ1/SMAD7/KMT2E/KLF3…
	RNA-Seq_Disease_Gene_and_Drug_Signatures_from_GEO=2,3,7,8-tetrachlorodibenzo-p-dioxin (TCDD) Primary B cell 30 nM 4 hr GSE80953 down	Adipose tissue	RNA-Seq_Disease_Gene_and_Drug_Signatures_from_GEO	X5FvsW5F	2,3,7,8-tetrachlorodibenzo-p-dioxin (TCDD) Primary B cell 30 nM 4 hr GSE80953 down	363	-0.381346	-2.19826	1e-10	3.39678e-10	9.08706e-11	2630	tags=37%, list=16%, signal=32%	RPS8/RPS28/RPL23/RPL34/RPL12/ARL6IP5/RPL37/TOR3A/UBE2N/RPL18A/RPS21/NDUFA6/RPS23/RPL7/RPL15/ADAM28/RPS5/UBB/RPL32/RPL35A/TAP2/TIFA/RPL18/RPL10A/RACK1/PRELID3B/PNP/RPS3/HSPE1/PFDN5/RPL30/RPL39/RPS16/SNRPF/PARK7/SNU13/RPS9/UBE2V1/RPS13/EEF1B2/SNRPD2/RPL31/BLOC1S1/RPS29/MAT2B/RPL35/PMF1/EIF3H/CBX3/PDCD4/RPS26/RPL14/CCT7/SAP18/RPSA/SNRPE/RPS20/MYL6/PELP1/ATP6V0D1/PSMD4/GEMIN6/RPL24/RPL27/ENSA/RPL23A/…
	RNA-Seq_Disease_Gene_and_Drug_Signatures_from_GEO=Anisomycin Fibroblasts (3T3 cells) 188.5 nM 1 hr GSE55776 down	Adipose tissue	RNA-Seq_Disease_Gene_and_Drug_Signatures_from_GEO	X5FvsW5F	Anisomycin Fibroblasts (3T3 cells) 188.5 nM 1 hr GSE55776 down	412	-0.355264	-2.07609	1e-10	3.39678e-10	9.08706e-11	4202	tags=44%, list=25%, signal=34%	CCT2/NEO1/EHMT2/MXD4/C3/MAGED2/ASAH1/ACLY/VIM/SCARF2/AEBP1/PAICS/CTSD/CD63/ANXA1/SEMA3C/CFL1/ARPC1B/CYB5R3/GNAS/RPS27/SERPINH1/BMP1/COL3A1/LGALS1/ARSA/CTSB/YEATS4/RPL3/GAA/NACA/S100A11/ITM2B/VCAN/RNASE4/CD81/PKM/RPS6/RPS14/MAN2B2/IFITM3/IFITM2/P4HB/SLC25A4/YBX1/CDH11/CORO1B/CALR/CCT5/CST3/STAT1/PTPRS/GAPDH/ATP6AP1/GRN/CTSA/RPL22/SSR3/RPS8/RCN1/RPS28/GATAD1/RPL23/RPL12/TPT1/RPL37/MMP2/MTCH1/NDUFS2…
	RNA-Seq_Disease_Gene_and_Drug_Signatures_from_GEO=2,3,7,8-tetrachlorodibenzo-p-dioxin (TCDD) Primary B cell 30 nM 8 hr GSE80953 down	Adipose tissue	RNA-Seq_Disease_Gene_and_Drug_Signatures_from_GEO	X5FvsW5F	2,3,7,8-tetrachlorodibenzo-p-dioxin (TCDD) Primary B cell 30 nM 8 hr GSE80953 down	380	-0.337603	-1.95041	5.26422e-10	1.7102e-09	4.57511e-10	4436	tags=43%, list=27%, signal=32%	MAN1A1/BANK1/PTPRCAP/ATOSA/CD48/SSRP1/AHCY/MCM5/ILF2/OAS2/HNRNPK/IMPDH2/ISG20/EIF3E/CCT2/CD52/NAGK/PLAC8/CYBA/EVI2A/LIMD2/FDFT1/SMN1/DCAF13/PFN1/TPI1/TRIM22/MRTO4/AKT2/ANP32B/KPNA2/TMEM120A/CORO1A/IRF9/CD37/NACA/CLIC1/PKM/RPS6/RPS7/RPS14/IFITM3/CCT8/RPL22L1/YBX1/IL16/RTCB/PSAT1/CALR/CCT5/EGLN2/STAT1/XRCC6/GRN/BANF1/RPL22/DYNLRB1/RPS8/HSD17B4/CAPNS1/RPS28/RPS3A/RPL23/PRMT1/SNRPD1/ARL6IP5/TPT1/PRPF…
	RNAseq_Automatic_GEO_Signatures_Human_Down=Skin Ws1 Ifi6-Overexpression Irradiation GSE146527 1	Adipose tissue	RNAseq_Automatic_GEO_Signatures_Human_Down	X5FvsW5F	Skin Ws1 Ifi6-Overexpression Irradiation GSE146527 1	225	-0.320446	-1.74108	2.46343e-05	0.000117633	5.76918e-05	2701	tags=28%, list=16%, signal=24%	FBXL15/SLC50A1/MEGF6/TMEM267/RPS28/DDX56/FUNDC2/TMEM43/IGFBP6/UBL7/RPS5/AKR1A1/BTD/RRAS/PLIN3/COQ10A/PDRG1/DOLPP1/MAP3K10/DECR2/MAT2B/TMEM160/MZT2B/SH3RF2/NUTF2/HSD3B7/CTH/CTBP1/MRPS24/GPI/TMEM109/MIEF2/C1D/TMEM161A/CRIPT/RPS27L/ILVBL/GLMP/MAP2K1/PPP2R1A/PPP4C/BSG/EBPL/COX16/SURF1/CYC1/POP7/LAPTM4B/SLC27A4/THEM4/C1RL/PSMA2/PXMP4/DDT/FCGRT/TMEM222/YIF1A/MRPL55/MCRS1/LRRC14/SCAMP2/THAP11/POLDIP2/IS…
	RNAseq_Automatic_GEO_Signatures_Human_Down=Exosomal Circrnas Irradiation Repopulation GSE132678 1	Adipose tissue	RNAseq_Automatic_GEO_Signatures_Human_Down	X5FvsW5F	Exosomal Circrnas Irradiation Repopulation GSE132678 1	132	0.367145	1.82443	5.38175e-05	0.000234915	0.000115212	5111	tags=46%, list=31%, signal=32%	GRIN2C/ATXN3/KCNH1/PRSS50/USP6/DUOX2/KIF1A/MUC17/SLC6A17/DOK7/ADAM11/FRMPD2/DCLK3/CROCC2/SLC12A5/TP73/CFAP46/MROH6/TMEM132B/WNK2/SYT2/SCN10A/LHX8/OTOG/GARIN4/RET/CHIA/MUC5B/CCDC13/XIRP1/GHRHR/KLHL40/SLC13A2/KCNA2/NPY4R/KSR2/PTPRT/AIRE/CAMK2B/CHRNA4/ZNF469/SPTB/SYT7/ST8SIA2/PRSS1/RBP3/ARPP21/GJD2/SPATA31D3/SPATA31D1/ADGRB1/SPEG/COL20A1/SYN2/CYP4B1/KCNJ9/TCERG1L/ADAMTS14/FLNC/CACNA1E/MUC5AC
	RNAseq_Automatic_GEO_Signatures_Human_Down=Patient-Derived Hk-374 Radiation Onc201 GSE153982 3	Adipose tissue	RNAseq_Automatic_GEO_Signatures_Human_Down	X5FvsW5F	Patient-Derived Hk-374 Radiation Onc201 GSE153982 3	225	-0.252155	-1.37004	0.00776011	0.0183534	0.00900123	7098	tags=68%, list=43%, signal=39%	LPIN1/CTNNAL1/RARB/ZWILCH/DLGAP5/SPAG5/HNRNPR/CENPF/BRCA1/KIF11/TUBA1A/SLC5A3/KIF18B/KIF20B/ADAM12/DHFR/NCAPD2/FANCI/PRR11/EPB41L2/PLK1/IQGAP3/CDC20/MKI67/LIG1/SERTAD4/KIF4A/LMNB2/IGFBP5/KIF23/TDP1/PRC1/CKAP2/CHRDL1/INCENP/NCAPH/DHCR24/GPRC5B/DEPDC1B/BUB1/SLC1A3/RRM1/CCNB1/CA9/ACTG2/UBE2T/SMAP2/ESPL1/TMEM237/COL1A1/NET1/DIAPH3/KNTC1/CDCA2/PPFIA4/TOP2A/HNRNPA1/SKA3/TUBA1B/CDCA5/TPX2/RECQL4/NTRK2/C…
	RNAseq_Automatic_GEO_Signatures_Human_Down=Astragalus Polysaccharide Berberine Ir-Hepg2 GSE139929 1	Adipose tissue	RNAseq_Automatic_GEO_Signatures_Human_Down	X5FvsW5F	Astragalus Polysaccharide Berberine Ir-Hepg2 GSE139929 1	208	0.261232	1.3743	0.00971232	0.0223635	0.0109679	4142	tags=34%, list=25%, signal=26%	RBMX/BTBD7/TRAK2/YLPM1/SDAD1/RDX/DDX46/SRSF2/SBNO1/PHF20L1/ANKRD52/SLTM/ILF3/UTP20/ICE1/DHX9/NOL8/CFAP44/PDCD11/DIDO1/KIF5B/TRIM25/DCAF6/TRPM7/USP7/ARID2/CCND1/CUL3/SFPQ/GNL3L/GSK3B/SACS/PIK3R3/PLAGL2/SLC7A11/SOS1/USP34/EIF3A/REV3L/URB2/HYAL3/SGK1/PAPOLA/PPP1R10/SUPT16H/SRSF1/NXF1/RBM12/DGCR8/TOR1AIP2/PLK2/UNC119B/MPHOSPH8/NSUN2/FAM168B/SLC38A5/ATP6V0A2/RRP1B/CDK6/SRRT/UBE4B/LHX4/POLR1A/ZNF326/SL…
	RNAseq_Automatic_GEO_Signatures_Human_Down=Timp3 Clock-Controlled Susceptibility Uv-Induced GSE98900 1	Adipose tissue	RNAseq_Automatic_GEO_Signatures_Human_Down	X5FvsW5F	Timp3 Clock-Controlled Susceptibility Uv-Induced GSE98900 1	203	-0.259272	-1.38759	0.0130075	0.0288707	0.0141593	4338	tags=38%, list=26%, signal=28%	TAGLN/AGR2/PTGS2/RGS2/TMPRSS11A/STX19/GJB6/TUBB2A/SDF2L1/CCNC/MAPKAP1/PDIA5/CERS4/CEBPD/SESN1/UCHL3/ST3GAL6/ANKRD22/TPPP3/RCHY1/TRAPPC3/VGLL1/LIPN/CDK2AP2/AMDHD2/EGLN3/FAM136A/CSTB/GALE/RTCB/CORO1B/SPCS2/ALDH1L1/FBXL15/BAMBI/MYRF/BANF1/GGCT/CD177/RAB24/PFDN2/PNP/NDRG4/FAM174A/BOD1/SDR39U1/COPE/GMPPA/JMJD7/PRELID1/COX17/SPHK2/ANAPC13/GMPPB/FAM110C/PDCD6/SRD5A3/C1D/HMOX2/ACAA1/FAM162A/SEC61G/MCFD2/…
	RNAseq_Automatic_GEO_Signatures_Human_Down=1K27 Nhej Antagonizing Fancd2 GSE98768 2	Adipose tissue	RNAseq_Automatic_GEO_Signatures_Human_Down	X5FvsW5F	1K27 Nhej Antagonizing Fancd2 GSE98768 2	217	-0.243769	-1.3124	0.0181667	0.0385456	0.0189043	4703	tags=38%, list=28%, signal=27%	FBXO2/SLC25A23/MMP3/TMEM255B/LRRC15/SDSL/SLC22A18/P4HA3/SDK1/P2RX5/DHCR7/MXD4/OLFM1/C3/HOXC10/CTSD/NTF3/NOXA1/PHYHD1/GHDC/CCL8/GRID1/SLC8B1/AMPH/SLC39A8/EMILIN2/PDPN/HAND2/CIB2/CPA4/GCNT1/GAA/NUPR1/MAP1LC3A/PTH1R/STMN2/IFI30/IFITM3/WFDC1/GSTO2/HSD17B14/EMB/MAF/MEGF6/GRN/TBX4/FNDC4/MMP2/CTF1/IGFBP6/GAS6/C1R/PRDX5/FAM110B/CTSF/CFB/EPDR1/TMEM119/KRT19/ACP5/TRAPPC6A/CPZ/COLEC12/SPON2/MRGPRF/GDPD5/PLP…
	RNAseq_Automatic_GEO_Signatures_Human_Down=Patient-Derived Hk-374 Radiation Onc201 GSE153982 1	Adipose tissue	RNAseq_Automatic_GEO_Signatures_Human_Down	X5FvsW5F	Patient-Derived Hk-374 Radiation Onc201 GSE153982 1	224	-0.247116	-1.34306	0.0194944	0.0408427	0.0200309	6896	tags=66%, list=42%, signal=39%	KIF18B/NDUFA4L2/KIF20B/ADAM12/ARHGAP11B/DHFR/NCAPD2/FANCI/PRR11/RBBP7/EPB41L2/PLK1/POLA1/IQGAP3/CDC20/MKI67/LIG1/TTK/SMS/TRA2B/NASP/KIF4A/LMNB2/KIF23/PRC1/INCENP/NCAPH/NEIL3/DEPDC1B/BUB1/RRM1/CCNB1/CA9/MYBL2/HNRNPD/PARPBP/ESPL1/BNIP3/CBX2/ANP32A/NET1/DIAPH3/CDCA2/PPFIA4/TOP2A/CCNF/CDC25C/HNRNPA1/SKA3/TUBA1B/RAD54L/CDCA5/TPX2/RECQL4/RAD51AP1/CCNA2/UHRF1/SKA2/HK2/NDC80/MCM7/DPYSL3/SKA1/CENPI/ASF1B/…
	RNAseq_Automatic_GEO_Signatures_Human_Down=Astragalus Polysaccharide Berberine Ir-Hepg2 GSE139929 2	Adipose tissue	RNAseq_Automatic_GEO_Signatures_Human_Down	X5FvsW5F	Astragalus Polysaccharide Berberine Ir-Hepg2 GSE139929 2	137	0.286762	1.43513	0.0205316	0.0426517	0.0209181	4513	tags=36%, list=27%, signal=26%	NDRG1/CCSER1/TEX14/ADAMTS1/NPHP3/SCAF4/PCF11/CP/FRMD4A/CIPC/CFAP221/L3MBTL1/SHANK2/NOL8/CFAP44/ZSCAN20/CFAP65/ARID2/RASGEF1B/ACTA2/GABBR1/LILRA6/SVIL/NCALD/S100PBP/ZNF202/CCDC158/PAPOLG/NAA16/PLCL2/ALDOB/PLCXD3/SVEP1/CHD3/DNAH17/CCDC74B/ATP6V0A2/PRKAA2/NR4A2/TMEM213/ZC3HAV1/ZNF382/NEURL2/BGLAP/KCNJ6/ZNF480/ZNF548/NUTM2D/GABRB3
	RNAseq_Automatic_GEO_Signatures_Human_Up=90 Minutes Irradiation Nfkbia GSE158743 1	Adipose tissue	RNAseq_Automatic_GEO_Signatures_Human_Up	X5FvsW5F	90 Minutes Irradiation Nfkbia GSE158743 1	222	0.378254	2.04662	1.50929e-08	1.31797e-07	6.09985e-08	4119	tags=37%, list=25%, signal=28%	ZNF697/BLZF1/ANKRD33B/HBEGF/GDF15/MDM2/ZDHHC17/BHLHE40/SPTY2D1/MAP3K14/EPHA2/DUSP1/NR4A1/ID4/PRPF39/JUN/YOD1/ETS1/SIK1/ZNF654/FBXW7/ARC/CCNT1/FOXN2/SLC35A3/GREB1/RRM2B/FOS/CCNT2/N4BP3/BACH1/CCDC39/RUFY2/ZBTB34/IL11/RBM11/NOTCH1/SLC36A4/EFNB1/ARL5B/ITPRIP/ACBD3/SERPINE1/SOCS4/EAF1/WDR43/JAG1/SLC30A1/SESN2/SGK1/SUSD6/FOSB/GXYLT1/ASAH2B/GCLM/WDR47/PTP4A1/MAFF/TNFRSF10B/CCNL1/PLK2/CLK4/PLK3/FEM1C/PGG…
	RNAseq_Automatic_GEO_Signatures_Human_Up=Exosomal Circrnas Irradiation Repopulation GSE132678 1	Adipose tissue	RNAseq_Automatic_GEO_Signatures_Human_Up	X5FvsW5F	Exosomal Circrnas Irradiation Repopulation GSE132678 1	228	0.371901	2.02942	1.39029e-07	1.0163e-06	4.70365e-07	3276	tags=39%, list=20%, signal=31%	NDRG1/WSB1/PNISR/GOLGA4/ENPP3/ZC3H11A/RBMX/AKAP9/DDX17/MACF1/U2SURP/CLIC4/WDFY3/HIF1A/ATP13A3/THOC2/SPAG9/NIPBL/DYNC1H1/OGT/TPR/LUC7L3/CRIM1/FUBP1/CTNND1/GLG1/JUN/KLF6/ASH1L/SON/UGCG/CUBN/TRIP12/KMT2E/ANKHD1/CP/ERBIN/PCM1/DYNC1LI2/FRYL/AFF4/FLNB/DENND4C/BLTP1/VPS13C/CCND1/TIA1/CEP350/SF3B1/FCHO2/GOLGB1/ZNF207/SFPQ/PPP1R15A/GNS/RASA1/FAT1/TTC3/ZNF638/SERPINE1/MYH9/BIRC6/ZFHX3/WDR26/ANO6/CTNNA1/MED…
	RNAseq_Automatic_GEO_Signatures_Human_Up=Hyperfractionated Irradiation Hfrt Preps GSE112686 1	Adipose tissue	RNAseq_Automatic_GEO_Signatures_Human_Up	X5FvsW5F	Hyperfractionated Irradiation Hfrt Preps GSE112686 1	134	-0.414571	-2.08171	4.29149e-07	2.85364e-06	1.32073e-06	4802	tags=55%, list=29%, signal=39%	DCLK1/PPP1R14B/COL6A2/SPOP/GRIA3/COL1A2/LOXL1/SCAMP5/IMPDH2/PHGDH/CAMK1/TRPC4AP/TUBB2A/NANS/CHPF2/ESD/S100A4/CFL2/PGS1/PRKG2/CPA4/KLHDC2/ARFIP2/PRPSAP1/SLC25A4/RTCB/CTSA/MTCH1/TIMM8A/BAG1/ENY2/CCNG1/UBB/AKR1A1/TRAF4/NENF/PRKRIP1/PSENEN/EIF4EBP1/SDF2/ERI3/RPL27/PSMB6/UQCC2/EFEMP2/REXO2/SLC39A7/CLTA/CTDNEP1/COX8A/NDUFB6/BUD31/GABARAP/DRG2/ERGIC3/TMEM258/TMEM59/UBXN1/GABARAPL2/ATP6V0B/SCAND1/EMC6/JA…
	RNAseq_Automatic_GEO_Signatures_Human_Up=Smug1 Telomere Telomerase End-Processing GSE116580 1	Adipose tissue	RNAseq_Automatic_GEO_Signatures_Human_Up	X5FvsW5F	Smug1 Telomere Telomerase End-Processing GSE116580 1	221	0.281208	1.52062	0.00256453	0.00673723	0.00311814	3691	tags=30%, list=22%, signal=24%	STC1/LAMA5/SLIT1/SLC7A5/MACF1/CLIC4/TAL1/TACC2/RAB15/OGT/UBR4/ZNF532/EGR1/ANKRD11/TES/MAP2/ASS1/NCOA3/SOBP/PDCD11/B4GALNT2/LRRN1/ATXN2L/FLT1/XPO5/HOXB9/ARID1B/ADCY1/STK40/MAP1B/SH2B3/HHIP/NEDD4/CTCFL/TMEM212/BMP7/FOSL1/FYN/SYT6/ST6GAL1/SLC7A11/MIPOL1/SHROOM1/SLC7A1/NUP98/SESN2/ZCCHC8/SYNPO2/PPP1R10/MYO5C/KLF10/SYNE2/SLC6A9/GPRASP2/TRIB3/SLC39A14/ACOT11/XPOT/STON2/PDE8A/CNOT1/SYN3/OLFML3/FOXN3/KIA…
	RNAseq_Automatic_GEO_Signatures_Human_Up=1K27 Nhej Antagonizing Fancd2 GSE98768 4	Adipose tissue	RNAseq_Automatic_GEO_Signatures_Human_Up	X5FvsW5F	1K27 Nhej Antagonizing Fancd2 GSE98768 4	226	0.266678	1.45225	0.00599653	0.0141588	0.00655303	3965	tags=27%, list=24%, signal=21%	ZBTB38/MYEF2/NEDD4L/STC1/BDKRB2/DST/KCNE4/GDF15/SLC20A1/ATP13A3/SLFN12/SLAIN2/TES/PRKD3/ATP2B1/RRM2B/AKAP12/SLC12A7/NR2F2/IRAK2/PMAIP1/CCND1/JADE2/SMURF2/SH2B3/DCHS1/NOTCH2/SEMA3D/TMTC3/SCN9A/TNFRSF21/NEMP1/DDIT4L/PCDHGB4/PODXL/RNF213/JAM2/SYNPO2/SH3GL2/SLC16A2/E2F7/MLLT11/SFRP1/IGF2/DNAJC3/SLC15A3/NCOA7/CPED1/NCEH1/B4GALT5/GPNMB/ITGA2/CDK6/NAB1/NT5E/PCDH10/IL1B/TRIM55/AZIN1/CDCP1/POU2F2
	RNAseq_Automatic_GEO_Signatures_Human_Up=Fusion Oncogenes Post-Chernobyl Radiation-Induced GSE48850 1	Adipose tissue	RNAseq_Automatic_GEO_Signatures_Human_Up	X5FvsW5F	Fusion Oncogenes Post-Chernobyl Radiation-Induced GSE48850 1	202	0.281628	1.50866	0.00639429	0.0149328	0.00691126	4228	tags=32%, list=26%, signal=24%	RELN/MMRN1/NTN1/TAL1/DDX25/CECR2/TSPAN2/ATP2C2/NR4A1/PEAR1/KIF1A/LYVE1/SOX7/TLE4/ABLIM1/MDC1/CACNA1H/TBX1/AKAP12/LRRIQ1/FBXO30/DNAJC27/MLF1/RASSF9/FGFR4/BBOX1/COL27A1/CEP126/HHIP/MBNL2/CRISPLD2/AIF1L/ELOVL5/AGR3/MLPH/LATS2/TMEM67/ZNF474/KLHL4/CCDC81/MLLT1/LIMK2/CBLC/RAB23/EMID1/PXDC1/LMNTD2/PKNOX1/NEBL/SLC6A16/STON2/PLD5/TAPT1/NCS1/TSPOAP1/IFT140/DUSP14/GLI1/ENTREP1/KLHL32/PGM5/SPSB1/CLMN/GFRA3/B…
	RNAseq_Automatic_GEO_Signatures_Human_Up=1K27 Nhej Antagonizing Fancd2 GSE98768 1	Adipose tissue	RNAseq_Automatic_GEO_Signatures_Human_Up	X5FvsW5F	1K27 Nhej Antagonizing Fancd2 GSE98768 1	222	0.26339	1.42512	0.00692496	0.015964	0.00738848	4191	tags=30%, list=25%, signal=22%	MYEF2/NEDD4L/F2RL1/EDNRB/FNBP1L/DACH1/IL1A/GOPC/SLFN12/ADGRL2/RNF182/TES/MAP2/PPM1H/APBA2/BHLHE22/SLC12A7/PMAIP1/ADORA2A/MFHAS1/SGIP1/PREX2/FILIP1L/PCDH17/TRIM16/SCN9A/LPAR6/SPESP1/ABCB1/SLC7A11/TTC9/PI15/SYTL5/RASGRP3/CADM1/RGS1/PROB1/SYNPO2/SH3GL2/PDE1C/MOV10L1/MLLT11/SFRP1/CPXM2/CXCR4/MPEG1/HOXB2/NCOA7/DUSP6/SLC38A4/SLC20A2/DLL4/PCDH10/PIK3R5/IL1B/PTBP3/SEMA4D/CD5/CDCP1/IL13RA2/KIF21A/MOXD1/DI…
	RNAseq_Automatic_GEO_Signatures_Human_Up=90 Minutes Irradiation Nfkbia GSE158743 2	Adipose tissue	RNAseq_Automatic_GEO_Signatures_Human_Up	X5FvsW5F	90 Minutes Irradiation Nfkbia GSE158743 2	200	0.264695	1.41383	0.00885795	0.0197568	0.00914391	4318	tags=33%, list=26%, signal=25%	ZNF697/BLZF1/CLCA2/GDF15/MDM2/IL1A/ADGRL4/SLAMF7/ITGA1/CCDC60/ARC/TBC1D2/NR1I2/ADGRF5/GREB1/KANK3/TCTN1/CCDC148/SPAG17/ADCY8/GGT1/AADAC/DSP/CCND1/ACTA2/TSGA10/ABCC9/EFNB1/FAM135B/SLC28A3/SERPINE1/PLXNB3/MELTF/CES2/TMEM229B/ADPRHL1/EFR3B/NTNG1/DYRK3/PAPLN/NLRP3/EPS8L2/SULT1C2/PTP4A1/SVEP1/PLK2/SCN4B/TLL2/PLK3/GPNMB/RIN1/CYFIP2/MMP12/TRAF1/TNFSF4/ACER2/COL6A5/TSPAN1/FHOD3/NRG1/PLEK/PDE4DIP/ATP8B4/P…
	RNAseq_Automatic_GEO_Signatures_Human_Up=1K27 Nhej Antagonizing Fancd2 GSE98768 2	Adipose tissue	RNAseq_Automatic_GEO_Signatures_Human_Up	X5FvsW5F	1K27 Nhej Antagonizing Fancd2 GSE98768 2	222	0.257152	1.39137	0.0122266	0.0262156	0.0121332	3648	tags=25%, list=22%, signal=20%	NEDD4L/KCNE4/TRIB2/SYNM/FZD6/ADAMTS1/SLC20A1/SYNJ2/MAP3K14/SLFN12/ENAH/TXNRD1/MECOM/SCUBE3/SOX11/EPS8/LDB2/RAD18/NR2F2/OSBPL10/FERMT2/MALL/CLDN11/SLC6A6/NUP160/PLEKHA6/SCN9A/LPAR6/ERCC6/SLC7A11/SYTL5/PCDHGB4/LIMCH1/RUNX2/PROB1/FAM107B/SH3GL2/PDE1C/E2F7/KLF10/MLLT11/SYNE2/SFRP1/STAM/SNED1/IGF2/MAP3K5/MICU3/NCOA7/CPED1/TSPOAP1/DUSP6/SLC38A4/ITGA2/RALGPS2/TMEM164
	RNAseq_Automatic_GEO_Signatures_Human_Up=Skin Ws1 Ifi6-Overexpression Irradiation GSE146527 1	Adipose tissue	RNAseq_Automatic_GEO_Signatures_Human_Up	X5FvsW5F	Skin Ws1 Ifi6-Overexpression Irradiation GSE146527 1	198	0.254759	1.3631	0.0132446	0.0282141	0.0130581	3129	tags=24%, list=19%, signal=20%	SMC5/ATXN3/MYO9A/NKTR/BMS1/HNRNPA3/HCFC2/CCDC68/AKT3/TCERG1/LUZP1/PDZD8/LUC7L3/COL13A1/TRIM56/FUBP1/TXNRD1/ANKRD11/SBNO1/RNF182/ZNF407/RTF1/HECW2/PNN/RBM26/LRCH1/PMS2/RBM33/HNRNPUL2/GOLGB1/TRAF3IP1/ZNF638/SLK/HSPA4/MIPOL1/DDX21/WDR43/DGKG/EIF3A/TOP1/RBM39/HNRNPU/ITGA6/RBM12/TLK2/ACOT11/RPGR/CHD3
	RNAseq_Automatic_GEO_Signatures_Mouse_Down=Gabaa Enhancement Potentiates Radiation GSE159829 1	Adipose tissue	RNAseq_Automatic_GEO_Signatures_Mouse_Down	X5FvsW5F	Gabaa Enhancement Potentiates Radiation GSE159829 1	214	0.451841	2.4373	1e-10	8.89241e-10	3.61981e-10	3722	tags=43%, list=23%, signal=34%	SBF2/PVR/MYO7A/NFAT5/HOOK3/ZC3H11A/CNOT6/CREB3L2/NCOR1/GATAD2B/DCLK2/ATXN2/TCF4/LRRFIP1/WDFY3/SPTAN1/STXBP5/FNIP2/DYNC1H1/PRPF40A/TPR/MYO10/ZFHX2/CFLAR/ANKRD11/RAPGEF1/PHF3/PRRC2A/BPTF/SIPA1L3/MYO5A/RICTOR/SON/PNN/MAP4K5/KMT2E/TRIP11/IDE/FRMD4A/PPP6R3/SPPL2A/WDR31/NF1/NPEPPS/ATXN2L/MAP4K4/AFF4/ETNK1/POLR2A/CMTM4/DHX15/WASF2/XPO7/CBFA2T2/HERC1/PRRC2C/NEDD4/GAS2L3/MOB1A/CMIP/GSK3B/ATP2A2/FAT1/PTPN1…
	RNAseq_Automatic_GEO_Signatures_Mouse_Down=Bmal1-Deficient Blood-Brain Hr Period GSE135874 1	Adipose tissue	RNAseq_Automatic_GEO_Signatures_Mouse_Down	X5FvsW5F	Bmal1-Deficient Blood-Brain Hr Period GSE135874 1	206	-0.408471	-2.20402	4.00314e-10	3.22624e-09	1.3133e-09	3191	tags=36%, list=19%, signal=30%	DAND5/RPS6/DRAP1/BRI3/CENPB/NSA2/RTCB/RPS8/TAF6L/GPR85/SNRPD1/PHAX/C1QBP/RPL4/RPL7/GSTM1/VPS72/MAOB/HDHD2/OSGIN2/RPL18/PFDN2/RPS24/EEF1D/EIF3I/ISLR2/EEF1B2/CGRRF1/EPDR1/CBX3/PDCD4/ASNSD1/RPSA/BCS1L/DDRGK1/DENR/RPL23A/RPL19/CCDC28B/SPOCK2/CUTA/FECH/SAP30BP/COPS6/PET100/RPL7L1/SPAG7/OLA1/SOD1/CDK5/HDGF/EXOC3/ATP6V1F/GID8/MRPL27/RBFA/NDUFA5/COQ5/EPHB6/SOD2/PSMG2/TMEM258/TIMM22/CDC26/ARL2/RABL6/IFIT3…
	RNAseq_Automatic_GEO_Signatures_Mouse_Down=Terra Antagonizes Atrx Telomeres GSE79180 1	Adipose tissue	RNAseq_Automatic_GEO_Signatures_Mouse_Down	X5FvsW5F	Terra Antagonizes Atrx Telomeres GSE79180 1	207	0.389951	2.09798	2.02168e-08	1.25314e-07	5.10113e-08	3827	tags=37%, list=23%, signal=29%	ARHGEF26/NFAT5/NTN1/MPRIP/SUGP2/SALL3/CDX2/ADAMTS1/BCOR/NR0B1/CELF1/KIF26B/NR4A1/SHROOM4/ADGRL2/MYO10/PPP4R1/RICTOR/EVX1/KMT2E/FOXN2/CCDC116/PCM1/PRKCH/GREB1/B4GALNT3/SH3BGRL2/ITGB1/MAP4K4/GPKOW/ZBBX/PLEKHH1/KDM2B/ETNK2/PEG10/PPARD/DGKZ/APBB2/AGRN/SPRY4/RBM20/CIART/PRKAR2A/PTPN3/GAD1/EOMES/ASXL2/FOSB/WWTR1/NBEA/ELF4/MYC/SH3GL2/PXK/CXXC5/FNIP1/WDR47/MECP2/PICALM/PTPN12/GIT2/XPO4/RSBN1/VPS13B/GAB2/…
	RNAseq_Automatic_GEO_Signatures_Mouse_Down=Cd11B-Positive Infiltrating Local Irradiation GSE45180 2	Adipose tissue	RNAseq_Automatic_GEO_Signatures_Mouse_Down	X5FvsW5F	Cd11B-Positive Infiltrating Local Irradiation GSE45180 2	236	0.36007	1.96485	1.30724e-07	7.1189e-07	2.89787e-07	4056	tags=39%, list=25%, signal=30%	SLC41A1/GCNT2/PGF/HBEGF/SERTAD2/SLC7A5/RIN3/HIF1A/BHLHE40/DYNC1H1/UBR4/SLC12A4/AGO2/ITPKB/ABL2/EGR1/FURIN/SBNO2/KIF1A/SIPA1L3/XPR1/ANKRD52/PLAUR/HR/BTBD9/ITGA1/TRPV2/SYNPO/PIEZO1/HTT/MROH1/NF1/PLET1/LRRC32/CBL/SNRNP200/NUP188/UPP1/GPR146/IGF1R/PREX2/MCF2L/RAD54L2/HEATR1/TRAM2/CRTC3/PHYHIPL/WIPF2/SLC30A4/NOS2/THADA/SLC7A1/SBF1/JAK3/SOCS7/CSF2RB/OSM/DIAPH1/CLEC2L/FLNA/ZDHHC9/CBARP/PDPK1/SLC39A14/IL…
	RNAseq_Automatic_GEO_Signatures_Mouse_Down=Peripherally Engraft Irradiation Gfp GSE108569 1	Adipose tissue	RNAseq_Automatic_GEO_Signatures_Mouse_Down	X5FvsW5F	Peripherally Engraft Irradiation Gfp GSE108569 1	219	0.31992	1.72896	1.45915e-05	5.4621e-05	2.22344e-05	4248	tags=37%, list=26%, signal=28%	ATP8B1/RASAL2/MAML3/ARHGAP32/CSNK1E/CREB3L2/ADARB1/SALL3/DCLK2/IL7R/PROX1/TAL1/MAGI1/BCL9L/ADGRG1/PEAR1/PARD3B/ABLIM1/SMAD7/DLG5/PPM1F/FRMD4A/KLHDC8B/SALL1/ADCY8/TRIM2/ADAMTSL2/NAV2/GABBR1/COL27A1/SLC25A37/PEG10/LIPH/SCUBE1/NUMB/AHDC1/MLPH/KLK12/TNFRSF21/TH/MYO18B/SYT6/PDE10A/TTC9/ABI3/PCDHGB4/SLC35E3/RASGRP3/JAM2/SEMA4G/NBEA/DUSP8/PTPRM/CXXC5/ECSCR/ENG/MLXIPL/CHST8/DAGLA/ZBTB18/GLIS3/CHN2/OLFML3…
	RNAseq_Automatic_GEO_Signatures_Mouse_Down=Peripherally Engraft Independent Irradiation GSE84819 1	Adipose tissue	RNAseq_Automatic_GEO_Signatures_Mouse_Down	X5FvsW5F	Peripherally Engraft Independent Irradiation GSE84819 1	207	0.305034	1.64112	0.00027838	0.000777583	0.000316529	4033	tags=33%, list=24%, signal=26%	RBMS1/PVR/RAPH1/KCNJ10/ETS2/GOT1/MS4A14/NEDD9/CLIC4/SPTBN1/BLTP3B/SLFN5/MAP3K1/SLAMF7/ARHGAP19/KLF6/MYO5A/SIK1/DAB2/EPS8/NRP1/XYLT1/CP/FOXN2/ACSF2/ATP2B1/TRIM25/RAPGEF2/CD93/LRRC8C/PTGER4/DCLRE1C/PLIN2/ITSN1/ADGB/ARHGAP26/S1PR1/APOBEC1/NDST1/KLF4/JAG1/RUNX2/RGS1/FOSB/OSM/SASH1/SYNE2/SORL1/LRP6/PLXNC1/ST8SIA4/CXCR4/PMEPA1/FEM1C/HSPA4L/KCNA3/GALC/MAN2A1/CYFIP2/PSD3/GK/NR4A2/CD38/FOSL2/IL1B/EPS15/PL…
	RNAseq_Automatic_GEO_Signatures_Mouse_Down=Length-Independent Telomere Damage Senescence GSE95822 1	Adipose tissue	RNAseq_Automatic_GEO_Signatures_Mouse_Down	X5FvsW5F	Length-Independent Telomere Damage Senescence GSE95822 1	195	0.308838	1.65197	0.000348024	0.000950077	0.000386746	4178	tags=32%, list=25%, signal=24%	RELN/TTC39B/LRP8/GOLGA4/GDF15/KIF26B/AMOT/PRRG4/KIF1A/DDAH1/TMEM47/UTP20/CP/CACNA1H/ARMC2/ACSF2/ANKRD45/WDR31/KIF5B/DNAJC27/CLIP1/SLC12A5/CDKL1/ADCY1/ANO5/PPP2R2C/AP1S2/ST8SIA1/GAS2L3/ISM1/RPS6KA2/TCEAL7/TTLL7/NRAP/SH3GL2/CPXM2/SORL1/PRKCQ/IPO5/XPO4/SCN4B/PDE11A/PDE8A/GPNMB/ASB5/KCNK1/LCLAT1/MYOT/KCNC1/NMRK2/RUNX1/RYR1/XIRP2/CDH22/SHISA3/CNGA3/TRAF3/CNKSR1/FADS6/RASD2/DLGAP1/HSPB7
	RNAseq_Automatic_GEO_Signatures_Mouse_Down=Telomeres Suppress Retrotransposons Exp2 GSE118026 1	Adipose tissue	RNAseq_Automatic_GEO_Signatures_Mouse_Down	X5FvsW5F	Telomeres Suppress Retrotransposons Exp2 GSE118026 1	210	0.300199	1.61373	0.000539951	0.0014101	0.000574004	4648	tags=40%, list=28%, signal=29%	WASL/RAI14/CCDC88C/SKIL/GCFC2/CHD7/USP28/IFRD1/RAI1/BHLHE40/PRTG/KAT6B/ADGRL2/TXNRD1/JUN/KLF6/ITPR3/C1GALT1/SOS2/VWA3B/BEX1/PEG3/SMARCAD1/N4BP3/ARL4C/NAV2/STEAP2/PEG10/LMTK2/KBTBD2/ARHGEF2/PECAM1/UBQLN4/ILDR1/GNA14/RNF128/PTCH1/FNBP1/NRK/LARP1/PNMA5/SFMBT2/GRB7/PODXL/FOSB/DIAPH1/DUSP9/KLF10/PDLIM7/LRP2/GCLM/SESTD1/ING3/TRIB3/IGF2/TDRD12/CUL1/CLDN6/PRSS8/MYH10/KCNK1/DNMT3B/TCF7L1/CLDN7/AP1M2/GAB1/…
	RNAseq_Automatic_GEO_Signatures_Mouse_Down=Gabaa Enhancement Potentiates Radiation GSE159829 3	Adipose tissue	RNAseq_Automatic_GEO_Signatures_Mouse_Down	X5FvsW5F	Gabaa Enhancement Potentiates Radiation GSE159829 3	205	0.272765	1.47097	0.00411882	0.00886808	0.00360991	3276	tags=29%, list=20%, signal=23%	SBF2/PVR/MYO7A/NFAT5/TRIO/TRAK2/SLC39A10/SCAF11/CREB3L2/ATXN2/THOC2/DYNC1H1/UBR4/SRRM1/MDN1/ABL2/ZFHX2/CFLAR/PHF3/MYO5A/KDM3A/DHX9/KAZN/TRIP11/CHKA/FRMD4A/SLC6A17/WDR31/PRKACB/NPEPPS/ETNK1/CMTM4/DHX15/BRD4/TINAGL1/HERC1/LMTK2/NEDD4/GSK3B/LARP1/AGPS/GABPB2/AKAP11/EIF3A/CREBBP/AAK1/HCFC1/HIPK1/MIA3/SUZ12/ZC3H7B/GNG12/PRPF8/PIGN/TNRC6B/NOC3L/PDE11A/GTF3C1/ANKRD17
	RNAseq_Automatic_GEO_Signatures_Mouse_Up=Cd11B-Positive Infiltrating Local Irradiation GSE45180 2	Adipose tissue	RNAseq_Automatic_GEO_Signatures_Mouse_Up	X5FvsW5F	Cd11B-Positive Infiltrating Local Irradiation GSE45180 2	176	-0.589383	-3.10005	1e-10	1.02829e-09	4.72914e-10	3756	tags=68%, list=23%, signal=53%	ETAA1/RPS27/UCHL3/BPHL/SAP30/HSCB/TREM2/EIF3M/TYROBP/NOL7/RIDA/PSMC6/NACA/RWDD1/NSFL1C/RPS6/RPS7/SNX2/OARD1/SAT1/TBCA/NSA2/HMGN3/THYN1/SLC25A4/PDCD5/TYW5/SFR1/TXNDC17/MOCS2/FBXL4/SYF2/RPL34/SEC11C/BCCIP/TPT1/PHAX/RPL37/RPS21/RPS23/PFDN4/THOC7/VTI1B/CFDP1/RPL32/PFDN1/RPL35A/NSRP1/MCEE/PFDN5/NDUFAF2/RPL39/RPS24/PRKRIP1/SNRPF/PDRG1/MRPL42/ADH5/CHURC1/MRPL13/RPL31/PSMD12/NEDD8/PIN4/ZCRB1/RPL35/EXOSC7…
	RNAseq_Automatic_GEO_Signatures_Mouse_Up=Gabaa Enhancement Potentiates Radiation GSE159829 1	Adipose tissue	RNAseq_Automatic_GEO_Signatures_Mouse_Up	X5FvsW5F	Gabaa Enhancement Potentiates Radiation GSE159829 1	185	-0.555549	-2.94105	1e-10	1.02829e-09	4.72914e-10	3287	tags=58%, list=20%, signal=47%	UAP1L1/ITM2B/RPS6/AP3S2/CAPZB/RPS7/SRPRB/PSMC5/RPL22L1/SLC25A4/CCT5/CST3/NDUFB8/PCNA/RPS28/RPL23/RPL34/NUDT3/RPL37/NDUFS2/RPL18A/SERP1/LONP1/RPL4/RPS5/UBB/RPL32/RPL35A/RPL18/RBCK1/RPL10A/RPS3/HSPE1/XPNPEP1/RPL39/RPS24/RPS16/GLRX3/CTSZ/PARK7/RPS9/RPS13/RPL31/RPS29/RPL35/RPS4X/EIF3H/PRIM2/CBX3/RPS26/HINT1/DBI/RPSA/NDUFV1/RPS20/COX7A2L/MYL6/PSMD4/RPS25/RPLP1/ATP6V1E1/RPL38/TMEM50A/NME2/PSMA1/SDF4/CO…
	RNAseq_Automatic_GEO_Signatures_Mouse_Up=Peripherally Engraft Independent Irradiation GSE84819 1	Adipose tissue	RNAseq_Automatic_GEO_Signatures_Mouse_Up	X5FvsW5F	Peripherally Engraft Independent Irradiation GSE84819 1	217	0.39262	2.12045	4.77842e-09	3.71009e-08	1.70628e-08	3658	tags=37%, list=22%, signal=29%	TRIO/MAML3/ARHGAP32/YES1/CREB3L2/ADARB1/SALL3/HERC2/PLCG1/PROX1/ADAMTS1/MACF1/GDF15/IL1A/LONRF3/EPHA2/MAGI1/ADGRG1/ABL2/EGR1/IVNS1ABP/ITPR2/CFLAR/ARAP3/DENND4A/TTLL3/PARD3B/ABLIM1/PDGFB/PKP4/SALL1/CCDC93/MAP4K4/PCDHGB2/USP24/FLNB/SLC12A2/PRKCE/NAV2/DOCK9/GABBR1/COL27A1/PEG10/LIPH/EFNB2/MYO6/NUMB/MLPH/TNFRSF21/MYO18B/MTCL2/ABI3/FHOD1/RASGRP3/SGK1/TNF/CHD4/JAM2/SEMA4G/NBEA/DUSP8/PTPRM/ECSCR/ENG/IL6…
	RNAseq_Automatic_GEO_Signatures_Mouse_Up=Gabaa Enhancement Potentiates Radiation GSE159829 3	Adipose tissue	RNAseq_Automatic_GEO_Signatures_Mouse_Up	X5FvsW5F	Gabaa Enhancement Potentiates Radiation GSE159829 3	192	-0.359286	-1.91469	6.41867e-07	3.45167e-06	1.58743e-06	4161	tags=45%, list=25%, signal=34%	PREB/SLC39A1/ABHD13/CYBA/DYNLL1/LSM6/PAIP1/RPS27/R3HDM4/RFC5/BAX/HMGB2/RRP1/UBE2V2/CHMP7/UAP1L1/SLC25A46/RPS6/AP3S2/RPS7/SRPRB/VAMP3/BRI3/RPL22L1/PPP3R1/CTSA/RPL34/NUDT3/TFG/ANLN/RPL18A/SERP1/EIF6/APRT/PFDN2/HSPE1/RPL39/CTSZ/RPS9/RPS13/RPL31/RPS29/EIF3H/PRIM2/DBI/RBM42/RPL24/RHOG/FMO1/CHCHD4/RPL37A/RPL38/NDUFB3/NME2/BLOC1S2/DTYMK/COX7C/UBE2L6/MMGT1/DECR1/EMP3/APOE/ALYREF/UQCRH/SRA1/SLBP/SUB1/ZMAT…
	RNAseq_Automatic_GEO_Signatures_Mouse_Up=Terra Antagonizes Atrx Telomeres GSE79180 1	Adipose tissue	RNAseq_Automatic_GEO_Signatures_Mouse_Up	X5FvsW5F	Terra Antagonizes Atrx Telomeres GSE79180 1	207	0.346221	1.8638	5.34715e-06	2.34341e-05	1.07774e-05	3875	tags=39%, list=23%, signal=30%	NEDD4L/SH3RF1/USP48/TBC1D9/TRIO/ZC3H11A/DROSHA/CNOT6/AUTS2/PARP4/LPIN2/HERC2/ARV1/UBR5/NIPBL/FNIP2/DIAPH2/TSPAN2/CRIM1/MED13L/BTBD9/ITPR3/KLF7/TMEM47/RPS6KA5/SPAG1/ZMYND11/KLHL29/FAM81A/NF1/PRKACB/DCAF6/FLNB/ANKRD6/ARID2/VPS13C/ZFYVE9/ATE1/SLC23A2/IGF1R/PPP2R5E/MDM4/PPP2R2C/RSBN1L/GOLGB1/ST8SIA1/SCAF8/CMIP/NUMB/ARHGAP35/TNKS/ULK4/ANO9/EPAS1/PLCL2/CEP290/SCYL3/POLR3B/KIDINS220/MAP3K5/SECISBP2L/RAB…
	RNAseq_Automatic_GEO_Signatures_Mouse_Up=Chromatin Response Uv Damage GSE66286 1	Adipose tissue	RNAseq_Automatic_GEO_Signatures_Mouse_Up	X5FvsW5F	Chromatin Response Uv Damage GSE66286 1	161	-0.354115	-1.83198	2.25268e-05	8.73716e-05	4.01824e-05	2595	tags=35%, list=16%, signal=30%	RPS28/DCXR/TPT1/RPL37/ELP6/POLE4/RPL18A/RPS21/POLD4/RPS23/RPL32/RPL18/HIGD2A/TMEM256/CHURC1/RPL31/BLOC1S1/RPS29/CHMP2A/SAP18/DNAJC9/RPSA/TAP1/FAU/TMEM160/CEP44/RPL23A/RPL19/RPS19/RPL38/RBM4/TMEM243/COX8A/HCFC1R1/NDUFA13/SOD1/RPS15/NDUFA2/SMDT1/DUSP23/COX6A1/NDUFA1/GPX4/IGFBP4/RPL28/OST4/COX4I1/SDHAF1/UBA52/NDUFC1/SNF8/UQCR10/MRPS26/CYCS/TAF10/NDUFAB1/TOMM6
	RNAseq_Automatic_GEO_Signatures_Mouse_Up=Length-Independent Telomere Damage Senescence GSE95822 1	Adipose tissue	RNAseq_Automatic_GEO_Signatures_Mouse_Up	X5FvsW5F	Length-Independent Telomere Damage Senescence GSE95822 1	223	-0.297823	-1.62756	0.000335981	0.00101906	0.000468668	4432	tags=38%, list=27%, signal=28%	GPT2/TANGO2/SORT1/PRODH/PIGH/ABCA4/CBX4/PIK3R1/CXADR/PREB/MTERF2/CAMK1/ACY3/PMM2/THAP4/ITPK1/SESN1/ART3/KCND2/TMEM33/SERPINH1/RGS7/EMILIN2/EHD1/TMEM50B/MTAP/CENPV/JUND/DCUN1D5/THEM6/HARS2/ERP44/EGLN3/PEX6/DUT/STXBP6/MTIF2/DDX41/SYT3/DRAM2/CMBL/RMND1/ADO/PDIA3/ITM2C/ADORA1/GID4/CCT7/SPRYD7/WLS/DHODH/ADI1/FKBP4/NAA20/ST3GAL4/PRCC/PSMA1/AASDHPPT/ANKRD9/MRPS30/NAA38/RFNG/HTRA1/TMA7/RPN1/RBPMS2/RNASEH…
	RNAseq_Automatic_GEO_Signatures_Mouse_Up=Bmal1-Deficient Blood-Brain Hr Period GSE135874 1	Adipose tissue	RNAseq_Automatic_GEO_Signatures_Mouse_Up	X5FvsW5F	Bmal1-Deficient Blood-Brain Hr Period GSE135874 1	194	0.303466	1.62779	0.000609116	0.00174104	0.000800708	5192	tags=45%, list=31%, signal=31%	CX3CL1/LRP8/ADAMTS4/RGL1/ATP13A3/PLEKHG1/ELF1/SYNJ1/BICD2/ADGRG1/NOL4L/SGPP2/TBC1D24/MAP4K5/CP/FAM219A/PPP6R3/PTPRK/VGLL4/AKAP12/SLC9A2/SORCS2/IRAK2/ATP8A1/ST8SIA6/FAM167A/VWA3A/DENND4C/ZMYND8/MARF1/PKN3/MADD/TPRN/RHBDF2/NUMB/TRIM62/MLPH/RBPMS/NPNT/FAM124B/RET/MMP15/AKAP13/CPXM2/MTHFR/SLC16A11/PCNX3/CCDC184/PARVB/UNC119B/PLAT/TSPAN18/CPEB4/MMP12/BAIAP2/REEP3/CLASP1/BMAL1/COL4A1/COL4A2/SGMS2/TICAM…
	RNAseq_Automatic_GEO_Signatures_Mouse_Up=Peripherally Engraft Irradiation Gfp GSE108569 1	Adipose tissue	RNAseq_Automatic_GEO_Signatures_Mouse_Up	X5FvsW5F	Peripherally Engraft Irradiation Gfp GSE108569 1	205	0.276025	1.47949	0.00254995	0.00633132	0.00291179	3879	tags=33%, list=23%, signal=26%	RBMS1/RAI14/ETS2/NEDD9/RASA2/CLIC4/BLTP3B/SLFN5/SLAMF7/ARHGAP19/MYO5A/FGD6/DAB2/EPS8/NRP1/CP/FOXN2/ATP2B1/IQGAP2/ADAM22/FOS/DNAJA4/VPS13C/PTGER4/LILRA5/DCLRE1C/BCL6/INPP4A/PLIN2/ITSN1/ADGB/SPIC/APOBEC1/OSBPL3/NDST1/CTNNA1/ALPK1/HIVEP2/RNF213/SASH1/ADAMTS10/PXDC1/SORL1/LRP6/PLXNC1/ST8SIA4/CXCR4/PMEPA1/PLK2/HSPA4L/HDAC7/NCEH1/KCNA3/MYH10/GALC/BAG3/TRPV4/SLC16A10/MAN2A1/PSD3/DENND1A/ID2/IL1B/SLC26A1…
	RNAseq_Automatic_GEO_Signatures_Mouse_Up=De-Differentiation Sensitive Radiation Temozolomide GSE75589 1	Adipose tissue	RNAseq_Automatic_GEO_Signatures_Mouse_Up	X5FvsW5F	De-Differentiation Sensitive Radiation Temozolomide GSE75589 1	212	0.275295	1.48805	0.00368895	0.00879672	0.00404563	3961	tags=30%, list=24%, signal=23%	TTC39B/GOT1/PEAK1/MED14/SLC7A5/USP6NL/ITSN2/ATP13A3/BAZ1A/PLEKHG3/MDN1/SHROOM4/ABL2/MECOM/ARHGAP19/SWAP70/PPAT/CP/RCOR1/FRMD4A/NOL10/FRYL/BRIP1/POLA2/ARL4C/CEP192/BTBD3/SLC25A37/STEAP2/JADE2/ARHGEF2/SLC6A6/NUP160/GATA2/ENTREP2/PLCD3/SACS/BIRC6/ZFHX3/DDX21/HOXA4/SLC7A1/HOXA3/PTK2/PLEC/RYBP/MYO5C/ROCK2/SNED1/SUZ12/CASP8/TRPM3/BCAT1/SATB2/LBR/SELE/BMI1/LECT2/ALG10B/IPO9/ZC3HAV1/SMCHD1/CPSF2
	RNAseq_Automatic_GEO_Signatures_Mouse_Up=Telomeres Suppress Retrotransposons Exp2 GSE118026 1	Adipose tissue	RNAseq_Automatic_GEO_Signatures_Mouse_Up	X5FvsW5F	Telomeres Suppress Retrotransposons Exp2 GSE118026 1	178	0.264101	1.39075	0.0185877	0.0373882	0.0171949	4122	tags=32%, list=25%, signal=24%	ARHGEF26/UNC13B/SLC41A1/USP48/ZEB1/ITGA9/TRIM24/ADAMTS9/YES1/SALL3/TRIM44/KDM5D/CECR2/BAZ2B/CALCOCO2/P2RX7/ASS1/SMAD7/CYYR1/PRICKLE2/FAM81A/NR2C2/WNK1/AFF1/PMAIP1/BACH2/KDM2B/TBX3/DDX3Y/AP1S2/SLC6A6/TMTC3/LATS2/RBSN/TTLL6/ALMS1/EOMES/STK35/SFRP1/ENG/NGFR/PIGN/PLK2/EXOC6B/SLC4A11/KDM5A/RTKN/SPINT1/DUSP14/ATP8B2/DIO3/PERP/ZC3HAV1/PLXNA1/SERINC3/GRB10/ERC1
	Virus_Perturbations_from_GEO_down=HIV-1 LAI 12Hour-UV treatment GSE56484	Adipose tissue	Virus_Perturbations_from_GEO_down	X5FvsW5F	HIV-1 LAI 12Hour-UV treatment GSE56484	245	0.256407	1.40804	0.00727879	0.0171175	0.00831189	4108	tags=30%, list=25%, signal=23%	SBF2/F2RL1/PWWP2A/MYO9A/CDC42BPA/ZNF827/RRAGD/TJP2/PSD2/TRIM33/MYO1D/TBCEL/IVNS1ABP/SWAP70/PHF20L1/GIGYF2/PRDM15/XPR1/DLL1/KDM3A/SETD5/CSPP1/KLHL29/TBX1/FAM81A/ACSL3/CDHR3/SLC12A5/POLR2A/SLC12A2/ARID2/SRGAP2C/KIF6/GAB3/PARP8/OSBPL6/MDH1B/PPHLN1/ARL5B/TRAPPC8/SLK/PLCH1/PKN2/PTPN3/HABP2/ATP1B1/GAS8/MYO5C/INTS6/CXXC4/SUZ12/PLXNC1/USP37/BMPR2/NEK1/CCDC74B/SMAD2/ATP7A/DHX36/CPEB4/DISC1/ZFP91/EPB41L4B/…
	Virus_Perturbations_from_GEO_up=HIV-1 LAI 12Hour-UV treatment GSE56484	Adipose tissue	Virus_Perturbations_from_GEO_up	X5FvsW5F	HIV-1 LAI 12Hour-UV treatment GSE56484	259	-0.292635	-1.62541	0.000106058	0.00062285	0.000351159	4863	tags=42%, list=29%, signal=30%	LEPROTL1/SAP25/ATP12A/GALM/PLAU/PPP1R14B/ST3GAL3/YWHAE/USP41P/GPX1/TBC1D22A/SCAMP5/NUDT14/MIF/PIF1/GPR153/PI16/NR1H3/GNPAT/NAGK/CHTOP/CD63/RPUSD3/GTF3C5/GUSB/ART5/KIAA2013/BAX/TAX1BP3/HSCB/PLA1A/LGALS1/EMILIN2/PSMC1/TRAPPC3/SV2A/RPL3/PNKP/RGS18/PDLIM3/PPP1R8/XRCC1/GSS/BRI3/B3GALT6/NUDT2/METTL22/LYSMD1/NKIRAS2/BOLA2B/BATF3/OAZ2/C1QBP/SHARPIN/NQO2/UBB/UROD/BTD/RMND1/MSRB2/HIGD2A/RPL13/EEF1D/AIF1/EI…
	WikiPathway_2021_Human=DNA Mismatch Repair WP531	Adipose tissue	WikiPathway_2021_Human	X5FvsW5F	DNA Mismatch Repair WP531	22	-0.522031	-1.77664	0.00578203	0.036	0.0270263	4981	tags=73%, list=30%, signal=51%	EXO1/RFC2/POLE/POLD1/POLD2/RFC5/RFC3/MSH6/PCNA/RFC4/POLE4/POLE3/POLD4/MSH2/RPA2/RPA3
	WikiPathways_2016=DNA Damage Response (only ATM dependent) Homo sapiens WP710	Adipose tissue	WikiPathways_2016	X5FvsW5F	DNA Damage Response (only ATM dependent) Homo sapiens WP710	105	0.310737	1.47135	0.00741432	0.039758	0.0290691	3045	tags=30%, list=18%, signal=25%	DVL1/PIK3C2B/SMAD3/PIK3CB/TCF7/CTNNB1/MDM2/AKT3/KRAS/MAP3K1/WNT6/APC/JUN/DVL3/PIK3C2A/SOS2/TP73/PMAIP1/CCND1/PPP2R5E/BCL6/TCF7L2/GSK3B/PIK3R3/FOSL1/SOS1/LEF1/MYC/PIK3C2G/MAP3K7/MAPK10/SMAD4
	WikiPathways_2019_Human=DNA Damage Response (only ATM dependent) WP710	Adipose tissue	WikiPathways_2019_Human	X5FvsW5F	DNA Damage Response (only ATM dependent) WP710	105	0.317555	1.53707	0.00803327	0.0419633	0.0310427	3795	tags=36%, list=23%, signal=28%	DVL1/PIK3C2B/SMAD3/PIK3CB/TCF7/CTNNB1/MDM2/AKT3/KRAS/MAP3K1/WNT6/APC/JUN/DVL3/PIK3C2A/SOS2/TP73/PMAIP1/CCND1/PPP2R5E/BCL6/TCF7L2/GSK3B/PIK3R3/FOSL1/SOS1/LEF1/MYC/PIK3C2G/MAP3K7/MAPK10/SMAD4/SHC1/TCF7L1/PIK3CA/INSR/NFKB1/PIK3R5
	C2=DACOSTA_UV_RESPONSE_VIA_ERCC3_COMMON_DN	Liver	C2	X5LvsW5L	DACOSTA_UV_RESPONSE_VIA_ERCC3_COMMON_DN	454	0.582156	3.26125	1e-10	7.38028e-09	5.61898e-09	3162	tags=54%, list=21%, signal=44%	FUBP1/ZC3H4/BBX/TJP2/ADAM10/TRIO/CDK17/AKAP9/ATAD2B/RBFOX2/C2CD5/CDC27/MYO10/MBD2/CLOCK/HMGXB4/MED13/GOLGA4/UBE3A/PJA2/YAP1/JUN/PICALM/TCF12/PRKACB/MARCHF6/ATP13A3/LARP4/UBR5/PHIP/HELZ/CEP135/RCOR1/ATP2B1/FAT1/XPO1/CAMSAP2/CDC42BPA/ITSN1/MDN1/GAPVD1/ASAP2/PPP2R3A/USP9X/CLASP2/MYCBP2/PARG/BAZ2B/PDS5A/SMCHD1/COL5A2/NEK7/PRRC2C/HOMER1/LARP4B/ENC1/TRAPPC8/REV3L/SLK/KAT6A/CKAP5/TRIM2/CREB3L2/APPBP2/RB…
	C2=DAZARD_UV_RESPONSE_CLUSTER_G6	Liver	C2	X5LvsW5L	DAZARD_UV_RESPONSE_CLUSTER_G6	141	0.607148	2.95468	1e-10	7.38028e-09	5.61898e-09	2052	tags=46%, list=14%, signal=40%	BBX/NFKB1/MLH3/MBD2/VLDLR/CENPC/MARCHF6/ATP13A3/UBR5/PHIP/ATP2B1/FAT1/XPO1/DOCK9/MICAL2/BCL7A/SP3/REV3L/KAT6A/STRN/CREB3L2/APPBP2/RBPJ/ATF2/TLK2/KLHL9/USP24/AGO2/FRYL/IRS1/DOP1A/BIRC2/ABL1/ZMYND8/MEGF9/OTUD4/FNBP1L/MAST4/SPOP/KLF7/PMS1/LSM14A/MECP2/VPS13B/ADGRL2/QKI/MTUS1/CLASP1/RABGAP1L/CHD9/PAFAH1B1/RRP1B/PPP1R12A/WAPL/ZNF638/JARID2/SMC5/CNOT4/TOGARAM1/SUCO/EXPH5/KAT6B/KIF2A/TLK1/MTCL1
	C2=DAZARD_RESPONSE_TO_UV_NHEK_DN	Liver	C2	X5LvsW5L	DAZARD_RESPONSE_TO_UV_NHEK_DN	288	0.548832	2.94129	1e-10	7.38028e-09	5.61898e-09	3775	tags=57%, list=25%, signal=43%	ZC3H4/BBX/DIDO1/NFKB1/AKAP9/MLH3/MBD2/RIF1/HMGXB4/VLDLR/CENPC/CTCF/MARCHF6/ATP13A3/ERBB3/UBR5/PHIP/HELZ/ATP2B1/FAT1/XPO1/GAPVD1/DOCK9/MICAL2/BAZ2B/BICRAL/BCL7A/WDFY3/SP3/REV3L/CDKN1B/KANK1/KAT6A/STRN/CREB3L2/APPBP2/RBPJ/KDM5A/FEM1B/ATF2/TLK2/KLHL9/USP24/CHD1/AGO2/AHR/FRYL/IRS1/DOP1A/MTM1/BIRC2/KBTBD2/ABL1/ICE1/MED13L/ZMYND8/MEGF9/OTUD4/NFYA/FNBP1L/KIAA0232/MAST4/BPTF/SPOP/CBLB/KLF7/PMS1/LPP/CEP17…
	C2=DACOSTA_UV_RESPONSE_VIA_ERCC3_XPCS_DN	Liver	C2	X5LvsW5L	DACOSTA_UV_RESPONSE_VIA_ERCC3_XPCS_DN	80	0.627182	2.758	1e-10	7.38028e-09	5.61898e-09	3786	tags=65%, list=25%, signal=49%	NFKB1/BMPR1A/VLDLR/CENPC/AKAP10/MYO9B/AGFG1/DOCK9/ABCE1/PLCE1/CDKN1B/RPS6KA3/MALT1/AGO2/RANBP2/ACAP2/ARAP2/AVL9/EIF3A/SON/ATRN/VPS13B/FAM193A/PCNT/WWP1/SOS2/RALGAPB/GPATCH8/MTAP/TOGARAM1/PDS5B/DLG1/IL6/ATP8B1/ZEB2/MPHOSPH9/ADCY9/DOCK4/GRK5/ASXL1/NFATC3/PIK3C2A/SMAD4/BDNF/IGF1R/RB1CC1/SFMBT1/TSC22D2/DST/TMEM131L/WDR37/TGFBR3
	C2=DACOSTA_UV_RESPONSE_VIA_ERCC3_UP	Liver	C2	X5LvsW5L	DACOSTA_UV_RESPONSE_VIA_ERCC3_UP	290	-0.414909	-2.25703	1e-10	7.38028e-09	5.61898e-09	3781	tags=44%, list=25%, signal=34%	TBCC/ERCC2/NOP2/CDO1/FKBP1A/NEU1/CCNE1/ERCC1/PQBP1/MDK/THAP3/SQSTM1/GRHPR/RAB8A/TRIM13/TM7SF2/BAD/PDAP1/ZFPL1/HAUS3/TK1/TFAM/AGPAT2/PPIE/SLC1A5/SMPDL3A/MAZ/MCM5/SERPINH1/SAC3D1/BAG1/PLTP/ALDOA/SAP18/OAZ2/SHMT2/CDKN2C/PAFAH1B3/GET3/MICB/CZIB/ARRB2/S100A13/PAQR4/PGF/NDUFV1/AAMP/TST/ATP6V1F/GNL1/PPP1CA/ATF3/PPP2R5D/FGFR3/CDC34/IRF1/DNASE2/PSMC3/BUD23/ABCB6/PDLIM7/MEA1/NME3/CREM/TUBB2A/BRMS1/ASL/MRPS…
	C2=ENK_UV_RESPONSE_KERATINOCYTE_DN	Liver	C2	X5LvsW5L	ENK_UV_RESPONSE_KERATINOCYTE_DN	450	0.365047	2.04025	1e-10	7.38028e-09	5.61898e-09	2581	tags=32%, list=17%, signal=28%	TJP2/MTMR4/BCL6/RBFOX2/MYO10/MBD2/TP53BP1/AKAP10/USP7/GOLGA4/PICALM/CTCF/UBR5/ATP2A2/FAT1/XPO1/ITSN1/CDC23/ATP6V1A/CLTC/PURA/ABCE1/ZFR/MIA2/TRIM23/PRPF4B/CDKN1B/KAT6A/SRSF11/ACBD3/TRIP12/KDM5A/FMR1/OGT/KRAS/TLK2/ZMYND11/WNT5A/MTF2/MALT1/PARP1/RANBP2/IRS1/TARBP1/MACF1/PCGF3/BIRC2/TPR/CD2AP/DOP1B/DDX3Y/ZMYND8/LYST/BPTF/RAB14/CUX1/KLF7/KHSRP/AGPS/RP2/ATR/CREB1/HPS5/WWTR1/PPIG/DYRK2/SRSF1/DDX17/PKD2/…
	C2=MONNIER_POSTRADIATION_TUMOR_ESCAPE_UP	Liver	C2	X5LvsW5L	MONNIER_POSTRADIATION_TUMOR_ESCAPE_UP	382	0.351752	1.94334	4.51027e-10	2.95423e-08	2.2492e-08	3302	tags=35%, list=22%, signal=28%	BBX/BACE1/CREBZF/EAF1/DDX6/INTS2/DDX46/MYO10/EIF4G1/XPO4/GON4L/MAP3K7/EEIG1/YAP1/ZNF322/ATP2B1/SLC35B4/ATP2A2/ALG10B/BTAF1/AKAP1/MSI2/AP1AR/XPO5/ABCE1/PDPR/GPC1/KPNB1/SMARCA4/INTS6/POP1/NAA15/TRIM2/MTDH/NAA25/MTR/XPO6/ABLIM1/MCC/SLC12A2/ABITRAM/MTF2/AGO2/TAOK1/MLEC/TSPAN14/CCAR1/CCNT1/SLC22A23/PTPN11/OTUD4/DYNLL2/TIRAP/SSX2IP/RBM27/RSRC2/TSR1/NIPBL/GSPT1/SPTBN1/GOSR2/POLR1A/MTMR9/ASPH/URB2/SNTB2/…
	C2=TAKAO_RESPONSE_TO_UVB_RADIATION_UP	Liver	C2	X5LvsW5L	TAKAO_RESPONSE_TO_UVB_RADIATION_UP	73	-0.52852	-2.31281	1.13099e-07	5.29141e-06	4.02861e-06	3601	tags=58%, list=24%, signal=44%	UQCRFS1/UBB/IER2/DBI/UBXN1/COX5B/COX6C/SAP18/PSMA6/SEM1/RPS28/COX8A/DYNLL1/COX6A1/PLCL1/POLR2L/SNRPF/COX5A/SELENOW/COX7A2/PTOV1/SAT1/FTH1/CCDC85B/PRDX2/SOD1/COX4I1/RPS9/RPS5/EEF1D/ARF5/ATP6V0B/CDC37/H2AZ1/ELF3/GPX4/RPL10A/RPL27A/GPS2/PFDN5/RPL36A/RPS25
	C2=GENTILE_UV_RESPONSE_CLUSTER_D2	Liver	C2	X5LvsW5L	GENTILE_UV_RESPONSE_CLUSTER_D2	36	0.605544	2.22998	7.45315e-06	0.000231092	0.000175942	3979	tags=61%, list=26%, signal=45%	ZC3H4/MAT2A/RYBP/SECISBP2L/CHD1/PCGF3/BACH1/GTF2E1/NRIP1/NUP153/KIF2A/ZNF217/SATB2/ZBED4/PNN/RAPGEF2/EDRF1/N4BP1/PHF3/BDNF/SNX4/GAS1
	C2=DAZARD_RESPONSE_TO_UV_SCC_DN	Liver	C2	X5LvsW5L	DAZARD_RESPONSE_TO_UV_SCC_DN	111	0.41454	1.93421	8.7003e-06	0.000265056	0.0002018	3362	tags=42%, list=22%, signal=33%	CTCF/ATP13A3/RYBP/ASAP2/BAZ2B/SLK/KAT6A/RBPJ/TLK2/CHD1/MTF2/AGO2/KBTBD2/CRKL/DDX3Y/ZMYND8/MAST4/SPOP/ANKRD46/KLF7/BRD1/FOXJ3/SACS/MFAP1/TRAM2/CHD8/KDM2A/TGIF1/YTHDF3/JARID2/CNOT4/NUP153/KIF2A/TLK1/POGZ/PUM1/CCN1/DYRK1A/SHOC2/COIL/BLCAP/RAPGEF2/PATZ1/N4BP1/ARL4C/AMD1/PHF3
	C2=SESTO_RESPONSE_TO_UV_C5	Liver	C2	X5LvsW5L	SESTO_RESPONSE_TO_UV_C5	46	0.538484	2.13016	2.61274e-05	0.000671116	0.000510954	3192	tags=48%, list=21%, signal=38%	JAG1/RCOR1/SLK/CKAP5/ABLIM1/CLINT1/ZNF148/WWP1/PAFAH1B1/EIF2AK2/GSK3B/TLK1/NCOR2/TGFBR2/PKN2/YES1/PUM1/PPP4R1/FAM120A/PBX3/RASA1/PIK3R4
	C2=GENTILE_UV_RESPONSE_CLUSTER_D6	Liver	C2	X5LvsW5L	GENTILE_UV_RESPONSE_CLUSTER_D6	34	0.557272	2.02477	0.000109086	0.00220699	0.00168029	2690	tags=38%, list=18%, signal=31%	HMGXB4/MEIS2/CDK7/ZMYND8/NFYA/RAB14/QKI/MFAP1/PAFAH1B1/NCK1/STRN3/PUM2/CSTF3
	C2=DAZARD_UV_RESPONSE_CLUSTER_G1	Liver	C2	X5LvsW5L	DAZARD_UV_RESPONSE_CLUSTER_G1	51	-0.492964	-1.97413	0.000137962	0.00268743	0.00204607	5460	tags=71%, list=36%, signal=45%	OAS2/PGK1/CRYBA4/COX17/PLXNA3/SEC61G/TXN/ZNF330/HTR4/ERCC2/STK17B/RPS27/UQCRB/COX7C/TK1/NDUFA1/NR4A2/RANBP1/NDUFC1/GPAA1/DYNLL1/TUBB2A/RPL37/RPL31/SNRPE/COX7A2/RPL30/RPL38/RPS21/MYL6/RPS23/GUK1/RPL37A/RPL34/MVP/RPL36A
	C2=GENTILE_UV_RESPONSE_CLUSTER_D9	Liver	C2	X5LvsW5L	GENTILE_UV_RESPONSE_CLUSTER_D9	25	0.613229	2.09272	0.00013917	0.00269095	0.00204876	1551	tags=36%, list=10%, signal=32%	UBR5/PRRC2C/ACVR1B/RBPJ/CD2AP/KIAA0232/DYRK2/CCSER2/TGIF1
	C2=DAZARD_UV_RESPONSE_CLUSTER_G5	Liver	C2	X5LvsW5L	DAZARD_UV_RESPONSE_CLUSTER_G5	10	-0.739837	-1.94252	0.000821927	0.0102059	0.00777027	2479	tags=70%, list=16%, signal=58%	NUCB1/EIF3G/RPS2/GPI/RALY/RACK1/TYMP
	C2=MONNIER_POSTRADIATION_TUMOR_ESCAPE_DN	Liver	C2	X5LvsW5L	MONNIER_POSTRADIATION_TUMOR_ESCAPE_DN	360	-0.2638	-1.46845	0.00116404	0.0132599	0.0100954	3790	tags=35%, list=25%, signal=27%	PTRH2/UBALD2/CRYZ/PLEKHF1/MXD3/TSPYL1/ACSS2/HIKESHI/MUS81/APIP/ZFAND6/GSTO2/IER2/STK17B/STAT1/GRHPR/AMDHD2/DBP/CHID1/DYNLT3/TM7SF2/PRELID2/GSN/GBP2/E2F7/DNPEP/EBP/PPP1R35/MGST3/TTC13/MFGE8/PBXIP1/MIX23/CNIH2/SGO1/PLTP/NDFIP2/PFKL/VAPB/COMMD6/PPP1R15A/PCBD2/PRKRA/TMEM37/NIT1/PNKP/CEP72/GPR19/TRAPPC6A/ISG20/NSMCE1/C15orf48/KAT8/HPF1/GJB5/ITGB5/SLC66A3/NAE1/KRT18/CLIC1/POPDC3/PIGBOS1/BLVRA/SRSF5/PDE…
	C2=ENK_UV_RESPONSE_EPIDERMIS_DN	Liver	C2	X5LvsW5L	ENK_UV_RESPONSE_EPIDERMIS_DN	472	0.248689	1.39732	0.00136599	0.014912	0.0113533	2663	tags=23%, list=18%, signal=19%	RPS6KA5/ZNF207/NDRG1/AQP3/EIF2AK3/ARID1A/HIF1A/MAT2A/PIK3CB/YAP1/MARCHF6/RYBP/ATP2B1/CRLF3/HOOK1/RNF19A/NEO1/DNAJC1/LEMD3/PELI2/ENTPD7/KMT2A/TCF4/GNAI1/HOMER1/ABR/INTS6/UTRN/SPON2/INSR/KDM6A/RPS6KA3/PLIN2/FEM1B/ACSL1/F3/IRS2/EPHX2/CDK7/RORA/NCOA1/APC/ERBIN/TGFA/ATP7A/KPNA4/EPHA2/PIGA/BRD3/PLD1/ID4/ATXN7/LIMA1/NFATC1/LPP/FAM8A1/TULP4/GSPT1/TRPS1/ABCD3/CORO1C/ADAMTS1/AFF4/HERC1/OXSR1/DHX8/SNAI2/STA…
	C2=SESTO_RESPONSE_TO_UV_C2	Liver	C2	X5LvsW5L	SESTO_RESPONSE_TO_UV_C2	53	0.448032	1.83258	0.00174087	0.0177129	0.0134857	2610	tags=34%, list=17%, signal=28%	HIF1A/JAG1/ATP13A3/ERBB3/FAT1/XPO1/KANK1/KAT6A/F3/TJP1/KIF5B/NRIP1/PSME4/SRPK2/ZKSCAN1/CXADR/ELL2/CCNG1
	C2=RASHI_RESPONSE_TO_IONIZING_RADIATION_6	Liver	C2	X5LvsW5L	RASHI_RESPONSE_TO_IONIZING_RADIATION_6	74	-0.378643	-1.66439	0.00237577	0.0219015	0.0166747	3830	tags=43%, list=25%, signal=32%	BAG6/EMP3/SUGT1/CD79B/PLEKHO1/SAAL1/GBP2/SELPLG/MAZ/S100A8/ALDOA/CXCL9/SLPI/CFP/MRPL41/RRP7A/BRIX1/SLC66A3/LAPTM5/ADH1B/SLFN12L/TYROBP/FERMT3/ZCCHC3/UNC93B1/PSMB9/CCL8/IFIT1B/DDX52/RHOH/TMEM70/KNG1
	C2=SESTO_RESPONSE_TO_UV_C6	Liver	C2	X5LvsW5L	SESTO_RESPONSE_TO_UV_C6	35	-0.464863	-1.72614	0.00412744	0.0327198	0.0249112	4848	tags=54%, list=32%, signal=37%	ECH1/DUT/JUND/FDPS/CYB5A/CKS1B/XRCC6/RBP1/ACY1/DHCR24/ITGB5/SND1/PTGS1/ATF4/COMMD1/RRAS/PTGR1/STK25/PYGL
	C2=REACTOME_INHIBITION_OF_DNA_RECOMBINATION_AT_TELOMERE	Liver	C2	X5LvsW5L	REACTOME_INHIBITION_OF_DNA_RECOMBINATION_AT_TELOMERE	40	-0.448169	-1.72078	0.00558951	0.0405665	0.0308853	3112	tags=48%, list=21%, signal=38%	H4C3/POLR2I/POLR2K/TINF2/TERF1/H2AJ/POLR2L/POLR2F/DAXX/POLR2E/POLR2J/H3-3A/POLR2C/ACD/POLR2H/H2AZ1/H2AC20/H2AZ2/POLR2D
	C2=GENTILE_UV_RESPONSE_CLUSTER_D4	Liver	C2	X5LvsW5L	GENTILE_UV_RESPONSE_CLUSTER_D4	54	0.408788	1.67504	0.00712764	0.048505	0.0369293	2503	tags=37%, list=17%, signal=31%	BMPR1A/ATP13A3/ATP2A2/XPO1/GNAI1/KANK1/CLINT1/RAB1A/DDX17/KRIT1/DICER1/UFL1/SPEN/MAPK6/POGZ/SMURF2/ZFP36/DDX3X/ZBTB18/PUM1
	C2=DACOSTA_UV_RESPONSE_VIA_ERCC3_TTD_UP	Liver	C2	X5LvsW5L	DACOSTA_UV_RESPONSE_VIA_ERCC3_TTD_UP	56	-0.390309	-1.60487	0.00753985	0.0496342	0.037789	3505	tags=43%, list=23%, signal=33%	ERCC2/MDK/STAT1/BAD/PDAP1/TLE5/KISS1/GET3/PGF/AAMP/GNL1/BUD23/UBL4A/PDLIM7/COX6A1/MRPS12/MRPL28/PLD3/SAT1/ARPC4/GALK1/BSG/STK25/GCH1
	C7=GSE10211_UV_INACT_SENDAI_VS_LIVE_SENDAI_VIRUS_TRACHEAL_EPITHELIAL_CELLS_UP	Liver	C7	X5LvsW5L	GSE10211_UV_INACT_SENDAI_VS_LIVE_SENDAI_VIRUS_TRACHEAL_EPITHELIAL_CELLS_UP	136	0.337009	1.62242	0.000637582	0.00439587	0.00284962	2571	tags=32%, list=17%, signal=26%	TECPR2/KLHL18/EPM2AIP1/NCAPD3/MTR/SPOPL/POU6F1/MACF1/TBC1D1/CD2AP/JAKMIP1/LMBR1/HEATR5A/RBSN/HYKK/KLHL5/IQGAP2/CENPJ/POLR1A/TRUB1/NUMB/PDE7A/STX17/USP53/NLK/TMEM186/RICTOR/LTN1/MAP3K3/ANKRD44/PHF20L1/PIM2/LRRC18/RAB11FIP4/EXD2/ATP8A1/FAM110B/ANKRD11/BBS7/INO80/TAL1/SGMS1/DYRK1A
	C5=GOBP_TELOMERE_MAINTENANCE	Liver	C5	X5LvsW5L	GOBP_TELOMERE_MAINTENANCE	127	0.340414	1.6178	0.00110119	0.0144855	0.011434	1944	tags=24%, list=13%, signal=21%	YLPM1/RIF1/POT1/USP7/XRN1/NEK7/HUS1/TENT4B/TNKS/PARP1/HMBOX1/DCLRE1A/BRCA2/GNL3L/ATR/TNKS2/ATRX/PARP3/MAPK1/SLX4/ATM/RFC1/SMG1/RAD51D/NAF1/DNA2/DCLRE1C/SMC5/TERT/XRCC3/RECQL4
	C5=GOBP_TELOMERE_ORGANIZATION	Liver	C5	X5LvsW5L	GOBP_TELOMERE_ORGANIZATION	143	0.327041	1.5866	0.00143197	0.0177149	0.0139831	1944	tags=23%, list=13%, signal=20%	YLPM1/RIF1/POT1/USP7/XRN1/NEK7/HUS1/TENT4B/TNKS/H4C16/PARP1/HMBOX1/DCLRE1A/BRCA2/GNL3L/ATR/TNKS2/ATRX/PARP3/MAPK1/SLX4/ATM/RFC1/SMG1/RAD51D/NAF1/DNA2/DOT1L/DCLRE1C/SMC5/TERT/XRCC3/RECQL4
	C5=GOBP_REGULATION_OF_TELOMERE_MAINTENANCE	Liver	C5	X5LvsW5L	GOBP_REGULATION_OF_TELOMERE_MAINTENANCE	80	0.373375	1.6366	0.00303559	0.0302679	0.0238917	1608	tags=22%, list=11%, signal=20%	YLPM1/POT1/USP7/XRN1/NEK7/TENT4B/TNKS/PARP1/HMBOX1/GNL3L/ATR/TNKS2/ATRX/MAPK1/SLX4/ATM/SMG1/NAF1
	H=HALLMARK_UV_RESPONSE_UP	Liver	H	X5LvsW5L	HALLMARK_UV_RESPONSE_UP	147	-0.341625	-1.70318	0.00051509	0.00198111	0.00125123	3704	tags=34%, list=25%, signal=26%	CDO1/MSX1/CCNE1/SQSTM1/MMP14/CA2/PDAP1/ENO2/GRPEL1/RET/TAP1/FMO1/HMOX1/ALDOA/ONECUT1/SLC6A12/ARRB2/TST/ATP6V1F/MAPK8IP2/ATF3/CDC34/IRF1/PSMC3/PLCL1/TUBA4A/IGFBP2/PPT1/SELENOW/CNP/TMBIM6/POLG2/MRPL23/SPR/AP2S1/KLHDC3/ATP6V1C1/POLR2H/ALAS1/BSG/SLC25A4/SULT1A1/RXRB/GGH/STK25/GCH1/UROD/STARD3/APOM/BID
	GO_Biological_Process_2017=cellular response to DNA damage stimulus (GO:0006974)	Liver	GO_Biological_Process_2017	X5LvsW5L	cellular response to DNA damage stimulus (GO:0006974)	170	0.367355	1.83281	1.47706e-05	0.000881931	0.000769629	2158	tags=26%, list=14%, signal=23%	ALKBH8/BCL6/SHPRH/NEK4/RIF1/TP53BP1/SETX/YAP1/UBR5/SLF1/CASP9/TAF1/HUS1/BOD1L1/TRIP12/FMR1/HELB/ATF2/MCM8/PARP4/TLK2/ZBTB38/ZBTB4/CUL5/PARP1/TAOK1/RBBP5/APC/ABL1/ATR/DYRK2/NIPBL/ATM/USP47/RNF168/PSME4/SMC5/POLQ/TAOK3/XRCC3/MASTL/VAV3/NCOA6/XIAP/HERC2
	GO_Biological_Process_2017b=protein phosphorylation involved in DNA double-strand break processing (GO:1990802)	Liver	GO_Biological_Process_2017b	X5LvsW5L	protein phosphorylation involved in DNA double-strand break processing (GO:1990802)	295	0.395857	2.10376	1e-10	1.19186e-08	1.00393e-08	2417	tags=32%, list=16%, signal=27%	SIK2/NEK1/RPS6KA5/ADAM10/EIF2AK3/SMARCAD1/FRK/SNRK/NEK4/BMPR1A/BMP2K/FER/EIF2AK4/PRKACB/CDKL5/MAPK4/CDC42BPA/MAP3K2/NTRK1/MARK2/TAF1/MAPK9/NEK7/PRKCE/ACVR1B/LRRK2/STK4/PASK/MERTK/CHUK/TLK2/TAOK1/CCNT1/PDGFB/HIPK3/PAK2/LATS1/CREB1/MTOR/DYRK2/BRAF/LMTK2/MINK1/GMFB/MAPK8/MAPK1/BIRC6/WNK1/ATM/OXSR1/MAP4K3/PRKCZ/SRPK2/HIPK2/AAK1/HUNK/IRAK1/DNA2/IRAK2/MAP4K5/LATS2/NLK/RNASEL/STK10/PDPK1/EIF2AK2/AKT3/MA…
	GO_Biological_Process_2017b=DNA damage induced protein phosphorylation (GO:0006975)	Liver	GO_Biological_Process_2017b	X5LvsW5L	DNA damage induced protein phosphorylation (GO:0006975)	447	0.36865	2.04994	1e-10	1.19186e-08	1.00393e-08	2417	tags=29%, list=16%, signal=25%	SIK2/NEK1/RPS6KA5/ADAM10/ALKBH8/EIF2AK3/BCL6/FRK/SHPRH/SNRK/NEK4/BMPR1A/BMP2K/TP53BP1/FER/SETX/YAP1/EIF2AK4/PRKACB/UBR5/CDKL5/MAPK4/SLF1/SLF2/CDC42BPA/MAP3K2/NTRK1/MARK2/CASP9/TAF1/MAPK9/NEK7/HUS1/PRKCE/BOD1L1/ACVR1B/TRIP12/LRRK2/FMR1/HELB/STK4/PASK/ATF2/MCM8/MERTK/CHUK/PARP4/TLK2/ZBTB38/ZBTB4/CUL5/PARP1/TAOK1/RBBP5/CCNT1/APC/PDGFB/HIPK3/ABL1/PAK2/LATS1/ATR/CREB1/MTOR/DYRK2/NIPBL/BRAF/LMTK2/MINK1…
	GO_Biological_Process_2017b=DNA damage checkpoint (GO:0000077)	Liver	GO_Biological_Process_2017b	X5LvsW5L	DNA damage checkpoint (GO:0000077)	188	0.351087	1.76602	2.94656e-05	0.00122605	0.00103272	2158	tags=25%, list=14%, signal=22%	ALKBH8/BCL6/SHPRH/NEK4/CLOCK/TP53BP1/SETX/YAP1/UBR5/SLF1/SLF2/CASP9/TAF1/HINFP/HUS1/BOD1L1/TRIP12/FMR1/HELB/ATF2/MCM8/PARP4/TLK2/ZBTB38/ZBTB4/CUL5/PARP1/TAOK1/RBBP5/APC/ABL1/ATR/DYRK2/NIPBL/ATM/USP47/RNF168/PSME4/DOT1L/SMC5/TAOK3/XRCC3/MASTL/VAV3/NCOA6/XIAP/HERC2
	GO_Biological_Process_2017b=histone H4 acetylation involved in response to DNA damage stimulus (GO:2000776)	Liver	GO_Biological_Process_2017b	X5LvsW5L	histone H4 acetylation involved in response to DNA damage stimulus (GO:2000776)	199	0.342161	1.72775	3.06804e-05	0.00126908	0.00106897	2158	tags=25%, list=14%, signal=22%	ALKBH8/BCL6/SHPRH/NEK4/TP53BP1/SETX/YAP1/UBR5/SLF1/SLF2/CASP9/TAF1/EP300/HUS1/BOD1L1/TRIP12/FMR1/HELB/ATF2/MCM8/PARP4/NAA40/TLK2/ZBTB38/ZBTB4/CUL5/PARP1/TAOK1/RBBP5/APC/ABL1/BRCA2/ATR/DYRK2/NIPBL/ATM/USP47/RNF168/PSME4/BEND3/SMC5/TAOK3/XRCC3/EP400/MASTL/ELP4/VAV3/NCOA6/XIAP/HERC2
	GO_Biological_Process_2017b=telomere maintenance in response to DNA damage (GO:0043247)	Liver	GO_Biological_Process_2017b	X5LvsW5L	telomere maintenance in response to DNA damage (GO:0043247)	197	0.339695	1.71487	4.1092e-05	0.00166069	0.00139882	2158	tags=25%, list=14%, signal=22%	ALKBH8/BCL6/SHPRH/NEK4/TP53BP1/SETX/YAP1/UBR5/SLF1/SLF2/CASP9/TAF1/HUS1/BOD1L1/TRIP12/FMR1/HELB/ATF2/MCM8/PARP4/TLK2/ZBTB38/ZBTB4/CUL5/PARP1/TAOK1/RBBP5/APC/ABL1/ATR/DYRK2/NIPBL/PARP3/ATM/USP47/RNF168/PSME4/RAD51D/DNA2/SMC5/TERT/TAOK3/XRCC3/RECQL4/MASTL/VAV3/NCOA6/XIAP/HERC2
	GO_Biological_Process_2017b=regulation of transcription from RNA polymerase II promoter in response to DNA damage (GO:1990248)	Liver	GO_Biological_Process_2017b	X5LvsW5L	regulation of transcription from RNA polymerase II promoter in response to DNA damage (GO:1990248)	175	0.353108	1.75097	4.28613e-05	0.00172229	0.00145071	2158	tags=25%, list=14%, signal=22%	ALKBH8/BCL6/SHPRH/NEK4/TP53BP1/SETX/YAP1/UBR5/SLF1/SLF2/CASP9/TAF1/HUS1/BOD1L1/TRIP12/FMR1/HELB/ATF2/MCM8/PARP4/TLK2/ZBTB38/ZBTB4/CUL5/PARP1/TAOK1/RBBP5/APC/ABL1/ATR/DYRK2/NIPBL/ATM/USP47/RNF168/PSME4/SMC5/TAOK3/XRCC3/MASTL/VAV3/NCOA6/XIAP/HERC2
	GO_Biological_Process_2017b=cellular response to DNA damage stimulus (GO:0006974)	Liver	GO_Biological_Process_2017b	X5LvsW5L	cellular response to DNA damage stimulus (GO:0006974)	174	0.355317	1.76633	4.56214e-05	0.0018023	0.00151811	2158	tags=25%, list=14%, signal=22%	ALKBH8/BCL6/SHPRH/NEK4/TP53BP1/SETX/YAP1/UBR5/SLF1/SLF2/CASP9/TAF1/HUS1/BOD1L1/TRIP12/FMR1/HELB/ATF2/MCM8/PARP4/TLK2/ZBTB38/ZBTB4/CUL5/PARP1/TAOK1/RBBP5/APC/ABL1/ATR/DYRK2/NIPBL/ATM/USP47/RNF168/PSME4/SMC5/TAOK3/XRCC3/MASTL/VAV3/NCOA6/XIAP/HERC2
	GO_Biological_Process_2017b=histone H3-K56 acetylation in response to DNA damage (GO:0097044)	Liver	GO_Biological_Process_2017b	X5LvsW5L	histone H3-K56 acetylation in response to DNA damage (GO:0097044)	174	0.355317	1.76633	4.56214e-05	0.0018023	0.00151811	2158	tags=25%, list=14%, signal=22%	ALKBH8/BCL6/SHPRH/NEK4/TP53BP1/SETX/YAP1/UBR5/SLF1/SLF2/CASP9/TAF1/HUS1/BOD1L1/TRIP12/FMR1/HELB/ATF2/MCM8/PARP4/TLK2/ZBTB38/ZBTB4/CUL5/PARP1/TAOK1/RBBP5/APC/ABL1/ATR/DYRK2/NIPBL/ATM/USP47/RNF168/PSME4/SMC5/TAOK3/XRCC3/MASTL/VAV3/NCOA6/XIAP/HERC2
	GO_Biological_Process_2017b=signal transduction in response to DNA damage (GO:0042770)	Liver	GO_Biological_Process_2017b	X5LvsW5L	signal transduction in response to DNA damage (GO:0042770)	179	0.335954	1.67626	0.000155423	0.00505987	0.00426201	2158	tags=25%, list=14%, signal=21%	ALKBH8/BCL6/SHPRH/NEK4/TP53BP1/SETX/YAP1/UBR5/SLF1/SLF2/CASP9/TAF1/HUS1/BOD1L1/TRIP12/FMR1/HELB/ATF2/MCM8/PARP4/TLK2/ZBTB38/ZBTB4/CUL5/PARP1/TAOK1/RBBP5/APC/ABL1/ATR/DYRK2/NIPBL/ATM/USP47/RNF168/PSME4/SMC5/TAOK3/XRCC3/MASTL/VAV3/NCOA6/XIAP/HERC2
	GO_Biological_Process_2017b=intrinsic apoptotic signaling pathway in response to DNA damage (GO:0008630)	Liver	GO_Biological_Process_2017b	X5LvsW5L	intrinsic apoptotic signaling pathway in response to DNA damage (GO:0008630)	203	0.324648	1.63964	0.000195966	0.00593664	0.00500052	2229	tags=24%, list=15%, signal=21%	ALKBH8/BCL6/SHPRH/NEK4/TP53BP1/SETX/YAP1/UBR5/SLF1/SLF2/CASP9/TAF1/HUS1/BOD1L1/TRIP12/FMR1/HELB/ATF2/MCM8/PARP4/TLK2/ZBTB38/ZBTB4/CUL5/PARP1/TAOK1/RBBP5/APC/ABL1/EPHA2/CASP2/ATR/DYRK2/NIPBL/ATM/USP47/RNF168/PSME4/APAF1/HIPK2/SMC5/TAOK3/XRCC3/MASTL/VAV3/NCOA6/XIAP/HERC2/DDX3X
	GO_Biological_Process_2017b=negative regulation of transcription from RNA polymerase II promoter in response to UV-induced DNA damage (GO:0010768)	Liver	GO_Biological_Process_2017b	X5LvsW5L	negative regulation of transcription from RNA polymerase II promoter in response to UV-induced DNA damage (GO:0010768)	415	0.268322	1.48095	0.000438453	0.00981912	0.00827079	3374	tags=31%, list=22%, signal=24%	NOTCH1/NFKB1/HCFC1/BCL6/FRK/YEATS2/MBD2/VLDLR/PRDM16/CTCF/DAB2IP/PROX1/RREB1/USP9X/TAF1/TBX3/EP300/PPARA/REST/SMAD2/SMARCA4/NCOR1/MTDH/RBPJ/SHH/ZNF281/ZNF174/EDN1/ZMYND11/ZBTB4/MTF2/PARP1/MEIS2/TPR/NFIC/CDC73/TRIM33/BPTF/MEF2A/NSD1/CUX1/DCAF1/BACH1/ASCL2/ZNF345/TBL1X/NIPBL/TRPS1/ELK4/MDM4/MECP2/DICER1/ZNF148/NRIP1/HDAC4/CHD8/SNAI2/TRIM37/TGIF1/FST/CAV1/FNIP1/SIN3A/SMARCA2/CNOT1/BEND3/TCERG1/E2F8/…
	GO_Biological_Process_2017b=DNA repair (GO:0006281)	Liver	GO_Biological_Process_2017b	X5LvsW5L	DNA repair (GO:0006281)	267	0.275646	1.4439	0.00332367	0.0414946	0.0349515	2329	tags=22%, list=15%, signal=19%	ALKBH8/BCL6/SHPRH/NEK4/FAN1/TP53BP1/SETX/YAP1/UBR5/SLF1/SLF2/CASP9/TAF1/PDS5A/HINFP/HUS1/BOD1L1/TRIP12/FMR1/HELB/ATF2/MCM8/PARP4/TLK2/ZBTB38/ZBTB4/CUL5/PARP1/TAOK1/RBBP5/APC/ABL1/BACH1/ATR/DYRK2/NIPBL/PARP3/SLX4/ATM/USP47/RNF168/PSME4/RAD51D/DOT1L/SMC5/POLH/TAOK3/XRCC3/RECQL4/MASTL/PDS5B/VAV3/NCOA6/POLI/XIAP/HERC2/XRCC2/XPC/MBD4/FBXO45
	GO_Biological_Process_2018=cellular response to DNA damage stimulus (GO:0006974)	Liver	GO_Biological_Process_2018	X5LvsW5L	cellular response to DNA damage stimulus (GO:0006974)	314	0.271122	1.45964	0.00178917	0.0347174	0.0291358	2343	tags=23%, list=16%, signal=20%	NEK1/ALKBH8/BCL6/SHPRH/NEK4/FAN1/CLOCK/TP53BP1/SETX/YAP1/BCL2L2/UBR5/SLF1/SLF2/CASP9/TAF1/PDS5A/HINFP/HUS1/UBA6/BOD1L1/TRIP12/FMR1/HELB/ATF2/MCM8/PARP4/TLK2/ZBTB38/ZBTB4/CUL5/PARP1/TAOK1/RBBP5/APC/ABL1/EPHA2/CASP2/BACH1/ATR/MTOR/DYRK2/NIPBL/PARP3/SLX4/ATM/USP47/RNF168/SMG1/POLA1/PSME4/RAD51D/DOT1L/SMC5/POLH/TAOK3/XRCC3/RECQL4/MASTL/PDS5B/VAV3/NCOA6/RFWD3/POLI/XIAP/CUL4B/HERC2/XRCC2/XPC/MBD4/FBXO4…
	GO_Cellular_Component_2017b=nuclear telomere cap complex (GO:0000783)	Liver	GO_Cellular_Component_2017b	X5LvsW5L	nuclear telomere cap complex (GO:0000783)	92	0.364626	1.63879	0.00227153	0.0205836	0.0150455	2409	tags=32%, list=16%, signal=27%	POT1/PURA/SMCHD1/TNKS/PARP1/CDC73/HMBOX1/THOC2/DCLRE1A/TERB1/BRCA2/ATR/TNKS2/ATRX/SLX4/ATM/RAD51D/LIG4/LRIF1/DNA2/DCLRE1C/MCM4/TERT/POLR2B/XRCC3/CBX5/MCM2/PPP1CB/PRKDC
	GO_Cellular_Component_2018=site of DNA damage (GO:0090734)	Liver	GO_Cellular_Component_2018	X5LvsW5L	site of DNA damage (GO:0090734)	31	0.571242	2.03283	0.000218879	0.00225445	0.00164351	2074	tags=39%, list=14%, signal=33%	SMARCAD1/TP53BP1/SLF1/SLF2/KDM4D/HUS1/HELB/ATF2/PARP3/RNF168/SMC5/RFWD3
	GO_Molecular_Function_2017b=damaged DNA binding (GO:0003684)	Liver	GO_Molecular_Function_2017b	X5LvsW5L	damaged DNA binding (GO:0003684)	393	0.252365	1.3854	0.00391459	0.0273758	0.0207829	2486	tags=22%, list=17%, signal=19%	PBX1/SMARCAD1/CREBZF/ARID1A/CLOCK/CENPC/SETX/ASCL3/JUN/GABPA/DENND4A/GTF3C3/PROX1/CTCFL/GTF3C4/MECOM/GTF2A1/EP300/PPARA/SMAD2/HINFP/TCF4/KAT6A/EPM2AIP1/ZNF395/RBPJ/ERCC6/GTF3C1/POU2F1/KDM5A/HP1BP3/CARF/PARP4/HUWE1/AHR/TAF4/CCNT1/RORA/ABL1/ZMYM4/NFYA/DCLRE1A/PMS1/HLTF/SP1/ELK4/KMT2D/MECP2/FOXP2/RFC1/POLA1/CHD8/RAD51D/RC3H2/DNMT3A/LIG4/DNA2/DCLRE1C/ARID4A/TERT/THRB/IRF6/RB1/LRRFIP1/SPTY2D1/MCM3AP/P…
	MSigDB_Hallmark_2020=DNA Repair	Liver	MSigDB_Hallmark_2020	X5LvsW5L	DNA Repair	144	-0.472361	-2.31025	1.19341e-10	1.98902e-09	1.25622e-09	3357	tags=44%, list=22%, signal=35%	ERCC8/SF3A3/POLE4/CDA/TK2/MPG/POLR2I/GTF2F1/DGUOK/SAC3D1/POLR2K/EDF1/ELL/POLL/PDE4B/NME1/TARBP2/POLD4/NT5C3A/STX3/POLR1C/POLR3C/NME3/VPS28/VPS37D/HCLS1/CMPK2/IMPDH2/ADRM1/TAF12/PCNA/POLR2F/SUPT4H1/NT5C/POLR2E/SURF1/APRT/CETN2/MPC2/POLB/SRSF6/PRIM1/POLR2J/RBX1/GUK1/POLR2C/TSG101/RFC2/GMPR2/POLR2H/MRPL40/UMPS/DAD1/TAF10/GTF2A2/CANT1/AAAS/GPX4/BOLA2/BCAP31/POLR2D/POLR1D/VPS37B/GTF2B
	Rare_Diseases_GeneRIF_ARCHS4_Predictions=Radiation induced cancer	Liver	Rare_Diseases_GeneRIF_ARCHS4_Predictions	X5LvsW5L	Radiation induced cancer	192	0.351067	1.78969	3.08505e-05	0.000114617	5.24749e-05	3361	tags=36%, list=22%, signal=29%	HCFC1/BLTP2/EIF4G1/CLUH/ATP13A3/PIEZO1/CLTC/ZDHHC5/KPNB1/NCAPD3/HMGXB3/LARP1/GTF3C1/NCAPG2/TRIP12/TFDP1/ANKRD52/HUWE1/MLEC/CAD/PTPN11/ABL1/SEC16A/KHSRP/PI4K2B/EIF3A/SRSF1/UBP1/HNRNPUL1/HYOU1/NUP205/NUP188/UBE3C/RAD23B/PRPF8/IRAK1/RCC1/CNOT1/MCM4/NUP98/SNRNP200/HNRNPF/NUP153/CHD4/RFWD3/MCM2/ACTN4/CALR/NAA50/CNOT3/CARM1/PRKDC/NCAPD2/POLR2A/PRRC2A/UBR4/FAM120A/SLC7A1/IPO7/INCENP/FLII/TRRAP/CANX/WDR1…
	Rare_Diseases_GeneRIF_Gene_Lists=Radiation induced cancer	Liver	Rare_Diseases_GeneRIF_Gene_Lists	X5LvsW5L	Radiation induced cancer	118	0.360717	1.709	0.000284797	0.0101983	0.00835618	1668	tags=25%, list=11%, signal=22%	NOTCH1/NFKB1/HIF1A/TP53BP1/USP7/YAP1/JUN/ERCC6/KRAS/AGO2/PARP1/ITGB1/BIRC2/BRCA2/ATR/CREB1/MTOR/BRAF/MAPK1/MDC1/ATM/HSPA5/RNF168/SNAI2/AR/KDR/LIG4/CAV1/CXCR4
	Reactome_2015=p53-Independent DNA Damage Response	Liver	Reactome_2015	X5LvsW5L	p53-Independent DNA Damage Response	49	-0.413607	-1.65415	0.0070634	0.0377273	0.0248159	5395	tags=71%, list=36%, signal=46%	PSMB5/PSMD10/PSMD4/PSMD12/PSMA5/PSMD9/PSMD8/PSMA3/PSMA4/PSMC6/PSMC4/PSMC1/UBB/PSMD6/PSMA1/PSMD3/PSMA6/PSMB2/PSMB4/PSMC5/PSMB3/PSMB7/PSMA7/PSMC3/PSMD13/CHEK1/PSMD7/PSMA2/PSMB6/PSMC2/PSME1/PSMB9/UBA52/PSMB1/PSMB10
	Reactome_2015=p53-Independent G1/S DNA damage checkpoint	Liver	Reactome_2015	X5LvsW5L	p53-Independent G1/S DNA damage checkpoint	49	-0.413607	-1.65415	0.0070634	0.0377273	0.0248159	5395	tags=71%, list=36%, signal=46%	PSMB5/PSMD10/PSMD4/PSMD12/PSMA5/PSMD9/PSMD8/PSMA3/PSMA4/PSMC6/PSMC4/PSMC1/UBB/PSMD6/PSMA1/PSMD3/PSMA6/PSMB2/PSMB4/PSMC5/PSMB3/PSMB7/PSMA7/PSMC3/PSMD13/CHEK1/PSMD7/PSMA2/PSMB6/PSMC2/PSME1/PSMB9/UBA52/PSMB1/PSMB10
	Reactome_2016=p53-Independent DNA Damage Response Homo sapiens R-HSA-69610	Liver	Reactome_2016	X5LvsW5L	p53-Independent DNA Damage Response Homo sapiens R-HSA-69610	49	-0.413607	-1.65422	0.00556713	0.0457787	0.0346971	5395	tags=71%, list=36%, signal=46%	PSMB5/PSMD10/PSMD4/PSMD12/PSMA5/PSMD9/PSMD8/PSMA3/PSMA4/PSMC6/PSMC4/PSMC1/UBB/PSMD6/PSMA1/PSMD3/PSMA6/PSMB2/PSMB4/PSMC5/PSMB3/PSMB7/PSMA7/PSMC3/PSMD13/CHEK1/PSMD7/PSMA2/PSMB6/PSMC2/PSME1/PSMB9/UBA52/PSMB1/PSMB10
	Reactome_2016=p53-Independent G1/S DNA damage checkpoint Homo sapiens R-HSA-69613	Liver	Reactome_2016	X5LvsW5L	p53-Independent G1/S DNA damage checkpoint Homo sapiens R-HSA-69613	49	-0.413607	-1.65422	0.00556713	0.0457787	0.0346971	5395	tags=71%, list=36%, signal=46%	PSMB5/PSMD10/PSMD4/PSMD12/PSMA5/PSMD9/PSMD8/PSMA3/PSMA4/PSMC6/PSMC4/PSMC1/UBB/PSMD6/PSMA1/PSMD3/PSMA6/PSMB2/PSMB4/PSMC5/PSMB3/PSMB7/PSMA7/PSMC3/PSMD13/CHEK1/PSMD7/PSMA2/PSMB6/PSMC2/PSME1/PSMB9/UBA52/PSMB1/PSMB10
	RNA-Seq_Disease_Gene_and_Drug_Signatures_from_GEO=Anisomycin Fibroblasts (3T3 cells) 188.5 nM 1 hr GSE55776 down	Liver	RNA-Seq_Disease_Gene_and_Drug_Signatures_from_GEO	X5LvsW5L	Anisomycin Fibroblasts (3T3 cells) 188.5 nM 1 hr GSE55776 down	411	-0.360313	-2.06124	1e-10	3.08273e-10	5.86503e-11	1753	tags=28%, list=12%, signal=26%	RPS2/CRTAP/IGFBP7/SERBP1/RPL37/PTGS1/BMP1/EFEMP2/RPL31/RNASE4/TRIM35/CST3/GABARAP/COL1A1/FADS1/EHMT2/RPS19/ALDH2/PSMC2/ARPC1B/EIF4B/TMBIM6/PCOLCE/FTH1/ITM2B/RPL23/RPLP1/RPL30/RPL38/TUBA1B/KDELR2/FAU/CD63/CTSB/LGALS3BP/RPS16/CALM3/EIF3L/VAT1/OLFML2B/RPL39/RPL18/TPT1/NDUFS2/RPS13/UBA52/S100A11/NACA/RPS9/RPL24/ARHGDIB/RPL18A/RPL8/RPS6/EEF2/PCBP2/RPL37A/RPL32/RPS5/RPS20/RPS8/BST2/RPSA/MAGED2/RCN3/RPL…
	RNA-Seq_Disease_Gene_and_Drug_Signatures_from_GEO=2,3,7,8-tetrachlorodibenzo-p-dioxin (TCDD) Primary B cell 30 nM 8 hr GSE80953 down	Liver	RNA-Seq_Disease_Gene_and_Drug_Signatures_from_GEO	X5LvsW5L	2,3,7,8-tetrachlorodibenzo-p-dioxin (TCDD) Primary B cell 30 nM 8 hr GSE80953 down	379	-0.316325	-1.7819	1.34374e-07	3.22448e-07	6.13472e-08	3659	tags=38%, list=24%, signal=30%	CCT3/ERP29/CACYBP/EFTUD2/MCL1/PPP2R1A/UBB/CD79B/SQSTM1/XRCC6/VPS18/UCP2/STAT1/DBI/RAB8A/GBP2/PTGES3/HNRNPA0/HSPE1/RPS29/SLC25A3/FLOT2/NOP56/SLC35E2B/ANP32B/BANF1/SRSF9/NAGK/CD19/POU2AF1/MCM5/FCRLA/AHCY/COX6C/PBXIP1/APEX1/CCT8/ALDOA/CD37/EIF1/PA2G4/EIF6/EDF1/SHMT2/COMMD6/PKIG/CCT2/RPL22L1/ACTB/FTL/RPS28/NME1/COPZ1/SNRPD3/AKT2/HDGF/ISG20/CNDP2/CTSS/MRTO4/SNRPD1/PSMB3/OAZ1/TUBB/RTCB/SMN1/CLIC1/RAB1B…
	RNA-Seq_Disease_Gene_and_Drug_Signatures_from_GEO=Anisomycin Fibroblasts (3T3 cells) 188.5 nM 1 hr GSE55776 up	Liver	RNA-Seq_Disease_Gene_and_Drug_Signatures_from_GEO	X5LvsW5L	Anisomycin Fibroblasts (3T3 cells) 188.5 nM 1 hr GSE55776 up	446	0.305796	1.71549	5.33845e-07	1.20139e-06	2.2857e-07	3920	tags=37%, list=26%, signal=28%	NOTCH1/NDRG1/TRIO/BCL6/ARID1A/HSD17B7/TNRC6B/GDF15/PURB/MAT2A/JAG1/JUN/RNF19A/BCL9L/BTAF1/AMOTL2/AKAP13/EP300/BTG1/KMT2A/HOMER1/FEM1C/ENC1/MEF2D/APPBP2/RBPJ/SETBP1/SOX9/SMCR8/EDN1/F3/ZBTB4/CHD1/IRS2/PALLD/CCNT1/KDM6B/BRD4/CDK12/JMJD1C/SEC24A/MAPK1IP1L/ZFP36L1/PDK4/EPHA2/HELZ2/SEC16A/KMT2E/ATXN7/LIMA1/KLF7/BACH1/GFOD1/BRD1/FAM133B/FAM107B/SLC25A25/ARL5B/ADAMTS1/AFF4/ABL2/DLC1/NRIP1/HMGCS1/SYVN1/TG…
	RNA-Seq_Disease_Gene_and_Drug_Signatures_from_GEO=2,3,7,8-tetrachlorodibenzo-p-dioxin (TCDD) Primary B cell 30 nM 4 hr GSE80953 down	Liver	RNA-Seq_Disease_Gene_and_Drug_Signatures_from_GEO	X5LvsW5L	2,3,7,8-tetrachlorodibenzo-p-dioxin (TCDD) Primary B cell 30 nM 4 hr GSE80953 down	360	-0.315096	-1.76113	5.4184e-07	1.21722e-06	2.31582e-07	3587	tags=42%, list=24%, signal=33%	ZFAND6/UBB/CD79B/UBE2N/STK17B/UCP2/MMP7/ERH/RPS27/RPS6KA1/BLOC1S1/GBP2/SNRPB/CNIH1/HSPE1/TIMM10/COX7C/MRPL51/RPS29/TFAM/STX5/ANP32B/LRRC75A/MAZ/SUMO1/POU2AF1/PTPN7/PBXIP1/SIDT1/UBE2B/OST4/LSM5/TRIM26/NOP10/SAP18/COMMD6/PKIG/JCHAIN/NDUFB2/EIF5A/RPS28/CMSS1/ATP6V0D1/NDUFS5/OAZ1/UQCR10/UFC1/MRPS18C/PARK7/PSMB7/PSMC3/SMN1/MAGOH/CLIC1/SNRPD2/UXT/SSBP1/TMA7/ARL6IP5/ENSA/UQCRH/RPL37/NDUFV2/CCT7/RSL24D1/…
	RNA-Seq_Disease_Gene_and_Drug_Signatures_from_GEO=2,3,7,8-tetrachlorodibenzo-p-dioxin (TCDD) Primary B cell 30 nM 24 hr GSE80953 down	Liver	RNA-Seq_Disease_Gene_and_Drug_Signatures_from_GEO	X5LvsW5L	2,3,7,8-tetrachlorodibenzo-p-dioxin (TCDD) Primary B cell 30 nM 24 hr GSE80953 down	397	0.296075	1.64614	1.86198e-05	3.50019e-05	6.65928e-06	2654	tags=31%, list=18%, signal=27%	BBX/SNRK/BMP2K/HIF1A/LYSMD3/EDEM3/UHMK1/GABPA/EIF2AK4/ITGA4/ANKHD1/ATP2B1/LNPEP/CRLF3/USP9X/MYCBP2/PDS5A/BTG1/KPNB1/SECISBP2L/SMCHD1/TNPO1/NEK7/TCF4/C1GALT1/KDM7A/SEL1L/STK4/TNRC6A/SPOPL/ADD3/SIPA1L1/USP24/BDP1/MDFIC/CCAR1/ACAP2/JMJD1C/HS2ST1/ASXL2/PHC3/CDC73/USP38/BPTF/PLEKHA1/BACH1/CIR1/ZNF644/CREB1/LSM14A/PPIG/SETD2/ELK4/ZBTB6/EIF5B/ATRX/SNAP23/FAM107B/CLEC2D/SLC12A6/LPGAT1/EPB41/HSPA4/ARHGAP2…
	RNA-Seq_Disease_Gene_and_Drug_Signatures_from_GEO=2,3,7,8-tetrachlorodibenzo-p-dioxin (TCDD) Primary B cell 30 nM 8 hr GSE80953 up	Liver	RNA-Seq_Disease_Gene_and_Drug_Signatures_from_GEO	X5LvsW5L	2,3,7,8-tetrachlorodibenzo-p-dioxin (TCDD) Primary B cell 30 nM 8 hr GSE80953 up	428	0.255362	1.42196	0.0017718	0.0026917	0.000512108	2630	tags=27%, list=17%, signal=23%	NDRG1/CCDC186/EIF2AK3/DDX6/HYCC2/EHD4/BMP2K/MBD2/MED13/UHMK1/USP7/SETX/TMEM123/CHPT1/RAP2C/MSI2/MYCBP2/BTG1/SMCHD1/TNPO1/SSH2/NEK7/PRRC2C/ITPKB/SP3/TTC3/MTDH/RBPJ/STK4/USP24/AGO2/BZW1/RUBCN/ACAP2/IL6ST/VPS13C/CRKL/MAPK1IP1L/PTPN11/HIPK3/HRK/KPNA4/CEP120/LYST/BPTF/MEF2A/PAK2/KLF7/SERPINB9/CEP170/ETNK1/RAB1A/ATMIN/TBL1X/NIPBL/TNKS2/DDX17/BRAF/VCPIP1/DHTKD1/HTT/TMEM170A/CLEC2D/CCSER2/AFF4/HERC1/ATM/…
	RNAseq_Automatic_GEO_Signatures_Human_Down=Hyperfractionated Irradiation Hfrt Preps GSE112686 1	Liver	RNAseq_Automatic_GEO_Signatures_Human_Down	X5LvsW5L	Hyperfractionated Irradiation Hfrt Preps GSE112686 1	224	0.500602	2.56961	1e-10	1.25191e-09	6.59361e-10	2616	tags=41%, list=17%, signal=34%	DBT/CDK17/HYCC2/LYSMD3/UHMK1/MTX3/ZBTB41/FAM199X/PTAR1/YAP1/G2E3/REEP3/ATP13A3/TMEM123/ATF7IP/LNPEP/FOXN2/NAPG/GTF2A1/KLHL28/DNAJB14/PANK3/TC2N/STRN/LRBA/ACBD3/SIKE1/SPOPL/ZNF518A/BDP1/MDFIC/ZNF770/CFAP97/ACAP2/IL6ST/BROX/ASXL2/PHC3/MAPK1IP1L/KLHL42/TMTC3/SLC4A7/FGD4/PMS1/BACH1/KLHL5/CREB1/PI4K2B/ELK4/CEP97/SNAP23/SOCS4/TMEM170A/ARL5B/ASPH/GMFB/ERO1A/BRWD3/TWSG1/TRUB1/EOGT/HSPA13/USP53/ELMOD2/QSE…
	RNAseq_Automatic_GEO_Signatures_Human_Down=Astragalus Polysaccharide Berberine Ir-Hepg2 GSE139929 1	Liver	RNAseq_Automatic_GEO_Signatures_Human_Down	X5LvsW5L	Astragalus Polysaccharide Berberine Ir-Hepg2 GSE139929 1	206	0.352237	1.79659	9.91208e-06	5.36988e-05	2.82824e-05	3594	tags=36%, list=24%, signal=28%	YLPM1/DIDO1/NT5C2/DDX46/USP7/BTBD7/LARP4/SLC35B4/REV3L/POP1/SKP2/ATP6V0A2/ANKRD52/NCOA5/ARID2/USP34/FAM168B/RANBP2/SBNO1/UTP20/PTPN11/ICE1/KIF5B/KIAA0232/CASP2/PSME3/GNL3L/API5/EIF3A/SRSF1/SACS/ABCD3/CCDC47/POLR1A/URB2/RBMX/UNC119B/POLA1/RRP1B/SDAD1/UBE4B/BEND3/DSEL/SOS1/PHF20L1/GSK3B/TRAK2/SLC45A4/SGK1/PLK2/GLYR1/NOL8/NAA50/ZNF326/CSNK2A1/EIF4G2/CLSPN/NIPA2/ZC3HAV1/SRSF3/PLAGL2/CDK6/PDCD11/EIF4E…
	RNAseq_Automatic_GEO_Signatures_Human_Down=Hyperfractionated Irradiation Hfrt Preps GSE112686 2	Liver	RNAseq_Automatic_GEO_Signatures_Human_Down	X5LvsW5L	Hyperfractionated Irradiation Hfrt Preps GSE112686 2	219	0.33953	1.74055	1.01464e-05	5.48988e-05	2.89144e-05	2480	tags=26%, list=17%, signal=22%	TJP2/DBT/CDK17/FAM217B/PM20D2/G2E3/REEP3/ATP13A3/LNPEP/FOXN2/HACD3/ATE1/MICAL2/TMEM30B/SPOPL/NT5DC1/F3/MDFIC/NCEH1/CFAP97/IL6ST/TMTC3/BRCA2/CREB1/PI4K2B/ZBTB6/CEP97/ANP32E/BRWD3/TWSG1/TRUB1/DNAJC3/MCTP2/HPRT1/FST/TTF2/CEP78/DNA2/LIN7C/DLAT/EIF2AK2/FANCM/PCGF5/EFNB1/SPCS3/MANEA/PDCD1LG2/CPNE3/PHACTR2/HNRNPH3/SRGAP2C/DEK/TMED5/BMAL2/SFT2D2/OSTM1/KBTBD6/ITGAV
	RNAseq_Automatic_GEO_Signatures_Human_Down=Skin Ws1 Ifi6-Overexpression Irradiation GSE146527 1	Liver	RNAseq_Automatic_GEO_Signatures_Human_Down	X5LvsW5L	Skin Ws1 Ifi6-Overexpression Irradiation GSE146527 1	223	-0.305021	-1.60309	0.000240015	0.00093573	0.000492835	3621	tags=36%, list=24%, signal=28%	EFTUD2/NSDHL/PPP2R1A/YIF1A/IER2/C1RL/STRIP1/PLEKHO1/NECAP2/ENO2/SLC35E2B/RPS27L/ARHGEF10L/ANAPC2/NAGK/KIAA0319L/NUTF2/PDRG1/EBPL/TMEM267/CTBP1/CKB/PRDX6/AKAP8L/CTNNBIP1/RPS28/HGH1/MRPS24/PPP1R12C/ISG20/FBXL15/CRIPT/MIEF2/ITGB5/ATF3/C1D/CIB1/TACC3/FCGRT/ABCB6/POP7/CLCN7/BTD/PSMA2/TMEM222/UBL7/CYC1/PPP4C/MCRS1/COQ10A/POLDIP2/CELSR3/TMEM160/MAP3K11/SURF1/CAPG/COX16/ZFTRAF1/GPI/ABCA3/MGAT4B/PORCN/NXN…
	RNAseq_Automatic_GEO_Signatures_Human_Down=1K27 Nhej Antagonizing Fancd2 GSE98768 1	Liver	RNAseq_Automatic_GEO_Signatures_Human_Down	X5LvsW5L	1K27 Nhej Antagonizing Fancd2 GSE98768 1	217	-0.264928	-1.38957	0.00896929	0.0224311	0.0118141	5125	tags=44%, list=34%, signal=29%	PNPLA2/PODNL1/MMP3/SLC22A18/C1QTNF5/CRYAB/EPHB6/SLC7A8/COL5A3/ALDOC/HAND2/SSC5D/HTRA3/CSDC2/TGFBR3L/CYP27A1/COL16A1/RECK/SFRP2/SMARCD2/ATP2A3/HDAC10/OSR1/ARL2/TCEA3/SCARF2/NTNG2/KRT19/CLEC11A/EHBP1L1/EEF1A2/TMEM119/CRIP2/LTBP3/CAPN3/MSX1/PPME1/GSTO2/MDK/SOD3/NFASC/UCP2/CRISPLD2/SLC25A23/ANKRD2/PRSS3/TM7SF2/GHDC/CPT1C/CDA/ZNF703/TRIM7/DMKN/KCNK2/SNTA1/SCN1B/TMEM255B/DHCR24/JCHAIN/FOXP4/TBX2/ALDH3B…
	RNAseq_Automatic_GEO_Signatures_Human_Down=1K27 Nhej Antagonizing Fancd2 GSE98768 3	Liver	RNAseq_Automatic_GEO_Signatures_Human_Down	X5LvsW5L	1K27 Nhej Antagonizing Fancd2 GSE98768 3	214	-0.259118	-1.35779	0.0114201	0.0277161	0.0145977	5199	tags=39%, list=35%, signal=26%	MICAL1/BGN/PODNL1/GRID1/C1QTNF5/CRYAB/EPHB6/FABP3/ALDOC/APLP2/SSC5D/RPL3/NNMT/CSDC2/GCAT/CPNE2/COL16A1/NDUFA4L2/ATP2A3/OSR1/PCSK9/HSPB2/TCEA3/AEBP1/LFNG/KRT19/EEF1A2/GRIA1/TMEM119/LTBP3/BOK/MSX1/PPME1/UCP2/SLC25A23/ANKRD2/TM7SF2/CBS/CPT1C/CHCHD10/CDA/ZNF703/TRIM7/DMKN/KCNK2/SNTA1/TNFSF12-TNFSF13/ACVRL1/DHCR24/JCHAIN/ALDH3B1/TBX4/PLCD3/GPR153/SLC45A1/P4HA3/MFAP5/WFDC1/PTH1R/SNX21/DOK1/ALDH2/ORAI3/…
	RNAseq_Automatic_GEO_Signatures_Human_Up=Exosomal Circrnas Irradiation Repopulation GSE132678 1	Liver	RNAseq_Automatic_GEO_Signatures_Human_Up	X5LvsW5L	Exosomal Circrnas Irradiation Repopulation GSE132678 1	227	0.458211	2.37892	1e-10	1.32167e-09	7.05882e-10	2496	tags=43%, list=17%, signal=37%	FUBP1/ZNF207/NDRG1/AKAP9/HIF1A/MED13/UHMK1/GOLGA4/MAT2A/JUN/PICALM/ANKHD1/DENND4C/ATP13A3/TMEM123/MYO1C/TLN1/FAT1/GLG1/DMXL1/XPO1/MAP3K2/AKAP13/USP9X/CTNND1/WDFY3/GOLGB1/TTC3/UTRN/ZNF395/HECTD1/ESYT2/TIA1/BLTP1/TRIP12/HP1BP3/OGT/RBM39/CHD1/FRYL/MACF1/IL6ST/TPR/ERBIN/VPS13C/UBR3/NBEAL1/TGFA/TGOLN2/ACAD11/THOC2/FLNB/KMT2E/ANKRD17/NIPBL/SRSF1/SON/DDX17/ATRX/SYNE2/AFF4/RBMX/BIRC6/SLC35F5/HSPA5/UBXN4/…
	RNAseq_Automatic_GEO_Signatures_Human_Up=90 Minutes Irradiation Nfkbia GSE158743 1	Liver	RNAseq_Automatic_GEO_Signatures_Human_Up	X5LvsW5L	90 Minutes Irradiation Nfkbia GSE158743 1	215	0.42812	2.2026	6.23374e-10	7.23147e-09	3.86221e-09	2402	tags=33%, list=16%, signal=28%	NOTCH1/EAF1/GDF15/MTX3/JAG1/RAB21/JUN/PRPF39/RUFY2/FOXN2/FZD5/ALG10B/TMEM64/RAP2C/CPEB2/BTG1/KLHL28/FEM1C/PANK3/ACBD3/FBXW7/FEM1B/SPOPL/SLC19A2/F3/CCNT1/PGGT1B/TGFA/EPHA2/RAB33B/ZBTB34/ID4/DNAJB9/CCDC39/NAB1/BACH1/ZDHHC17/ZBTB6/SOCS4/MTMR9/TMEM170A/ARL5B/GMFB/ZNF697/SLC35A3/TRUB1/PARD6B/SLC36A4/LIN7C/RHOU/ZMAT3/DSEL/ZNF654/ZNF367/SPTY2D1/GXYLT1/SESN2/CSGALNACT2/PCGF5/EFNB1/YOD1/SGK1/RRM2B/PLK2/WD…
	RNAseq_Automatic_GEO_Signatures_Human_Up=Hyperfractionated Irradiation Hfrt Preps GSE112686 1	Liver	RNAseq_Automatic_GEO_Signatures_Human_Up	X5LvsW5L	Hyperfractionated Irradiation Hfrt Preps GSE112686 1	129	-0.433104	-2.10743	1.99161e-07	1.51443e-06	8.0883e-07	2877	tags=40%, list=19%, signal=32%	USP30/ENY2/BAG1/RNF10/DPT/NDUFB6/SNX17/CAMK1/EIF1/PHGDH/ESD/IFFO1/COX8A/PSMB3/RTCB/PSENEN/DRG2/OAF/TUBB2A/UQCC2/SLC39A7/IMPDH2/EIF4EBP1/EFEMP2/GABARAP/CTDNEP1/COL1A1/PSMB6/MCTS1/IPO13/RASSF1/RPL27/TRPC4AP/SCAND1/PRPSAP1/CLTA/TMEM208/BUD31/MTFR1L/NENF/ATP6V0B/JAGN1/ERI3/MTCH1/SLC25A4/ZFAND3/ERGIC3/EMC6/ASB8/SDF2/TMEM59
	RNAseq_Automatic_GEO_Signatures_Human_Up=Skin Ws1 Ifi6-Overexpression Irradiation GSE146527 1	Liver	RNAseq_Automatic_GEO_Signatures_Human_Up	X5LvsW5L	Skin Ws1 Ifi6-Overexpression Irradiation GSE146527 1	195	0.334267	1.70106	0.000124438	0.000531758	0.000284003	2686	tags=32%, list=18%, signal=26%	FUBP1/RBM26/NKTR/CDC27/HNRNPUL2/SS18/CPEB2/GTF2A1/GOLGB1/ATXN3/TRIM56/SLK/NAA25/RBM39/TLK2/CFAP97/SYNJ2BP/MEIS2/CDK7/SBNO1/OPA1/PTPN11/LUZP1/ZNF407/EIF3A/PDZD8/GOLIM4/USP33/HSPA4/HSPA5/MYO9A/ZNF638/HSP90B1/CWC22/NCK1/CEP128/SMC5/RPGR/EIF2AK2/AKT3/CHD3/SEC63/BMS1/TCERG1/TM9SF3/DENND6A/TRAF3IP1/USP8/MIPOL1/PSMD1/ANKRD11/DDX3X/CTNNAL1/DEK/HMGB3/LRCH1/ZEB2/CDV3/PRDM5/CCDC112/B3GLCT/PNN
	RNAseq_Automatic_GEO_Signatures_Human_Up=Timp3 Clock-Controlled Susceptibility Uv-Induced GSE98900 1	Liver	RNAseq_Automatic_GEO_Signatures_Human_Up	X5LvsW5L	Timp3 Clock-Controlled Susceptibility Uv-Induced GSE98900 1	209	0.328147	1.67499	0.000140621	0.000594956	0.000317756	3622	tags=35%, list=24%, signal=27%	DOCK5/ADAM10/YEATS2/CLOCK/FYCO1/TGM2/TMEM123/TLR5/SSPN/CLASP2/SMCHD1/SMAD2/NEK7/ENC1/PXYLP1/RSC1A1/DNAJC16/GJA5/TFCP2L1/ARPIN/ABCA1/MDFIC/PPP4R3B/COL12A1/OTUD4/KCTD9/WDR44/RAB14/OCRL/PKD2/MTMR9/N4BP2/MTUS1/BRWD3/ATL3/PPP1R12A/TRIM5/VKORC1L1/ZMAT3/KIDINS220/IRF6/PCGF5/TRAK2/NACAD/NLN/GCNT1/SNX30/CEP68/ETV4/ITGAV/CCDC112/PLEKHA8/STON1/SHOC2/DCK/DSG2/USP12/AMOT/RNF152/PATZ1/DTX3L/VEZF1/MMRN2/UPK3B/G…
	RNAseq_Automatic_GEO_Signatures_Human_Up=1K27 Nhej Antagonizing Fancd2 GSE98768 4	Liver	RNAseq_Automatic_GEO_Signatures_Human_Up	X5LvsW5L	1K27 Nhej Antagonizing Fancd2 GSE98768 4	215	0.27107	1.39461	0.0173677	0.0407452	0.0217613	3665	tags=31%, list=24%, signal=24%	GDF15/EDEM3/ATP13A3/ATP2B1/LNPEP/NEO1/GALNT1/SYNPO2/MYEF2/ZBTB38/NCEH1/CUL5/SLC12A7/BIRC2/HYCC1/HS2ST1/LRP12/TMTC3/SSX2IP/PAG1/DNAJB9/SLAIN2/NAB1/ETV1/DNAJC3/TES/CYLD/LTBP1/NCOA7/IRAK2/ADAM9/CDCP1/LHX9/SEMA3D/SPCS3/SMURF2/RRM2B/NOTCH2/IL6/SLC39A8/NR2F2/FOXF1/TLR4/AFAP1/ZIC1/LRRN3/RGMB/CDK6/AZIN1/PRKD3/DPYSL3/SH2B3/FGF2/PPL/NEMP1/RNF213/MAN1A1/OGFRL1/LAMB3/CLDN1/DCBLD2/EREG/DST/MCAM/NFIB/ANLN
	RNAseq_Automatic_GEO_Signatures_Human_Up=Smug1 Telomere Telomerase End-Processing GSE116580 1	Liver	RNAseq_Automatic_GEO_Signatures_Human_Up	X5LvsW5L	Smug1 Telomere Telomerase End-Processing GSE116580 1	207	0.261567	1.3383	0.0219039	0.0498176	0.0266067	3948	tags=35%, list=26%, signal=26%	STON2/VLDLR/PLCB1/BLTP3A/CTCFL/CHPT1/XPO5/PDPR/UTRN/SYNPO2/OGT/ABCA1/MACF1/NHSL1/HRK/ARID1B/NFE2L1/KIAA1328/ZNF518B/SYNE2/PCDHB5/HHIP/PLXNA1/SYN3/TES/ROBO2/NCOA3/CNOT1/NUP98/THRB/NEDD4/SLC16A1/SESN2/RASEF/INHBE/GRPEL2/LRRC8D/FLT1/MIPOL1/ANKRD11/SOBP/TTC28/PRKDC/VEGFA/TAL1/UBR4/SYCP3/PCDH19/ZNF532/SLC7A1/HSPA9/CCDC50/SH2B3/PDCD11/PSAT1/EEIG2/KRT8/PTGER3/LRRK1/CALB1/THSD4/MYO5C/BTG2/SMIM10L2A/TACC2…
	RNAseq_Automatic_GEO_Signatures_Mouse_Down=Gabaa Enhancement Potentiates Radiation GSE159829 1	Liver	RNAseq_Automatic_GEO_Signatures_Mouse_Down	X5LvsW5L	Gabaa Enhancement Potentiates Radiation GSE159829 1	213	0.574328	2.94168	1e-10	1.18399e-09	6.08516e-10	2602	tags=51%, list=17%, signal=43%	ERMP1/HCFC1/AMOTL1/RBFOX2/CMTM4/DDX6/SHPRH/SEC24C/CFLAR/MYO10/PURB/ATXN1L/DAG1/ZDHHC21/REEP3/GTF3C3/LARP4/ATP2A2/FMN1/FAT1/ANKRD13C/DNAJC5/USP9X/GATAD2B/IDE/PRPF40A/TNPO1/WDFY3/TCF4/PRRC2C/NCOR1/MTDH/CREB3L2/APPBP2/NACC2/DCLK2/SBF2/CMIP/TRIP11/NCEH1/CUL5/TAOK1/GFPT1/MEIS2/TPR/NFIC/ZFHX2/PTPN11/COL4A2/BPTF/SPOP/FGD4/KMT2E/CUX1/PSME3/AGPS/ETNK1/SON/CCDC47/GOLIM4/AFF4/MAPK1/HERC1/RAB10/AP2B1/STRBP/P…
	RNAseq_Automatic_GEO_Signatures_Mouse_Down=Gabaa Enhancement Potentiates Radiation GSE159829 3	Liver	RNAseq_Automatic_GEO_Signatures_Mouse_Down	X5LvsW5L	Gabaa Enhancement Potentiates Radiation GSE159829 3	204	0.431454	2.20015	1.59303e-10	1.8346e-09	9.42898e-10	2693	tags=40%, list=18%, signal=33%	ERMP1/TRIO/HCFC1/CMTM4/SHPRH/CFLAR/TNRC6B/DAG1/ZDHHC21/ITGA4/PRKACB/GABPB2/MDN1/USP9X/RNF141/STRN/LARP1/CREB3L2/APPBP2/GTF3C1/SEL1L/SBF2/IMMT/KLHL9/TRIP11/CUL5/BRD4/NFIC/ZFHX2/PTPN11/THOC2/RAB14/RSRC2/ANKRD17/AGPS/EIF3A/ETNK1/CCDC47/GOLIM4/ASPH/LMTK2/MAPK1/HERC1/ABL2/RAB10/STRBP/PSME4/HIPK1/SRPK2/NOC3L/NPEPPS/AAK1/CDC42SE2/AKAP11/PRPF8/IRAK1/SRRM1/ZFP91/DNM1L/PIGN/ETFDH/ATXN2/NEDD4/NFAT5/SLC16A1/…
	RNAseq_Automatic_GEO_Signatures_Mouse_Down=Terra Antagonizes Atrx Telomeres GSE79180 1	Liver	RNAseq_Automatic_GEO_Signatures_Mouse_Down	X5LvsW5L	Terra Antagonizes Atrx Telomeres GSE79180 1	196	0.381305	1.93439	9.62257e-07	5.86115e-06	3.01236e-06	2619	tags=29%, list=17%, signal=24%	EFNA5/DDX6/MYO10/CLOCK/XPO4/ZFHX4/PICALM/ERBB3/FOXN2/NEO1/CLASP2/SMARCA4/PRKAR2A/NET1/AGRN/ACOX1/PLEKHH1/ITGB1/SYNJ2BP/ASXL2/CD2AP/ZFP36L1/KMT2E/LIMA1/WWTR1/MECP2/VPS13B/ADGRL2/PTPN3/ADAMTS1/CELF1/PCM1/POLA1/FNIP1/PDZD2/RICTOR/DNM1L/WDR76/RUNX1T1/NFAT5/RSBN1/MAP4K4/BCL2L13/BCOR/ACTN4/WDR47/GPKOW/IL6/APBB2/TFCP2/KIF26B/MYRF/ETV4/PTCD3/PPP4R1/SH3BGRL2/RBM20
	RNAseq_Automatic_GEO_Signatures_Mouse_Down=Gabaa Enhancement Potentiates Radiation GSE159829 2	Liver	RNAseq_Automatic_GEO_Signatures_Mouse_Down	X5LvsW5L	Gabaa Enhancement Potentiates Radiation GSE159829 2	203	0.34203	1.74029	3.19088e-05	0.000141426	7.26862e-05	2622	tags=34%, list=17%, signal=29%	FUBP1/ERMP1/HCFC1/CMTM4/CFLAR/PURB/ZDHHC21/ATF7IP/DNAJC5/TTC3/DNAJB14/SRSF11/NCOR1/ZBTB20/GTF3C1/KDM5A/IMMT/FEM1B/CMIP/CAPRIN1/MLEC/ASXL2/PTPN11/ZMYND8/LRP6/FGD4/LIMA1/CUX1/ANKRD17/SRSF1/TNKS2/ATRX/CBL/LMTK2/HERC1/BMPR2/CELF1/EOGT/CLASP1/AP2B1/STRBP/PDE4DIP/PSME4/NOC3L/NPEPPS/AAK1/SOS2/MICAL3/CDC42SE2/PRPF8/STXBP5/ELMOD2/ZFP91/DNM1L/NUP98/ETFDH/NEDD4/NFAT5/GSK3B/FRMD4A/MKLN1/CSNK2A1/AP1S3/MYO5A/S…
	RNAseq_Automatic_GEO_Signatures_Mouse_Down=Cd11B-Positive Infiltrating Local Irradiation GSE45180 2	Liver	RNAseq_Automatic_GEO_Signatures_Mouse_Down	X5LvsW5L	Cd11B-Positive Infiltrating Local Irradiation GSE45180 2	235	0.284613	1.47722	0.00320538	0.00891795	0.00458341	2155	tags=23%, list=14%, signal=20%	FAM217B/HIF1A/UHMK1/STT3B/MYO1C/TLN1/LCLAT1/PIEZO1/ZDHHC5/PREX2/ITPKB/DIP2C/SEL1L/RRAS2/ANKRD52/NBAS/AGO2/AHR/IL6ST/CAD/LRP12/SEC16A/TNKS2/SLC30A4/CBL/HTT/CLCN5/ABL2/THADA/XPR1/AP2B1/ITGA1/COLGALT1/TRAM2/ATRNL1/UBE4A/CRAT/NUP188/PRPF8/PDPK1/UBE4B/DHRS9/SNRNP200/UPP1/ARRB1/RAD54L2/TMEM168/CSF2RB/RAB11FIP1/MROH1/GBF1/PDCD1LG2/CRTC3
	RNAseq_Automatic_GEO_Signatures_Mouse_Down=Bmal1-Deficient Blood-Brain Hr Period GSE135874 1	Liver	RNAseq_Automatic_GEO_Signatures_Mouse_Down	X5LvsW5L	Bmal1-Deficient Blood-Brain Hr Period GSE135874 1	201	-0.276972	-1.42719	0.00435947	0.0116668	0.00599618	3811	tags=32%, list=25%, signal=24%	DNAJA2/FBLN2/MRPL27/PSMG2/REXO4/DENR/NR1D1/SNCA/TCEAL1/CUTA/COPS7A/NSA2/FLOT2/DDRGK1/GSTM1/ITM2A/C1QBP/E2F2/RBFA/NUDC/HDGF/LMO2/ATP6V1F/SPAG7/SNRPD1/RTCB/CDC26/RPL7L1/TIMM22/DRAP1/PHAX/PKMYT1/TAF6L/DDX23/BCS1L/BRI3/UQCRC2/ANKRD13A/USF2/SOD1/RPL18/VPS72/RPS6/TECR/EEF1D/SAP30BP/RPS8/RPSA/FKBP3/RPL4/BEND5/ASNSD1/CBX3/EEF1B2/EIF3I/TSPAN4/IFIT3/GPS2/CDK5/RPL23A/RPL19/RPL7/RPS24/CGRRF1/AIMP1
	RNAseq_Automatic_GEO_Signatures_Mouse_Down=Peripherally Engraft Irradiation Gfp GSE108569 1	Liver	RNAseq_Automatic_GEO_Signatures_Mouse_Down	X5LvsW5L	Peripherally Engraft Irradiation Gfp GSE108569 1	213	0.273817	1.40248	0.0102647	0.0246809	0.0126848	3778	tags=31%, list=25%, signal=24%	TLN2/AMOTL1/MAML3/BMPR1A/PROX1/BCL9L/TMEM64/NEO1/TRIM2/CREB3L2/ATP6V0A2/DCLK2/ABLIM1/MLEC/TGFA/PAG1/PLD1/ADAMTS16/NAV2/ATMIN/POLR1A/TPPP/ARHGEF40/BAHCC1/ABI3/DLC1/NUMB/MICAL3/DIP2B/DLG5/LRRC39/KHDRBS3/EBF3/FRMD4A/RASAL2/ZBTB18/ARHGAP32/HLF/ATP8B1/TAL1/GLIS3/ITGAM/CDH23/DAGLA/ZFP69/KLHL3/PPM1F/GABBR1/SORT1/TOM1L1/SYNGR1/MAGI1/PARD3B/EEIG2/ZHX3/FOXK2/PTGFRN/DUSP8/PPM1L/NAALAD2/RALGPS1/ILDR2/SPNS2/S…
	RNAseq_Automatic_GEO_Signatures_Mouse_Down=Peripherally Engraft Independent Irradiation GSE84819 1	Liver	RNAseq_Automatic_GEO_Signatures_Mouse_Down	X5LvsW5L	Peripherally Engraft Independent Irradiation GSE84819 1	207	0.266836	1.35703	0.0134379	0.0313105	0.0160921	4402	tags=36%, list=29%, signal=26%	GK/JAG1/ITGA4/TMEM123/ATP2B1/ARHGEF3/FOXN2/ITSN1/FEM1C/RBPJ/PLIN2/ABCA1/AHR/MDFIC/SLC44A1/LRP6/SPTBN1/TRPS1/SYNE2/IL10/PLXNA1/WWP1/CCR1/APOBEC1/RBMS1/CXCR4/DCLRE1C/DAB2/NRP1/RAB11FIP1/ARHGAP19/KLF6/ANTXR2/IFNAR1/SMIM14/FRMD6/MYO5A/ARHGAP26/REPS2/PSD3/MRC1/VEGFA/SH3PXD2B/MAN2A1/NDST1/RAPH1/RAPGEF2/GRAMD1B/BMP2/SLC14A1/HSPA4L/PVR/ADGB/GALC/ATOSA/CD93/TRIM25/GAS7/MAP3K1/IFITM3/IFITM2/CLIC4/MFSD6/EZR…
	RNAseq_Automatic_GEO_Signatures_Mouse_Up=Cd11B-Positive Infiltrating Local Irradiation GSE45180 2	Liver	RNAseq_Automatic_GEO_Signatures_Mouse_Up	X5LvsW5L	Cd11B-Positive Infiltrating Local Irradiation GSE45180 2	174	-0.567815	-2.88412	1e-10	1.18095e-09	6.2863e-10	3356	tags=59%, list=22%, signal=47%	NSA2/RPS27/NDUFA2/HMGN3/COX7C/EXOSC7/ZCRB1/NDUFA1/LYAR/PRKRIP1/TBCA/AHSA1/SFT2D1/PDCD6/CHURC1/COX6C/EIF3M/PDRG1/POLR2K/LLPH/EBNA1BP2/PFDN1/COMMD6/TREM2/NDUFAF2/SNRPD3/RWDD1/MRPL42/CNPY2/NDUFS5/UQCR10/PIN4/SYF2/SSBP1/TMA7/VTI1B/UCHL3/PSMA2/NDUFA7/UQCRH/RPL37/MRPL13/CWC15/BPHL/SNRPF/RPL31/PHAX/BCCIP/CHCHD7/SCNM1/GNL3/COL1A1/TYROBP/PDCD5/EMC4/OARD1/NEDD8/SAT1/APOE/RPL38/BLOC1S2/RPS21/RPS23/SNRNP48/Z…
	RNAseq_Automatic_GEO_Signatures_Mouse_Up=Gabaa Enhancement Potentiates Radiation GSE159829 1	Liver	RNAseq_Automatic_GEO_Signatures_Mouse_Up	X5LvsW5L	Gabaa Enhancement Potentiates Radiation GSE159829 1	183	-0.540774	-2.76999	1e-10	1.18095e-09	6.2863e-10	3604	tags=63%, list=24%, signal=48%	PPP2R1A/ETF1/UBB/DBI/NHP2/RPS27/AP3S2/UQCRB/HSPE1/PSMA1/COX7C/RPS29/EBP/COX6C/COTL1/NDUFB10/PFKL/EIF1/NME2/UBA2/PA2G4/C4B/RPL22L1/ACTB/GBP6/RPS28/NME1/POLR3E/NUCB1/LONP1/UQCRQ/NDUFV1/PSMB4/AAMP/PSMC5/PSEN2/OAZ1/UQCR10/PARK7/NUDT3/NDUFB8/SRSF5/CCT5/RFNG/CTSZ/RPL37/RPL31/PCNA/CST3/USP4/PPP4C/CCNB2/HINT1/FBL/SDHD/APOE/ITM2B/RPL23/SDF4/RPLP1/CD74/RPL38/MYL6/CD63/RPS16/C1QA/COX4I1/RPL39/RPL18/NDUFS2/R…
	RNAseq_Automatic_GEO_Signatures_Mouse_Up=Terra Antagonizes Atrx Telomeres GSE79180 1	Liver	RNAseq_Automatic_GEO_Signatures_Mouse_Up	X5LvsW5L	Terra Antagonizes Atrx Telomeres GSE79180 1	203	0.436836	2.23232	1e-10	1.18095e-09	6.2863e-10	3589	tags=45%, list=24%, signal=35%	BBX/RPS6KA5/TRIO/EIF2AK3/AREL1/ATP7B/FER/STT3B/PRKACB/UBR5/HACD3/ATE1/PARG/SECISBP2L/DGKD/GOLGB1/HOMER1/TNKS/TRAF3/PLCE1/DLST/INSR/ATP6V0A2/SCAF8/CMIP/WDR90/ADD3/PARP4/ARID2/NBAS/ZMYND11/UGGT1/VPS13C/USP40/NHSL1/MED13L/ZFYVE9/FLNB/STAU2/KLF7/AP1G1/NIPBL/DPY19L1/TNKS2/MDM4/USP48/RAP2A/EPB41/NUMB/CRIM1/AP2B1/SPAG1/TTF2/TANC2/EXTL3/VKORC1L1/KIDINS220/RPTOR/CNOT6/SCYL3/SH3RF1/RSBN1L/PRPS1/GSR/HERC2/F…
	RNAseq_Automatic_GEO_Signatures_Mouse_Up=Peripherally Engraft Independent Irradiation GSE84819 1	Liver	RNAseq_Automatic_GEO_Signatures_Mouse_Up	X5LvsW5L	Peripherally Engraft Independent Irradiation GSE84819 1	218	0.398062	2.05744	1.04869e-08	9.50813e-08	5.06125e-08	3548	tags=39%, list=24%, signal=30%	TRIO/AMOTL1/CFLAR/MAML3/GDF15/BMPR1A/CASS4/DENND4A/BLTP3A/PROX1/DOCK9/LONRF3/NID2/PRKCE/CREB3L2/LRBA/ATP6V0A2/ABLIM1/SLC12A2/MERTK/SIPA1L1/EDN1/USP24/CPEB4/MACF1/IL6ST/PLCG1/MED12L/PDGFB/TGFA/EPHA2/FAM91A1/FLNB/PAG1/PLD1/ADAMTS16/LRP1/NAV2/TPPP/ARHGEF40/BAHCC1/ADAMTS1/ARAP3/ABI3/ABL2/NUMB/TANC2/MICAL3/GAB1/EDEM1/MTCL2/DIP2B/LRRC39/KHDRBS3/MAP4K4/CHD4/EBF3/SGK1/HERC2/GCNT1/ZBTB18/PLXNA4/YES1/ARHGA…
	RNAseq_Automatic_GEO_Signatures_Mouse_Up=Chromatin Response Uv Damage GSE66286 1	Liver	RNAseq_Automatic_GEO_Signatures_Mouse_Up	X5LvsW5L	Chromatin Response Uv Damage GSE66286 1	158	-0.389926	-1.95383	2.0606e-06	1.23402e-05	6.56879e-06	3352	tags=43%, list=22%, signal=34%	RPS27/BLOC1S1/NDUFA2/POLE4/ATRIP/RPS29/HCFC1R1/NDUFA1/LHFPL4/CHURC1/TAP1/MRPS26/OST4/EIF1/MARCKSL1/SAP18/PPP1R15A/RPS28/POLD4/RMI2/COX8A/NDUFC1/ATF3/UQCR10/CCZ1/HBEGF/SMDT1/COX6A1/RPL37/RBM4/DRAP1/RPL31/HAX1/CHCHD7/NDUFA13/TOMM6/RPS19/GPX1/SNF8/TMEM160/RPL38/RPS21/RPS23/SDHAF1/FAU/CHMP2A/ARID5A/SOD1/COX4I1/RPL18/TPT1/HIGD2A/UBA52/PRODH2/RPL18A/PCBP2/RPL32/RPSA/TAF10/ATP6V0E2/RPS15/IGFBP4/TAX1BP3/…
	RNAseq_Automatic_GEO_Signatures_Mouse_Up=Peripherally Engraft Irradiation Gfp GSE108569 1	Liver	RNAseq_Automatic_GEO_Signatures_Mouse_Up	X5LvsW5L	Peripherally Engraft Irradiation Gfp GSE108569 1	205	0.34815	1.78452	1.2338e-05	6.35906e-05	3.38498e-05	2585	tags=29%, list=17%, signal=25%	OSBPL3/BCL6/SHTN1/C2CD5/ATP2B1/ARHGEF3/FOXN2/ITSN1/DNAJB14/UTRN/RBPJ/PLIN2/ACSL1/HGF/AHR/MDFIC/NCEH1/ESYT1/SLC44A1/STX16/VPS13C/LRP6/OCRL/IQGAP2/TRPS1/SNAP23/CLEC2D/PLXNA1/WWP1/CTSE/CCR1/PSTPIP2/APOBEC1/ATRNL1/RBMS1/CXCR4/DCLRE1C/DAB2/MYH10/IL10RB/NRP1/RASA2/ARHGAP19/ANTXR2/IFNAR1/PLK2/FAM110B/SMIM14/CTNNA1/FRMD6/ADAMTS10/NLRC5/MYO5A/REPS2/PSD3/MRC1/FGD6/MAN2A1/NDST1/IGSF9
	RNAseq_Automatic_GEO_Signatures_Mouse_Up=Gabaa Enhancement Potentiates Radiation GSE159829 3	Liver	RNAseq_Automatic_GEO_Signatures_Mouse_Up	X5LvsW5L	Gabaa Enhancement Potentiates Radiation GSE159829 3	190	-0.325633	-1.69256	0.000104237	0.000451195	0.000240175	3352	tags=39%, list=22%, signal=31%	RPS27/RBM42/AP3S2/HSPE1/COX7C/RPS29/NOP56/TK1/NFIA/DDX24/COX6C/OST4/FMO1/HMOX1/NME2/EIF6/PRDX6/LGALS3/RPL22L1/GBP6/SRA1/RRP1/RBM17/PREB/SUB1/DYNLL1/LSM6/UQCR10/NUDT3/PPP1CC/SRSF5/RAB11B/R3HDM4/CTSZ/LAPTM5/ASL/UQCRH/TRIM27/RPL31/CYC1/COL1A1/PARP12/ADAMTS2/UBE2L6/APOE/GLUD1/MAP3K11/APRT/RPL38/BRI3/BLOC1S2/SNX5/C1QA/RPL39/RPS13/CHMP7/RPS9/RPL24/ARHGDIB/RPL18A/RPS6/TECR/RPL37A/EIF2S2/DNAJC7/BAX/RPS7/…
	Virus_Perturbations_from_GEO_down=HIV-1 LAI 12Hour-UV treatment GSE56484	Liver	Virus_Perturbations_from_GEO_down	X5LvsW5L	HIV-1 LAI 12Hour-UV treatment GSE56484	239	0.351764	1.80839	2.39567e-06	1.64638e-05	8.42373e-06	2520	tags=30%, list=17%, signal=25%	NEK1/TJP2/PBX1/CLOCK/ZDHHC21/PLCB1/SLC4A4/PHIP/GAB3/CDC42BPA/MAP3K2/SMAD2/INTS6/TRAPPC8/SLK/RNF141/GIGYF2/SBF2/SLC12A2/TFCP2L1/KLHL9/ARID2/CPEB4/IFT70A/CASP8AP2/HYCC1/HS2ST1/SETD5/ATP7A/TRIM33/KPNA4/RSRC2/KLHL5/MYO1D/CSPP1/KDM1B/CLEC2D/ARL5B/PTPN3/BMPR2/PPHLN1/XPR1/UBXN4/RABGAP1L/ATP2B4/ZYG11B/GAB1/MYO9A/TDRD3/ZFP91/DLAT/LTN1/ZNF248/FANCM/ACSL3/PHF20L1/PCGF5/CYFIP1/IFT56/PKN2/SLC13A5/SNX18/PHACTR…
	Virus_Perturbations_from_GEO_up=HIV-1 LAI 12Hour-UV treatment GSE56484	Liver	Virus_Perturbations_from_GEO_up	X5LvsW5L	HIV-1 LAI 12Hour-UV treatment GSE56484	249	-0.342378	-1.82835	1.16043e-06	1.62965e-05	1.00907e-05	3765	tags=41%, list=25%, signal=31%	OCEL1/PSMC1/UBXN11/TBC1D22A/UQCR11/ERP29/DFFA/MT1G/UBB/IER2/XRCC1/DPM3/NUDT14/VPS18/PHKG1/FXYD2/MFSD2A/MRPL4/NAGK/PTPN7/PIF1/GEMIN7/C1QBP/OAZ2/CAMK1D/RGS18/IFFO1/PNKP/MICB/SAP25/GALM/COX8A/KLHL10/METTL22/GNE/GET4/GPR153/NTHL1/GSS/ADAR/RPL7L1/DNTTIP1/ZNF580/AIF1/POLR2L/BTD/LAPTM5/TRAPPC3/CCT7/NGEF/NDUFA8/ANGPTL6/MRPS25/PAK1/SHARPIN/PARP12/MCRS1/GPX1/ACBD6/RPUSD3/PLA1A/UBAC2/FTH1/GLUD1/BRI3/CD63/PP…
	WikiPathways_2015=DNA Damage Response (only ATM dependent)(Homo sapiens)	Liver	WikiPathways_2015	X5LvsW5L	DNA Damage Response (only ATM dependent)(Homo sapiens)	80	0.364907	1.59275	0.006591	0.037349	0.0253233	2334	tags=28%, list=16%, signal=23%	NFKB1/BCL6/MAP3K7/JUN/MAPK9/CDKN1B/INSR/WNT5A/IRS1/WNT5B/APC/ABL1/MAPK8/MAPK1/ATM/SOS2/RBL2/SOS1/AKT3/GSK3B/WNT2B/DVL3
	WikiPathways_2016=DNA Damage Response (only ATM dependent) Homo sapiens WP710	Liver	WikiPathways_2016	X5LvsW5L	DNA Damage Response (only ATM dependent) Homo sapiens WP710	99	0.339333	1.5352	0.00627895	0.0327402	0.0225664	3192	tags=31%, list=21%, signal=25%	NFKB1/BCL6/MAP3K7/PIK3CB/JUN/MAPK9/CDKN1B/INSR/KRAS/WNT5A/IRS1/WNT5B/APC/ABL1/MAPK8/MAPK1/ATM/SOS2/RBL2/SOS1/AKT3/GSK3B/PIK3CA/WNT2B/DVL3/PIK3C2B/MAPK10/TCF7L2/BBC3/PIK3C2A/PIK3R4
	WikiPathways_2019_Human=DNA Damage Response (only ATM dependent) WP710	Liver	WikiPathways_2019_Human	X5LvsW5L	DNA Damage Response (only ATM dependent) WP710	100	0.33728	1.5483	0.00697506	0.0434004	0.0306506	3192	tags=31%, list=21%, signal=25%	NFKB1/BCL6/MAP3K7/PIK3CB/JUN/MAPK9/CDKN1B/INSR/KRAS/WNT5A/IRS1/WNT5B/APC/ABL1/MAPK8/MAPK1/ATM/SOS2/RBL2/SOS1/AKT3/GSK3B/PIK3CA/WNT2B/DVL3/PIK3C2B/MAPK10/TCF7L2/BBC3/PIK3C2A/PIK3R4
	C2=TAKAO_RESPONSE_TO_UVB_RADIATION_UP	Skel. muscle	C2	X5SvsW5S	TAKAO_RESPONSE_TO_UVB_RADIATION_UP	73	-0.697016	-3.02009	1e-10	7.24384e-09	5.70584e-09	2447	tags=66%, list=15%, signal=56%	PMAIP1/RHOA/TXN/ARF5/RPS9/RPS5/MRPL49/EEF1D/POLR2L/RPL10A/COX6A1/CDC37/PSMA6/SAT1/COX8A/SPINT2/SEC13/UQCRFS1/PPIB/DBI/RPS28/ATP5MC3/SNRPF/S100A4/SOD1/RPL27A/PFDN5/FTH1/SEM1/RPL36A/COX6C/CCDC85B/COX5B/COX7A2/H2AZ1/PRDX3/COX5A/ATP6V0B/GPX4/COX4I1/PPP1R11/RPS25/H2AC18/SAP18/SELENOW/PRDX2/GPS2/UBXN1
	C2=DAZARD_RESPONSE_TO_UV_NHEK_DN	Skel. muscle	C2	X5SvsW5S	DAZARD_RESPONSE_TO_UV_NHEK_DN	291	0.497046	2.67878	1e-10	7.24384e-09	5.70584e-09	4141	tags=48%, list=26%, signal=36%	SP3/EXPH5/ASXL1/CBLB/ZNF451/RBPJ/PHF3/DYRK2/NAV3/PNISR/SMC4/EDRF1/SPEN/BAZ2B/USP6NL/PIKFYVE/MPHOSPH10/ICE1/PAFAH1B1/E2F3/MORC3/MKI67/RABGAP1L/BICRAL/HELZ/ZFC3H1/MEGF9/ZNF217/MICB/CHD1/KIF2A/KAT6B/CREBBP/NPAS2/RSBN1/FEM1B/BIRC2/FOXJ3/TOP2A/GAPVD1/NFKB1/AHR/SLC25A36/ZMIZ1/RIF1/MARCHF6/DMTF1/FRYL/GNE/CEP350/DIDO1/AGO2/PUM1/FAT1/RNF13/ZNF318/TLK1/DOCK9/KIF23/KIF14/ATRX/NUP153/ZCCHC14/UBR5/CNOT4/NFYA/…
	C2=DACOSTA_UV_RESPONSE_VIA_ERCC3_COMMON_DN	Skel. muscle	C2	X5SvsW5S	DACOSTA_UV_RESPONSE_VIA_ERCC3_COMMON_DN	456	0.468538	2.64387	1e-10	7.24384e-09	5.70584e-09	4154	tags=46%, list=26%, signal=35%	CBLB/CDS2/RBPJ/PHF3/CDK13/EIF4G3/TRIM33/FGF2/PNISR/BLM/CLOCK/ATAD2B/OGT/GIGYF2/SPEN/PRKCA/BAZ2B/RCOR1/PIKFYVE/PAFAH1B1/E2F3/PKD2/CREB1/ZNF292/HELZ/CENPE/U2SURP/PKN2/ITSN2/CHD1/KIF2A/KAT6B/CREBBP/FUBP1/BLTP1/SETD2/LARP4/TAF4/MYO10/F3/FOXJ3/CDC27/PRRC2C/PHF21A/TOP2A/KRIT1/GAPVD1/ZDHHC17/STK24/KIF20B/SUZ12/ARHGAP29/CEP135/MTREX/NVL/PIBF1/KLF10/ZMIZ1/THBS2/ROCK2/E2F2/RASA1/MARCHF6/MARF1/WASHC4/FRYL/C…
	C2=DAZARD_UV_RESPONSE_CLUSTER_G6	Skel. muscle	C2	X5SvsW5S	DAZARD_UV_RESPONSE_CLUSTER_G6	142	0.537759	2.62292	1e-10	7.24384e-09	5.70584e-09	4047	tags=53%, list=26%, signal=40%	SP3/EXPH5/ZNF451/RBPJ/PHF3/NAV3/SMC4/EDRF1/PIKFYVE/PAFAH1B1/MKI67/RABGAP1L/MEGF9/MICB/KIF2A/KAT6B/NPAS2/BIRC2/TOP2A/NFKB1/SLC25A36/ZMIZ1/MARCHF6/FRYL/GNE/AGO2/FAT1/RNF13/TLK1/DOCK9/KIF23/KIF14/UBR5/CNOT4/CHD9/ATP13A3/KAT6A/ZNF638/ATF2/VLDLR/CENPC/LPCAT1/ADGRL2/IGF2BP3/WAPL/DOCK4/TUBGCP3/STRN/RRP1B/USP6/KLF7/CTBP2/VEGFC/KIF11/POLE2/PPP1R12A/CDYL/ZNF146/TUT4/MAST4/FNDC3A/OTUD4/PALM2AKAP2/ZMYND8/CCN…
	C2=DACOSTA_UV_RESPONSE_VIA_ERCC3_UP	Skel. muscle	C2	X5SvsW5S	DACOSTA_UV_RESPONSE_VIA_ERCC3_UP	294	-0.443638	-2.3391	1e-10	7.24384e-09	5.70584e-09	3069	tags=38%, list=19%, signal=32%	ISG15/UBA1/LY6E/SQSTM1/IL11RA/MAZ/CREM/HAUS3/EIF4EBP1/NR4A1/EIF2S3/THAP3/ESS2/TM7SF2/TPM2/TMBIM6/TSPYL2/OGFR/S100A13/PMAIP1/OGG1/CZIB/GATD3/LHX2/PPIE/RBM4/NDUFV1/TRIAP1/SDF2/BSG/ALDOA/ABCB6/CEBPD/KLHDC3/TPBG/HSPA2/MRPL28/CCND3/SHMT2/EEF1D/TUBA4A/RBM38/UROS/SMARCD3/SAT1/SULT1A2/SMPD1/EWSR1/SPR/BRMS1/RGS2/TUBB2A/TMED1/SLC25A4/RPL23/DNASE2/ERGIC3/NME3/ADA/ECI1/FKBP1A/CLTB/MRPL23/HLA-E/GRINA/TEX30/AP…
	C2=DACOSTA_UV_RESPONSE_VIA_ERCC3_XPCS_DN	Skel. muscle	C2	X5SvsW5S	DACOSTA_UV_RESPONSE_VIA_ERCC3_XPCS_DN	82	0.521134	2.31476	1.42302e-08	6.77643e-07	5.33767e-07	4731	tags=59%, list=30%, signal=41%	ASXL1/GRK5/ABCE1/NAV3/EIF3A/SMAD4/CDH2/NFKB1/SLIT2/RANBP2/AKAP10/AGO2/BDNF/SON/TSC22D2/DOCK9/ZEB2/NALF1/NFATC3/VLDLR/CENPC/DOCK4/NECTIN3/AVL9/PLCB4/AHDC1/RB1CC1/FAM193A/SFMBT1/WWP1/PLCE1/ATRN/HERC4/TOGARAM1/GPATCH8/AGFG1/ATP8B1/TMEM131L/MYO9B/ARHGEF10/SOS2/BICD1/ATP2C1/WDR37/ADCY9/DLG1/INTS3/PHF14
	C2=DAZARD_UV_RESPONSE_CLUSTER_G1	Skel. muscle	C2	X5SvsW5S	DAZARD_UV_RESPONSE_CLUSTER_G1	54	-0.553084	-2.23724	1.96443e-06	6.1467e-05	4.84165e-05	2285	tags=48%, list=14%, signal=41%	TXN/RPL30/CST6/RPS23/MYL6/PGK1/RPL34/RPL37A/TUBB2A/NDUFA1/RPL38/COX17/PKM/RPL31/GPAA1/SNRPE/RPS21/RPL36A/COX7A2/NDUFC1/COX7C/SEC61G/UQCRB/GUK1/NOL7/ZNF330
	C2=DACOSTA_UV_RESPONSE_VIA_ERCC3_TTD_UP	Skel. muscle	C2	X5SvsW5S	DACOSTA_UV_RESPONSE_VIA_ERCC3_TTD_UP	57	-0.527685	-2.16014	2.78081e-06	8.07962e-05	6.36417e-05	2176	tags=33%, list=14%, signal=29%	BSG/MRPL28/COX6A1/TLE5/SAT1/CALR/STK25/BUD23/PDAP1/GNL1/AMACR/UBL4A/CDK16/BAD/ARPC4/PLD3/PDLIM7/MRPS12/GET3
	C2=DAZARD_UV_RESPONSE_CLUSTER_G5	Skel. muscle	C2	X5SvsW5S	DAZARD_UV_RESPONSE_CLUSTER_G5	11	-0.799787	-2.12145	4.90548e-05	0.000992742	0.000781965	2323	tags=82%, list=15%, signal=70%	NUCB1/RACK1/GPI/SLURP1/EIF3G/RALY/RPS2/ACO2/TOM1
	C2=DAZARD_RESPONSE_TO_UV_SCC_DN	Skel. muscle	C2	X5SvsW5S	DAZARD_RESPONSE_TO_UV_SCC_DN	112	0.39266	1.86465	5.93773e-05	0.00115436	0.000909272	1787	tags=26%, list=11%, signal=23%	WSB1/RBPJ/PHF3/NAV3/BAZ2B/MPHOSPH10/E2F3/MORC3/CHD1/KIF2A/BRD1/FOXJ3/HMGCR/CRKL/DDX3Y/YTHDF3/RAP1GAP2/E2F2/KDM2A/AGO2/PUM1/GATA3/TRAF4/TLK1/NUP153/CNOT4/MTF2/ATP13A3/KAT6A
	C2=GENTILE_UV_RESPONSE_CLUSTER_D2	Skel. muscle	C2	X5SvsW5S	GENTILE_UV_RESPONSE_CLUSTER_D2	37	0.546181	2.05013	9.34435e-05	0.00168645	0.00132838	5715	tags=68%, list=36%, signal=43%	PHF3/EDRF1/SECISBP2L/ZNF217/HAS2/CHD1/KIF2A/PNN/BDNF/NUP153/THBS1/ZC3H4/GAS1/SATB2/MTMR3/RYBP/GTF2E1/CENPA/NFE2L2/PCGF3/N4BP1/ZBED4/TNFAIP3/AUTS2/RUNX1
	C2=GENTILE_UV_RESPONSE_CLUSTER_D6	Skel. muscle	C2	X5SvsW5S	GENTILE_UV_RESPONSE_CLUSTER_D6	34	0.555865	2.03903	0.000154192	0.00247832	0.00195213	4209	tags=59%, list=27%, signal=43%	PAFAH1B1/RAB14/NFYA/UGCG/PDGFRA/IGF2BP3/AHDC1/HMGXB4/CDK7/ZNF146/CXCL12/TRIB2/ZMYND8/MFAP1/QKI/STRN3/EPS8/LPAR1/MACIR/NFYB
	C2=MONNIER_POSTRADIATION_TUMOR_ESCAPE_DN	Skel. muscle	C2	X5SvsW5S	MONNIER_POSTRADIATION_TUMOR_ESCAPE_DN	364	-0.280115	-1.5152	0.000236737	0.00349683	0.00275439	3705	tags=31%, list=23%, signal=25%	KAT8/DCBLD1/NAXD/ARL3/CDC42EP3/THOC7/AK4/TMEM205/DYNLT3/PRELID2/ANP32A/BNIP3L/ACSS2/VMA21/LDAF1/ACSL3/WFDC2/ZIC5/AMDHD2/BNIP3/ERRFI1/C6orf120/TMCO6/HTATIP2/PNKP/PFKL/PLAC8/UBE2T/KIAA2013/MUS81/COQ3/DBP/TSPYL1/KRT18/GADD45G/TM7SF2/SGK1/HPCAL1/DECR1/CRYZL1/PIM3/CLIC1/VAPB/SRSF5/LRRC17/CLN5/LEPROT/CLDN9/BCL2/NDUFB3/SSBP3/APIP/PSTPIP1/MGST3/CHID1/FLOT1/EGLN3/UROS/COX6A1/PDIA6/COASY/MYL6/FBXO6/STX7/PL…
	C2=GENTILE_UV_LOW_DOSE_DN	Skel. muscle	C2	X5SvsW5S	GENTILE_UV_LOW_DOSE_DN	60	0.4364	1.81841	0.000518355	0.00663696	0.00522781	3509	tags=38%, list=22%, signal=30%	EIF4G3/NAV3/PAFAH1B1/CDH2/FNBP1/MYO10/PIBF1/RASA1/MARF1/SLIT2/TPST1/ERC1/LAS1L/G6PD/FTO/VEGFC/SAMD4A/TBC1D30/C2CD2/RBMS1/POLA1/CXCL12/UTRN
	C2=ZHU_CMV_24_HR_UP	Skel. muscle	C2	X5SvsW5S	ZHU_CMV_24_HR_UP	75	-0.397119	-1.73343	0.00087114	0.0102826	0.00809939	4864	tags=51%, list=31%, signal=35%	STIP1/FGFR1/HSPE1/ALAS1/TRIM21/MLLT11/ATP6V1C1/SLC39A14/CD55/PSMD2/SRF/RANBP1/ISG15/TAP1/SYNGR2/NR4A1/GORASP2/SAR1A/IDH3A/TUBA4A/PSMA6/PSMA2/BCL7B/ENO1/NFKBIA/TUBB2A/PSMA3/GRPEL1/PSMB2/HLA-E/PSMC1/POLR2K/PSMD6/EIF1AX/NAMPT/UBE2S/OAS1/NUBP1
	C2=MONNIER_POSTRADIATION_TUMOR_ESCAPE_UP	Skel. muscle	C2	X5SvsW5S	MONNIER_POSTRADIATION_TUMOR_ESCAPE_UP	383	0.251594	1.39947	0.00125515	0.0133805	0.0105396	4908	tags=39%, list=31%, signal=28%	SDAD1/PRKAR2B/SGIP1/FAM167B/TSR1/INTS6/ABCE1/LUC7L3/RBM25/PDCD11/PRKCA/POLR1A/KHDC4/CDK6/IL18R1/BTAF1/CREBBP/SLC14A1/ALKBH1/MYO10/PNN/NOL8/ETS1/KCNK5/DHX33/FAM149A/SLIT2/SENP2/NAA25/AGO2/NMT2/NOLC1/TRAF4/RAPGEF6/GON4L/CCAR1/RBM27/SLC22A23/CREBZF/RRP8/PWP2/SLC35B4/URB2/PIGL/NIPBL/AEBP1/EAF1/METTL1/MCC/MTF2/PRPF4/NAA16/XPO5/PDE12/OTUD7B/LTBP1/XPO6/YAP1/GEMIN5/RCC1/FAM53C/SNTB2/MRGPRF/NRP1/TNFAIP2/S…
	C2=SESTO_RESPONSE_TO_UV_C0	Skel. muscle	C2	X5SvsW5S	SESTO_RESPONSE_TO_UV_C0	97	-0.36805	-1.66783	0.00128387	0.0135511	0.010674	3941	tags=42%, list=25%, signal=32%	IL1R2/ZFP36/HMOX1/CNBP/BAMBI/PCNA/YWHAH/PRSS8/SSX2/SQSTM1/TAP1/RPS27/TCP1/WTAP/EIF4A3/CHMP1A/PPP1CC/KPNA2/RBM4/RIT1/MRPL49/CAMLG/ELOC/PSMA4/CDC37/QSOX1/NFKBIA/H3-3A/PSMA3/EIF2B1/TAF9/BPGM/DAZAP2/BAG1/POLR2K/HARS1/PSMD6/GSK3A/GTF2A2/CLTA/SAP18
	C2=SESTO_RESPONSE_TO_UV_C6	Skel. muscle	C2	X5SvsW5S	SESTO_RESPONSE_TO_UV_C6	35	-0.507823	-1.85359	0.00151632	0.0154793	0.0121928	4694	tags=60%, list=30%, signal=42%	ATF4/ACAT1/GADD45A/TSC22D1/HNRNPA1/H1-10/ARL4A/PTGR1/CYB5A/JUND/XRCC6/TPBG/RGS2/ECH1/STK25/COMMD1/RRAS/POLD2/ACO2/SND1/FDPS
	C2=DAZARD_RESPONSE_TO_UV_SCC_UP	Skel. muscle	C2	X5SvsW5S	DAZARD_RESPONSE_TO_UV_SCC_UP	94	-0.361401	-1.62706	0.00243008	0.0221175	0.0174215	4608	tags=43%, list=29%, signal=30%	TNF/GADD45A/HSP90AB1/IGFBP7/CDKN1C/TSC22D3/TAGLN3/RALB/PLSCR1/UBE2E1/RBBP4/PSMD8/TPGS2/DYNLT3/CORT/JUND/AP4S1/SKP1/EIF2S3/RAD51C/HSD17B8/PMAIP1/PFDN6/MYCBP/ATP5F1A/SSBP1/TM2D1/PDIA6/PGK1/B2M/RCN2/AIMP1/SDHD/ITM2B/PRDX3/SNX3/TOB1/MAP2K1/UBE2D3/UQCRC2
	C2=SESTO_RESPONSE_TO_UV_C1	Skel. muscle	C2	X5SvsW5S	SESTO_RESPONSE_TO_UV_C1	64	-0.405927	-1.70467	0.00279447	0.0245061	0.019303	3641	tags=36%, list=23%, signal=28%	GLUL/TBCC/SULT2B1/TNIP1/BNIP3/EOLA1/SERPINB2/KRT18/PSMC2/KCNK1/C11orf58/CST6/PSMA5/PSMA6/DDX1/VDAC2/PSMC1/RAB5IF/TSG101/SOD2/COPS8/SLC31A2/NAMPT
	C2=GENTILE_UV_LOW_DOSE_UP	Skel. muscle	C2	X5SvsW5S	GENTILE_UV_LOW_DOSE_UP	24	-0.529319	-1.76121	0.00301815	0.0257835	0.0203092	3069	tags=38%, list=19%, signal=30%	ISG15/TAP1/SOX4/PMAIP1/SYF2/SMOX/CSNK1G2/TOB1/H2AC18
	C2=DAZARD_UV_RESPONSE_CLUSTER_G4	Skel. muscle	C2	X5SvsW5S	DAZARD_UV_RESPONSE_CLUSTER_G4	18	-0.585882	-1.81489	0.00348852	0.0285121	0.0224585	4278	tags=67%, list=27%, signal=49%	CDKN1C/H1-10/TUBB3/ZFP36/TUBB4B/SULT2B1/ARHGDIA/PPP2R1A/APRT/PFN1/H2AC18/CAPNS1
	C2=REACTOME_DNA_DAMAGE_RECOGNITION_IN_GG_NER	Skel. muscle	C2	X5SvsW5S	REACTOME_DNA_DAMAGE_RECOGNITION_IN_GG_NER	36	-0.475356	-1.74093	0.00387415	0.0307348	0.0242093	2711	tags=39%, list=17%, signal=32%	ACTL6A/COPS3/TFPT/COPS5/UBA52/RAD23A/CETN2/COPS6/RUVBL1/RBX1/GPS1/COPS8/COPS4/COPS7A
	C2=GENTILE_UV_RESPONSE_CLUSTER_D9	Skel. muscle	C2	X5SvsW5S	GENTILE_UV_RESPONSE_CLUSTER_D9	25	0.521865	1.76698	0.00517574	0.0380109	0.0299405	4413	tags=52%, list=28%, signal=38%	RBPJ/DYRK2/PRRC2C/AGTR1/UBR5/CCNA2/LPCAT1/IDI1/KIAA0232/CCSER2/PALM2AKAP2/TGIF1/SWAP70
	C2=ZHOU_CELL_CYCLE_GENES_IN_IR_RESPONSE_6HR	Skel. muscle	C2	X5SvsW5S	ZHOU_CELL_CYCLE_GENES_IN_IR_RESPONSE_6HR	82	0.33973	1.509	0.00648309	0.0453916	0.0357542	1999	tags=26%, list=13%, signal=22%	TTK/GASK1B/SMC2/PCLAF/KIF22/MCM5/NUSAP1/SEMA3B/KNTC1/CDCA8/PARPBP/DTL/DEK/TRIP13/CDT1/BRCA1/CDK2/KIF20A/DLGAP5/NEK2/CCNA2
	C2=KYNG_DNA_DAMAGE_UP	Skel. muscle	C2	X5SvsW5S	KYNG_DNA_DAMAGE_UP	196	0.269089	1.3898	0.00746476	0.0498405	0.0392585	3487	tags=28%, list=22%, signal=22%	SP3/PHF3/RBM5/MYB/GYPB/RBBP6/SP140/IL16/SMAD4/HELZ/IL18R1/CYBB/FBLN1/ITIH2/QPCT/ZNF507/CTNND1/STAT5B/ATP7A/FADS1/CXCR4/DIS3/POLR2A/KIF14/PRG2/IGFBP1/CHL1/AP1G1/THOC1/RBP4/SEC22A/EFNB3/MECOM/LRP1/ATF7/SEC23A/PDE4DIP/GCLC/RBM6/CYBRD1/NRP2/ITPKB/LCP2/ELF4/CXADR/DSC2/TOPBP1/MTA1/C3AR1/RPS6KB1/VCAM1/SLCO2A1/DBT/FAN1/HSF2
	C7=GSE2935_UV_INACTIVATED_VS_LIVE_SENDAI_VIRUS_INF_MACROPHAGE_UP	Skel. muscle	C7	X5SvsW5S	GSE2935_UV_INACTIVATED_VS_LIVE_SENDAI_VIRUS_INF_MACROPHAGE_UP	164	0.317355	1.57723	0.00137918	0.00895762	0.00627066	4691	tags=40%, list=30%, signal=29%	IFT80/KCNA2/SMC4/ZIC1/CLSPN/DACT1/ST8SIA1/RALGPS2/ABCA3/ACSF2/STAMBPL1/PACSIN1/SNX30/TOP2B/LRAT/LEF1/ASPDH/PADI3/RAPGEF6/CD79B/SELL/N4BP2/UBE4B/FETUB/ST6GAL1/TIMP2/CCR4/ISM2/GTF2IRD1/IKZF2/RGS10/BBOX1/ADD3/CALCRL/TCF20/ETV3/ALS2CL/CCR9/RHOH/DUSP10/PMEPA1/CHST15/IKBKE/SLC16A5/RAPGEF4/BIRC5/TBL1X/RASGRP1/TRIB2/NLK/MGST2/ITGAE/ARHGAP28/COL4A4/AMPD1/SLC12A7/SPRED1/IKZF1/CDK5R1/TOX/SEMA6A/TREML2/ABLIM…
	C7=GSE10211_UV_INACT_SENDAI_VS_LIVE_SENDAI_VIRUS_TRACHEAL_EPITHELIAL_CELLS_UP	Skel. muscle	C7	X5SvsW5S	GSE10211_UV_INACT_SENDAI_VS_LIVE_SENDAI_VIRUS_TRACHEAL_EPITHELIAL_CELLS_UP	137	0.308671	1.48908	0.0093646	0.0407209	0.0285061	4118	tags=36%, list=26%, signal=27%	HYKK/DZIP1/LUC7L3/DSE/RICTOR/KLHL5/POLR1A/SMAD4/ATP8A1/TSC1/PHF20L1/PIM2/FBLN1/CMKLR1/KLHL18/LEF1/RBSN/NUMB/ZNF318/ANTXR1/UGCG/ARID3B/JAK1/BRF1/TAL1/GPCPD1/ANKRD11/ANKRD44/TRUB1/MAMDC2/POLE2/DDX51/LTN1/SEMA4F/NCAPD3/IQGAP2/TTYH3/MTR/NLK/FNTB/RIPOR2/FAM110B/SNAPC4/MACF1/LMBR1/STX17/IL7R/DYRK1A/CCDC152
	GO_Biological_Process_2015=DNA damage response, signal transduction by p53 class mediator resulting in cell cycle arrest (GO:0006977)	Skel. muscle	GO_Biological_Process_2015	X5SvsW5S	DNA damage response, signal transduction by p53 class mediator resulting in cell cycle arrest (GO:0006977)	63	-0.55927	-2.2913	1.63709e-07	1.28705e-05	1.13766e-05	2764	tags=57%, list=17%, signal=47%	PSMD12/PSMD3/PSMC2/SOX4/PSMD7/PSMA1/PSMD13/MDM2/PSMD10/TRIAP1/PSMD14/PSMA4/PSMD4/PSMB5/RBM38/PSMA5/PSMA6/PSMA2/PSMB7/PSMB4/PSMA3/PSMB2/PSMC1/UBA52/PSMC5/PSMB6/PSMA7/PSMC3/PSMC4/PSMB10/PSMD6/PSMB1/PSME2/PSMB3/PSMD9/PSME1
	GO_Biological_Process_2015=signal transduction involved in mitotic DNA damage checkpoint (GO:1902402)	Skel. muscle	GO_Biological_Process_2015	X5SvsW5S	signal transduction involved in mitotic DNA damage checkpoint (GO:1902402)	65	-0.549176	-2.27004	2.04241e-07	1.49685e-05	1.3231e-05	2764	tags=55%, list=17%, signal=46%	PSMD12/PSMD3/PSMC2/SOX4/PSMD7/PSMA1/PSMD13/MDM2/PSMD10/TRIAP1/PSMD14/PSMA4/PSMD4/PSMB5/RBM38/PSMA5/PSMA6/PSMA2/PSMB7/PSMB4/PSMA3/PSMB2/PSMC1/UBA52/PSMC5/PSMB6/PSMA7/PSMC3/PSMC4/PSMB10/PSMD6/PSMB1/PSME2/PSMB3/PSMD9/PSME1
	GO_Biological_Process_2015=signal transduction involved in mitotic DNA integrity checkpoint (GO:1902403)	Skel. muscle	GO_Biological_Process_2015	X5SvsW5S	signal transduction involved in mitotic DNA integrity checkpoint (GO:1902403)	65	-0.549176	-2.27004	2.04241e-07	1.49685e-05	1.3231e-05	2764	tags=55%, list=17%, signal=46%	PSMD12/PSMD3/PSMC2/SOX4/PSMD7/PSMA1/PSMD13/MDM2/PSMD10/TRIAP1/PSMD14/PSMA4/PSMD4/PSMB5/RBM38/PSMA5/PSMA6/PSMA2/PSMB7/PSMB4/PSMA3/PSMB2/PSMC1/UBA52/PSMC5/PSMB6/PSMA7/PSMC3/PSMC4/PSMB10/PSMD6/PSMB1/PSME2/PSMB3/PSMD9/PSME1
	GO_Biological_Process_2015=intracellular signal transduction involved in G1 DNA damage checkpoint (GO:1902400)	Skel. muscle	GO_Biological_Process_2015	X5SvsW5S	intracellular signal transduction involved in G1 DNA damage checkpoint (GO:1902400)	64	-0.553746	-2.28431	3.33232e-07	2.36212e-05	2.08795e-05	2764	tags=56%, list=17%, signal=47%	PSMD12/PSMD3/PSMC2/SOX4/PSMD7/PSMA1/PSMD13/MDM2/PSMD10/TRIAP1/PSMD14/PSMA4/PSMD4/PSMB5/RBM38/PSMA5/PSMA6/PSMA2/PSMB7/PSMB4/PSMA3/PSMB2/PSMC1/UBA52/PSMC5/PSMB6/PSMA7/PSMC3/PSMC4/PSMB10/PSMD6/PSMB1/PSME2/PSMB3/PSMD9/PSME1
	GO_Biological_Process_2015=signal transduction involved in mitotic G1 DNA damage checkpoint (GO:0072431)	Skel. muscle	GO_Biological_Process_2015	X5SvsW5S	signal transduction involved in mitotic G1 DNA damage checkpoint (GO:0072431)	64	-0.553746	-2.28431	3.33232e-07	2.36212e-05	2.08795e-05	2764	tags=56%, list=17%, signal=47%	PSMD12/PSMD3/PSMC2/SOX4/PSMD7/PSMA1/PSMD13/MDM2/PSMD10/TRIAP1/PSMD14/PSMA4/PSMD4/PSMB5/RBM38/PSMA5/PSMA6/PSMA2/PSMB7/PSMB4/PSMA3/PSMB2/PSMC1/UBA52/PSMC5/PSMB6/PSMA7/PSMC3/PSMC4/PSMB10/PSMD6/PSMB1/PSME2/PSMB3/PSMD9/PSME1
	GO_Biological_Process_2015=signal transduction involved in DNA damage checkpoint (GO:0072422)	Skel. muscle	GO_Biological_Process_2015	X5SvsW5S	signal transduction involved in DNA damage checkpoint (GO:0072422)	67	-0.533432	-2.20604	6.22417e-07	4.01691e-05	3.55066e-05	2764	tags=54%, list=17%, signal=45%	PSMD12/PSMD3/PSMC2/SOX4/PSMD7/PSMA1/PSMD13/MDM2/PSMD10/TRIAP1/PSMD14/PSMA4/PSMD4/PSMB5/RBM38/PSMA5/PSMA6/PSMA2/PSMB7/PSMB4/PSMA3/PSMB2/PSMC1/UBA52/PSMC5/PSMB6/PSMA7/PSMC3/PSMC4/PSMB10/PSMD6/PSMB1/PSME2/PSMB3/PSMD9/PSME1
	GO_Biological_Process_2015=signal transduction involved in DNA integrity checkpoint (GO:0072401)	Skel. muscle	GO_Biological_Process_2015	X5SvsW5S	signal transduction involved in DNA integrity checkpoint (GO:0072401)	67	-0.533432	-2.20604	6.22417e-07	4.01691e-05	3.55066e-05	2764	tags=54%, list=17%, signal=45%	PSMD12/PSMD3/PSMC2/SOX4/PSMD7/PSMA1/PSMD13/MDM2/PSMD10/TRIAP1/PSMD14/PSMA4/PSMD4/PSMB5/RBM38/PSMA5/PSMA6/PSMA2/PSMB7/PSMB4/PSMA3/PSMB2/PSMC1/UBA52/PSMC5/PSMB6/PSMA7/PSMC3/PSMC4/PSMB10/PSMD6/PSMB1/PSME2/PSMB3/PSMD9/PSME1
	GO_Biological_Process_2015=signal transduction in response to DNA damage (GO:0042770)	Skel. muscle	GO_Biological_Process_2015	X5SvsW5S	signal transduction in response to DNA damage (GO:0042770)	100	-0.43038	-1.91297	1.69837e-05	0.000773026	0.000683299	2814	tags=42%, list=18%, signal=35%	GRB2/PSMD12/PSMD3/PSMC2/ING4/SOX4/PSMD7/PSMA1/PSMD13/MDM2/PSMD10/TRIAP1/BID/PSMD14/PSMA4/PSMD4/WNT1/PSMB5/RBM38/CEP63/PSMA5/PSMA6/PSMA2/PSMB7/PSMB4/PSMA3/PSMB2/PSMC1/UBA52/PSMC5/PSMB6/PSMA7/PSMC3/PSMC4/PSMB10/PSMD6/PSMB1/PSME2/PSMB3/PSMD9/PSME1/MIF
	GO_Biological_Process_2015=DNA damage response, signal transduction by p53 class mediator (GO:0030330)	Skel. muscle	GO_Biological_Process_2015	X5SvsW5S	DNA damage response, signal transduction by p53 class mediator (GO:0030330)	85	-0.452137	-1.96202	2.24786e-05	0.00101248	0.000894955	2764	tags=45%, list=17%, signal=37%	PSMD12/PSMD3/PSMC2/ING4/SOX4/PSMD7/PSMA1/PSMD13/MDM2/PSMD10/TRIAP1/PSMD14/PSMA4/PSMD4/PSMB5/RBM38/PSMA5/PSMA6/PSMA2/PSMB7/PSMB4/PSMA3/PSMB2/PSMC1/UBA52/PSMC5/PSMB6/PSMA7/PSMC3/PSMC4/PSMB10/PSMD6/PSMB1/PSME2/PSMB3/PSMD9/PSME1/MIF
	GO_Biological_Process_2017=nucleotide-excision repair, DNA damage recognition (GO:0000715)	Skel. muscle	GO_Biological_Process_2017	X5SvsW5S	nucleotide-excision repair, DNA damage recognition (GO:0000715)	21	-0.598613	-1.87449	0.00142476	0.0294253	0.0266414	2369	tags=48%, list=15%, signal=41%	COPS3/COPS5/UBA52/CETN2/COPS6/RBX1/GPS1/COPS8/COPS4/COPS7A
	GO_Biological_Process_2017=DNA damage response, detection of DNA damage (GO:0042769)	Skel. muscle	GO_Biological_Process_2017	X5SvsW5S	DNA damage response, detection of DNA damage (GO:0042769)	32	-0.505964	-1.79381	0.00182185	0.035646	0.0322736	4299	tags=62%, list=27%, signal=46%	POLD1/ZBTB32/UBB/DDB1/POLD4/UBE2B/PCNA/PNKP/RPS3/RPA2/SOX4/RFC4/MRPS26/MRPS35/UBA52/RBX1/MRPS11/POLD2/RFC2/MRPS9
	GO_Biological_Process_2017b=signal transduction involved in mitotic G2 DNA damage checkpoint (GO:0072434)	Skel. muscle	GO_Biological_Process_2017b	X5SvsW5S	signal transduction involved in mitotic G2 DNA damage checkpoint (GO:0072434)	65	-0.592756	-2.46095	6.135e-09	5.77094e-07	5.06095e-07	2790	tags=58%, list=18%, signal=48%	SKP1/PSMD12/PSMD3/MUS81/PSMC2/PSMD7/PSMA1/PSMD13/PSMD10/MRNIP/PSMD14/PSMA4/PSMD4/PSMB5/PSMA5/PSMA6/PSMA2/PSMB7/PSMB4/PSMA3/PSMB2/CDK5RAP3/PSMC1/UBA52/PSMC5/PSMB6/PSMA7/PSMC3/PSMC4/PSMB10/RBX1/SEM1/PSMD6/PSMB1/PSME2/PSMB3/PSMD9/PSME1
	GO_Biological_Process_2017b=transcription-coupled nucleotide-excision repair, DNA damage recognition (GO:0000716)	Skel. muscle	GO_Biological_Process_2017b	X5SvsW5S	transcription-coupled nucleotide-excision repair, DNA damage recognition (GO:0000716)	73	-0.465673	-1.96854	4.91066e-05	0.00243794	0.002138	2606	tags=38%, list=16%, signal=32%	GTF2H3/RPA2/RFC4/COPS3/XRCC1/PPIE/COPS5/POLR2L/GTF2H5/GTF2H2/POLR2D/POLR2G/POLR2E/POLR2J/UBA52/CETN2/COPS6/RBX1/POLR2K/GPS1/COPS8/MNAT1/POLD2/POLR2F/POLR2I/COPS4/RFC2/COPS7A
	GO_Biological_Process_2017b=regulation of mRNA stability involved in cellular response to UV (GO:1902629)	Skel. muscle	GO_Biological_Process_2017b	X5SvsW5S	regulation of mRNA stability involved in cellular response to UV (GO:1902629)	136	-0.348183	-1.65473	0.000572188	0.0174811	0.0153304	2764	tags=34%, list=17%, signal=28%	PSMD12/PSMD3/PSMC2/PSMD7/PSMA1/PSMD13/PSMD10/TRIAP1/PSMD14/PSMA4/PSMD4/PSMB5/PSMA5/PSMA6/PSMA2/PSMB7/TMEM161A/PSMB4/PSMA3/AKT1/EXOSC8/SERBP1/PSMB2/EXOSC3/EXOSC4/EXOSC1/PSMC1/UBA52/PSMC5/PSMB6/PSMA7/CSDC2/PSMC3/PSMC4/PSMB10/SEM1/PSMD6/PSMB1/PSME2/PSMB3/APEX1/PSMD9/RPL26/RUVBL2/PSME1/EXOSC6
	GO_Biological_Process_2017b=nucleotide-excision repair, DNA damage recognition (GO:0000715)	Skel. muscle	GO_Biological_Process_2017b	X5SvsW5S	nucleotide-excision repair, DNA damage recognition (GO:0000715)	54	-0.450706	-1.79002	0.0013528	0.0309974	0.0271838	3040	tags=39%, list=19%, signal=32%	BRCA2/POLL/GTF2H3/RPA2/COPS3/COPS5/GTF2H5/GTF2H2/GTF2H2C/UBA52/INSL3/RAD23A/CETN2/COPS6/RBX1/GPS1/CENPW/COPS8/COPS4/HUS1B/COPS7A
	GO_Biological_Process_2018=nucleotide-excision repair, DNA damage recognition (GO:0000715)	Skel. muscle	GO_Biological_Process_2018	X5SvsW5S	nucleotide-excision repair, DNA damage recognition (GO:0000715)	21	-0.598613	-1.90736	0.00140576	0.0312219	0.0274707	2369	tags=48%, list=15%, signal=41%	COPS3/COPS5/UBA52/CETN2/COPS6/RBX1/GPS1/COPS8/COPS4/COPS7A
	GO_Biological_Process_2021=nucleotide-excision repair, DNA damage recognition (GO:0000715)	Skel. muscle	GO_Biological_Process_2021	X5SvsW5S	nucleotide-excision repair, DNA damage recognition (GO:0000715)	21	-0.598613	-1.93722	0.0014898	0.0330594	0.029376	2369	tags=48%, list=15%, signal=41%	COPS3/COPS5/UBA52/CETN2/COPS6/RBX1/GPS1/COPS8/COPS4/COPS7A
	HDSigDB_Human_2021=Nucleotide Excision Repair Step 1B: Transcription Coupled NER Recognition CHDI110	Skel. muscle	HDSigDB_Human_2021	X5SvsW5S	Nucleotide Excision Repair Step 1B: Transcription Coupled NER Recognition CHDI110	33	-0.53196	-1.92149	0.000766084	0.00444448	0.00308442	2369	tags=52%, list=15%, signal=44%	COPS3/MDM2/COPS5/POLR2L/POLR2D/POLR2G/POLR2E/POLR2J/POLR2J3/COPS6/POLR2K/GPS1/COPS8/POLR2F/POLR2I/COPS4/COPS7A
	HDSigDB_Human_2021=Nucleotide Excision Repair Step 1A: Global Genome NER Recognition CHDI110	Skel. muscle	HDSigDB_Human_2021	X5SvsW5S	Nucleotide Excision Repair Step 1A: Global Genome NER Recognition CHDI110	28	-0.527081	-1.81872	0.00251108	0.0124785	0.00865992	2369	tags=43%, list=15%, signal=37%	COPS3/CHD1L/COPS5/NEDD8/RAD23A/CETN2/COPS6/RBX1/GPS1/COPS8/COPS4/COPS7A
	HDSigDB_Mouse_2021=Nucleotide Excision Repair Step 1B: Transcription Coupled NER Recognition CHDI110	Skel. muscle	HDSigDB_Mouse_2021	X5SvsW5S	Nucleotide Excision Repair Step 1B: Transcription Coupled NER Recognition CHDI110	34	-0.505349	-1.84114	0.00157547	0.00863914	0.00617797	2369	tags=50%, list=15%, signal=43%	COPS3/MDM2/H2AJ/COPS5/POLR2L/POLR2D/POLR2G/POLR2E/POLR2J/COPS6/POLR2K/GPS1/COPS8/POLR2F/POLR2I/COPS4/COPS7A
	HDSigDB_Mouse_2021=Nucleotide Excision Repair Step 1A: Global Genome NER Recognition CHDI110	Skel. muscle	HDSigDB_Mouse_2021	X5SvsW5S	Nucleotide Excision Repair Step 1A: Global Genome NER Recognition CHDI110	30	-0.507034	-1.8049	0.00475263	0.0222175	0.015888	2369	tags=43%, list=15%, signal=37%	COPS3/CHD1L/H2AJ/COPS5/NEDD8/RAD23A/CETN2/COPS6/RBX1/GPS1/COPS8/COPS4/COPS7A
	MCF7_Perturbations_from_GEO_down=5GY radiation GSE59734 mcf7:477	Skel. muscle	MCF7_Perturbations_from_GEO_down	X5SvsW5S	5GY radiation GSE59734 mcf7:477	293	0.277368	1.48577	0.00101539	0.00178368	0.000572252	4340	tags=35%, list=27%, signal=26%	ACAT2/MAP2/CDC6/GMCL1/CBX5/BLM/TTK/DHTKD1/SMC2/MYO19/PRC1/RFWD3/POLE/MKI67/KIF22/FGF7/CENPE/ZNF674/MCM5/NUSAP1/ERLIN1/CLDN1/DNMT1/CNTRL/NEIL3/CDC7/BCO1/FANCG/KCNK5/NUP107/KNTC1/CCP110/KRT23/RMI1/KIF23/FN3KRP/FBLN5/MBTD1/MIS18BP1/SMC3/DTL/TRIP13/CDT1/BRCA1/FANCC/PKMYT1/METTL4/SKA1/CDK2/EFEMP1/UBR7/DLGAP5/EMP3/CCNA2/KIF15/RRM1/HJURP/AGPS/ATAD5/ORC3/RAD1/POLQ/THSD4/NCAPG/KIF11/POLE2/CYBRD1/C5/XRCC2/…
	MCF7_Perturbations_from_GEO_down=12 hr doxorubicin GSE39870 mcf7:424	Skel. muscle	MCF7_Perturbations_from_GEO_down	X5SvsW5S	12 hr doxorubicin GSE39870 mcf7:424	322	0.242301	1.31423	0.011	0.0167319	0.00536804	4073	tags=33%, list=26%, signal=25%	CDC6/SMC4/ECT2/TTK/DEPDC1/PRC1/RFWD3/MPHOSPH10/MKI67/CENPE/MCM5/NUSAP1/CTNND2/SRSF1/DNMT1/NEIL3/TOP2A/PLK1/CDC7/GPSM2/HSD17B11/CCNF/HOXC6/HMMR/ZFP36L2/ST8SIA4/GPR37/ERBB4/RIOK2/ANK3/ENO2/KIF23/KIF14/MIS18BP1/DTL/DEK/EMP2/GALNT12/FLRT3/PUS7/LYN/PKIA/SKA1/AGAP1/TAF1A/KIF20A/SRSF6/DLGAP5/NEK2/CCNA2/HLTF/KIF15/SRD5A3/RCC1/DBF4/HJURP/GTF2IRD1/UBE2C/ORC3/KIF2C/NCAPG/KIF11/C2CD2/GTSE1/EPB41L2/C5/PDGFC/N…
	MSigDB_Hallmark_2020=DNA Repair	Skel. muscle	MSigDB_Hallmark_2020	X5SvsW5S	DNA Repair	144	-0.494886	-2.34648	1e-10	1.07704e-09	6.34889e-10	2911	tags=42%, list=18%, signal=35%	POLL/VPS37D/SUPT5H/TARBP2/POLR1C/GTF2H3/TAF6/RPA2/RFC4/POLE4/NELFCD/TAF1C/AK1/POLB/HCLS1/SUPT4H1/ADRM1/TMED2/AAAS/GTF2H5/POLR2D/BCAP31/POLR2G/NUDT21/GTF2F1/SNAPC5/NME3/POLR2E/ADA/POLR2J/COX17/APRT/TAF9/NELFE/CETN2/NME4/EDF1/RBX1/BOLA2/POLR3C/POLR2K/TSG101/SURF1/NT5C3A/GPX4/RALA/EIF1B/NUDT9/TAF13/GTF2A2/POLR2F/MPC2/POLR2I/GUK1/POLR1D/NME1/DAD1/ITPA/TAF10/RFC2/VPS28
	Reactome_2013=DNA Repair	Skel. muscle	Reactome_2013	X5SvsW5S	DNA Repair	89	-0.334424	-1.47801	0.0135642	0.0359746	0.0217275	2763	tags=48%, list=17%, signal=40%	TDG/NTHL1/RAD23B/POLD1/ZBTB32/GTF2H4/MPG/CCNO/ERCC5/POLR2H/XPA/DDB1/ALKBH2/TDP1/POLD4/ERCC1/POLR2C/PCNA/BRCA2/UBE2T/GTF2H3/RPA2/RFC4/XRCC6/XRCC1/MGMT/POLB/POLR2L/GTF2H2/XRCC4/XRCC5/POLR2D/POLR2G/POLR2E/POLR2J/POLR2K/MNAT1/APEX1/POLD2/POLR2F/POLR2I/RFC2/ALKBH3
	Reactome_2015=p53-Independent DNA Damage Response	Skel. muscle	Reactome_2015	X5SvsW5S	p53-Independent DNA Damage Response	50	-0.633966	-2.52354	5.1651e-09	1.12496e-07	8.68825e-08	2764	tags=64%, list=17%, signal=53%	PSMD12/PSMD3/PSMC2/PSMD7/PSMA1/PSMD13/PSMD10/PSMD14/PSMA4/PSMD4/PSMB5/PSMA5/PSMA6/PSMA2/PSMB7/PSMB4/PSMA3/PSMB2/PSMC1/UBA52/PSMC5/PSMB6/PSMA7/PSMC3/PSMC4/PSMB10/PSMD6/PSMB1/PSME2/PSMB3/PSMD9/PSME1
	Reactome_2015=p53-Independent G1/S DNA damage checkpoint	Skel. muscle	Reactome_2015	X5SvsW5S	p53-Independent G1/S DNA damage checkpoint	50	-0.633966	-2.52354	5.1651e-09	1.12496e-07	8.68825e-08	2764	tags=64%, list=17%, signal=53%	PSMD12/PSMD3/PSMC2/PSMD7/PSMA1/PSMD13/PSMD10/PSMD14/PSMA4/PSMD4/PSMB5/PSMA5/PSMA6/PSMA2/PSMB7/PSMB4/PSMA3/PSMB2/PSMC1/UBA52/PSMC5/PSMB6/PSMA7/PSMC3/PSMC4/PSMB10/PSMD6/PSMB1/PSME2/PSMB3/PSMD9/PSME1
	Reactome_2015=p53-Dependent G1 DNA Damage Response	Skel. muscle	Reactome_2015	X5SvsW5S	p53-Dependent G1 DNA Damage Response	54	-0.609087	-2.43938	1.06178e-08	2.14125e-07	1.65372e-07	2764	tags=61%, list=17%, signal=51%	PSMD12/PSMD3/PSMC2/PSMD7/PSMA1/PSMD13/MDM2/PSMD10/PSMD14/PSMA4/PSMD4/PSMB5/PSMA5/PSMA6/PSMA2/PSMB7/PSMB4/PSMA3/PSMB2/PSMC1/UBA52/PSMC5/PSMB6/PSMA7/PSMC3/PSMC4/PSMB10/PSMD6/PSMB1/PSME2/PSMB3/PSMD9/PSME1
	Reactome_2015=p53-Dependent G1/S DNA damage checkpoint	Skel. muscle	Reactome_2015	X5SvsW5S	p53-Dependent G1/S DNA damage checkpoint	54	-0.609087	-2.43938	1.06178e-08	2.14125e-07	1.65372e-07	2764	tags=61%, list=17%, signal=51%	PSMD12/PSMD3/PSMC2/PSMD7/PSMA1/PSMD13/MDM2/PSMD10/PSMD14/PSMA4/PSMD4/PSMB5/PSMA5/PSMA6/PSMA2/PSMB7/PSMB4/PSMA3/PSMB2/PSMC1/UBA52/PSMC5/PSMB6/PSMA7/PSMC3/PSMC4/PSMB10/PSMD6/PSMB1/PSME2/PSMB3/PSMD9/PSME1
	Reactome_2015=G1/S DNA Damage Checkpoints	Skel. muscle	Reactome_2015	X5SvsW5S	G1/S DNA Damage Checkpoints	57	-0.590929	-2.38007	2.94608e-08	5.17465e-07	3.99647e-07	2764	tags=58%, list=17%, signal=48%	PSMD12/PSMD3/PSMC2/PSMD7/PSMA1/PSMD13/MDM2/PSMD10/PSMD14/PSMA4/PSMD4/PSMB5/PSMA5/PSMA6/PSMA2/PSMB7/PSMB4/PSMA3/PSMB2/PSMC1/UBA52/PSMC5/PSMB6/PSMA7/PSMC3/PSMC4/PSMB10/PSMD6/PSMB1/PSME2/PSMB3/PSMD9/PSME1
	Reactome_2016=p53-Independent DNA Damage Response Homo sapiens R-HSA-69610	Skel. muscle	Reactome_2016	X5SvsW5S	p53-Independent DNA Damage Response Homo sapiens R-HSA-69610	50	-0.633966	-2.52021	6.135e-09	1.1737e-07	8.9246e-08	2764	tags=64%, list=17%, signal=53%	PSMD12/PSMD3/PSMC2/PSMD7/PSMA1/PSMD13/PSMD10/PSMD14/PSMA4/PSMD4/PSMB5/PSMA5/PSMA6/PSMA2/PSMB7/PSMB4/PSMA3/PSMB2/PSMC1/UBA52/PSMC5/PSMB6/PSMA7/PSMC3/PSMC4/PSMB10/PSMD6/PSMB1/PSME2/PSMB3/PSMD9/PSME1
	Reactome_2016=p53-Independent G1/S DNA damage checkpoint Homo sapiens R-HSA-69613	Skel. muscle	Reactome_2016	X5SvsW5S	p53-Independent G1/S DNA damage checkpoint Homo sapiens R-HSA-69613	50	-0.633966	-2.52021	6.135e-09	1.1737e-07	8.9246e-08	2764	tags=64%, list=17%, signal=53%	PSMD12/PSMD3/PSMC2/PSMD7/PSMA1/PSMD13/PSMD10/PSMD14/PSMA4/PSMD4/PSMB5/PSMA5/PSMA6/PSMA2/PSMB7/PSMB4/PSMA3/PSMB2/PSMC1/UBA52/PSMC5/PSMB6/PSMA7/PSMC3/PSMC4/PSMB10/PSMD6/PSMB1/PSME2/PSMB3/PSMD9/PSME1
	Reactome_2016=p53-Dependent G1 DNA Damage Response Homo sapiens R-HSA-69563	Skel. muscle	Reactome_2016	X5SvsW5S	p53-Dependent G1 DNA Damage Response Homo sapiens R-HSA-69563	60	-0.53484	-2.16336	1.40219e-06	1.81817e-05	1.38251e-05	2764	tags=55%, list=17%, signal=46%	PSMD12/PSMD3/PSMC2/PSMD7/PSMA1/PSMD13/MDM2/PSMD10/PSMD14/PSMA4/PSMD4/PSMB5/PSMA5/PSMA6/PSMA2/PSMB7/PSMB4/PSMA3/PSMB2/PSMC1/UBA52/PSMC5/PSMB6/PSMA7/PSMC3/PSMC4/PSMB10/PSMD6/PSMB1/PSME2/PSMB3/PSMD9/PSME1
	Reactome_2016=p53-Dependent G1/S DNA damage checkpoint Homo sapiens R-HSA-69580	Skel. muscle	Reactome_2016	X5SvsW5S	p53-Dependent G1/S DNA damage checkpoint Homo sapiens R-HSA-69580	60	-0.53484	-2.16336	1.40219e-06	1.81817e-05	1.38251e-05	2764	tags=55%, list=17%, signal=46%	PSMD12/PSMD3/PSMC2/PSMD7/PSMA1/PSMD13/MDM2/PSMD10/PSMD14/PSMA4/PSMD4/PSMB5/PSMA5/PSMA6/PSMA2/PSMB7/PSMB4/PSMA3/PSMB2/PSMC1/UBA52/PSMC5/PSMB6/PSMA7/PSMC3/PSMC4/PSMB10/PSMD6/PSMB1/PSME2/PSMB3/PSMD9/PSME1
	Reactome_2016=G1/S DNA Damage Checkpoints Homo sapiens R-HSA-69615	Skel. muscle	Reactome_2016	X5SvsW5S	G1/S DNA Damage Checkpoints Homo sapiens R-HSA-69615	62	-0.52445	-2.14434	5.94792e-06	7.5448e-05	5.73695e-05	2764	tags=53%, list=17%, signal=44%	PSMD12/PSMD3/PSMC2/PSMD7/PSMA1/PSMD13/MDM2/PSMD10/PSMD14/PSMA4/PSMD4/PSMB5/PSMA5/PSMA6/PSMA2/PSMB7/PSMB4/PSMA3/PSMB2/PSMC1/UBA52/PSMC5/PSMB6/PSMA7/PSMC3/PSMC4/PSMB10/PSMD6/PSMB1/PSME2/PSMB3/PSMD9/PSME1
	Reactome_2016=Formation of TC-NER Pre-Incision Complex Homo sapiens R-HSA-6781823	Skel. muscle	Reactome_2016	X5SvsW5S	Formation of TC-NER Pre-Incision Complex Homo sapiens R-HSA-6781823	50	-0.481494	-1.91409	0.000413979	0.00363244	0.00276205	2606	tags=44%, list=16%, signal=37%	GTF2H3/COPS3/PPIE/COPS5/POLR2L/GTF2H5/GTF2H2/POLR2D/POLR2G/POLR2E/POLR2J/UBA52/COPS6/RBX1/POLR2K/GPS1/COPS8/MNAT1/POLR2F/POLR2I/COPS4/COPS7A
	Reactome_2016=DNA Damage Recognition in GG-NER Homo sapiens R-HSA-5696394	Skel. muscle	Reactome_2016	X5SvsW5S	DNA Damage Recognition in GG-NER Homo sapiens R-HSA-5696394	36	-0.475356	-1.74432	0.00272059	0.0183522	0.0139547	2711	tags=39%, list=17%, signal=32%	ACTL6A/COPS3/TFPT/COPS5/UBA52/RAD23A/CETN2/COPS6/RUVBL1/RBX1/GPS1/COPS8/COPS4/COPS7A
	RNA-Seq_Disease_Gene_and_Drug_Signatures_from_GEO=2,3,7,8-tetrachlorodibenzo-p-dioxin (TCDD) Primary B cell 30 nM 4 hr GSE80953 down	Skel. muscle	RNA-Seq_Disease_Gene_and_Drug_Signatures_from_GEO	X5SvsW5S	2,3,7,8-tetrachlorodibenzo-p-dioxin (TCDD) Primary B cell 30 nM 4 hr GSE80953 down	362	-0.365518	-1.9648	4.2188e-10	1.69153e-09	5.86023e-10	2590	tags=34%, list=16%, signal=29%	PSMC2/CYSTM1/SGK1/RAP1A/MAT2B/MAX/CLIC1/CNIH1/ATP6V0D1/EEF1B2/RPL30/VAMP8/RACK1/SLC39A1/GSTO1/BAP1/RPS9/RPS5/RPS8/PSMD4/ATP6V0E1/RPS16/SSBP1/RPL39/RPS13/RPL10A/RPS23/ERH/NOP10/MYL6/PGK1/PSMB7/TRIM38/GBP2/SNX12/RPL34/ZMAT2/RPS20/RPL18/RPL37A/RPL23A/SNU13/RPL14/SNRPD2/NDUFB2/EIF5A/RPS29/RPL23/RPS19/RPL15/LSM5/RPS28/FKBP1A/NDUFA13/SS18L2/UXT/RPL7/RPL38/PMF1/SEC22B/RPL12/RPL27/SNRPF/RPL18A/PARK7/BLOC…
	RNA-Seq_Disease_Gene_and_Drug_Signatures_from_GEO=2,3,7,8-tetrachlorodibenzo-p-dioxin (TCDD) Primary B cell 30 nM 8 hr GSE80953 down	Skel. muscle	RNA-Seq_Disease_Gene_and_Drug_Signatures_from_GEO	X5SvsW5S	2,3,7,8-tetrachlorodibenzo-p-dioxin (TCDD) Primary B cell 30 nM 8 hr GSE80953 down	380	-0.322555	-1.74087	6.17508e-07	1.85839e-06	6.43832e-07	2539	tags=28%, list=16%, signal=24%	SGK1/CCT5/FDFT1/OGFR/CLIC1/XRCC6/YBX1/EEF1B2/RPL22L1/KPNA2/ARHGDIA/FCER2/HCLS1/ALDOA/PPP2R1A/SLC25A5/HINT1/PPP1R9B/RPS8/SHMT2/EEF1D/GPI/NOMO1/RPL13/RPS13/RPL6/RPL10A/HNRNPR/CDC37/PDIA6/RPS23/MYL6/PGK1/FUS/HDGF/TOMM7/ENO1/GBP2/AKT2/RPL18/RPS3A/XRCC5/RPL37A/RPL23A/SNU13/CNDP2/SERBP1/RPS29/RPL23/MRTO4/RPS19/PPIB/EIF6/DBI/RPS28/RPS15/PHB2/HLA-E/CALR/TPT1/PKM/RAB1B/EGLN2/NAGK/RABAC1/SLC25A3/PKIG/TRMT1…
	RNA-Seq_Disease_Gene_and_Drug_Signatures_from_GEO=Anisomycin Fibroblasts (3T3 cells) 188.5 nM 1 hr GSE55776 up	Skel. muscle	RNA-Seq_Disease_Gene_and_Drug_Signatures_from_GEO	X5SvsW5S	Anisomycin Fibroblasts (3T3 cells) 188.5 nM 1 hr GSE55776 up	450	0.286779	1.6265	4.53232e-06	1.23499e-05	4.27859e-06	4585	tags=34%, list=29%, signal=25%	NUFIP2/MAPK1IP1L/SNX33/STARD4/WSB1/PDK4/GFOD1/RBPJ/NFATC4/LPAR6/DACT1/SNX18/JADE1/CDK12/CDK6/JAG1/FGF7/SERTAD4/HAS2/CHD1/BTAF1/ARID1A/KMT2A/RUNX2/TNFRSF10B/BRD1/F3/HMGCR/SEC16A/ZFP36L1/IFIT2/KLF10/ZMIZ1/UBC/BCL2L11/ZFP36L2/MTCL2/TNRC6B/TRAF4/PLAU/USP22/B4GALT5/TSC22D2/ATXN7/POM121/PDE4B/AMOTL2/TCF7L2/POLR2A/ENO2/TRIO/NUP153/ZEB2/AJUBA/CNOT4/REL/AKAP13/ZBTB10/PIP5K1A/STK35/LIF/THBS1/TRIM59/UGCG/AF…
	RNA-Seq_Disease_Gene_and_Drug_Signatures_from_GEO=Anisomycin Fibroblasts (3T3 cells) 188.5 nM 1 hr GSE55776 down	Skel. muscle	RNA-Seq_Disease_Gene_and_Drug_Signatures_from_GEO	X5SvsW5S	Anisomycin Fibroblasts (3T3 cells) 188.5 nM 1 hr GSE55776 down	412	-0.307823	-1.67006	5.1907e-06	1.39631e-05	4.83746e-06	2525	tags=28%, list=16%, signal=24%	CTSA/CCT5/ALDH2/CFL1/TMBIM6/S100A6/ST13/RPLP1/RPL8/CD63/YBX1/EEF1B2/NUCB1/EIF3L/GATAD1/ARHGDIA/RPL30/RACK1/MROH1/RPS4X/BSG/EEF2/ALDOA/TRIM35/RPS9/RPS5/CTSB/RPS8/SSR3/TMEM59/RPS16/ATP6AP1/MTCH1/RPL13/RPL39/RPS13/RPL6/RPL10A/PGK1/LGALS3BP/OCIAD1/B2M/RPS20/RPL18/RPL37A/P4HB/RPL23A/RPL14/EIF3F/SF3B2/S100A10/SLC25A4/SERBP1/RPS29/RPL23/RPS19/RPL15/RPS28/PDRG1/RPS15/CALM1/PAICS/RPL7/NME2/RPL38/CALR/TPT1…
	RNA-Seq_Disease_Gene_and_Drug_Signatures_from_GEO=2,3,7,8-tetrachlorodibenzo-p-dioxin (TCDD) Primary B cell 30 nM 24 hr GSE80953 down	Skel. muscle	RNA-Seq_Disease_Gene_and_Drug_Signatures_from_GEO	X5SvsW5S	2,3,7,8-tetrachlorodibenzo-p-dioxin (TCDD) Primary B cell 30 nM 24 hr GSE80953 down	400	0.248305	1.38932	0.0023968	0.00452569	0.00156791	3566	tags=31%, list=22%, signal=25%	NUFIP2/RPL37/TOR1AIP1/BCL11A/RBM25/ARID4B/TCEA1/USP6NL/MBNL3/PIKFYVE/IFNAR1/CREB1/TAPT1/PRKD3/MDFIC/YTHDC1/GNA13/SECISBP2L/RALGPS2/ITSN2/ATP8A1/KIF2A/KAT6B/TNRC6A/PRPF38B/CYBB/GPBP1/FLI1/SETD2/RNASE6/CNTRL/PIK3AP1/ZBTB6/CCNI/AFTPH/ETS1/HSD17B11/PPIG/HLA-DOB/ZNF644/CD79A/PHC3/CDC73/CPNE3/STAG2/CLEC2D/UHMK1/MBNL1/CCAR1/PDE4B/PDS5A/BDP1/ATRX/MIS18BP1/PLEKHF2/DNAJC10/SH3BP5/SELL/GABPA/DEK/AKAP11/PRKC…
	RNA-Seq_Disease_Gene_and_Drug_Signatures_from_GEO=2,3,7,8-tetrachlorodibenzo-p-dioxin (TCDD) Primary B cell 30 nM 24 hr GSE80953 up	Skel. muscle	RNA-Seq_Disease_Gene_and_Drug_Signatures_from_GEO	X5SvsW5S	2,3,7,8-tetrachlorodibenzo-p-dioxin (TCDD) Primary B cell 30 nM 24 hr GSE80953 up	422	-0.241387	-1.31719	0.00586234	0.0103882	0.00359896	3063	tags=27%, list=19%, signal=22%	UBA1/EIF1/PCBP2/TNIP1/LPXN/SQSTM1/FLOT2/PFKL/OAZ1/DNM2/CREM/CAPN1/SYNGR2/EHD3/SNRPB/ATP2A3/RPS3/SH2D3C/PRKCSH/TSPYL1/TIPARP/BAG6/CD82/CFL1/KLF13/RPL8/SF3A2/RHOA/CSNK1D/FKBP8/EIF3L/ARHGDIA/RACK1/RPS4X/MAD1L1/EEF2/MORF4L1/ALDOA/CYTH1/RPS5/PPP1R9B/RPS8/PDLIM1/EEF1D/RPS16/ACADVL/RBM38/RPL13/ARF1/RPL6/RPL10A/HNRNPR/ERH/CHMP4B/ZMIZ2/FUS/EWSR1/ENO1/CSNK1G2/AKT2/RPL18/RPL37A/PSMB4/RPL23A/EIF5A/EIF3F/RPS1…
	RNA-Seq_Disease_Gene_and_Drug_Signatures_from_GEO=2,3,7,8-tetrachlorodibenzo-p-dioxin (TCDD) Primary B cell 30 nM 4 hr GSE80953 up	Skel. muscle	RNA-Seq_Disease_Gene_and_Drug_Signatures_from_GEO	X5SvsW5S	2,3,7,8-tetrachlorodibenzo-p-dioxin (TCDD) Primary B cell 30 nM 4 hr GSE80953 up	423	-0.239538	-1.30609	0.0104637	0.017444	0.00604342	3035	tags=26%, list=19%, signal=22%	EIF1/PCBP2/TNIP1/LPXN/CYBA/SQSTM1/JUND/EIF3D/DNM2/CREM/SYNGR2/ODC1/SKP1/GNG2/HMGA1/SERPINB2/ATP2A3/FAM3C/TIPARP/WTAP/BAG6/ACADM/CD82/CFL1/TMBIM6/PUF60/EIF3J/PIM3/KLF13/RPLP1/PSMA1/RPL8/NINJ1/XRCC6/RHOA/YBX1/ARHGDIA/YBX3/PRDX1/RPS4X/FKBP4/BCL2/SYPL1/EEF2/MORF4L1/HCLS1/ALDOA/CYTH1/BTF3/IER5/EEF1D/RBM38/RPL13/ARF1/PDCD6/HNRNPR/CDC37/CHMP4B/SARAF/SAT1/FUS/ENO1/B2M/NFKBIA/RPS3A/XRCC5/RGS2/CCT6A/R3HDM4…
	RNAseq_Automatic_GEO_Signatures_Human_Down=Patient-Derived Hk-374 Radiation Onc201 GSE153982 1	Skel. muscle	RNAseq_Automatic_GEO_Signatures_Human_Down	X5SvsW5S	Patient-Derived Hk-374 Radiation Onc201 GSE153982 1	224	0.389517	2.03729	6.29203e-09	7.106e-08	3.51835e-08	4107	tags=42%, list=26%, signal=32%	ACAT2/PTCH1/TENM2/BUB1/ANLN/NHSL1/CBX5/BLM/TSHZ1/ZIC1/TTK/PRC1/POLE/MKI67/KIF22/TROAP/NUSAP1/NEIL3/TOP2A/PLK1/KIF20B/ETS1/GPSM2/FANCG/CCNF/CDCA8/PARPBP/ARL6IP1/KIF24/TICRR/KIF23/NUF2/DPYSL3/DTL/SCARA3/BRCA1/ARHGAP19/TRRAP/DIAPH3/KIF18B/SKA1/FAM111A/PRR11/KIF20A/NEMP1/DLGAP5/NEK2/BCL9/CCNA2/DEPDC1B/RRM1/DBF4/SPC24/HJURP/CDCA2/SETD5/SIN3A/UBE2C/ZNF395/KIF2C/NCAPG/KIF11/GTSE1/EPB41L2/CDC25C/SRSF2/AU…
	RNAseq_Automatic_GEO_Signatures_Human_Down=Hyperfractionated Irradiation Hfrt Preps GSE112686 1	Skel. muscle	RNAseq_Automatic_GEO_Signatures_Human_Down	X5SvsW5S	Hyperfractionated Irradiation Hfrt Preps GSE112686 1	224	0.371871	1.945	1.08611e-07	9.94172e-07	4.92238e-07	3029	tags=32%, list=19%, signal=26%	MAPK1IP1L/STARD4/PTAR1/KLHL42/TMED7/PUS7L/IDS/KLHL5/TCEA1/ACBD3/CREB1/CDK6/MDFIC/BROX/MMGT1/GMFB/EIF5A2/MTX3/ATF7IP/SCYL2/SGPP1/CEP97/YES1/ERO1A/ZNF518A/DENND6A/ELOVL7/PHC3/CPNE3/FOXN2/SLC2A13/TMEM106B/UHMK1/DCP2/GTF2A1/MOB1A/TMTC3/BDP1/HRH1/ETAA1/XIAP/SMIM15/DEK/WDFY1/TMEM170A/G2E3/ATP13A3/KLHL28/NEMP1/SIX4/ZBTB41/EXOC8/YAP1/TRMT1L/BRWD3/FAM199X/CMTR2/CGGBP1/STRN/IKZF2/LRRC40/TRUB1/HSPA13/CMTM6/…
	RNAseq_Automatic_GEO_Signatures_Human_Down=90 Minutes Irradiation Nfkbia GSE158743 2	Skel. muscle	RNAseq_Automatic_GEO_Signatures_Human_Down	X5SvsW5S	90 Minutes Irradiation Nfkbia GSE158743 2	234	0.335187	1.76076	1.46904e-05	8.20855e-05	4.06425e-05	4102	tags=38%, list=26%, signal=29%	TMEM200C/BUB1/SMC4/MMP9/TTK/DEPDC1/SMC2/PRC1/JADE1/KIF22/SERTAD4/MCM5/NUSAP1/CDCA7L/SAMD11/CNTRL/TOP2A/PLK1/GPSM2/CCNF/E2F2/MATN3/CDCA8/SLC22A23/KIF23/SEMA3E/DPYSL3/SCARA3/CGN/KIF18B/FADS2/SIX5/KIF20A/EFEMP1/PDGFRA/STARD8/DLGAP5/NEK2/CCNA2/KIF15/SMOC1/DEPDC1B/JAKMIP2/SAPCD2/PDGFB/RARG/HJURP/CDCA2/PRICKLE1/VAT1L/CENPO/PDGFRB/ZNF395/HAPLN1/GPC4/COL8A1/PIM1/KIF11/GTSE1/POLE2/NUCKS1/AURKB/NCAPG2/ESPL…
	RNAseq_Automatic_GEO_Signatures_Human_Down=Patient-Derived Hk-374 Radiation Onc201 GSE153982 3	Skel. muscle	RNAseq_Automatic_GEO_Signatures_Human_Down	X5SvsW5S	Patient-Derived Hk-374 Radiation Onc201 GSE153982 3	223	0.331981	1.73546	2.69642e-05	0.000141239	6.9931e-05	4041	tags=36%, list=25%, signal=27%	ACAT2/BUB1/ANLN/CDC6/PRC1/POLE/TEK/MKI67/KIF22/TROAP/SERTAD4/MCM5/NUSAP1/FUBP1/DOCK10/NTRK2/SRSF1/CHRDL1/WWTR1/TOP2A/PLK1/KIF20B/RASL12/KNTC1/CDCA8/KIF24/KIF23/DPYSL3/DTL/SCARA3/TRIP13/BRCA1/DIAPH3/KIF18B/SKA1/PREX1/FADS2/CDK2/PRR11/KIF20A/DLGAP5/NEK2/CCNA2/DEPDC1B/LPCAT1/RRM1/SPC24/HJURP/CDCA2/CKAP2/UBE2C/KIF2C/COL8A1/NCAPG/KIF11/GTSE1/EPB41L2/NEDD9/SRSF2/NCAPG2/ALYREF/CDCA5/ESPL1/SKA2/MELK/NCAP…
	RNAseq_Automatic_GEO_Signatures_Human_Down=Timp3 Clock-Controlled Susceptibility Uv-Induced GSE98900 1	Skel. muscle	RNAseq_Automatic_GEO_Signatures_Human_Down	X5SvsW5S	Timp3 Clock-Controlled Susceptibility Uv-Induced GSE98900 1	192	-0.319498	-1.5957	0.000634678	0.00223183	0.00110503	3053	tags=30%, list=19%, signal=25%	DHRS13/FAM174A/AMDHD2/FXR2/BEX3/ZNF593/BOD1/MAPKAP1/UCHL3/MED8/NUCB2/CTNNBIP1/PRELID1/PTPMT1/SESN1/HMOX2/FAM32A/GSDMC/MYRFL/CEBPD/SRPRA/PDIA5/EGLN3/ARL1/C1D/PDCD6/NOP10/IGF2/FAM110C/TRAPPC3/CSTB/RGS2/TUBB2A/CNDP2/SDF2L1/PPIB/PFDN2/SPCS2/CYFIP2/RAB24/COX17/TMEM208/ARL4D/TRMT112/COPE/JMJD7/CDS1/BANF1/TTC39A/FAM162A/SYNGR1/ANAPC13/SEC61G/TAGLN/MYZAP/SDR39U1/EGF/PJA1
	RNAseq_Automatic_GEO_Signatures_Human_Down=Astragalus Polysaccharide Berberine Ir-Hepg2 GSE139929 2	Skel. muscle	RNAseq_Automatic_GEO_Signatures_Human_Down	X5SvsW5S	Astragalus Polysaccharide Berberine Ir-Hepg2 GSE139929 2	129	0.347169	1.68177	0.00102431	0.00338452	0.00167576	2821	tags=33%, list=18%, signal=28%	SVEP1/NPHP3/FAM118A/PCK1/SVIL/KCNJ6/PON1/BGLAP/ANGPTL4/CHD3/ARHGAP18/NOL8/CFAP44/SCAF4/CP/NRN1/ZSCAN20/S100PBP/ZFHX4/PIEZO2/ZDHHC21/APOB/HMGCS2/NAA16/FGG/ALDOB/FLRT2/SLC16A6/ARID2/GC/ITIH3/F2/MAT1A/EDN2/CFAP221/NUTM2D/DMGDH/HPD/GJB1/WDR17/SERPINC1/TAT/PAH
	RNAseq_Automatic_GEO_Signatures_Human_Down=Astragalus Polysaccharide Berberine Ir-Hepg2 GSE139929 1	Skel. muscle	RNAseq_Automatic_GEO_Signatures_Human_Down	X5SvsW5S	Astragalus Polysaccharide Berberine Ir-Hepg2 GSE139929 1	207	0.304171	1.57325	0.00159668	0.00496809	0.00245982	3640	tags=31%, list=23%, signal=24%	SUPT16H/SDAD1/UTP20/ZNF195/CLSPN/CASP2/PLAGL2/EIF3A/PDCD11/POLR1A/ICE1/CDK6/SRSF1/LARP4/TXLNG/NOL8/PHF20L1/YLPM1/CFAP44/DSEL/CERK/FAXDC2/NPTX1/RANBP2/DIDO1/CHORDC1/ESCO2/ANTXR1/SLC35B4/API5/PIEZO2/URB2/MED17/SLC38A5/UBE4B/NCOA5/SBNO1/FLRT2/ARID2/SRSF6/LPCAT1/ZNF326/USP7/RRP1B/USP34/SLC5A6/TMEM140/BTBD7/POP1/BCLAF1/DDX46/NOL9/SRSF2/ZNF778/KIF5B/SRSF10/SLC38A1/POLA1/MPHOSPH8/KIAA0232/ZC3HAV1/PPP1R1…
	RNAseq_Automatic_GEO_Signatures_Human_Down=Skin Ws1 Ifi6-Overexpression Irradiation GSE146527 1	Skel. muscle	RNAseq_Automatic_GEO_Signatures_Human_Down	X5SvsW5S	Skin Ws1 Ifi6-Overexpression Irradiation GSE146527 1	225	-0.296256	-1.50387	0.00323532	0.00912447	0.00451774	4693	tags=39%, list=30%, signal=28%	GLMP/NECAP2/SLC9A5/ACTR1B/RIC8A/KRT80/PRDX6/DDT/MZT2B/TSC22D1/ILVBL/SCAMP2/PLEKHO1/TMEM43/WDR54/SEMA4C/TMEM109/THAP11/B4GALT3/BTD/CIB1/LRRC14/COMT/ZC3H12A/SH3RF2/PIP5K1C/AK4/MCRS1/GPT2/NSDHL/FUNDC2/BNIP3/DDX56/CAPG/TMEM184C/KIAA2013/ZFTRAF1/POP7/DUSP14/CTNNBIP1/DDR1/MAT2B/PIGO/MAP3K10/TMEM222/BSG/PPP2R1A/RPS5/ABCB6/MYLIP/TMEM267/CRIPT/PLIN3/TPBG/TMEM160/GPI/C1D/QSOX1/PSMA2/NXN/TMEM161A/DDX39A/SDF…
	RNAseq_Automatic_GEO_Signatures_Human_Down=Hyperfractionated Irradiation Hfrt Preps GSE112686 2	Skel. muscle	RNAseq_Automatic_GEO_Signatures_Human_Down	X5SvsW5S	Hyperfractionated Irradiation Hfrt Preps GSE112686 2	222	0.258247	1.35027	0.0167187	0.0370077	0.0183234	5018	tags=41%, list=32%, signal=28%	LIN7C/TMED7/MYO19/CREB1/MDFIC/CEP97/DNMT1/ARHGAP18/ZBTB6/F3/CARD10/NUP107/PLS1/CPNE3/FOXN2/SLC25A22/PHACTR2/WDR36/NOLC1/TICRR/TMTC3/B4GALT6/RFK/HRH1/PLEKHF2/DEK/CDT1/G2E3/PKMYT1/SFXN1/DNA2/ATP13A3/SKA1/FAM111A/TRIM59/NEMP1/NT5DC1/TRMT1L/BRWD3/CMTR2/NOL11/GDAP1/TMED5/TRUB1/IL1A/NUDT15/SPCS3/COL16A1/ERI1/PTBP3/DBT/KBTBD6/NPAT/ARHGAP11A/DLL1/CDC25B/ATE1/MANEA/PCGF5/CFAP97/CENPQ/CDK17/FAM217B/ANP32E/…
	RNAseq_Automatic_GEO_Signatures_Human_Down=90 Minutes Irradiation Nfkbia GSE158743 1	Skel. muscle	RNAseq_Automatic_GEO_Signatures_Human_Down	X5SvsW5S	90 Minutes Irradiation Nfkbia GSE158743 1	199	0.261329	1.35424	0.0205837	0.0441566	0.021863	4587	tags=36%, list=29%, signal=26%	PDK4/TSHZ1/TNFRSF11B/TTK/JADE1/EFNA5/KIF22/TROAP/SERTAD4/HAS2/CXCR5/PLK1/GPSM2/PCDH18/CCNF/ZSCAN26/CDCA8/ZFP2/PDE4B/YPEL4/DPYSL2/TRIM69/DTX4/KIF18B/NCOA5/SIX5/KIF20A/STARD8/NEK2/CCNA2/DBF4/RNASE1/TMEM138/HJURP/CDCA2/GTF2IRD1/UBE2C/PRICKLE1/ZNF174/HOXB5/TMT1B/GTSE1/STARD13/HOXC11/XYLT2/AURKB/SALL4/EPOR/PMEPA1/VAT1/NKX3-2/LURAP1L/IRF2BPL/SALL2/ARHGAP11A/PPP1R10/TFAP4/CDC25B/BRD8/KRI1/PCF11/PATZ1/AR…
	RNAseq_Automatic_GEO_Signatures_Human_Down=Patient-Derived Hk-374 Radiation Onc201 GSE153982 2	Skel. muscle	RNAseq_Automatic_GEO_Signatures_Human_Down	X5SvsW5S	Patient-Derived Hk-374 Radiation Onc201 GSE153982 2	225	0.262288	1.37234	0.021203	0.0452803	0.0224194	3750	tags=28%, list=24%, signal=21%	ACAT2/BUB1/LGR6/ANLN/DLX5/NHSL1/SVIL/TSHZ1/ZIC1/PRC1/TEK/MKI67/SERTAD4/NUSAP1/NTRK2/SRSF1/CHRDL1/WWTR1/PLK1/RASL12/CDCA8/PEG10/ENO2/KIF23/IGFBP2/DPYSL3/SCARA3/KIF18B/PREX1/FADS2/CDK2/PRR11/KIF20A/NEK2/CCNA2/DEPDC1B/LPCAT1/TMEM45A/HJURP/CDCA2/UBE2C/MAML2/LSS/KIF2C/CGNL1/COL8A1/NCAPG/KIF11/GTSE1/NEDD9/SRSF2/NCAPG2/ESPL1/PMEPA1/BIRC5/NT5DC3/KIAA0040/TRIB2/KIF4A/CCNB2/HIVEP3/BTBD3
	RNAseq_Automatic_GEO_Signatures_Human_Up=1K27 Nhej Antagonizing Fancd2 GSE98768 2	Skel. muscle	RNAseq_Automatic_GEO_Signatures_Human_Up	X5SvsW5S	1K27 Nhej Antagonizing Fancd2 GSE98768 2	218	0.39317	2.04644	2.02302e-08	2.43276e-07	1.35148e-07	5081	tags=47%, list=32%, signal=33%	BUB1/ANLN/LPAR6/NHSL1/ZIC1/TTK/DEPDC1/EPHB2/CPED1/SMC2/NCOA7/MKI67/FGF7/CENPE/NUP160/RALGPS2/SAMD11/RUNX2/ARHGAP18/SLFN12/PCDHGB4/ERCC6/PDE5A/KLF10/NOTCH3/SYNE2/KCNMA1/PCDHGA11/NMT2/GATA3/KIF23/KIF14/NUF2/FZD6/DIAPH3/LIF/PRR11/TMEM164/DDIAS/DUSP6/CCNA2/KIF15/CDCA2/RAB7B/TFAP2A/STAM/VAT1L/MECOM/ITGA2/ITGBL1/LIMCH1/A2M/NCAPG/KIF11/HGF/LPAR3/ERI1/LTBP2/EPHA4/NCAPG2/TOPBP1/NR2F2/CENPF/ADAM9/MAPK8/PLK…
	RNAseq_Automatic_GEO_Signatures_Human_Up=Hyperfractionated Irradiation Hfrt Preps GSE112686 1	Skel. muscle	RNAseq_Automatic_GEO_Signatures_Human_Up	X5SvsW5S	Hyperfractionated Irradiation Hfrt Preps GSE112686 1	132	-0.44603	-2.07484	1.64536e-07	1.65272e-06	9.18142e-07	3035	tags=42%, list=19%, signal=35%	EIF1/SUGP1/SQSTM1/PGS1/JAGN1/KLHDC2/FXR2/EIF4EBP1/OSBPL9/TBC1D10A/SLC39A7/MED8/CTSA/PSENEN/MTFR1L/SDF2/TPM1/MCTS1/TMEM59/PSMB5/MTCH1/COX8A/ESD/SNX17/TMEM63B/TUBB2A/PRPSAP1/MYL9/SLC25A4/PRKRIP1/BUD31/ERGIC3/ENY2/NDUFB6/TMEM208/RPL27/REXO2/PSMB6/S100A4/AKR1A1/BAG1/NENF/UQCC2/CAMK1/ERI3/EMC6/PSMB3/ATP6V0B/CTDNEP1/GABARAP/NANS/CLTA/NDUFAB1/TMEM258/SCAND1/UBXN1
	RNAseq_Automatic_GEO_Signatures_Human_Up=Radiation Dynamic Repertoire Renal GSE153262 1	Skel. muscle	RNAseq_Automatic_GEO_Signatures_Human_Up	X5SvsW5S	Radiation Dynamic Repertoire Renal GSE153262 1	205	0.36585	1.88639	1.21029e-06	1.01907e-05	5.66132e-06	3006	tags=28%, list=19%, signal=23%	ITGB2/PLCB2/SP140/SH3KBP1/CD38/PRR5L/NDOR1/IL16/RABGAP1L/DGKQ/MICB/DOCK10/FNBP1/FGD3/DNMT1/CNTRL/PIK3AP1/PPM1M/LCP1/GMIP/RGS18/CLEC12A/MYO1F/ARHGAP30/ANKRD13D/GPSM3/ARHGAP45/PIK3CG/SPN/ZNF142/SELL/PHF12/PRKCB/CRLF3/HACD4/TLR8/ARHGAP4/SLC25A45/IL10RA/SIPA1/CCR2/ARID3B/RGS19/P2RX7/BIN2/RPS6KA1/SAMD9L/PTPRC/CD244/ANKRD44/APOBR/CD37/SNX20/MARK2/GLIPR2/TNFSF13B/EVI2B
	RNAseq_Automatic_GEO_Signatures_Human_Up=90 Minutes Irradiation Nfkbia GSE158743 1	Skel. muscle	RNAseq_Automatic_GEO_Signatures_Human_Up	X5SvsW5S	90 Minutes Irradiation Nfkbia GSE158743 1	218	0.352911	1.83689	3.48641e-06	2.72591e-05	1.51434e-05	5634	tags=50%, list=36%, signal=33%	LIN7C/ZNF195/ACBD3/FBXO28/E2F3/SLC36A4/JAG1/HIC2/GMFB/MTX3/CASD1/SGPP1/FEM1B/TNFRSF10B/ZBTB6/F3/ZDHHC17/ETS1/NXT2/DSEL/RUFY2/SLC35A3/KLHDC7A/FOXN2/GNE/TRAF4/KLHL15/ZNF654/GXYLT1/TMEM170A/MED17/CD83/EAF1/ZBTB10/RRM2B/KLHL28/EXOC8/MEX3B/TMEM263/SIRT1/FAM53C/SERPINB5/WDR47/PRPF39/TRUB1/FZD5/PIM1/YOD1/MXD1/TMEM65/PTP4A1/DENND2C/DUSP10/RAP2C/FEM1C/PGGT1B/OSGIN2/SPTY2D1/SRSF10/SESN2/ALG10B/PLK2/TMEM161…
	RNAseq_Automatic_GEO_Signatures_Human_Up=1K27 Nhej Antagonizing Fancd2 GSE98768 4	Skel. muscle	RNAseq_Automatic_GEO_Signatures_Human_Up	X5SvsW5S	1K27 Nhej Antagonizing Fancd2 GSE98768 4	224	0.332718	1.73694	2.14851e-05	0.000138549	7.69691e-05	4186	tags=36%, list=26%, signal=27%	ANLN/FGF2/LRP12/ZIC1/DEPDC1/EPHB2/CPED1/NCOA7/ARSJ/CDK6/PRKD3/FGF7/APOL1/APOL3/FBN2/CLDN1/SEMA3D/BIRC2/SLFN12/PCDHGB4/ARHGAP29/IFIT2/LCP1/NOTCH2/SLC16A2/PLAU/B4GALT5/TPST1/RIGI/TMTC3/KIF14/DPYSL3/SEMA3A/AFAP1/ATP13A3/PKIA/G0S2/HYCC1/LIF/RRM2B/LTBP1/NTN4/CACNA2D1/NEMP1/MYEF2/CD36/PAG1/TGFBI/JAM2/SAMD9L/ITGA2/RGMB/CYLD/TMEM140/DCBLD2/A2M/VEGFC/NEO1/SPCS3/SPOCK1/LRRN3/NR2F2/ADAM9/MAN1A1/PLA2G4A/SPEC…
	RNAseq_Automatic_GEO_Signatures_Human_Up=Exosomal Circrnas Irradiation Repopulation GSE132678 1	Skel. muscle	RNAseq_Automatic_GEO_Signatures_Human_Up	X5SvsW5S	Exosomal Circrnas Irradiation Repopulation GSE132678 1	228	0.314239	1.65087	0.00010735	0.00057142	0.000317444	2171	tags=27%, list=14%, signal=23%	WSB1/HP1BP3/FCHO2/PNISR/COPB1/LUC7L3/OGT/ASH1L/ATL3/ZNF460/SPP1/ZNF354B/U2SURP/PEBP1/CHD1/ZNF207/FUBP1/BLTP1/GANAB/SRSF1/THOC2/SLC3A1/CTNND1/SYNE2/SPAG9/RASA1/DDX17/CP/FRYL/UBC/CEP350/STAG2/FAT1/UHMK1/MED13/USP22/MBNL1/SON/ATRX/NIPBL/DPYSL2/CHD9/AKAP13/ATP13A3/ENPEP/FBXL5/THBS1/UGCG/AFF4/ACLY/NR3C1/ZNF638/BHMT/GOLGB1/GLG1/MARCKS/ANKRD17/CNOT1/KMT2E/DMXL1/CLK1
	RNAseq_Automatic_GEO_Signatures_Human_Up=1K27 Nhej Antagonizing Fancd2 GSE98768 1	Skel. muscle	RNAseq_Automatic_GEO_Signatures_Human_Up	X5SvsW5S	1K27 Nhej Antagonizing Fancd2 GSE98768 1	216	0.311049	1.6171	0.000205186	0.00101031	0.000561262	4569	tags=35%, list=29%, signal=25%	SGIP1/KLHL23/RNF182/MAP2/LPAR6/ABCB1/ZIC1/NCOA7/CENPE/HOXC13/CLDN1/GOPC/CPXM2/SLFN12/CLSTN2/QPCT/NPAS3/BMP2/LCP1/CCDC14/PLAU/ARL6IP1/F2RL2/CXCR4/B4GALT6/PDZD4/ARHGAP4/GREB1L/NTN4/CACNA2D1/DIO2/IL10RA/DLGAP5/MYEF2/NEK2/DUSP6/CD36/ADGRL2/PDZD2/CD3E/ITGA11/S100A8/IL1A/COL8A1/A2M/VEGFC/NCAPG/PTBP3/LRRN3/HLA-DMB/MAPK8/KIAA0040/SPECC1/CKAP2L/MET/F13A1/ERAP1/ANP32E/ADORA2A/PTGS2/ELOVL2/PDE1C/MITF/RASGRF…
	RNAseq_Automatic_GEO_Signatures_Human_Up=Smug1 Telomere Telomerase End-Processing GSE116580 1	Skel. muscle	RNAseq_Automatic_GEO_Signatures_Human_Up	X5SvsW5S	Smug1 Telomere Telomerase End-Processing GSE116580 1	219	0.308302	1.60422	0.000234585	0.00113158	0.00062863	4024	tags=37%, list=25%, signal=28%	SLITRK3/MAP2/HOXA13/NHSL1/OGT/TACC2/LRRC8D/PDCD11/BEST1/PCDHGC3/MBNL3/ZNF460/PGR/PCDH19/ADCY1/AKNA/PIK3AP1/SYCP3/KLF10/SYNE2/SLC7A3/ARL6IP1/PLXNA1/UST/SYT6/HHIP/SHISA3/DDR2/AEBP1/CLN6/LRPPRC/XPO5/LIF/NEDD4/PDGFRA/SRSF6/VLDLR/CNOT1/ST6GAL1/XPOT/ISL2/DCAF12L2/TAL1/STRA6/SLITRK2/ANKRD11/KIAA1328/CDC42EP1/THSD4/BCLAF1/ARID1B/NOL9/ASS1/CNTNAP2/PTPN13/EGR3/LAMA5/BMP7/EPHA3/SLC6A9/PRR16/DOK3/SLC38A1/SES…
	RNAseq_Automatic_GEO_Signatures_Human_Up=Timp3 Clock-Controlled Susceptibility Uv-Induced GSE98900 1	Skel. muscle	RNAseq_Automatic_GEO_Signatures_Human_Up	X5SvsW5S	Timp3 Clock-Controlled Susceptibility Uv-Induced GSE98900 1	216	0.278529	1.44803	0.00409236	0.0131315	0.00729502	4149	tags=30%, list=26%, signal=23%	DOCK5/KRT19/CYGB/MOB3B/CLOCK/ATL3/PKD2/IFITM1/MDFIC/NHS/SAMD11/TNFRSF10B/EFCAB3/RAB14/PPP4R3B/SNX30/ZNF639/PXYLP1/KITLG/SLC16A2/KIDINS220/RNF152/COL12A1/RMDN3/KIAA1549L/N4BP2/HACD4/SMCHD1/G0S2/THBS1/EFEMP1/VKORC1L1/BRWD3/RAB26/SH3TC2/CYBRD1/LTBP2/GXYLT2/CD109/AXL/ESPL1/PPP1R12A/TESMIN/CEP68/TRIM5/SLC2A12/OTUD4/TBC1D2B/VEZF1/KDSR/NF1/CSPG4/CDC25B/CA2/PCGF5/YEATS2/PATZ1/SYT8/ETV4/AMOT/CALD1/RSC1A1/…
	RNAseq_Automatic_GEO_Signatures_Human_Up=1K27 Nhej Antagonizing Fancd2 GSE98768 3	Skel. muscle	RNAseq_Automatic_GEO_Signatures_Human_Up	X5SvsW5S	1K27 Nhej Antagonizing Fancd2 GSE98768 3	216	0.277254	1.4414	0.00461844	0.014464	0.00803527	4220	tags=32%, list=27%, signal=24%	TBC1D12/ANLN/RNF182/MAP2/ABCB1/DEPDC1/EPHB2/NCOA7/ARSJ/JAG1/FGF7/SAMD11/CLDN1/BIRC2/CPXM2/SLFN12/IFIT2/NPAS3/LCP1/RAP1GAP2/KCNMA1/NRN1/PLAU/ANTXR1/RIGI/NTM/SEMA3A/TRIM69/LIF/NTN4/PPP4R4/DUSP6/PENK/ADGRL2/ITIH5/MYPN/JAM2/SAMD9L/TLR3/VAT1L/ITGA2/ITGB3/TMEM140/TRIM14/A2M/VEGFC/NCAPG/NEO1/HGF/LPAR3/CUL4B/LRRN3/SPECC1/OAS3/PLAT/CKAP2L/S1PR3/MET/CSF1/PITX1/IFIH1/SMURF2/FZD8/PTGS2/PTGER3/RASGRF2/SLC12A7…
	RNAseq_Automatic_GEO_Signatures_Human_Up=Hyperfractionated Irradiation Hfrt Preps GSE112686 2	Skel. muscle	RNAseq_Automatic_GEO_Signatures_Human_Up	X5SvsW5S	Hyperfractionated Irradiation Hfrt Preps GSE112686 2	181	-0.297954	-1.45953	0.00630715	0.0187763	0.0104309	3063	tags=28%, list=19%, signal=23%	UBA1/EIF1/SQSTM1/RGL2/JAGN1/KLHDC2/SLC35F3/TRNAU1AP/CPE/EIF4EBP1/OSBPL9/TBC1D10A/SGK1/PSENEN/CSNK1D/MTFR1L/TPM1/FGGY/VEGFB/RTN2/TMEM59/RNF7/TUBA4A/SMOX/COX8A/ROMO1/EEF1A2/IFITM10/SNX17/TMEM63B/TUBB2A/PMM1/PRPSAP1/PRKRIP1/ERGIC3/UBA52/YPEL3/CLCA4/NENF/TXNDC17/AMACR/OST4/GABARAP/WBP1/ATOX1/HTRA2/TOM1/TMEM258/SCAND1/DMPK
	RNAseq_Automatic_GEO_Signatures_Human_Up=Fusion Oncogenes Post-Chernobyl Radiation-Induced GSE48850 1	Skel. muscle	RNAseq_Automatic_GEO_Signatures_Human_Up	X5SvsW5S	Fusion Oncogenes Post-Chernobyl Radiation-Induced GSE48850 1	196	0.270746	1.38746	0.00700056	0.0205257	0.0114027	3742	tags=33%, list=24%, signal=25%	CECR2/OGN/TMEM171/ABCA9/TAPT1/RELN/COLEC12/NTN1/ADAM33/TEKT2/GPM6A/FBLN1/ABLIM3/KCND2/RADIL/TMEM67/GPR63/PLEKHH2/HHIP/EBF4/FTCD/CYP8B1/RASSF9/ENPP1/MDC1/DNAJC27/ITIH3/PKNOX1/TMEM220/GPC3/CCL21/SLC6A16/PBX4/RP1L1/ZNF804B/PCSK4/TAL1/GDAP1/SCN3B/IGSF10/RAB23/CYBRD1/BBOX1/CYP20A1/KCNA1/MYOC/ANKS1B/FLNC/LRRN4CL/GARNL3/PCOLCE2/PGM5/EPHA3/CRISPLD2/MAPKBP1/FAM180A/GLI1/MAPK8IP2/CACNA1H/LMOD1/FGF10/CEP126…
	RNAseq_Automatic_GEO_Signatures_Mouse_Down=Bmal1-Deficient Blood-Brain Hr Period GSE135874 1	Skel. muscle	RNAseq_Automatic_GEO_Signatures_Mouse_Down	X5SvsW5S	Bmal1-Deficient Blood-Brain Hr Period GSE135874 1	205	-0.422466	-2.12474	6.63701e-09	6.83985e-08	3.32406e-08	3027	tags=34%, list=19%, signal=28%	FEZ1/SUGP1/FLOT2/CWC27/DNAJA2/FAM76A/ADAMTSL2/DDRGK1/UNC13C/COQ5/NSA2/EEF1B2/CENPB/MRPL27/RPS8/EEF1D/NOMO1/EI24/SMOX/HDGF/RPL18/RPL23A/ARL2/TAF6L/PFDN2/CDK5/OLA1/DAND5/CLTB/RPL7/BPGM/AIMP1/SOD1/DRAP1/RPSA/TECR/COPS6/BRI3/C1QBP/NDUFA5/CCDC28B/PET100/NUDC/RBFA/TIMM22/SOD2/RPS24/RPL19/ATP6V1F/RAB40B/CDC26/CUTA/SPARCL1/EIF3I/SLC2A6/FKBP3/USF2/TMEM258/PSMG2/GPS2/BCS1L/CGRRF1/SPAG7/SAP30BP/DENR/RABL6/U…
	RNAseq_Automatic_GEO_Signatures_Mouse_Down=Peripherally Engraft Independent Irradiation GSE84819 1	Skel. muscle	RNAseq_Automatic_GEO_Signatures_Mouse_Down	X5SvsW5S	Peripherally Engraft Independent Irradiation GSE84819 1	206	0.361414	1.86242	2.50144e-06	1.51054e-05	7.34098e-06	5113	tags=48%, list=32%, signal=33%	NLRC4/RBPJ/DSE/CD38/IFNAR1/IFITM3/IFITM2/MDFIC/JAG1/PLXNC1/ACSF2/CYBB/SLC14A1/RUNX2/ADAM33/AHR/PLIN2/BMP2/SYNE2/FOXN2/CP/ANTXR2/CLEC12A/LRP6/BCL2L11/ST8SIA4/IGSF6/PLXNA1/SLAMF7/SLC44A1/CXCR4/MMP13/B4GALT6/NDST1/HEPACAM2/HACD4/ARHGAP19/TLR8/MAP3K1/THBS1/CCR2/CD36/RAP2B/TGFBI/GAS7/NRP1/RAB7B/SAMD9L/SPTBN1/EPS15/PIM1/DAB2/NEDD9/MMP14/AXL/ITGAL/RBMS1/VCAM1/PMEPA1/FEM1C/CLEC7A/SMIM14/WWP1/ADGB/OAS3/ET…
	RNAseq_Automatic_GEO_Signatures_Mouse_Down=Gabaa Enhancement Potentiates Radiation GSE159829 1	Skel. muscle	RNAseq_Automatic_GEO_Signatures_Mouse_Down	X5SvsW5S	Gabaa Enhancement Potentiates Radiation GSE159829 1	214	0.338384	1.75998	1.28055e-05	6.56633e-05	3.19113e-05	5201	tags=49%, list=33%, signal=33%	CMTM4/IDE/PHF3/LRRC8D/RICTOR/PRPF40A/PLXNC1/GATAD2B/LARP4/MYO10/CCNI/PRRC2C/PNN/AMOTL1/FAM174B/TYRP1/ARHGAP30/FAT1/HOOK3/SON/CFLAR/POM121/MOB1A/POLR2A/ZEB2/DTL/AKAP11/ZDHHC21/AEBP1/GFPT1/SIPA1L3/WDR82/NACC2/WDR31/AFF4/NEDD4/BAZ1B/AAK1/KMT2E/DOCK7/AP2B1/UNC5C/ANKRD11/SBF2/STRBP/AGPS/TCF4/BPTF/MAP4K5/PDE4DIP/GTF3C3/ETNK1/MICAL3/TAOK1/CENPF/DDX6/TNPO1/SHPRH/MTDH/PURB/TPR/TXNDC16/NF1/CBFA2T2/TRIP11/H…
	RNAseq_Automatic_GEO_Signatures_Mouse_Down=Peripherally Engraft Irradiation Gfp GSE108569 1	Skel. muscle	RNAseq_Automatic_GEO_Signatures_Mouse_Down	X5SvsW5S	Peripherally Engraft Irradiation Gfp GSE108569 1	219	0.277008	1.44165	0.0057734	0.0142143	0.00690792	4803	tags=38%, list=30%, signal=27%	NAV3/PLCB2/ABHD17C/PRKCA/MYO19/POLR1A/ARHGEF40/SLC35E3/PCDHGB4/AMOTL1/ARHGAP29/KCNMA1/PCDHGA11/NUMB/PEG10/SLC2A5/CMYA5/HSPA12A/ILDR2/RBFOX1/SYT6/TFPI/MMP28/SLC25A37/VSIR/SALL1/EYA4/CACNA1A/DLG5/PLXDC2/PAG1/DIP2B/MGLL/SEMA4G/DLC1/MAGI1/JAM2/TAL1/SCUBE1/TLR3/PARD3B/ITGB3/CD37/NEO1/ST3GAL2/MICAL3/EPB41L2/AHDC1/TMEM44/DUOXA1/GARNL3/MRAS/NBEA/RASAL3/ARSG/BAHCC1/HTRA3/SNN/ARHGAP5/PDE1B/PROX1/CREB3L2/AR…
	RNAseq_Automatic_GEO_Signatures_Mouse_Down=Terra Antagonizes Atrx Telomeres GSE79180 1	Skel. muscle	RNAseq_Automatic_GEO_Signatures_Mouse_Down	X5SvsW5S	Terra Antagonizes Atrx Telomeres GSE79180 1	198	0.266739	1.36744	0.0151117	0.033121	0.0160963	4479	tags=31%, list=28%, signal=23%	BCOR/PRKAR2B/GAD1/NAV3/CLOCK/RICTOR/EFNA5/RSBN1/NTN1/CHAMP1/MYO10/WWTR1/CCDC3/ZFP36L1/CLCN2/FOXN2/PEG10/ZFHX4/RIGI/ARHGEF26/ETV5/B4GALNT3/DIO2/SUGP2/KMT2E/ADGRL2/TFCP2/PDZD2/RARG/WDR47/GIT2/EIF4ENIF1/CD37/CGNL1/NEO1/ELF4/TM9SF4/XPO4/SHROOM4/SALL4/TOPBP1/DACT2/UXS1/DDX6/NBEA/PCM1/POLA1/WDR76/SLC7A7/EPB41L3/SRGAP3/ETV4/MPRIP/IQGAP1/GPKOW/SPRED1/ACOX1/TFE3/MYRF/ASXL2/TMX3/RHOF
	RNAseq_Automatic_GEO_Signatures_Mouse_Up=Cd11B-Positive Infiltrating Local Irradiation GSE45180 2	Skel. muscle	RNAseq_Automatic_GEO_Signatures_Mouse_Up	X5SvsW5S	Cd11B-Positive Infiltrating Local Irradiation GSE45180 2	175	-0.643979	-3.1708	1e-10	1.46899e-09	7.92224e-10	2792	tags=62%, list=18%, signal=52%	PDCL3/PSMD12/RPS27/CCDC59/NSFL1C/SCNM1/UCHL3/GADD45G/TNNI2/IGBP1/MOCS2/OARD1/NSA2/NDUFB3/MRPL27/EMC4/NDUFA2/TREM2/RNF7/ADH5/SSBP1/CHURC1/RPL39/PDCD6/RPS23/SYF2/SRP19/SAT1/GTF2H5/PSMA2/PIN4/TOMM7/SFR1/RPL34/MCEE/CFDP1/RPL14/NDUFA1/SLC25A4/CWC15/LLPH/PRKRIP1/PDRG1/CHCHD7/MRPL13/RPL38/TPT1/NEDD8/WBP4/SNRPF/RPL31/AIMP1/TBCA/SOD1/ZC3H15/NDUFAF2/BCCIP/NDUFA5/RPL35A/TXNDC17/RPS21/PFDN5/TIMM44/PET100/POL…
	RNAseq_Automatic_GEO_Signatures_Mouse_Up=Gabaa Enhancement Potentiates Radiation GSE159829 1	Skel. muscle	RNAseq_Automatic_GEO_Signatures_Mouse_Up	X5SvsW5S	Gabaa Enhancement Potentiates Radiation GSE159829 1	185	-0.529883	-2.61678	1e-10	1.46899e-09	7.92224e-10	2894	tags=51%, list=18%, signal=42%	FBL/PFKL/OAZ1/HMGA1/RPS27/RPS3/CCT5/C1QA/OGFR/RPLP1/PSMA1/LONP1/RPL8/CD63/NUCB1/RPL22L1/SRSF5/NDUFV1/RPS4X/BSG/SLC39A1/PSEN2/TMEM50A/PPP2R1A/RPS9/RPS5/HINT1/COX7A2L/PSMD4/RNF7/RPS16/SRPRB/RPL39/RPS13/RPL10A/MYL6/OCIAD1/XPNPEP1/RPL34/ZMAT2/RPS20/RPL18/PSMB4/ATP6V1E1/SLC25A4/RPS29/RPL23/PPP4C/DBI/RPS28/RPS15/NME2/RPL38/GLRX3/PDHB/CTSZ/BAX/RPL18A/PARK7/LGALS1/UBA52/PSMC5/RPL31/NDUFS2/CST3/CTSD/RPSA/…
	RNAseq_Automatic_GEO_Signatures_Mouse_Up=Chromatin Response Uv Damage GSE66286 1	Skel. muscle	RNAseq_Automatic_GEO_Signatures_Mouse_Up	X5SvsW5S	Chromatin Response Uv Damage GSE66286 1	160	-0.48841	-2.379	1e-10	1.46899e-09	7.92224e-10	3035	tags=45%, list=19%, signal=37%	EIF1/PCBP2/TAP1/JUND/DUSP23/RPS27/NR4A1/TSPYL1/PMAIP1/POLE4/DNAJC9/RBM4/MRPS26/MAFF/SLC25A25/NDUFA2/SAMD15/GPX1/TMEM160/ATP6V0E2/CHURC1/COX6A1/RPS23/REP15/COX8A/SNF8/ARID5A/IER3/RPL18/RPL23A/NDUFA1/TMEM256/RPS29/RPS19/RPS28/CHCHD7/RPS15/NDUFA13/DDIT4/RPL38/TPT1/ARL4D/MAP1LC3A/RPL18A/BLOC1S1/UBA52/RPL31/SOD1/DRAP1/RPSA/SMDT1/RPS21/HIGD2A/RPL32/RPL28/UQCR10/FAU/RPL19/TOB1/CHMP2A/NDUFC1/GPX4/OST4/TL…
	RNAseq_Automatic_GEO_Signatures_Mouse_Up=De-Differentiation Sensitive Radiation Temozolomide GSE75589 1	Skel. muscle	RNAseq_Automatic_GEO_Signatures_Mouse_Up	X5SvsW5S	De-Differentiation Sensitive Radiation Temozolomide GSE75589 1	212	0.370797	1.92407	3.27386e-07	2.61412e-06	1.40979e-06	4064	tags=41%, list=26%, signal=31%	BUB1/ANLN/CDC6/CLSPN/DSE/ATL3/TMEM171/MYO19/RCOR1/USP6NL/PLCD3/POLE/CENPE/NUP160/MCM5/ITSN2/CDCA7L/CEP192/PRELP/DNMT1/STAMBPL1/KIF20B/SUZ12/PML/PEAK1/INTS7/CCNF/ROCK2/NUP107/CP/KNTC1/FRYL/PARPBP/MBNL1/DDX21/KIF14/ARHGEF2/SLC25A37/ARHGAP19/PLEKHG3/ATP13A3/MKX/SKA1/SMCHD1/FAM111A/PRR11/LTBP1/KIF20A/MDN1/DLG3/LECT2/ISL2/SNTB2/MECOM/TTC39B/NOL10/HOXA6/COL8A1/COL16A1/EHD2/KPNB1/STEAP2/ERI1/BIRC6/SHROO…
	RNAseq_Automatic_GEO_Signatures_Mouse_Up=Peripherally Engraft Independent Irradiation GSE84819 1	Skel. muscle	RNAseq_Automatic_GEO_Signatures_Mouse_Up	X5SvsW5S	Peripherally Engraft Independent Irradiation GSE84819 1	217	0.368335	1.91809	1.00328e-06	7.20582e-06	3.88609e-06	4813	tags=42%, list=30%, signal=30%	EDEM1/NAV3/PLCB2/PRKCA/ARHGEF40/CDK6/YES1/SIRPA/AMOTL1/LONRF3/B3GALT5/CPEB4/PPP1R9A/CHSY1/MTCL2/NUMB/PEG10/SLC2A5/CFLAR/CMYA5/HSPA12A/ILDR2/PLXNA4/PLEKHH2/DOCK9/TRIO/SPATA13/TTLL3/SALL1/EYA4/HERC2/CACNA1A/ARAP3/PLXDC2/PAG1/DIP2B/PDGFB/SEMA4G/MAGI1/JAM2/BIN2/TLR3/PARD3B/ITGB3/LRP1/IL1A/CMTM6/MICAL3/EPB41L2/PRKCE/TMEM44/FAM91A1/MRAS/TBPL1/EGR3/NBEA/DENND4A/ARSG/BAHCC1/MACF1/CKAP2L/SNN/P2RY13/ARHGAP…
	RNAseq_Automatic_GEO_Signatures_Mouse_Up=Peripherally Engraft Irradiation Gfp GSE108569 1	Skel. muscle	RNAseq_Automatic_GEO_Signatures_Mouse_Up	X5SvsW5S	Peripherally Engraft Irradiation Gfp GSE108569 1	204	0.368004	1.89321	1.28628e-06	8.90469e-06	4.80229e-06	5120	tags=49%, list=32%, signal=33%	RASA2/NLRC4/RBPJ/FGF2/DSE/FGD6/CTSE/IFNAR1/MDFIC/PLXNC1/SPIC/FAP/ARHGAP18/ADAM33/AHR/ATRNL1/PLIN2/ADAM22/FOXN2/CP/ANTXR2/LRP6/CLEC2D/ST8SIA4/IGSF6/PLAU/PLXNA1/ADAMTS10/SLAMF7/F2RL2/SLC44A1/CXCR4/TICRR/NDST1/PCGF2/HACD4/ARHGAP19/TLR8/SPATS2L/RAP2B/TGFBI/NRP1/HDAC7/SAMD9L/PTPRC/IL10RB/SHTN1/EPS15/VPS13C/TLR2/HGF/DAB2/NEDD9/XYLT2/MMP14/RBMS1/VCAM1/PMEPA1/IQGAP2/CLEC7A/ALPK1/SMIM14/WWP1/UTRN/ADGB/BCL…
	RNAseq_Automatic_GEO_Signatures_Mouse_Up=Bmal1-Deficient Blood-Brain Hr Period GSE135874 1	Skel. muscle	RNAseq_Automatic_GEO_Signatures_Mouse_Up	X5SvsW5S	Bmal1-Deficient Blood-Brain Hr Period GSE135874 1	193	0.303214	1.55225	0.00108651	0.00377637	0.00203659	3650	tags=28%, list=23%, signal=22%	RFTN2/PCDHB14/MTHFR/RGL1/CLSPN/CLOCK/SNX18/ITGA10/SLC16A9/ATP8A1/ABCA3/LEO1/NPAS2/TRIM62/CPXM2/NOL4L/SYNJ1/CPEB4/CACNA1E/MCM9/GRAMD4/MARF1/CP/NUMB/PLAU/PLEKHM3/TICRR/EPB42/BMAL1/AKAP13/ATP13A3/PLEKHG1/NFATC3/CACNA1A/SMOC1/MADD/DIP2B/SORCS2/RGMB/ELF1/MAP4K5/SORBS2/SERPINA10/GLIPR2/ERI1/RBPMS/ASB4/DENND4C/BICD2/LAMA3/MAPK8/APOC4/VGLL4/PLAT/ZMYND8
	RNAseq_Automatic_GEO_Signatures_Mouse_Up=Length-Independent Telomere Damage Senescence GSE95822 1	Skel. muscle	RNAseq_Automatic_GEO_Signatures_Mouse_Up	X5SvsW5S	Length-Independent Telomere Damage Senescence GSE95822 1	223	-0.291938	-1.4761	0.00276399	0.00856207	0.00461751	5228	tags=47%, list=33%, signal=32%	KLHL21/XK/PCP4L1/AQP4/HCN2/MTERF2/RNPEPL1/MAP2K3/WLS/EGFLAM/FURIN/RPN1/RGS7/BCKDHB/OPN3/HACD3/TNNT1/SAFB/TRIM7/DDT/CHKA/MAGIX/HSP90AB1/SLC25A29/ALKBH2/CMBL/WNK2/DHODH/PPARD/GDE1/GKAP1/CCT7/LZTS2/PREB/TAF15/EHD1/FNDC5/TBC1D10C/P4HA2/DDX41/INHA/UBE2B/RMND1/LRG1/CENPV/SCHIP1/THEM6/GPT2/TANGO2/PRCC/TMEM70/JUND/CNTN2/CRYBB1/ADORA1/ITM2C/KLF15/NAA20/ADI1/ARMCX4/RTN4R/SPRYD7/RNF128/ANKRD9/PSMA1/SESN1/HT…
	RNAseq_Automatic_GEO_Signatures_Mouse_Up=Terra Antagonizes Atrx Telomeres GSE79180 1	Skel. muscle	RNAseq_Automatic_GEO_Signatures_Mouse_Up	X5SvsW5S	Terra Antagonizes Atrx Telomeres GSE79180 1	206	0.278652	1.43502	0.00544385	0.0153315	0.00826827	4198	tags=34%, list=26%, signal=25%	MDM4/UGGT1/RSBN1L/RAP2A/NHSL1/ST8SIA1/ARV1/USP40/INSR/SECISBP2L/CFAP99/TMEM121/ATP7B/PPP2R2C/WDR90/FMNL2/NUMB/PARD3/KIDINS220/UST/DPY19L1/TRIO/UBR5/USP48/NIPBL/AP1G1/BICC1/DIAPH3/SORBS1/NR5A2/ARID2/EIF2AK3/PPP2R5E/HERC2/GOLGB1/VKORC1L1/AP2B1/ANO9/TBC1D5/KLF7/SLC23A2/FTO/DIAPH2/VPS13C/TLR2/TNKS/NEK8/ADD3/TCF20/NBAS/SHQ1/ANKRD6/TNKS2/ZRANB3/SCYL3/PLCE1/LMOD1/ARHGAP11A/EXOC6B/ZFYVE9/NF1/ZMYND11/ATE1…
	RNAseq_Automatic_GEO_Signatures_Mouse_Up=Telomeres Suppress Retrotransposons Exp2 GSE118026 1	Skel. muscle	RNAseq_Automatic_GEO_Signatures_Mouse_Up	X5SvsW5S	Telomeres Suppress Retrotransposons Exp2 GSE118026 1	175	0.268665	1.35349	0.0182238	0.0432854	0.0233438	3640	tags=31%, list=23%, signal=24%	DZIP1/CECR2/BAZ2B/SPP1/ALMS1/PLAGL1/PRICKLE2/AQP3/YES1/TMEM72/DDX3Y/NXT2/KLF8/ATP8B2/MYO1F/RBSN/RNF13/ARL6IP1/PLEKHM3/PLXNA1/AP1S2/TICRR/TMTC3/MICAL1/ERC1/ZEB1/DPYSL3/USP48/ARHGEF26/TRIM44/PIGN/STK35/NR5A2/CERCAM/NFATC2IP/TGM3/P2RX7/GPC4/A2M/MICAL3/CNTLN/UNC13B/ASS1/KDM5D/BACH2/CRTAC1/NR2C2/PCOLCE2/SEMA5B/WDR35/PLCE1/AZIN2/EXOC6B/ZC3HAV1/PLK2
	Virus_Perturbations_from_GEO_down=HIV-1 LAI 12Hour-UV treatment GSE56484	Skel. muscle	Virus_Perturbations_from_GEO_down	X5SvsW5S	HIV-1 LAI 12Hour-UV treatment GSE56484	241	0.266244	1.39664	0.00731609	0.0212892	0.0115864	5039	tags=44%, list=32%, signal=30%	LEPR/INTS6/TMED7-TICAM2/TRIM33/PWWP2A/BLM/CLOCK/LRRC4C/SNX18/GIGYF2/DSE/KLHL5/RABGAP1L/PLXNC1/CASP8AP2/PKN2/KATNAL2/PPP6C/SUZ12/PHF20L1/DNTT/SLC3A1/IFIT2/CPEB4/SLC2A13/PHACTR2/GPRASP3/LPAR4/CLEC2D/ATP7A/PPHLN1/POLR2A/TFPI/FTCD/ZDHHC21/IL2RA/GPC6/ATG4C/DIAPH3/LYN/SKA1/HYCC1/HS6ST3/EPB41L4B/ARID2/SRSF6/KLHL35/ZNF583/CD36/TMEM220/SLC16A7/SETD5/ATP2B4/SBF2/MAP3K2/CXXC4/ATAD5/KDM1B/BCLAF1/DPY19L3/EVI2…
	Virus_Perturbations_from_GEO_up=HIV-1 LAI 12Hour-UV treatment GSE56484	Skel. muscle	Virus_Perturbations_from_GEO_up	X5SvsW5S	HIV-1 LAI 12Hour-UV treatment GSE56484	258	-0.285954	-1.48119	0.000936703	0.0060511	0.00408205	3068	tags=29%, list=19%, signal=24%	CCDC71/CES5A/PYCR1/GNPAT/FOXP2/NQO2/GUSB/PNKP/SUPT5H/ZNF410/KIAA2013/DNTTIP1/FXYD2/NKIRAS2/CD82/AKIP1/LSM10/CD63/NGEF/XRCC1/ECHS1/NUDT14/ART5/RNF220/GALM/MSRB2/GPX1/SLC22A7/EEF1D/ST3GAL3/RPL13/PHKG1/POLR2L/UROS/RPS13/MRPS25/GET4/JDP2/COX8A/TRAPPC3/NUDT2/GPR149/BUD31/CISD3/ACBD6/SHARPIN/NDUFA8/VAC14/BAX/PSMC1/UQCR11/LGALS1/UBA52/NAGK/TMEM223/BRI3/UROD/C1QBP/JTB/BOLA2B/HIGD2A/FTH1/NDUFAF3/METTL22/S…
Oxidative stress response
shown in Fig6A	RNAseq_Automatic_GEO_Signatures_Mouse_Up=Sprr2F Decreasing Reactive Oxygen GSE153010 1	Adipose tissue	RNAseq_Automatic_GEO_Signatures_Mouse_Up	X5FvsW5F	Sprr2F Decreasing Reactive Oxygen GSE153010 1	174	-0.434461	-2.28099	1.98447e-10	1.95024e-09	8.96918e-10	4342	tags=48%, list=26%, signal=36%	CMC4/P2RX5/POLR1E/CTDSPL/NR1H3/SLC35C2/VILL/TRNAU1AP/NTAN1/ITPK1/GTF3C6/FTSJ1/TMEM45B/FKBP14/ANAPC16/ELOF1/PLSCR4/PIGK/RWDD1/DCUN1D5/SLC35B1/ECM1/AMDHD2/NR2F6/PSMC4/OTULIN/REEP5/SPSB3/FBXO46/SEC11C/POLE4/NCAM2/DHRS7B/NENF/FAAP20/MED28/NEDD8/HCAR1/PSENEN/CHMP2A/EXTL2/GFER/DBI/PSMD14/TMEM160/RHBDL1/UQCC2/REXO2/SDC2/BRK1/TMEM14A/RPL7L1/SFT2D1/CHCHD1/PROCA1/CBX8/TMEM205/HTRA1/CNPY2/ORMDL1/SUMO3/ROMO1…
shown in Fig6A	RNAseq_Automatic_GEO_Signatures_Mouse_Up=Sprr2F Decreasing Reactive Oxygen GSE153010 1	Liver	RNAseq_Automatic_GEO_Signatures_Mouse_Up	X5LvsW5L	Sprr2F Decreasing Reactive Oxygen GSE153010 1	169	-0.401808	-2.0385	9.92993e-08	7.7241e-07	4.1116e-07	3823	tags=44%, list=25%, signal=33%	TMEM14A/PSMC4/OCEL1/FAM169A/RAP1A/STRIP1/DPM3/DBI/AMDHD2/IFRD2/LDHD/RNASEH2C/POLE4/DHRS7B/PIGK/AFP/NFIA/SFT2D1/STBD1/RHBDL1/NR2F6/ITPK1/TMEM39B/PMVK/SMIM22/RWDD1/CNPY2/TRAPPC5/CHCHD1/PSMB3/TOMM22/PSENEN/RPL7L1/GFER/TIMM10B/UQCC2/SPSB3/PSMA2/ELOF1/UGT2A3/TRMT112/GTF3C6/PHF5A/TUBG1/SLC35C2/TMEM205/NEDD8/HTRA1/TMEM160/OTULIN/CHMP2A/RAMP3/POLR2J/ANAPC16/DCUN1D5/FAAP20/RFC2/TRNAU1AP/MRPL53/TMEM208/TAF…
shown in Fig6A	RNAseq_Automatic_GEO_Signatures_Mouse_Up=Sprr2F Decreasing Reactive Oxygen GSE153010 1	Skel. muscle	RNAseq_Automatic_GEO_Signatures_Mouse_Up	X5SvsW5S	Sprr2F Decreasing Reactive Oxygen GSE153010 1	168	-0.48729	-2.38523	1e-10	1.46899e-09	7.92224e-10	2521	tags=39%, list=16%, signal=33%	RAP1A/PSENEN/POLE4/TPD52L1/HTRA1/PAX6/GFER/PSMD14/NR2F6/RNASEH2C/TMEM160/ST3GAL3/ANAPC16/OTULIN/NTAN1/ROMO1/PSMA2/RABGGTA/PHF5A/FAAP20/TUBG1/DBI/FTSJ1/KHDRBS3/POLR2J/TMEM208/NEDD8/MED28/REXO2/GTF3C6/SMIM10L2A/PSMC4/TRMT112/ELOF1/NENF/PMVK/TOMM22/NCAM2/TIMM10B/CNPY2/UQCC2/SFT2D1/PSMB1/ITPRIPL1/SPCS1/RWDD1/APOBEC2/SLC35B1/DHRS7B/PSMB3/CHMP2A/BRK1/MRPL53/TRAPPC5/DCUN1D5/CHCHD1/ZNHIT1/CMC4/RHBDL1/LDH…
shown in Fig6A	RNAseq_Automatic_GEO_Signatures_Mouse_Up=Spaceflight Photoreceptor Oxidative Stress-Related GSE131954 1	Adipose tissue	RNAseq_Automatic_GEO_Signatures_Mouse_Up	X5FvsW5F	Spaceflight Photoreceptor Oxidative Stress-Related GSE131954 1	201	0.285934	1.52319	0.00185452	0.00475011	0.00218458	3570	tags=31%, list=22%, signal=24%	WSB1/PNISR/CPSF6/MBD4/KDM6B/ITGA9/ZFC3H1/NKTR/NIN/PIAS2/CEP83/LPIN2/BTAF1/MFSD2B/SELENBP1/NDST3/OGT/CDK17/DUSP11/PRPF39/DMTF1/WWC2/PPP1R42/IDE/YTHDC1/RNPC3/NPEPPS/MAGI3/CREB1/RP1/FHAD1/SP4/DRD4/PCP4L1/PLEKHG4/CCAR1/CTNNA1/CFAP70/SRSF11/CLK1/FGFBP3/TOP1/PLEKHA1/ZSCAN26/LUC7L/SCN4A/PACRG/WHRN/AQP1/ZFR/CXXC4/PLEKHB1/SNRK/PDE8A/WDR90/SLC35G1/CCNL2/ZDHHC5/PITPNM3/GPR156/DLX3/BBOF1
shown in Fig6A	RNAseq_Automatic_GEO_Signatures_Mouse_Up=Spaceflight Photoreceptor Oxidative Stress-Related GSE131954 1	Liver	RNAseq_Automatic_GEO_Signatures_Mouse_Up	X5LvsW5L	Spaceflight Photoreceptor Oxidative Stress-Related GSE131954 1	195	0.312489	1.58117	0.000654781	0.00232958	0.00124006	3775	tags=37%, list=25%, signal=28%	SIK2/CDK17/NKTR/SNRK/PPP2R1B/PRPF39/BTAF1/ZSCAN26/ZDHHC5/IDE/ZFR/SRSF11/NCAPD3/WDR90/OGT/KLHL9/HJURP/CCAR1/KDM6B/MFSD2B/PLEKHA1/RSRC2/GTF2E1/HLTF/CREB1/SLC16A3/HSPA5/CLCN3/FUNDC1/SRPK2/NPEPPS/HSP90B1/DMTF1/CRELD2/YTHDC1/NIN/KHDRBS3/CEP83/TBC1D32/MAGI3/ZMYM1/PDE8B/OPTN/PNISR/BTBD10/MBD4/CTNNA1/KBTBD6/PDIA3/BBOF1/PTPRZ1/CFAP70/LHFPL3/DOCK8/WWC2/SREK1IP1/PLEKHG4/MOSPD1/SP4/CXXC4/SUV39H2/PPA1/ATP10A/…
shown in Fig6A	RNAseq_Automatic_GEO_Signatures_Mouse_Down=Sprr2F Decreasing Reactive Oxygen GSE153010 1	Adipose tissue	RNAseq_Automatic_GEO_Signatures_Mouse_Down	X5FvsW5F	Sprr2F Decreasing Reactive Oxygen GSE153010 1	193	0.491392	2.6315	1e-10	8.89241e-10	3.61981e-10	4215	tags=50%, list=26%, signal=37%	ARHGEF26/NEDD4L/SPIN4/NKTR/SYNM/P2RY2/CHD7/PLCG1/USP28/SDAD1/ITSN2/SPTAN1/SRCAP/SIPA1L2/NDST3/ENAH/DHX37/WNT6/APC/SENP1/KMT2A/SIPA1L3/SIK1/DVL3/RPS6KA5/MSH5/NBEAL2/CYYR1/DLG5/SYNPO/GRIK4/HELZ2/ACSF2/APOLD1/ARHGAP21/ASAP2/CFAP100/JAG2/DNAH12/FLNB/KAT6A/NUP188/KIT/LRRC8C/RBM33/DBNDD1/STEAP2/PRRC2C/UBE2O/GOLGB1/CXCR2/TNFRSF21/AQR/ATXN1L/PLPP3/MSH4/CDKL4/SBF1/PPP1R13B/ARHGEF37/HECTD2/BHLHE41/NEB/HCFC…
shown in Fig6A	RNAseq_Automatic_GEO_Signatures_Mouse_Down=Sprr2F Decreasing Reactive Oxygen GSE153010 1	Liver	RNAseq_Automatic_GEO_Signatures_Mouse_Down	X5LvsW5L	Sprr2F Decreasing Reactive Oxygen GSE153010 1	188	0.379746	1.90874	8.18262e-07	5.04236e-06	2.59154e-06	3598	tags=35%, list=24%, signal=27%	RPS6KA5/PACS2/HCFC1/CXCR2/NKTR/STON2/ATXN1L/PPIP5K1/ASAP2/ARHGAP21/KMT2A/SYNM/GOLGB1/PRRC2C/GNPTAB/KAT6A/NAA25/SPIN4/NBEAL2/HECTD2/PLCG1/APC/USP40/HELZ2/FLNB/PHF2/AQR/SRCAP/PAPLN/ARSA/CALN1/PGBD1/LZIC/SDAD1/NUP188/USP53/RNF214/DLG5/SIPA1L2/SEMA5B/FNDC3A/DVL3/HIC2/UBE2O/QRICH1/SENP1/ETV4/KIF13B/CRYBG3/CHD7/ADD2/HRC/RERGL/SIPA1L3/ITSN2/PPP1R12B/PLPP3/CEP70/FOXP1/FAM83B/GEN1/RALGPS1/MSH5/KRBA1/CYBRD1
shown in Fig6A	RNAseq_Automatic_GEO_Signatures_Mouse_Down=Sprr2F Decreasing Reactive Oxygen GSE153010 1	Skel. muscle	RNAseq_Automatic_GEO_Signatures_Mouse_Down	X5SvsW5S	Sprr2F Decreasing Reactive Oxygen GSE153010 1	190	0.32327	1.6543	0.000251076	0.000906841	0.00044071	4084	tags=34%, list=26%, signal=26%	SDAD1/RBM33/SLC9B2/ECT2/NUP188/NDST3/USP40/GPR137C/HIC2/PDILT/ITSN2/ADD2/ACSF2/RGS7BP/MSH5/PHF2/KMT2A/SENP1/PRRC2C/CHD7/KCNMA1/AQR/APC/PCDHGA11/NAA25/SPIN4/KIF24/UNK/ARHGEF26/KIF13B/KAT6A/SIPA1L3/NUP133/GOLGB1/DLG5/PIGM/LPO/PBX4/DHX37/ALAS2/SEC24B/SYTL4/ARTN/VASN/GTF3C2/RNF214/CYBRD1/MBD1/HECTD2/STEAP2/DBNDD1/UBE2O/ADAT1/FNDC3A/ARHGAP21/SEMA5B/HCFC1/WNT6/ATXN1L/DGKB/PPP1R12B/ETV4/CYYR1/ARHGAP28/S…
shown in Fig6A	Jensen_COMPARTMENTS=Alkyl hydroperoxide reductase complex	Adipose tissue	Jensen_COMPARTMENTS	X5FvsW5F	Alkyl hydroperoxide reductase complex	10	-0.685656	-1.82215	0.00401906	0.0292479	0.0223907	2135	tags=70%, list=13%, signal=61%	PRDX5/CLPB/LY6E/DECR1/TXNL4B/PRDX2/PRDX3
shown in Fig6A	Jensen_COMPARTMENTS=Alkyl hydroperoxide reductase complex	Skel. muscle	Jensen_COMPARTMENTS	X5SvsW5S	Alkyl hydroperoxide reductase complex	10	-0.746478	-1.91112	0.000784818	0.0126257	0.0106754	3055	tags=70%, list=19%, signal=57%	LY6E/CLPB/DECR1/RSPH1/PRDX3/PRDX5/PRDX2
shown in Fig6A	H=HALLMARK_REACTIVE_OXYGEN_SPECIES_PATHWAY	Liver	H	X5LvsW5L	HALLMARK_REACTIVE_OXYGEN_SPECIES_PATHWAY	47	-0.46961	-1.89103	0.000818606	0.00292359	0.00184648	2745	tags=36%, list=18%, signal=30%	ATOX1/PRDX6/FTL/NDUFB4/HMOX2/PRDX2/TXNRD2/SOD1/FES/NDUFS2/EGLN2/GPX4/PRDX1/LAMTOR5/STK25/PRDX4/NDUFA6
shown in Fig6A	H=HALLMARK_REACTIVE_OXYGEN_SPECIES_PATHWAY	Skel. muscle	H	X5SvsW5S	HALLMARK_REACTIVE_OXYGEN_SPECIES_PATHWAY	47	-0.51184	-1.98051	0.00015116	0.000839776	0.000495026	2442	tags=40%, list=15%, signal=34%	CDKN2D/SELENOS/TXN/HMOX2/PRDX1/PDLIM1/EGLN2/NDUFS2/SOD1/TXNRD2/LAMTOR5/STK25/SOD2/MSRA/GPX4/ATOX1/PRDX2/NDUFA6/NDUFB4
shown in Fig6A	H=HALLMARK_REACTIVE_OXYGEN_SPECIES_PATHWAY	Adipose tissue	H	X5FvsW5F	HALLMARK_REACTIVE_OXYGEN_SPECIES_PATHWAY	47	-0.516624	-2.12563	2.95605e-05	0.000123169	6.74186e-05	2739	tags=51%, list=17%, signal=43%	EGLN2/ERCC2/MPO/NDUFS2/NDUFA6/TXN/MSRA/PRDX4/GLRX/SOD1/PRDX1/CDKN2D/HMOX2/MGST1/GPX4/SOD2/PRDX2/PTPA/NDUFB4/ATOX1/LAMTOR5/SELENOS/LSP1/FTL
shown in Fig6A	Drug_Perturbations_from_GEO_up=Hydrogen Peroxide 784 mouse GSE3078 sample 3596	Adipose tissue	Drug_Perturbations_from_GEO_up	X5FvsW5F	Hydrogen Peroxide 784 mouse GSE3078 sample 3596	116	-0.561824	-2.74966	1e-10	3.00664e-10	9.54712e-11	3563	tags=55%, list=22%, signal=44%	ESD/S100A4/LGALS1/EIF2B1/RPL3/S100A11/TIMP1/JUND/RPS7/HAX1/EEF1A1/RPS14/NUDT2/CALR/SFR1/PCNA/GAPDH/RPS28/RPL23/RPL34/RPL12/TPT1/C1QBP/RPS23/RPS5/RPL35A/PPP1CA/RPS3/RPL39/EMG1/RPS29/RPL35/BASP1/RPS4X/RPL6/RPL27A/CCT3/RPS26/RPL26/FAU/RPL23A/RPL19/RPLP1/RPL37A/MLF2/RPL38/RPS2/CHCHD1/PGK1/LAPTM4A/EEF1G/FAM162A/UQCRH/RPS11/MRPL20/NME1/UQCRB/SSNA1/UBA52/APEX1/COX7A2/UBE2S/PSMB3/ALDOA
shown in Fig6A	Drug_Perturbations_from_GEO_up=Hydrogen Peroxide 784 mouse GSE3078 sample 3596	Liver	Drug_Perturbations_from_GEO_up	X5LvsW5L	Hydrogen Peroxide 784 mouse GSE3078 sample 3596	112	-0.598306	-2.83304	1e-10	3.49421e-10	1.07295e-10	2760	tags=56%, list=18%, signal=46%	TIMP1/ALDOA/C1QBP/ESD/MLF2/ACTB/RPS28/NME1/MB/MRPL20/CHCHD1/SSNA1/PPP1CA/PSMB3/POPDC3/FAM162A/PFN1/RPS2/UQCRH/HAX1/PCNA/XIRP1/ILK/COX7A2/FTH1/RPL23/RPLP1/ENO3/RPL38/TUBA1B/TNNT2/RPS23/FAU/MYL2/EMG1/RPL39/TPT1/UBA52/S100A11/SFR1/UBE2S/EEF2/RPL37A/RPS5/RPL26/EEF1G/RPL35A/RPS14/RPL6/RPS7/RPS4X/RPL34/RPS26/RPS3/EEF1A1/RPS11/RPL35/RPL27A/RPL12/LAPTM4A/RPL23A/RPL19/GAPDH
shown in Fig6A	Drug_Perturbations_from_GEO_up=Hydrogen Peroxide 784 mouse GSE3078 sample 3596	Skel. muscle	Drug_Perturbations_from_GEO_up	X5SvsW5S	Hydrogen Peroxide 784 mouse GSE3078 sample 3596	116	-0.676792	-3.12961	1e-10	3.29091e-10	1.15981e-10	2878	tags=64%, list=18%, signal=53%	JUND/TNNT3/RPS3/ACTG2/TNNC2/MYBPH/COX6A2/RPLP1/ARHGDIA/RPS4X/EEF2/ALDOA/RPS5/RPL39/RPL6/RPS23/PGK1/SSNA1/ESD/NUDT2/SFR1/RPL34/RPL37A/RPL23A/RPS29/RPL23/MRPL20/RPS28/ACTC1/EIF2B1/MYL1/RPL38/CALR/TPT1/RPL12/LGALS1/UBA52/S100A4/RPL27A/MYL11/C1QBP/RPS11/MB/RPL35A/PPP1CA/FTH1/RPS14/RPS2/EMG1/ENO3/ITGB1BP2/COX7A2/UQCRH/FAM162A/RPS7/FAU/RPL19/MLF2/PSMB3/APEX1/CCT3/RPS26/PFN1/RPL26/RPL35/TAGLN/UQCRB/UBE2…
shown in Fig6A	Drug_Perturbations_from_GEO_down=Hydrogen Peroxide 784 mouse GSE3078 sample 3596	Adipose tissue	Drug_Perturbations_from_GEO_down	X5FvsW5F	Hydrogen Peroxide 784 mouse GSE3078 sample 3596	371	-0.404031	-2.34052	1e-10	2.77538e-10	9.61943e-11	3273	tags=41%, list=20%, signal=34%	PDLIM3/LYPLA1/CSRP2/NUPR1/PDLIM4/ITM2B/RWDD1/TXNDC9/SYAP1/FKBP1A/NSFL1C/CD81/TMEM126A/SNX2/CENPA/PTGR1/ECM1/IFITM3/CCT8/CSTB/PDCD5/CDH11/CST3/RAB18/NPDC1/DCTN2/ATP6AP1/TUBB2B/GRN/RPL22/SSR3/BTF3/RCN1/CAPNS1/ETFA/ARL6IP5/SUCLG1/NDUFS2/PDLIM2/NPTN/SH3BGRL3/NDUFA6/FKBP9/TMED9/HSPE1/NDRG4/PLIN3/HES6/PDIA3/ITM2C/RPS9/UBE2V1/ATP6V1G1/RPS13/EEF1B2/ATP6V1D/BLOC1S1/SRSF9/NEDD8/PSENEN/SDF2/AP3S1/CCT7/GSK3A…
shown in Fig6A	Drug_Perturbations_from_GEO_down=Hydrogen Peroxide 784 mouse GSE3078 sample 3596	Liver	Drug_Perturbations_from_GEO_down	X5LvsW5L	Hydrogen Peroxide 784 mouse GSE3078 sample 3596	367	-0.356007	-1.99871	1.45502e-10	4.86624e-10	1.57131e-10	3635	tags=41%, list=24%, signal=32%	FKBP1A/AJUBA/ACTA1/ZFAND6/CDH11/IER2/RCN1/SQSTM1/MMP14/STK17B/CEBPB/CRLF1/TUSC3/CHIC2/BLOC1S1/GSN/GPS1/CNIH1/NDUFA2/HSPE1/IDH3G/FLOT2/WSB1/SH3BGRL/ANP32B/NDUFA1/AHSA1/TGFB1/SRSF9/SERPINH1/NUTF2/NDUFB6/HES6/CCT8/SNX17/PLTP/TCEAL8/EIF1/CNBP/MORF4L1/PKIG/CCNL2/PHLDA3/NDUFC2/RWDD1/ECT2/CD81/NDUFV1/PSMB4/AAMP/AQP5/ATP6V0D1/PDLIM4/ATP6V1F/CD9/OAZ1/MDH1/CYB5R3/LYPLA2/SUCLG1/PSENEN/RAB11B/AMFR/RPL22/SSBP…
shown in Fig6A	Drug_Perturbations_from_GEO_down=Hydrogen Peroxide 784 mouse GSE3078 sample 3596	Skel. muscle	Drug_Perturbations_from_GEO_down	X5SvsW5S	Hydrogen Peroxide 784 mouse GSE3078 sample 3596	370	-0.450561	-2.43143	1e-10	3.28e-10	1.07177e-10	3036	tags=40%, list=19%, signal=33%	NUPR1/EIF1/PDZRN3/SQSTM1/FLOT2/ERRFI1/NSUN2/GNPAT/U2AF1/OAZ1/CPE/PDCL3/PRSS23/LYPLA2/ACTL6A/ITM2C/NSFL1C/TMED9/SDHA/CSRP1/TNNI2/KIFC3/ACADM/SPTSSA/PSENEN/PMAIP1/LRP10/SYAP1/CHIC2/CNIH1/RPL8/GLOD4/RHOA/GLO1/ATP6V0D1/EEF1B2/TCEAL8/NDUFV1/SDF2/RAB18/MORF4L1/DCTN2/BTF3/RPS9/TPM1/ETFA/MYLIP/NDUFA2/CSRP2/PGAM2/PLIN3/COX7A2L/SSR3/CCND3/FLOT1/NDFIP1/ATP6AP1/CASQ1/SSBP1/ARL1/RPS13/JDP2/CSTB/B2M/CDH15/SNX1…
shown in Fig6A	C5=GOMF_OXIDOREDUCTASE_ACTIVITY_ACTING_ON_PEROXIDE_AS_ACCEPTOR	Liver	C5	X5LvsW5L	GOMF_OXIDOREDUCTASE_ACTIVITY_ACTING_ON_PEROXIDE_AS_ACCEPTOR	41	-0.457883	-1.80214	0.00559386	0.046403	0.0366278	3561	tags=51%, list=24%, signal=39%	GSTZ1/PRDX5/MPO/MGST3/PRDX6/GPX7/SESN1/HBA1/HBA2/PARK7/PTGS1/GPX1/GSTK1/PTGES/SELENOF/PRDX2/HBQ1/TXNDC17/GPX4/PRDX1/PRDX4
shown in Fig6A	C5=GOMF_OXIDOREDUCTASE_ACTIVITY_ACTING_ON_PEROXIDE_AS_ACCEPTOR	Adipose tissue	C5	X5FvsW5F	GOMF_OXIDOREDUCTASE_ACTIVITY_ACTING_ON_PEROXIDE_AS_ACCEPTOR	42	-0.603543	-2.4197	2.97484e-07	1.09049e-05	8.3989e-06	2607	tags=50%, list=16%, signal=42%	TXNDC17/ALOX5AP/MPO/GPX7/PRDX5/PARK7/MGST3/GPX8/PRDX4/PRDX1/SELENOF/MGST1/MGST2/GPX4/PRDX2/GSTK1/GSTZ1/PTGES/PTGS1/PRDX3/GSTP1
shown in Fig6A	C2=REACTOME_DETOXIFICATION_OF_REACTIVE_OXYGEN_SPECIES	Skel. muscle	C2	X5SvsW5S	REACTOME_DETOXIFICATION_OF_REACTIVE_OXYGEN_SPECIES	33	-0.607983	-2.18681	2.12848e-05	0.000493658	0.000388846	2285	tags=52%, list=14%, signal=44%	TXN/PRDX1/GPX1/CCS/NUDT2/P4HB/SOD1/TXNRD2/PRDX3/SOD2/GSTP1/TXN2/ATOX1/PRDX5/PRDX2/GPX7/CYCS
shown in Fig6A	C2=REACTOME_DETOXIFICATION_OF_REACTIVE_OXYGEN_SPECIES	Adipose tissue	C2	X5FvsW5F	REACTOME_DETOXIFICATION_OF_REACTIVE_OXYGEN_SPECIES	34	-0.550901	-2.10795	0.000123439	0.00139941	0.00100984	4747	tags=65%, list=29%, signal=46%	GPX3/PRDX6/GPX1/NCF1/CYBA/NCF4/CCS/P4HB/NUDT2/GPX7/PRDX5/TXN/GPX8/SOD1/PRDX1/SOD2/PRDX2/ATOX1/CYCS/PRDX3/TXN2/GSTP1
	C5=GOBP_REACTIVE_OXYGEN_SPECIES_METABOLIC_PROCESS	Liver	C5	X5LvsW5L	GOBP_REACTIVE_OXYGEN_SPECIES_METABOLIC_PROCESS	190	-0.279022	-1.45205	0.00470994	0.0414865	0.0327471	3504	tags=30%, list=23%, signal=23%	SOD3/SNCA/RAC1/FPR2/PRDX5/MPO/RIPK3/ABCD2/TGFB1/NOS3/CCN6/SLC18A2/PDK3/ZNF205/SPHK2/PRKN/EIF6/SESN1/COA8/NCF1/GRB2/FOXM1/CCS/HBA1/HBA2/RAC2/PARK7/MPV17/NOXA1/IMMP2L/NDUFA13/TYROBP/GPX1/ACOD1/SIRT2/ACP5/CBR1/PRDX2/TRAP1/SOD1/TSPO/HBQ1/BRCA1/FANCC/NNT/PINK1/NDUFS4/PRDX1/CYBA/ZC3H12A/ATP5IF1/GNAI2/GCH1/PRDX4/BECN1/CRP/F2
	C5=GOBP_REGULATION_OF_SUPEROXIDE_METABOLIC_PROCESS	Liver	C5	X5LvsW5L	GOBP_REGULATION_OF_SUPEROXIDE_METABOLIC_PROCESS	28	-0.507706	-1.80713	0.00626107	0.0497443	0.0392653	1427	tags=25%, list=9%, signal=23%	TYROBP/ACP5/SOD1/CYBA/GNAI2/GCH1/CRP
	C5=GOBP_REGULATION_OF_OXIDATIVE_STRESS_INDUCED_INTRINSIC_APOPTOTIC_SIGNALING_PATHWAY	Skel. muscle	C5	X5SvsW5S	GOBP_REGULATION_OF_OXIDATIVE_STRESS_INDUCED_INTRINSIC_APOPTOTIC_SIGNALING_PATHWAY	26	-0.618864	-2.08701	0.000101234	0.0042389	0.00364766	1968	tags=42%, list=12%, signal=37%	TREM2/GPX1/P4HB/AKT1/PARK7/SOD1/TRAP1/SOD2/NOL3/HTRA2/NONO
	C5=GOBP_INTRINSIC_APOPTOTIC_SIGNALING_PATHWAY_IN_RESPONSE_TO_OXIDATIVE_STRESS	Skel. muscle	C5	X5SvsW5S	GOBP_INTRINSIC_APOPTOTIC_SIGNALING_PATHWAY_IN_RESPONSE_TO_OXIDATIVE_STRESS	42	-0.495418	-1.86473	0.00063878	0.0167085	0.014378	2167	tags=33%, list=14%, signal=29%	BCL2/TREM2/GPX1/P4HB/AKT1/PARK7/SOD1/STK25/TRAP1/DIABLO/SOD2/NOL3/HTRA2/NONO
	C5=GOBP_NEGATIVE_REGULATION_OF_OXIDATIVE_STRESS_INDUCED_INTRINSIC_APOPTOTIC_SIGNALING_PATHWAY	Skel. muscle	C5	X5SvsW5S	GOBP_NEGATIVE_REGULATION_OF_OXIDATIVE_STRESS_INDUCED_INTRINSIC_APOPTOTIC_SIGNALING_PATHWAY	18	-0.638113	-1.94337	0.00122299	0.0264203	0.0227352	1938	tags=44%, list=12%, signal=39%	GPX1/AKT1/PARK7/TRAP1/SOD2/NOL3/HTRA2/NONO
	C5=GOBP_RESPONSE_TO_OXIDATIVE_STRESS	Adipose tissue	C5	X5FvsW5F	GOBP_RESPONSE_TO_OXIDATIVE_STRESS	398	-0.255447	-1.49177	0.000353902	0.00465698	0.00358678	3283	tags=28%, list=20%, signal=23%	PNKP/VRK2/BAG5/ARG1/RWDD1/MAP1LC3A/PRNP/CCS/IL10/PJVK/XRCC1/GSS/ZFAND1/MGMT/FXN/P4HB/HP/MAPK9/NUDT2/PDK1/CA3/C19orf12/OGG1/STAT1/PCNA/ERCC2/APTX/RNF112/MPO/GPX7/ZNF622/ARL6IP5/MMP2/NDUFS2/HAO1/LONP1/HEBP2/NDUFA6/BAD/PPP2CB/SELENOP/RACK1/PYCR2/RPS3/PRDX5/TRAP1/NDUFA12/MSRB2/ERMP1/AIF1/PARK7/ALOX5/GBA1/TXN/GFER/SELENOK/ERCC8/PARP1/SMPD3/NAPRT/NUDT15/GPX8/MSRA/PRDX4/PON2/THG1L/KEAP1/NUDT1/SOD1/NEIL1…
	C5=GOBP_HYDROGEN_PEROXIDE_METABOLIC_PROCESS	Adipose tissue	C5	X5FvsW5F	GOBP_HYDROGEN_PEROXIDE_METABOLIC_PROCESS	44	-0.433998	-1.76483	0.00397074	0.0312065	0.024035	4774	tags=45%, list=29%, signal=32%	PINK1/GPX3/PXDN/MMP3/GPX1/RAC2/CYBA/NOXA1/HP/MPO/MAOB/ZNF205/PRDX5/PARK7/PRDX4/SOD1/PRDX1/SOD2/PRDX2/PRDX3
	Drug_Perturbations_from_GEO_down=Hydrogen Peroxide 784 mouse GSE3078 sample 3597	Adipose tissue	Drug_Perturbations_from_GEO_down	X5FvsW5F	Hydrogen Peroxide 784 mouse GSE3078 sample 3597	336	-0.326457	-1.87682	3.6033e-08	8.5531e-08	2.96449e-08	4586	tags=42%, list=28%, signal=31%	C1QTNF3/COL6A1/COL5A2/RCN2/ANXA6/PRSS23/FEN1/TM9SF2/HPCAL1/HNRNPK/SPP1/DCTN6/RND3/VIM/ATP6AP2/AEBP1/GNPAT/NELFB/CTSD/CCDC80/PTMS/ARPC1B/MGP/RAD21/IMPDH1/ANP32B/CFL2/FKBP3/COL3A1/HNRNPH2/CPNE3/PDGFC/CSRP2/PDLIM4/ITM2B/CD164/MAP1LC3A/RNASE4/JUND/ECM1/IFITM3/IFITM2/CDH11/ATP6AP1/TUBB2B/GRN/RPL22/PLOD3/DYNLRB1/SSR3/BTF3/ABRACL/LEPROT/BCCIP/MMP2/SUCLG1/NDUFS2/UBE2N/PDLIM2/NPTN/NDUFA6/FKBP9/RAB1B/TMED9…
	Drug_Perturbations_from_GEO_down=Hydrogen Peroxide 784 mouse GSE3078 sample 3599	Adipose tissue	Drug_Perturbations_from_GEO_down	X5FvsW5F	Hydrogen Peroxide 784 mouse GSE3078 sample 3599	358	0.305085	1.74154	1.713e-06	3.59331e-06	1.24543e-06	3105	tags=26%, list=19%, signal=22%	USP47/RBMS1/KLC1/ZEB1/TRIO/MPRIP/LARP4B/MIDN/NCKAP1/MEF2A/LMO7/NCOR2/SLC7A5/MACF1/CLIC4/MEF2D/ATP13A3/RDX/CTNNB1/TANC1/SPTBN1/SPTAN1/UBR5/TCF12/DYNC1H1/ELL2/UBR4/BICD2/TULP4/TPR/AGO2/NES/MYO10/EGR1/PRRC2A/MYO18A/TJP1/NISCH/UGCG/PUM2/ABLIM1/PHLDB2/ICE1/KMT2E/ARID1A/UNC5B/OTUD4/SPPL2A/ARHGAP21/LRRN1/KIF5B/HES1/PEG3/WNK1/POLR2A/WASF2/SREBF2/ZMYND8/ARFGEF1/STRN3/KBTBD2/ARHGEF2/NEDD4/SVIL/UBAP2/MSN/AT…
	Drug_Perturbations_from_GEO_down=Hydrogen Peroxide 784 mouse GSE3078 sample 3598	Adipose tissue	Drug_Perturbations_from_GEO_down	X5FvsW5F	Hydrogen Peroxide 784 mouse GSE3078 sample 3598	310	-0.288015	-1.64289	5.77847e-05	0.000110428	3.8274e-05	3703	tags=35%, list=22%, signal=28%	HOXA10/CALM2/ANP32B/HMGB2/CNEP1R1/FKBP3/COL3A1/HNRNPH2/CPNE3/KPNA2/PDPN/PYGO2/CKS2/UBA3/LYPLA1/NACA/PDLIM4/CLIC1/RWDD1/TMEM126A/CENPA/IFITM2/SAT1/SLC29A1/PDCD5/CDH11/FASN/PTTG1/TUBB2B/GRN/RPL22/DYNLRB1/SSR3/BTF3/ABRACL/RCN1/SUCLG1/NDUFS2/PDLIM2/SAR1B/ANLN/NPTN/NDUFA6/NUDT21/PBDC1/RPL39/ITM2C/RPS13/EEF1B2/SRSF9/GAS1/OLFML2B/SNRPE/MYL6/PCOLCE/MXRA8/WLS/NUTF2/ARPC4/MLF2/SDC2/GPX8/MORF4L2/CTDNEP1/S10…
	Drug_Perturbations_from_GEO_up=Hydrogen Peroxide 784 mouse GSE3078 sample 3597	Adipose tissue	Drug_Perturbations_from_GEO_up	X5FvsW5F	Hydrogen Peroxide 784 mouse GSE3078 sample 3597	158	-0.534618	-2.75875	1e-10	3.00664e-10	9.54712e-11	3967	tags=54%, list=24%, signal=41%	ANXA1/PFN1/RTN4/TPI1/CALM2/ESD/MMD/LGALS1/KPNA2/EIF3G/S100A11/TIMP1/HAX1/RANBP1/RPS14/PSMC5/P4HB/YBX1/CCT5/NDUFB8/PCNA/GAPDH/RPS28/RPL34/MAD2L1/C1QBP/RPL4/RPS23/RPL15/RPS5/RPL35A/PPP1CA/RPS3/TCP1/UBE2V1/EMG1/RPL35/BASP1/RPL6/RPL27A/CCT3/RPL26/DNAJC9/RPSA/PSMD14/ARPC5/FAU/PSMB6/UQCC2/RPL36A/RPL37A/ARPC3/NME2/FKBP8/VCP/RPS2/RPS15/CHCHD1/UQCR11/EEF1G/UQCRC1/COX6A1/GSTO1/ARF1/FAM162A/UQCRH/POMP/PSMB7…
	Drug_Perturbations_from_GEO_up=Hydrogen Peroxide 784 mouse GSE3078 sample 3599	Adipose tissue	Drug_Perturbations_from_GEO_up	X5FvsW5F	Hydrogen Peroxide 784 mouse GSE3078 sample 3599	149	-0.462959	-2.36512	1.24597e-10	3.72145e-10	1.18169e-10	3614	tags=54%, list=22%, signal=42%	SERPINH1/ESD/S100A4/LGALS1/CKS2/RPL3/NUPR1/TIMP1/PKM/HAX1/EEF1A1/RANBP1/IFITM3/CSTB/RPL22L1/CCT5/PCNA/GAPDH/RPS28/RPL23/RPL34/UBE2N/RPL4/RPS23/CCNG1/RPS5/EIF6/RPL10A/RPS3/RPL39/RPS24/RPL35/RPL6/RPL27A/CCT3/RPS26/RPL26/RPSA/PSMD14/SNRPE/MYL6/FAU/RPL23A/RPLP1/RPL37A/NUDCD2/RPL38/NME2/FKBP8/COX8A/S100A6/RPS2/RPS15/CNBP/S100A10/RPL8/PSMA4/RPS27L/UQCRC1/COX6A1/FAM162A/RPS11/POMP/PSMB7/RPL28/NME1/UQCRB…
	Drug_Perturbations_from_GEO_up=Hydrogen Peroxide 784 mouse GSE3078 sample 3598	Adipose tissue	Drug_Perturbations_from_GEO_up	X5FvsW5F	Hydrogen Peroxide 784 mouse GSE3078 sample 3598	182	-0.364838	-1.9159	2.22923e-06	5.05626e-06	1.60554e-06	3288	tags=36%, list=20%, signal=29%	RPL3/NUPR1/PKM/JUND/PEX12/HAX1/RPS14/RPL22L1/PTGR3/CALR/GAPDH/RPS28/RPL23/RPL34/UBE2N/RPS23/CCNG1/RPS5/RPL10A/PPP1CA/RPS3/TCP1/RPL35/BASP1/EIF4EBP1/RPL27A/CCT3/RPS26/RPL26/RPSA/PSMD14/FAU/RPL23A/RPL19/RPLP1/ATP6V0C/RPL37A/NUDCD2/RPL38/NME2/VCP/COX8A/PSPH/RPS2/RPS15/SMDT1/RPL8/PSMA4/RPS27L/NDUFA1/GSTO1/FAM162A/RPS11/POMP/PSMB7/RPL28/COX6C/UBA52/CHCHD2/MDH2/SLC25A3/CDC34/ALDOA/GSTP1/EI24
	GO_Biological_Process_2013=response to oxidative stress (GO:0006979)	Adipose tissue	GO_Biological_Process_2013	X5FvsW5F	response to oxidative stress (GO:0006979)	64	-0.398376	-1.72991	0.00151545	0.0183253	0.0148723	2655	tags=36%, list=16%, signal=30%	ERCC2/APTX/MPO/NDUFS2/LONP1/NDUFA6/PRDX5/NDUFA12/ERCC8/MSRA/NUDT1/SOD1/NEIL1/PRDX1/APOE/ROMO1/SOD2/PRDX2/NDUFB4/RNF7/ATOX1/NDUFS8/PRDX3
	GO_Biological_Process_2015=hydrogen peroxide metabolic process (GO:0042743)	Adipose tissue	GO_Biological_Process_2015	X5FvsW5F	hydrogen peroxide metabolic process (GO:0042743)	31	-0.522415	-1.93705	0.000915201	0.00967908	0.00726822	4747	tags=52%, list=29%, signal=37%	GPX3/PRDX6/PXDN/GPX1/NCF1/CYBA/MPO/MAOB/PRDX5/PARK7/SOD1/PRDX1/GPX4/SOD2/PRDX2/PRDX3
	GO_Biological_Process_2015=response to oxidative stress (GO:0006979)	Adipose tissue	GO_Biological_Process_2015	X5FvsW5F	response to oxidative stress (GO:0006979)	271	-0.261661	-1.45825	0.00219278	0.0186153	0.0139786	3283	tags=27%, list=20%, signal=22%	PNKP/VRK2/ARG1/PRNP/CCS/GSS/MGMT/FXN/HP/PDK1/CA3/OGG1/CST3/STAT1/MSRB1/ERCC2/APTX/MPO/GPX7/ZNF622/ARL6IP5/NDUFS2/HAO1/LONP1/NDUFA6/BAD/PPP2CB/PRDX5/NDUFA12/MSRB2/PARK7/ADA/ERCC8/COQ7/NAPRT/GPX8/MSRA/PON2/NUDT1/SOD1/NEIL1/PRDX1/APOE/TMEM161A/HMOX2/MGST1/GPX4/LIAS/ROMO1/SOD2/MAP2K1/PRDX2/CASP3/IL18BP/DIABLO/NDUFB4/RNF7/ATOX1/MPV17/APEX1/PRKRA/NDUFS8/IDH1/ETFDH/PSMB5/PTGS1/ADIPOQ/TOR1A/PRDX3/TXN2/GS…
	GO_Biological_Process_2015=reactive oxygen species metabolic process (GO:0072593)	Adipose tissue	GO_Biological_Process_2015	X5FvsW5F	reactive oxygen species metabolic process (GO:0072593)	71	-0.362496	-1.60976	0.00497787	0.0322716	0.0242334	2558	tags=27%, list=15%, signal=23%	MPO/NNT/CYB5R4/MAOB/PRDX5/NDUFAF2/PARK7/NDUFS1/PRDX4/NDUFA13/SOD1/PRDX1/GPX4/SOD2/PRDX2/NDUFS4/RFK/MPV17/PRDX3
	GO_Biological_Process_2015=reactive oxygen species biosynthetic process (GO:1903409)	Adipose tissue	GO_Biological_Process_2015	X5FvsW5F	reactive oxygen species biosynthetic process (GO:1903409)	10	-0.670998	-1.77825	0.00600473	0.0371194	0.0278737	4205	tags=60%, list=25%, signal=45%	NCF1/CYBA/MPO/MAOB/SOD1/SOD2
	GO_Biological_Process_2017=cellular response to oxidative stress (GO:0034599)	Adipose tissue	GO_Biological_Process_2017	X5FvsW5F	cellular response to oxidative stress (GO:0034599)	73	-0.410533	-1.85849	0.000382955	0.00652597	0.00522458	4827	tags=49%, list=29%, signal=35%	VKORC1L1/PINK1/GPX3/PRDX6/GPX1/ALDH3B1/HSPA1A/HSPA1B/NCF1/G6PD/CYBA/TXNL1/NCF4/VRK2/CCS/P4HB/NUDT2/GPX7/LONP1/PYCR2/PRDX5/PARK7/TXN/PARP1/GPX8/SOD1/PRDX1/BRF2/TMEM161A/SOD2/PRDX2/SELENOS/CYCS/PRDX3/TXN2/GSTP1
	GO_Biological_Process_2017b=hydrogen peroxide transmembrane transport (GO:0080170)	Adipose tissue	GO_Biological_Process_2017b	X5FvsW5F	hydrogen peroxide transmembrane transport (GO:0080170)	131	-0.440283	-2.20377	7.80744e-09	3.68217e-07	2.78997e-07	3543	tags=40%, list=21%, signal=31%	SLC41A3/ABCD3/PSMC1/PSMB11/PSMC6/ABCB9/SLC5A6/PSMC5/PSMC4/PSMD3/MFSD9/PSMD7/UBB/PSMD10/PSMD8/PSMD12/OS9/PSMD14/PSMD4/PEX19/PSMB6/PSMB9/PSMB10/PSMA7/PSMD13/PSMA1/SEM1/VCP/PSME2/PSMD9/PSMA4/PSME1/PSMB7/DERL1/PSMD2/PEX3/RNF5/PDZD11/PSMA6/PSMA3/PSMB1/UBA52/PSMA2/PSMD6/PSMB2/PSMB5/PSMB4/PSMF1/PSMB3/PSMC2/PSMA5/PSMD5
	GO_Biological_Process_2017b=regulation of reactive oxygen species metabolic process by negative regulation of transcription from RNA polymerase II promoter (GO:1904489)	Adipose tissue	GO_Biological_Process_2017b	X5FvsW5F	regulation of reactive oxygen species metabolic process by negative regulation of transcription from RNA polymerase II promoter (GO:1904489)	438	0.298601	1.73625	5.02777e-07	1.39911e-05	1.0601e-05	3972	tags=35%, list=24%, signal=27%	NEDD4L/MBD4/ZEB1/ETS2/LRP8/EDNRB/MEF2A/DLG1/SKIL/NCOR1/CDX2/GCFC2/NCOR2/HCFC2/SMAD3/PROX1/MNT/MDM2/TRIM33/TENM2/BHLHE40/TCERG1/WWP2/BCOR/NIPBL/ETV6/FNIP2/TPR/ZGPAT/ACVR2B/SPEN/CHD8/ZNF366/TRIM37/TBX2/BPTF/WWC2/RTF1/SUPT5H/SOX11/SMAD7/USP2/ZMYND11/FLCN/PPARA/GLI2/EP300/ASXL1/PRDM16/SALL1/NR2F2/HES1/TP73/BACH1/DDX5/ZBTB4/NSD1/KDM2B/SREBF2/TBX3/CCND1/SAP130/DCAF1/MDM4/PPARD/BCL6/SMURF2/BRMS1L/FOXJ1/…
	GO_Biological_Process_2017b=regulation of cellular response to oxidative stress by regulation of transcription from RNA polymerase II promoter (GO:1900427)	Adipose tissue	GO_Biological_Process_2017b	X5FvsW5F	regulation of cellular response to oxidative stress by regulation of transcription from RNA polymerase II promoter (GO:1900427)	277	0.30527	1.69668	2.88533e-05	0.000567917	0.000430309	3905	tags=35%, list=24%, signal=27%	ZEB1/BLZF1/MED14/DDX17/VEZF1/DGKQ/HCFC2/SMAD3/LRRFIP1/TCF7/TAL1/SNAPC4/SRCAP/KDM4C/TCF12/ETV3/ARID4A/ID4/DMTF1/TSHZ2/HNF1A/CHD2/BRD2/ZNF143/CAMTA2/BARHL1/KLF7/SLTM/BRD8/BRWD1/MTF1/TTF1/ARID1A/ARID4B/UBN1/TBX1/HNF4A/STAT5B/BRIP1/FOS/TAF1L/NR2F2/GMEB1/TSHZ1/DDX5/MRGBP/TBX3/KIT/PPARD/SP4/TCF7L2/FOSL1/HIRA/SPIC/RFX7/ELF3/RUNX2/DEAF1/BRD3/SMARCC1/KDM5B/CHD4/MYC/SAFB2/IKZF3/ELF2/CHD1/GMEB2/TARBP1/FLI1/…
	GO_Biological_Process_2017b=positive regulation of transcription from RNA polymerase II promoter in response to oxidative stress (GO:0036091)	Adipose tissue	GO_Biological_Process_2017b	X5FvsW5F	positive regulation of transcription from RNA polymerase II promoter in response to oxidative stress (GO:0036091)	18	0.655686	2.13912	0.000220409	0.00315746	0.0023924	3384	tags=61%, list=20%, signal=49%	HIF1A/SMAD5/GCN1/SMAD1/CHD6/DLX5/RUNX2/SESN2/ARNT/SMAD4/MAPK7
	GO_Biological_Process_2017b=regulation of translation in response to oxidative stress (GO:0043556)	Adipose tissue	GO_Biological_Process_2017b	X5FvsW5F	regulation of translation in response to oxidative stress (GO:0043556)	76	-0.391253	-1.78341	0.000598002	0.00691606	0.00524029	4827	tags=49%, list=29%, signal=35%	VKORC1L1/PINK1/GPX3/PRDX6/GPX1/RPS6KA3/ALDH3B1/HSPA1A/HSPA1B/NCF1/G6PD/CYBA/TXNL1/NCF4/VRK2/CCS/P4HB/NUDT2/GPX7/LONP1/PYCR2/PRDX5/PARK7/TXN/PARP1/GPX8/SOD1/PRDX1/BRF2/TMEM161A/SOD2/PRDX2/SELENOS/CYCS/PRDX3/TXN2/GSTP1
	GO_Biological_Process_2017b=age-dependent response to oxidative stress involved in chronological cell aging (GO:0001324)	Adipose tissue	GO_Biological_Process_2017b	X5FvsW5F	age-dependent response to oxidative stress involved in chronological cell aging (GO:0001324)	74	-0.393936	-1.79609	0.000636595	0.00726979	0.0055083	4827	tags=49%, list=29%, signal=35%	VKORC1L1/PINK1/GPX3/PRDX6/GPX1/ALDH3B1/HSPA1A/HSPA1B/NCF1/G6PD/CYBA/TXNL1/NCF4/VRK2/CCS/P4HB/NUDT2/GPX7/LONP1/PYCR2/PRDX5/PARK7/TXN/PARP1/GPX8/SOD1/PRDX1/BRF2/TMEM161A/SOD2/PRDX2/SELENOS/CYCS/PRDX3/TXN2/GSTP1
	GO_Biological_Process_2017b=age-dependent response to oxidative stress involved in replicative cell aging (GO:0001322)	Adipose tissue	GO_Biological_Process_2017b	X5FvsW5F	age-dependent response to oxidative stress involved in replicative cell aging (GO:0001322)	74	-0.393936	-1.79609	0.000636595	0.00726979	0.0055083	4827	tags=49%, list=29%, signal=35%	VKORC1L1/PINK1/GPX3/PRDX6/GPX1/ALDH3B1/HSPA1A/HSPA1B/NCF1/G6PD/CYBA/TXNL1/NCF4/VRK2/CCS/P4HB/NUDT2/GPX7/LONP1/PYCR2/PRDX5/PARK7/TXN/PARP1/GPX8/SOD1/PRDX1/BRF2/TMEM161A/SOD2/PRDX2/SELENOS/CYCS/PRDX3/TXN2/GSTP1
	GO_Biological_Process_2017b=cellular response to oxidative stress (GO:0034599)	Adipose tissue	GO_Biological_Process_2017b	X5FvsW5F	cellular response to oxidative stress (GO:0034599)	74	-0.393936	-1.79609	0.000636595	0.00726979	0.0055083	4827	tags=49%, list=29%, signal=35%	VKORC1L1/PINK1/GPX3/PRDX6/GPX1/ALDH3B1/HSPA1A/HSPA1B/NCF1/G6PD/CYBA/TXNL1/NCF4/VRK2/CCS/P4HB/NUDT2/GPX7/LONP1/PYCR2/PRDX5/PARK7/TXN/PARP1/GPX8/SOD1/PRDX1/BRF2/TMEM161A/SOD2/PRDX2/SELENOS/CYCS/PRDX3/TXN2/GSTP1
	GO_Biological_Process_2017b=cellular response to hydroperoxide (GO:0071447)	Adipose tissue	GO_Biological_Process_2017b	X5FvsW5F	cellular response to hydroperoxide (GO:0071447)	78	-0.388771	-1.77269	0.000726988	0.00794002	0.00601613	4827	tags=47%, list=29%, signal=34%	VKORC1L1/PINK1/GPX3/PRDX6/GPX1/ALDH3B1/HSPA1A/HSPA1B/NCF1/G6PD/CYBA/TXNL1/STX4/NCF4/VRK2/CCS/P4HB/NUDT2/GPX7/LONP1/PYCR2/PRDX5/PARK7/TXN/PARP1/GPX8/SOD1/PRDX1/BRF2/TMEM161A/SOD2/PRDX2/SELENOS/CYCS/PRDX3/TXN2/GSTP1
	GO_Biological_Process_2017b=oxidative stress-induced premature senescence (GO:0090403)	Adipose tissue	GO_Biological_Process_2017b	X5FvsW5F	oxidative stress-induced premature senescence (GO:0090403)	82	-0.38699	-1.78194	0.00111272	0.0111318	0.00843456	4827	tags=46%, list=29%, signal=33%	VKORC1L1/PINK1/GPX3/PRDX6/MAPK14/GPX1/ALDH3B1/HSPA1A/HSPA1B/NCF1/G6PD/CYBA/TXNL1/NCF4/VRK2/CCS/P4HB/NUDT2/GPX7/LONP1/PYCR2/PRDX5/PARK7/TXN/PARP1/MAPKAPK5/GPX8/SOD1/PRDX1/BRF2/TMEM161A/SOD2/PRDX2/SELENOS/CYCS/PRDX3/TXN2/GSTP1
	GO_Biological_Process_2017b=positive regulation of transcription factor import into nucleus in response to oxidative stress (GO:0036283)	Adipose tissue	GO_Biological_Process_2017b	X5FvsW5F	positive regulation of transcription factor import into nucleus in response to oxidative stress (GO:0036283)	87	-0.359917	-1.68943	0.00189909	0.0170495	0.0129184	4827	tags=47%, list=29%, signal=34%	VKORC1L1/HCLS1/PINK1/GPX3/PRDX6/GPX1/ALDH3B1/HSPA1A/HSPA1B/NCF1/PIK3R1/HDAC3/G6PD/CYBA/TXNL1/NCF4/VRK2/CCS/P4HB/NUDT2/GPX7/LONP1/PYCR2/PRDX5/PARK7/TXN/PARP1/GPX8/SOD1/PRDX1/BRF2/TMEM161A/PIK3R2/SOD2/DMAP1/PRDX2/SELENOS/CYCS/PRDX3/TXN2/GSTP1
	GO_Biological_Process_2017b=regulation of transcription from RNA polymerase II promoter in response to oxidative stress (GO:0043619)	Adipose tissue	GO_Biological_Process_2017b	X5FvsW5F	regulation of transcription from RNA polymerase II promoter in response to oxidative stress (GO:0043619)	79	-0.354531	-1.6276	0.00445796	0.0328379	0.0248812	4827	tags=46%, list=29%, signal=32%	VKORC1L1/PINK1/GPX3/PRDX6/GPX1/ALDH3B1/HSPA1A/HSPA1B/NCF1/G6PD/CYBA/TXNL1/NCF4/VRK2/CCS/P4HB/NUDT2/GPX7/LONP1/PYCR2/PRDX5/PARK7/TXN/PARP1/GPX8/SOD1/PRDX1/BRF2/TMEM161A/SOD2/PRDX2/SELENOS/CYCS/PRDX3/TXN2/GSTP1
	GO_Biological_Process_2017b=hydrogen peroxide catabolic process (GO:0042744)	Adipose tissue	GO_Biological_Process_2017b	X5FvsW5F	hydrogen peroxide catabolic process (GO:0042744)	12	-0.656931	-1.8666	0.00608435	0.041437	0.0313967	4747	tags=67%, list=29%, signal=48%	GPX3/PXDN/GPX1/MPO/PARK7/PRDX1/PRDX2/PRDX3
	GO_Biological_Process_2018=hydrogen peroxide metabolic process (GO:0042743)	Adipose tissue	GO_Biological_Process_2018	X5FvsW5F	hydrogen peroxide metabolic process (GO:0042743)	18	-0.667982	-2.13581	0.000123611	0.00255387	0.0020101	4747	tags=72%, list=29%, signal=52%	GPX3/PRDX6/PXDN/GPX1/CYBA/MPO/MAOB/PRDX5/PARK7/SOD1/PRDX1/PRDX2/PRDX3
	GO_Biological_Process_2018=hydrogen peroxide catabolic process (GO:0042744)	Adipose tissue	GO_Biological_Process_2018	X5FvsW5F	hydrogen peroxide catabolic process (GO:0042744)	12	-0.669751	-1.90122	0.00209394	0.0231012	0.0181825	4747	tags=75%, list=29%, signal=53%	GPX3/PRDX6/PXDN/GPX1/MPO/PRDX5/PRDX1/PRDX2/PRDX3
	GO_Biological_Process_2021=hydrogen peroxide metabolic process (GO:0042743)	Adipose tissue	GO_Biological_Process_2021	X5FvsW5F	hydrogen peroxide metabolic process (GO:0042743)	21	-0.540074	-1.82355	0.00544418	0.0464356	0.0364199	4747	tags=62%, list=29%, signal=44%	GPX3/PXDN/GPX1/CYBA/MPO/MAOB/PRDX5/PARK7/PRDX4/SOD1/PRDX1/PRDX2/PRDX3
	GO_Molecular_Function_2015=oxidoreductase activity, acting on peroxide as acceptor (GO:0016684)	Adipose tissue	GO_Molecular_Function_2015	X5FvsW5F	oxidoreductase activity, acting on peroxide as acceptor (GO:0016684)	34	-0.612513	-2.29611	4.42175e-06	7.53365e-05	5.16383e-05	2607	tags=53%, list=16%, signal=45%	TXNDC17/ALOX5AP/MPO/GPX7/PRDX5/PARK7/MGST3/GPX8/PRDX4/PRDX1/MGST1/MGST2/GPX4/PRDX2/GSTK1/GSTZ1/PTGS1/PRDX3
	HDSigDB_Human_2021=Role Of Sirtuin1 And PGC1-alpha In Oxidative Stress In HD CHDI120	Adipose tissue	HDSigDB_Human_2021	X5FvsW5F	Role Of Sirtuin1 And PGC1-alpha In Oxidative Stress In HD CHDI120	48	-0.393235	-1.61955	0.0146893	0.0426104	0.0261117	2135	tags=27%, list=13%, signal=24%	PRDX5/TXN/ESRRA/MSRA/KEAP1/SOD1/PRDX1/SOD2/SCP2/PRDX3/TXN2/GSTP1/PRKAG1
	HDSigDB_Mouse_2021=Role Of Sirtuin1 And PGC1-alpha In Oxidative Stress In HD CHDI120	Adipose tissue	HDSigDB_Mouse_2021	X5FvsW5F	Role Of Sirtuin1 And PGC1-alpha In Oxidative Stress In HD CHDI120	48	-0.379227	-1.55873	0.0147537	0.0431131	0.0264679	3010	tags=31%, list=18%, signal=26%	GSS/STK11/GSTM1/PRDX5/ESRRA/MSRA/KEAP1/SOD1/PRDX1/SOD2/SCP2/PRDX3/TXN2/GSTP1/PRKAG1
	MGI_Mammalian_Phenotype_Level_4_2019=MP:0003674 oxidative stress	Adipose tissue	MGI_Mammalian_Phenotype_Level_4_2019	X5FvsW5F	MP:0003674 oxidative stress	95	-0.393169	-1.85947	0.000144432	0.00765491	0.00633562	2720	tags=34%, list=16%, signal=28%	MSRB1/GPX7/CLP1/PEX11B/CDK5RAP1/TRAP1/GDAP1/GFER/MSRA/PRDX4/PON2/GALT/SOD1/APOE/SELENOF/GLMP/GPX4/AIFM1/HINT2/SOD2/ZCCHC17/RNF7/NDUFS4/LANCL1/GSTZ1/NTMT1/TMEM70/ADIPOQ/PRDX3/PDSS2/QDPR/COQ9
	MGI_Mammalian_Phenotype_Level_4_2021=oxidative stress MP:0003674	Adipose tissue	MGI_Mammalian_Phenotype_Level_4_2021	X5FvsW5F	oxidative stress MP:0003674	91	-0.349408	-1.62394	0.00211736	0.039459	0.0333617	2720	tags=31%, list=16%, signal=26%	MSRB1/GPX7/CLP1/CDK5RAP1/PRDX5/GDAP1/ALDH7A1/MSRA/PRDX4/PON2/GALT/SOD1/APOE/GPX4/AIFM1/DGUOK/SOD2/ZCCHC17/RNF7/NDUFS4/MICU1/LANCL1/GSTZ1/TMEM70/ADIPOQ/PRDX3/PDSS2/QDPR
	MSigDB_Hallmark_2020=Reactive Oxygen Species Pathway	Adipose tissue	MSigDB_Hallmark_2020	X5FvsW5F	Reactive Oxygen Species Pathway	47	-0.516624	-2.1717	3.12213e-05	0.000130089	6.84678e-05	2739	tags=51%, list=17%, signal=43%	EGLN2/ERCC2/MPO/NDUFS2/NDUFA6/TXN/MSRA/PRDX4/GLRX/SOD1/PRDX1/CDKN2D/HMOX2/MGST1/GPX4/SOD2/PRDX2/PTPA/NDUFB4/ATOX1/LAMTOR5/SELENOS/LSP1/FTL
	Reactome_2015=Detoxification of Reactive Oxygen Species	Adipose tissue	Reactome_2015	X5FvsW5F	Detoxification of Reactive Oxygen Species	26	-0.60826	-2.18946	4.54451e-05	0.000269723	0.000164197	3087	tags=58%, list=19%, signal=47%	CCS/P4HB/GPX7/PRDX5/TXN/GPX8/SOD1/PRDX1/SOD2/PRDX2/ATOX1/CYCS/PRDX3/TXN2/GSTP1
	Reactome_2016=Detoxification of Reactive Oxygen Species Homo sapiens R-HSA-3299685	Adipose tissue	Reactome_2016	X5FvsW5F	Detoxification of Reactive Oxygen Species Homo sapiens R-HSA-3299685	30	-0.587426	-2.17941	1.90422e-05	0.000155096	0.000103678	3087	tags=53%, list=19%, signal=43%	CCS/P4HB/NUDT2/GPX7/PRDX5/TXN/GPX8/SOD1/PRDX1/SOD2/PRDX2/ATOX1/CYCS/PRDX3/TXN2/GSTP1
	RNAseq_Automatic_GEO_Signatures_Mouse_Down=Spaceflight Photoreceptor Oxidative Stress-Related GSE131954 1	Adipose tissue	RNAseq_Automatic_GEO_Signatures_Mouse_Down	X5FvsW5F	Spaceflight Photoreceptor Oxidative Stress-Related GSE131954 1	226	0.334175	1.80959	4.17418e-06	1.73684e-05	7.0701e-06	4192	tags=36%, list=25%, signal=27%	ARHGEF26/STC1/USP47/SH2D5/SLC6A8/KCNJ10/CCNJL/DTX1/ANKRD33B/SLC7A5/HNRNPA3/PROX1/HIF1A/MNT/IFRD1/SPTAN1/TCERG1/CEP170B/DDX46/PDZD8/ACVR2B/MED13L/MYO10/RAPGEF1/DYRK2/STXBP1/CPT1A/RUSC2/MTMR10/PATL1/CSMD1/ADCY1/MAP1B/ARFGEF1/WNK2/DSCAML1/SGIP1/DNMT3A/MBNL2/DCHS1/PRSS56/ESPN/CSDC2/TAF4B/DDX21/HCN1/SLC7A1/GRIP1/SESN2/TRIM9/PPP1R10/HKDC1/GAK/BBS1/CBARP/HCFC1/CXXC5/PRPF8/MAST2/KIF1B/SYT1/REM2/MAP4/JPH1…
	Drug_Perturbations_from_GEO_down=Hydrogen Peroxide 784 mouse GSE3078 sample 3599	Liver	Drug_Perturbations_from_GEO_down	X5LvsW5L	Hydrogen Peroxide 784 mouse GSE3078 sample 3599	350	0.419159	2.29046	1e-10	3.44656e-10	1.1129e-10	2555	tags=34%, list=17%, signal=29%	PACS2/TRIO/ARID1A/EHD4/MYO10/EDEM3/DAG1/BICD2/TCF12/ATP13A3/UBR5/PBRM1/TMEM123/MYO1C/ATP2A2/TLN1/ATP6V1A/ARHGAP21/AMOTL2/CLTC/GPC1/BTG1/COL5A2/NEK7/LARP4B/INTS6/VCL/TTC3/NID2/MEF2D/CKAP5/SYNPO2/HECTD1/LARP1/PLXNB2/LMO7/ABLIM1/AGO2/ESYT1/RANBP2/TAOK1/IRS1/CLINT1/MLEC/PALLD/TSPAN14/MACF1/UNC5B/TJP1/TPR/KBTBD2/USO1/HIPK3/ZFP36L1/ICE1/ZMYND8/SLC4A7/OTUD4/KIF5B/COL4A2/MEF2A/KMT2E/NFE2L1/LPP/EIF3A/LRP1…
	Drug_Perturbations_from_GEO_down=Hydrogen Peroxide 784 mouse GSE3078 sample 3597	Liver	Drug_Perturbations_from_GEO_down	X5LvsW5L	Hydrogen Peroxide 784 mouse GSE3078 sample 3597	334	-0.283476	-1.57615	7.25132e-05	0.000140213	4.52748e-05	3617	tags=35%, list=24%, signal=27%	PPP2CA/CDH11/IER2/NDUFS6/ABRACL/UBE2N/SQSTM1/MMP14/STK17B/SPARC/CRLF1/CHIC2/SGTA/GSN/GPS1/NDUFA2/WSB1/SH3BGRL/DNPEP/ANP32B/GPR108/PLOD3/SRSF9/SETD3/MFGE8/SNX17/PLTP/NDFIP2/EIF1/PTMS/EDF1/MORF4L1/CKB/PHLDA3/NDUFC2/ECT2/RBM17/AAMP/SLC48A1/AQP5/ATP6V0D1/PDLIM4/ITGB5/OAZ1/MDH1/LYPLA2/EFHD2/SUCLG1/MPV17/RAB1B/FCGRT/RAB11B/JUP/RPL22/SLC39A7/PYGM/SUCLA2/DDX5/PTGS1/HPCAL1/CDH15/RNASE4/IGFBP2/BCCIP/NOP9/A…
	Drug_Perturbations_from_GEO_up=Hydrogen Peroxide 784 mouse GSE3078 sample 3597	Liver	Drug_Perturbations_from_GEO_up	X5LvsW5L	Hydrogen Peroxide 784 mouse GSE3078 sample 3597	153	-0.566752	-2.83874	1e-10	3.49421e-10	1.07295e-10	3837	tags=62%, list=26%, signal=47%	TNNC2/TNNT3/MDH2/CRIP2/UQCR11/CCT3/UQCRFS1/NHP2/ERH/CHCHD2/PTGES3/UQCRB/ARF1/CDK1/TK1/EIF3B/AHCY/COX6C/TIMP1/NME2/C1QBP/RANBP1/ESD/PRDX6/ACTB/EIF5A/RPS28/NME1/POMP/PSMC5/MB/MRPL20/ACOT9/CHCHD1/SSNA1/PPP1CA/PSMB7/NDUFB8/POPDC3/CCT5/EIF3G/FAM162A/PFN1/COX6A1/MAD2L1/UQCC2/RPS2/UQCRH/GSTO1/DNAJC8/HAX1/PCNA/XIRP1/PSMB6/ILK/COX7A2/FTH1/TUBA1B/TNNT2/RPS23/FAU/CALM2/MYL2/EMG1/MIF/AURKAIP1/UBA52/S100A11/F…
	Drug_Perturbations_from_GEO_up=Hydrogen Peroxide 784 mouse GSE3078 sample 3599	Liver	Drug_Perturbations_from_GEO_up	X5LvsW5L	Hydrogen Peroxide 784 mouse GSE3078 sample 3599	148	-0.555666	-2.76358	1e-10	3.49421e-10	1.07295e-10	3836	tags=60%, list=26%, signal=45%	TNNT3/MDH2/ACTC1/CKS2/CCT3/ACTA1/UBE2N/CKS1B/CHCHD2/PTGES3/UQCRB/WSB1/RPS27L/IFRD1/KCNK2/SERPINH1/TIMP1/HMOX1/ALDOA/NME2/RANBP1/CNBP/EIF6/PSMA6/PPP1R15A/ESD/CCT2/RPL22L1/EIF5A/RPS28/NME1/PHLDA3/POMP/COX8A/ATF3/PSMB7/CCT5/HBEGF/FAM162A/PFN1/COX6A1/RPS2/PSMA2/HAX1/CSTB/PCNA/ATF4/COX5A/TOMM6/GPX1/SNRPE/BHLHE40/FTH1/RPL23/RPLP1/RPL38/MYL6/RPS23/CAPG/FAU/MIF/RPL39/UBA52/RPL8/FKBP8/EEF2/RPL37A/RPS5/RPS…
	Drug_Perturbations_from_GEO_up=Hydrogen Peroxide 784 mouse GSE3078 sample 3598	Liver	Drug_Perturbations_from_GEO_up	X5LvsW5L	Hydrogen Peroxide 784 mouse GSE3078 sample 3598	179	-0.418154	-2.13042	3.27555e-09	9.75122e-09	2.99427e-09	3837	tags=47%, list=26%, signal=35%	TNNC2/TNNT3/MDH2/CRIP2/ACTC1/CCT3/ACTA1/UBE2N/SQSTM1/CEBPB/CHCHD2/SLC25A3/RPS27L/IFRD1/NDUFA1/EIF3B/COX6C/HMOX1/ALDOA/PSPH/NME2/PPP1R15A/ESD/CKB/PRDX6/RPL22L1/ACTB/RPS28/PHLDA3/POMP/COX8A/PPP1CA/ATF3/OSGIN1/CDC34/PSMB7/SRSF5/KANSL2/AREG/FAM162A/SMDT1/RPS2/EIF4EBP1/GSTO1/TUBA4A/HAX1/XIRP1/ATF4/FTH1/RPL23/ATP6V0C/RPLP1/RPL38/TUBA1B/TNNT2/RPS23/FAU/MIF/UBA52/RPL8/EEF2/RPL37A/RPS5/RPSA/PGD/CHAC1/RPL2…
	GO_Biological_Process_2013=response to oxidative stress (GO:0006979)	Liver	GO_Biological_Process_2013	X5LvsW5L	response to oxidative stress (GO:0006979)	61	-0.444922	-1.87314	0.000334644	0.00949399	0.0081541	4837	tags=61%, list=32%, signal=41%	ERCC3/G6PD/MSRA/IPCEF1/TPM1/APOA4/ROMO1/CHRNA4/RNF7/NEIL1/ERCC2/ERCC1/PRDX5/ERCC8/MPO/HMOX1/ATOX1/DHCR24/NDUFB4/PNKP/LONP1/MICB/NDUFA12/GSS/NUDT1/SIRT2/APOE/NDUFS8/PRDX2/TXNRD2/SOD1/NDUFS2/PXN/PRDX1/MBL2/STK25/NDUFA6
	GO_Biological_Process_2017b=regulation of cellular response to oxidative stress by regulation of transcription from RNA polymerase II promoter (GO:1900427)	Liver	GO_Biological_Process_2017b	X5LvsW5L	regulation of cellular response to oxidative stress by regulation of transcription from RNA polymerase II promoter (GO:1900427)	259	0.288839	1.50553	0.000438281	0.00981912	0.00827079	2695	tags=27%, list=18%, signal=23%	ARID1A/KDM4C/CLOCK/ASCL3/TCF12/STAT5A/MED23/TAF1L/TBX3/SMARCC2/SMARCA4/JMY/BRWD1/POU2F1/TFDP1/ATF2/TFCP2L1/CHD1/AHR/TSHZ2/TARBP1/TGFA/THRA/BRD3/ID4/CUX1/NFE2L1/KLF7/TBL1Y/UBP1/DDX17/ZBED6/SRCAP/HMGN5/TTF1/BRWD3/ATP2B4/SMARCA2/DMTF1/CITED1/BTBD8/CRK/ARID4A/RFX7/CHD3/ZNF367/LRRFIP1/DGKQ/ETV3/ELP4/CHD4/ARID4B/MED14/HNF4G/SATB2/TADA2B/UBN1/DEK/SMARCA5/BMAL2/BBS7/NR2F2/TFCP2/VEGFA/CREG1/TAL1/TSHZ1/BLZ…
	GO_Biological_Process_2017b=regulation of reactive oxygen species metabolic process by negative regulation of transcription from RNA polymerase II promoter (GO:1904489)	Liver	GO_Biological_Process_2017b	X5LvsW5L	regulation of reactive oxygen species metabolic process by negative regulation of transcription from RNA polymerase II promoter (GO:1904489)	422	0.256104	1.41726	0.000786875	0.0154131	0.0129827	3374	tags=30%, list=22%, signal=24%	NOTCH1/NFKB1/HCFC1/BCL6/FRK/YEATS2/MBD2/VLDLR/PRDM16/CTCF/DAB2IP/PROX1/RREB1/USP9X/TBX3/EP300/PPARA/REST/SMAD2/SMARCA4/NCOR1/MTDH/RBPJ/SHH/ZNF281/ZNF174/EDN1/ZMYND11/ZBTB4/MTF2/PARP1/MEIS2/TPR/NFIC/CDC73/TRIM33/BPTF/MEF2A/NSD1/CUX1/DCAF1/BACH1/ASCL2/ZNF345/TBL1X/NIPBL/TRPS1/ELK4/MDM4/MECP2/DICER1/ZNF148/NRIP1/HDAC4/CHD8/SNAI2/TRIM37/TGIF1/FST/CAV1/FNIP1/SIN3A/SMARCA2/CNOT1/BEND3/TCERG1/E2F8/ZNF36…
	GO_Biological_Process_2017b=regulation of hydrogen peroxide metabolic process (GO:0010310)	Liver	GO_Biological_Process_2017b	X5LvsW5L	regulation of hydrogen peroxide metabolic process (GO:0010310)	16	-0.633063	-1.88369	0.00138437	0.0228519	0.0192485	3771	tags=62%, list=25%, signal=47%	PARL/RAC1/PDK3/PRKN/EIF6/FOXM1/RAC2/MPV17/NOXA1/PINK1
	GO_Biological_Process_2017b=negative regulation of reactive oxygen species metabolic process (GO:2000378)	Liver	GO_Biological_Process_2017b	X5LvsW5L	negative regulation of reactive oxygen species metabolic process (GO:2000378)	18	-0.595183	-1.82942	0.00204947	0.0299623	0.0252376	2778	tags=50%, list=18%, signal=41%	PARL/PDK3/PRKN/EIF6/FOXM1/MPV17/SIRT2/BRCA1/PINK1
	GO_Biological_Process_2017b=regulation of reactive oxygen species biosynthetic process (GO:1903426)	Liver	GO_Biological_Process_2017b	X5LvsW5L	regulation of reactive oxygen species biosynthetic process (GO:1903426)	15	-0.620664	-1.79844	0.0035289	0.0435031	0.0366433	4102	tags=60%, list=27%, signal=44%	UCP1/PARL/SNCA/PDK3/PRKN/EIF6/FOXM1/MPV17/PINK1
	GO_Biological_Process_2017b=intrinsic apoptotic signaling pathway in response to hydrogen peroxide (GO:0036481)	Liver	GO_Biological_Process_2017b	X5LvsW5L	intrinsic apoptotic signaling pathway in response to hydrogen peroxide (GO:0036481)	10	-0.700293	-1.85168	0.00391929	0.0471118	0.039683	1806	tags=50%, list=12%, signal=44%	ARL6IP5/PDCD10/ZNF622/STK25/PDK1
	GO_Biological_Process_2018=regulation of reactive oxygen species metabolic process (GO:2000377)	Liver	GO_Biological_Process_2018	X5LvsW5L	regulation of reactive oxygen species metabolic process (GO:2000377)	45	-0.441832	-1.7422	0.0031878	0.0499422	0.0419128	4544	tags=44%, list=30%, signal=31%	AGT/ROMO1/UCP1/PARL/SNCA/RAC1/PDK3/PRKN/EIF6/GRB2/FOXM1/RAC2/MPV17/NOXA1/ACOD1/SIRT2/BRCA1/PINK1/ZC3H12A/F2
	GO_Biological_Process_2021=regulation of reactive oxygen species metabolic process (GO:2000377)	Liver	GO_Biological_Process_2021	X5LvsW5L	regulation of reactive oxygen species metabolic process (GO:2000377)	52	-0.444908	-1.80459	0.000948108	0.025627	0.0217566	4544	tags=46%, list=30%, signal=32%	AGT/DHRS4/ROMO1/UCP1/PARL/SNCA/RAC1/CCN6/PDK3/SPHK2/PRKN/EIF6/GRB2/FOXM1/RAC2/MPV17/NOXA1/ACOD1/SIRT2/CBR1/BRCA1/PINK1/ZC3H12A/F2
	GO_Biological_Process_2021=intrinsic apoptotic signaling pathway in response to oxidative stress (GO:0008631)	Liver	GO_Biological_Process_2021	X5LvsW5L	intrinsic apoptotic signaling pathway in response to oxidative stress (GO:0008631)	12	-0.68912	-1.87596	0.0017546	0.0372825	0.0316518	1806	tags=50%, list=12%, signal=44%	ARL6IP5/DIABLO/PDCD10/ZNF622/STK25/PDK1
	GO_Molecular_Function_2015=oxidoreductase activity, acting on peroxide as acceptor (GO:0016684)	Liver	GO_Molecular_Function_2015	X5LvsW5L	oxidoreductase activity, acting on peroxide as acceptor (GO:0016684)	33	-0.480193	-1.75893	0.00668592	0.0419566	0.0317212	4212	tags=61%, list=28%, signal=44%	IPCEF1/ALOX5AP/PTGS2/GSTZ1/PRDX5/MPO/MGST3/PRDX6/GPX7/HBA1/PARK7/PTGS1/IYD/GPX1/GSTK1/PRDX2/TXNDC17/GPX4/PRDX1/PRDX4
	MSigDB_Hallmark_2020=Reactive Oxygen Species Pathway	Liver	MSigDB_Hallmark_2020	X5LvsW5L	Reactive Oxygen Species Pathway	47	-0.46961	-1.86323	0.000639161	0.00228272	0.00144172	2745	tags=36%, list=18%, signal=30%	ATOX1/PRDX6/FTL/NDUFB4/HMOX2/PRDX2/TXNRD2/SOD1/FES/NDUFS2/EGLN2/GPX4/PRDX1/LAMTOR5/STK25/PRDX4/NDUFA6
	Drug_Perturbations_from_GEO_down=Hydrogen Peroxide 784 mouse GSE3078 sample 3597	Skel. muscle	Drug_Perturbations_from_GEO_down	X5SvsW5S	Hydrogen Peroxide 784 mouse GSE3078 sample 3597	335	-0.333112	-1.77409	3.83087e-07	9.87269e-07	3.22599e-07	2980	tags=30%, list=19%, signal=25%	SQSTM1/ERRFI1/GNPAT/PLOD3/JUND/OAZ1/PRSS23/EMD/LYPLA2/ITM2C/TMED9/SLC39A7/TNNI2/TPM2/HPCAL1/S100A6/PMAIP1/LRP10/PRELID1/CHIC2/RHOA/GLO1/ATP6V0D1/EEF1B2/TTC33/ARF5/PRDX1/LEPROT/MORF4L1/BTF3/MYLIP/EFHD2/NDUFA2/CSRP2/PLIN3/PSMA4/MORF4L2/COX7A2L/SSR3/CCND3/NDFIP1/ATP6AP1/CASQ1/ARL1/RPS13/PGK1/JDP2/ROMO1/B2M/CDH15/SNX17/IER3/RCN2/ARL2/TUBB2B/SDHC/S100A10/CRIP1/SUCLA2/DDIT4/MYL1/CALM1/NEDD8/GRINA/FIS1/…
	Drug_Perturbations_from_GEO_down=Hydrogen Peroxide 784 mouse GSE3078 sample 3598	Skel. muscle	Drug_Perturbations_from_GEO_down	X5SvsW5S	Hydrogen Peroxide 784 mouse GSE3078 sample 3598	309	-0.250644	-1.32388	0.012578	0.0199742	0.00652676	2462	tags=21%, list=16%, signal=18%	PBDC1/S100A13/CDKN2D/LRP10/CLIC1/SLC29A1/RHOA/EEF1B2/KPNA2/TCEAL8/BTF3/MYLIP/MORF4L2/SSR3/TMED2/ARL1/RPL39/RPS13/MYL6/SAT1/CDK2AP1/B2M/TUBB2B/NUDT21/SDHC/S100A10/CRIP1/SUCLA2/MYL1/CALM1/PAICS/FIS1/NDUFS2/NUTF2/SNRPE/NDUFC2/PKIG/LAMTOR5/NDUFV3/HRC/GPS1/ENO3/NDUFS7/NDUFB10/SUCLG1/RWDD1/SRP68/NDUFB5/MLF2/CTDNEP1/NDUFV2/PTTG1/SEC61G/MDH1/PDCD5/ARPC4/ARL2BP/MRPS21/FKBP3/AP2M1/DYNLRB1/TMEM126A/NDUFA6/D…
	Drug_Perturbations_from_GEO_up=Hydrogen Peroxide 784 mouse GSE3078 sample 3597	Skel. muscle	Drug_Perturbations_from_GEO_up	X5SvsW5S	Hydrogen Peroxide 784 mouse GSE3078 sample 3597	158	-0.619063	-2.96063	1e-10	3.29091e-10	1.15981e-10	2786	tags=56%, list=18%, signal=47%	TNNT3/RPS3/TCP1/ACTG2/CSRP1/TNNC2/CCT5/MYBPH/YBX1/CAPZA2/DNAJC9/FKBP8/KPNA2/ARHGDIA/GSTO1/EEF2/RPS5/PSMD14/DNAJC8/ARF1/RPL6/COX6A1/RPS23/ERH/SSNA1/ESD/PSMB7/ENO1/RPL34/UQCRFS1/RPL37A/P4HB/EIF5A/CBFB/MRPL20/RPL15/RPS28/RPS15/NME2/UQCR11/LGALS1/UBA52/PSMC5/PSMB6/MDH2/EIF3G/RPL27A/RPSA/MYL11/C1QBP/MB/RPL35A/EIF3B/CAV3/PPP1CA/FTH1/RPL36A/RPS14/COX6C/RPS2/UQCC2/EMG1/ITGB1BP2/COX7A2/RPL28/UQCRC1/UQCRH/…
	Drug_Perturbations_from_GEO_up=Hydrogen Peroxide 784 mouse GSE3078 sample 3599	Skel. muscle	Drug_Perturbations_from_GEO_up	X5SvsW5S	Hydrogen Peroxide 784 mouse GSE3078 sample 3599	149	-0.598945	-2.84929	1e-10	3.29091e-10	1.15981e-10	3036	tags=56%, list=19%, signal=46%	NUPR1/BNIP3/CAPG/TNNT3/NR4A1/CKS2/RPS3/ACTG2/GADD45G/CCT5/S100A6/RPLP1/RPL8/RPL22L1/MDM2/FKBP8/EEF2/ALDOA/MAFF/RPS5/PSMD14/PSMA4/GPX1/RPL39/RPL6/RPL10A/COX6A1/RPS23/PSMA6/MYL6/COX8A/PSMA2/ESD/PSMB7/CSTB/RPL34/IER3/NFKBIA/RPL37A/RPL23A/EIF5A/S100A10/RPL23/PPIB/EIF6/RPS28/ACTC1/RPS15/NME2/RPL38/PKM/LGALS1/UBA52/MDH2/S100A4/SNRPE/RPL27A/RPSA/MYL11/RPS11/FTH1/RPS2/RPL28/UQCRC1/CHCHD2/FAM162A/RPS24/CO…
	Drug_Perturbations_from_GEO_up=Hydrogen Peroxide 784 mouse GSE3078 sample 3598	Skel. muscle	Drug_Perturbations_from_GEO_up	X5SvsW5S	Hydrogen Peroxide 784 mouse GSE3078 sample 3598	182	-0.554452	-2.72069	1e-10	3.29091e-10	1.15981e-10	3066	tags=49%, list=19%, signal=40%	CKM/UBA1/NUPR1/SQSTM1/JUND/TNNT3/EIF4EBP1/NR4A1/RPS3/TCP1/GADD45G/TNNC2/SGK1/MYBPH/PGD/RPLP1/RPL8/RPL22L1/MDM2/SRSF5/AK1/GSTO1/EEF2/ALDOA/RPS5/PSMD14/PSMA4/TUBA4A/RPL10A/RPS23/EI24/COX8A/ESD/PSMB7/ACTN3/RPL34/NFKBIA/RPL37A/RPL23A/NDUFA1/RPL23/CBFB/RPS28/HNRNPDL/ACTC1/RPS15/DDIT4/NME2/RPL38/CALR/BAX/PKM/UBA52/MDH2/KANSL2/CEBPB/SGCA/RPL27A/RPSA/MYL11/SLC25A3/RPS11/SMDT1/EIF3B/PPP1CA/FTH1/RPS14/COX6…
	GO_Biological_Process_2013=response to reactive oxygen species (GO:0000302)	Skel. muscle	GO_Biological_Process_2013	X5SvsW5S	response to reactive oxygen species (GO:0000302)	18	-0.607645	-1.84188	0.00316226	0.049015	0.0426073	2220	tags=44%, list=14%, signal=38%	PRDX1/TPM1/ROMO1/SOD1/TXNRD2/PRDX3/SOD2/PRDX5
	GO_Biological_Process_2015=negative regulation of oxidative stress-induced intrinsic apoptotic signaling pathway (GO:1902176)	Skel. muscle	GO_Biological_Process_2015	X5SvsW5S	negative regulation of oxidative stress-induced intrinsic apoptotic signaling pathway (GO:1902176)	16	-0.638296	-1.81531	0.00243549	0.0401949	0.0355294	1938	tags=44%, list=12%, signal=38%	GPX1/AKT1/PARK7/TRAP1/SOD2/HTRA2/NONO
	GO_Biological_Process_2017=cellular response to oxidative stress (GO:0034599)	Skel. muscle	GO_Biological_Process_2017	X5SvsW5S	cellular response to oxidative stress (GO:0034599)	72	-0.415645	-1.74582	0.00126081	0.026406	0.0239078	2402	tags=31%, list=15%, signal=26%	LONP1/SELENOS/TXN/PRDX1/GPX1/CCS/NUDT2/TMEM161A/P4HB/PARK7/SOD1/TXNRD2/PRDX3/SOD2/GSTP1/TXN2/PRDX5/HTRA2/PRDX2/GPX7/CYCS/SIRT2
	GO_Biological_Process_2017b=cellular response to hydroperoxide (GO:0071447)	Skel. muscle	GO_Biological_Process_2017b	X5SvsW5S	cellular response to hydroperoxide (GO:0071447)	77	-0.410706	-1.74751	0.00114178	0.0275762	0.0241836	2402	tags=30%, list=15%, signal=25%	LONP1/SELENOS/TXN/PRDX1/GPX1/CCS/NUDT2/TMEM161A/P4HB/PARK7/SOD1/STX4/TXNRD2/PRDX3/SOD2/GSTP1/TXN2/PRDX5/HTRA2/PRDX2/GPX7/CYCS/SIRT2
	GO_Biological_Process_2017b=age-dependent response to oxidative stress involved in chronological cell aging (GO:0001324)	Skel. muscle	GO_Biological_Process_2017b	X5SvsW5S	age-dependent response to oxidative stress involved in chronological cell aging (GO:0001324)	73	-0.409603	-1.73152	0.00177627	0.0384805	0.0337463	2402	tags=30%, list=15%, signal=26%	LONP1/SELENOS/TXN/PRDX1/GPX1/CCS/NUDT2/TMEM161A/P4HB/PARK7/SOD1/TXNRD2/PRDX3/SOD2/GSTP1/TXN2/PRDX5/HTRA2/PRDX2/GPX7/CYCS/SIRT2
	GO_Biological_Process_2017b=age-dependent response to oxidative stress involved in replicative cell aging (GO:0001322)	Skel. muscle	GO_Biological_Process_2017b	X5SvsW5S	age-dependent response to oxidative stress involved in replicative cell aging (GO:0001322)	73	-0.409603	-1.73152	0.00177627	0.0384805	0.0337463	2402	tags=30%, list=15%, signal=26%	LONP1/SELENOS/TXN/PRDX1/GPX1/CCS/NUDT2/TMEM161A/P4HB/PARK7/SOD1/TXNRD2/PRDX3/SOD2/GSTP1/TXN2/PRDX5/HTRA2/PRDX2/GPX7/CYCS/SIRT2
	GO_Biological_Process_2017b=cellular response to oxidative stress (GO:0034599)	Skel. muscle	GO_Biological_Process_2017b	X5SvsW5S	cellular response to oxidative stress (GO:0034599)	73	-0.409603	-1.73152	0.00177627	0.0384805	0.0337463	2402	tags=30%, list=15%, signal=26%	LONP1/SELENOS/TXN/PRDX1/GPX1/CCS/NUDT2/TMEM161A/P4HB/PARK7/SOD1/TXNRD2/PRDX3/SOD2/GSTP1/TXN2/PRDX5/HTRA2/PRDX2/GPX7/CYCS/SIRT2
	GO_Biological_Process_2017b=positive regulation of transcription factor import into nucleus in response to oxidative stress (GO:0036283)	Skel. muscle	GO_Biological_Process_2017b	X5SvsW5S	positive regulation of transcription factor import into nucleus in response to oxidative stress (GO:0036283)	86	-0.380368	-1.65338	0.00195848	0.0410591	0.0360077	2402	tags=30%, list=15%, signal=26%	HDAC3/PYCR1/CYBA/LONP1/SELENOS/TXN/PRDX1/HCLS1/GPX1/CCS/NUDT2/TMEM161A/P4HB/PARK7/SOD1/TXNRD2/PRDX3/SOD2/GSTP1/TXN2/PRDX5/HTRA2/PRDX2/GPX7/CYCS/SIRT2
	GO_Biological_Process_2017b=regulation of translation in response to oxidative stress (GO:0043556)	Skel. muscle	GO_Biological_Process_2017b	X5SvsW5S	regulation of translation in response to oxidative stress (GO:0043556)	75	-0.39705	-1.68609	0.00224918	0.0445413	0.0390615	2402	tags=29%, list=15%, signal=25%	LONP1/SELENOS/TXN/PRDX1/GPX1/CCS/NUDT2/TMEM161A/P4HB/PARK7/SOD1/TXNRD2/PRDX3/SOD2/GSTP1/TXN2/PRDX5/HTRA2/PRDX2/GPX7/CYCS/SIRT2
	GO_Biological_Process_2021=negative regulation of oxidative stress-induced intrinsic apoptotic signaling pathway (GO:1902176)	Skel. muscle	GO_Biological_Process_2021	X5SvsW5S	negative regulation of oxidative stress-induced intrinsic apoptotic signaling pathway (GO:1902176)	17	-0.655608	-2.01225	0.00114382	0.0270399	0.0240272	1387	tags=41%, list=9%, signal=38%	AKT1/PARK7/TRAP1/SOD2/NOL3/HTRA2/NONO
	MSigDB_Hallmark_2020=Reactive Oxygen Species Pathway	Skel. muscle	MSigDB_Hallmark_2020	X5SvsW5S	Reactive Oxygen Species Pathway	47	-0.51184	-1.97229	9.36369e-05	0.000520205	0.000306647	2442	tags=40%, list=15%, signal=34%	CDKN2D/SELENOS/TXN/HMOX2/PRDX1/PDLIM1/EGLN2/NDUFS2/SOD1/TXNRD2/LAMTOR5/STK25/SOD2/MSRA/GPX4/ATOX1/PRDX2/NDUFA6/NDUFB4
	Reactome_2015=Detoxification of Reactive Oxygen Species	Skel. muscle	Reactome_2015	X5SvsW5S	Detoxification of Reactive Oxygen Species	25	-0.743225	-2.49879	8.53633e-08	1.40849e-06	1.0878e-06	2285	tags=64%, list=14%, signal=55%	TXN/PRDX1/GPX1/CCS/P4HB/SOD1/TXNRD2/PRDX3/SOD2/GSTP1/TXN2/ATOX1/PRDX5/PRDX2/GPX7/CYCS
	Reactome_2016=Detoxification of Reactive Oxygen Species Homo sapiens R-HSA-3299685	Skel. muscle	Reactome_2016	X5SvsW5S	Detoxification of Reactive Oxygen Species Homo sapiens R-HSA-3299685	29	-0.647734	-2.26687	8.10028e-06	9.91007e-05	7.53546e-05	2285	tags=59%, list=14%, signal=50%	TXN/PRDX1/GPX1/CCS/NUDT2/P4HB/SOD1/TXNRD2/PRDX3/SOD2/GSTP1/TXN2/ATOX1/PRDX5/PRDX2/GPX7/CYCS
Aging
shown in Fig6A	RNAseq_Automatic_GEO_Signatures_Mouse_Up=Ink128 Extends Aging Premature GSE157325 1	Adipose tissue	RNAseq_Automatic_GEO_Signatures_Mouse_Up	X5FvsW5F	Ink128 Extends Aging Premature GSE157325 1	195	-0.707128	-3.76416	1e-10	1.02829e-09	4.72914e-10	3273	tags=79%, list=20%, signal=64%	PDLIM3/EIF3G/NACA/RPS6/RPS7/DRAP1/RPS14/TBCA/PDCD5/COPZ2/CCDC124/TSSC4/BANF1/RPL22/RPS8/RPS28/RPL23/RPL34/GPX7/RPL12/RPL37/MMP2/BCL7C/RPS21/CUEDC2/RPL7/RPL15/RPS5/RPL32/RPL35A/APRT/RPL18/RPL10A/RACK1/NENF/RPS3/PFDN5/RPS24/SVBP/RPL13/EEF1D/TMEM256/RPS9/RPS13/USE1/EEF1B2/CTU2/MRPL13/SNRPD2/RPL31/BLOC1S1/RPS29/NEDD8/PHPT1/RPL35/RPS4X/SMIM11/RPL6/RPL27A/PFDN6/RPL14/RPL26/HINT1/RPSA/TMED1/SNRPE/RPS20/…
shown in Fig6A	RNAseq_Automatic_GEO_Signatures_Mouse_Up=Ink128 Extends Aging Premature GSE157325 1	Liver	RNAseq_Automatic_GEO_Signatures_Mouse_Up	X5LvsW5L	Ink128 Extends Aging Premature GSE157325 1	194	-0.66269	-3.46148	1e-10	1.18095e-09	6.2863e-10	3773	tags=79%, list=25%, signal=60%	EMP3/PARL/TSSC4/MRPS16/MRI1/KDELR3/ERP29/SMIM11/MDK/DPM3/NHP2/ERH/RNASEH2C/RPS27/BLOC1S1/NDUFA2/COX7C/RPS29/PHPT1/HCFC1R1/PPIE/BANF1/POLR2I/TBCA/CTU2/COX6C/NDUFB10/NME2/DDAH2/PTMS/PKDCC/CKB/ETFB/CCDC124/GPX7/NDUFB2/LSM4/RPS28/COPZ2/TIMM13/MRPS24/UQCRQ/PSMB4/CNPY2/SUB1/PSMB3/NDUFS5/OAZ1/BCL7C/SNRPD2/PDLIM7/RPL22/EIF3G/FAM162A/OAF/UQCC2/RPS2/CRTAP/MRPS21/UQCRH/RPL37/MRPL13/NDUFV2/DRAP1/EFEMP2/RPL31…
shown in Fig6A	RNAseq_Automatic_GEO_Signatures_Mouse_Up=Ink128 Extends Aging Premature GSE157325 1	Skel. muscle	RNAseq_Automatic_GEO_Signatures_Mouse_Up	X5SvsW5S	Ink128 Extends Aging Premature GSE157325 1	195	-0.705725	-3.50736	1e-10	1.46899e-09	7.92224e-10	2910	tags=75%, list=18%, signal=62%	KCNIP3/SMCO4/FBL/U2AF1/OAZ1/RPS27/RPS3/TPM2/TSSC4/RPLP1/RPL8/EEF1B2/PPIE/CNN1/RACK1/RPS4X/PFDN6/RPS9/RPS5/HINT1/NDUFA2/RNASEH2C/RPS8/MRPL28/CTU2/EEF1D/RPL13/RPS13/RPL6/RPL10A/ERH/MYL6/TIMM13/ROMO1/GTF2H5/ETFB/RPL34/RPS20/RPL18/RPL37A/PSMB4/RPL23A/RPL14/ARL2/TMED1/SNRPD2/NDUFB2/TMEM256/EIF3F/MYL9/S100A10/RPS29/RPL23/RPS19/RPL15/RPS28/ECH1/RPS15/MRPL13/NDUFA13/RPL7/NME2/RPL38/POLR2J/APRT/NEDD8/RPL1…
shown in Fig6A	RNAseq_Automatic_GEO_Signatures_Mouse_Down=Ink128 Extends Aging Premature GSE157325 1	Adipose tissue	RNAseq_Automatic_GEO_Signatures_Mouse_Down	X5FvsW5F	Ink128 Extends Aging Premature GSE157325 1	209	0.556008	2.99385	1e-10	8.89241e-10	3.61981e-10	3428	tags=54%, list=21%, signal=43%	UNC13B/NDRG1/RELN/PLCB4/FAM13B/NTN1/DST/GOLGA4/ARHGAP32/SLC39A10/PARP4/RRAGD/SENP5/SCN5A/PLXNA2/WDFY3/PIK3CB/ITSN2/PPP1R12A/BHLHE40/SPAG9/BAZ1A/KALRN/NIPBL/USP32/KDR/AGO2/DUSP1/CRIM1/SPEN/PDLIM5/CDC42BPB/CTNND1/APC/BPTF/C7/TJP1/ATP1A1/LYVE1/SLC34A1/DVL3/ABLIM1/PIK3C2A/PHLDB2/C1GALT1/ANKHD1/AASS/EP300/ARID4B/ARHGAP21/DNMBP/FRYL/CDH16/TIMP3/ADNP/ATP8A1/SLC1A1/USP24/WNK1/ETNK1/BRPF3/CDK12/CCND1/ATAD…
shown in Fig6A	RNAseq_Automatic_GEO_Signatures_Mouse_Down=Ink128 Extends Aging Premature GSE157325 1	Liver	RNAseq_Automatic_GEO_Signatures_Mouse_Down	X5LvsW5L	Ink128 Extends Aging Premature GSE157325 1	204	0.586341	2.98998	1e-10	1.18399e-09	6.08516e-10	3805	tags=64%, list=25%, signal=49%	SIK2/NOTCH1/BBX/NDRG1/ATAD2B/ABAT/ANK3/GOLGA4/AP4E1/PIK3CB/ANKHD1/PHIP/RREB1/ARHGAP21/AKAP13/CHPT1/MYCBP2/DOCK9/PDPR/EP300/CTNND1/SECISBP2L/WDFY3/GOLGB1/PRRC2C/GNPTAB/VCL/TNKS/UTRN/C1GALT1/HECTD1/LRBA/SENP5/ABLIM1/TFCP2L1/PARP4/ENTPD5/SIPA1L1/USP24/USP34/AGO2/FRYL/LRAT/RANBP2/CDK12/TJP1/AVL9/APC/ASXL2/ATP7A/BPTF/SEC16A/NFATC1/ANKRD17/ETNK1/NIPBL/KIF3B/CLCN5/DNMBP/CCSER2/PAPLN/LMTK2/KDM3B/SNTB2/PL…
shown in Fig6A	RNAseq_Automatic_GEO_Signatures_Mouse_Down=Ink128 Extends Aging Premature GSE157325 1	Skel. muscle	RNAseq_Automatic_GEO_Signatures_Mouse_Down	X5SvsW5S	Ink128 Extends Aging Premature GSE157325 1	206	0.505227	2.60351	1e-10	1.35968e-09	6.60781e-10	4530	tags=52%, list=29%, signal=38%	KRT19/RBL2/ATAD2B/SPEN/ARID4B/JADE1/NCOA7/SPP1/CDK12/FAM13B/S100G/RELN/SECISBP2L/ITSN2/ATP8A1/ABCA3/PRELP/NTN1/SEMA3D/MGA/TJP1/PRRC2C/TMEM72/SEC16A/CTNND1/LRAT/SPAG9/KLHDC7A/RANBP2/APC/PHACTR2/FRYL/AGO2/PLXNA1/ATP7A/GJB2/KIDINS220/DNMBP/PHLDB2/CLCN5/ANK3/SENP5/DOCK9/AASS/SLC39A10/NDST1/NIPBL/AKAP13/HIVEP1/ARHGEF12/GOLGB1/ANKRD17/CNOT1/BRWD3/TRPV5/SNTB2/KIF3B/USP34/BPTF/SPP2/USP32/ARF3/AVL9/CGNL1/…
shown in Fig6A	Aging_Perturbations_from_GEO_up=Mouse liver 6 months vs 14 months GSE15129 aging:323	Adipose tissue	Aging_Perturbations_from_GEO_up	X5FvsW5F	Mouse liver 6 months vs 14 months GSE15129 aging:323	269	-0.493888	-2.72802	1e-10	2.15038e-10	6.17333e-11	3829	tags=49%, list=23%, signal=39%	C4B/TPI1/CSAD/PSMC3/CTDSP1/PPP1R3B/F5/ALAD/KPNA2/APOC4/TST/NACA/ITM2B/RNASE4/TLCD2/MVD/CCS/GPT/ALDH9A1/IFITM3/ANG/ITIH4/P4HB/PSMC4/HP/GAMT/TMEM150A/CALR/NHERF1/CYB5A/RPL22/RPS8/TFR2/RPL34/DCXR/NDUFS2/C1QBP/CMBL/RPS21/NDUFA6/CLU/AKR1A1/PFDN1/RPL35A/ACSM5/RPL39/RPS24/CTSZ/RPL13/TMEM256/PARK7/NDUFS6/RPS13/EEF1B2/DECR2/RPL35/TMBIM6/RPL27A/RPL14/HINT1/SNRPE/RPS20/FAU/RPL24/CCDC107/RBP4/FAH/POLR2K/RPL1…
shown in Fig6A	Aging_Perturbations_from_GEO_up=Mouse liver 6 months vs 14 months GSE15129 aging:323	Liver	Aging_Perturbations_from_GEO_up	X5LvsW5L	Mouse liver 6 months vs 14 months GSE15129 aging:323	268	-0.602051	-3.26206	1e-10	2.18321e-10	4.98192e-11	3420	tags=60%, list=23%, signal=47%	CEBPB/GRHPR/TSPAN31/FABP2/LCN2/NDUFA2/UQCRB/CBS/CHCHD10/MCFD2/KLKB1/GRPEL1/RPS27L/AGPAT2/MFSD2A/NDUFA1/ACSM5/ANG/COX5B/ABHD14B/OTC/HPX/POLR2K/NDUFB10/CPN2/C1QBP/PFDN1/EDF1/FDX1/C4B/ETFB/ACTB/INMT/EIF5A/FGL1/HINT2/PSMB4/CCDC107/TST/NDUFV3/CCS/OAZ1/APCS/PARK7/PSMC3/THRSP/ABCB6/RPL22/CLU/TMA7/CTSZ/OAF/FAM25C/ACSM1/NDUFA7/UQCRH/ALDH8A1/LAMTOR1/UGT2A3/DCT/FAM47E/RNASE4/TUBA4A/IGFBP2/ORM1/NDUFB7/ITIH4/…
shown in Fig6A	Aging_Perturbations_from_GEO_up=Mouse liver 6 months vs 14 months GSE15129 aging:323	Skel. muscle	Aging_Perturbations_from_GEO_up	X5SvsW5S	Mouse liver 6 months vs 14 months GSE15129 aging:323	268	-0.382382	-1.99069	1.02063e-08	2.19475e-08	5.97759e-09	2531	tags=36%, list=16%, signal=31%	SLC25A39/FDFT1/SPTSSA/TMBIM6/RPLP1/EEF1B2/KPNA2/VAMP8/APOC2/STARD10/TSPAN31/PPP2R1A/ABCB6/HINT1/NDUFA2/PSMA4/RPS8/GPX1/SLC22A7/TUBA4A/TMED2/PSMB5/ACADVL/GAMT/RPL13/CCS/RPL39/RPS13/ETFB/RPL34/RPS20/RPL37A/PSMB4/P4HB/RPL14/NDUFA1/EIF5A/TMEM256/EIF3F/GRPEL1/PPIB/ECI1/CALM1/CALR/CTSZ/NDUFS6/PARK7/AP2S1/SLC47A1/NDUFS2/HINT2/CEBPB/SNRPE/TMEM150A/RPL27A/PSMC3/AKR1A1/PSMC4/C1QBP/GRHPR/RPS11/NDUFS8/EDF1/N…
shown in Fig6A	Aging_Perturbations_from_GEO_up=Mouse liver 5 months vs 24 months GSE25325 aging:290	Adipose tissue	Aging_Perturbations_from_GEO_up	X5FvsW5F	Mouse liver 5 months vs 24 months GSE25325 aging:290	218	-0.615745	-3.28946	1e-10	2.15038e-10	6.17333e-11	3249	tags=61%, list=20%, signal=50%	NACA/ITM2B/CD164/RNASE4/RPS6/FCER1G/RPS7/EEF1A1/NXT2/RPS14/IFITM3/CIDEA/TBCA/ANG/ITIH4/CSTB/SRR/HP/DYNLT3/CTSC/CST3/CYB5A/BTF3/RPS8/MOCS2/RPL23/RPL34/RPL12/RPL37/CDO1/SAR1B/RPS21/CLEC2D/NDUFA6/THOC7/RPS5/UBB/RPL32/RPL10A/RPS3/HSPE1/PFDN5/RPL39/CXCL9/RPS24/RPS16/SULT1A1/CTSZ/TMEM256/RPS9/RPS13/EEF1B2/RPL31/RPS29/NEDD8/RPL35/PSENEN/RPS4X/CFB/PEMT/RPL26/HINT1/DBI/COX7A2L/MYL6/RPL24/RPL27/PSMB6/RPS25…
shown in Fig6A	Aging_Perturbations_from_GEO_up=Mouse liver 5 months vs 24 months GSE25325 aging:290	Liver	Aging_Perturbations_from_GEO_up	X5LvsW5L	Mouse liver 5 months vs 24 months GSE25325 aging:290	218	-0.658258	-3.46969	1e-10	2.18321e-10	4.98192e-11	3327	tags=71%, list=22%, signal=56%	DYNLT3/LCN2/NDUFA2/HSPE1/RPS29/RPS27L/SPP2/PON1/NDUFA1/EBP/TBCA/ANG/STBD1/HPX/COX6C/ALDOB/CTSC/FCER1G/TTPA/CXCL9/LGALS3/GCHFR/CFP/ACAT2/ACOT13/FGL1/MRPL50/CHCHD1/NRN1/SERPINA6/VSIG4/LAMTOR4/UFC1/PSMB7/PSENEN/IMMP2L/CTSZ/FAM25C/PSMA2/C1QC/NDUFA7/UQCRH/DEGS1/RPL37/ADIPOR1/PHF5A/RPL31/RNASE4/CSTB/ORM1/ORM2/CST3/TMEM38B/GM2A/ITIH4/GABARAP/HINT1/FADS1/PSMB6/IYD/RPS19/AHSG/GPX1/MCTS1/RARRES2/NEDD8/FTH1…
shown in Fig6A	Aging_Perturbations_from_GEO_up=Mouse liver 5 months vs 24 months GSE25325 aging:290	Skel. muscle	Aging_Perturbations_from_GEO_up	X5SvsW5S	Mouse liver 5 months vs 24 months GSE25325 aging:290	218	-0.4836	-2.44292	1e-10	2.50877e-10	6.83287e-11	3108	tags=51%, list=20%, signal=42%	SERPINA12/LY6E/PCBP2/CYBA/CYB5A/NDRG2/PLAC8/SAR1B/OSBPL9/RPS3/HMGCL/ACADM/SPTSSA/PSENEN/MOCS2/RPLP1/EEF1B2/VAMP8/CIDEA/RPS4X/BTF3/RPS9/RPS5/MCTS1/HINT1/NDUFA2/CTSB/COX19/CTSH/PSMA4/RPS8/COX7A2L/GPX1/RPS16/ADIPOR1/RPL39/RPS13/RPL10A/EI24/MYL6/SULT1A1/PSMA2/PSMB7/CSTB/B2M/LGALS3/RPL34/PHF5A/NDUFA1/TMEM256/ATP6V1E1/RPS29/RPL23/RPS19/DBI/RPL38/NEDD8/CTSZ/RPL12/LAMTOR4/RPL27/UQCR11/LGALS1/UBA52/RPL31/…
shown in Fig6A	Aging_Perturbations_from_GEO_up=Mouse liver 10 months vs 22 months GSE3150 aging:329	Adipose tissue	Aging_Perturbations_from_GEO_up	X5FvsW5F	Mouse liver 10 months vs 22 months GSE3150 aging:329	333	-0.460218	-2.59836	1e-10	2.15038e-10	6.17333e-11	3288	tags=43%, list=20%, signal=35%	RPL3/F10/NACA/KNG1/TLCD2/MPND/AGMO/RPS7/CCS/ADTRP/ALDH9A1/IFITM3/IFITM2/ITIH4/ACSS2/SLC29A1/DYNLT3/SARAF/FMO3/TMED10/CALR/CTSC/CCT5/CST3/EGLN2/UGT3A2/MSRB1/CCT6A/ATP6AP1/GRN/SSR3/RPS8/TFR2/ETFA/RPL18A/IGFALS/PECR/RPL4/CLU/RPL7/GSTM1/RPS5/MAOB/RPL32/RPL35A/RPL18/PSMD8/PNP/RPS24/PDIA3/SNX3/CTSZ/RPL13/PARK7/ALDH4A1/DECR2/RABAC1/RPL35/RPS4X/OS9/CHMP2A/RPL6/TMBIM6/RPL27A/PEMT/RPS26/RPL14/RPL26/RAB3A/F…
shown in Fig6A	Aging_Perturbations_from_GEO_up=Mouse liver 10 months vs 22 months GSE3150 aging:329	Liver	Aging_Perturbations_from_GEO_up	X5LvsW5L	Mouse liver 10 months vs 22 months GSE3150 aging:329	333	-0.599439	-3.318	1e-10	2.18321e-10	4.98192e-11	3385	tags=60%, list=23%, signal=48%	FABP2/LDHD/CHCHD2/DYNLT3/TM7SF2/LCN2/HSD17B2/GLRX5/UBXN1/MCFD2/MPC1/RAB3A/EBP/OTC/HNF4A/NIT2/GSTM1/GJB1/CTSC/FMO1/TTPA/CPN2/FDX1/CCT2/C4B/ETFB/TMEM37/EIF5A/PROZ/ACAT2/SLC29A1/MRFAP1/POMP/FGL1/PSMB4/AAMP/GOT1/LAP3/TST/SERPINA6/CCS/FMO3/OAZ1/APCS/EFHD2/PARK7/PSMB7/RNF5/THRSP/KRT18/PECR/FCGRT/SRSF5/DAP/AMFR/HAGH/CLU/CCT5/LPIN1/TKT/CTSZ/PFN1/ENPEP/FAM25C/RPS2/MPND/ACSM1/ASL/UPP2/DGAT2/UGT2A3/TMEM147/…
shown in Fig6A	Aging_Perturbations_from_GEO_up=Mouse liver 10 months vs 22 months GSE3150 aging:329	Skel. muscle	Aging_Perturbations_from_GEO_up	X5SvsW5S	Mouse liver 10 months vs 22 months GSE3150 aging:329	332	-0.315066	-1.67311	7.07435e-06	1.3579e-05	3.69836e-06	2667	tags=31%, list=17%, signal=26%	CBR1/PTEN/KRT18/TM7SF2/CCT5/TMBIM6/SLC29A1/RPLP1/RPL8/SRSF5/ECHS1/CMTM8/GOT1/RPS4X/BSG/GSTO1/LAP3/EEF2/MPND/TMEM50A/RPS5/SLC37A4/ETFA/EFHD2/CTSB/CTSH/RPS8/MORF4L2/SSR3/TMED2/ATP6AP1/RPL13/CCS/RPL6/SARAF/GLRX5/ETFB/PSMB7/SPINT2/RPL18/RPL37A/PSMB4/BCAP31/RPL23A/RPL14/CCT6A/EIF5A/TMEM147/EIF3F/RPL7/RPL38/CALR/NDUFA8/CTSZ/RPL27/RPL18A/PARK7/EGLN2/SLC47A1/REXO2/CST3/CTSD/RABAC1/RPL27A/MRFAP1/TECR/MSRB…
shown in Fig6A	Aging_Perturbations_from_GEO_up=Mouse hippocampus 4 months vs 9 months GSE48911 aging:387	Adipose tissue	Aging_Perturbations_from_GEO_up	X5FvsW5F	Mouse hippocampus 4 months vs 9 months GSE48911 aging:387	108	-0.702529	-3.3771	1e-10	2.15038e-10	6.17333e-11	3092	tags=78%, list=19%, signal=64%	GNG3/RPS7/DRAP1/EEF1A1/STMN3/RPS14/RPL22L1/SARAF/CST3/GAPDH/DYNLRB1/RPS28/RPL23/RPL34/RPL12/TPT1/RPL18A/RPS21/RPL4/RPS23/CLU/RPL15/RPS5/RPL32/RPL35A/DPYSL2/RPL10A/RPS24/HIGD2A/RPL13/RPS9/RPS13/RPS29/RABAC1/RPL35/RPL27A/RPS26/RPL14/RPL26/HINT1/DBI/RPSA/MYL6/FAU/HSBP1/RPL24/RPL27/RPL23A/RPS25/RPLP1/RPL36A/RPL37A/RPL38/NME2/COX8A/COX7C/NDUFA13/RPS15/CNBP/APOE/NDUFB7/RPL8/UQCR11/HTRA1/COX5B/UQCRH/RPS…
shown in Fig6A	Aging_Perturbations_from_GEO_up=Mouse hippocampus 4 months vs 9 months GSE48911 aging:387	Liver	Aging_Perturbations_from_GEO_up	X5LvsW5L	Mouse hippocampus 4 months vs 9 months GSE48911 aging:387	106	-0.697228	-3.25575	1e-10	2.18321e-10	4.98192e-11	3605	tags=81%, list=24%, signal=62%	NDUFB9/PPP2R1A/TTR/DBI/CHCHD2/UQCRB/COX7C/RPS29/CHCHD10/COX5B/ALDOA/NME2/CNBP/CFL1/RPL22L1/RPS28/NDUFC2/COX8A/NDUFC1/DYNLL1/PSMB3/NDUFS5/HSBP1/BCAS1/SRSF5/CLU/UQCRH/DRAP1/RABAC1/NDUFB7/CST3/NDUFA13/HINT1/COX7A2/APOE/FTH1/HTRA1/RPL23/RPLP1/RPL38/RPS21/RPL27/MYL6/TUBA1B/RPS23/FAU/CALM2/COX4I1/TPT1/HIGD2A/RPS13/UBA52/RPS9/RPL24/RPL18A/RPL8/TIMM8B/RPL37A/RPL32/RPS5/RPSA/RPL4/RPL26/RPL35A/RPS15/RPS14/…
shown in Fig6A	Aging_Perturbations_from_GEO_up=Mouse hippocampus 4 months vs 9 months GSE48911 aging:387	Skel. muscle	Aging_Perturbations_from_GEO_up	X5SvsW5S	Mouse hippocampus 4 months vs 9 months GSE48911 aging:387	108	-0.755333	-3.43718	1e-10	2.50877e-10	6.83287e-11	2511	tags=75%, list=16%, signal=64%	CFL1/RPLP1/RPL8/RPL22L1/SRSF5/HTRA1/BSG/ALDOA/PPP2R1A/RPS9/RPS5/HINT1/RPL13/RPS13/RPL10A/RPS23/MYL6/SARAF/COX8A/RPL34/RPL37A/RPL23A/RPL14/RPS29/RPL23/RPL15/DBI/RPS28/RPS15/NDUFA13/NME2/RPL38/TPT1/RPL12/RPL27/RPL18A/UQCR11/UBA52/CST3/RABAC1/DRAP1/RPL27A/RPSA/NDUFC2/RPS11/NDUFA5/RPL35A/RPS21/NDUFB9/HIGD2A/FTH1/RPL36A/SNRPN/RPS14/RPL32/COX5B/COX7A2/RPL28/TIMM8B/UQCRH/CHCHD2/RPS24/RPS7/FAU/PSMB3/NDUF…
shown in Fig6A	Aging_Perturbations_from_GEO_up=Mouse heart 6 months vs 14 months GSE15129 aging:316	Adipose tissue	Aging_Perturbations_from_GEO_up	X5FvsW5F	Mouse heart 6 months vs 14 months GSE15129 aging:316	361	-0.523709	-2.98112	1e-10	2.15038e-10	6.17333e-11	3288	tags=51%, list=20%, signal=42%	RPL3/GAA/NACA/S100A11/ITM2B/MAP1LC3A/FKBP1A/PKM/TMEM126A/EEF1A1/BRI3/IFITM3/IFITM2/PSMC5/EGLN3/PYGB/P4HB/VEGFB/PDCD5/SMPD1/CALR/BCAM/CST3/DCTN2/RPL22/RPS8/RPS28/NNT/NAP1L4/MTCH1/SUCLG1/TTLL1/NDUFS2/RPS21/NPTN/NDUFA6/RPS23/RP9/RPL7/RPL32/AKR1A1/RAB1B/TOMM20/RPL18/RPL10A/F13A1/PLIN3/RPL39/NDUFA12/RPS24/FNTA/VDAC3/RPL13/TMEM256/PARK7/ATP6V1G1/NDUFS6/RPS13/EEF1B2/DCAF11/RPS29/PAIP2/PHPT1/RABAC1/RPL35…
shown in Fig6A	Aging_Perturbations_from_GEO_up=Mouse heart 6 months vs 14 months GSE15129 aging:316	Liver	Aging_Perturbations_from_GEO_up	X5LvsW5L	Mouse heart 6 months vs 14 months GSE15129 aging:316	359	-0.475528	-2.643	1e-10	2.18321e-10	4.98192e-11	3311	tags=48%, list=22%, signal=38%	RAMP2/GSN/GBP2/PTGES3/NDUFA2/GLRX5/MRPL51/RPS29/SORD/YBX3/PHPT1/RPS27L/SRGN/NDUFA1/CISD1/SERPINH1/NUTF2/NDUFB6/SNX17/CTBP1/PLTP/NDUFB10/ALDOA/TALDO1/EDF1/CFL1/PKIG/NDUFB2/NDUFB11/EIF5A/RPS28/MRPS34/ID3/TOMM20/GPIHBP1/NDUFC2/SESN1/MRFAP1/ACOT13/HINT2/COX7A1/PSMB4/PSMC5/ATP6V0D1/CHCHD1/ATP6V1F/NDUFC1/CD9/NDUFV3/NDUFA12/NDUFS5/OAZ1/MDH1/NHERF2/PARK7/SUCLG1/RAB1B/RP9/RPL22/CD52/TMA7/LPIN1/SMDT1/PFN1/…
shown in Fig6A	Aging_Perturbations_from_GEO_up=Mouse heart 6 months vs 14 months GSE15129 aging:316	Skel. muscle	Aging_Perturbations_from_GEO_up	X5SvsW5S	Mouse heart 6 months vs 14 months GSE15129 aging:316	361	-0.625642	-3.35619	1e-10	2.50877e-10	6.83287e-11	2565	tags=54%, list=16%, signal=46%	NNT/SLC2A4/ESAM/SGK1/SLC25A39/CFL1/TMBIM6/C1QA/S100A6/RNF128/MYOM1/COX6A2/RPLP1/RPL8/SESN1/ATP6V0D1/EEF1B2/ARHGDIA/YBX3/PRDX1/NAP1L4/AK1/CISD1/RPS4X/GSTO1/DCTN2/ALDOA/HINT1/NDUFA2/PGAM2/VEGFB/PLIN3/RPS8/COX7A2L/GPX1/TMEM160/MRPL28/VDAC3/NDFIP1/EGLN3/PSMB5/MTCH1/RBM38/RPL13/RPL39/RPS13/RPL10A/COX6A1/RPS23/PSMA5/MYL6/GLRX5/ROMO1/SMPD1/B2M/GBP2/SNX17/RPS20/IER3/NFKBIA/RPL18/RPL37A/PSMB4/P4HB/RPL14/A…
shown in Fig6A	Aging_Perturbations_from_GEO_up=Mouse brown fat 5 months vs 24 months GSE25325 aging:282	Adipose tissue	Aging_Perturbations_from_GEO_up	X5FvsW5F	Mouse brown fat 5 months vs 24 months GSE25325 aging:282	234	-0.773779	-4.19854	1e-10	2.15038e-10	6.17333e-11	3000	tags=83%, list=18%, signal=69%	BRI3/RPS14/IFITM3/IFITM2/TBCA/CSTB/VEGFB/CST3/NDUFB8/GAPDH/CYB5A/RPS8/RPL23/RPL34/RPL12/RPL37/RPL18A/RPS21/NDUFA6/CMC1/RPS5/COX20/RPL32/RPL18/MCEE/HYPK/PFDN2/RPL10A/NENF/RPS3/HSPE1/PFDN5/PRDX5/RPL39/NDUFA12/RPS24/RPS16/HIGD2A/TMEM256/PARK7/RPS9/MRPL42/NDUFS6/RPS13/SNRPD2/RPL31/BLOC1S1/RPS29/NEDD8/HSD17B10/PHPT1/ZCRB1/RABAC1/RPL35/PSENEN/RPS4X/SMIM11/EIF4EBP1/RPL27A/RPS26/RPL26/HINT1/DBI/PCBD2/MYL…
shown in Fig6A	Aging_Perturbations_from_GEO_up=Mouse brown fat 5 months vs 24 months GSE25325 aging:282	Liver	Aging_Perturbations_from_GEO_up	X5LvsW5L	Mouse brown fat 5 months vs 24 months GSE25325 aging:282	233	-0.682531	-3.62787	1e-10	2.18321e-10	4.98192e-11	3837	tags=82%, list=26%, signal=62%	TNNC2/TNNT3/MRPL27/DNAJC15/UQCR11/MRPS16/MIEN1/CYB5A/NDUFB9/SMIM11/NDUFS6/TMEM14C/APOC1/DPM3/DBI/DNLZ/PRDX5/BLOC1S1/NDUFA2/HSPE1/GLRX5/RPS29/RGCC/ZCRB1/CHCHD10/PHPT1/RPS27L/NDUFA1/TBCA/COX5B/MGST3/MRPL34/COX6C/TCAP/NDUFB6/NDUFB10/CMC1/ATOX1/EIF1/NME2/EDF1/PCBD2/CKB/ETFB/AAMDC/LSM4/MRPS34/NME1/NDUFC2/HYPK/MRPS24/ACOT13/POMP/TMEM88/HINT2/MRPL42/MRPS28/S100A13/COX7A1/MB/CHCHD1/NDUFC1/LAMTOR4/NDUFV3/…
shown in Fig6A	Aging_Perturbations_from_GEO_up=Mouse brown fat 5 months vs 24 months GSE25325 aging:282	Skel. muscle	Aging_Perturbations_from_GEO_up	X5SvsW5S	Mouse brown fat 5 months vs 24 months GSE25325 aging:282	234	-0.779632	-3.99202	1e-10	2.50877e-10	6.83287e-11	2179	tags=82%, list=14%, signal=72%	RPS4X/NDUFB3/MRPL27/RPS9/RPS5/MGST3/HINT1/NDUFA2/PGAM2/VEGFB/COX19/RPS8/MIEN1/TMEM160/RPS16/POLR2L/RPL39/RPS13/RPL10A/COX6A1/COA3/MYL6/GLRX5/PSMA2/ETFB/TOMM7/CSTB/B2M/RPL34/TSPO/RPL18/MCEE/PHF5A/NDUFA1/SNRPD2/HSD17B10/TMEM256/TMEM147/RPS29/RPL23/RPS19/DBI/PFDN2/DNLZ/CHCHD7/RPS15/NDUFA13/UXT/MYL1/MRPL23/NME2/NDUFB6/RPL38/TMEM14C/COX17/TMEM208/NDUFA8/NEDD8/TRAPPC2L/RPL12/LAMTOR4/HYPK/RPL27/NDUFS6/R…
shown in Fig6A	Aging_Perturbations_from_GEO_up=Mouse brain 4 months vs 22 months GDS1311 aging:67	Adipose tissue	Aging_Perturbations_from_GEO_up	X5FvsW5F	Mouse brain 4 months vs 22 months GDS1311 aging:67	332	-0.395899	-2.2379	1e-10	2.15038e-10	6.17333e-11	4871	tags=51%, list=29%, signal=36%	TSPAN7/ATP1B3/CALM1/APLP1/NSG1/SNAP47/ISCA1/DSTN/AP2M1/SULT4A1/YWHAE/PRDX6/SPOP/EIF3D/VPS41/ABHD12/GLUL/TSPAN3/APBB1/YWHAG/HPCAL1/RTN3/CLSTN3/HSPA1B/RND2/OLFM1/C3/ASAH1/VIM/ATP6AP2/GJB6/KIFC2/CTSD/ABHD8/PLEKHB2/PFN1/PDXP/C4B/GNAS/TPI1/SCG3/ATP6V0E2/TMX2/VSNL1/SERPINI1/PSD/AMPH/MMD/PHYHIP/SNURF/ALAD/SYT11/CTSB/STIP1/S100B/TMEM50B/SCN1B/ITM2B/PRNP/FKBP1A/CD81/SH3GLB2/PKM/EEF1A1/RANBP1/P4HB/GPM6A/TH…
[truncated: 1,675 more rows]
