# Supplementary material for: Body‐Wide Inactivation of the Myc‐Like Mlx Transcription Factor Network Accelerates Aging and Increases the Lifetime Cancer Incidence
Source: Adv Sci (Weinh). 2024 Jul 8;11(34):2401593. doi: 10.1002/advs.202401593 (PMC11425880; doi:10.1002/advs.202401593)
Supplement: Supplementary file 2 — Supporting Information [file ADVS-11-2401593-s001.zip › Supplementary_File2--444952.xlsx]

## Sheet: Supplementary_File2--444952
Category	GeneSet	Tissue	lib	compare	GeneSet ID	setSize	enrichmentScore	NES	pvalue	p.adjust	qvalue	rank	leading_edge	Enriched Gene List
microRNA targets
shown in Fig 6 B	C3=TGAATGT_MIR181A_MIR181B_MIR181C_MIR181D	Liver	C3	X5LvsW5L	TGAATGT_MIR181A_MIR181B_MIR181C_MIR181D	438	0.504596	2.80863	1e-10	8.58839e-10	2.99681e-10	3151	tags=46%, list=21%, signal=37%	OSBPL3/ZNF207/ATXN1/RBM26/CREBZF/C2CD5/HYCC2/FIGN/SEC24C/TNRC6B/PURB/CLUH/MAT2A/ZBTB41/ANKRD50/PICALM/ZNF800/LARP4/ATP2B1/ADAM11/ATP2A2/LCLAT1/SLF2/ANKRD13C/PKNOX2/FOXK1/CDC42BPA/GAPVD1/AGFG1/LEMD3/BAZ2B/KPNB1/PRKCE/KANK1/ARFGEF2/NAA15/TRIM2/LRBA/BRWD1/SOX5/RPS6KA3/SEL1L/ACSL1/MAP2K1/OGT/CAPRIN1/TMEM94/CARF/ZBTB4/CPEB4/FHIP1B/CUL5/IRS2/DOP1A/PALLD/CCAR1/ACAP2/USP42/SPECC1L/DHX57/TBC1D1/RNF6/LRP12…
shown in Fig 6 B	C3=TGAATGT_MIR181A_MIR181B_MIR181C_MIR181D	SK	C3	X5SvsW5S	TGAATGT_MIR181A_MIR181B_MIR181C_MIR181D	454	0.399398	2.23699	1e-10	2.68678e-09	1.38495e-09	4418	tags=43%, list=28%, signal=32%	WSB1/PDK4/WSCD2/CBLB/RNF182/PHF3/LIN7C/LRP12/TNFRSF11B/BCL11A/OGT/ANKRD50/KLHL5/BAZ2B/PRTG/ARSJ/ARFGEF2/CREB1/FOXK1/RECK/FAM13B/ZNF280D/HIC2/MIGA2/MTURN/BAZ2A/ACVR2A/ZNF207/ADCY1/RSBN1/DOCK10/GPBP1/LIN28A/SENP1/LARP4/BRD1/GAPVD1/PHF20L1/ETS1/ZFP36L1/CHD7/CPEB4/DDX3Y/YTHDF3/ZNF800/KCNMA1/PLS1/CDC73/FMNL2/FBXO33/RBM22/SENP2/AKT3/NMT2/BCL2L11/PUM1/MAP1A/SOWAHA/ST8SIA4/TNRC6B/S100PBP/CDON/CCAR1/TSC22…
shown in Fig 6 B	C3=TGAATGT_MIR181A_MIR181B_MIR181C_MIR181D	FAT	C3	X5FvsW5F	TGAATGT_MIR181A_MIR181B_MIR181C_MIR181D	459	0.425339	2.47911	1e-10	2.72773e-09	1.27289e-09	4082	tags=44%, list=25%, signal=34%	MAPT/STC1/RLF/WSB1/IRS2/ADGRB3/NFAT5/MTCL1/FAM13B/TBC1D1/CTTNBP2NL/ZC3H11A/CDC42BPA/ADAMTS6/TRAK2/LONRF1/ADARB1/CHD7/GOLGA1/EPC2/ADAMTS1/NCOA2/IL1A/FOXK1/BHLHE40/AKT3/TCERG1/PRTG/SEMA4C/NIPBL/ETV6/ENAH/MINK1/OGT/ARFGEF2/BAZ2B/TULP4/DNAJC13/TARDBP/CRIM1/BAZ2A/TMEM94/ZNF280D/ZNF664/GAPVD1/PDLIM5/GGT7/MTMR12/DHX57/RPS6KB1/PLS1/IVNS1ABP/ZNF800/KLF6/QKI/PHF3/RNF182/PHF20L1/SENP1/BPTF/RTF1/ETS1/CAMTA2/…
shown in Fig 6 B	C3=MIR3133	Liver	C3	X5LvsW5L	MIR3133	450	0.50722	2.83496	1e-10	8.58839e-10	2.99681e-10	3739	tags=50%, list=25%, signal=39%	CPNE5/PPM1K/BBX/FIGN/GPATCH2L/TNRC6B/HIF1A/ARMC8/GOLGA4/TMEM245/ZBTB41/PHF6/ZDHHC21/RAB21/ITGA4/REEP3/GSTCD/DENND4A/SESTD1/ZNRF3/ZNF608/PHIP/ATF7IP/CAMSAP2/MAP3K2/KDM4D/ARHGAP21/ONECUT2/RAP2C/LRRC8B/MICAL2/PDGFA/SIAE/DGKH/NEK7/GNAI1/TRAPPC8/PRPF4B/SLK/KAT6A/KMT5B/TRIM2/PRKAR2A/SYNPO2/ZBTB20/TIA1/TMEM260/INO80D/TLCD4/ABLIM1/SIKE1/NCEH1/CUL5/TAOK1/IRS1/SLC44A1/RBBP5/GFPT1/ARAP2/TJP1/AVL9/TPR/RORA/G…
shown in Fig 6 B	C3=MIR3133	SK	C3	X5SvsW5S	MIR3133	471	0.377271	2.1259	1e-10	2.68678e-09	1.38495e-09	4160	tags=39%, list=26%, signal=30%	BCOR/MAPK1IP1L/PRKAR2B/CBLB/ANLN/ZNF451/ZC3H12B/RNF182/MAP2/LIN7C/KMT5B/UGGT1/TSR1/EDEM1/PRPF4B/NAA30/KCNJ6/DENND5B/NRF1/LUC7L3/ZNF608/ATL3/KRT10/SLC36A4/PHACTR4/PKD2/TAPT1/PHF8/NECAP1/SLC16A9/NHS/MON2/NFASC/ZNF217/ATF7IP/CREBBP/CASD1/MSL2/GOPC/INO80D/FLI1/ELAVL1/HMGCR/TJP1/PHF21A/SLC24A2/SEC62/HSD17B11/PDP2/ZNF644/PHC3/MEX3A/RIMOC1/ANTXR2/LRP6/SP4/PUM1/CHSY1/MTF1/TNRC6B/GPR37/HOOK3/SON/TSC22D2/F…
shown in Fig 6 B	C3=MIR3133	FAT	C3	X5FvsW5F	MIR3133	476	0.346525	2.03043	1e-10	2.72773e-09	1.27289e-09	4267	tags=39%, list=26%, signal=30%	DGKH/NFAT5/HOOK3/CCDC82/PRPF4B/GOLGA4/EDNRB/ZNF644/USP25/C5orf24/LPIN2/DENND5B/HIF1A/DACH1/BCOR/GOPC/RUFY3/STXBP5/TPR/LUC7L3/TARDBP/NHS/KMT5B/PHACTR4/TUT4/QKI/ZNRF3/PHC3/RNF182/TJP1/MAP2/RIMOC1/SON/UGCG/KLF7/SOX11/DENND4A/TMEM47/HECW2/ABLIM1/ATF7IP/MTF1/TMF1/NRP1/LRATD2/MAP4K3/VWA3B/CIPC/OTUD4/ARMC2/ARHGAP21/INO80D/CEP170/KRTAP4-11/KRTAP4-8/PTPRK/JAG2/SALL1/NR2C2/DMD/PEG3/SEPTIN8/TRIM2/KAT6A/CBL/…
shown in Fig 6 B	C3=MIR302D_5P	Liver	C3	X5LvsW5L	MIR302D_5P	179	0.532512	2.64718	1e-10	8.58839e-10	2.99681e-10	2509	tags=40%, list=17%, signal=34%	BBX/SMARCAD1/AASDH/BMP2K/FER/MAP3K7/SERINC5/ZNF800/LCLAT1/SLF2/DMXL1/CNOT6L/A1CF/AGFG1/GTF2A1/PDS5A/DGKH/SMAD2/KLHL28/CDKN1B/FMR1/HECTD2/ZMYND11/FAM168B/TRIP11/IRS1/BROX/JMJD1C/CRKL/CD2AP/RAB14/ATXN7/AP1G1/ELK4/ATRX/SLC30A4/EPC2/RIMOC1/PPHLN1/FUNDC1/ROBO2/ZNF597/AAK1/ATRNL1/RMND5A/LIN7C/NLK/ZMAT3/EHMT1/ARFIP1/EXPH5/NCKAP1/SEMA3D/CBX5/MAGI3/EML6/FAM135A/SEMA5B/PNISR/MON2/SNX30/XPNPEP3/FNDC3A/CEMIP…
shown in Fig 6 B	C3=MIR302D_5P	SK	C3	X5SvsW5S	MIR302D_5P	183	0.463175	2.34097	1e-10	2.68678e-09	1.38495e-09	2151	tags=34%, list=14%, signal=30%	EXPH5/GAD1/PHF3/LIN7C/RGL1/PWWP2A/PNISR/CBX5/MOB3B/GASK1B/PLAGL2/FMR1/CDK6/PLAGL1/OMD/BROX/PGR/LRR1/MON2/ZNF597/CDCA7L/CTNND2/SEMA3D/RAB14/CHAMP1/ADAMTSL1/USPL1/ADAMTS5/CAVIN2/SNX30/SERINC5/ATRNL1/CRKL/XPNPEP3/ZNF800/MARF1/RIMOC1/ARFIP1/GTF2A1/ATXN7/SMARCAD1/CCP110/PPHLN1/PDS5A/ATRX/AP1G1/MAGI3/FAM135A/ATG4C/NFRKB/LYN/KLHL28/HERPUD2/PDGFRA/NR3C1/MEX3B/AAK1/RAP2B/EPC2/SRD5A3/DMXL1/CNOT6L
shown in Fig 6 B	C3=MIR302D_5P	FAT	C3	X5FvsW5F	MIR302D_5P	187	0.360038	1.88658	3.37606e-06	2.8317e-05	1.3214e-05	3596	tags=36%, list=22%, signal=29%	DGKH/PNISR/PWWP2A/AASDH/NCKAP1/RGL1/EPC2/SMAD3/SRGAP1/BMP2K/IGDCC3/ATXN7/AFAP1L2/FAM135A/SRSF2/ZNF800/NFRKB/PHF3/RIMOC1/A1CF/TLE4/ZMYND11/TRIP11/SPPL2A/NF1/MAGI3/SMARCAD1/MARF1/MGAT4A/NLK/MAFG/SEMA3D/PPHLN1/DNAL1/PLAGL2/SLU7/PDE10A/SPRTN/SERINC5/EHMT1/ZNF597/ELK4/SLC30A4/GAD1/CCP110/PDS5A/PLXDC1/AAK1/HECTD2/AGFG1/BROX/MAP3K7/EML6/ATP2C1/CLDN12/TLL2/GASK1B/SMAD2/MON2/CRKL/MINDY3/FAM168B/PSD3/CEMIP…
shown in Fig 6 B	C3=MIR302B_5P	Liver	C3	X5LvsW5L	MIR302B_5P	183	0.521363	2.60627	1e-10	8.58839e-10	2.99681e-10	2509	tags=39%, list=17%, signal=33%	BBX/SMARCAD1/AASDH/BMP2K/FER/MAP3K7/SERINC5/ZNF800/LCLAT1/SLF2/DMXL1/CNOT6L/A1CF/AGFG1/GTF2A1/PDS5A/DGKH/SMAD2/KLHL28/CDKN1B/FMR1/HECTD2/ZMYND11/FAM168B/TRIP11/IRS1/BROX/JMJD1C/CRKL/CD2AP/RAB14/ATXN7/AP1G1/ELK4/ATRX/EPC2/RIMOC1/PPHLN1/FUNDC1/ROBO2/ZNF597/ZYG11B/AAK1/ATRNL1/RMND5A/LIN7C/NLK/ZMAT3/EHMT1/ARFIP1/EXPH5/NCKAP1/SEMA3D/CBX5/MAGI3/EML6/FAM135A/SEMA5B/PNISR/MON2/SNX30/XPNPEP3/FNDC3A/CEMIP2…
shown in Fig 6 B	C3=MIR302B_5P	SK	C3	X5SvsW5S	MIR302B_5P	188	0.460658	2.34159	1e-10	2.68678e-09	1.38495e-09	3694	tags=44%, list=23%, signal=34%	EXPH5/GAD1/PHF3/LIN7C/RGL1/PWWP2A/PNISR/CBX5/MOB3B/GASK1B/PLAGL2/FMR1/CDK6/PLAGL1/OMD/BROX/PGR/LRR1/MON2/ZNF597/CDCA7L/CTNND2/SEMA3D/RAB14/CHAMP1/ADAMTSL1/USPL1/ADAMTS5/CAVIN2/SNX30/SERINC5/ATRNL1/CRKL/XPNPEP3/ZNF800/MARF1/RIMOC1/ARFIP1/GTF2A1/ATXN7/SMARCAD1/CCP110/PPHLN1/PDS5A/ATRX/AP1G1/MAGI3/FAM135A/ATG4C/NFRKB/LYN/KLHL28/HERPUD2/PDGFRA/NR3C1/MEX3B/AAK1/RAP2B/EPC2/SRD5A3/DMXL1/CNOT6L/PPP1R1C/I…
shown in Fig 6 B	C3=MIR302B_5P	FAT	C3	X5FvsW5F	MIR302B_5P	192	0.351604	1.85407	5.52601e-06	4.38568e-05	2.04657e-05	4134	tags=39%, list=25%, signal=29%	DGKH/PNISR/PWWP2A/AASDH/NCKAP1/RGL1/EPC2/SMAD3/SRGAP1/BMP2K/IGDCC3/ATXN7/AFAP1L2/FAM135A/SRSF2/ZNF800/NFRKB/PHF3/RIMOC1/A1CF/TLE4/ZMYND11/TRIP11/SPPL2A/NF1/MAGI3/SMARCAD1/MARF1/MGAT4A/NLK/MAFG/SEMA3D/PPHLN1/DNAL1/PLAGL2/SLU7/PDE10A/SPRTN/SERINC5/EHMT1/ZNF597/ELK4/GAD1/CCP110/PDS5A/PLXDC1/AAK1/HECTD2/AGFG1/BROX/MAP3K7/EML6/ATP2C1/CLDN12/TLL2/GASK1B/SMAD2/MON2/CRKL/MINDY3/FAM168B/PSD3/CEMIP2/LCLAT1…
shown in Fig 6 B	C3=MIR26B_5P	Liver	C3	X5LvsW5L	MIR26B_5P	452	0.508212	2.84195	1e-10	8.58839e-10	2.99681e-10	3190	tags=43%, list=21%, signal=35%	ADRA1A/NEK1/BBX/CELF2/SLC30A7/UBN2/ATAD2B/CREBZF/EAF1/C2CD5/TNRC6B/LNX2/KLHL18/MAT2A/FAM199X/PHF6/MAP3K7/JAG1/ZFHX4/RAB21/PLCB1/G2E3/REEP3/ZNF608/SLC4A4/RCOR1/BLTP3A/DMXL1/CAMSAP2/MDN1/ARHGAP21/USP9X/RAP2C/CLASP2/BAZ2B/PELI2/EP300/BTG1/GOLGA3/REST/DGKH/TNPO1/SSH2/LMLN/SKP2/RNF141/NAA15/MTDH/LARP1/NACC2/TMEM260/BRWD1/SENP5/HGF/TNRC6A/PCNX1/ATF2/SLC19A2/CARF/PLEKHH1/RCBTB1/CHD1/BFAR/NCEH1/TAOK1/MTM…
shown in Fig 6 B	C3=MIR26B_5P	SK	C3	X5SvsW5S	MIR26B_5P	464	0.370546	2.08182	1e-10	2.68678e-09	1.38495e-09	4328	tags=41%, list=27%, signal=30%	MAP2/PHF3/KLHL42/CDC6/ATAD2B/SSH2/ZNF608/CPED1/TET2/BAZ2B/RCOR1/FBXO28/ICE1/PRR5L/SLC36A4/CREB1/CDK6/ZSWIM6/YPEL1/JAG1/ZFC3H1/GNA13/IL18R1/GMFB/NHS/CHD1/BFAR/ERLIN1/TNRC6A/CREBBP/PTPRD/CTNND2/PHF21A/SUZ12/PHF20L1/PCDH18/SLC25A36/YTHDF3/MARK1/THUMPD3/DDX17/KLHL18/LEF1/SLC2A13/PAK2/CEP350/TMEM106B/RSPRY1/FPGT/CHORDC1/CHSY1/TNRC6B/PARPBP/ATXN7/MIER3/ZFHX4/UBN2/SLC22A23/FLVCR1/CREBZF/PHLDB2/SENP5/ATP…
shown in Fig 6 B	C3=MIR26B_5P	FAT	C3	X5FvsW5F	MIR26B_5P	470	0.335399	1.95701	1e-10	2.72773e-09	1.27289e-09	3787	tags=34%, list=23%, signal=27%	RLF/TAF2/APPL2/DGKH/SH3RF1/TNRC6A/CCDC82/DOCK4/ZFC3H1/CHFR/TRIB2/CTTNBP2NL/CNOT4/ADAMTS6/USP25/DDX17/SENP5/HERC2/EPC2/ZNF462/GNA13/SRGAP1/ARK2N/PLEKHG1/BHLHE40/SRCAP/PAN3/STXBP5/ATXN7/HAS3/AMOT/BAZ2B/MDN1/ABL2/NHS/ZNF664/PPP4R1/PITPNC1/PHF3/SBNO1/ALS2/PHF20L1/RTF1/MAP2/BRWD1/PHLDB2/PCNX1/TNRC6C/DLG5/ICE1/RCOR1/CELSR1/GMNC/CIPC/EP300/ZSWIM6/OTUD4/DCDC2/SMAD1/ACSL3/ARHGAP21/SHANK2/MIER3/VGLL4/GOLGA…
shown in Fig 6 B	C3=MIR26A_5P	Liver	C3	X5LvsW5L	MIR26A_5P	452	0.507211	2.83636	1e-10	8.58839e-10	2.99681e-10	3190	tags=43%, list=21%, signal=35%	ADRA1A/NEK1/BBX/CELF2/SLC30A7/UBN2/ATAD2B/CREBZF/EAF1/C2CD5/TNRC6B/LNX2/KLHL18/MAT2A/FAM199X/PHF6/MAP3K7/JAG1/ZFHX4/RAB21/PLCB1/G2E3/REEP3/ZNF608/SLC4A4/RCOR1/BLTP3A/DMXL1/CAMSAP2/MDN1/ARHGAP21/USP9X/RAP2C/CLASP2/BAZ2B/PELI2/EP300/BTG1/GOLGA3/REST/DGKH/TNPO1/SSH2/LMLN/SKP2/RNF141/NAA15/MTDH/LARP1/NACC2/TMEM260/BRWD1/SENP5/HGF/TNRC6A/PCNX1/ATF2/SLC19A2/CARF/PLEKHH1/RCBTB1/CHD1/BFAR/NCEH1/TAOK1/MTM…
shown in Fig 6 B	C3=MIR26A_5P	SK	C3	X5SvsW5S	MIR26A_5P	464	0.372732	2.09411	1e-10	2.68678e-09	1.38495e-09	4328	tags=41%, list=27%, signal=31%	MAP2/PHF3/KLHL42/CDC6/ATAD2B/SSH2/ZNF608/CPED1/TET2/BAZ2B/RCOR1/FBXO28/ICE1/PRR5L/SLC36A4/CREB1/CDK6/ZSWIM6/YPEL1/JAG1/ZFC3H1/GNA13/IL18R1/GMFB/NHS/CHD1/BFAR/ERLIN1/TNRC6A/CREBBP/PTPRD/CTNND2/PHF21A/SUZ12/PHF20L1/PCDH18/SLC25A36/YTHDF3/MARK1/THUMPD3/DDX17/KLHL18/LEF1/SLC2A13/PAK2/CEP350/TMEM106B/RSPRY1/FPGT/CHORDC1/CHSY1/TNRC6B/PARPBP/ATXN7/MIER3/ZFHX4/UBN2/SLC22A23/FLVCR1/CREBZF/PHLDB2/SENP5/ATP…
shown in Fig 6 B	C3=MIR26A_5P	FAT	C3	X5FvsW5F	MIR26A_5P	470	0.334024	1.94898	1e-10	2.72773e-09	1.27289e-09	3787	tags=34%, list=23%, signal=27%	RLF/TAF2/APPL2/DGKH/SH3RF1/TNRC6A/CCDC82/DOCK4/ZFC3H1/CHFR/TRIB2/CTTNBP2NL/CNOT4/ADAMTS6/USP25/DDX17/SENP5/HERC2/EPC2/ZNF462/GNA13/SRGAP1/ARK2N/PLEKHG1/BHLHE40/SRCAP/PAN3/STXBP5/ATXN7/HAS3/AMOT/BAZ2B/MDN1/ABL2/NHS/ZNF664/PPP4R1/PITPNC1/PHF3/SBNO1/ALS2/PHF20L1/RTF1/MAP2/BRWD1/PHLDB2/PCNX1/TNRC6C/DLG5/ICE1/RCOR1/CELSR1/GMNC/CIPC/EP300/ZSWIM6/OTUD4/DCDC2/SMAD1/ACSL3/ARHGAP21/SHANK2/MIER3/VGLL4/GOLGA…
shown in Fig 6 B	C3=MIR205_5P	Liver	C3	X5LvsW5L	MIR205_5P	208	0.549818	2.78436	1e-10	8.58839e-10	2.99681e-10	4085	tags=59%, list=27%, signal=44%	ENPP4/P2RY1/FRK/CMTM4/CDC27/CLOCK/LYSMD3/PJA2/ANKRD50/YAP1/PLCB1/ZNF800/ERBB3/SLC4A4/PROX1/CAMSAP2/AFDN/MSI2/CLTC/CPEB2/AP1AR/MICAL2/TBX3/SECISBP2L/TNPO1/ENC1/PRKCE/NAA25/MTR/ZBTB20/NACC2/RPS6KA3/SBF2/LRRK2/ACSL1/PCNX1/SLC19A2/SIPA1L1/RCBTB1/TAOK1/TPR/RORA/HERC3/ZNF652/NR3C2/LRP6/LHFPL2/JADE3/LCOR/AP1G1/LRP1/ETNK1/KPNA1/EPB41/SLC35A3/QKI/STRBP/CCDC141/AAK1/MGA/AKAP11/AFF1/DMXL2/HSPA13/NFAT5/GXYLT…
shown in Fig 6 B	C3=MIR205_5P	SK	C3	X5SvsW5S	MIR205_5P	208	0.423958	2.19687	1.59819e-10	3.79249e-09	1.95491e-09	3863	tags=42%, list=24%, signal=32%	CMTM4/NAA30/MOB3B/CLOCK/CDH11/ANKRD50/FRK/JADE1/CPSF6/TAPT1/SMAD4/NECAP1/SECISBP2L/SCYL2/RUNX2/MGA/CDC27/KANSL3/HSD17B11/GPM6A/ZNF800/ROCK2/RBM41/LCOR/CLTC/SLC35A3/FBXO33/NOTCH2/NAA25/LRP6/PHYHIPL/MTF1/B4GALT5/ERBB4/MOSMO/GXYLT1/LHFPL2/ZEB1/AKAP11/AP1G1/CAMSAP2/BICC1/GPC6/NACC2/SORBS1/GOLM2/AAK1/MARCKS/YAP1/LPCAT1/RAP2B/MAGI1/ANKRD22/KAT2B/SBF2/STRBP/NKD1/LRP1/FZD3/HSPA13/PCNX1/ETNK1/RTN3/LYSMD3/…
shown in Fig 6 B	C3=MIR205_5P	FAT	C3	X5FvsW5F	MIR205_5P	212	0.366725	1.95994	1.89477e-07	2.48e-06	1.15729e-06	3929	tags=38%, list=24%, signal=29%	SBF2/CPSF6/NFAT5/ZEB1/ADAMTS9/SGMS1/TRAK2/SERTAD2/PROX1/ENC1/MAGI1/ZNF652/AMOT/TPR/ENPP4/AFDN/ZNF800/QKI/CCT8L2/MTF1/PCNX1/BNIP5/SLC35A3/KANSL3/SMAD1/MTMR10/AFF1/ETNK1/CMTM4/PRKCE/MICAL2/SCYL2/TBX3/BTBD3/CLDN11/CAMSAP2/FAM114A2/NOTCH2/INPP4A/SLC25A21/ESRRG/CCNY/KLK12/SPRY1/PHYHIPL/MTR/AKAP11/RUNX2/MGA/CADM1/AXIN2/AAK1/CHN1/GXYLT1/ROCK2/PTPRM/NEU1/LRP6/SMAD4/TNPO1/LRRK2/SECISBP2L/TOR1AIP2/MSI2/JAD…
shown in Fig 6 B	C3=MIR144_3P	Liver	C3	X5LvsW5L	MIR144_3P	452	0.511053	2.85784	1e-10	8.58839e-10	2.99681e-10	3356	tags=47%, list=22%, signal=38%	ADRA1A/BBX/ZNF207/ATXN1/SLC30A7/CCDC186/TRIO/ATAD2B/ARID1A/HYCC2/SHPRH/MAML3/BMPR1A/ZNF704/PURB/VLDLR/MED13/KIAA1217/PRDM16/MTX3/FAM199X/EXOC1/GLCCI1/ZFHX4/ZDHHC21/ZNF800/BICD2/SS18/ATP2B1/RIN2/AFDN/MAP3K2/PTPN4/BTAF1/FZD4/ONECUT2/USP9X/RAP2C/MSI2/CPEB2/PURA/BCL9/GALNT1/MAPK9/BAZ2B/TNPO1/NEK7/PREX2/SMARCA4/FEM1C/TRAPPC8/NID2/NAA15/APPBP2/NACC2/INO80D/ACBD3/FMR1/MYEF2/SPOPL/KIAA2026/SLC12A2/NT5DC1…
shown in Fig 6 B	C3=MIR144_3P	SK	C3	X5SvsW5S	MIR144_3P	476	0.438419	2.48028	1e-10	2.68678e-09	1.38495e-09	4196	tags=45%, list=26%, signal=34%	EXPH5/PTCH1/FMN2/PTPN4/ZCCHC2/WDR3/PRKAA1/EBF1/RGL1/GABPB1/DYRK2/NAV3/KCNJ6/LRP12/ABHD17C/ATAD2B/FMR1/FGD6/TET2/ACBD3/BAZ2B/PIKFYVE/NDST3/PAFAH1B1/MORC3/TEK/PRKD3/BCLAF3/ALDH1L2/MMGT1/GNA13/EIF5A2/ADAMTSL3/CTTNBP2/MTX3/MEGF9/BTAF1/KIF2A/ZNF207/ZNF597/ARID1A/ZNF704/FBN2/SGPP1/INO80D/ARHGAP18/CACNA1D/PANK1/TJP1/WWTR1/ROCK1/ETS1/SCN8A/ADAMTS5/ERO1A/FAT4/PCDH18/SLC25A36/DR1/ZNF800/LRAT/FBN1/LCOR/MARK…
shown in Fig 6 B	C3=MIR144_3P	FAT	C3	X5FvsW5F	MIR144_3P	479	0.394109	2.30746	1e-10	2.72773e-09	1.27289e-09	4271	tags=41%, list=26%, signal=31%	MYEF2/STC1/EXOC5/ZEB1/TRIO/DST/SLC45A3/ZC3H11A/NCKAP1/CNOT4/MED14/MEF2A/RNF111/MAML3/FZD6/MINAR1/SNX13/ZNF827/RGL1/BTAF1/GNA13/DIXDC1/ROCK1/TRIM44/PLEKHG1/KIAA1217/MRTFB/MAGI1/NDST3/TGFBR1/BAZ2B/KIAA2026/BICD2/AFDN/ZNF800/KITLG/SLAIN2/ALS2/LDLRAD4/BCL9/TJP1/ZNF704/ETS1/MAFK/DYRK2/CAMTA2/SON/FGD6/STAG1/MTOR/PRKD3/TMF1/DLG5/KL/ARID1A/XYLT1/SLC35A3/ZC3H12C/SETD5/GRIK4/ERBIN/OTUD4/TBX1/SOBP/SLMAP/NF1…
shown in Fig 6 B	C3=MIR101_3P	Liver	C3	X5LvsW5L	MIR101_3P	428	0.514718	2.85863	1e-10	8.58839e-10	2.99681e-10	3839	tags=54%, list=26%, signal=42%	NOTCH1/BBX/CBLL1/ATXN1/SLC30A7/UBN2/ATAD2B/ARID1A/GPATCH2/NEK4/MAML3/TNRC6B/RAB39B/PURB/ATXN1L/VLDLR/MED13/MTX3/ZBTB41/DAG1/GLCCI1/ZFHX4/ANKRD50/ZDHHC21/BICD2/CDKL5/RIN2/ARHGEF3/AFDN/FZD4/SPG11/PIEZO1/RAP2C/MSI2/CPEB2/PURA/BCL9/GALNT1/SELENOI/ZNF618/KPNB1/TNPO1/NEK7/SMARCA4/FEM1C/ZBTB5/FKTN/REV3L/NID2/PRPF4B/DIP2C/PRKCE/NAA15/NACC2/KDM7A/INO80D/FBXW7/SEL1L/KDM5A/ASAP1/SOX9/SLC12A2/SLC19A2/MTSS2/B…
shown in Fig 6 B	C3=MIR101_3P	SK	C3	X5SvsW5S	MIR101_3P	436	0.41309	2.30112	1e-10	2.68678e-09	1.38495e-09	4000	tags=40%, list=25%, signal=31%	TBC1D12/PTCH1/ZCCHC2/ZNF451/PRKAA1/UGGT1/GABPB1/PRPF4B/KCNJ6/POGK/ZIC1/ABHD17C/ATAD2B/ANKRD50/RBM25/TET2/OBI1/PIKFYVE/NDST3/PAFAH1B1/MORC3/PRKD3/ZSWIM6/ZNF749/ADAMTSL3/RALGPS2/CTTNBP2/MTX3/KIF2A/ARID1A/FBN2/RNF38/CTNND2/INO80D/ARHGAP18/CACNA1D/ZNF618/TJP1/CDKL5/WWTR1/SCN8A/CYB561D2/ERO1A/DR1/LRAT/LCOR/GRAMD4/MARK1/FKTN/CBLL1/NPTX1/PHACTR2/FRYL/CEP350/SACM1L/AKT3/STAG2/BCL2L11/BICRA/ZFP36L2/MED13/…
shown in Fig 6 B	C3=MIR101_3P	FAT	C3	X5FvsW5F	MIR101_3P	442	0.406006	2.3577	1e-10	2.72773e-09	1.27289e-09	3889	tags=41%, list=24%, signal=32%	STC1/USP47/KDM6B/ZEB1/MTCL1/OTUD3/CCSER1/KCNN3/PRPF4B/RBM25/TRIM24/ZC3H11A/RNF111/MAML3/FZD6/ZNF827/SLC39A10/PLXNA2/TAL1/AKT3/MRTFB/POGK/MAGI1/NDST3/TGFBR1/LCORL/RAB15/BICD2/TULP4/DUSP1/BEAN1/ACVR2B/ZNF532/AFDN/ZMYM2/ANKRD11/KLF6/SLAIN2/BCL9/TJP1/MTSS2/SGPP2/MAK/MTOR/PRKD3/RNF38/FBXW7/TIAM2/DLG5/KLF3/ARID1A/ERBIN/PIEZO1/ZSWIM6/OTUD4/SPG11/AJAP1/SEPTIN11/INO80D/PPFIA1/KIF5B/FRYL/FOS/SALL1/SSH1/CCN…
shown in Fig 6 B	C3=GTACTGT_MIR101	Liver	C3	X5LvsW5L	GTACTGT_MIR101	243	0.504629	2.63371	1e-10	8.58839e-10	2.99681e-10	3637	tags=49%, list=24%, signal=38%	ZNF207/ATXN1/SLC30A7/ARID1A/TNRC6B/PURB/EDEM3/ZBTB41/DAG1/ZFHX4/BICD2/CTCF/RIN2/FZD4/PIEZO1/RAP2C/CPEB2/BCL9/SELENOI/KPNB1/KMT2A/FEM1C/REV3L/PRPF4B/PANK3/PRKCE/FBXW7/SEL1L/CMIP/STK4/ASAP1/OGT/SOX9/SLC19A2/TLK2/MLEC/PLCG1/GARRE1/ERBIN/DDX3Y/PURG/OTUD4/USP38/PAPOLG/SPOP/ANKRD17/TULP4/RAB1A/SETD2/ADCY6/ATRX/CBL/QKI/USP47/CLCN3/ROBO2/SRPK2/G3BP2/DNMT3A/DOT1L/NLK/DIP2B/DLG5/CILK1/CBFA2T2/HNRNPF/THRB/R…
shown in Fig 6 B	C3=GTACTGT_MIR101	SK	C3	X5SvsW5S	GTACTGT_MIR101	247	0.393011	2.0626	9.12837e-10	1.73546e-08	8.94574e-09	4831	tags=49%, list=30%, signal=34%	PTCH1/WSB1/ZCCHC2/PRKAA1/PRPF4B/CDH11/OGT/CDK6/ADAMTSL3/CTTNBP2/BAZ2A/HAS2/ZNF207/ARID1A/FBN2/RNF38/KMT2A/SETD2/PLXNB1/PHF20L1/ABLIM3/DDX3Y/DR1/MARK1/STAG2/BCL2L11/BICRA/TNRC6B/MBNL1/ADAMTS10/ZFHX4/CBL/ATRX/EMSY/SLC39A10/FZD6/ETV5/FLRT3/TGFBR1/GREB1L/FLRT2/SIX4/EXOC5/UBR7/ZBTB41/BCL9/SELENOI/ANKRD17/DLG5/RRM1/DIPK2A/NACA/DIP2B/DSTYK/MAGI1/PACRG/SMARCD1/TAL1/GPR85/TMED5/ANKRD11/PPFIA1/RAB5A/USP6/D…
shown in Fig 6 B	C3=GTACTGT_MIR101	FAT	C3	X5FvsW5F	GTACTGT_MIR101	248	0.437786	2.39098	1e-10	2.72773e-09	1.27289e-09	3833	tags=42%, list=23%, signal=33%	STC1/USP47/WSB1/EXOC5/RAPH1/PRPF4B/FZD6/SLC39A10/LONRF1/PIK3C2B/PLCG1/TAL1/MAGI1/USP6/TGFBR1/OGT/BICD2/TULP4/DUSP1/ZNF532/BAZ2A/ANKRD11/QKI/PHF20L1/KMT2A/KIF1A/BCL9/MAK/SOX11/PUM2/RNF38/FBXW7/DLG5/PLXNB1/STIM2/ARID1A/ERBIN/PIEZO1/OTUD4/GSE1/LRRN1/PPFIA1/HOXD4/FOS/SLC1A1/SETD2/SOX9/CBL/PRKCE/CDH5/ASAP1/N4BP1/MRGBP/CBFA2T2/DDX3Y/EMSY/BTBD3/DNMT3A/CILK1/SH2B3/NLK/ZNF207/TRIB1/CMIP/POMGNT1/PTCH1/BICR…
	C3=MIR582_5P	Liver	C3	X5LvsW5L	MIR582_5P	331	0.546084	2.95483	1e-10	8.58839e-10	2.99681e-10	3620	tags=53%, list=24%, signal=41%	DBT/CDK17/EIF2AK3/PLA2G12A/ATAD2B/USF3/CREBZF/ARID1A/ZNF704/HIF1A/MBD2/COG3/ZBTB41/PHF6/HNRNPUL2/ZFHX4/NEK9/TCF12/SESTD1/ZNRF3/SLC4A4/UBR5/ATP2B1/RIN2/PLEKHM3/CAMSAP2/MYO9B/AKAP13/PURA/LUC7L2/FMC1-LUC7L2/SELENOI/NEK7/SMARCA4/NAA15/ZNRF2/EML4/NACC2/RBPJ/POU2F1/FEM1B/CMIP/FMR1/ZNF266/SETBP1/SOX9/ATF2/BMP10/KIF13A/FAM168B/FRYL/TAOK1/TAF4/SLC44A1/LGR5/SLC39A9/SLX4IP/APC/PPP4R3B/CLIC5/FAM91A1/RAB33B/P…
	C3=MIR548G_3P	Liver	C3	X5LvsW5L	MIR548G_3P	217	0.556969	2.84183	1e-10	8.58839e-10	2.99681e-10	3908	tags=59%, list=26%, signal=44%	ERMP1/EFNA5/MTMR4/GPAM/DDX46/MED13/ZFHX4/PICALM/PHIP/SS18/GABPB2/CDC42BPA/ARHGAP21/ONECUT2/GTF2A1/MIA2/TNPO1/ZBTB5/UBA6/CDC14A/STRN/BRWD1/INO80D/SETBP1/STK4/ASAP1/CAPRIN1/ZNF281/ARID2/CUL5/YPEL2/CCAR1/USP42/JMJD1C/RORA/UGGT1/ZFP36L1/KIF5B/TNRC18/PDE5A/RAB14/EEA1/CEP85L/LATS1/SLAIN2/NAB1/LMBRD2/SRSF1/SON/FOXJ3/KMT2D/USP48/GMFB/MAPK8/ETV1/QKI/BRWD3/TRUB1/SMG1/ROBO2/TRAM2/KANSL1/SVIL/DNMT3A/WAPL/FBX…
	C3=MIR4799_5P	Liver	C3	X5LvsW5L	MIR4799_5P	362	0.514114	2.80475	1e-10	8.58839e-10	2.99681e-10	3275	tags=48%, list=22%, signal=38%	ARL8B/UTP14C/PRRG4/SLC30A7/CCDC186/EFNA5/SMARCAD1/GPAM/ATAD2B/FIGN/VIRMA/NEK4/CCDC73/HIF1A/MTX3/PHF6/PJA2/PTAR1/ZNF322/DENND4C/PRKACB/SESTD1/LARP4/ZNF608/PROX1/FAT1/CAMSAP2/CNOT6L/PTPN4/HACD3/ATE1/USP9X/CPEB2/BTG1/SMAD2/SYNM/HACE1/HOMER1/REV3L/TC2N/CDC14A/TRIM2/EML4/ZBTB20/APPBP2/KDM7A/KDM6A/ANKRD52/SLC19A2/CHUK/KRAS/RBM39/MYOCD/RCBTB1/ARID2/ZMYND11/ZBTB4/CHD1/NCEH1/CUL5/TAOK1/IRS1/SLC44A1/KPNA3/…
	C3=MIR548AT_5P	Liver	C3	X5LvsW5L	MIR548AT_5P	316	0.516187	2.77461	1e-10	8.58839e-10	2.99681e-10	3397	tags=52%, list=23%, signal=41%	DIDO1/CDK17/SMARCAD1/STON2/INTS2/WDR5B/CLOCK/ZNF274/BPNT2/FAM199X/PHF6/ZFHX4/PICALM/PLCB1/REEP3/CTCF/ATP13A3/SLC4A4/FHIP2A/ATF7IP/RIN2/HOOK1/ZKSCAN7/KATNAL1/RAP2C/CLASP2/AGFG1/GTF2A1/SELENOI/MIA2/GPR155/ATXN3/DNAJB14/PRPF4B/RNF141/ABHD18/ERCC6/BLTP1/SOX5/RRAS2/PCNX1/KRAS/ADD3/SPART/ABCA1/TAOK1/SLC44A1/SRCIN1/ARAP2/PCGF3/TJP1/ABI1/RORA/APC/UBR3/LRP12/CD2AP/ZFP36L1/ZMYND8/LMBR1/LPP/ANKRD17/HLTF/MDM…
	C3=MIR148B_3P	Liver	C3	X5LvsW5L	MIR148B_3P	314	0.514935	2.76595	1e-10	8.58839e-10	2.99681e-10	3362	tags=47%, list=22%, signal=37%	ARL8B/RPS6KA5/CBLL1/ATXN1/ADAM10/PEAK1/DDX6/YTHDC2/UHMK1/XPO4/KIAA1217/AP4E1/DENND4C/SESTD1/ERBB3/CDKL5/DMXL1/CAMSAP2/BTAF1/ARHGAP21/AKAP1/AGFG1/ZFYVE26/BAZ2B/SECISBP2L/KMT2A/HOMER1/CDKN1B/C1GALT1/SRSF11/CDC14A/JMY/KDM7A/SBF2/FMR1/TNRC6A/MAP2K1/CHUK/F3/FAM168B/ABCA1/MDFIC/CUL5/MED12L/NCOA1/TGFA/TGOLN2/OTUD4/VPS37A/EYA3/PIGA/KIAA0232/RAB14/CBLB/ZDHHC17/ANGEL2/DYRK2/FBN1/ABCD3/MTMR9/USP48/USP33/TME…
	C3=MIR152_3P	Liver	C3	X5LvsW5L	MIR152_3P	315	0.514425	2.7643	1e-10	8.58839e-10	2.99681e-10	3362	tags=47%, list=22%, signal=37%	ARL8B/RPS6KA5/CBLL1/ATXN1/ADAM10/PEAK1/DDX6/YTHDC2/UHMK1/XPO4/KIAA1217/AP4E1/DENND4C/SESTD1/ERBB3/CDKL5/DMXL1/CAMSAP2/BTAF1/ARHGAP21/AKAP1/AGFG1/ZFYVE26/BAZ2B/SECISBP2L/KMT2A/HOMER1/CDKN1B/C1GALT1/SRSF11/CDC14A/JMY/KDM7A/SBF2/FMR1/TNRC6A/MAP2K1/CHUK/F3/FAM168B/ABCA1/MDFIC/CUL5/MED12L/NCOA1/TGFA/TGOLN2/OTUD4/VPS37A/EYA3/PIGA/KIAA0232/RAB14/CBLB/ZDHHC17/ANGEL2/DYRK2/FBN1/ABCD3/MTMR9/USP48/USP33/TME…
	C3=MIR148A_3P	Liver	C3	X5LvsW5L	MIR148A_3P	315	0.513516	2.75942	1e-10	8.58839e-10	2.99681e-10	3362	tags=47%, list=22%, signal=37%	ARL8B/RPS6KA5/CBLL1/ATXN1/ADAM10/PEAK1/DDX6/YTHDC2/UHMK1/XPO4/KIAA1217/AP4E1/DENND4C/SESTD1/ERBB3/CDKL5/DMXL1/CAMSAP2/BTAF1/ARHGAP21/AKAP1/AGFG1/ZFYVE26/BAZ2B/SECISBP2L/KMT2A/HOMER1/CDKN1B/C1GALT1/SRSF11/CDC14A/JMY/KDM7A/SBF2/FMR1/TNRC6A/MAP2K1/CHUK/F3/FAM168B/ABCA1/MDFIC/CUL5/MED12L/NCOA1/TGFA/TGOLN2/OTUD4/VPS37A/EYA3/PIGA/KIAA0232/RAB14/CBLB/ZDHHC17/ANGEL2/DYRK2/FBN1/ABCD3/MTMR9/USP48/USP33/TME…
	C3=MIR145_5P	Liver	C3	X5LvsW5L	MIR145_5P	279	0.520659	2.75062	1e-10	8.58839e-10	2.99681e-10	3512	tags=49%, list=23%, signal=39%	TRIO/UBN2/AKAP9/C2CD5/KLHL18/MED13/ZFHX4/SERINC5/BLTP3A/RIN2/CAMSAP2/RREB1/ASAP2/ARHGAP21/AGFG1/DOCK9/PURA/ABCE1/GALNT1/LRRC8B/CTNND1/BTG1/XRN1/SSH2/ABR/REV3L/TENT4B/PLCE1/UBA6/NAA15/TRIM2/HECTD1/ZBTB20/KDM7A/NET1/HELB/OGT/SOX9/ADD3/NAA40/RCBTB1/ABCA1/MDFIC/LRAT/RANBP2/TPR/CRKL/SEMA6A/MYSM1/ZFYVE9/FLNB/RAB14/AP1G1/TULP4/ETNK1/ELK4/ZBTB6/ARL5B/GMFB/SNTB2/UNC119B/QKI/PALS1/DLC1/CLCN3/AP2B1/LDLRAD3/…
	C3=MIR454_3P	Liver	C3	X5LvsW5L	MIR454_3P	396	0.499705	2.74688	1e-10	8.58839e-10	2.99681e-10	4084	tags=53%, list=27%, signal=40%	RPS6KA5/DDX6/STON2/MBD2/KIAA1217/BTBD7/PIK3CB/PLCB1/ZNF800/DENND4C/SESTD1/CAMSAP2/PTPN4/BTAF1/ARHGAP21/AKAP1/RAP2C/AGFG1/CLTC/CPEB2/ZFYVE26/ABCE1/LGALSL/LONRF3/BTG1/SECISBP2L/DGKH/LMLN/WDFY3/TRIM23/TRIM2/HOXA3/ZBTB20/NACC2/JMY/BRWD1/ACBD3/SBF2/LRRK2/ACSL1/FMR1/DNAJC16/PCNX1/TFCP2L1/KIF13A/EDN1/ZBTB4/SPART/MDFIC/TEX2/SLC44A1/ALDH3A2/ARAP2/MED12L/SBNO1/ERBIN/ASXL2/LRP12/CD2AP/VPS13D/PURG/DYNLL2/VPS…
	C3=MIR4465	Liver	C3	X5LvsW5L	MIR4465	392	0.498328	2.74173	1e-10	8.58839e-10	2.99681e-10	3190	tags=43%, list=21%, signal=35%	ADRA1A/NEK1/BBX/CELF2/UBN2/CREBZF/TNRC6B/LNX2/KLHL18/MAT2A/FAM199X/PHF6/MAP3K7/JAG1/ZFHX4/RAB21/PLCB1/G2E3/REEP3/ZNF608/SLC4A4/RCOR1/DMXL1/MDN1/ARHGAP21/USP9X/RAP2C/CLASP2/BAZ2B/PELI2/EP300/REST/DGKH/TNPO1/SSH2/LMLN/SKP2/RNF141/NAA15/MTDH/LARP1/TMEM260/BRWD1/SENP5/HGF/TNRC6A/PCNX1/ATF2/SLC19A2/PLEKHH1/RCBTB1/CHD1/BFAR/NCEH1/TAOK1/MTM1/SBNO1/FHIP1A/SLC22A23/UBR3/RNF6/KLHL42/ICE1/OTUD4/SSX2IP/PAK2/…
	C3=MIR4666A_3P	Liver	C3	X5LvsW5L	MIR4666A_3P	493	0.486048	2.73824	1e-10	8.58839e-10	2.99681e-10	3067	tags=42%, list=20%, signal=35%	PPM1K/ZC3H4/CCDC186/AKAP9/USF3/NT5C2/CREBZF/NKTR/CMTM4/MBD2/FAN1/CLOCK/LYSMD3/ARMC8/HMGXB4/ANK3/VLDLR/BPNT2/JAG1/PTAR1/ZDHHC21/ZNF800/SENP7/BICD2/DENND4A/MARCHF6/GTF3C3/SLC4A4/PHIP/DMXL1/CNOT6L/BTAF1/ASAP2/GTF3C4/RAP2C/MECOM/MYCBP2/ESF1/PURA/ZFY/LRRC8B/GTF2A1/DGKH/PPP1R21/NEK7/PREX2/LMLN/HOMER1/UTRN/NAA15/NAA25/STRN/TMOD3/KDM7A/KDM6A/SOX9/KRAS/WDR7/PLEKHH1/F3/HECTD2/USP34/CHD1/MALT1/AHR/TAOK1/IRS…
	C3=MIR5195_3P	Liver	C3	X5LvsW5L	MIR5195_3P	283	0.514012	2.72672	1e-10	8.58839e-10	2.99681e-10	3512	tags=49%, list=23%, signal=38%	TRIO/UBN2/AKAP9/C2CD5/KLHL18/MED13/ZFHX4/SERINC5/BLTP3A/RIN2/CAMSAP2/RREB1/ASAP2/ARHGAP21/AGFG1/DOCK9/PURA/ABCE1/GALNT1/LRRC8B/CTNND1/BTG1/XRN1/SSH2/ABR/REV3L/TENT4B/PLCE1/UBA6/NAA15/TRIM2/HECTD1/ZBTB20/KDM7A/NET1/HELB/OGT/SOX9/ADD3/NAA40/RCBTB1/ABCA1/MDFIC/LRAT/TPR/CRKL/SEMA6A/MYSM1/ZFYVE9/FLNB/RAB14/AP1G1/TULP4/ETNK1/ELK4/ZBTB6/ARL5B/GMFB/SNTB2/UNC119B/QKI/PALS1/DLC1/CLCN3/AP2B1/LDLRAD3/ANKRD28…
	C3=MIR6507_5P	Liver	C3	X5LvsW5L	MIR6507_5P	303	0.509389	2.72628	1e-10	8.58839e-10	2.99681e-10	3015	tags=45%, list=20%, signal=36%	ADRA1A/BBX/TRIO/RBM26/HYCC2/SLC1A2/ABAT/HIF1A/RIF1/ANK3/VLDLR/ZBTB41/AP4E1/PTAR1/ZDHHC21/RALGAPA1/BICD2/CEP135/SSPN/CAMSAP2/ALG10B/MAP3K2/A1CF/LRRTM3/GAPVD1/HACD3/DOCK9/LUC7L2/FMC1-LUC7L2/ENTPD7/NEK7/KLHL28/NAA25/ZNRF2/ZBTB20/USH2A/RPS6KA3/ACSL1/SAMD12/KIF13A/HECTD2/AHR/LRAT/IFT70A/PGGT1B/NCOA1/ERBIN/CRKL/PHC3/ZNF652/ZFP36L1/TRIM33/ASCC3/MYSM1/SLC4A7/OTUD4/PDE5A/PAK2/STAU2/ATXN7/LPP/SLAIN2/FAM8A1…
	C3=MIR4668_3P	Liver	C3	X5LvsW5L	MIR4668_3P	282	0.513942	2.72177	1e-10	8.58839e-10	2.99681e-10	2699	tags=43%, list=18%, signal=36%	CCDC186/UBN2/ATAD2B/NPHP3/C2CD5/HYCC2/CLOCK/LYSMD3/ANK3/EDEM3/BTBD7/ZDHHC21/LARP4/PHIP/CEP135/PLEKHM3/PTPN4/ATE1/ONECUT2/MSI2/CPEB2/AP1AR/BCL9/ABCE1/ZFY/PELI2/TNPO1/XRN1/KMT2A/WDFY3/TCF4/KLHL28/VPS36/TC2N/EPM2AIP1/ERCC6/INO80D/ACBD3/SOX5/FMR1/SIKE1/SPIN4/HECTD2/CUL5/RANBP2/CLINT1/FHIP1A/SEC24A/USP38/FAM91A1/MEF2A/FGD4/SPACA9/SLAIN2/HLTF/MDM1/DYRK2/UBP1/EIF5B/BRAF/EPC2/PPFIBP1/SLC35A3/CELF1/ARFGEF…
	C3=MIR5680	Liver	C3	X5LvsW5L	MIR5680	422	0.488538	2.71053	1e-10	8.58839e-10	2.99681e-10	3616	tags=48%, list=24%, signal=38%	OSBPL3/ATXN1/ADAM10/STON2/HYCC2/CHD6/GPATCH2L/DDX46/LNX2/MMP24/ZNF704/CLOCK/VLDLR/CENPC/EDEM3/UHMK1/BPNT2/PHF6/GABPA/SENP7/DENND4A/TCF12/PRKACB/SESTD1/LARP4/DPH6/PHIP/SS18/TMEM123/FHIP2A/SLF1/SSPN/CTCFL/FAT1/CAMSAP2/AFDN/ALG10B/MAP3K2/HACD3/ONECUT2/OSBP2/DOCK9/CPEB2/KIAA1549/GALNT1/EP300/BTG1/SECISBP2L/COL5A2/WDFY3/FEM1C/REV3L/NAA15/EPM2AIP1/SYNPO2/STRN/APPBP2/TMOD3/POU2F1/SEL1L/PCNX1/SLC19A2/LAR…
	C3=MIR130B_3P	Liver	C3	X5LvsW5L	MIR130B_3P	369	0.494821	2.70592	1e-10	8.58839e-10	2.99681e-10	4084	tags=53%, list=27%, signal=39%	RPS6KA5/DDX6/STON2/MBD2/BTBD7/PIK3CB/PLCB1/ZNF800/DENND4C/CAMSAP2/PTPN4/BTAF1/ARHGAP21/AKAP1/RAP2C/AGFG1/CLTC/ZFYVE26/ABCE1/LGALSL/LONRF3/BTG1/SECISBP2L/LMLN/WDFY3/TRIM2/HOXA3/ZBTB20/NACC2/JMY/BRWD1/ACBD3/SBF2/ACSL1/FMR1/DNAJC16/PCNX1/TFCP2L1/KIF13A/EDN1/ZBTB4/SPART/MDFIC/TEX2/SLC44A1/ARAP2/SBNO1/ERBIN/ASXL2/LRP12/CD2AP/VPS13D/PURG/DYNLL2/VPS37A/ZFYVE9/LRP6/PIGA/BPTF/CBLB/KLF7/FAT3/CEP170/MDM4/AC…
	C3=MIR3666	Liver	C3	X5LvsW5L	MIR3666	364	0.496148	2.70571	1e-10	8.58839e-10	2.99681e-10	4125	tags=54%, list=27%, signal=40%	RPS6KA5/DDX6/STON2/MBD2/BTBD7/PIK3CB/PLCB1/ZNF800/DENND4C/CAMSAP2/PTPN4/BTAF1/ARHGAP21/AKAP1/RAP2C/AGFG1/CLTC/ZFYVE26/LGALSL/LONRF3/BTG1/SECISBP2L/LMLN/WDFY3/TRIM2/HOXA3/ZBTB20/NACC2/JMY/BRWD1/ACBD3/SBF2/LRRK2/ACSL1/FMR1/DNAJC16/PCNX1/TFCP2L1/KIF13A/EDN1/ZBTB4/SPART/MDFIC/TEX2/SLC44A1/ARAP2/SBNO1/ERBIN/ASXL2/LRP12/CD2AP/VPS13D/PURG/DYNLL2/VPS37A/ZFYVE9/LRP6/PIGA/BPTF/CBLB/KLF7/FAT3/CEP170/MDM4/AC…
	C3=MIR301A_3P	Liver	C3	X5LvsW5L	MIR301A_3P	363	0.495787	2.70302	1e-10	8.58839e-10	2.99681e-10	4084	tags=53%, list=27%, signal=39%	RPS6KA5/DDX6/STON2/MBD2/BTBD7/PIK3CB/PLCB1/ZNF800/DENND4C/CAMSAP2/PTPN4/BTAF1/ARHGAP21/AKAP1/RAP2C/AGFG1/CLTC/ZFYVE26/LGALSL/LONRF3/BTG1/SECISBP2L/LMLN/WDFY3/TRIM2/HOXA3/PXYLP1/ZBTB20/NACC2/JMY/BRWD1/ACBD3/SBF2/ACSL1/FMR1/DNAJC16/PCNX1/TFCP2L1/KIF13A/EDN1/ZBTB4/SPART/MDFIC/TEX2/SLC44A1/ARAP2/SBNO1/ERBIN/ASXL2/LRP12/CD2AP/VPS13D/PURG/DYNLL2/VPS37A/ZFYVE9/LRP6/PIGA/BPTF/CBLB/KLF7/FAT3/CEP170/MDM4/A…
	C3=MIR130A_3P	Liver	C3	X5LvsW5L	MIR130A_3P	367	0.494281	2.7009	1e-10	8.58839e-10	2.99681e-10	4084	tags=53%, list=27%, signal=40%	RPS6KA5/DDX6/STON2/MBD2/BTBD7/PIK3CB/PLCB1/ZNF800/DENND4C/CAMSAP2/PTPN4/BTAF1/ARHGAP21/AKAP1/RAP2C/AGFG1/CLTC/ZFYVE26/LGALSL/LONRF3/BTG1/SECISBP2L/LMLN/WDFY3/TRIM2/HOXA3/ZBTB20/NACC2/JMY/BRWD1/ACBD3/SBF2/ACSL1/FMR1/DNAJC16/PCNX1/TFCP2L1/KIF13A/EDN1/ZBTB4/SPART/MDFIC/TEX2/SLC44A1/ARAP2/SBNO1/ERBIN/ASXL2/LRP12/CD2AP/VPS13D/PURG/DYNLL2/VPS37A/ZFYVE9/LRP6/PIGA/BPTF/CBLB/KLF7/FAT3/CEP170/MDM4/ACSL4/EP…
	C3=MIR4295	Liver	C3	X5LvsW5L	MIR4295	363	0.494968	2.69855	1e-10	8.58839e-10	2.99681e-10	4084	tags=53%, list=27%, signal=39%	RPS6KA5/DDX6/STON2/MBD2/BTBD7/PIK3CB/PLCB1/ZNF800/DENND4C/CAMSAP2/PTPN4/BTAF1/ARHGAP21/AKAP1/RAP2C/AGFG1/CLTC/ZFYVE26/LGALSL/LONRF3/BTG1/SECISBP2L/LMLN/WDFY3/TRIM2/HOXA3/ZBTB20/NACC2/JMY/BRWD1/ACBD3/SBF2/ACSL1/FMR1/DNAJC16/PCNX1/TFCP2L1/KIF13A/EDN1/ZBTB4/SPART/MDFIC/TEX2/SLC44A1/ARAP2/SBNO1/ERBIN/ASXL2/LRP12/CD2AP/VPS13D/PURG/DYNLL2/VPS37A/ZFYVE9/LRP6/PIGA/BPTF/CBLB/KLF7/FAT3/CEP170/MDM4/ACSL4/EP…
	C3=MIR301B_3P	Liver	C3	X5LvsW5L	MIR301B_3P	362	0.494355	2.69696	1e-10	8.58839e-10	2.99681e-10	4084	tags=53%, list=27%, signal=39%	RPS6KA5/DDX6/STON2/MBD2/BTBD7/PIK3CB/PLCB1/ZNF800/DENND4C/CAMSAP2/PTPN4/BTAF1/ARHGAP21/AKAP1/RAP2C/AGFG1/CLTC/ZFYVE26/LGALSL/LONRF3/BTG1/SECISBP2L/LMLN/WDFY3/TRIM2/HOXA3/ZBTB20/NACC2/JMY/BRWD1/ACBD3/SBF2/ACSL1/FMR1/DNAJC16/PCNX1/TFCP2L1/KIF13A/EDN1/ZBTB4/SPART/MDFIC/TEX2/SLC44A1/ARAP2/SBNO1/ERBIN/ASXL2/LRP12/CD2AP/VPS13D/PURG/DYNLL2/VPS37A/ZFYVE9/LRP6/PIGA/BPTF/CBLB/KLF7/FAT3/CEP170/MDM4/ACSL4/EP…
	C3=MIR8063	Liver	C3	X5LvsW5L	MIR8063	367	0.492347	2.69033	1e-10	8.58839e-10	2.99681e-10	3236	tags=46%, list=22%, signal=37%	NEK1/LNPK/RBM26/MFSD14B/LNX2/MBD2/ANK3/TMEM245/PHF6/BTBD7/ITGA4/PRPF39/ZNRF3/SLC4A4/BLOC1S6/HOOK1/PTPN4/A1CF/ATE1/MED23/USP9X/MSI2/PRPF40A/REST/DGKH/XRN1/SSH2/TCF4/SP3/REV3L/DNAJB14/DIP2C/C1GALT1/CDC14A/ZNRF2/EML4/CREB3L2/ZBTB20/SNTB1/SCAF8/ASAP1/HP1BP3/ATF2/ARL4A/HECTD2/CPEB4/ZNF518A/BDP1/AGO2/MDFIC/CCNT1/ERBIN/YIPF6/CDC73/HERC3/NR3C2/ZFP36L1/KPNA4/MEGF9/SLC4A7/IPO8/BPTF/PAG1/DNAJB9/SPTLC3/RP2/P…
	C3=MIR548AV_5P_MIR548K	Liver	C3	X5LvsW5L	MIR548AV_5P_MIR548K	271	0.507045	2.68079	1e-10	8.58839e-10	2.99681e-10	3504	tags=51%, list=23%, signal=40%	FUBP1/NOTCH1/BBX/EIF2AK3/EFNA5/FIGN/GPATCH2L/MLH3/ATXN1L/BPNT2/ZBTB41/PTAR1/SERINC5/ZNF800/REEP3/MARCHF6/SS18/GDA/MAP3K2/A1CF/CTNND1/DSP/PREX2/KLHL28/FEM1C/ENC1/TENT4B/KAT6A/NCOR1/KMT5B/APPBP2/POU2F1/SNTB1/NCAPG2/FMR1/KRAS/CARF/ZNF281/WNT5A/FAM168B/TRIP11/MID2/HYCC1/HS2ST1/LRP12/CEP120/OTUD4/LMBR1/MEF2A/CBLB/RSRC2/ZDHHC17/AP1G1/PI4K2B/BRD1/PDZD8/ACSL4/ATRX/CCSER2/ADAMTS1/PPHLN1/TANC1/HYOU1/GPATCH…
	C3=TGCACTT_MIR519C_MIR519B_MIR519A	Liver	C3	X5LvsW5L	TGCACTT_MIR519C_MIR519B_MIR519A	410	0.485215	2.68065	1e-10	8.58839e-10	2.99681e-10	3974	tags=50%, list=26%, signal=38%	LNPK/CELF2/MTMR4/HYCC2/SLC1A2/SNRK/ZNF704/HIF1A/PURB/VLDLR/UBE3A/BTBD7/ZFHX4/ANKRD50/PLCB1/BICD2/KIAA0513/BCL2L2/LARP4/UBR5/MAPK4/LCLAT1/SLF2/GDA/MAP3K2/PTPN4/TMEM64/ASAP2/AKAP13/RAP2C/GATAD2B/CPEB2/KLHL20/TBX3/SELENOI/L3MBTL3/PPP1R21/SSH2/WDFY3/LARP4B/SP3/KMT5B/HOXA3/BRWD1/SOX5/DNAJC16/TNRC6A/OGT/SPOPL/ZBTB4/KPNA3/CDK12/KBTBD2/ERBIN/ASXL2/JAKMIP1/DDX3Y/THRA/SLC4A7/CEP120/FNBP1L/ZFYVE9/PIGA/DNAJB…
	C3=MIR8054	Liver	C3	X5LvsW5L	MIR8054	271	0.506933	2.6802	1e-10	8.58839e-10	2.99681e-10	3504	tags=51%, list=23%, signal=40%	FUBP1/NOTCH1/BBX/EIF2AK3/EFNA5/FIGN/GPATCH2L/MLH3/ATXN1L/BPNT2/ZBTB41/PTAR1/SERINC5/ZNF800/REEP3/MARCHF6/SS18/GDA/MAP3K2/A1CF/CTNND1/DSP/PREX2/KLHL28/FEM1C/ENC1/TENT4B/KAT6A/NCOR1/KMT5B/APPBP2/POU2F1/SNTB1/NCAPG2/FMR1/KRAS/CARF/ZNF281/WNT5A/FAM168B/TRIP11/MID2/HYCC1/HS2ST1/LRP12/CEP120/OTUD4/LMBR1/MEF2A/CBLB/RSRC2/ZDHHC17/AP1G1/PI4K2B/BRD1/PDZD8/ATRX/CCSER2/ADAMTS1/PPHLN1/TANC1/HYOU1/GPATCH11/WWP…
	C3=MIR548E_3P	Liver	C3	X5LvsW5L	MIR548E_3P	437	0.480265	2.67319	1e-10	8.58839e-10	2.99681e-10	3377	tags=45%, list=22%, signal=36%	ARL8B/DIDO1/ATXN1/ADAM10/CCDC186/GPAM/TSTD2/TNRC6B/PURB/TP53BP1/EDEM3/XPO4/MTX3/TMEM245/ZBTB41/PHF6/HNRNPUL2/PIK3CB/ZFHX4/ZDHHC21/SERINC5/DENND4C/RUFY2/SLC4A4/PHIP/ATP2A2/RNF19A/CNOT6L/MAP3K2/FZD4/LRRTM3/HACD3/ARHGAP21/ONECUT2/CLASP2/GALNT1/LUC7L2/GTF2A1/ZFR/REST/DGKH/TNPO1/NEK7/ATXN3/HACE1/KLHL28/SP3/TRAPPC8/TENT4B/SRSF11/CDC14A/ESYT2/ZBTB20/BRWD1/INO80D/FBXW7/SPIN4/MCC/MYEF2/SPOPL/SOX9/ATF2/ZNF…
	C3=MIR545_3P	Liver	C3	X5LvsW5L	MIR545_3P	345	0.492021	2.65964	1e-10	8.58839e-10	2.99681e-10	3754	tags=52%, list=25%, signal=40%	CELF2/ATAD2B/PEAK1/TNRC6B/ZNF704/RIC1/RIF1/PURB/TP53BP1/ATXN1L/ANK3/UHMK1/MTX3/MAP3K7/ZFHX4/ANKRD50/KIF1B/SENP7/BICD2/ZNRF3/UBR5/RCOR1/FOXN2/ONECUT2/USP9X/SECISBP2L/DGKH/INTS6/DIP2C/KMT5B/HECTD1/RBPJ/INO80D/TRIP12/TLCD4/SAMD12/TFDP1/MYEF2/ARL4A/KIF13A/CHUK/VTI1A/PALLD/PCGF3/EFR3A/TASOR2/CDK12/AVL9/USO1/UBR3/LRP12/HRK/TRIM33/SNX29/FAM91A1/FGD4/ADAMTS16/LRP1/MDM1/SLC35A5/PDZD8/DPY19L1/TNKS2/SPTBN1/…
	C3=TGCACTG_MIR148A_MIR152_MIR148B	Liver	C3	X5LvsW5L	TGCACTG_MIR148A_MIR152_MIR148B	285	0.501386	2.65669	1e-10	8.58839e-10	2.99681e-10	3230	tags=45%, list=21%, signal=36%	ARL8B/RPS6KA5/ATXN1/DDX6/TNRC6B/CLOCK/KLHL18/XPO4/KIAA1217/AP4E1/PICALM/ERBB3/UBR1/ATP2A2/SLF2/DMXL1/BTAF1/ARHGAP21/AKAP1/AGFG1/ZFYVE26/EP300/KMT2A/BCL7A/C1GALT1/SRSF11/NAA15/CDC14A/RELCH/RNF44/FMR1/TNRC6A/PLEKHH1/CPEB4/ABCA1/MDFIC/CUL5/TAF4/MLEC/TNPO3/MED12L/NCOA1/TGFA/ATP7A/PDK4/OTUD4/DYNLL2/KIAA0232/LSM14A/MTMR12/TRPS1/FBN1/USP48/USP33/LMTK2/GMFB/PPP6R1/SYNJ1/QKI/DICER1/ARFGEF1/NSD2/CHD9/LTBP1…
	C3=MIR548BC	Liver	C3	X5LvsW5L	MIR548BC	437	0.477078	2.65545	1e-10	8.58839e-10	2.99681e-10	3377	tags=44%, list=22%, signal=35%	ARL8B/DIDO1/ATXN1/ADAM10/CCDC186/GPAM/TSTD2/TNRC6B/PURB/TP53BP1/EDEM3/XPO4/MTX3/TMEM245/ZBTB41/PHF6/HNRNPUL2/PIK3CB/ZFHX4/ZDHHC21/SERINC5/DENND4C/RUFY2/SLC4A4/PHIP/ATP2A2/RNF19A/CNOT6L/MAP3K2/FZD4/LRRTM3/HACD3/ARHGAP21/ONECUT2/CLASP2/GALNT1/LUC7L2/GTF2A1/ZFR/REST/DGKH/TNPO1/NEK7/ATXN3/HACE1/KLHL28/SP3/TRAPPC8/TENT4B/SRSF11/CDC14A/ESYT2/ZBTB20/BRWD1/INO80D/FBXW7/SPIN4/MCC/MYEF2/SPOPL/SOX9/ATF2/ZNF…
	C3=MIR466	Liver	C3	X5LvsW5L	MIR466	358	0.486691	2.65049	1e-10	8.58839e-10	2.99681e-10	3289	tags=45%, list=22%, signal=36%	PPM1K/BCL6/ABCA5/UNKL/CREBZF/HYCC2/INTS2/SHPRH/TNRC6B/YEATS2/PM20D2/CLOCK/HMGXB4/YTHDC2/UBE3A/PIK3CB/GABPA/RALGAPA1/DENND4A/PRPF39/MARCHF6/UBR1/UBR5/PHIP/PROX1/SLF2/MYO9B/PTPN4/BTAF1/LEMD3/ZFY/BAZ2B/PDS5A/DGKH/TNPO1/XRN1/PREX2/HOMER1/ZBTB5/REV3L/ANKRD40/ARFGEF2/EML4/RBPJ/KDM6A/INO80D/RPS6KA3/FBXW7/NET1/RNF44/MAP3K15/BMP10/MERTK/INTS14/KLHL9/ARID2/IRS1/SLC44A1/MACF1/ARAP2/ABI1/KBTBD2/TRIM33/UTY/KL…
	C3=MIR199A_3P_MIR199B_3P	Liver	C3	X5LvsW5L	MIR199A_3P_MIR199B_3P	144	0.552714	2.64898	1e-10	8.58839e-10	2.99681e-10	3827	tags=55%, list=25%, signal=41%	FUBP1/CBLL1/ADAM10/CDK17/FAM199X/PIK3CB/PLCB1/ARHGEF3/MAP3K2/ASAP2/CTNNA2/TBX3/PRPF40A/NID2/NAA25/KDM6A/NET1/KDM5A/ADD3/GRK3/UBQLN1/PLEKHH1/CPEB4/TAOK1/CHAD/MED12L/CDK7/CD2AP/COL12A1/CEP85L/SP1/ETNK1/ATRX/NLRP1/TPPP/MECP2/RAP2A/PTPN3/QKI/G3BP2/SOS2/DNMT3A/NLK/GNA12/RB1/NEDD4/ANKRD44/ZNF217/CXADR/ACVR2A/MPP7/WDR47/PAWR/HIC2/C2orf49/RBM47/ITGB8/TAB2/RAPH1/PTPRZ1/PSD2/KLHL3/RFX3/ADAMTSL3/ZHX1/ATAD1/…
	C3=MIR548A_3P	Liver	C3	X5LvsW5L	MIR548A_3P	437	0.47585	2.64861	1e-10	8.58839e-10	2.99681e-10	3377	tags=44%, list=22%, signal=35%	ARL8B/DIDO1/ATXN1/ADAM10/CCDC186/GPAM/TSTD2/TNRC6B/PURB/TP53BP1/EDEM3/XPO4/MTX3/TMEM245/ZBTB41/PHF6/HNRNPUL2/PIK3CB/ZFHX4/ZDHHC21/SERINC5/DENND4C/RUFY2/SLC4A4/PHIP/ATP2A2/RNF19A/CNOT6L/MAP3K2/FZD4/LRRTM3/HACD3/ARHGAP21/ONECUT2/CLASP2/GALNT1/LUC7L2/GTF2A1/ZFR/REST/DGKH/TNPO1/NEK7/ATXN3/HACE1/KLHL28/SP3/TRAPPC8/TENT4B/SRSF11/CDC14A/ESYT2/ZBTB20/BRWD1/INO80D/FBXW7/SPIN4/MCC/MYEF2/SPOPL/SOX9/ATF2/ZNF…
	C3=MIR548AZ_5P	Liver	C3	X5LvsW5L	MIR548AZ_5P	377	0.48117	2.64571	1e-10	8.58839e-10	2.99681e-10	3370	tags=46%, list=22%, signal=36%	FUBP1/BBX/RPS6KA5/ATXN1/AQP3/NFKB1/TNRC6B/ZNF704/CLOCK/BPNT2/ZBTB41/FAM199X/ZFHX4/ZDHHC21/REEP3/DENND4A/PRKACB/SLC4A4/UBR5/PHIP/SS18/PBRM1/RYBP/GDA/AFDN/MAP3K2/A1CF/KATNAL1/NEO1/MSI2/AGFG1/PPARA/BTG1/DGKH/XRN1/KMT2A/TCF4/TRIM2/APPBP2/BRWD1/POU2F1/NCAPG2/DPP8/RPS6KA3/RRAS2/SPOPL/ATF2/KRAS/ZMYND11/CHD1/CPEB4/MTF2/PTGR2/LRAT/TAOK1/ITGB1/KPNA3/NCOA1/ERBIN/HS2ST1/UBR3/PHC3/CD2AP/ZNF652/TRIM33/TMTC3/WA…
	C3=MIR5580_3P	Liver	C3	X5LvsW5L	MIR5580_3P	219	0.515692	2.64407	1e-10	8.58839e-10	2.99681e-10	2938	tags=43%, list=20%, signal=35%	PRRG4/SLC30A7/PLA2G12A/HYCC2/ANK3/ZDHHC21/SENP7/SESTD1/BLOC1S6/CEP135/ATF7IP/PROX1/ALG10/ALG10B/BTAF1/ATP6V1A/TMEM64/MSI2/LEMD3/CLTC/AP1AR/SELENOI/CDC14A/TRIM2/INO80D/GIGYF2/KIAA2026/ZNF281/WDR7/HECTD2/TAOK1/ARAP2/CASP8AP2/CDK7/RORA/PHC3/MAPK1IP1L/ATP7A/HMBOX1/KPNA4/SLC4A7/MEF2A/WDR44/JADE3/KMT2E/LPP/FBXO27/ZNF407/TNKS2/ATRN/ADAMTS1/AFF4/DICER1/MAP4K3/ATP2B4/LTBP1/HIPK1/CCDC141/ATRNL1/GAB1/TAF2/F…
	C3=MIR548F_3P	Liver	C3	X5LvsW5L	MIR548F_3P	440	0.475274	2.64364	1e-10	8.58839e-10	2.99681e-10	3377	tags=44%, list=22%, signal=35%	ARL8B/DIDO1/ATXN1/ADAM10/CCDC186/GPAM/TSTD2/TNRC6B/PURB/TP53BP1/EDEM3/XPO4/MTX3/TMEM245/ZBTB41/PHF6/HNRNPUL2/PIK3CB/ZFHX4/ZDHHC21/SERINC5/DENND4C/RUFY2/SLC4A4/PHIP/ATP2A2/RNF19A/CNOT6L/MAP3K2/FZD4/LRRTM3/HACD3/ARHGAP21/ONECUT2/CLASP2/GALNT1/LUC7L2/GTF2A1/ZFR/REST/DGKH/TNPO1/NEK7/ATXN3/HACE1/KLHL28/SP3/TRAPPC8/TENT4B/SRSF11/CDC14A/ESYT2/ZBTB20/BRWD1/INO80D/FBXW7/SPIN4/MCC/MYEF2/SPOPL/SOX9/ATF2/ZNF…
	C3=CATTTCA_MIR203	Liver	C3	X5LvsW5L	CATTTCA_MIR203	264	0.500592	2.63569	1e-10	8.58839e-10	2.99681e-10	3832	tags=53%, list=25%, signal=40%	SOX13/CREBZF/ARID1A/KIAA0930/DDX6/HYCC2/SLC1A2/TNRC6B/PURB/CLUH/XPO4/BTBD7/GLCCI1/TCF12/SESTD1/UBR1/ZNF608/SLC4A4/FOXK1/CLASP2/ABCE1/MAPK9/KPNB1/BICRAL/BCL7A/WDFY3/NAA25/RPS6KA3/FMR1/MYEF2/CAPRIN1/SLC12A2/ZNF281/EDN1/FAM228A/ARID2/ZMYND11/CPEB4/AHR/IRS2/STX16/SLC39A9/APC/UBR3/ABL1/ZMYM4/BPTF/KCTD9/ID4/LPP/API5/AP1G1/LMBRD2/SRSF1/TRPS1/EPC2/MECP2/PPM1B/CCDC15/ANP32E/PTPN3/AFF4/ETV1/SYNJ1/ATM/RAB10…
	C3=MIR3129_5P	Liver	C3	X5LvsW5L	MIR3129_5P	143	0.54968	2.63536	1e-10	8.58839e-10	2.99681e-10	3827	tags=55%, list=25%, signal=41%	FUBP1/CBLL1/ADAM10/CDK17/FAM199X/PIK3CB/PLCB1/ARHGEF3/ASAP2/CTNNA2/TBX3/PRPF40A/NID2/NAA25/KDM6A/NET1/KDM5A/ADD3/GRK3/UBQLN1/PLEKHH1/CPEB4/TAOK1/CHAD/MED12L/CDK7/CD2AP/COL12A1/CEP85L/SP1/ETNK1/ATRX/NLRP1/TPPP/MECP2/RAP2A/PTPN3/QKI/G3BP2/SOS2/DNMT3A/NLK/GNA12/RB1/NEDD4/ANKRD44/ZNF217/CXADR/ACVR2A/MPP7/WDR47/PAWR/HIC2/C2orf49/RBM47/ITGB8/TAB2/RAPH1/PTPRZ1/PSD2/KLHL3/RFX3/ADAMTSL3/ZHX1/ATAD1/CREBRF/…
	C3=MIR548T_5P	Liver	C3	X5LvsW5L	MIR548T_5P	374	0.48024	2.63452	1e-10	8.58839e-10	2.99681e-10	3370	tags=45%, list=22%, signal=36%	FUBP1/BBX/RPS6KA5/ATXN1/AQP3/NFKB1/TNRC6B/ZNF704/CLOCK/BPNT2/ZBTB41/FAM199X/ZFHX4/ZDHHC21/REEP3/DENND4A/PRKACB/SLC4A4/UBR5/PHIP/SS18/PBRM1/RYBP/GDA/AFDN/MAP3K2/A1CF/KATNAL1/NEO1/MSI2/AGFG1/PPARA/BTG1/DGKH/XRN1/KMT2A/TCF4/TRIM2/APPBP2/BRWD1/POU2F1/NCAPG2/DPP8/RPS6KA3/RRAS2/SPOPL/ATF2/KRAS/ZMYND11/CHD1/CPEB4/MTF2/PTGR2/LRAT/TAOK1/ITGB1/KPNA3/NCOA1/ERBIN/HS2ST1/UBR3/PHC3/CD2AP/ZNF652/TRIM33/TMTC3/WA…
	C3=MIR548AZ_3P	Liver	C3	X5LvsW5L	MIR548AZ_3P	440	0.473266	2.63247	1e-10	8.58839e-10	2.99681e-10	3377	tags=44%, list=22%, signal=35%	ARL8B/DIDO1/ATXN1/ADAM10/CCDC186/GPAM/TSTD2/TNRC6B/PURB/TP53BP1/EDEM3/XPO4/MTX3/TMEM245/ZBTB41/PHF6/PIK3CB/ZFHX4/ZDHHC21/SERINC5/DENND4C/RUFY2/SLC4A4/PHIP/ATP2A2/RNF19A/CNOT6L/MAP3K2/FZD4/LRRTM3/HACD3/ARHGAP21/ONECUT2/CLASP2/GALNT1/LUC7L2/GTF2A1/ZFR/REST/DGKH/TNPO1/NEK7/ATXN3/HACE1/KLHL28/SP3/TRAPPC8/TENT4B/SRSF11/CDC14A/ESYT2/ZBTB20/BRWD1/INO80D/FBXW7/SPIN4/MCC/MYEF2/SPOPL/SOX9/ATF2/ZNF281/HECTD…
	C3=MIR4524A_5P	Liver	C3	X5LvsW5L	MIR4524A_5P	225	0.509247	2.626	1e-10	8.58839e-10	2.99681e-10	3229	tags=47%, list=21%, signal=38%	CDK17/UBN2/SEC24C/CDC27/TNRC6B/BMPR1A/LIMS3/LIMS4/UHMK1/TMEM245/MAP3K7/ZFHX4/G2E3/PPP2R1B/GSTCD/ZNRF3/PROX1/PTPN4/BTAF1/RREB1/CPEB2/ZC3H13/KANK1/NAA15/CDC14A/HECTD1/FBXW7/MAP2K1/SLC12A2/TAOK1/SEC24A/UBR3/CD2AP/ATP7A/PURG/PLEKHA1/NFE2L1/EPHA7/OCRL/PDZD8/ACSL4/RAB11FIP2/PTPN3/ZNF697/MAPK8/QKI/ASH1L/DENND1B/DYNC1LI2/NSD2/PAFAH1B1/PRDM4/RUNDC3B/PARD6B/AAK1/ZBTB39/DMTF1/STXBP5/SOCS6/RICTOR/MTAP/UBE4B/…
	C3=MIR4524B_5P	Liver	C3	X5LvsW5L	MIR4524B_5P	225	0.509247	2.626	1e-10	8.58839e-10	2.99681e-10	3229	tags=47%, list=21%, signal=38%	CDK17/UBN2/SEC24C/CDC27/TNRC6B/BMPR1A/LIMS3/LIMS4/UHMK1/TMEM245/MAP3K7/ZFHX4/G2E3/PPP2R1B/GSTCD/ZNRF3/PROX1/PTPN4/BTAF1/RREB1/CPEB2/ZC3H13/KANK1/NAA15/CDC14A/HECTD1/FBXW7/MAP2K1/SLC12A2/TAOK1/SEC24A/UBR3/CD2AP/ATP7A/PURG/PLEKHA1/NFE2L1/EPHA7/OCRL/PDZD8/ACSL4/RAB11FIP2/PTPN3/ZNF697/MAPK8/QKI/ASH1L/DENND1B/DYNC1LI2/NSD2/PAFAH1B1/PRDM4/RUNDC3B/PARD6B/AAK1/ZBTB39/DMTF1/STXBP5/SOCS6/RICTOR/MTAP/UBE4B/…
	C3=MIR204_5P	Liver	C3	X5LvsW5L	MIR204_5P	343	0.484968	2.62522	1e-10	8.58839e-10	2.99681e-10	3488	tags=46%, list=23%, signal=36%	ARL8B/ADRA1A/PPM1K/RPS6KA5/CELF2/EIF2AK3/STON2/INTS2/GPATCH2L/TNRC6B/BMPR1A/RERE/FAN1/PIK3CB/ZFHX4/TCF12/IGF2R/ANKRD13C/FZD4/RREB1/TMEM64/AKAP1/ONECUT2/LIG3/NAPG/BCL9/MAPK9/XRN1/ZNF605/LARP4B/UBA6/NAA15/ESYT2/ZBTB20/TMOD3/BRWD1/INO80D/RPS6KA3/FBXW7/HGF/CAPRIN1/ATF2/NAA40/FAM168B/FHIP1B/TAOK1/RUBCN/YPEL2/PCGF3/MEIS2/BIRC2/HYCC1/CRKL/NR3C2/DNAJC13/IPO8/SPOP/RAB14/C2orf68/LATS1/LPP/EPHA7/C9orf72/HLT…
	C3=MIR211_5P	Liver	C3	X5LvsW5L	MIR211_5P	343	0.484968	2.62522	1e-10	8.58839e-10	2.99681e-10	3488	tags=46%, list=23%, signal=36%	ARL8B/ADRA1A/PPM1K/RPS6KA5/CELF2/EIF2AK3/STON2/INTS2/GPATCH2L/TNRC6B/BMPR1A/RERE/FAN1/PIK3CB/ZFHX4/TCF12/IGF2R/ANKRD13C/FZD4/RREB1/TMEM64/AKAP1/ONECUT2/LIG3/NAPG/BCL9/MAPK9/XRN1/ZNF605/LARP4B/UBA6/NAA15/ESYT2/ZBTB20/TMOD3/BRWD1/INO80D/RPS6KA3/FBXW7/HGF/CAPRIN1/ATF2/NAA40/FAM168B/FHIP1B/TAOK1/RUBCN/YPEL2/PCGF3/MEIS2/BIRC2/HYCC1/CRKL/NR3C2/DNAJC13/IPO8/SPOP/RAB14/C2orf68/LATS1/LPP/EPHA7/C9orf72/HLT…
	C3=MIR579_3P	Liver	C3	X5LvsW5L	MIR579_3P	452	0.468728	2.62116	1e-10	8.58839e-10	2.99681e-10	3963	tags=49%, list=26%, signal=37%	DBT/EAF1/NKTR/CMTM4/C2CD5/BMPR1A/ZNF704/MBTPS2/KICS2/RIF1/YTHDC2/XPO4/USP7/SETX/MAP3K7/PJA2/ZFHX4/GABPA/ITGA4/DENND4A/DENND4C/RUFY2/ZNRF3/SLC4A4/PHIP/IPO9/SSPN/CTCFL/LRRTM3/ATE1/PPP2R3A/AGFG1/ENTPD7/BICRAL/DGKH/NEK7/ZNF605/DNAJB14/PRPF4B/DIP2C/TMEM30B/NAA15/MTDH/PNPLA8/USH2A/DPP8/RPS6KA3/NET1/LRRK2/OGT/MYEF2/NCOA5/KLHL9/ZBTB4/FRYL/NCEH1/BZW1/LRAT/TAOK1/CCAR1/IL6ST/RAB23/TPR/APC/YIPF6/CDC73/CD2AP/…
	C3=MIR10399_5P	Liver	C3	X5LvsW5L	MIR10399_5P	325	0.4859	2.62101	1e-10	8.58839e-10	2.99681e-10	2731	tags=42%, list=18%, signal=36%	CCDC186/ATAD2B/NT5C2/ARID1A/STON2/C2CD5/HYCC2/MED13/PHF6/GLCCI1/PRPF39/SS18/IGF2R/DAB2IP/PROX1/LCLAT1/PLEKHM3/CAMSAP2/ITSN1/SPG11/GAPVD1/ONECUT2/MSI2/ZNF780A/TAF1/LEMD3/CPEB2/ENTPD7/COL5A2/XRN1/NEK7/KAT6A/ZNRF2/ABHD18/JMY/SCAF8/NCAPG2/INO80D/RPS6KA3/TLCD4/TFDP1/RRAS2/SLC12A2/NT5DC1/KIF13A/CHUK/KRAS/ZNF281/MYOCD/RCBTB1/BZW1/TAOK1/GFPT1/MTM1/ABI1/APC/SEC24A/CDC73/DOP1B/SETD5/TRIM33/RAB33B/RBM27/STA…
	C3=MIR4422	Liver	C3	X5LvsW5L	MIR4422	415	0.472801	2.6149	1e-10	8.58839e-10	2.99681e-10	3694	tags=47%, list=25%, signal=36%	FUBP1/BBX/ATXN1/CELF2/BACE1/CCDC186/SMARCAD1/GPAM/INTS2/FIGN/GPATCH2L/CDC27/RAB39B/ZNF704/LYSMD3/ARMC8/COG3/KIAA1217/ZBTB41/PJA2/ZDHHC21/ZNF322/RUFY2/ZNF608/FHIP2A/RCOR1/ATP2B1/MYO1C/SSPN/PLEKHM3/ASAP2/ATE1/KLHL20/GTF2A1/CTNND1/REST/SMAD2/NEK7/PREX2/ATXN3/ZBTB5/PRPF4B/SLK/ANKRD40/PRKCE/ARFGEF2/TRIM2/ZBTB20/LRIG3/RBL1/ABLIM1/SPOPL/PCNX1/SEH1L/NT5DC1/KRAS/ADD3/UBQLN1/GCA/F3/TRIP11/TAOK1/IL6ST/PCGF3…
	C3=CTTGTAT_MIR381	Liver	C3	X5LvsW5L	CTTGTAT_MIR381	200	0.516745	2.61078	1e-10	8.58839e-10	2.99681e-10	3083	tags=48%, list=21%, signal=38%	OSBPL3/TLN2/DDX6/MFSD14B/SNRK/MED13/UBE3A/BTBD7/ANKRD50/KIF1B/UBR1/UBR5/RAP2C/MECOM/PDS5A/SSH2/ADGRL1/LARP1/APPBP2/SCAF8/RPS6KA3/ZMYND11/WNT5A/ABCA1/ZNF770/KPNA3/MEIS2/ASXL2/UBR3/PPP4R3B/HMBOX1/MED13L/PURG/PAPOLG/RBSN/LCOR/PHF2/EIF3A/IQSEC2/VCPIP1/ATRN/CACNA1C/RAB11FIP2/EPB41/QKI/BIRC6/SLMAP/DLC1/RHOQ/HIPK1/SEPTIN11/GRM1/PARD6B/KANSL1/HNRNPH2/UBE4A/WAPL/SRRM1/NLK/CXCR4/MSL2/RC3H1/NIN/ACSL3/PDS5B/…
	C3=MIR1305	Liver	C3	X5LvsW5L	MIR1305	466	0.46759	2.60828	1e-10	8.58839e-10	2.99681e-10	4102	tags=50%, list=27%, signal=37%	ATXN1/BCL6/USF3/CREBZF/EAF1/HYCC2/VIRMA/CHD6/LNX2/MBD2/FAN1/CLOCK/BPNT2/FAM199X/ZNF800/REEP3/DENND4A/LARP4/PHIP/BLOC1S6/PROX1/HOOK1/ANKRD13C/UVSSA/GDA/CNOT6L/PPP2R3A/ONECUT2/ZFY/EP300/KPNB1/DGKH/NEK7/LARP4B/SP3/SLK/NAA25/ZNRF2/SYNPO2/ZBTB20/KDM7A/SEL1L/TLCD4/POGLUT3/SPOPL/SOX9/KRAS/UBQLN1/RCBTB1/ZBTB4/ZNF518A/AHR/MDFIC/TAF4/CLINT1/ITGB1/EFR3A/CDK12/SLX4IP/USO1/UBR3/PHC3/GID8/RTTN/KLHL42/TMTC3/EYA…
	C3=MIR507	Liver	C3	X5LvsW5L	MIR507	239	0.50091	2.6044	1e-10	8.58839e-10	2.99681e-10	3532	tags=48%, list=24%, signal=37%	ADAM10/UBN2/UNKL/ARID1A/SLC1A2/CLOCK/ANK3/XPO4/TMEM245/UBE3A/PJA2/SENP7/BICD2/PRKACB/VOPP1/DAB2IP/LCLAT1/ARHGEF3/UVSSA/CTNNA2/USP9X/AGFG1/PDS5A/SECISBP2L/TNPO1/BCL7A/HOMER1/ZBTB5/SP3/REV3L/TENT4B/PRKCE/UBA6/KMT5B/MTDH/RBPJ/RBL1/TLCD4/POGLUT3/NCEH1/TAOK1/APC/MED13L/KIAA0753/SLC4A7/KIAA0232/BPTF/SACM1L/LCOR/ATXN7/ZDHHC17/ELK4/PDE3A/EPC2/ATRN/LPGAT1/GMFB/ZSWIM6/SNTB2/KPNA1/PPHLN1/BRWD3/ASH1L/EOGT/DE…
	C3=MIR519C_3P	Liver	C3	X5LvsW5L	MIR519C_3P	374	0.474457	2.6028	1e-10	8.58839e-10	2.99681e-10	3688	tags=49%, list=25%, signal=38%	SFRP4/RPS6KA5/EFNA5/MTMR4/HYCC2/SNRK/ZNF704/HIF1A/ATXN1L/VLDLR/PRDM16/UBE3A/FAM199X/BTBD7/ZFHX4/FYCO1/PLCB1/BICD2/RUFY2/LARP4/ZNRF3/MAPK4/PROX1/LCLAT1/ANKRD13C/GDA/CAMSAP2/MAP3K2/PTPN4/TMEM64/RAP2C/KLHL20/L3MBTL3/KMT2A/WDFY3/KLHL28/ZBTB5/INTS6/RPRD2/HOXA3/PXYLP1/NACC2/BRWD1/PLIN2/FMR1/DNAJC16/SPOPL/TFCP2L1/KIF13A/MYOCD/ZBTB4/TEX2/PARP1/TAOK1/RUBCN/ARAP2/EFR3A/KBTBD2/ERBIN/ASXL2/PHC3/ZNF652/SETD5/…
	C3=MIR4325	Liver	C3	X5LvsW5L	MIR4325	241	0.499189	2.59822	1e-10	8.58839e-10	2.99681e-10	3573	tags=48%, list=24%, signal=37%	DOCK5/DBT/UNKL/NPHP3/TECPR2/RIC1/CLOCK/PHF6/GLCCI1/PTAR1/FMN1/HNF1B/TMCC3/MYCBP2/CPEB2/AP1AR/BAZ2B/PDS5A/PRPF40A/REST/TNPO1/ZBTB5/TRAF3/ARFGEF2/MTDH/NCAPD3/SYNPO2/FBXW7/ACOX1/MTF2/PALLD/IL6ST/GNPDA1/JMJD1C/RORA/CD2AP/SETD5/DDX3Y/KIF5B/IQGAP2/LSM11/FAM133B/DYRK2/FBN1/BAHCC1/PPHLN1/NCOA2/PATJ/DLC1/ASH1L/RABGAP1L/DYNC1LI2/CHD9/ROBO2/ATL3/SNAI2/HELQ/HIPK1/CCNC/HAS3/AFF1/FNIP1/RAB12/PDZD2/AMMECR1L/FRY…
	C3=MIR664B_3P	Liver	C3	X5LvsW5L	MIR664B_3P	449	0.465119	2.59587	1e-10	8.58839e-10	2.99681e-10	3963	tags=48%, list=26%, signal=37%	DBT/EAF1/NKTR/CMTM4/C2CD5/BMPR1A/ZNF704/MBTPS2/KICS2/RIF1/YTHDC2/USP7/SETX/MAP3K7/PJA2/ZFHX4/GABPA/ITGA4/DENND4A/DENND4C/RUFY2/ZNRF3/SLC4A4/PHIP/IPO9/SSPN/CTCFL/LRRTM3/ATE1/PPP2R3A/AGFG1/ENTPD7/BICRAL/DGKH/ZNF605/DNAJB14/PRPF4B/DIP2C/TMEM30B/NAA15/MTDH/PNPLA8/USH2A/DPP8/RPS6KA3/NET1/LRRK2/OGT/MYEF2/NCOA5/KLHL9/ZBTB4/FRYL/NCEH1/BZW1/LRAT/TAOK1/CCAR1/IL6ST/RAB23/TPR/APC/YIPF6/CDC73/CD2AP/TMTC3/ZMYM…
	C3=MIR519A_3P_MIR519B_3P	Liver	C3	X5LvsW5L	MIR519A_3P_MIR519B_3P	373	0.473238	2.59487	1e-10	8.58839e-10	2.99681e-10	3688	tags=49%, list=25%, signal=38%	SFRP4/RPS6KA5/EFNA5/MTMR4/HYCC2/SNRK/ZNF704/HIF1A/ATXN1L/VLDLR/PRDM16/UBE3A/FAM199X/BTBD7/ZFHX4/FYCO1/PLCB1/BICD2/RUFY2/LARP4/ZNRF3/MAPK4/PROX1/LCLAT1/ANKRD13C/GDA/CAMSAP2/MAP3K2/PTPN4/TMEM64/RAP2C/KLHL20/L3MBTL3/KMT2A/WDFY3/KLHL28/ZBTB5/INTS6/RPRD2/HOXA3/PXYLP1/NACC2/BRWD1/PLIN2/FMR1/DNAJC16/SPOPL/TFCP2L1/KIF13A/MYOCD/ZBTB4/TEX2/PARP1/TAOK1/RUBCN/ARAP2/EFR3A/KBTBD2/ERBIN/ASXL2/PHC3/ZNF652/SETD5/…
	C3=AACTGGA_MIR145	Liver	C3	X5LvsW5L	AACTGGA_MIR145	217	0.507762	2.59076	1e-10	8.58839e-10	2.99681e-10	2498	tags=41%, list=17%, signal=35%	LNPK/CELF2/AKAP9/SLC1A2/MTX3/DAG1/KIF1B/SLC4A4/RIN2/RREB1/ASAP2/AMOTL2/ZFYVE26/SELENOI/CTNND1/XRN1/SSH2/PRRC2C/LARP4B/ABR/REV3L/PLCE1/UBA6/TRIM2/ACVR1B/ACBD3/NET1/SBF2/SOX9/CAPRIN1/ADD3/CPEB4/ABCA1/MDFIC/IRS1/CLINT1/GARRE1/SEMA6A/NBEAL1/TIRAP/EYA3/ZFYVE9/FLNB/LHFPL2/SPOP/RAB14/SACM1L/NFE2L1/AP1G1/LMBRD2/SETD2/ACSL4/VPS13B/SLC25A25/QKI/PALS1/ARHGAP24/CHKB/ANKRD28/BEND4/ANGPT2/SNX27/YTHDC1/PHLDB2/A…
	C3=MIR5006_3P	Liver	C3	X5LvsW5L	MIR5006_3P	321	0.480909	2.59025	1e-10	8.58839e-10	2.99681e-10	3488	tags=46%, list=23%, signal=36%	RPS6KA5/CELF2/EFNA5/ICE2/ROR1/TNRC6B/BMPR1A/ZNF704/ARMC8/EDEM3/BPNT2/PIK3CB/KIF1B/TCF12/BCL2L2/GTF3C3/IGF2R/PROX1/PLEKHM3/MAP3K2/RREB1/TMEM64/ONECUT2/ALDH6A1/LIG3/ERC1/MAPK9/ENTPD7/BCL7A/ZNF605/LARP4B/RPRD2/UBA6/NAA15/TRIM2/ZBTB20/TMOD3/INO80D/KDM5A/ZNF266/CAPRIN1/ATF2/SLC19A2/NAA40/FHIP1B/TAOK1/ITGB1/YPEL2/CDK12/MEIS2/PGGT1B/HYCC1/ZMYND8/DNAJC13/IPO8/SPOP/C2orf68/LPP/EPHA7/GSPT1/MTMR12/TRPS1/ACS…
	C3=MIR381_3P	Liver	C3	X5LvsW5L	MIR381_3P	408	0.468753	2.58874	1e-10	8.58839e-10	2.99681e-10	3937	tags=52%, list=26%, signal=39%	OSBPL3/TLN2/TRIO/AKAP9/RBM26/USF3/CREBZF/NKTR/CLOCK/LYSMD3/TP53BP1/HMGXB4/ANK3/KIAA1217/BPNT2/BTBD7/KIF1B/ZNF800/DENND4C/GTF3C3/UBR1/PHIP/RYBP/ATF7IP/XPO1/CNOT6L/BTAF1/ARHGAP21/MYCBP2/AGFG1/ZFY/LRRC8B/GTF2A1/DGKH/PPP1R21/LANCL2/RBPJ/SCAF8/KDM6A/RRAS2/SOX9/KRAS/TGS1/F3/USP34/WNT5A/MALT1/AHR/TAOK1/DOP1A/ARAP2/KPNA3/ABI1/RORA/SEC24A/OPA1/PPP4R3B/LRP6/MAST4/PDE5A/LATS1/SLAIN2/PHF2/BRD1/SRSF1/FOXJ3/IQ…
	C3=MIR4755_5P	Liver	C3	X5LvsW5L	MIR4755_5P	321	0.48047	2.58789	1e-10	8.58839e-10	2.99681e-10	3488	tags=46%, list=23%, signal=36%	RPS6KA5/CELF2/EFNA5/ICE2/ROR1/TNRC6B/BMPR1A/ZNF704/ARMC8/EDEM3/BPNT2/PIK3CB/KIF1B/TCF12/BCL2L2/GTF3C3/IGF2R/PROX1/PLEKHM3/MAP3K2/RREB1/TMEM64/ONECUT2/ALDH6A1/LIG3/ERC1/MAPK9/ENTPD7/BCL7A/ZNF605/LARP4B/RPRD2/UBA6/NAA15/TRIM2/ZBTB20/TMOD3/INO80D/KDM5A/ZNF266/CAPRIN1/ATF2/SLC19A2/NAA40/FHIP1B/TAOK1/ITGB1/YPEL2/CDK12/MEIS2/PGGT1B/HYCC1/ZMYND8/DNAJC13/IPO8/SPOP/C2orf68/LPP/EPHA7/GSPT1/MTMR12/TRPS1/ACS…
	C3=MIR105_5P	Liver	C3	X5LvsW5L	MIR105_5P	203	0.510895	2.58582	1e-10	8.58839e-10	2.99681e-10	2478	tags=39%, list=16%, signal=33%	NEK1/PBX1/ROR1/ATAD2B/FIGN/BMPR1A/BMP2K/STT3B/FAT1/SLF2/TMEM64/ASAP2/AMOTL2/RAP2C/MSI2/L3MBTL3/PRPF40A/BICRAL/REST/DGKH/SSH2/VCL/TTC3/DNAJB14/CDC14A/LMO7/SEL1L/SLC12A2/KRAS/MSANTD4/RCBTB1/TEX2/SLC44A1/CDK12/TJP1/UGGT1/PTPN11/HIPK3/KIF5B/C2orf68/API5/TULP4/SLC4A1AP/ELK4/MDM4/CBL/MECP2/WASHC4/SCAPER/CELF1/BRWD3/WWP1/TES/LDLRAD3/CRAMP1/MRAP2/TAF2/STXBP5/YTHDF3/STARD13/PJA1/RNF38/NEDD4/ACSL3/TM9SF3/D…
	C3=MIR450B_5P	Liver	C3	X5LvsW5L	MIR450B_5P	428	0.46493	2.58212	1e-10	8.58839e-10	2.99681e-10	2852	tags=41%, list=19%, signal=34%	PBX1/ADAM10/NFKB1/TRIO/UBN2/ARID1A/NKTR/CHD6/GPATCH2L/YEATS2/PURB/FAN1/ANK3/XPO4/PRDM16/GLCCI1/SERINC5/GABPA/BICD2/PRKACB/UBR1/PHIP/PBRM1/TMEM123/ATF7IP/DAB2IP/LNPEP/UVSSA/PTPN4/ONECUT2/USP9X/RAP2C/AGFG1/PURA/ZFYVE26/GTF2A1/ZBTB43/PDS5A/TNPO1/VPS36/TENT4B/MTDH/ZBTB20/RBPJ/SCAF8/INO80D/TLCD4/TNRC6A/MCC/POGLUT3/SPOPL/NBAS/ABCA1/FRYL/BZW1/CUL5/LRAT/TAOK1/PALLD/RAB23/APC/USO1/YIPF6/CD2AP/HERC3/HIPK3/…
	C3=MIR4255	Liver	C3	X5LvsW5L	MIR4255	164	0.523459	2.58068	1e-10	8.58839e-10	2.99681e-10	2473	tags=45%, list=16%, signal=38%	CDK17/CLOCK/NUP88/ZBTB41/PHF6/RUFY2/LARP4/RABEP1/XPO1/POLR3A/CPEB2/CTNND1/KMT2A/VCL/UTRN/CDKN1B/CDC14A/BOD1L1/ZBTB20/INO80D/ACSL1/SETBP1/CAPRIN1/HECTD2/CPEB4/TRIP11/TAOK1/TASOR2/APC/KDM4A/HMBOX1/KIF5B/LCOR/CEP170/WWTR1/BRD1/ACSL4/CCDC47/ATF7/ATRN/BAHCC1/RAB11FIP2/AFF4/TNRC6C/QKI/MAP4K3/ASH1L/RABGAP1L/DYNC1LI2/ANKRD28/RHOQ/YTHDF3/RICTOR/AMMECR1L/CRK/ARID4A/FRS2/SUCO/NCKAP1/SCRN3/RNF111/USP8/ZNF217…
	C3=MIR557	Liver	C3	X5LvsW5L	MIR557	203	0.509508	2.5788	1e-10	8.58839e-10	2.99681e-10	3532	tags=49%, list=24%, signal=38%	ADAM10/UNKL/ARID1A/SLC1A2/CLOCK/ANK3/TMEM245/UBE3A/PJA2/SENP7/PRKACB/VOPP1/DAB2IP/LCLAT1/UVSSA/CTNNA2/USP9X/AGFG1/PDS5A/SECISBP2L/TNPO1/BCL7A/HOMER1/ZBTB5/SP3/REV3L/VPS36/PRKCE/UBA6/KMT5B/MTDH/RBPJ/TLCD4/POGLUT3/NCEH1/TAOK1/MED13L/KIAA0753/SLC4A7/KIAA0232/BPTF/SACM1L/LCOR/ATXN7/ZDHHC17/PDE3A/EPC2/ATRN/LPGAT1/GMFB/ZSWIM6/KPNA1/PPHLN1/BRWD3/ASH1L/EOGT/DENND1B/WWP1/HIPK1/FST/NR2C2/RFX7/RB1/AGO3/KHDR…
	C3=MIR300	Liver	C3	X5LvsW5L	MIR300	408	0.466266	2.57501	1e-10	8.58839e-10	2.99681e-10	3937	tags=51%, list=26%, signal=39%	OSBPL3/TLN2/TRIO/AKAP9/RBM26/USF3/CREBZF/NKTR/CLOCK/LYSMD3/TP53BP1/HMGXB4/ANK3/KIAA1217/BPNT2/BTBD7/KIF1B/ZNF800/DENND4C/MARCHF6/GTF3C3/UBR1/PHIP/RYBP/ATF7IP/XPO1/CNOT6L/BTAF1/ARHGAP21/MYCBP2/AGFG1/ZFY/LRRC8B/GTF2A1/DGKH/PPP1R21/LANCL2/RBPJ/SCAF8/KDM6A/SOX9/KRAS/TGS1/F3/USP34/WNT5A/MALT1/AHR/TAOK1/DOP1A/ARAP2/KPNA3/ABI1/RORA/SEC24A/OPA1/PPP4R3B/LRP6/MAST4/PDE5A/LATS1/SLAIN2/PHF2/BRD1/SRSF1/FOXJ3/…
	C3=MIR7853_5P	Liver	C3	X5LvsW5L	MIR7853_5P	204	0.508005	2.57446	1e-10	8.58839e-10	2.99681e-10	2478	tags=39%, list=16%, signal=33%	NEK1/PBX1/ROR1/ATAD2B/FIGN/BMPR1A/BMP2K/STT3B/FAT1/SLF2/TMEM64/ASAP2/AMOTL2/RAP2C/MSI2/L3MBTL3/PRPF40A/BICRAL/REST/DGKH/SSH2/VCL/TTC3/DNAJB14/CDC14A/LMO7/SEL1L/SLC12A2/KRAS/MSANTD4/RCBTB1/TEX2/SLC44A1/CDK12/TJP1/UGGT1/PTPN11/HIPK3/KIF5B/C2orf68/API5/TULP4/SLC4A1AP/ELK4/MDM4/CBL/MECP2/WASHC4/SCAPER/CELF1/BRWD3/WWP1/TES/LDLRAD3/CRAMP1/MRAP2/TAF2/STXBP5/YTHDF3/STARD13/PJA1/RNF38/NEDD4/ACSL3/TM9SF3/D…
	C3=MIR9_5P	Liver	C3	X5LvsW5L	MIR9_5P	445	0.461272	2.57322	1e-10	8.58839e-10	2.99681e-10	4092	tags=50%, list=27%, signal=38%	ADRA1A/BBX/BACE1/ARID1A/SHTN1/HYCC2/EHD4/CLOCK/KLHL18/COG3/UHMK1/ZBTB41/FAM199X/AP4E1/PTAR1/ZDHHC21/SERINC5/FYCO1/ITGA4/REEP3/STT3B/PPIP5K1/MARCHF6/PHIP/MYO1C/ICMT/FOXN2/CNOT6L/MAP3K2/ONECUT2/PARG/CPEB2/GALNT1/MICAL2/PPARA/REST/VCL/NID2/UTRN/TRAF3/ARFGEF2/ADGRL1/MTR/ZNF395/ZBTB20/TMEM260/POU2F1/LRRK2/ATF2/SLC19A2/KIF13A/KIRREL1/MYOCD/SPART/CPEB4/FRYL/ESYT1/SHROOM2/SLC39A9/SBNO1/NFIC/HIPK3/PDK4/AR…
	C3=MIR338_5P	Liver	C3	X5LvsW5L	MIR338_5P	419	0.465146	2.57282	1e-10	8.58839e-10	2.99681e-10	3355	tags=43%, list=22%, signal=34%	BBX/DBT/CCDC186/CDK17/AMOTL1/CMTM4/HYCC2/ZNF507/GPATCH2L/NEK4/DDX46/MED13/PJA2/PICALM/SENP7/BICD2/DENND4A/MARCHF6/GTF3C3/ATP2B1/AFDN/ALG10B/CNOT6L/MAP3K2/A1CF/LRRTM3/MECOM/MSI2/TAF1/PURA/BCL9/ZFY/MAPK9/GTF2A1/BAZ2B/DGKH/TNPO1/NEK7/WDFY3/HACE1/FEM1C/SP3/NAA15/KMT5B/NAA25/STRN/INO80D/DPP8/MAP3K15/OGT/POGLUT3/ARID2/HECTD2/CHD1/AHR/ZNF770/TAOK1/CEP104/PALLD/ARAP2/JMJD1C/MID2/RORA/HYCC1/PHC3/ATP7A/SLC…
	C3=ATGTACA_MIR493	Liver	C3	X5LvsW5L	ATGTACA_MIR493	298	0.482206	2.57134	1e-10	8.58839e-10	2.99681e-10	3941	tags=54%, list=26%, signal=41%	RPS6KA5/CELF2/ADAM10/ARID1A/FIGN/MAML3/TNRC6B/MED13/UBE3A/ANKRD50/KIF1B/JUN/ZNF800/LARP4/SS18/RYBP/DAB2IP/ATP2A2/FAT1/BTAF1/FZD4/LRRTM3/DOCK9/PDS5A/CTNND1/BTG1/SSH2/BCL7A/WDFY3/SP3/DIP2C/SRSF11/CDC14A/MTDH/KDM6A/SEL1L/KIAA2026/WNT5A/KCNIP4/CUL5/ITGB1/ACAP2/TJP1/NCOA1/KBTBD2/SLC22A23/LRP12/CDC73/VPS13D/MED13L/KPNA4/DNAJC13/ARID1B/FAM91A1/NAB1/ZDHHC17/ANKRD17/EPHA7/PHF2/LSM14A/NAV2/TRPS1/TBC1D4/MAP…
	C3=MIR1250_3P	Liver	C3	X5LvsW5L	MIR1250_3P	456	0.460063	2.5711	1e-10	8.58839e-10	2.99681e-10	2620	tags=37%, list=17%, signal=31%	FUBP1/ADRA1A/LNPK/CCDC186/EFNA5/ICE2/FRK/SHTN1/STON2/GPATCH2L/ZNF704/BMP2K/RERE/RIF1/CLOCK/CENPC/ZNF274/ZBTB41/ZDHHC21/PICALM/GABPA/G2E3/LARP4/ZNRF3/SLC4A4/PHIP/SS18/MAP3K2/PTPN4/A1CF/ATE1/ONECUT2/MYCBP2/CLTC/ABCE1/LGALSL/PDS5A/SMCHD1/TNPO1/GNAI1/ATXN3/LARP4B/TNKS/UBA6/ARFGEF2/CDC14A/TRIM2/ZNRF2/EML4/TIA1/POU2F1/TLCD4/FEM1B/SAMD12/SPOPL/NCOA5/SLC12A2/ARL4A/TRIP11/IRS1/ZNF652/CCN4/HMBOX1/KPNA4/EPH…
	C3=MIR6504_3P	Liver	C3	X5LvsW5L	MIR6504_3P	339	0.474672	2.56478	1e-10	8.58839e-10	2.99681e-10	2731	tags=41%, list=18%, signal=35%	CCDC186/ATAD2B/NT5C2/ARID1A/STON2/C2CD5/HYCC2/MED13/PHF6/GLCCI1/PRPF39/SS18/IGF2R/DAB2IP/PROX1/LCLAT1/PLEKHM3/CAMSAP2/ITSN1/SPG11/GAPVD1/ONECUT2/MSI2/ZNF780A/TAF1/LEMD3/CPEB2/ENTPD7/COL5A2/XRN1/NEK7/KAT6A/ZNRF2/ABHD18/JMY/SCAF8/NCAPG2/INO80D/RPS6KA3/TLCD4/TFDP1/RRAS2/SLC12A2/NT5DC1/KIF13A/CHUK/KRAS/ZNF281/MYOCD/RCBTB1/BZW1/TAOK1/GFPT1/MTM1/ABI1/APC/SEC24A/CDC73/DOP1B/SETD5/TRIM33/RAB33B/RBM27/STA…
	C3=MIR3606_3P	Liver	C3	X5LvsW5L	MIR3606_3P	333	0.474421	2.56413	1e-10	8.58839e-10	2.99681e-10	3598	tags=47%, list=24%, signal=36%	RPS6KA5/ADAM10/CCDC186/CDK17/SMARCAD1/CREBZF/MED13/ZBTB41/ZFHX4/ZDHHC21/SERINC5/PPP2R1B/ITGA4/TCF12/PRKACB/RUFY2/PHIP/SLC22A5/CNOT6L/SPG11/ASAP2/ALDH6A1/AGFG1/LUC7L2/TNPO1/XRN1/HACE1/FEM1C/SP3/PRPF4B/SLK/STRN/KDM7A/KDM6A/RELCH/TRIP12/TLCD4/FEM1B/FMR1/SLC12A2/NT5DC1/KIF13A/CARF/MTF2/MDFIC/RBBP5/MTM1/IL6ST/ABI1/ASXL2/RNF6/CDC73/TRIM33/TMTC3/WASF3/SLC4A7/VPS37A/LRP6/RBM27/EEA1/CCDC39/NAB1/ANKRD17/HL…
	C3=MIR513A_3P_MIR513C_3P	Liver	C3	X5LvsW5L	MIR513A_3P_MIR513C_3P	406	0.465256	2.56385	1e-10	8.58839e-10	2.99681e-10	4038	tags=51%, list=27%, signal=39%	RPS6KA5/ADAM10/CCDC186/CDK17/SMARCAD1/CREBZF/INTS2/MED13/ZBTB41/ZFHX4/ZDHHC21/SERINC5/PPP2R1B/ITGA4/TCF12/PRKACB/RUFY2/LARP4/PHIP/RYBP/SLC22A5/CNOT6L/SPG11/ASAP2/ALDH6A1/AGFG1/LUC7L2/SELENOI/GOLGA3/TNPO1/XRN1/PREX2/HACE1/HOMER1/FEM1C/SP3/PRPF4B/SLK/STRN/KDM7A/KDM6A/RELCH/TRIP12/TLCD4/FEM1B/FMR1/SLC12A2/NT5DC1/KIF13A/CARF/MTF2/MDFIC/RBBP5/MTM1/IL6ST/ABI1/NCOA1/ASXL2/RNF6/CDC73/TRIM33/TMTC3/WASF3/S…
	C3=MIR6835_3P	Liver	C3	X5LvsW5L	MIR6835_3P	401	0.46356	2.56014	1e-10	8.58839e-10	2.99681e-10	2802	tags=38%, list=19%, signal=32%	FUBP1/ERMP1/BBX/BACE1/GPAM/AKAP9/USF3/FIGN/BMPR1A/ZNF704/PRDM16/YY1AP1/ZBTB41/PTAR1/ANKRD50/KIF1B/PBRM1/TMEM123/FHIP2A/RCOR1/ATP2B1/PLEKHM3/XPO1/FOXK1/MAP3K2/HACD3/ONECUT2/ERC1/DOCK9/LEMD3/ABCE1/PDGFA/ZNF618/REST/NEK7/ATXN3/FEM1C/DIP2C/MTDH/ZBTB20/APPBP2/RBPJ/JMY/SYNJ2/LMO7/SIKE1/INTS14/NT5DC1/UBQLN1/MYOCD/USP34/EFR3A/RAB23/BIRC2/SHISA2/RORA/TTBK2/RNF6/ATP7A/RAB33B/LRP6/DNAJB9/C2orf68/KHSRP/CREB1…
	C3=MIR4789_5P	Liver	C3	X5LvsW5L	MIR4789_5P	339	0.473772	2.55992	1e-10	8.58839e-10	2.99681e-10	3635	tags=48%, list=24%, signal=38%	PPM1K/RBFOX2/ARID1A/C2CD5/HYCC2/SLC1A2/YEATS2/BMPR1A/LYSMD3/ARMC8/HMGXB4/KIAA1217/EXOC1/BTBD7/JAG1/DENND4A/GTF3C3/UBR1/FHIP2A/FOXN2/CAMSAP2/PTPN4/ATP6V1A/AKAP13/MSI2/LEMD3/PURA/BAZ2B/PDS5A/SECISBP2L/DGKH/DGKD/WDFY3/TENT4B/MEF2D/CDKN1B/ARFGEF2/STRN/INO80D/SBF2/RRAS2/SPOPL/SOX9/SEH1L/BMP10/MERTK/USP24/HECTD2/TAOK1/SLC44A1/ACAP2/USP42/ARAP2/CASP8AP2/BROX/CDC73/HIPK3/ASCC3/OTUD4/DYNLL2/KIF5B/ARID1B/L…
	C3=MIR429	Liver	C3	X5LvsW5L	MIR429	472	0.456517	2.55494	1e-10	8.58839e-10	2.99681e-10	3414	tags=44%, list=23%, signal=35%	NOTCH1/ZC3H4/ATXN1/TLN2/SLC30A7/CDK17/ZKSCAN8/ATAD2B/RBFOX2/HYCC2/SLC1A2/FIGN/GPATCH2L/RIC1/ANK3/VLDLR/MED13/EDEM3/PRDM16/GLCCI1/PTAR1/ZDHHC21/YAP1/RAB21/JUN/PICALM/PPP2R1B/PRKACB/MARCHF6/DPH6/IGF2R/SLC35B4/BLTP3A/TLN1/HOOK1/SLF2/FOXN2/RNF19A/CAMSAP2/A1CF/GTF3C4/RAP2C/CLASP2/AGFG1/SECISBP2L/DGKH/TRIM23/TRAPPC8/TENT4B/SLK/ANKRD40/STRN/ZBTB20/TMOD3/KDM7A/RPS6KA3/FBXW7/STK4/ASAP1/ZBTB38/HECTD2/MTF2/…
	C3=MIR551B_5P	Liver	C3	X5LvsW5L	MIR551B_5P	451	0.457836	2.55481	1e-10	8.58839e-10	2.99681e-10	2698	tags=39%, list=18%, signal=33%	ATAD2B/USF3/HSD17B7/LNX2/RERE/MBD2/CLOCK/ARMC8/COG3/BPNT2/MTX3/TMEM245/ZBTB41/BTBD7/JAG1/ZFHX4/ZDHHC21/MYO5B/TCF12/DPH6/PHIP/PROX1/FAT1/HOOK1/MAP3K2/PTPN4/BTAF1/A1CF/MARK2/ONECUT2/RAP2C/PURA/GALNT1/LRRC8B/EP300/SECISBP2L/PRPF40A/MIA2/DGKH/XRN1/SMAD2/SSH2/KLHL28/LARP4B/FEM1C/DNAJB14/TC2N/CDC14A/MTDH/PXYLP1/ZBTB20/INO80D/DPP8/SEL1L/MYEF2/ARL4A/CPEB4/ZNF770/CUL5/CLINT1/SLC44A1/GFPT1/KPNA3/STX16/MEIS…
	C3=TTGCACT_MIR130A_MIR301_MIR130B	Liver	C3	X5LvsW5L	TTGCACT_MIR130A_MIR301_MIR130B	375	0.46509	2.55128	1e-10	8.58839e-10	2.99681e-10	3852	tags=49%, list=26%, signal=38%	ATXN1/DDX6/TNRC6B/CLOCK/BTBD7/PLCB1/ZNF800/LNPEP/LCLAT1/SLF2/GDA/BTAF1/ARHGAP21/AKAP1/RAP2C/AGFG1/CLTC/ZFYVE26/KLHL20/BTG1/KMT2A/WDFY3/KMT5B/TRIM2/HOXA3/BRWD1/RELCH/SOX5/ACSL1/FMR1/DNAJC16/TNRC6A/OGT/SPOPL/ZBTB4/SPART/CPEB4/ABCA1/MDFIC/TAF4/SLC44A1/MLEC/MED12L/NCOA1/ERBIN/ASXL2/NR3C2/JAKMIP1/CEP120/OTUD4/DYNLL2/VPS37A/ZFYVE9/PIGA/BPTF/TERB1/CEP170/AP1G1/MTMR12/TRPS1/ACSL4/ATRX/EPC2/ATRN/MECP2/USP…
	C3=TTTGCAG_MIR518A2	Liver	C3	X5LvsW5L	TTTGCAG_MIR518A2	193	0.50694	2.5484	1e-10	8.58839e-10	2.99681e-10	4140	tags=54%, list=28%, signal=40%	NDRG1/PURB/PHF6/JAG1/PJA2/RAB21/PICALM/PLCB1/SENP7/TCF12/LARP4/PBRM1/RAP2C/AGFG1/LEMD3/CPEB2/NCOR1/HECTD1/CREB3L2/SEH1L/CARF/SPART/CPEB4/AGO2/TAF4/MLEC/TSPAN14/KPNA3/MEIS2/SLC39A9/NR3C2/ZFP36L1/MED13L/KPNA4/ANKRD17/FAM133B/FOXJ3/KIF3B/ATRN/CORO1C/QKI/IGF2BP1/HDAC4/CHD9/ANKRD28/DDX42/SRPK2/PPP1R12A/RBM25/YTHDF3/MSL2/CBFA2T2/RAB6A/MAP3K3/PCGF5/YOD1/ACVR2A/SIPA1L2/TAPT1/STK38/RHOT1/XIAP/GID4/CNNM2/S…
	C3=CTACTGT_MIR199A	Liver	C3	X5LvsW5L	CTACTGT_MIR199A	167	0.516505	2.5484	1e-10	8.58839e-10	2.99681e-10	3254	tags=49%, list=22%, signal=39%	SIK2/CDK17/TNRC6B/VLDLR/EDEM3/GOLGA4/PHF6/BTBD7/SLC4A4/RREB1/ARHGAP21/BAZ2B/SECISBP2L/NID2/MEF2D/RNF141/NAA15/NAA25/EML4/KDM6A/GIGYF2/MAP2K1/RBM39/PLEKHH1/HECTD2/ZBTB4/CPEB4/ABCA1/BZW1/MEIS2/FNBP1L/AP1G1/MTOR/PI4K2B/CBL/AFF4/ETV1/FAM193A/QKI/TANC1/HYOU1/ARHGAP24/TGIF1/PPP1R12A/DNMT3A/RBM25/WAPL/ZNF638/SMARCA2/RBL2/AKT3/ZNF654/YTHDC1/BRSK2/PDS5B/RNF111/CSNK1G1/ACVR2A/ARID4B/EBF3/DPP4/SOBP/ZBTB18/V…
	C3=ATAGGAA_MIR202	Liver	C3	X5LvsW5L	ATAGGAA_MIR202	98	0.563366	2.54631	1e-10	8.58839e-10	2.99681e-10	3724	tags=57%, list=25%, signal=43%	ATXN1/NDRG1/LNPK/EAF1/BICD2/TCF12/LEMD3/BTG1/KMT2A/NAA15/APPBP2/RPS6KA3/ASAP1/KRAS/ERBIN/GID8/ZNF652/TRIM33/MED13L/PLEKHA1/LUZP1/CBL/ANP32E/ATP2B4/ROBO2/ESRP2/LDLRAD3/ARSB/BAG4/MIB1/MSL2/CNOT6/SUCO/ACSL3/MAPK6/USP8/DNAJC10/TGFBR2/DDX3X/NR2F2/HLF/SENP1/STOX2/SORCS1/LHFPL3/RASA1/SSBP2/MEX3B/ESR1/EIF4E3/CPEB3/ELF1/CREBBP/CD28/FAM76B/MED1
	C3=MIR6083	Liver	C3	X5LvsW5L	MIR6083	237	0.490563	2.54598	1e-10	8.58839e-10	2.99681e-10	3308	tags=49%, list=22%, signal=38%	FUBP1/ALKBH8/BCL6/RHBDD1/CREBZF/SLC1A2/XPO4/MTX3/RAB21/RALGAPA1/SENP7/LARP4/MAP3K2/MYCBP2/LEMD3/PURA/GALNT1/IDE/NEK7/PRRC2C/SP3/LRRC31/C1GALT1/KAT6A/RNF141/ZBTB20/SCAF8/LRIG3/INO80D/LMO7/FEM1B/STK4/POGLUT3/CHD1/MANBA/AHR/WNT5B/CCAR1/USP42/RORA/HS2ST1/CD2AP/SLC4A7/TNRC18/KCTD9/ANKRD17/PI4K2B/NIPBL/CSPP1/QKI/SLMAP/LIN28A/DNA2/USP53/CXCR4/RFX7/ZNF280D/LRRC39/NFAT5/IQSEC1/RABGAP1/SPEN/GSK3B/ROCK2/GBF…
	C3=MIR3686	Liver	C3	X5LvsW5L	MIR3686	303	0.475483	2.54481	1e-10	8.58839e-10	2.99681e-10	4110	tags=54%, list=27%, signal=40%	SLC30A7/TRIO/ATAD2B/UNKL/CREBZF/PEAK1/GPATCH2L/ABAT/KDM4C/MED13/KIAA1217/DENND4A/PHIP/SLF2/ARHGEF3/A1CF/PPP2R3A/ONECUT2/MICAL2/L3MBTL3/DGKH/SSH2/PRRC2C/HOMER1/SKP2/NAA15/SYNPO2/PNPLA8/EML4/BRWD1/KDM6A/EML5/METTL4/TNRC6A/MALT1/ABCA1/IRS2/USP42/ARAP2/SLC22A23/PHC3/ASCC3/ZMYND8/LMBR1/ZFYVE9/LRP6/SSX2IP/FGD4/LCOR/SLAIN2/EIF3A/C7orf57/ABCD3/SLC30A4/N4BP2/SLC12A6/TNRC6C/UNC119B/HHIP/SYNJ1/KRIT1/PPHLN1/…
	C3=MIR1185_1_3P_MIR1185_2_3P	Liver	C3	X5LvsW5L	MIR1185_1_3P_MIR1185_2_3P	364	0.465342	2.53771	1e-10	8.58839e-10	2.99681e-10	3621	tags=48%, list=24%, signal=37%	BBX/CCDC186/TRIO/AKAP9/BCL6/NKTR/HYCC2/LYSMD3/HMGXB4/USP7/KIAA1217/PRDM16/ITGA4/UBR1/ZNRF3/FOXN2/ASAP2/MED23/AKAP13/MYCBP2/LEMD3/CPEB2/SECISBP2L/SMARCA4/ATXN3/ENC1/VCL/MEF2D/LANCL2/ARFGEF2/NAA15/INO80D/DPP8/SOX9/HECTD2/ZNF518A/RANBP2/ARAP2/CASP8AP2/LGR5/RORA/ATP7A/HIPK3/ABL1/GOLPH3L/MED13L/ARID1B/LRP6/RBM27/RAB14/PAK2/EEA1/LCOR/LATS1/SLAIN2/MTOR/MDM1/PRR14L/LSM14A/IQGAP2/MTMR12/SEPTIN9/CSPP1/ELK4…
	C3=MIR1284	Liver	C3	X5LvsW5L	MIR1284	216	0.496823	2.53618	1e-10	8.58839e-10	2.99681e-10	3833	tags=53%, list=26%, signal=40%	PPM1K/ATXN1/USF3/RIF1/AKAP10/DENND4A/MARCHF6/UBR5/ATP2A2/GLG1/RREB1/CPEB2/BCL9/EP300/REST/HACE1/REV3L/WDR48/TRIM2/TMEM260/KDM7A/SCAF8/INO80D/TRIP12/FMR1/SLC19A2/TFCP2L1/KIF13A/KRAS/ZNF281/UBQLN1/USP24/TAOK1/IRS1/DOP1A/BROX/RORA/ERBIN/CD8A/ZNF652/PAPOLG/MAST4/RBM27/KMT2E/UTY/ID4/LSM14A/SON/CSPP1/ZNF697/MDC1/MAB21L2/RAB10/SEC24D/TES/SNAI2/GOSR1/MGA/SVIL/NLK/TFB1M/RNF214/STXBP6/ZNF436/ARHGEF12/IREB2…
	C3=MIR655_3P	Liver	C3	X5LvsW5L	MIR655_3P	375	0.461995	2.5343	1e-10	8.58839e-10	2.99681e-10	4045	tags=50%, list=27%, signal=37%	LNPK/ADAM10/CDK17/EFNA5/UBN2/ROR1/CREBZF/CMTM4/SHPRH/RIC1/ATXN1L/BPNT2/MTX3/EXOC1/SENP7/BICD2/SESTD1/MARCHF6/ATP13A3/DPH6/CEP135/BLTP3A/ANKRD13C/CNOT6L/BTAF1/FZD4/AGFG1/DOCK9/GTF2A1/EP300/LGALSL/DGKH/TNPO1/LARP4B/ZC3H13/KANK1/UBA6/MTDH/STRN/TMOD3/JMY/POU2F1/INO80D/RNF44/ADD3/ZNF281/ARID2/HECTD2/ZMYND11/FAM168B/TAOK1/ITGB1/MACF1/EFR3A/SPECC1L/SBNO1/RORA/NCOA1/APC/PPP4R3B/HIPK3/ZMYND8/SNX29/LMBR1/B…
	C3=MIR3681_3P	Liver	C3	X5LvsW5L	MIR3681_3P	359	0.465091	2.53316	1e-10	8.58839e-10	2.99681e-10	3376	tags=42%, list=22%, signal=33%	RPS6KA5/MTMR4/UBN2/GPAM/ROR1/HYCC2/GPATCH2L/ZNF704/RERE/ARMC8/MED13/PHF6/JAG1/ZNF800/UBR1/UBR5/SS18/RYBP/MDN1/TMEM64/ARHGAP21/NEO1/MSI2/BAZ2B/ZNF618/TNPO1/KMT2A/TRIM23/ANKRD40/UBA6/MTDH/HECTD1/USH2A/KDM7A/INO80D/FBXW7/GIGYF2/FEM1B/SAMD12/PCNX1/KIRREL1/WDR7/MTSS2/F3/FRYL/IRS1/USP42/EFR3A/ZC3H12D/MED12L/HYCC1/SEC24A/OPA1/SLC22A23/CRKL/ZNF652/ZFP36L1/HMBOX1/MED13L/ARID1B/NSD1/CREB1/SP1/NAV2/GSPT1/US…
	C3=MIR32_5P	Liver	C3	X5LvsW5L	MIR32_5P	440	0.455327	2.53268	1e-10	8.58839e-10	2.99681e-10	4117	tags=49%, list=27%, signal=37%	NOTCH1/DOCK5/ATXN1/CELF2/ADAM10/CCDC186/TRIO/PEAK1/HYCC2/TECPR2/RIC1/COG3/EDEM3/GOLGA4/PIK3CB/ZFHX4/PTAR1/SERINC5/MARCHF6/FHIP2A/CDKL5/FOXN2/DMXL1/HNF1B/PUS7/MYCBP2/DOCK9/CPEB2/ZDHHC5/GTF2A1/BAZ2B/LONRF3/GOLGA3/REST/TNPO1/ATXN3/MEF2D/RNF141/KMT5B/JMY/BLTP1/FBXW7/RNF44/FMR1/PRRC2B/ACOX1/CPEB4/FHIP1B/TEX2/IRS2/PALLD/NPC1/PCGF3/EFR3A/RAB23/SBNO1/RORA/CD2AP/SETD5/ATP7A/HIPK3/DDX3Y/OTUD4/ARID1B/MAST4/…
	C3=MIR25_3P	Liver	C3	X5LvsW5L	MIR25_3P	388	0.458807	2.53184	1e-10	8.58839e-10	2.99681e-10	3095	tags=40%, list=21%, signal=33%	ATXN1/CELF2/ADAM10/CCDC186/TRIO/PEAK1/HYCC2/TECPR2/RIC1/COG3/EDEM3/GOLGA4/PIK3CB/ZFHX4/PTAR1/SERINC5/MARCHF6/FHIP2A/CDKL5/FOXN2/DMXL1/HNF1B/MYCBP2/DOCK9/CPEB2/ZDHHC5/GTF2A1/BAZ2B/LONRF3/GOLGA3/REST/TNPO1/ATXN3/MEF2D/RNF141/KMT5B/JMY/BLTP1/FBXW7/RNF44/PRRC2B/ACOX1/CPEB4/FHIP1B/TEX2/PALLD/NPC1/PCGF3/EFR3A/RAB23/RORA/HIPK3/DDX3Y/OTUD4/ARID1B/MAST4/LYST/PLEKHA1/LHFPL2/DENND4B/RBM27/RAB14/DNAJB9/CUX1/…
	C3=MIR613	Liver	C3	X5LvsW5L	MIR613	297	0.474483	2.53167	1e-10	8.58839e-10	2.99681e-10	3496	tags=46%, list=23%, signal=36%	FUBP1/PBX1/FBXL14/PEAK1/CLOCK/UHMK1/ZBTB41/PHF6/EEIG1/GLCCI1/PICALM/ZNF800/PHIP/SS18/CDKL5/BTAF1/ATP6V1A/HACD3/TBCK/MECOM/CLTC/TBX3/DGKH/HACE1/UTRN/PRKCE/WDR48/KAT6A/KMT5B/TRIM2/XPO6/FBXW7/NET1/HP1BP3/SOX9/CAPRIN1/ATF2/ZNF281/MYOCD/EDN1/SLC44A1/SLC39A9/NCOA1/HYCC1/CD2AP/HIPK3/ZFP36L1/HMBOX1/FAM91A1/IPO8/HELZ2/CCDC146/KMT2E/NAB1/API5/AP1G1/SRSF1/TNKS2/ZBTB6/CBL/TPPP/USP33/CORO1C/UNC119B/RIMOC1/PAL…
	C3=MIR200C_3P	Liver	C3	X5LvsW5L	MIR200C_3P	462	0.454051	2.5316	1e-10	8.58839e-10	2.99681e-10	3848	tags=49%, list=26%, signal=37%	NOTCH1/ZC3H4/ATXN1/TLN2/SLC30A7/CDK17/ZKSCAN8/ATAD2B/RBFOX2/HYCC2/SLC1A2/FIGN/RIC1/ANK3/VLDLR/MED13/EDEM3/PRDM16/GLCCI1/PTAR1/ZDHHC21/RAB21/JUN/PICALM/PPP2R1B/PRKACB/MARCHF6/DPH6/IGF2R/SLC35B4/BLTP3A/TLN1/HOOK1/SLF2/FOXN2/RNF19A/CAMSAP2/A1CF/GTF3C4/RAP2C/CLASP2/AGFG1/SECISBP2L/DGKH/TRIM23/TRAPPC8/TENT4B/SLK/ANKRD40/STRN/TMOD3/KDM7A/RPS6KA3/FBXW7/STK4/ASAP1/ZBTB38/HECTD2/MTF2/BDP1/YPEL2/NPC1/GARRE…
	C3=MIR7157_5P	Liver	C3	X5LvsW5L	MIR7157_5P	192	0.504557	2.53156	1e-10	8.58839e-10	2.99681e-10	3842	tags=51%, list=26%, signal=38%	ABCA5/PEAK1/CHD6/TNRC6B/ZNF704/HIF1A/GOLGA4/PHF6/BTBD7/PJA2/YAP1/PRKACB/RNF19A/CDC42BPA/PTPN4/SKIC3/MAPK9/TNPO1/KMT2A/WDFY3/SRSF11/ZNRF2/ZBTB20/USH2A/POU2F1/FEM1B/MCC/KLHL9/TSHZ2/CUL5/RUBCN/USP42/RORA/SETD5/SEPSECS/GNL3L/EPHA7/CREB1/ZNF407/ETNK1/UBP1/ELK4/PPM1B/PDCL/RAB11FIP2/GMFB/CDYL2/MIEF1/DICER1/ASH1L/LMBRD1/DYNC1LI2/APPL1/TENM3/GAB1/FNIP1/NR2C2/NSMAF/HNRNPF/FRY/RNF38/FRS2/NEDD4/DCUN1D4/RAB3G…
	C3=MIR200B_3P	Liver	C3	X5LvsW5L	MIR200B_3P	463	0.453515	2.52984	1e-10	8.58839e-10	2.99681e-10	3848	tags=49%, list=26%, signal=37%	NOTCH1/ZC3H4/ATXN1/TLN2/SLC30A7/CDK17/ZKSCAN8/ATAD2B/RBFOX2/HYCC2/SLC1A2/FIGN/RIC1/ANK3/VLDLR/MED13/EDEM3/PRDM16/GLCCI1/PTAR1/ZDHHC21/RAB21/JUN/PICALM/PPP2R1B/PRKACB/MARCHF6/DPH6/IGF2R/SLC35B4/BLTP3A/TLN1/HOOK1/SLF2/FOXN2/RNF19A/CAMSAP2/A1CF/GTF3C4/RAP2C/CLASP2/AGFG1/SECISBP2L/DGKH/TRIM23/TRAPPC8/TENT4B/SLK/ANKRD40/STRN/TMOD3/KDM7A/RPS6KA3/FBXW7/STK4/ASAP1/ZBTB38/HECTD2/MTF2/BDP1/YPEL2/NPC1/GARRE…
	C3=MIR202_5P	Liver	C3	X5LvsW5L	MIR202_5P	104	0.556677	2.52868	1e-10	8.58839e-10	2.99681e-10	3123	tags=48%, list=21%, signal=38%	ALKBH8/USF3/RBFOX2/EAF1/GPATCH2L/ZFHX4/BICD2/TCF12/MARCHF6/CEP135/KMT2A/DNAJB14/NAA15/ZNRF2/ACSL1/FMR1/ASAP1/OGT/KRAS/ERBIN/CWF19L2/GID8/PLEKHA1/CCDC39/CREB1/PDZD8/GOLIM4/ATRN/AAK1/C5orf22/MIB1/PIGN/DNAH5/PHLDB2/RASSF9/C17orf75/RBM41/TGFBR2/ZNF12/ROCK1/NR2F2/SPAG9/MYRF/ADD2/SORCS1/HES5/CUEDC1/PALMD/NFATC3/SLC38A4
	C3=MIR548L	Liver	C3	X5LvsW5L	MIR548L	327	0.468435	2.52592	1e-10	8.58839e-10	2.99681e-10	3589	tags=46%, list=24%, signal=36%	NEK1/BBX/RPS6KA5/NFKB1/CREBZF/FIGN/KICS2/MBD2/PURB/BPNT2/ZBTB41/RAB21/PHIP/SS18/PBRM1/HOOK1/ARHGEF3/CDC42BPA/CNOT6L/MAP3K2/MSI2/AGFG1/GPR155/FEM1C/ZBTB5/PRKAR2A/ZBTB20/APPBP2/RPS6KA3/TLCD4/RRAS2/SPOPL/CAPRIN1/CARF/F3/KCNIP4/TRIP11/ZNF770/PGGT1B/RORA/GOLPH3L/MYSM1/SLC4A7/CEP120/OTUD4/USP38/FAM91A1/MAST4/BRCA2/RP2/HLTF/SP1/PDZD8/SACS/SLC30A4/EPC2/CPNE1/CEP97/N4BP2/ADAMTS1/SYNJ1/PPHLN1/QKI/ERO1A/TBC…
	C3=MIR4310	Liver	C3	X5LvsW5L	MIR4310	251	0.483225	2.52499	1e-10	8.58839e-10	2.99681e-10	3842	tags=49%, list=26%, signal=37%	ABCA5/KIAA0930/PEAK1/CHD6/TNRC6B/ZNF704/HIF1A/UHMK1/GOLGA4/PHF6/BTBD7/PJA2/YAP1/TGM2/PRKACB/RNF19A/CDC42BPA/PTPN4/MSI2/SKIC3/MAPK9/PELI2/TNPO1/KMT2A/WDFY3/PRPF4B/SRSF11/ZBTB20/USH2A/POU2F1/FEM1B/SIKE1/MCC/KIF13A/KLHL9/USP24/TSHZ2/CUL5/RUBCN/USP42/RORA/SETD5/SEPSECS/OTUD4/GNL3L/EPHA7/AP1G1/CREB1/ZNF407/DYRK2/UBP1/ELK4/PPM1B/PDCL/RAB11FIP2/LPGAT1/GMFB/CDYL2/MIEF1/DICER1/ASH1L/LMBRD1/CLCN3/DYNC1LI2/…
	C3=ATATGCA_MIR448	Liver	C3	X5LvsW5L	ATATGCA_MIR448	194	0.501215	2.52458	1e-10	8.58839e-10	2.99681e-10	4022	tags=51%, list=27%, signal=37%	ADAM10/RBM26/ARMC8/VLDLR/BPNT2/ZFHX4/RAB21/BICD2/SS18/FHIP2A/RNF19A/RAP2C/DOCK9/CPEB2/PURA/TBX3/PDS5A/WDFY3/GNAI1/ATXN3/SP3/MTDH/APPBP2/FMR1/STK4/KRAS/ARID2/HECTD2/AHR/IRS2/RANBP2/KPNA3/MED13L/LYST/KCTD9/TPP2/ADD1/KLHL5/BRD1/DYRK2/FOXJ3/CEP97/CACNA1C/CLCN5/RAB11FIP2/ETV1/NCOA2/WWP1/NRIP1/YTHDF3/RICTOR/PCDHGA7/MAF/PLEKHA6/NAV1/PELI1/DPP4/APBB2/RNGTT/PCDHGC4/FAM210B/STT3A/CDK19/ELL2/AFF2/AMMECR1/US…
	C3=TAGCTTT_MIR9	Liver	C3	X5LvsW5L	TAGCTTT_MIR9	214	0.495126	2.52321	1e-10	8.58839e-10	2.99681e-10	3377	tags=49%, list=22%, signal=38%	ATXN1/CELF2/CDK17/CREBZF/TNRC6B/KIAA1217/GOLGA4/PHF6/MAP3K7/ZFHX4/FYCO1/RAP2C/AGFG1/CPEB2/KPNB1/PRPF4B/PRKCE/CKAP5/STK4/DNAJC16/KRAS/RBM39/MSANTD4/ZNF281/ZMYND11/CPEB4/ITGB1/RBBP5/SRCIN1/PLCG1/STX16/ERBIN/LRP12/ZFP36L1/TRIM33/ZMYM4/KCTD9/JADE3/RAB14/EPHA7/PHF2/ATMIN/FAM133B/GSPT1/MTMR12/VCPIP1/MECP2/SOCS4/FRAS1/CCSER2/KRIT1/QKI/PALS1/LMBRD1/HIPK1/PARD6B/HNRNPH2/RSF1/SMARCA2/MIB1/NLK/CRK/TRAPPC11/…
	C3=MIR374C_5P	Liver	C3	X5LvsW5L	MIR374C_5P	374	0.459316	2.51974	1e-10	8.58839e-10	2.99681e-10	4045	tags=49%, list=27%, signal=37%	LNPK/ADAM10/CDK17/EFNA5/UBN2/ROR1/CREBZF/CMTM4/SHPRH/RIC1/ATXN1L/BPNT2/MTX3/EXOC1/SENP7/BICD2/SESTD1/MARCHF6/ATP13A3/DPH6/CEP135/BLTP3A/ANKRD13C/CNOT6L/BTAF1/FZD4/AGFG1/DOCK9/GTF2A1/EP300/LGALSL/DGKH/TNPO1/LARP4B/KANK1/UBA6/MTDH/STRN/TMOD3/JMY/POU2F1/INO80D/RNF44/ADD3/ZNF281/ARID2/HECTD2/ZMYND11/FAM168B/TAOK1/ITGB1/MACF1/EFR3A/SPECC1L/SBNO1/RORA/NCOA1/APC/PPP4R3B/HIPK3/ZMYND8/SNX29/LMBR1/BPTF/FGD…
	C3=MIR92B_3P	Liver	C3	X5LvsW5L	MIR92B_3P	437	0.45236	2.51787	1e-10	8.58839e-10	2.99681e-10	4117	tags=49%, list=27%, signal=37%	NOTCH1/DOCK5/ATXN1/CELF2/ADAM10/CCDC186/TRIO/PEAK1/HYCC2/TECPR2/RIC1/COG3/EDEM3/GOLGA4/PIK3CB/ZFHX4/PTAR1/SERINC5/FHIP2A/CDKL5/FOXN2/DMXL1/HNF1B/PUS7/MYCBP2/DOCK9/CPEB2/ZDHHC5/GTF2A1/BAZ2B/LONRF3/GOLGA3/REST/TNPO1/ATXN3/MEF2D/RNF141/KMT5B/JMY/BLTP1/FBXW7/RNF44/FMR1/PRRC2B/ACOX1/CPEB4/FHIP1B/TEX2/IRS2/PALLD/NPC1/PCGF3/EFR3A/RAB23/SBNO1/RORA/CD2AP/SETD5/ATP7A/HIPK3/DDX3Y/OTUD4/ARID1B/MAST4/LYST/PLE…
	C3=MIR520A_3P	Liver	C3	X5LvsW5L	MIR520A_3P	310	0.469671	2.51629	1e-10	8.58839e-10	2.99681e-10	3398	tags=46%, list=23%, signal=36%	CELF2/BCL6/UNKL/SNRK/MBD2/ARMC8/VLDLR/ZBTB41/FYCO1/ZNF800/REEP3/ZNRF3/TMEM123/ANKRD13C/MAP3K2/CDC23/TMEM64/ZFYVE26/MAPK9/PPARA/BTG1/REST/SMARCC2/ZBTB5/ZC3H13/KMT5B/INO80D/DPP8/RBL1/RPS6KA3/FMR1/SAMD12/SETBP1/ANKRD52/MCC/ASAP1/HP1BP3/USP24/HECTD2/FAM168B/TRIP11/RUBCN/SRCIN1/MED12L/RORA/HS2ST1/SLC22A23/RNF6/HIPK3/NFYA/TNRC18/LYST/SSX2IP/SPOP/FGD4/PAK2/LCOR/CUX1/SLAIN2/ANKRD17/SON/TNKS2/ELK4/PKD2/KI…
	C3=MIR3978	Liver	C3	X5LvsW5L	MIR3978	225	0.487967	2.51627	1e-10	8.58839e-10	2.99681e-10	2775	tags=40%, list=18%, signal=33%	OSBPL3/DOCK5/ZKSCAN8/DDX6/ZNF704/RERE/PURB/CLOCK/PRDM16/PJA2/CNOT6L/ATE1/ONECUT2/OSBP2/DNAJC1/SIAE/DGKH/XRN1/ATXN3/ATXN3L/SP3/TRIM2/TMOD3/JMY/KDM7A/INO80D/ACSL1/PRRC2B/OGT/MYEF2/MYOCD/ARPIN-AP3S2/CHD1/MLEC/YPEL2/AVL9/RORA/SLC22A23/KPNA4/ATXN7/INSYN2A/KIAA1328/ANGEL2/IARS1/LMTK2/KDM3B/WNK1/ARHGAP24/XPR1/NSD2/MTMR1/PDE7A/PDE4DIP/ZNF597/SRPK2/HIPK2/ARSB/AFF1/RICTOR/PDPK1/STXBP6/HOOK3/BTBD8/CBFA2T2/R…
	C3=MIR216A_3P	Liver	C3	X5LvsW5L	MIR216A_3P	413	0.454404	2.51583	1e-10	8.58839e-10	2.99681e-10	3376	tags=43%, list=22%, signal=34%	RPS6KA5/MTMR4/UBN2/GPAM/ROR1/SHTN1/HYCC2/GPATCH2L/RAB39B/ZNF704/RERE/ARMC8/PHF6/JAG1/EEIG1/PTAR1/ZNF800/UBR1/UBR5/SS18/RYBP/MDN1/TMEM64/ARHGAP21/NEO1/ONECUT2/MSI2/BAZ2B/ZNF618/TNPO1/KMT2A/SMAD2/TRIM23/ANKRD40/UBA6/MTDH/HECTD1/ZBTB20/INSR/USH2A/KDM7A/BLTP1/INO80D/FBXW7/GIGYF2/FEM1B/SAMD12/PCNX1/KIRREL1/WDR7/MTSS2/F3/FRYL/IRS1/USP42/EFR3A/ZC3H12D/MED12L/HYCC1/SEC24A/OPA1/SLC22A23/CRKL/ZNF652/ZFP36L…
	C3=MIR520D_3P	Liver	C3	X5LvsW5L	MIR520D_3P	309	0.470175	2.51562	1e-10	8.58839e-10	2.99681e-10	3398	tags=46%, list=23%, signal=37%	CELF2/BCL6/UNKL/SNRK/MBD2/ARMC8/VLDLR/ZBTB41/FYCO1/ZNF800/REEP3/ZNRF3/TMEM123/ANKRD13C/MAP3K2/CDC23/TMEM64/ZFYVE26/MAPK9/PPARA/BTG1/REST/SMARCC2/ZBTB5/ZC3H13/KMT5B/INO80D/DPP8/RBL1/RPS6KA3/FMR1/SAMD12/SETBP1/ANKRD52/MCC/ASAP1/HP1BP3/USP24/HECTD2/FAM168B/TRIP11/RUBCN/SRCIN1/MED12L/RORA/HS2ST1/SLC22A23/RNF6/HIPK3/NFYA/TNRC18/LYST/SSX2IP/SPOP/FGD4/PAK2/LCOR/CUX1/SLAIN2/ANKRD17/SON/TNKS2/ELK4/PKD2/KI…
	C3=MIR10A_5P_MIR10B_5P	Liver	C3	X5LvsW5L	MIR10A_5P_MIR10B_5P	87	0.572149	2.51495	1e-10	8.58839e-10	2.99681e-10	2377	tags=45%, list=16%, signal=38%	BBX/RPS6KA5/FIGN/TNRC6B/MAPKBP1/MAP3K7/BICD2/CRLF3/GALNT1/LRRC8B/BAZ2B/LGALSL/XRN1/POP1/TRIM2/HOXA3/INO80D/ZMYND11/RORA/LRP12/CEP170/CREB1/SON/ZBTB6/RAP2A/HAS3/PATL1/NR2C2/CEP350/JARID2/CRK/POLH/ZNF367/CNOT6/MAP4K4/NCOR2/SNX18/SOBP/SPAG9
	C3=MIR520B_3P_MIR520C_3P_MIR520E_3P	Liver	C3	X5LvsW5L	MIR520B_3P_MIR520C_3P_MIR520E_3P	307	0.470277	2.51453	1e-10	8.58839e-10	2.99681e-10	3398	tags=46%, list=23%, signal=36%	CELF2/BCL6/UNKL/SNRK/MBD2/ARMC8/VLDLR/ZBTB41/FYCO1/ZNF800/REEP3/ZNRF3/TMEM123/MAP3K2/CDC23/TMEM64/ZFYVE26/MAPK9/PPARA/BTG1/REST/SMARCC2/ZBTB5/ZC3H13/KMT5B/INO80D/DPP8/RBL1/RPS6KA3/FMR1/SAMD12/SETBP1/ANKRD52/MCC/ASAP1/HP1BP3/USP24/HECTD2/FAM168B/TRIP11/RUBCN/SRCIN1/MED12L/RORA/HS2ST1/SLC22A23/RNF6/HIPK3/NFYA/TNRC18/LYST/SSX2IP/SPOP/FGD4/PAK2/LCOR/CUX1/SLAIN2/ANKRD17/SON/TNKS2/ELK4/PKD2/KIF3B/KDM1B…
	C3=MIR92A_3P	Liver	C3	X5LvsW5L	MIR92A_3P	440	0.452046	2.51443	1e-10	8.58839e-10	2.99681e-10	4117	tags=49%, list=27%, signal=37%	NOTCH1/DOCK5/ATXN1/CELF2/ADAM10/CCDC186/TRIO/PEAK1/HYCC2/TECPR2/RIC1/COG3/EDEM3/GOLGA4/PIK3CB/ZFHX4/PTAR1/SERINC5/FHIP2A/CDKL5/FOXN2/DMXL1/HNF1B/PUS7/MYCBP2/DOCK9/CPEB2/ZDHHC5/GTF2A1/BAZ2B/LONRF3/GOLGA3/REST/TNPO1/ATXN3/MEF2D/RNF141/KMT5B/JMY/BLTP1/FBXW7/RNF44/FMR1/PRRC2B/ACOX1/CPEB4/FHIP1B/TEX2/IRS2/PALLD/NPC1/PCGF3/EFR3A/RAB23/SBNO1/RORA/CD2AP/SETD5/ATP7A/HIPK3/DDX3Y/OTUD4/ARID1B/MAST4/LYST/PLE…
	C3=MIR7154_5P	Liver	C3	X5LvsW5L	MIR7154_5P	221	0.489111	2.51262	1e-10	8.58839e-10	2.99681e-10	3783	tags=51%, list=25%, signal=39%	PRRG4/CDK17/ZNF704/ANK3/MED13/BTBD7/PIK3CB/ZFHX4/CEP135/ATF7IP/GDA/ITSN1/ASAP2/CLTC/TBX3/DGKH/XRN1/ZBTB20/ZNF700/PEX11A/SEL1L/MYEF2/PAIP2B/KRAS/EDN1/ACAP2/MTM1/RAB23/RORA/ASCC3/ARID1B/PAPOLG/PLEKHA1/NSD1/ATXN7/RSRC2/CUX1/KLHL5/FAM8A1/PI4K2B/MTMR12/GOSR2/SOCS4/CLEC2D/KDM3B/MAPK8/FOXP2/XPR1/MTBP/CLCN3/NRIP1/FN3KRP/TGIF1/WAPL/CERKL/RFX7/LTN1/NIN/TOGARAM1/LCORL/MAF/MAPK6/SESN3/RSBN1L/ASIC5/POLI/EBF3/…
	C3=MIR410_3P	Liver	C3	X5LvsW5L	MIR410_3P	288	0.472955	2.51134	1e-10	8.58839e-10	2.99681e-10	3239	tags=45%, list=22%, signal=36%	OSBPL3/LNPK/CREBZF/EAF1/GPATCH2L/LNX2/KDM4C/BMPR1A/RERE/ARMC8/MED13/ZNF274/ZBTB41/G2E3/RUFY2/PBRM1/CNOT6L/MSI2/ZFY/BAZ2B/PRPF40A/REST/DGKH/TNPO1/PREX2/HACE1/ITPKB/TRIM23/SP3/SLK/UTRN/KAT6A/SRSF11/NAA15/UGGT2/ABHD18/KDM7A/KDM6A/RPS6KA3/GIGYF2/FMR1/POGLUT3/PCNX1/KIRREL1/KLHL9/ARID2/CHD1/CPEB4/MANBA/TSHZ2/CFAP97/GFPT1/WNT5B/TPR/RORA/FHIP1A/ERBIN/VPS13C/UBR3/RNF6/ZBTB34/LCOR/ZNF644/C9orf72/RP2/SP1/ZN…
	C3=MIR129_1_3P_MIR129_2_3P	Liver	C3	X5LvsW5L	MIR129_1_3P_MIR129_2_3P	120	0.540206	2.51125	1e-10	8.58839e-10	2.99681e-10	3325	tags=48%, list=22%, signal=38%	CCDC186/SHISA7/ZNF704/YTHDC2/KIAA1217/PTAR1/STT3B/PRPF39/SESTD1/TMEM64/PRKCE/HECTD1/ABLIM1/ABITRAM/FRYL/BZW1/PARP1/VTI1A/ARAP2/ERBIN/KPNA4/LHFPL2/SACS/RAP2A/BIRC6/CALN1/CLASP1/HMGCS1/TANC2/NMNAT2/RHOU/NUP98/SEC63/COLGALT2/TET3/NFAT5/USP25/RASAL2/RBMS3/FMNL2/CEMIP2/YES1/PHF21A/USP32/EIF3J/DLK1/BAALC/ZNF609/AZIN1/NPTN/KLHL13/CNOT9/N4BP1/PHTF2/RCAN2/GPD1L/TLCD5/MPZL1
	C3=MIR7856_5P	Liver	C3	X5LvsW5L	MIR7856_5P	356	0.460345	2.50595	1e-10	8.58839e-10	2.99681e-10	3905	tags=49%, list=26%, signal=37%	ARL8B/BACE1/CREBZF/ZNF507/CHD6/TNRC6B/MBTPS2/RIF1/CLOCK/HMGXB4/ZBTB41/ZDHHC21/ATP13A3/ERBB3/SLC4A4/HOOK1/DMXL1/MAP3K2/PTPN4/A1CF/RAP2C/ABCE1/TBX3/ZBTB43/LGALSL/IDE/COL5A2/DGKH/XRN1/KLHL28/SP3/REV3L/PANK3/KAT6A/ARFGEF2/CDC14A/TRIM2/HECTD1/RBPJ/TMEM260/INO80D/TLCD4/OGT/SPOPL/SOX9/PCNX1/SEH1L/SLC12A2/KRAS/BZW1/LRAT/IRS2/IRS1/BROX/AVL9/VPS13C/CDC73/PPP4R3B/HIPK3/TRIM33/ICE1/TMTC3/SLC4A7/PURG/USP38/LM…
	C3=MIR6124	Liver	C3	X5LvsW5L	MIR6124	395	0.454643	2.50335	1e-10	8.58839e-10	2.99681e-10	4103	tags=51%, list=27%, signal=38%	OSBPL3/ATXN1/CDK17/UBN2/ZNF507/ZNF704/RERE/FER/ANK3/CENPC/EDEM3/XPO4/USP7/MTX3/DAG1/REEP3/STT3B/CTCF/RUFY2/SESTD1/ZNF608/SS18/RIN2/FOXN2/PLEKHM3/CNOT6L/MAP3K2/A1CF/LRRTM3/GTF3C4/ONECUT2/PELI2/ATXN3/INTS6/VPS36/KAT6A/ZBTB20/BRWD1/POU2F1/INO80D/ABLIM1/SAMD12/POGLUT3/MYOCD/IRS1/CLINT1/RAB23/STX16/DHX57/RORA/OPA1/ZFP36L1/KIF5B/PAPOLG/PAG1/FGD4/PAK2/LCOR/NSD1/INSYN2A/INPP5E/ANKRD17/API5/C9orf72/CREB1/…
	C3=MIR3124_3P	Liver	C3	X5LvsW5L	MIR3124_3P	192	0.49836	2.50046	1e-10	8.58839e-10	2.99681e-10	3379	tags=48%, list=22%, signal=38%	PEAK1/DDX6/FIGN/TNRC6B/RAB39B/MBD2/KLHL18/PLCB1/ZNF322/MARCHF6/GAB3/BLTP3A/ATP6V1A/MSI2/CPEB2/PURA/MAPK9/ZNF618/KPNB1/SMARCC2/TNPO1/NAA15/ZNRF2/SYNPO2/INO80D/LRRK2/GJA5/POGLUT3/SLC44A1/ASXL2/GID8/FNBP1L/LATS1/SLAIN2/AP1G1/LSM11/ELK4/ATRX/VCPIP1/POLR1A/CEP97/BIRC6/WNK1/NEDD1/KDM2A/AAK1/TRABD2B/TANC2/PCYT1A/STXBP5/TRIM44/WDR76/CNOT4/RTN4RL1/GOPC/IFT88/RBM41/MAGI3/LASP1/VGLL3/FLT1/ATP8A1/XPC/FBXO45/…
	C3=TTTGCAC_MIR19A_MIR19B	Liver	C3	X5LvsW5L	TTTGCAC_MIR19A_MIR19B	479	0.446062	2.49962	1e-10	8.58839e-10	2.99681e-10	3591	tags=45%, list=24%, signal=35%	ATXN1/TLN2/BACE1/SHTN1/CGN/DDX6/TNRC6B/CLOCK/ARMC8/KIAA1217/DAG1/BTBD7/RAB21/PLCB1/ZNF800/REEP3/IGF2R/LNPEP/RIN2/LCLAT1/GDA/BTAF1/ITSN1/ASAP2/ARHGAP21/AKAP1/RAP2C/CLTC/ZFYVE26/KLHL20/PPARA/BTG1/L3MBTL3/WDFY3/PRRC2C/FEM1C/ABR/MEF2D/BRWD1/RELCH/SOX5/SBF2/FMR1/DNAJC16/TNRC6A/OGT/F3/ZMYND11/ZBTB4/SPART/CPEB4/ABCA1/ZNF518A/MDFIC/TAF4/MLEC/MACF1/KPNA3/MED12L/ASXL2/JAKMIP1/TRIM33/TGOLN2/DDX3Y/MED13L/KPN…
	C3=MIR373_3P	Liver	C3	X5LvsW5L	MIR373_3P	301	0.466994	2.49945	1e-10	8.58839e-10	2.99681e-10	3398	tags=46%, list=23%, signal=36%	CELF2/BCL6/UNKL/SNRK/MBD2/ARMC8/VLDLR/ZBTB41/FYCO1/ZNF800/REEP3/ZNRF3/TMEM123/ANKRD13C/MAP3K2/CDC23/TMEM64/ZFYVE26/MAPK9/PPARA/BTG1/REST/SMARCC2/ZBTB5/ZC3H13/KMT5B/INO80D/DPP8/RBL1/RPS6KA3/SAMD12/SETBP1/ANKRD52/MCC/ASAP1/HP1BP3/USP24/HECTD2/FAM168B/TRIP11/RUBCN/SRCIN1/MED12L/HS2ST1/SLC22A23/RNF6/HIPK3/NFYA/TNRC18/LYST/SSX2IP/SPOP/FGD4/PAK2/LCOR/CUX1/SLAIN2/ANKRD17/SON/TNKS2/ELK4/PKD2/KIF3B/KDM1B/…
	C3=MIR372_3P	Liver	C3	X5LvsW5L	MIR372_3P	309	0.467106	2.49921	1e-10	8.58839e-10	2.99681e-10	3398	tags=46%, list=23%, signal=36%	CELF2/BCL6/UNKL/SNRK/MBD2/ARMC8/VLDLR/ZBTB41/FYCO1/ZNF800/REEP3/ZNRF3/TMEM123/ANKRD13C/MAP3K2/CDC23/TMEM64/ZFYVE26/MAPK9/PPARA/BTG1/REST/SMARCC2/ZBTB5/ZC3H13/KMT5B/INO80D/DPP8/RBL1/RPS6KA3/FMR1/SAMD12/SETBP1/ANKRD52/MCC/ASAP1/HP1BP3/USP24/HECTD2/FAM168B/TRIP11/RUBCN/SRCIN1/MED12L/RORA/HS2ST1/SLC22A23/RNF6/HIPK3/NFYA/TNRC18/LYST/SSX2IP/SPOP/FGD4/PAK2/LCOR/CUX1/SLAIN2/ANKRD17/SON/TNKS2/ELK4/PKD2/KI…
	C3=TATTATA_MIR374	Liver	C3	X5LvsW5L	TATTATA_MIR374	257	0.475803	2.49863	1e-10	8.58839e-10	2.99681e-10	3920	tags=51%, list=26%, signal=38%	ATXN1/BACE1/ADAM10/SMARCAD1/ABAT/MED13/BICD2/DENND4A/TCF12/CAMSAP2/RREB1/NEO1/LEMD3/PURA/ZDHHC5/EP300/HOMER1/LARP4B/ABR/SP3/TRAPPC8/MEF2D/HECTD1/LARP1/RELCH/FMR1/TNRC6A/CAPRIN1/KIAA2026/ARID2/CPEB4/WNT5A/WNT5B/PCGF3/MED12L/NCOA1/TGFA/RBSN/SP1/EIF3A/OCRL/ATMIN/NIPBL/MTMR12/IQSEC2/SETD2/MECP2/SOCS4/ARHGEF40/IL10/ADGRL2/AFF4/PPP6R1/QKI/HSPA4/ZCCHC24/RAB10/MAP4K3/NUMB/CRIM1/ZCCHC14/LTBP1/SRPK2/PARD6B…
	C3=MIR302E	Liver	C3	X5LvsW5L	MIR302E	445	0.447622	2.49708	1e-10	8.58839e-10	2.99681e-10	3549	tags=44%, list=24%, signal=35%	ATXN1/CELF2/MTMR4/BCL6/UNKL/SNRK/MBD2/ARMC8/VLDLR/UHMK1/PRDM16/ZBTB41/FYCO1/ZNF800/REEP3/ZNF25/ERBB3/ZNRF3/TMEM123/ANKRD13C/MAP3K2/A1CF/CDC23/TMEM64/GATAD2B/ZFYVE26/MAPK9/PPARA/BTG1/REST/DGKH/SMARCC2/FEM1C/ZBTB5/ZC3H13/KMT5B/KDM7A/POU2F1/INO80D/DPP8/RBL1/RPS6KA3/FMR1/SAMD12/SETBP1/ANKRD52/MCC/ASAP1/HP1BP3/USP24/HECTD2/ZMYND11/FAM168B/TRIP11/AHR/TEX2/TAOK1/RUBCN/SRCIN1/MED12L/AVL9/RORA/HS2ST1/ASXL…
	C3=MIR4495	Liver	C3	X5LvsW5L	MIR4495	432	0.449801	2.49582	1e-10	8.58839e-10	2.99681e-10	3403	tags=42%, list=23%, signal=33%	RPS6KA5/STX2/ATXN1/TRIO/CDK17/UBN2/RBM26/CREBZF/ZNF507/GPATCH2/TNRC6B/HIF1A/RERE/PM20D2/LYSMD3/ZBTB41/PHF6/PTAR1/ZDHHC21/RAB21/PICALM/GABPA/CTCF/SESTD1/MARCHF6/ZNRF3/FHIP2A/BLTP3A/ICMT/XPO1/MAP3K2/TMCC3/UPRT/KLHL20/ABCE1/ZFY/LGALSL/REST/DGKH/SMARCC2/TNPO1/HOMER1/VPS36/TENT4B/UTRN/BOD1L1/SYNPO2/PNPLA8/INO80D/SIKE1/TFDP1/RRAS2/KIAA2026/ZNF281/HECTD2/BDP1/AHR/ZNF770/TSHZ2/LRAT/RANBP2/ITGB1/EFR3A/RAB…
	C3=MIR518A_5P_MIR527	Liver	C3	X5LvsW5L	MIR518A_5P_MIR527	234	0.481823	2.49557	1e-10	8.58839e-10	2.99681e-10	3815	tags=50%, list=25%, signal=38%	ATXN1/SLC30A7/EFNA5/RBFOX2/NPHP3/CGN/TNRC6B/MMP24/ANK3/PHF6/ZDHHC21/SERINC5/PLCB1/SENP7/BICD2/TMEM123/PUS7/FZD4/A1CF/GTF2A1/TNPO1/TCF4/TRIM23/KMT5B/SYNPO2/STRN/ZBTB20/KDM7A/INO80D/STK4/MCC/KCNIP4/FRYL/PALLD/RORA/NR3C2/HIPK3/KPNA4/WASF3/SLC4A7/OTUD4/LRP6/LATS1/INSYN2A/ELFN2/KCTD21/SLC35A5/LSM11/ELK4/ACSL4/TNRC6C/CDYL2/SLC35A3/QKI/HNRNPUL1/XPR1/RFC1/CLCN3/FUNDC1/KDM2A/ENPP5/RMND5A/HOOK3/MSL2/CEP350…
	C3=MIR6074	Liver	C3	X5LvsW5L	MIR6074	227	0.482204	2.49356	1e-10	8.58839e-10	2.99681e-10	3111	tags=44%, list=21%, signal=35%	UTP14C/GPAT3/USF3/KDM4C/GOLGA4/ITGA4/PHIP/SSPN/ALG10/MAP3K2/A1CF/GTF2A1/EP300/IDE/TNPO1/SMAD2/ZNF605/WDFY3/TRIM23/SP3/TRAPPC8/TENT4B/NAA15/BRWD1/NCAPG2/SOX5/TRIP12/SETBP1/MCM8/CHUK/MSANTD4/CHD1/CFAP97/CD2AP/RBSN/STAU2/LPP/KIAA1328/AQR/TNKS2/GOLIM4/SOCS4/AFF4/CDYL2/SYNJ1/QKI/ARFGEF1/DLC1/ZNF148/CHD9/MGA/AKAP11/BAG4/DIP2B/RHOU/RFX7/THRB/RAB18/ARFIP1/RSBN1/GXYLT1/ZNF423/PHF20L1/DUSP16/PCGF5/ZC3HAV1L…
	C3=MIR363_3P	Liver	C3	X5LvsW5L	MIR363_3P	394	0.453365	2.49327	1e-10	8.58839e-10	2.99681e-10	4117	tags=49%, list=27%, signal=37%	ATXN1/CELF2/ADAM10/CCDC186/TRIO/PEAK1/HYCC2/TECPR2/RIC1/COG3/EDEM3/GOLGA4/PIK3CB/ZFHX4/PTAR1/MARCHF6/FHIP2A/CDKL5/FOXN2/DMXL1/HNF1B/MYCBP2/DOCK9/CPEB2/ZDHHC5/GTF2A1/BAZ2B/LONRF3/GOLGA3/REST/TNPO1/ATXN3/MEF2D/RNF141/KMT5B/JMY/BLTP1/FBXW7/RNF44/PRRC2B/ACOX1/CPEB4/FHIP1B/TEX2/PALLD/NPC1/PCGF3/EFR3A/RAB23/RORA/CD2AP/SETD5/HIPK3/DDX3Y/OTUD4/ARID1B/MAST4/LYST/PLEKHA1/LHFPL2/DENND4B/RBM27/RAB14/DNAJB9/C…
	C3=MIR367_3P	Liver	C3	X5LvsW5L	MIR367_3P	394	0.453365	2.49327	1e-10	8.58839e-10	2.99681e-10	4117	tags=49%, list=27%, signal=37%	ATXN1/CELF2/ADAM10/CCDC186/TRIO/PEAK1/HYCC2/TECPR2/RIC1/COG3/EDEM3/GOLGA4/PIK3CB/ZFHX4/PTAR1/MARCHF6/FHIP2A/CDKL5/FOXN2/DMXL1/HNF1B/MYCBP2/DOCK9/CPEB2/ZDHHC5/GTF2A1/BAZ2B/LONRF3/GOLGA3/REST/TNPO1/ATXN3/MEF2D/RNF141/KMT5B/JMY/BLTP1/FBXW7/RNF44/PRRC2B/ACOX1/CPEB4/FHIP1B/TEX2/PALLD/NPC1/PCGF3/EFR3A/RAB23/RORA/CD2AP/SETD5/HIPK3/DDX3Y/OTUD4/ARID1B/MAST4/LYST/PLEKHA1/LHFPL2/DENND4B/RBM27/RAB14/DNAJB9/C…
	C3=MIR32_3P	Liver	C3	X5LvsW5L	MIR32_3P	308	0.466257	2.49318	1e-10	8.58839e-10	2.99681e-10	3075	tags=42%, list=20%, signal=34%	BBX/DOCK5/CELF2/USF3/CREBZF/GK/ANK3/VLDLR/YTHDC2/MED13/PTAR1/ZDHHC21/RAB21/GABPA/SENP7/ARHGEF3/XPO1/CNOT6L/PTPN4/LRRTM3/ONECUT2/MYCBP2/EP300/PRPF40A/MIA2/TNPO1/XRN1/PREX2/GNPTAB/LARP4B/SLK/RNF141/STRN/BRWD1/KDM7A/INO80D/FEM1B/CAPRIN1/KRAS/USP24/AHR/IRS1/SYNJ2BP/MTM1/RORA/NR3C2/TRIM33/SEPSECS/DDX3Y/KPNA4/KIF5B/HEATR5A/KCTD9/JADE3/KLHL7/ZDHHC17/RP2/FAM8A1/HPS5/EIF3A/XK/ATRX/FBN1/PDE3A/QKI/NCOA2/BRW…
	C3=MIR922	Liver	C3	X5LvsW5L	MIR922	170	0.505814	2.49209	1e-10	8.58839e-10	2.99681e-10	2481	tags=40%, list=17%, signal=34%	OSBPL3/YLPM1/MTMR4/CREBZF/FIGN/SEC24C/KICS2/ANK3/XPO4/ATP2B1/ATP2A2/PROX1/BTAF1/NEO1/MECOM/MSI2/MICAL2/TNPO1/NEK7/PRKAR2A/ACVR1B/STRN/FBXW7/ACSL1/PAIP2B/ARID2/TAOK1/IRS1/KBTBD2/PHC3/HIPK3/TRIM33/CLIC5/MEF2A/NSD1/LATS1/AP1G1/PI4K2B/PRR14L/SACS/ADGRL2/ARL8A/DICER1/MCTP2/FUNDC1/ANKRD28/KDM2A/UBE4A/KCNC2/STX17/ZBTB39/DMXL2/LATS2/PATL1/AMMECR1L/RC3H1/GCC2/SPTY2D1/TAOK3/SPEN/GSK3B/TLK1/ESRRG/STRN3/TTC2…
	C3=MIR9_3P	Liver	C3	X5LvsW5L	MIR9_3P	311	0.464265	2.49052	1e-10	8.58839e-10	2.99681e-10	3694	tags=49%, list=25%, signal=37%	OSBPL3/HYCC2/FIGN/MYO10/ZNF704/MBTPS2/PURB/KIAA1217/ZBTB41/ZFHX4/ZDHHC21/PPP2R1B/BICD2/GPR17/DENND4A/SESTD1/PHIP/ICMT/GABPB2/RREB1/TMEM64/ONECUT2/CLASP2/AGFG1/MICAL2/PELI2/REST/TNPO1/TENT4B/NAA15/MTDH/BOD1L1/RBPJ/POU2F1/ACBD3/SPOPL/SLC12A2/ARL4A/MSANTD4/ZNF281/ARID2/LARS1/ITGB1/RBBP5/PLCG1/SEC24A/UBR3/ATP7A/HIPK3/FAM91A1/LRP6/KCTD9/RAB14/ID4/CUX1/WWTR1/TNKS2/MTMR12/ACSL4/DYNC2H1/SYNE2/SOCS4/QTRT2…
	C3=MIR4760_3P	Liver	C3	X5LvsW5L	MIR4760_3P	246	0.476927	2.48902	1e-10	8.58839e-10	2.99681e-10	2608	tags=40%, list=17%, signal=34%	RPS6KA5/USF3/KIAA0930/EIF4G1/ARMC8/ANK3/BPNT2/RAB21/PICALM/ACOT2/PHIP/CEP135/PTPN4/LRRTM3/RREB1/LRRC8B/TBX3/BAZ2B/DSP/XRN1/HACE1/FEM1C/DNAJB14/UBA6/APPBP2/ERCC6/KDM7A/SNTB1/INO80D/GIGYF2/FMR1/SPIN4/HECTD2/RBBP5/MID2/SEPSECS/GOLPH3L/MED13L/ZBTB34/KCTD9/KLHL7/EPHA7/ETNK1/IQGAP2/FAM133B/SRSF1/DPY19L1/SON/TNKS2/ABHD6/ZBTB6/VCPIP1/PPM1B/FRAS1/CCSER2/MAPK8/RIMOC1/QKI/ATM/TBC1D8B/STRBP/ROBO2/HELQ/APAF1/…
	C3=MIR320A_3P_MIR320B_MIR320C_MIR320D	Liver	C3	X5LvsW5L	MIR320A_3P_MIR320B_MIR320C_MIR320D	279	0.470549	2.48589	1e-10	8.58839e-10	2.99681e-10	3380	tags=46%, list=22%, signal=37%	ARL8B/UTP14C/PBX1/RBFOX2/HYCC2/FIGN/CFLAR/BMPR1A/HELZ/FHIP2A/CDKL5/GABPB2/DMXL1/CNOT6L/TMEM64/ONECUT2/AGFG1/MAPK9/GTF2A1/PELI2/IDE/TNPO1/GNAI1/TENT4B/TC2N/MTDH/BOD1L1/RBPJ/JMY/SNTB1/ACBD3/FEM1B/SPOPL/CAPRIN1/TFCP2L1/ZNF281/HECTD2/LARS1/MANBA/ITGB1/PALLD/ZKSCAN4/UBR3/PHC3/ZNF652/HIPK3/TGOLN2/FAM91A1/LRP6/RAB14/CUX1/AGPS/RP2/PDZD8/GSPT1/DYNC2H1/PCDHAC2/PPM1B/AFF4/ZSWIM6/ETV1/HSPA4/CALN1/BRWD3/EOGT/…
	C3=MIR4672	Liver	C3	X5LvsW5L	MIR4672	327	0.460285	2.48197	1e-10	8.58839e-10	2.99681e-10	3290	tags=41%, list=22%, signal=32%	LNPK/CELF2/ABCA5/PEAK1/GPATCH2L/PURB/CLOCK/ZBTB41/PJA2/PRPF39/CTCF/UBR5/SS18/RYBP/RIN2/SLF2/ARHGEF3/ALG10B/TMEM64/RAP2C/TAF1/ESF1/BCL9/LRRC8B/TNPO1/WDFY3/GNAI1/REV3L/ANKRD40/CDKN1B/UBA6/RBPJ/FEM1B/PCNX1/KIF13A/KLHL9/ARID2/USP34/LRAT/CFAP97/SLC44A1/PALLD/RAB23/ABI1/APC/CRKL/ZFP36L1/WASF3/OTUD4/RAB14/FAT3/PDZD8/DYRK2/MECP2/MTMR9/BAHCC1/CDYL2/ETV1/MCTP2/ZNF148/LTBP1/PAFAH1B1/ZNF597/ZYG11B/KDM2A/KANS…
	C3=MIR374A_5P	Liver	C3	X5LvsW5L	MIR374A_5P	378	0.451271	2.48052	1e-10	8.58839e-10	2.99681e-10	3929	tags=49%, list=26%, signal=37%	ATXN1/LNPK/ADAM10/SMARCAD1/ATAD2B/SHPRH/ABAT/RIC1/MED13/TMEM245/UBE3A/MYO5B/TMEM123/RABEP1/DMXL1/CAMSAP2/LRRTM3/RREB1/NEO1/MED23/PPP2R3A/MSI2/CCDC191/ZDHHC5/SMAD2/PREX2/KLHL28/HOMER1/ABR/SP3/MEF2D/RPRD2/KAT6A/CDC14A/HECTD1/ABHD18/BRWD1/RELCH/SEL1L/TLCD4/HGF/TFDP1/TNRC6A/SPOPL/KIRREL1/ADD3/CPEB4/WNT5A/AHR/WNT5B/PGGT1B/RORA/NCOA1/LRP12/CDC73/TGFA/SEPSECS/ZBTB34/RBM27/EEA1/SP1/OCRL/ETNK1/NIPBL/TRPS1…
	C3=MIR4719	Liver	C3	X5LvsW5L	MIR4719	458	0.443794	2.47933	1e-10	8.58839e-10	2.99681e-10	2523	tags=34%, list=17%, signal=29%	STX2/PBX1/TRIO/CDK17/P2RY1/SMARCAD1/ABCA5/CREBZF/HYCC2/GPATCH2L/TNRC6B/LNX2/MBD2/FER/MED13/UHMK1/BPNT2/ZBTB41/AP4E1/PJA2/ZFHX4/KIF1B/RAB21/GABPA/PRKACB/SS18/FHIP2A/RCOR1/CDKL5/SSPN/FAT1/RABEP1/CAMSAP2/CNOT6L/KATNAL1/AKAP13/MSI2/AGFG1/CPEB2/ABCE1/MAPK9/ZBTB43/LGALSL/REST/SMAD2/HACE1/KLHL28/PRPF4B/TRAF3/SRSF11/TRIM2/MTDH/ZBTB20/KDM6A/INO80D/IMMT/LRRK2/FMR1/HP1BP3/POGLUT3/ARID2/SLC44A1/TJP1/ABI1/NCO…
	C3=MIR10523_5P	Liver	C3	X5LvsW5L	MIR10523_5P	216	0.48565	2.47915	1e-10	8.58839e-10	2.99681e-10	3246	tags=47%, list=22%, signal=38%	FUBP1/OSBPL3/ZNF207/AMOTL1/USF3/HYCC2/ZNF704/HMGXB4/MAP3K7/RAB21/TCF12/SLC4A4/DPH6/FOXN2/AFDN/MAP3K2/PTPN4/ASAP2/USP9X/SMCHD1/LMLN/WDFY3/FEM1C/PRKCE/POU2F1/HGF/SIKE1/USP24/ACAP2/ARAP2/MED12L/SHISA2/SLX4IP/HIPK3/ZMYND8/MYSM1/PAPOLG/RAB14/PAK2/ID4/SACM1L/LCOR/GTF2E1/WWTR1/NAV2/PPIG/PDCL/ASPH/SNTB2/QKI/MAB21L2/NUMB/ZNF148/RABGAP1L/NUP58/WAPL/TTF2/RAD23B/VPS35/STXBP5/DEPTOR/BEND4/SOST/FRS2/SLC25A40/R…
	C3=GCAAAAA_MIR129	Liver	C3	X5LvsW5L	GCAAAAA_MIR129	166	0.502683	2.47781	1e-10	8.58839e-10	2.99681e-10	4170	tags=55%, list=28%, signal=40%	CELF2/TRIO/BCL6/DDX6/FIGN/JAG1/RAB21/ZNF608/FHIP2A/DAB2IP/GALNT1/EP300/PDS5A/CTNND1/SP3/TENT4B/FBXW7/FMR1/ZNF281/EFR3A/PLCG1/MEIS2/APC/NR3C2/ZFP36L1/MED13L/DNAJC13/BPTF/NIPBL/ACSL4/KDM1B/ETV1/BMPR2/SLMAP/PEG3/CEP192/ATP2B4/HOXC4/KDM2A/NPEPPS/PPP1R12A/RBMS1/NR2C2/ARNT/RUNX1T1/AGO3/TAOK3/RSBN1/ESRRG/BTBD10/RBMS3/DDX3X/GLYR1/JAKMIP3/OXR1/ZBTB10/HIC2/DUSP10/PSD3/STOX2/TSHZ1/SGMS1/PHF21A/USP6/CHD7/AGA…
	C3=MIR3529_3P	Liver	C3	X5LvsW5L	MIR3529_3P	482	0.440544	2.47267	1e-10	8.58839e-10	2.99681e-10	3879	tags=46%, list=26%, signal=36%	ERMP1/BBX/ATXN1/CELF2/HCFC1/CDK17/SMARCAD1/UBN2/AMOTL1/GPAT3/CREBZF/GPATCH2L/LYSMD3/EDEM3/UHMK1/PIK3CB/YAP1/PRKACB/ZNRF3/SLC4A4/PBRM1/FHIP2A/RCOR1/SLC22A5/LNPEP/GDA/FOXK1/ALG10B/ATP6V1A/RREB1/ARHGAP21/ALDH6A1/CLASP2/ZNF780A/ZFR/XRN1/PREX2/GNPTAB/SP3/MEF2D/KAT6A/ARFGEF2/KMT5B/PRKAR2A/APPBP2/XPO6/KDM7A/POU2F1/RELCH/TRIP12/LMO7/RNF44/CMIP/HP1BP3/MYEF2/SOX9/SLC19A2/ADD3/ARPIN/SBNO1/SHISA2/MID2/TBC1D1…
	C3=MIR4429	Liver	C3	X5LvsW5L	MIR4429	278	0.468935	2.47266	1e-10	8.58839e-10	2.99681e-10	3380	tags=46%, list=22%, signal=36%	ARL8B/UTP14C/PBX1/RBFOX2/HYCC2/FIGN/CFLAR/BMPR1A/HELZ/FHIP2A/CDKL5/GABPB2/DMXL1/CNOT6L/TMEM64/ONECUT2/AGFG1/MAPK9/GTF2A1/PELI2/IDE/TNPO1/GNAI1/TENT4B/TC2N/MTDH/BOD1L1/RBPJ/JMY/SNTB1/ACBD3/FEM1B/SPOPL/CAPRIN1/TFCP2L1/ZNF281/HECTD2/LARS1/MANBA/ITGB1/PALLD/ZKSCAN4/UBR3/PHC3/ZNF652/HIPK3/TGOLN2/FAM91A1/LRP6/RAB14/CUX1/AGPS/RP2/PDZD8/GSPT1/DYNC2H1/PCDHAC2/PPM1B/AFF4/ZSWIM6/ETV1/HSPA4/BRWD3/EOGT/CYLD/A…
	C3=MIR4671_3P	Liver	C3	X5LvsW5L	MIR4671_3P	195	0.491815	2.47264	1e-10	8.58839e-10	2.99681e-10	3885	tags=52%, list=26%, signal=39%	DDX6/MYO10/PIK3CB/STT3B/ZNRF3/CNOT6L/CPEB2/LGALSL/SECISBP2L/LMLN/WDFY3/SRSF11/ZBTB20/NACC2/JMY/DPP8/ACBD3/SBF2/ACSL1/FMR1/ANKRD52/PCNX1/ZBTB4/SPART/MDFIC/SLC44A1/LRP12/NR3C2/VPS13D/PURG/BPTF/CCDC146/KLF7/FAT3/CEP170/MDM4/CAPRIN2/CLCN5/SLMAP/WNK1/ARFGEF1/DLC1/HPRT1/DHX8/CLCN3/TES/PSTPIP2/APPL1/PAFAH1B1/ENPP5/AR/RBM25/TANC2/AKAP11/RAB12/QSER1/HOOK3/RFX7/ZMAT3/DSEL/TOGARAM1/CCNY/MAF/MAPK6/USP8/MB21D…
	C3=MIR545_5P	Liver	C3	X5LvsW5L	MIR545_5P	286	0.465802	2.47226	1e-10	8.58839e-10	2.99681e-10	3526	tags=47%, list=23%, signal=36%	ARL8B/ERMP1/YLPM1/CELF2/GPAM/ATAD2B/FRK/FBXL14/GPATCH2L/NEK4/ABAT/ARMC8/MED13/ZNF182/PTAR1/GABPA/REEP3/PHIP/RYBP/CDKL5/CTCFL/HNF1B/LRRTM3/KATNAL1/UPRT/LGALSL/DGKH/SSH2/VPS36/NAA15/IMMT/ASAP1/USP24/ZMYND11/USP34/SLC44A1/KPNA3/STX16/MED12L/NFIC/CDC73/NBEAL1/SETD5/PDK4/MED13L/LMBR1/LYST/INSYN2A/SLAIN2/BACH1/ANGEL2/FOXJ3/XK/SETD2/SLC30A4/N4BP2/SLC12A6/CCSER2/RAP2A/MAPK8/MAPK1/KPNA1/PLXNA1/QKI/BIRC6/M…
	C3=MIR627_3P	Liver	C3	X5LvsW5L	MIR627_3P	413	0.44649	2.47202	1e-10	8.58839e-10	2.99681e-10	2630	tags=37%, list=17%, signal=32%	PPM1K/ATXN1/TLN2/UBN2/ROR1/RBM26/ABCA5/USF3/TNRC6B/RAB39B/ZNF704/PM20D2/ARMC8/FER/ANK3/ZBTB41/ZDHHC21/RAB21/LARP4/PHIP/GAB3/SSPN/FMN1/ALG10B/MAP3K2/ONECUT2/MECOM/PURA/DSP/DGKH/KMT2A/FKTN/INTS6/UTRN/C1GALT1/MTR/ZBTB20/POU2F1/INO80D/DPP8/FBXW7/TLCD4/SAMD12/POGLUT3/KRAS/CARF/ADD3/SIPA1L1/HUWE1/GRK3/ARID2/CPEB4/MALT1/FRYL/SLC44A1/SYNJ2BP/YPEL2/CCNT1/LGR5/AVL9/BIRC2/SEMA6A/CD2AP/ZNF652/ZMYND8/TNRC18/P…
	C3=MIR4446_5P	Liver	C3	X5LvsW5L	MIR4446_5P	265	0.469878	2.47115	1e-10	8.58839e-10	2.99681e-10	3374	tags=44%, list=22%, signal=35%	RPS6KA5/ATXN1/CELF2/EIF2AK3/UBN2/ICE2/ROR1/TNRC6B/ZNF704/ARMC8/EDEM3/BPNT2/PPP2R1B/TCF12/BCL2L2/GTF3C3/PHIP/TMEM123/PLEKHM3/CNOT6L/MAP3K2/ONECUT2/LIG3/KPNB1/TNPO1/FEM1C/UBA6/ZNRF2/ZBTB20/TMOD3/POU2F1/NCAPG2/KDM5A/TLCD4/PAIP2B/NAA40/ZBTB4/TAOK1/YPEL2/MEIS2/CDK7/PGGT1B/APC/GID8/ZMYM4/LRP6/ZBTB34/SPOP/JADE3/RAB14/C2orf68/KLF7/LPP/ACSL4/EPC2/CACNA1C/FRAS1/CDYL2/BIRC6/ARFGEF1/ATP2B4/ROBO2/COL5A1/CRAMP…
	C3=MIR4789_3P	Liver	C3	X5LvsW5L	MIR4789_3P	298	0.463335	2.47071	1e-10	8.58839e-10	2.99681e-10	2714	tags=38%, list=18%, signal=31%	PPM1K/CCDC186/TRIO/CDK17/BCL6/UNKL/CREBZF/HYCC2/SHPRH/TNRC6B/KDM4C/FAN1/PM20D2/HMGXB4/YTHDC2/GABPA/REEP3/DENND4C/MARCHF6/ATP13A3/PHIP/PROX1/XPO1/CAMSAP2/MYO9B/CNOT6L/PTPN4/BTAF1/ATP6V1A/LEMD3/CPEB2/PURA/BAZ2B/ZNF618/DGKH/XRN1/PREX2/GNAI1/KLHL28/HOMER1/ZBTB5/REV3L/CDC14A/RBPJ/KDM6A/INO80D/RNF44/SLC12A2/MERTK/IRS1/SLC44A1/ARAP2/MEIS2/MID2/RORA/ATP7A/DYNLL2/LHFPL2/UTY/KLF7/CREB1/AQR/TBC1D31/ELK4/ZNF…
	C3=MIR510_3P	Liver	C3	X5LvsW5L	MIR510_3P	340	0.45662	2.47058	1e-10	8.58839e-10	2.99681e-10	3088	tags=42%, list=21%, signal=34%	BBX/SLC30A7/SLC1A2/GPATCH2L/KDM4C/ZNF704/BMP2K/RIF1/ZFHX4/ZDHHC21/SENP7/PRKACB/RUFY2/SLC4A4/SS18/FOXN2/RABEP1/AFDN/PTPN4/LRRTM3/ONECUT2/MSI2/MAPK9/LGALSL/PDS5A/XRN1/BCL7A/ANKRD40/TRAF3/WDR48/KMT5B/ABHD18/ZBTB20/TIA1/RPS6KA3/FMR1/PRRC2B/SPOPL/KIF13A/USP24/CLINT1/CDKL2/RAB23/TNPO3/MEIS2/TPR/RORA/APC/ERBIN/SEC24A/PHC3/ZNF652/TMTC3/CLIC5/CEP120/PAG1/LCOR/CEP170/BRCA2/CREB1/C7orf57/SEPTIN9/VCPIP1/CEP9…
	C3=MIR548AS_3P	Liver	C3	X5LvsW5L	MIR548AS_3P	239	0.474804	2.46867	1e-10	8.58839e-10	2.99681e-10	3823	tags=49%, list=25%, signal=37%	TRIO/CDK17/RBM26/ATAD2B/ARID1A/MFSD14B/RAB39B/BMPR1A/ZNF704/TP53BP1/ZDHHC21/BICD2/DENND4C/ATP13A3/PBRM1/ATF7IP/RABEP1/GABPB2/ONECUT2/CPEB2/PRPF40A/KLHL28/BOD1L1/STRN/BRWD1/SETBP1/OGT/MYEF2/NT5DC1/ZBTB38/NPC1/UNC5B/RORA/SETD5/ACAD11/USP38/CEP85L/PRR14L/DPY19L1/CCDC47/SYNE2/BAHCC1/ANP32E/TNRC6C/ARAP3/QKI/NCOA2/FOXP2/DLC1/CLASP1/ANKRD28/KDM2A/AAK1/DNMT3A/GAB1/HUNK/VPS35/MIB1/ZNF292/PJA1/USP54/ZMAT3/…
	C3=MIR3182	Liver	C3	X5LvsW5L	MIR3182	227	0.47723	2.46784	1e-10	8.58839e-10	2.99681e-10	2765	tags=39%, list=18%, signal=32%	MTMR4/CREBZF/DDX6/MFSD14B/GPATCH2L/TNRC6B/FAN1/ANK3/AKAP10/ANKRD50/PRKACB/UBR5/FHIP2A/ATP2B1/SLF2/GDA/GABPB2/KATNAL1/ARHGAP21/AMOTL2/CLTC/BTG1/GNPTAB/WDR48/EML4/ZBTB20/BRWD1/EML5/SBF2/PCNX1/ABITRAM/PLEKHH1/MYOCD/CHD1/MALT1/IL6ST/BROX/ZFP36L1/ZMYND8/MYSM1/LRP6/RAB14/SUPT20H/PHF2/MTOR/SRXN1/SNX19/ATRX/LRTM2/ANP32E/RAP2A/ZNF697/BMPR2/EOGT/ZNF148/DENND1B/CLCN3/NRIP1/MARCHF8/PPP1R12A/TRDMT1/NCALD/NMNA…
	C3=MIR128_3P	Liver	C3	X5LvsW5L	MIR128_3P	412	0.445691	2.46697	1e-10	8.58839e-10	2.99681e-10	3376	tags=42%, list=22%, signal=33%	RPS6KA5/MTMR4/UBN2/GPAM/ROR1/SHTN1/HYCC2/GPATCH2L/RAB39B/ZNF704/RERE/ARMC8/PHF6/JAG1/PTAR1/ZNF800/UBR1/UBR5/SS18/RYBP/MDN1/TMEM64/ARHGAP21/NEO1/ONECUT2/MSI2/BAZ2B/ZNF618/TNPO1/KMT2A/SMAD2/TRIM23/ANKRD40/UBA6/MTDH/HECTD1/ZBTB20/USH2A/KDM7A/BLTP1/INO80D/FBXW7/GIGYF2/FEM1B/SAMD12/PCNX1/KIRREL1/WDR7/MTSS2/F3/FRYL/IRS1/USP42/EFR3A/ZC3H12D/MED12L/HYCC1/SEC24A/OPA1/SLC22A23/CRKL/ZNF652/ZFP36L1/CCN4/HMBO…
	C3=MIR4699_3P	Liver	C3	X5LvsW5L	MIR4699_3P	445	0.442221	2.46695	1e-10	8.58839e-10	2.99681e-10	4181	tags=49%, list=28%, signal=37%	ARL8B/ADRA1A/PTPN6/LRIG2/LNPK/NFKB1/NKTR/HYCC2/INTS2/ZNF704/RIC1/VLDLR/EDEM3/KIAA1217/KIF1B/SESTD1/MARCHF6/ZNF608/HOOK1/HNF1B/ALG10B/CNOT6L/MAP3K2/PTPN4/A1CF/AKAP1/AP1AR/LONRF3/PRPF40A/MIA2/DGKH/KMT2A/INTS6/NCOR1/STRN/USH2A/INO80D/LRRK2/ARL4A/ADD3/RBM39/ARID2/HECTD2/BDP1/GFPT1/HJURP/USP42/LGR5/RORA/APC/HYCC1/UBR3/PHC3/TRIM33/LRP6/ZBTB34/PLEKHA1/MEF2A/FGD4/RBM27/JADE3/RAB14/SACM1L/EEA1/ATXN7/GNL3L…
	C3=MIR3065_5P	Liver	C3	X5LvsW5L	MIR3065_5P	422	0.444436	2.46584	1e-10	8.58839e-10	2.99681e-10	3430	tags=42%, list=23%, signal=33%	ADRA1A/SMARCAD1/MTMR4/ROR1/CREBZF/INTS2/ZNF704/CLOCK/ATXN1L/FER/ANK3/EDEM3/HNRNPUL2/PIK3CB/ZNF800/SLC4A4/LNPEP/CRLF3/SLF2/UVSSA/FZD5/MAP3K2/PTPN4/ATP6V1A/MECOM/MSI2/PDGFA/GTF2A1/CTNND1/ENTPD7/SECISBP2L/ZFR/REST/SMAD2/TCF4/DNAJB14/TENT4B/CDKN1B/SRSF11/MTDH/ZBTB20/APPBP2/KDM7A/RELCH/SPIN4/ARL4A/ZNF281/ZMYND11/TAOK1/CEP104/EFR3A/BRD4/BROX/MED12L/JMJD1C/SHISA2/RORA/OPA1/LRP12/PHC3/PTPN11/KPNA4/WASF3/…
	C3=MIR206	Liver	C3	X5LvsW5L	MIR206	348	0.454698	2.46476	1e-10	8.58839e-10	2.99681e-10	3496	tags=43%, list=23%, signal=34%	FUBP1/PBX1/FBXL14/PEAK1/CLOCK/UHMK1/ZBTB41/PHF6/EEIG1/GLCCI1/PICALM/ZNF800/PRKACB/PHIP/SS18/CDKL5/SLC35B4/BTAF1/ATP6V1A/HACD3/TBCK/MECOM/CLTC/TBX3/DGKH/BCL7A/HACE1/INTS6/UTRN/PRKCE/WDR48/KAT6A/KMT5B/TRIM2/XPO6/FBXW7/NET1/HP1BP3/SOX9/CAPRIN1/ATF2/ZNF281/MYOCD/EDN1/ZBTB4/SLC44A1/SLC39A9/NCOA1/HYCC1/CD2AP/PPP4R3B/HIPK3/ZFP36L1/HMBOX1/FAM91A1/HELZ2/CCDC146/RBM27/KMT2E/NAB1/API5/AP1G1/SRSF1/TNKS2/TRPS…
	C3=MIR6832_3P	Liver	C3	X5LvsW5L	MIR6832_3P	228	0.476265	2.46347	1e-10	8.58839e-10	2.99681e-10	1899	tags=32%, list=13%, signal=28%	ADRA1A/PPM1K/UBN2/SNRK/TNRC6B/BMPR1A/RERE/FAN1/ZFHX4/PLCB1/TCF12/IGF2R/ANKRD13C/ONECUT2/RAP2C/NAPG/BCL9/MAPK9/ZNRF2/ESYT2/ZBTB20/TMOD3/POU2F1/TRIP12/FBXW7/SEL1L/HGF/FAM168B/FHIP1B/SYNJ2BP/CRKL/MAPK1IP1L/ZBTB34/CUX1/LATS1/ZDHHC17/ANKRD17/EPHA7/C9orf72/NIPBL/ADCY6/ERLIN2/FRAS1/CORO1C/KPNA1/ZCCHC24/RAB10/USP47/RABGAP1L/IGF2BP1/TRAM2/SNAI2/KDM2A/EDEM1/TAF2/FNIP1/DMTF1/TMTC2/MAP4K5/YTHDF3/RHOBTB3/SOCS…
	C3=MIR135A_5P	Liver	C3	X5LvsW5L	MIR135A_5P	284	0.464518	2.46311	1e-10	8.58839e-10	2.99681e-10	3582	tags=46%, list=24%, signal=36%	TSTD2/CREBZF/INTS2/SHISA7/MAPKBP1/RIC1/ANK3/VLDLR/MED13/DAG1/TGM2/FOXN2/BTAF1/KIAA1549/ABCE1/MICAL2/PELI2/ENTPD7/TNPO1/TRAPPC8/UTRN/DIP2C/ACVR1B/HMGXB3/BRWD1/KDM7A/NET1/SETBP1/KRAS/HECTD2/CHD1/ZNF518A/TAF4/USP42/PGGT1B/APC/HERC3/ZNF652/NR3C2/DDX3Y/HMBOX1/ZBTB34/STAU2/CEP85L/BACH1/AGPS/HPS5/MTMR12/CSPP1/KIF3B/SLC30A4/BAHCC1/WASHC4/PDCL/LMTK2/TBC1D4/CDYL2/SNTB2/ZCCHC24/NCOA2/TWSG1/PREPL/ATP2B4/ZCCH…
	C3=MIR935	Liver	C3	X5LvsW5L	MIR935	102	0.545917	2.4625	1e-10	8.58839e-10	2.99681e-10	2441	tags=43%, list=16%, signal=36%	CCDC73/HIF1A/ATXN1L/MAP3K7/SLF2/PTPRS/ONECUT2/HACE1/POU2F1/RELCH/FBXW7/FMR1/SAMD12/RRAS2/IRS2/SBNO1/PGGT1B/RORA/HYCC1/SEPSECS/KIAA0232/EEA1/PUS10/DPY19L1/FOXJ3/ERLIN2/CRIM1/AAK1/NCOA7/HSP90B1/MTCL2/DLAT/CWC25/CLEC14A/NR2C2/JARID2/IREB2/GOPC/ANKRD44/PRR5L/UGT8/C5orf24/INO80/MRC1
	C3=MIR1_3P	Liver	C3	X5LvsW5L	MIR1_3P	344	0.454551	2.45953	1e-10	8.58839e-10	2.99681e-10	3496	tags=43%, list=23%, signal=34%	FUBP1/PBX1/FBXL14/PEAK1/CLOCK/UHMK1/ZBTB41/PHF6/EEIG1/GLCCI1/PICALM/ZNF800/PRKACB/PHIP/SS18/CDKL5/BTAF1/ATP6V1A/HACD3/TBCK/MECOM/CLTC/TBX3/DGKH/BCL7A/HACE1/INTS6/UTRN/PRKCE/WDR48/KAT6A/KMT5B/TRIM2/XPO6/FBXW7/NET1/HP1BP3/SOX9/CAPRIN1/ATF2/ZNF281/MYOCD/EDN1/ZBTB4/SLC44A1/SLC39A9/NCOA1/HYCC1/CD2AP/PPP4R3B/HIPK3/ZFP36L1/HMBOX1/FAM91A1/HELZ2/CCDC146/RBM27/KMT2E/NAB1/API5/AP1G1/SRSF1/TNKS2/ZBTB6/CBL/TP…
	C3=TACTTGA_MIR26A_MIR26B	Liver	C3	X5LvsW5L	TACTTGA_MIR26A_MIR26B	288	0.462799	2.45742	1e-10	8.58839e-10	2.99681e-10	3229	tags=40%, list=21%, signal=32%	CELF2/CREBZF/SHTN1/CMTM4/TNRC6B/VLDLR/PHF6/BTBD7/JAG1/ZFHX4/PLCB1/LARP4/ZNF608/SLC4A4/DMXL1/USP9X/RAP2C/CLASP2/PURA/BAZ2B/PELI2/SSH2/ENC1/NAA15/MTDH/LARP1/BRWD1/SENP5/RELCH/HGF/TNRC6A/ATF2/SLC12A2/PLEKHH1/ARID2/WNT5A/NCEH1/APC/SLC22A23/UBR3/RNF6/KLHL42/MED13L/SLC4A7/OTUD4/EPHA2/SSX2IP/PAK2/LCOR/NAB1/EIF3A/LSM11/SACS/EPC2/CACNA1C/TBC1D4/ZCCHC24/ATM/ZNF462/NRIP1/LTBP1/STRBP/CCDC141/G3BP2/WAPL/HAS3/…
	C3=MIR548AK_MIR548AM_5P_MIR548C_5P_MIR548H_5P_MIR548O_5P_MIR548AU_5P	Liver	C3	X5LvsW5L	MIR548AK_MIR548AM_5P_MIR548C_5P_MIR548H_5P_MIR548O_5P_MIR548AU_5P	437	0.441127	2.45534	1e-10	8.58839e-10	2.99681e-10	3364	tags=42%, list=22%, signal=34%	BBX/RPS6KA5/AQP3/NFKB1/ABCA5/FIGN/CAPN2/RIC1/ZBTB41/FAM199X/ZDHHC21/SERINC5/GABPA/GSTCD/TCF12/PRPF39/BCL2L2/SESTD1/MARCHF6/GTF3C3/LARP4/ZNF608/FZD5/CAMSAP2/AFDN/A1CF/LRRTM3/GAPVD1/TBCK/ONECUT2/AP1AR/SECISBP2L/PRPF40A/TTC19/GPR155/SYNM/PREX2/HOMER1/FEM1C/REV3L/DNAJB14/PRPF4B/ANAPC1/UBA6/TRIM2/BOD1L1/ZBTB20/APPBP2/BRWD1/POU2F1/ACBD3/SOX5/TLCD4/CARF/WDR7/ARID2/MDFIC/MEIS2/RORA/SEC24A/ZNF652/HMBOX1/T…
	C3=MIR548O_5P_MIR548W	Liver	C3	X5LvsW5L	MIR548O_5P_MIR548W	437	0.441127	2.45534	1e-10	8.58839e-10	2.99681e-10	3364	tags=42%, list=22%, signal=34%	BBX/RPS6KA5/AQP3/NFKB1/ABCA5/FIGN/CAPN2/RIC1/ZBTB41/FAM199X/ZDHHC21/SERINC5/GABPA/GSTCD/TCF12/PRPF39/BCL2L2/SESTD1/MARCHF6/GTF3C3/LARP4/ZNF608/FZD5/CAMSAP2/AFDN/A1CF/LRRTM3/GAPVD1/TBCK/ONECUT2/AP1AR/SECISBP2L/PRPF40A/TTC19/GPR155/SYNM/PREX2/HOMER1/FEM1C/REV3L/DNAJB14/PRPF4B/ANAPC1/UBA6/TRIM2/BOD1L1/ZBTB20/APPBP2/BRWD1/POU2F1/ACBD3/SOX5/TLCD4/CARF/WDR7/ARID2/MDFIC/MEIS2/RORA/SEC24A/ZNF652/HMBOX1/T…
	C3=TAATGTG_MIR323	Liver	C3	X5LvsW5L	TAATGTG_MIR323	155	0.504893	2.45515	1e-10	8.58839e-10	2.99681e-10	2495	tags=43%, list=17%, signal=36%	NFKB1/SMARCAD1/USF3/YEATS2/PJA2/ZDHHC21/ANKHD1/SLC4A4/LCLAT1/BTAF1/USP9X/REV3L/DIP2C/CDKN1B/KDM6A/RPS6KA3/FEM1B/TNRC6A/ENTPD5/CPEB4/KPNA3/HS2ST1/TGFA/TRIM33/FNBP1L/FGD4/LPP/CREB1/RAB1A/SRSF1/FBN1/RAB11FIP2/AFF4/KPNA1/SLMAP/BORA/RAB10/CLASP1/CLCN3/NSD2/HIPK1/G3BP2/TGIF1/FAM20B/RNF214/HOOK3/CRK/ARFIP1/MAP3K3/SUCO/NFAT5/RSBN1/MAP4K4/VGLL3/FAM135A/EBF3/RANBP9/STK35/DDX3X/OSBP/DHX36/PPP1CB/INTU/UBE2O/…
	C3=MIR548AD_5P_MIR548AE_5P_MIR548AY_5P_MIR548B_5P_MIR548D_5P	Liver	C3	X5LvsW5L	MIR548AD_5P_MIR548AE_5P_MIR548AY_5P_MIR548B_5P_MIR548D_5P	438	0.44064	2.45264	1e-10	8.58839e-10	2.99681e-10	3364	tags=42%, list=22%, signal=34%	BBX/RPS6KA5/AQP3/NFKB1/ABCA5/FIGN/CAPN2/RIC1/ZBTB41/FAM199X/ZDHHC21/SERINC5/GABPA/GSTCD/TCF12/PRPF39/BCL2L2/SESTD1/MARCHF6/GTF3C3/LARP4/ZNF608/FZD5/CAMSAP2/AFDN/A1CF/LRRTM3/GAPVD1/TBCK/ONECUT2/AP1AR/SECISBP2L/PRPF40A/TTC19/GPR155/SYNM/PREX2/HOMER1/FEM1C/REV3L/DNAJB14/PRPF4B/ANAPC1/UBA6/TRIM2/BOD1L1/ZBTB20/APPBP2/BRWD1/POU2F1/ACBD3/SOX5/TLCD4/CARF/WDR7/ARID2/MDFIC/MEIS2/RORA/SEC24A/ZNF652/HMBOX1/T…
	C3=MIR493_5P	Liver	C3	X5LvsW5L	MIR493_5P	416	0.442747	2.45174	1e-10	8.58839e-10	2.99681e-10	3815	tags=46%, list=25%, signal=36%	FUBP1/BBX/RPS6KA5/CELF2/FAM217B/ATAD2B/STON2/TNRC6B/BMPR1A/HIF1A/PURB/CLOCK/COG3/FER/MED13/USP7/JUN/PLCB1/DENND4A/DENND4C/LARP4/DAB2IP/ATP2A2/MYO9B/MAP3K2/FZD4/NEO1/AKAP1/MYCBP2/ESF1/DOCK9/CPEB2/PDS5A/BTG1/SSH2/BCL7A/TCF4/GNPTAB/SP3/REV3L/PANK3/DIP2C/LANCL2/CDC14A/BOD1L1/TIA1/KDM6A/HP1BP3/KIAA2026/KIF13A/FAM228A/ZBTB38/F3/HECTD2/WNT5A/CUL5/ITGB1/RBBP5/ACAP2/SBNO1/NCOA1/SLC22A23/LRP12/PHC3/VPS13D/…
	C3=MIR135B_5P	Liver	C3	X5LvsW5L	MIR135B_5P	283	0.462088	2.45128	1e-10	8.58839e-10	2.99681e-10	3582	tags=46%, list=24%, signal=35%	TSTD2/CREBZF/INTS2/SHISA7/MAPKBP1/RIC1/ANK3/VLDLR/MED13/DAG1/TGM2/FOXN2/BTAF1/KIAA1549/MICAL2/PELI2/ENTPD7/TNPO1/TRAPPC8/UTRN/DIP2C/ACVR1B/HMGXB3/BRWD1/KDM7A/NET1/SETBP1/KRAS/HECTD2/CHD1/ZNF518A/TAF4/USP42/PGGT1B/APC/HERC3/ZNF652/NR3C2/DDX3Y/HMBOX1/ZBTB34/STAU2/CEP85L/BACH1/AGPS/HPS5/MTMR12/CSPP1/KIF3B/SLC30A4/BAHCC1/WASHC4/PDCL/LMTK2/TBC1D4/CDYL2/SNTB2/ZCCHC24/NCOA2/TWSG1/PREPL/ATP2B4/ZCCHC14/ST…
	C3=MIR9983_3P	Liver	C3	X5LvsW5L	MIR9983_3P	418	0.442444	2.4509	1e-10	8.58839e-10	2.99681e-10	4036	tags=49%, list=27%, signal=37%	RPS6KA5/CELF2/PBX1/ADAM10/PLA2G12A/TNRC6B/WDR5B/ZNF704/CLOCK/GK/AKAP10/TMEM245/GLCCI1/KIF1B/BICD2/SESTD1/PHIP/FHIP2A/ATF7IP/DAB2IP/AMOTL2/USP9X/MYCBP2/GALNT1/GTF2A1/EP300/PDS5A/DGKH/SSH2/TCF4/KLHL28/VPS36/TENT4B/LARP1/ZBTB20/LRIG3/INO80D/SBF2/FMR1/ADD3/ZNF281/ZBTB4/WNT5A/FRYL/TSHZ2/HS1BP3/TAOK1/TASOR2/RAB23/MED12L/SBNO1/NCOA1/APC/YIPF6/NFIC/ZFHX2/SEMA6A/CD2AP/ZFP36L1/MED13L/DNAJC13/ARID1B/ZBTB34/…
	C3=MIR129_5P	Liver	C3	X5LvsW5L	MIR129_5P	333	0.453302	2.44998	1e-10	8.58839e-10	2.99681e-10	2663	tags=37%, list=18%, signal=31%	RPS6KA5/CELF2/PBX1/ADAM10/PLA2G12A/TNRC6B/WDR5B/ZNF704/CLOCK/AKAP10/TMEM245/GLCCI1/KIF1B/BICD2/SESTD1/PHIP/FHIP2A/ATF7IP/DAB2IP/AMOTL2/USP9X/GALNT1/GTF2A1/EP300/PDS5A/DGKH/SSH2/TCF4/VPS36/TENT4B/LARP1/ZBTB20/LRIG3/INO80D/SBF2/FMR1/ADD3/ZNF281/ZBTB4/WNT5A/FRYL/TSHZ2/HS1BP3/TAOK1/TASOR2/MED12L/SBNO1/APC/YIPF6/NFIC/ZFHX2/SEMA6A/CD2AP/ZFP36L1/MED13L/ARID1B/KIAA0232/MAST4/BPTF/MEF2A/CBLB/KLF7/LPP/FAT3…
	C3=MIR548AR_5P	Liver	C3	X5LvsW5L	MIR548AR_5P	442	0.440429	2.44971	1e-10	8.58839e-10	2.99681e-10	3364	tags=42%, list=22%, signal=34%	BBX/RPS6KA5/AQP3/NFKB1/ABCA5/FIGN/CAPN2/RIC1/ZBTB41/FAM199X/ZDHHC21/SERINC5/GABPA/GSTCD/TCF12/PRPF39/BCL2L2/SESTD1/MARCHF6/GTF3C3/LARP4/ZNF608/FZD5/CAMSAP2/AFDN/A1CF/LRRTM3/GAPVD1/TBCK/ONECUT2/AP1AR/SECISBP2L/PRPF40A/TTC19/GPR155/SYNM/PREX2/HOMER1/FEM1C/REV3L/DNAJB14/PRPF4B/ANAPC1/UBA6/TRIM2/BOD1L1/ZBTB20/APPBP2/BRWD1/POU2F1/ACBD3/SOX5/TLCD4/CARF/WDR7/ARID2/MDFIC/MEIS2/RORA/SEC24A/ZNF652/HMBOX1/T…
	C3=CATGTAA_MIR496	Liver	C3	X5LvsW5L	CATGTAA_MIR496	159	0.500098	2.44928	1e-10	8.58839e-10	2.99681e-10	3257	tags=47%, list=22%, signal=37%	TECPR2/ZNF507/TNRC6B/KIAA1217/MAT2A/PRPF39/UBR5/RAP2C/CLASP2/LEMD3/MAPK9/HACE1/DNAJB14/MTDH/ESYT2/TIA1/CAPRIN1/ZNF420/HECTD2/CPEB4/TAF4/USP42/MEIS2/ASXL2/SEMA6A/PTPN11/DDX3Y/PURG/PAPOLG/TPP2/BACH1/FAM133B/SETD2/VCPIP1/FBN1/PDE3A/CACNA1C/QKI/HMGCS1/ZCCHC14/PAFAH1B1/SEPTIN11/YTHDF3/MSL2/TRAPPC11/KHDRBS3/MAP3K3/RSBN1/SLC25A16/TLK1/ARID4B/SATB2/DDX3X/SEMA6D/MIER3/CHD7/KLF3/ADNP2/STON1/ZIC1/LRRN3/MEF2…
	C3=MIR4420	Liver	C3	X5LvsW5L	MIR4420	177	0.491134	2.44861	1e-10	8.58839e-10	2.99681e-10	3364	tags=46%, list=22%, signal=36%	ROR1/ARID1A/SLC1A2/TNRC6B/MED13/CEP135/CDC42BPA/ONECUT2/RAP2C/TMCC3/MECOM/PURA/TRIM23/BOD1L1/ZBTB20/POU2F1/METTL4/SEL1L/MED12L/ABI1/PPP4R3B/DDX3Y/KIF5B/ARID1B/ZDHHC17/EIF3A/SPTBN1/ADCY6/ATRX/ARL5B/ASPH/UBQLN2/KPNA1/OTULINL/CPOX/DENND1B/G3BP2/DNAJC21/ELMOD2/MYH10/THRB/ZNF280D/TUT7/PCMTD1/TAOK3/ANKRD44/TM9SF3/DUSP16/NECAB1/MTCL1/FAM135A/RO60/DDX3X/SNX30/PLXNA4/BMAL2/NR2F2/MAP9/MOB1B/ARIH1/CCN1/ZMYM…
	C3=MIR4735_5P	Liver	C3	X5LvsW5L	MIR4735_5P	158	0.500989	2.44834	1e-10	8.58839e-10	2.99681e-10	3020	tags=48%, list=20%, signal=39%	CELF2/STON2/HYCC2/FIGN/GOLGA4/PJA2/PLCB1/MYO5B/ITGA4/LARP4/SLC4A4/ANKRD13C/RABEP1/CNOT6L/A1CF/ARHGAP21/CPEB2/XRN1/DNAJB14/SKP2/BRWD1/INO80D/SHH/SPOPL/RCBTB1/AHR/YIPF6/PHC3/TRIM33/SNX29/LCOR/KLHL7/SLAIN2/ZDHHC17/AGPS/CREB1/ELK4/VCPIP1/EPC2/SYNE2/HERC1/MDC1/QKI/NCOA2/CLCN3/NRIP1/GOSR1/AAK1/LIN54/UBE4A/WAPL/LATS2/RBL2/VKORC1L1/HOOK3/RC3H1/RAB6A/RB1/PHF20L1/MASTL/PKN2/GID4/DCP2/STAG2/MAP2K4/AQP4/PUM2…
	C3=MIR302A_3P_MIR302B_3P_MIR302C_3P_MIR302D_3P	Liver	C3	X5LvsW5L	MIR302A_3P_MIR302B_3P_MIR302C_3P_MIR302D_3P	330	0.452771	2.44759	1e-10	8.58839e-10	2.99681e-10	3398	tags=44%, list=23%, signal=35%	CELF2/BCL6/UNKL/SNRK/MBD2/ARMC8/VLDLR/ZBTB41/FYCO1/ZNF800/REEP3/ZNRF3/TMEM123/MAP3K2/CDC23/TMEM64/ZFYVE26/MAPK9/PPARA/BTG1/REST/SMARCC2/ZBTB5/ZC3H13/KMT5B/INO80D/DPP8/RBL1/RPS6KA3/FMR1/SAMD12/SETBP1/ANKRD52/MCC/ASAP1/HP1BP3/USP24/HECTD2/FAM168B/TRIP11/RUBCN/SRCIN1/MED12L/RORA/HS2ST1/SLC22A23/RNF6/HIPK3/NFYA/TNRC18/PIGA/LYST/SSX2IP/SPOP/FGD4/PAK2/LCOR/CUX1/SLAIN2/ANKRD17/SON/TNKS2/TRPS1/ELK4/PKD2/…
	C3=MIR133A_5P	Liver	C3	X5LvsW5L	MIR133A_5P	122	0.525841	2.44746	1e-10	8.58839e-10	2.99681e-10	3975	tags=58%, list=26%, signal=43%	UTP14C/TNRC6B/HIF1A/CLOCK/KLHL18/FYCO1/SENP7/PPIP5K1/RNF19A/PTPN4/L3MBTL3/FEM1C/KMT5B/APPBP2/KDM5A/PCNX1/HECTD2/CUL5/PCGF3/EFR3A/RORA/IPO8/MAST4/EPHA7/PHF2/ZBTB6/DHTKD1/USP49/SLX4/STRBP/DNA2/DMXL2/GPATCH8/CEP350/RNF38/DESI2/MAPK6/CYFIP1/VANGL1/GBF1/ATP8A1/XPNPEP3/DEK/TMED5/STAG1/AMMECR1/MAN2A1/AGO4/EIF3J/DLK1/GAL3ST3/BAZ1B/PDIK1L/PACSIN2/EN2/VEZF1/TMEM167A/RPRD1B/PTGFRN/RB1CC1/RIMS4/NFIB/P2RX7/AC…
	C3=MIR548AS_5P	Liver	C3	X5LvsW5L	MIR548AS_5P	436	0.439349	2.44676	1e-10	8.58839e-10	2.99681e-10	3364	tags=42%, list=22%, signal=34%	BBX/RPS6KA5/AQP3/NFKB1/ABCA5/FIGN/CAPN2/RIC1/ZBTB41/FAM199X/ZDHHC21/SERINC5/GABPA/GSTCD/TCF12/PRPF39/BCL2L2/SESTD1/MARCHF6/GTF3C3/LARP4/ZNF608/FZD5/CAMSAP2/AFDN/A1CF/LRRTM3/GAPVD1/TBCK/AP1AR/SECISBP2L/PRPF40A/TTC19/GPR155/SYNM/PREX2/HOMER1/FEM1C/REV3L/DNAJB14/PRPF4B/ANAPC1/UBA6/TRIM2/BOD1L1/ZBTB20/APPBP2/BRWD1/POU2F1/ACBD3/SOX5/TLCD4/CARF/WDR7/ARID2/MDFIC/MEIS2/RORA/SEC24A/ZNF652/HMBOX1/TMTC3/KPN…
	C3=MIR4766_5P	Liver	C3	X5LvsW5L	MIR4766_5P	293	0.45925	2.44485	1e-10	8.58839e-10	2.99681e-10	3911	tags=51%, list=26%, signal=38%	BBX/ATXN1/TLN2/BACE1/MTMR4/HYCC2/FIGN/LNX2/BMPR1A/KICS2/CLOCK/GLCCI1/PTAR1/ZDHHC21/ZNF322/PRKACB/MARCHF6/SLC4A4/PHIP/TLR5/FZD4/GATAD2B/MAPK9/GTF2A1/L3MBTL3/GOLGB1/KMT5B/BOD1L1/ZBTB20/ATP6V0A2/NACC2/BRWD1/INO80D/RELCH/SBF2/SEH1L/ADD3/TAOK1/TAF4/SLC44A1/CCNT1/CDK12/SLX4IP/MAPK1IP1L/ZFP36L1/ZMYND8/LRP6/PLEKHA1/ATXN7/SUPT20H/ADAMTS16/ETNK1/STAM2/TNKS2/DHTKD1/SLC30A4/CEP97/MECP2/USP33/PAPLN/AFF4/NCOA2…
	C3=MIR4470	Liver	C3	X5LvsW5L	MIR4470	227	0.472694	2.44439	1e-10	8.58839e-10	2.99681e-10	3816	tags=46%, list=25%, signal=35%	PPM1K/BBX/CELF2/TRIO/FIGN/UHMK1/SETX/SERINC5/DENND4C/PRKACB/MYO1C/DMXL1/CAMSAP2/A1CF/AKAP13/MECOM/COL5A2/SSH2/HACE1/REV3L/DNAJB14/PRKAR2A/FBXW7/PCNX1/ADD3/CUL5/TARBP1/SLC39A9/HIPK3/ASCC3/PDE5A/NFE2L1/SNX19/MYO1D/SEPTIN9/MECP2/CALN1/XPR1/BRWD3/TRUB1/RAB10/CLASP1/DENND1B/PDE7A/CYLD/NUP58/PSME4/NCOA7/STX17/RALGAPB/DELE1/NCALD/QSER1/NUP98/LTN1/ZMAT3/IL18R1/FRS2/CCNY/CEP83/TNS3/ARID4B/EBF3/ATP8A1/NOTC…
	C3=MIR4500	Liver	C3	X5LvsW5L	MIR4500	476	0.436297	2.44422	1e-10	8.58839e-10	2.99681e-10	3859	tags=44%, list=26%, signal=34%	OSBPL3/LRIG2/PBX1/SMARCAD1/RBFOX2/NPHP3/KIAA0930/INTS2/FIGN/TECPR2/VIRMA/GPATCH2/MBD2/EDEM3/ZNF322/SESTD1/CEP135/ATP2A2/HOOK1/SLF2/SLC66A1/ADRB3/CNOT6L/MAP3K2/FZD4/A1CF/KATNAL1/ONECUT2/CLASP2/DNAJC1/CPEB2/ZFYVE26/GALNT1/PDPR/ENTPD7/COL5A2/XRN1/WDFY3/GNPTAB/ZBTB5/SLK/UTRN/MTDH/PRKAR2A/DLST/INSR/ERCC6/SENP5/LRIG3/RNF44/ANKRD52/ASAP1/EDN1/USP24/HECTD2/BZW1/IRS2/RANBP2/YPEL2/PCGF3/MEIS2/DHX57/SLC22A2…
	C3=MIR548BB_5P	Liver	C3	X5LvsW5L	MIR548BB_5P	440	0.439381	2.44398	1e-10	8.58839e-10	2.99681e-10	3364	tags=42%, list=22%, signal=34%	BBX/RPS6KA5/AQP3/NFKB1/ABCA5/FIGN/CAPN2/RIC1/ZBTB41/FAM199X/ZDHHC21/SERINC5/GABPA/GSTCD/TCF12/PRPF39/BCL2L2/SESTD1/MARCHF6/GTF3C3/LARP4/ZNF608/FZD5/CAMSAP2/AFDN/A1CF/LRRTM3/GAPVD1/TBCK/ONECUT2/AP1AR/SECISBP2L/PRPF40A/TTC19/GPR155/SYNM/PREX2/HOMER1/FEM1C/REV3L/DNAJB14/PRPF4B/ANAPC1/UBA6/TRIM2/BOD1L1/ZBTB20/APPBP2/BRWD1/POU2F1/ACBD3/SOX5/TLCD4/CARF/WDR7/ARID2/MDFIC/MEIS2/RORA/SEC24A/ZNF652/HMBOX1/T…
	C3=MIR3973	Liver	C3	X5LvsW5L	MIR3973	241	0.469553	2.44397	1e-10	8.58839e-10	2.99681e-10	3913	tags=50%, list=26%, signal=38%	SLC30A7/CDK17/FIGN/DDX46/CLOCK/GK/KIAA1217/ZBTB41/RAB21/PLCB1/GABPA/SENP7/STT3B/SESTD1/LARP4/DPH6/BLOC1S6/ATF7IP/RAP2C/AP1AR/GALNT1/BAZ2B/PDS5A/COL5A2/KLHL28/TNKS/KAT6A/BOD1L1/JMY/INO80D/NET1/SBF2/ZNF281/LARS1/ZNF770/CFAP97/GFPT1/PALLD/CDKL2/RORA/ASXL2/NHSL1/HIPK3/MED13L/SLC4A7/PLEKHA1/LCOR/PMS1/PSME3/KIAA1328/SON/ATRX/OGA/ERLIN2/PDCL/MAPK8/WWP1/ROBO2/AAK1/BBS10/AKAP11/SHROOM3/ZFP91/CWC22/VKORC1L…
	C3=MIR337_3P	Liver	C3	X5LvsW5L	MIR337_3P	103	0.538471	2.4436	1e-10	8.58839e-10	2.99681e-10	3675	tags=54%, list=24%, signal=41%	ATXN1/ZNF233/GPATCH2L/ZNF704/FAM199X/PIK3CB/GSTCD/TCF12/KMT2A/KLHL28/CDC14A/NAA25/POU2F1/RPS6KA3/ASAP1/SLC44A1/ERBIN/SLC4A7/ABCD3/USP49/FRAS1/ANP32E/LMTK2/LDLRAD3/C5orf22/ELMOD2/GPATCH8/HOOK3/ARID4A/CEP41/GOPC/RASSF9/RSAD1/RBM41/TGFBR2/UBN1/INTU/ZBTB10/MSL1/PIK3C2B/TYW3/EIF3J/GRID2/JAKMIP2/SORCS1/WDR26/NFATC3/VWA8/JAK2/CPEB3/SENP6/ELF1/ITPR2/CD28/SERPINE1/FAM76B
	C3=MIR30A_3P	Liver	C3	X5LvsW5L	MIR30A_3P	352	0.449897	2.44344	1e-10	8.58839e-10	2.99681e-10	2586	tags=36%, list=17%, signal=31%	DBT/CCDC186/P2RY1/ROR1/NPHP3/SNRK/TNRC6B/ZNF704/RIF1/ZBTB41/AP4E1/ZDHHC21/SESTD1/ZNRF3/UBR5/SS18/CDKL5/HOOK1/MAP3K2/NAPG/SYNRG/GALNT1/EP300/KMT2A/SMAD2/SP3/DNAJB14/PANK3/CDKN1B/RNF141/KMT5B/MTDH/NAA25/DLST/BRWD1/POU2F1/SYNJ2/ACBD3/METTL4/POGLUT3/CAPRIN1/TLK2/PLEKHH1/GFPT1/CDKL2/MED12L/TPR/SBNO1/APC/HYCC1/RNF6/CDC73/CWF19L2/NBEAL1/DOP1B/TRIM33/COL12A1/PDK4/MYSM1/USP38/THOC2/PAG1/WDR44/DNAJB9/GPR17…
	C3=MIR3941	Liver	C3	X5LvsW5L	MIR3941	302	0.456846	2.44233	1e-10	8.58839e-10	2.99681e-10	3370	tags=44%, list=22%, signal=35%	ENPP4/CELF2/P2RY1/BCL6/ABCA5/PEAK1/HYCC2/SNRK/TNRC6B/TP53BP1/ANK3/BPNT2/ZBTB41/PRPF39/UBR1/LARP4/UBR5/ATF7IP/CRLF3/HOOK1/SLF2/RNF19A/ALG10B/USP9X/LEMD3/PDS5A/SMCHD1/TNPO1/TENT4B/ANKRD40/UBA6/CDC14A/RBPJ/KDM7A/POU2F1/INO80D/KIF13A/KRAS/CARF/ZNF281/KLHL9/ARID2/LRAT/IRS1/SLC44A1/TSPAN14/SHROOM2/ABI1/RORA/APC/CDC73/PDK4/SLC4A7/DYNLL2/ARID1B/FAT3/RAB1A/PDZD8/FBN1/PDE3A/MECP2/MTMR9/BAHCC1/HHIP/ETV1/KRI…
	C3=MIR559	Liver	C3	X5LvsW5L	MIR559	491	0.432984	2.44052	1e-10	8.58839e-10	2.99681e-10	3793	tags=45%, list=25%, signal=35%	BBX/RPS6KA5/LNPK/AQP3/NFKB1/ABCA5/FIGN/CAPN2/RIC1/UHMK1/ZBTB41/FAM199X/ZDHHC21/SERINC5/GABPA/GSTCD/TCF12/PRPF39/BCL2L2/SESTD1/MARCHF6/GTF3C3/LARP4/ZNF608/PROX1/FZD5/CAMSAP2/AFDN/A1CF/LRRTM3/GAPVD1/TBCK/ONECUT2/AP1AR/SECISBP2L/PRPF40A/TTC19/GPR155/SYNM/PREX2/HOMER1/FEM1C/REV3L/DNAJB14/PRPF4B/ANAPC1/UBA6/TRIM2/BOD1L1/ZBTB20/APPBP2/BRWD1/POU2F1/ACBD3/SOX5/TLCD4/SPOPL/CARF/WDR7/ARID2/MDFIC/IRS1/GFPT1…
	C3=MIR3120_3P	Liver	C3	X5LvsW5L	MIR3120_3P	318	0.453324	2.43983	1e-10	8.58839e-10	2.99681e-10	3398	tags=45%, list=23%, signal=35%	PPM1K/BBX/MYNN/CELF2/SMARCAD1/MTMR4/ATAD2B/PEAK1/GPATCH2L/TNRC6B/MYO10/ZNF704/RIC1/HIF1A/CLOCK/ANK3/KIAA1217/KIF1B/ZNF608/GAB3/FOXN2/HACD3/AKAP1/USP9X/MSI2/CLTC/KIAA1549/GTF2A1/ZBTB43/SECISBP2L/SSH2/HOMER1/FEM1C/ENC1/KAT6A/KMT5B/EPM2AIP1/PRKAR2A/PXYLP1/TRIP12/SIKE1/KIAA2026/KIF13A/TAOK1/IFT70B/SYNJ2BP/ACAP2/EFR3A/SBNO1/APC/PDGFB/ERBIN/HS2ST1/CD2AP/PTPN11/COL12A1/ARID1B/SNX29/MEF2A/RAB14/PAK2/DCAF…
	C3=MIR548A_5P	Liver	C3	X5LvsW5L	MIR548A_5P	437	0.43832	2.43972	1e-10	8.58839e-10	2.99681e-10	2630	tags=36%, list=17%, signal=31%	BBX/RPS6KA5/AQP3/NFKB1/ABCA5/FIGN/CAPN2/RIC1/ZBTB41/FAM199X/ZDHHC21/SERINC5/GABPA/GSTCD/TCF12/PRPF39/BCL2L2/SESTD1/MARCHF6/GTF3C3/LARP4/ZNF608/DPH6/FZD5/CAMSAP2/AFDN/A1CF/LRRTM3/GAPVD1/TBCK/AP1AR/SECISBP2L/PRPF40A/TTC19/GPR155/SYNM/PREX2/HOMER1/FEM1C/REV3L/DNAJB14/PRPF4B/ANAPC1/UBA6/TRIM2/BOD1L1/ZBTB20/APPBP2/BRWD1/ACBD3/SOX5/TLCD4/CARF/WDR7/ARID2/MDFIC/MEIS2/RORA/SEC24A/ZNF652/HMBOX1/TMTC3/KPNA4…
	C3=MIR3609	Liver	C3	X5LvsW5L	MIR3609	320	0.452041	2.43727	1e-10	8.58839e-10	2.99681e-10	3364	tags=40%, list=22%, signal=31%	FUBP1/RPS6KA5/ADAM10/USF3/SHTN1/TNRC6B/BMP2K/CLOCK/ARMC8/MED13/TMEM245/ZFHX4/ZDHHC21/ZNF800/ITGA4/MARCHF6/PHIP/RCOR1/MAP3K2/PTPN4/FZD4/PPP2R3A/RAP2C/TMCC3/AGFG1/ZFYVE26/EP300/BTG1/ENTPD7/REST/SSH2/GNAI1/FEM1C/REV3L/KMT5B/STRN/ZBTB20/POU2F1/DPP8/RRAS2/F3/TRIP11/BZW1/ITGB1/IL6ST/MED12L/LRP12/NBEAL1/TRIM33/PDK4/SLC4A7/OTUD4/ZFYVE9/PDE5A/RBSN/ADD1/SLAIN2/SLC35A5/FOXJ3/SETD2/PKD2/SACS/CEP97/KDM3B/RBMX…
	C3=MIR548AP_5P_MIR548J_5P	Liver	C3	X5LvsW5L	MIR548AP_5P_MIR548J_5P	436	0.437604	2.43704	1e-10	8.58839e-10	2.99681e-10	3364	tags=42%, list=22%, signal=34%	BBX/RPS6KA5/AQP3/NFKB1/ABCA5/FIGN/CAPN2/RIC1/ZBTB41/FAM199X/ZDHHC21/SERINC5/GABPA/GSTCD/TCF12/PRPF39/BCL2L2/SESTD1/MARCHF6/GTF3C3/LARP4/ZNF608/FZD5/CAMSAP2/AFDN/A1CF/LRRTM3/GAPVD1/TBCK/AP1AR/SECISBP2L/PRPF40A/TTC19/GPR155/SYNM/PREX2/HOMER1/FEM1C/REV3L/DNAJB14/PRPF4B/ANAPC1/UBA6/TRIM2/BOD1L1/ZBTB20/APPBP2/BRWD1/ACBD3/SOX5/TLCD4/CARF/WDR7/ARID2/MDFIC/MEIS2/RORA/SEC24A/ZNF652/HMBOX1/TMTC3/KPNA4/SLC4…
	C3=MIR30E_3P	Liver	C3	X5LvsW5L	MIR30E_3P	353	0.448483	2.43609	1e-10	8.58839e-10	2.99681e-10	2586	tags=36%, list=17%, signal=31%	DBT/CCDC186/P2RY1/ROR1/NPHP3/SNRK/TNRC6B/ZNF704/RIF1/ZBTB41/AP4E1/ZDHHC21/SESTD1/ZNRF3/UBR5/SS18/CDKL5/HOOK1/MAP3K2/NAPG/SYNRG/GALNT1/EP300/KMT2A/SMAD2/SP3/DNAJB14/PANK3/CDKN1B/RNF141/KMT5B/MTDH/NAA25/DLST/BRWD1/POU2F1/SYNJ2/ACBD3/METTL4/POGLUT3/CAPRIN1/TLK2/PLEKHH1/GFPT1/CDKL2/MED12L/TPR/SBNO1/APC/HYCC1/RNF6/CDC73/CWF19L2/NBEAL1/DOP1B/TRIM33/COL12A1/PDK4/MYSM1/USP38/THOC2/PAG1/WDR44/DNAJB9/GPR17…
	C3=MIR646	Liver	C3	X5LvsW5L	MIR646	234	0.470208	2.43541	1e-10	8.58839e-10	2.99681e-10	3229	tags=44%, list=21%, signal=35%	ADRA1A/LPAR3/UBN2/UNKL/CDC27/UHMK1/XPO4/TMEM245/FAM199X/MAP3K7/ZFHX4/G2E3/SESTD1/ZNRF3/CAMSAP2/FOXK1/CNOT6L/PTPN4/CPEB2/PURA/TNPO1/KANK1/NAA15/HECTD1/INSR/SOX5/FBXW7/SEL1L/DNAJC16/MAP2K1/ASAP1/KIF13A/GRK3/AGO2/MACF1/KPNA3/FHIP1A/SEC24A/SETD5/PURG/KIF5B/NFE2L1/INSYN2A/LUZP1/MTOR/PI4K2B/OCRL/EIF5B/KIF3B/GOLIM4/PTPN3/TNRC6C/ZNF697/TBC1D8B/DLC1/ASH1L/DENND1B/PAFAH1B1/G3BP2/PARD6B/LATS2/RICTOR/MTAP/UB…
	C3=MIR513A_5P	Liver	C3	X5LvsW5L	MIR513A_5P	322	0.451715	2.43223	1e-10	8.58839e-10	2.99681e-10	3527	tags=45%, list=23%, signal=35%	UBN2/ROR1/ATAD2B/UNKL/USF3/SLC1A2/SNRK/SHISA7/TNRC6B/EDEM3/ZNF800/BLTP3A/XPO1/FZD4/NEO1/AKAP13/ONECUT2/AGFG1/SYNRG/GTF2A1/PDS5A/CTNND1/BTG1/TNPO1/ENC1/KAT6A/KMT5B/TRIM2/STRN/APPBP2/KDM7A/BLTP1/INO80D/FBXW7/SBF2/HGF/KRAS/ADD3/TLK2/PLEKHH1/IL6ST/TPR/HS2ST1/SEMA6A/DNAJC13/OTUD4/ZBTB34/RAB14/ID4/CBLB/NSD1/ELFN2/KHSRP/AGPS/ABHD6/SLC25A25/CCSER2/GMFB/KDM3B/HHIP/SYNJ1/SLC35A3/ZCCHC24/ZNF665/ARFGEF1/BRWD…
	C3=MIR222_5P	Liver	C3	X5LvsW5L	MIR222_5P	167	0.492923	2.43205	1e-10	8.58839e-10	2.99681e-10	3797	tags=50%, list=25%, signal=38%	PPM1K/AKAP9/SESTD1/RABEP1/UPRT/GTF2A1/ZBTB43/EP300/PDS5A/GNPTAB/TRIM2/ZBTB20/NACC2/KDM6A/CAPRIN1/ZBTB4/TRIP11/TAOK1/ALDH3A2/TSPAN14/NCOA1/HS2ST1/CD2AP/COL12A1/SLC4A7/PIGA/ANKRD46/CEP85L/ANKRD17/API5/SETD2/GOLIM4/TPPP/TMEM170A/SLC12A6/RAP2A/PTPN3/WNK1/HSPA5/G3BP2/ARSB/STRIP2/EDEM1/NLK/FRY/GNA12/RB1/ANKRD44/TRAF3IP1/PCGF5/ROCK2/SESN3/ZNF217/GCNT1/PAWR/MBD4/RNGTT/PRKX/SCAF11/DNAAF5/TAB2/SLC7A1/KLHL3…
	C3=MIR33A_3P	Liver	C3	X5LvsW5L	MIR33A_3P	391	0.441848	2.43064	1e-10	8.58839e-10	2.99681e-10	3330	tags=42%, list=22%, signal=33%	UBN2/AKAP9/BCL6/ROR1/HYCC2/FIGN/CFLAR/MAML3/TNRC6B/ZNF704/RIF1/CLOCK/CENPC/PTAR1/NEK9/ZNF800/REEP3/LARP4/SLC4A4/FAT1/HOOK1/FOXN2/ALG10B/HACD3/ATE1/LEMD3/SKIC3/CPEB2/PURA/ATXN3/INTS6/REV3L/HUS1/DIP2C/KMT5B/TRIM2/EPM2AIP1/NAA25/HECTD1/STRN/DPP8/LMO7/FMR1/SETBP1/ZNF420/KRAS/UBQLN1/ZMYND11/MTF2/NCEH1/CUL5/ARAP2/JMJD1C/RORA/CD8A/RNF6/RTTN/CD2AP/USP38/FAM91A1/FGD4/KMT2E/LIMA1/LPP/CEP170/API5/CREB1/EIF3…
	C3=ATACTGT_MIR144	Liver	C3	X5LvsW5L	ATACTGT_MIR144	183	0.486187	2.43043	1e-10	8.58839e-10	2.99681e-10	3359	tags=46%, list=22%, signal=37%	ZNF207/ATXN1/CELF2/TRIO/ARID1A/HYCC2/GLCCI1/ZNF800/SENP7/SS18/ATP2B1/RIN2/CPEB2/PURA/PPARA/BICRAL/WDFY3/KAT6A/NAA15/APPBP2/ACBD3/FMR1/AGRN/SLC12A2/ARID2/USP42/MEIS2/UBR3/SEMA6A/KIAA0232/ZDHHC17/LSM14A/SON/GSPT1/ACSL4/AFF4/KPNA1/EPB41/QKI/ARFGEF1/PAFAH1B1/UBE4A/NCOA7/SIN3A/VKORC1L1/DLG5/HNRNPF/NIN/E2F8/NEDD4/PPP1R16B/RIC8B/RNF111/MAPK6/ANTXR2/ESRRG/ALS2/MED14/SOBP/FNDC3A/ZBTB18/NR2F2/SEMA6D/CDK19/…
	C3=MIR548I	Liver	C3	X5LvsW5L	MIR548I	436	0.436352	2.43007	1e-10	8.58839e-10	2.99681e-10	2630	tags=36%, list=17%, signal=31%	BBX/RPS6KA5/AQP3/NFKB1/ABCA5/FIGN/CAPN2/RIC1/ZBTB41/FAM199X/ZDHHC21/SERINC5/GABPA/GSTCD/TCF12/PRPF39/BCL2L2/SESTD1/MARCHF6/GTF3C3/LARP4/ZNF608/FZD5/CAMSAP2/AFDN/A1CF/LRRTM3/GAPVD1/TBCK/AP1AR/SECISBP2L/PRPF40A/TTC19/GPR155/SYNM/PREX2/HOMER1/FEM1C/REV3L/DNAJB14/PRPF4B/ANAPC1/UBA6/TRIM2/BOD1L1/ZBTB20/APPBP2/BRWD1/ACBD3/SOX5/TLCD4/CARF/WDR7/ARID2/MDFIC/MEIS2/RORA/SEC24A/ZNF652/HMBOX1/TMTC3/KPNA4/SLC4…
	C3=MIR379_3P_MIR411_3P	Liver	C3	X5LvsW5L	MIR379_3P_MIR411_3P	166	0.492913	2.42966	1e-10	8.58839e-10	2.99681e-10	2638	tags=40%, list=18%, signal=33%	ATXN1/P2RY1/RBM26/TNRC6B/LYSMD3/UBE3A/ZFHX4/YAP1/RAB21/GABPA/PPP2R1B/BICD2/CC2D2A/PHIP/ATF7IP/MICAL2/ENTPD7/TNPO1/INTS6/SP3/TENT4B/PRKAR2A/SUOX/ZNF518A/AHR/TSHZ2/JMJD1C/PAPOLG/HEATR5A/BPTF/ID4/CEP170/ETNK1/MIDEAS/IL10/SLC12A6/RAB11FIP2/ASPH/MAPK1/NETO2/RABGAP1L/STRIP2/GAB1/FNIP1/RAB12/USP53/NLK/HOOK3/CNOT6/COG6/NFAT5/SCRN3/RASSF6/TAPT1/DLG1/PHKB/DCP2/TMED5/PAXBP1/OXR1/KIAA1958/DUSP10/CDV3/TSHZ1/A…
	C3=CAGTGTT_MIR141_MIR200A	Liver	C3	X5LvsW5L	CAGTGTT_MIR141_MIR200A	287	0.457761	2.42879	1e-10	8.58839e-10	2.99681e-10	4054	tags=51%, list=27%, signal=38%	STX2/ATXN1/BACE1/CDK17/TNRC6B/KLHL18/UBE3A/JUN/BICD2/TCF12/PRKACB/ATP2A2/DMXL1/CAMSAP2/STAT5A/ITSN1/ATP6V1A/USP9X/RAP2C/CLASP2/ZFR/WDFY3/CDC14A/STRN/INO80D/SOX5/RNF44/OGT/FAM168B/IRS2/PCGF3/KPNA3/SLC39A9/TTBK2/SEMA6A/MED13L/DNAJC13/CEP120/EPHA2/BRD3/WDR44/ATXN7/LPP/EPHA7/ZNF644/MDM1/TULP4/SON/TNKS2/CBL/MECP2/ANP32E/QKI/ZCCHC24/DLC1/HDAC4/NSD2/CHD9/HIPK1/SEPTIN7/RMND5A/WAPL/RAD23B/MIB1/RBMS1/STXBP…
	C3=MIR424_5P	Liver	C3	X5LvsW5L	MIR424_5P	485	0.430063	2.42404	1e-10	8.58839e-10	2.99681e-10	3583	tags=43%, list=24%, signal=34%	LRIG2/CDK17/UBN2/AMOTL1/TNRC6B/CLUH/CLOCK/ATXN1L/TMEM245/ZFHX4/KIF1B/MYO5B/G2E3/PPP2R1B/GSTCD/DENND4A/BCL2L2/ZNRF3/SLC4A4/HELZ/IGF2R/FOXK1/CNOT6L/PTPN4/BTAF1/RREB1/CHPT1/NAPG/CPEB2/SYNRG/PELI2/PRRC2C/ZC3H13/KANK1/ADGRL1/NAA25/ZNRF2/HECTD1/ZBTB20/INSR/RBPJ/POU2F1/RPS6KA3/FBXW7/MAP2K1/ACOX1/OGT/MYEF2/SEH1L/CAPRIN1/SLC12A2/TFCP2L1/CHUK/BZW1/CCNT1/USP42/LGR5/AVL9/SEC24A/UBR3/CD2AP/COL12A1/PDK4/DDX3Y/…
	C3=MIR142_3P	Liver	C3	X5LvsW5L	MIR142_3P	166	0.491063	2.42054	1e-10	8.58839e-10	2.99681e-10	3291	tags=49%, list=22%, signal=39%	OSBPL3/PLA2G12A/WDR5B/RERE/CLOCK/ATXN1L/ANK3/ZBTB41/PLCB1/ATF7IP/XPO1/CPEB2/GTF2A1/ITPKB/TNKS/UTRN/HECTD1/TAOK1/IL6ST/PCGF3/TASOR2/JMJD1C/APC/ZMYND8/KIF5B/HEATR5A/TNRC18/LCOR/C9orf72/ACSL4/MTMR9/USP33/RAB11FIP2/PTPRB/QKI/MTUS1/SLC35F5/BRWD3/CEP192/ASH1L/SMG1/ZCCHC14/STAM/GAB1/AFF1/IRAK1/RAB12/RHOBTB3/RICTOR/MYH10/TET3/SUCO/DCUN1D4/ROCK2/WASL/STRN3/ANKRD11/FMNL2/OSBP/RASSF3/C5orf24/RBM47/ITGAV/ITG…
	C3=MIR548AB	Liver	C3	X5LvsW5L	MIR548AB	438	0.434648	2.41929	1e-10	8.58839e-10	2.99681e-10	2630	tags=36%, list=17%, signal=31%	BBX/RPS6KA5/AQP3/NFKB1/ABCA5/FIGN/CAPN2/RIC1/ZBTB41/FAM199X/ZDHHC21/SERINC5/GABPA/GSTCD/TCF12/PRPF39/BCL2L2/SESTD1/MARCHF6/GTF3C3/LARP4/ZNF608/FZD5/CAMSAP2/AFDN/A1CF/LRRTM3/GAPVD1/TBCK/AP1AR/SECISBP2L/PRPF40A/TTC19/GPR155/SYNM/PREX2/HOMER1/FEM1C/REV3L/DNAJB14/PRPF4B/ANAPC1/UBA6/TRIM2/BOD1L1/ZBTB20/APPBP2/BRWD1/ACBD3/SOX5/TLCD4/CARF/WDR7/ARID2/MDFIC/MEIS2/RORA/SEC24A/ZNF652/HMBOX1/TMTC3/KPNA4/SLC4…
	C3=MIR497_5P	Liver	C3	X5LvsW5L	MIR497_5P	486	0.429583	2.41923	1e-10	8.58839e-10	2.99681e-10	3583	tags=43%, list=24%, signal=34%	LRIG2/CDK17/UBN2/AMOTL1/TNRC6B/CLUH/CLOCK/ATXN1L/TMEM245/ZFHX4/KIF1B/MYO5B/G2E3/PPP2R1B/GSTCD/BCL2L2/ZNRF3/SLC4A4/HELZ/IGF2R/FOXK1/CNOT6L/PTPN4/BTAF1/RREB1/CHPT1/NAPG/CPEB2/SYNRG/PELI2/PRRC2C/ZC3H13/KANK1/ADGRL1/NAA25/ZNRF2/HECTD1/ZBTB20/INSR/RBPJ/POU2F1/RPS6KA3/FBXW7/MAP2K1/ACOX1/OGT/MYEF2/SEH1L/CAPRIN1/SLC12A2/TFCP2L1/CHUK/BZW1/CCNT1/USP42/LGR5/AVL9/SLC39A9/SEC24A/CD2AP/COL12A1/PDK4/DDX3Y/HMBOX…
	C3=MIR448	Liver	C3	X5LvsW5L	MIR448	321	0.448956	2.41815	1e-10	8.58839e-10	2.99681e-10	3710	tags=44%, list=25%, signal=34%	RPS6KA5/ENPP4/ROR1/ATAD2B/ARID1A/BMPR1A/ANK3/BPNT2/CC2D2A/SESTD1/GTF3C3/SLC4A4/SS18/FHIP2A/RCOR1/RNF19A/KIF7/BTAF1/TAF1/DOCK9/CPEB2/LRRC8B/TBX3/ZBTB43/PDS5A/REST/UTRN/SRSF11/SYNPO2/INO80D/TLCD4/FMR1/OGFOD1/SPOPL/CAPRIN1/SLC12A2/ADD3/HECTD2/FAM168B/KCNIP4/MDFIC/IRS2/TAOK1/NFIC/MED13L/ZBTB34/PIGA/MGAM/KCTD9/ADD1/ATXN7/SPTLC3/SLAIN2/ZNF644/KLHL5/NAV2/ETNK1/CEP97/CACNA1C/BAHCC1/CLCN5/RAB11FIP2/SNTB2/…
	C3=MIR30D_3P	Liver	C3	X5LvsW5L	MIR30D_3P	354	0.445006	2.41799	1e-10	8.58839e-10	2.99681e-10	2586	tags=36%, list=17%, signal=30%	DBT/CCDC186/P2RY1/ROR1/NPHP3/SNRK/TNRC6B/ZNF704/RIF1/ZBTB41/AP4E1/ZDHHC21/SESTD1/ZNRF3/UBR5/SS18/CDKL5/HOOK1/MAP3K2/NAPG/SYNRG/GALNT1/EP300/KMT2A/SMAD2/SP3/DNAJB14/PANK3/CDKN1B/RNF141/KMT5B/MTDH/NAA25/DLST/BRWD1/POU2F1/SYNJ2/ACBD3/METTL4/POGLUT3/CAPRIN1/TLK2/PLEKHH1/GFPT1/CDKL2/MED12L/TPR/SBNO1/APC/HYCC1/RNF6/CDC73/CWF19L2/NBEAL1/DOP1B/TRIM33/COL12A1/PDK4/MYSM1/USP38/THOC2/PAG1/WDR44/DNAJB9/GPR17…
	C3=MIR548Y	Liver	C3	X5LvsW5L	MIR548Y	445	0.433239	2.41684	1e-10	8.58839e-10	2.99681e-10	3364	tags=42%, list=22%, signal=33%	BBX/RPS6KA5/AQP3/NFKB1/ABCA5/FIGN/CAPN2/RIC1/ZBTB41/FAM199X/ZDHHC21/SERINC5/GABPA/GSTCD/TCF12/PRPF39/BCL2L2/SESTD1/MARCHF6/GTF3C3/LARP4/ZNF608/FZD5/CAMSAP2/AFDN/A1CF/LRRTM3/GAPVD1/TBCK/ONECUT2/AP1AR/SECISBP2L/PRPF40A/TTC19/GPR155/SYNM/PREX2/HOMER1/FEM1C/REV3L/DNAJB14/PRPF4B/ANAPC1/UBA6/TRIM2/BOD1L1/ZBTB20/APPBP2/BRWD1/POU2F1/ACBD3/SOX5/TLCD4/CARF/WDR7/ARID2/MDFIC/MEIS2/RORA/SEC24A/ZNF652/HMBOX1/T…
	C3=MIR203A_3P	Liver	C3	X5LvsW5L	MIR203A_3P	330	0.4469	2.41585	1e-10	8.58839e-10	2.99681e-10	3691	tags=47%, list=25%, signal=36%	BBX/DDX6/HYCC2/VIRMA/LNX2/CLOCK/FER/PHF6/HNRNPUL2/PTAR1/SENP7/SESTD1/UBR1/ZNF608/SLC4A4/PHIP/FMN1/CRLF3/FOXK1/MAP3K2/PTPN4/ONECUT2/TMCC3/MSI2/ABCE1/MICAL2/MAPK9/DGKH/TNPO1/BCL7A/WDFY3/TCF4/TC2N/KAT6A/RNF141/NAA25/ZBTB20/JMY/SOX5/TLCD4/ACSL1/RRAS2/ANKRD52/MYEF2/SPOPL/ATF2/HSDL2/SLC12A2/INTS14/ZNF281/AHR/CFAP97/INPP1/TPR/SLC39A9/SEC24A/OPA1/ZNF652/PURG/FGD4/PLD1/ID4/FAT3/RP2/LSM14A/MECP2/PTPN3/AFF4…
	C3=MIR4668_5P	Liver	C3	X5LvsW5L	MIR4668_5P	417	0.436358	2.41558	1e-10	8.58839e-10	2.99681e-10	3574	tags=45%, list=24%, signal=35%	BBX/BACE1/CCDC186/TRIO/EFNA5/ROR1/SHTN1/CMTM4/HYCC2/SLC1A2/GPATCH2/KICS2/BPNT2/FAM199X/ZFHX4/ANKRD50/MYO5B/NEK9/RALGAPA1/MARCHF6/ZNRF3/SS18/PROX1/MAP3K2/KATNAL1/CLASP2/MSI2/NAPG/PDPR/DGKH/TNPO1/XRN1/KLHL28/INTS6/VCL/DNAJB14/TENT4B/EPM2AIP1/NCAPD3/ZBTB20/RBPJ/POU2F1/INO80D/TRIP12/GIGYF2/RNF44/PCNX1/MCM8/SLC12A2/TLK2/LARS1/ZNF518A/ZNF770/VTI1A/CCNT1/PCGF3/KPNA3/MED12L/MAML2/RORA/ZMYM4/USP38/EYA3/FN…
	C3=MIR498_3P	Liver	C3	X5LvsW5L	MIR498_3P	201	0.477266	2.41321	1e-10	8.58839e-10	2.99681e-10	3451	tags=44%, list=23%, signal=34%	ALKBH8/GPAM/USF3/SHPRH/BMPR1A/KLHL18/ZBTB41/SERINC5/CDKL5/ATP2B1/CAMSAP2/PUS7/AKAP13/ERC1/ABCE1/PDGFA/REST/SMAD2/TCF4/LARP4B/REV3L/ABHD18/USP34/USP42/MED12L/BIRC2/GARRE1/PDGFB/HS2ST1/SLC4A7/PURG/ZNF438/RAB33B/COL4A2/LRP6/RAB14/ADAMTS16/EPHA7/NAV2/ZNF518B/FBN1/MIDEAS/N4BP2/ASPH/KPNA1/BRWD3/MFAP1/DENND1B/HDAC4/ATP2B4/ZCCHC14/COL5A1/TENM3/DNMT3A/HAS3/RAB12/DAB2/SYPL2/FRS2/TET3/NIN/CCNY/ZNF366/GSK3B/…
	C3=MIR5589_3P	Liver	C3	X5LvsW5L	MIR5589_3P	150	0.49981	2.41226	1e-10	8.58839e-10	2.99681e-10	4112	tags=50%, list=27%, signal=37%	ARL8B/TRIO/TNRC6B/BTBD7/PJA2/RYBP/ARHGEF3/CNOT6L/AKAP13/DNAJC1/LEMD3/CPEB2/PDS5A/ABR/TNKS/PRKCE/BOD1L1/ACVR1B/JMY/BLTP1/INO80D/MAP2K1/PASK/YIPF6/LYST/LCOR/INSYN2A/ELK4/CBL/CCSER2/LPGAT1/APPL1/DDX42/NAPB/EDEM1/RNF38/FRS2/ANKRD44/MAP4K4/ALG2/SATB2/MAU2/CLCN4/DHX36/RASSF3/MAP2K4/PRDM2/ZBTB10/PSD2/DAGLA/CCNT2/SORT1/HTATSF1/EN2/TCF7L2/ABCC9/PRDM1/DDHD2/PLEKHG4/FSBP/JPH1/PTGER3/CIC/SERTAD2/MAP3K1/PRDM1…
	C3=MIR548AH_5P	Liver	C3	X5LvsW5L	MIR548AH_5P	319	0.447356	2.41094	1e-10	8.58839e-10	2.99681e-10	3364	tags=39%, list=22%, signal=31%	FUBP1/RPS6KA5/ADAM10/USF3/SHTN1/TNRC6B/BMP2K/CLOCK/ARMC8/MED13/TMEM245/ZFHX4/ZDHHC21/ZNF800/ITGA4/MARCHF6/PHIP/RCOR1/MAP3K2/PTPN4/FZD4/PPP2R3A/RAP2C/TMCC3/AGFG1/ZFYVE26/EP300/BTG1/ENTPD7/REST/SSH2/GNAI1/FEM1C/REV3L/KMT5B/STRN/ZBTB20/POU2F1/DPP8/RRAS2/F3/TRIP11/BZW1/ITGB1/IL6ST/MED12L/LRP12/NBEAL1/TRIM33/PDK4/OTUD4/ZFYVE9/PDE5A/RBSN/ADD1/SLAIN2/SLC35A5/FOXJ3/SETD2/PKD2/SACS/CEP97/KDM3B/RBMX/HERC1/…
	C3=MIR200A_3P	Liver	C3	X5LvsW5L	MIR200A_3P	357	0.442115	2.4083	1e-10	8.58839e-10	2.99681e-10	2731	tags=36%, list=18%, signal=30%	STX2/ATXN1/LPAR3/P2RY1/STON2/HYCC2/TNRC6B/LYSMD3/UBE3A/JAG1/GLCCI1/YAP1/REEP3/BICD2/TCF12/PRKACB/SESTD1/MARCHF6/FHIP2A/CRLF3/MAP3K2/RAP2C/CLASP2/PURA/PPARA/ZFR/KMT2A/WDFY3/TCF4/PRKCE/CDC14A/ABHD18/INO80D/HGF/FMR1/SPOPL/ARL4A/SLC19A2/MSANTD4/FAM168B/IRS2/TTBK2/HS2ST1/SEMA6A/PHC3/CD2AP/HIPK3/DNAJC13/CEP120/EPHA2/FAM91A1/FNBP1L/LMBR1/ZBTB34/HEATR5A/PIGA/BRD3/ATXN7/LPP/FAT3/SLAIN2/EPHA7/ZNF644/CREB1/…
	C3=MIR548AJ_5P_MIR548G_5P_MIR548X_5P	Liver	C3	X5LvsW5L	MIR548AJ_5P_MIR548G_5P_MIR548X_5P	430	0.433232	2.40678	1e-10	8.58839e-10	2.99681e-10	3384	tags=43%, list=23%, signal=34%	ZC3H4/TRIO/ATAD2B/USF3/GPATCH2L/CDC27/CLOCK/PRDM16/ZBTB41/BTBD7/YAP1/RAB21/PLCB1/PRPF39/DENND4C/LNPEP/ATP2A2/PROX1/LCLAT1/UVSSA/RNF19A/CDC42BPA/KATNAL1/TMCC3/DOCK9/LRRC8B/GTF2A1/PDS5A/LONRF3/L3MBTL3/SECISBP2L/TNPO1/SYNM/TCF4/TENT4B/STRN/KDM7A/INO80D/TLCD4-RWDD3/ABLIM1/DNAJC16/SEH1L/SMCR8/F3/SPART/FAM168B/TAOK1/CLINT1/CCAR1/RAB23/MED12L/ABI1/JAKMIP1/HIPK3/TRIM33/MED13L/SLC4A7/LRP6/PDE5A/BPTF/PLEKH…
	C3=MIR4276	Liver	C3	X5LvsW5L	MIR4276	245	0.461404	2.40594	1e-10	8.58839e-10	2.99681e-10	3772	tags=48%, list=25%, signal=36%	SIK2/MYNN/PBX1/ADAM10/ALKBH8/GPAM/KIAA0930/RIF1/GK/ANK3/SESTD1/ERBB3/TLR5/CAMSAP2/AFDN/ZFYVE26/TBX3/ZBTB43/SELENOI/ZNF618/LONRF3/DGKH/TRIM23/TENT4B/ANKRD40/CDKN1B/C1GALT1/CDC14A/TRIM2/JMY/SOX5/RPS6KA3/SBF2/ACSL1/FMR1/RRAS2/ASAP1/CHUK/KCNIP4/TRIP11/TPR/RORA/VPS37A/KIAA0232/CBLB/NAB1/GTF2E1/WWTR1/LSM14A/TNKS2/MTMR12/FAM107B/TMEM170A/CLCN5/ASPH/KPNA1/QKI/BIRC6/EOGT/SEC61A2/APPL1/TANC2/GAB1/TMTC2/STX…
	C3=MIR4762_3P	Liver	C3	X5LvsW5L	MIR4762_3P	236	0.463875	2.40427	1e-10	8.58839e-10	2.99681e-10	3440	tags=47%, list=23%, signal=37%	DBT/RBFOX2/DDX6/CLOCK/FER/ZBTB41/FAM199X/KIF1B/TCF12/MARCHF6/ATP13A3/ARHGAP21/TAF1/GTF2A1/LANCL2/STRN/ZBTB20/INSR/POU2F1/RPS6KA3/SPOPL/MYOCD/ARID2/CPEB4/GFPT1/GNPDA1/BROX/MEIS2/JMJD1C/ERBIN/NHSL1/PPP4R3B/ZFP36L1/TRIM33/MED13L/KPNA4/IPO8/ZDHHC17/AGPS/C9orf72/MTOR/STAM2/GOLIM4/SOCS4/LPGAT1/MAPK8/SNTB2/SYNJ1/UBXN4/DENND1B/RNF168/SMG1/ATL3/AAK1/SVIL/RBM25/SHROOM3/STXBP5/RC3H1/GK5/NFAT5/PHF20L1/POLR3F…
	C3=MIR603	Liver	C3	X5LvsW5L	MIR603	151	0.497406	2.40343	1e-10	8.58839e-10	2.99681e-10	2734	tags=42%, list=18%, signal=35%	ENPP4/EIF2AK3/BCL6/TNRC6B/BPNT2/TMEM245/PHF6/LARP4/CEP135/SLF2/RNF19A/AKAP13/PDS5A/CTNND1/TENT4B/KDM7A/PCNX1/ARL4A/ZNF281/CUL5/CDKL2/CCNT1/SHROOM2/RORA/ANKRD17/GOSR2/FBN1/PDE3A/TNRC6C/PEG3/TBCCD1/STRBP/LDLRAD3/HIPK1/RMND5A/DNAJC21/SOCS6/ABCC2/NR2C2/HOOK3/CEP350/RNF38/RUNX1T1/GCC2/EP400/PDS5B/KIF2A/KLF6/BCOR/HERC2/MED14/DLG1/PLXNA4/PABIR2/FBXO45/AHCTF1/SCAF11/ZBTB14/PHF21A/FBXO47/FAM120A/RAI1/ITGA…
	C3=MIR143_5P	Liver	C3	X5LvsW5L	MIR143_5P	118	0.519138	2.40191	1e-10	8.58839e-10	2.99681e-10	2577	tags=46%, list=17%, signal=38%	ARL8B/ADRA1A/HIF1A/MAT2A/LARP4/MAP3K2/PTPN4/RAP2C/PDS5A/PRPF4B/ZNRF2/STRN/RBPJ/TMEM260/RNF44/FMR1/TFDP1/PCNX1/TEX2/ESYT1/CDK12/RORA/KBTBD2/HYCC1/TTC38/THRA/SPTBN1/SACS/TPPP/KPNA1/EOGT/RHOQ/G3BP2/HIPK2/HAS3/RAB12/TFB1M/RC3H1/SESN3/ARID4B/ESRRG/MINDY2/ANKRD11/DDX3X/ZBTB18/C5orf24/RAPGEF6/TAX1BP1/LRCH1/MIER3/CRYBG3/MPHOSPH9/DYRK1A/MAP3K12
	C3=MIR6833_3P	Liver	C3	X5LvsW5L	MIR6833_3P	314	0.44697	2.40088	1e-10	8.58839e-10	2.99681e-10	3977	tags=47%, list=26%, signal=35%	ZNF207/ADAM10/SLC30A7/RBFOX2/STON2/GPATCH2L/SEC24C/TNRC6B/UHMK1/TMEM245/AP4E1/ITGA4/REEP3/DENND4A/TCF12/ATF7IP/RIN2/FMN1/FOXK1/MAP3K2/ONECUT2/MSI2/PURA/EP300/LONRF3/IDE/KMT2A/ENC1/SYNPO2/ZBTB20/SIKE1/SAMD12/ZNF420/ZNF845/CPEB4/P2RY4/SYNJ2BP/CDK12/SBNO1/VPS13C/ZFHX2/ZFP62/ZFP36L1/ZMYND8/MEF2A/SPOP/PAK2/DNAJB9/CEP85L/LPP/SLAIN2/KLHL5/SRXN1/SLC12A6/ADAMTS1/LPGAT1/ZSWIM6/KRIT1/CHD9/STRBP/CDON/ANKRD28…
	C3=MIR29A_3P	Liver	C3	X5LvsW5L	MIR29A_3P	395	0.435617	2.39858	1e-10	8.58839e-10	2.99681e-10	3417	tags=42%, list=23%, signal=33%	EFNA5/MTMR4/ATAD2B/NKTR/SHPRH/GPATCH2/MAPKBP1/ZNF704/RIC1/RERE/CLOCK/FER/ZDHHC21/SERINC5/SESTD1/ANKRD13C/RNF19A/CAMSAP2/CDC42BPA/ASAP2/AKAP13/PARG/KIAA1549/ABCE1/COL5A2/PRPF40A/REST/DGKH/DGKD/TCF4/PRRC2C/KLHL28/ZBTB5/REV3L/TRAF3/PXYLP1/EML4/ABHD18/ZBTB20/TMOD3/ERCC6/JMY/EML5/FBXW7/FEM1B/USP34/FAM168B/PCGF3/SHROOM2/STX16/MED12L/GID8/ZFP36L1/HRK/TMTC3/PURG/OTUD4/PAPOLG/COL4A2/ZBTB34/TNRC18/FGD4/C2o…
	C3=GTATTAT_MIR3693P	Liver	C3	X5LvsW5L	GTATTAT_MIR3693P	187	0.481517	2.3985	1e-10	8.58839e-10	2.99681e-10	3998	tags=52%, list=27%, signal=39%	BACE1/ADAM10/RBM26/TNRC6B/MED13/ZFHX4/BICD2/TCF12/TLN1/FOXN2/BAZ2B/EP300/ZFR/KMT2A/SP3/TRAPPC8/DIP2C/ZNF395/LARP1/RELCH/ZNF281/ARID2/CD2AP/ZMYND8/FNBP1L/RBSN/ZDHHC17/LRP1/ATMIN/NIPBL/TRPS1/SETD2/PCDHAC2/ADGRL2/RAB11FIP2/BMPR2/QKI/RAB10/LTBP1/NCOA3/SRPK2/PPP1R12A/FNIP1/YTHDF3/MSL2/CILK1/ARID4A/RNF38/CEP41/GOPC/RSBN1/ZNF423/RAB3GAP2/ACVR2A/FAM135A/PELI1/PTCH1/NR2F2/OXR1/CDK19/AFF2/ZEB2/FLRT3/CHD7/M…
	C3=MIR141_3P	Liver	C3	X5LvsW5L	MIR141_3P	360	0.440337	2.39841	1e-10	8.58839e-10	2.99681e-10	2731	tags=36%, list=18%, signal=30%	STX2/ATXN1/LPAR3/P2RY1/STON2/HYCC2/TNRC6B/LYSMD3/UBE3A/JAG1/GLCCI1/YAP1/REEP3/BICD2/TCF12/PRKACB/SESTD1/MARCHF6/FHIP2A/CRLF3/MAP3K2/RAP2C/CLASP2/PURA/PPARA/ZFR/KMT2A/WDFY3/TCF4/PRKCE/CDC14A/ABHD18/INO80D/HGF/FMR1/SPOPL/ARL4A/SLC19A2/MSANTD4/FAM168B/IRS2/TTBK2/HS2ST1/SEMA6A/PHC3/CD2AP/HIPK3/DNAJC13/CEP120/EPHA2/FAM91A1/FNBP1L/LMBR1/ZBTB34/HEATR5A/PIGA/BRD3/ATXN7/LPP/FAT3/SLAIN2/EPHA7/ZNF644/CREB1/…
	C3=MIR22_3P	Liver	C3	X5LvsW5L	MIR22_3P	128	0.510291	2.39802	1e-10	8.58839e-10	2.99681e-10	3827	tags=52%, list=25%, signal=39%	PPM1K/SNRK/TNRC6B/MTHFR/MAT2A/RUFY2/ERBB3/RCOR1/PROX1/BCL9/EP300/PDS5A/BTG1/PRRC2C/HOMER1/FBXW7/GIGYF2/NET1/PAIP2B/KDM6B/LRP12/ZFYVE9/CREB1/TNKS2/CCDC47/MECP2/BRWD3/TRUB1/CHD9/ZCCHC14/HIPK1/LIN7C/ZBTB39/RBM15/MSL2/ARRB1/AKT3/KHNYN/SPTY2D1/RSBN1/MTMR2/PHF8/KLF6/SYNE1/KIAA0040/C5orf24/STAG2/MAP2K4/INPP5B/CCN1/CLIP2/RASSF10/PLCXD3/DAGLA/RPS6KC1/STYX/PDIK1L/ESR1/WWC2/MTF1/SIRT1/NRAS/LAMC1/C6orf62/CD8…
	C3=MIR3160_5P	Liver	C3	X5LvsW5L	MIR3160_5P	181	0.481761	2.39772	1e-10	8.58839e-10	2.99681e-10	3581	tags=46%, list=24%, signal=36%	PBX1/ADAM10/HCFC1/HYCC2/FIGN/VIRMA/GPATCH2L/ZNF704/ZFHX4/SERINC5/PROX1/PTPN4/ONECUT2/CLASP2/MICAL2/RPRD2/LMO7/SPOPL/SLC12A2/SIPA1L1/ZBTB38/ARID2/BDP1/SLC44A1/SYNJ2BP/KPNA3/CRKL/MEGF9/CLIC5/DNAJC13/KCTD9/INSYN2A/KIF3B/FAM107B/NCOA2/FOXP2/GRM1/RMND5A/TRDMT1/STXBP5/ELMOD2/COA5/ARID4A/RC3H1/RSBN1/UFL1/SCRN3/TM9SF3/TRAK2/RAPGEF1/VGLL3/ZNF236/SGK1/PHACTR2/RBMS3/SLAMF6/PLXNA4/OXR1/SPAG9/SENP1/FAM118A/US…
	C3=MIR6844	Liver	C3	X5LvsW5L	MIR6844	292	0.450605	2.39725	1e-10	8.58839e-10	2.99681e-10	2558	tags=37%, list=17%, signal=32%	ARL8B/ENPP4/PBX1/ZKSCAN8/CREBZF/SHTN1/HYCC2/MFSD14B/CLOCK/COG3/XPO4/MTX3/ZBTB41/ZFHX4/PLCB1/SLC35B4/RIN2/SSPN/FZD5/ALG10/ALG10B/FZD4/LRRTM3/ONECUT2/ERC1/CLTC/MICAL2/EP300/LGALSL/GNPTAB/PRPF4B/TRAF3/ARFGEF2/INO80D/GJA5/KIAA2026/KIF13A/ZMYND11/FRYL/TSHZ2/SYNJ2BP/HS2ST1/SEPSECS/DDX3Y/UTY/SACM1L/ATXN7/BRCA2/AGPS/HLTF/INVS/SP1/LSM14A/USP49/ADGRL2/MAPK1/HERC1/BIRC6/FOXP2/TBC1D8B/BRWD3/DNAJC3/ZNF148/TES…
	C3=MIR2276_3P	Liver	C3	X5LvsW5L	MIR2276_3P	113	0.522512	2.39521	1e-10	8.58839e-10	2.99681e-10	3608	tags=52%, list=24%, signal=40%	SFRP4/NEK1/FAM217B/ARID1A/NEK9/SSPN/SLF2/PKNOX2/ATP6V1A/PPP2R3A/MYCBP2/AGFG1/CPEB2/WDFY3/APPBP2/INO80D/OGT/SIPA1L1/SBNO1/TBC1D1/COL12A1/MEF2A/FLNB/FGD4/ATXN7/INVS/LSM14A/BRD1/VCPIP1/RAP2A/FAM193A/COL5A1/DNMT3A/PDPK1/PHKA1/ATXN2/RNF111/USP8/SESN3/ANKLE2/RBMS3/DDX3X/SFT2D2/PRKAA2/SEMA6D/MEF2C/RASSF10/CDK13/BCAT1/PLPPR4/GAREM2/HNRNPR/ETV6/MGST2/DCTN4/GLCE/CREBBP/CUL3/DST
	C3=MIR98_5P	Liver	C3	X5LvsW5L	MIR98_5P	370	0.437177	2.393	1e-10	8.58839e-10	2.99681e-10	2803	tags=35%, list=19%, signal=29%	OSBPL3/LRIG2/PBX1/SMARCAD1/RBFOX2/NPHP3/KIAA0930/FIGN/TECPR2/VIRMA/GPATCH2/MBD2/EDEM3/ZNF322/SESTD1/CEP135/ATP2A2/HOOK1/SLF2/ADRB3/CNOT6L/FZD4/ONECUT2/DNAJC1/CPEB2/ZFYVE26/GALNT1/PDPR/ENTPD7/COL5A2/XRN1/GNPTAB/ZBTB5/UTRN/MTDH/DLST/INSR/ERCC6/SENP5/LRIG3/ASAP1/EDN1/USP24/HECTD2/BZW1/IRS2/RANBP2/YPEL2/PCGF3/MEIS2/DHX57/SLC22A23/CEP120/GCNT4/USP38/COL4A2/PIGA/THOC2/EEA1/BACH1/ZNF644/KCTD21/XK/MDM4/T…
	C3=MIR561_3P	Liver	C3	X5LvsW5L	MIR561_3P	448	0.428544	2.38966	1e-10	8.58839e-10	2.99681e-10	2663	tags=37%, list=18%, signal=31%	ARL8B/YLPM1/DIDO1/PRRG4/PBX1/ADAM10/ABCA5/TNRC6B/BPNT2/PHF6/BTBD7/ZFHX4/SERINC5/SLC4A4/ATF7IP/HOOK1/ANKRD13C/ZKSCAN7/ALG10B/CNOT6L/LRRTM3/USP9X/AGFG1/CPEB2/GTF2A1/TBX3/ZBTB43/PRPF40A/DSP/GPR155/NEK7/WDFY3/ATXN3/TENT4B/PLCE1/RNF141/TRIM2/PNPLA8/ABHD18/ZBTB20/ATP6V0A2/ERCC6/POU2F1/INO80D/ACBD3/SOX5/LRRK2/SAMD12/TFDP1/PCNX1/CARF/PARP4/ARPIN/CPEB4/AHR/ZNF770/IRS2/SLC44A1/ACAP2/TJP1/MAML2/RORA/APC/VPS…
	C3=CTTTGCA_MIR527	Liver	C3	X5LvsW5L	CTTTGCA_MIR527	213	0.469258	2.38826	1e-10	8.58839e-10	2.99681e-10	4175	tags=53%, list=28%, signal=39%	ATXN1/NDRG1/TNRC6B/MMP24/DAG1/PHF6/KIF1B/PLCB1/ZNF800/SENP7/BICD2/TCF12/PBRM1/FZD4/L3MBTL3/GNPTAB/TRIM23/MEF2D/KMT5B/ZNRF2/CREB3L2/TNRC6A/ZBTB4/CPEB4/KPNA3/NR3C2/HMBOX1/KPNA4/OTUD4/RAB33B/API5/AP1G1/RP2/OCRL/ACSL4/KIF3B/MECP2/GNAT1/CORO1C/SLC35A3/CHD9/ESRP2/SEPTIN11/SRPK2/KDM2A/ENPP5/SMARCA2/NCALD/AMMECR1L/RNF38/CCDC82/FUT4/RSBN1/SPEN/RNF111/TAPT1/STK38/ARID4B/ANTXR2/PRKD1/WDR47/SATB2/FNDC3A/TBC1…
	C3=MIR29B_3P_MIR29C_3P	Liver	C3	X5LvsW5L	MIR29B_3P_MIR29C_3P	395	0.433597	2.38746	1e-10	8.58839e-10	2.99681e-10	3417	tags=42%, list=23%, signal=33%	EFNA5/MTMR4/ATAD2B/NKTR/SHPRH/GPATCH2/MAPKBP1/ZNF704/RIC1/RERE/CLOCK/FER/ZDHHC21/SERINC5/SESTD1/ANKRD13C/RNF19A/CAMSAP2/CDC42BPA/ASAP2/AKAP13/PARG/KIAA1549/ABCE1/COL5A2/PRPF40A/REST/DGKH/DGKD/TCF4/PRRC2C/KLHL28/ZBTB5/REV3L/TRAF3/PXYLP1/EML4/ABHD18/ZBTB20/TMOD3/ERCC6/JMY/EML5/FBXW7/FEM1B/USP34/FAM168B/PCGF3/SHROOM2/STX16/MED12L/GID8/ZFP36L1/HRK/TMTC3/PURG/OTUD4/PAPOLG/COL4A2/ZBTB34/TNRC18/FGD4/C2o…
	C3=MIR548AQ_5P	Liver	C3	X5LvsW5L	MIR548AQ_5P	439	0.429087	2.38708	1e-10	8.58839e-10	2.99681e-10	3364	tags=41%, list=22%, signal=33%	BBX/RPS6KA5/AQP3/NFKB1/ABCA5/FIGN/CAPN2/RIC1/ZBTB41/FAM199X/ZDHHC21/SERINC5/GABPA/GSTCD/TCF12/PRPF39/BCL2L2/SESTD1/MARCHF6/GTF3C3/LARP4/ZNF608/FZD5/CAMSAP2/AFDN/LRRTM3/GAPVD1/TBCK/ONECUT2/AP1AR/SECISBP2L/PRPF40A/TTC19/GPR155/SYNM/PREX2/HOMER1/FEM1C/REV3L/DNAJB14/PRPF4B/ANAPC1/UBA6/TRIM2/BOD1L1/ZBTB20/APPBP2/BRWD1/POU2F1/ACBD3/SOX5/TLCD4/CARF/WDR7/ARID2/MDFIC/MEIS2/RORA/SEC24A/ZNF652/HMBOX1/TMTC3/…
	C3=MIR6838_5P	Liver	C3	X5LvsW5L	MIR6838_5P	497	0.423449	2.38669	1e-10	8.58839e-10	2.99681e-10	3583	tags=43%, list=24%, signal=34%	LRIG2/CDK17/UBN2/AMOTL1/CDC27/TNRC6B/CLUH/CLOCK/ATXN1L/TMEM245/ZFHX4/KIF1B/MYO5B/G2E3/PPP2R1B/GSTCD/BCL2L2/ZNRF3/SLC4A4/HELZ/IGF2R/FOXK1/CNOT6L/PTPN4/BTAF1/RREB1/CHPT1/NAPG/CPEB2/SYNRG/PELI2/PRRC2C/ZC3H13/KANK1/ADGRL1/NAA25/ZNRF2/HECTD1/INSR/RBPJ/POU2F1/RPS6KA3/FBXW7/MAP2K1/ACOX1/OGT/MYEF2/SEH1L/CAPRIN1/SLC12A2/TFCP2L1/CHUK/BZW1/CCNT1/USP42/LGR5/AVL9/RORA/SEC24A/CD2AP/COL12A1/PDK4/DDX3Y/HMBOX1/KI…
	C3=MIR494_3P	Liver	C3	X5LvsW5L	MIR494_3P	329	0.442112	2.38573	1e-10	8.58839e-10	2.99681e-10	3896	tags=46%, list=26%, signal=35%	ZNF207/CBLL1/ZNF233/AMOTL1/SHTN1/KIAA0930/SLC1A2/GPATCH2L/KDM4C/BMP2K/GK/MTX3/ZBTB41/ZFHX4/ANKRD50/STT3B/PRKACB/LCLAT1/CNOT6L/A1CF/PDS5A/XRN1/KMT2A/KAT6A/ZNRF2/EML4/ABHD18/ZBTB20/RPS6KA3/PRRC2B/TSHZ2/LRAT/CDKL2/TNPO3/SHISA2/RORA/USO1/TMTC3/MEGF9/SLC4A7/TNRC18/UTY/INSYN2A/NAB1/API5/AGPS/TBL1X/TBL1Y/UBP1/SEPTIN9/GOSR2/ATRX/VCPIP1/SLC30A4/MTMR9/TBC1D4/BMPR2/MTUS1/SLC35F5/DENND1B/HMGCS1/CHD9/ROBO2/AP…
	C3=MIR6885_3P	Liver	C3	X5LvsW5L	MIR6885_3P	349	0.439697	2.38544	1e-10	8.58839e-10	2.99681e-10	3623	tags=43%, list=24%, signal=34%	BCL6/ABCA5/FICD/CFLAR/KDM4C/ZNF704/RIF1/CLOCK/LYSMD3/MED13/PHF6/SETX/KIF1B/ZDHHC21/PICALM/ITGA4/SESTD1/ATF7IP/PROX1/XPO1/PTPN4/A1CF/GAPVD1/CTNNA2/GTF3C4/CPEB2/ABCE1/EP300/SELENOI/BICRAL/TNPO1/KLHL28/TRIM2/EPM2AIP1/LRBA/INO80D/TLCD4/ABLIM1/FMR1/TNRC6A/CAPRIN1/GCA/WNT5A/KCNIP4/RAB23/ERBIN/CDC73/CEP120/LMBR1/ZBTB34/BRD3/FAT3/NAB1/API5/ZNF345/MDM1/PKD2/IVD/AGGF1/CEP97/LPGAT1/RBMX/ETV1/BMPR2/TBC1D8B/A…
	C3=MIR3714	Liver	C3	X5LvsW5L	MIR3714	404	0.432222	2.38494	1e-10	8.58839e-10	2.99681e-10	2731	tags=35%, list=18%, signal=30%	ERMP1/NOTCH1/OSBPL3/MYNN/BACE1/AMOTL1/RBFOX2/SHTN1/MFSD14B/SLC1A2/CAPN2/MYO10/RERE/LYSMD3/HMGXB4/ZNRF3/ZNF608/UBR5/RYBP/RCOR1/ATF7IP/MAPK4/MYO1C/PROX1/ICMT/TMCC3/DNAJC1/AP1AR/PDS5A/SELENOI/SMAD2/KLHL28/DIP2C/C1GALT1/MTDH/EPM2AIP1/CREB3L2/ATP6V0A2/RBPJ/PLXNB2/ACSL1/SETBP1/ASAP1/SOX9/SLC19A2/RBM39/PLEKHH1/AHR/CUL5/PARP1/TARBP1/PALLD/MACF1/SLC39A9/YIPF6/SEMA6A/NR3C2/JAKMIP1/COL12A1/HMBOX1/TMTC3/SLC4…
	C3=MIR4307	Liver	C3	X5LvsW5L	MIR4307	374	0.434252	2.38224	1e-10	8.58839e-10	2.99681e-10	3694	tags=43%, list=25%, signal=33%	OSBPL3/PPM1K/BBX/ENPP4/PBX1/TRIO/ROR1/ABCA5/TNRC6B/KDM4C/CLOCK/MTX3/HNRNPUL2/ZDHHC21/G2E3/MARCHF6/ARHGEF3/PTPN4/MDN1/HACD3/TMEM64/MSI2/LEMD3/UPRT/COL5A2/DGKH/PPP1R21/FKTN/C1GALT1/UBA6/KMT5B/HECTD1/INO80D/EML5/SETBP1/UBQLN1/ZMYND11/ZNF518A/TEX2/LRAT/ACAP2/EFR3A/AVL9/JMJD1C/USO1/RNF6/PHC3/HIPK3/CEP162/MEGF9/OTUD4/VPS37A/RAB33B/LRP6/IPO8/UTY/SACM1L/PMS1/SLAIN2/SLC35A5/C7orf57/DYRK2/STAM2/MYO1D/BTNL9…
	C3=MIR374B_5P	Liver	C3	X5LvsW5L	MIR374B_5P	325	0.441504	2.38153	1e-10	8.58839e-10	2.99681e-10	3929	tags=48%, list=26%, signal=36%	ATXN1/LNPK/ADAM10/SMARCAD1/SHPRH/ABAT/RIC1/MED13/TMEM245/UBE3A/MYO5B/TMEM123/RABEP1/DMXL1/CAMSAP2/LRRTM3/RREB1/NEO1/MSI2/CCDC191/ZDHHC5/SMAD2/PREX2/KLHL28/HOMER1/SP3/MEF2D/RPRD2/KAT6A/CDC14A/HECTD1/ABHD18/RELCH/SEL1L/HGF/TFDP1/TNRC6A/SPOPL/KIRREL1/ADD3/WNT5A/AHR/WNT5B/PGGT1B/RORA/NCOA1/LRP12/TGFA/SEPSECS/ZBTB34/RBM27/EEA1/SP1/OCRL/ETNK1/NIPBL/TRPS1/IQSEC2/ACSL4/CENPJ/CCDC47/ATF7/MECP2/WASHC4/N4BP…
	C3=MIR548F_5P	Liver	C3	X5LvsW5L	MIR548F_5P	432	0.42913	2.38113	1e-10	8.58839e-10	2.99681e-10	3384	tags=43%, list=23%, signal=34%	ZC3H4/TRIO/ATAD2B/USF3/GPATCH2L/CDC27/CLOCK/PRDM16/ZBTB41/BTBD7/YAP1/RAB21/PLCB1/PRPF39/DENND4C/LNPEP/ATP2A2/PROX1/LCLAT1/UVSSA/RNF19A/CDC42BPA/TMCC3/DOCK9/LRRC8B/GTF2A1/PDS5A/LONRF3/L3MBTL3/SECISBP2L/TNPO1/SYNM/TCF4/TENT4B/STRN/KDM7A/INO80D/TLCD4-RWDD3/ABLIM1/DNAJC16/SEH1L/SMCR8/F3/SPART/FAM168B/TAOK1/CLINT1/CCAR1/RAB23/MED12L/ABI1/JAKMIP1/HIPK3/TRIM33/MED13L/SLC4A7/LRP6/PDE5A/BPTF/PLEKHA1/MEF2A…
	C3=MIR3910	Liver	C3	X5LvsW5L	MIR3910	372	0.434257	2.37927	1e-10	8.58839e-10	2.99681e-10	4008	tags=47%, list=27%, signal=36%	ERMP1/OSBPL3/ENPP4/EFNA5/AMOTL1/ROR1/HYCC2/CAPN2/MYO10/BMPR1A/MBD2/LYSMD3/GON4L/ZNF322/ZNF608/RCOR1/ATF7IP/MYO1C/DMXL1/PUS7/MAP3K2/RAP2C/MECOM/DNAJC1/PURA/KIAA1549/SELENOI/TNPO1/SSH2/PRRC2C/KLHL28/SP3/VCL/KAT6A/CREB3L2/ATP6V0A2/PLXNB2/ACSL1/ZNF281/PLEKHH1/CHD1/AHR/CUL5/TARBP1/PALLD/TJP1/SLC39A9/SEMA6A/PPP4R3B/KLHL42/NR3C2/SLC4A7/OTUD4/FAM91A1/LRP6/CBLB/NFATC1/KLF7/SP1/EIF3A/NAV2/ETNK1/ATMIN/ELK4/…
	C3=MIR12122	Liver	C3	X5LvsW5L	MIR12122	180	0.478442	2.37823	1e-10	8.58839e-10	2.99681e-10	3931	tags=51%, list=26%, signal=38%	ARL8B/ATXN1/PBX1/AMOTL1/DDX6/FIGN/TNRC6B/PRDM16/GABPA/STT3B/TCF12/ERBB3/GAPVD1/AGFG1/SYNRG/LARP1/KDM7A/INO80D/SPIN4/AGRN/TNRC6A/MAP2K1/ACOX1/ABCA1/AGO2/FRYL/IRS1/SLX4IP/ZFP36L1/TMTC3/RAB33B/HEATR5A/PDE5A/LCOR/NFE2L1/CIR1/NAV2/GOSR2/ARL5B/CSTF2/SLC35F5/FOXP2/XPR1/RAB10/MAP4K3/ITGA1/G3BP2/HIPK2/BAG4/NCK1/CEP350/BEND4/BEND7/GTPBP10/MAGI3/ANK1/KIAA0040/NAA50/ARIH1/FAM118A/MLLT10/SH3BGRL2/KCNH1/PTGDR/…
	C3=MIR202_3P	Liver	C3	X5LvsW5L	MIR202_3P	230	0.46004	2.3775	1e-10	8.58839e-10	2.99681e-10	3027	tags=39%, list=20%, signal=31%	CCDC186/ICE2/RBFOX2/NPHP3/STON2/FIGN/TECPR2/TNRC6B/CLOCK/PTAR1/GABPA/CNOT6L/ONECUT2/MSI2/DNAJC1/CPEB2/GALNT1/MAPK9/PPARA/XRN1/BCL7A/LMLN/GNPTAB/NID2/UTRN/POU2F1/SENP5/LRIG3/ANKRD52/ASAP1/NAA40/HECTD2/CPEB4/YPEL2/PURG/EYA3/COL4A2/THOC2/CEP85L/GALNT4/POC1B-GALNT4/MTMR12/SLC30A4/IL10/CLCN5/RAB11FIP2/LPGAT1/KPNA1/DICER1/BORA/DLC1/MAP4K3/IGF2BP1/STRBP/PARD6B/KCNC2/STARD13/BEND4/TET3/CNOT6/RB1/GXYLT1/S…
	C3=MIR5003_5P	Liver	C3	X5LvsW5L	MIR5003_5P	171	0.481654	2.37541	1e-10	8.58839e-10	2.99681e-10	2391	tags=36%, list=16%, signal=31%	ADRA1A/CHD6/ZNF704/BMP2K/CLOCK/ATXN1L/PJA2/CAMSAP2/ATP6V1A/ASAP2/CLASP2/LEMD3/CLTC/BAZ2B/INTS6/KMT5B/LRBA/ZBTB20/POU2F1/INO80D/TRIP12/TFDP1/BZW1/PALLD/PHC3/CD2AP/ZMYND8/LCOR/CEP85L/OCRL/KMT2D/ATF7/PCDHB5/ZSWIM6/FOXP2/CRIM1/SPRYD7/CHD9/ROBO2/ZYG11B/KDM2A/STAM/RICTOR/NR2C2/GK5/KHDRBS3/SUCO/IQSEC1/DIPK2B/RAB3GAP2/PHF8/MTCL1/MAGI3/MANEA/ZNF629/PHACTR2/NEXN/FAM110B/STAG2/RAPGEF6/ARHGAP12/ZBTB10
	C3=MIR3123	Liver	C3	X5LvsW5L	MIR3123	222	0.461238	2.37234	1e-10	8.58839e-10	2.99681e-10	3607	tags=45%, list=24%, signal=35%	TRIO/USF3/EAF1/PEAK1/SLC1A2/CLOCK/FAM199X/PJA2/SESTD1/SLC4A4/CTCFL/ALG10B/MAP3K2/PTPN4/A1CF/TMCC3/CLASP2/CCDC191/DGKH/KMT2A/NEK7/PRRC2C/HACE1/KAT6A/SYNPO2/ZBTB20/TMEM260/UBQLN1/AHR/CDK12/TJP1/KLHL42/TRIM33/PDK4/MYSM1/PAPOLG/PAG1/JADE3/LPP/BACH1/SERAC1/VCPIP1/MAPK8/ABL2/ETV1/PALS1/RABGAP1L/NOC3L/SLC36A4/COX15/MTCL2/STK10/PDPK1/CWC25/NR2C2/NSMAF/BEND4/RFX7/LTN1/ZMAT3/PHLDB2/PHKA1/SPTY2D1/RSBN1/VPS5…
	C3=MIR103A_3P_MIR107	Liver	C3	X5LvsW5L	MIR103A_3P_MIR107	235	0.457923	2.37215	1e-10	8.58839e-10	2.99681e-10	4016	tags=50%, list=27%, signal=37%	ROR1/USF3/NKTR/C2CD5/TECPR2/SNRK/TNRC6B/PURB/CLOCK/ARMC8/ANK3/ZDHHC21/PLCB1/ATP13A3/PTPN4/AGFG1/MICAL2/PDS5A/TNPO1/PRPF4B/MEF2D/PRKCE/ZNRF2/STRN/TMEM260/KDM7A/INO80D/FBXW7/TSHZ2/USP42/LGR5/SBNO1/RORA/PPP4R3B/THOC2/PLEKHA1/PAG1/CEP85L/SLAIN2/EPHA7/PRR14L/PDZD8/DYRK2/ELK4/IARS1/ATF7/HTT/WASHC4/TMEM170A/ARL8A/MAPK8/ABL2/SYNJ1/DICER1/WNK1/ASH1L/DENND1B/DYNC1LI2/G3BP2/AAK1/UBE4A/ZBTB39/LATS2/GPATCH8/D…
	C3=MIR1323	Liver	C3	X5LvsW5L	MIR1323	284	0.44726	2.3716	1e-10	8.58839e-10	2.99681e-10	3290	tags=40%, list=22%, signal=32%	MYNN/CELF2/CDK17/ATAD2B/GPATCH2L/CFLAR/KDM4C/KICS2/CLOCK/XPO4/PHF6/GLCCI1/ZFHX4/DENND4A/PHIP/SS18/RYBP/ATF7IP/ATP2B1/ARHGAP21/LRRC8B/PRPF40A/TNPO1/ATXN3/LARP4B/TRAPPC8/STRN/ZBTB20/USH2A/JMY/KDM7A/MAP2K1/ZNF518A/PARP1/IRS1/RBBP5/KPNA3/CASP8AP2/PHC3/DDX3Y/KPNA4/EEA1/KLHL7/LPP/SLAIN2/RAB1A/AGGF1/TMEM170A/ZSWIM6/HHIP/QKI/WNK1/PATJ/USP47/MARCHF8/NUP58/G3BP2/AAK1/AKAP11/FNIP1/RCC1/CNOT1/RICTOR/HNRNPF/F…
	C3=MIR10522_5P	Liver	C3	X5LvsW5L	MIR10522_5P	211	0.466748	2.37025	1e-10	8.58839e-10	2.99681e-10	3491	tags=48%, list=23%, signal=38%	ZKSCAN8/CGN/RAB39B/ZBTB41/ZFHX4/ZDHHC21/SESTD1/A1CF/ITSN1/KATNAL1/DOCK9/LRRC8B/LUC7L2/FMC1-LUC7L2/MAPK9/GPR155/GNPTAB/INTS6/APPBP2/INO80D/SPOPL/RORA/CD8A/ZFP36L1/KPNA4/CEP120/RBSN/STAU2/CBLB/LCOR/LIMA1/LPP/CCDC39/EPHA7/API5/IQGAP2/RAB1A/VCPIP1/PPM1B/FAM107B/TMEM170A/ZNF697/BMPR2/CCNC/AAK1/WAPL/GAB1/AKAP11/WDR89/TRIM5/DEPTOR/STXBP6/ARMCX4/POLH/COLGALT2/LRRC39/SPTY2D1/NFAT5/RSBN1/ANKRD44/RIC8B/POLR…
	C3=AAAGGGA_MIR204_MIR211	Liver	C3	X5LvsW5L	AAAGGGA_MIR204_MIR211	213	0.465603	2.36965	1e-10	8.58839e-10	2.99681e-10	2574	tags=41%, list=17%, signal=34%	ARL8B/RPS6KA5/MAML3/TNRC6B/MYO10/RERE/DAG1/TCF12/IGF2R/ATP2B1/BCL9L/GAPVD1/AKAP1/RAP2C/BCL9/XRN1/KMT2A/NAA15/TMOD3/RPS6KA3/TRIP12/FBXW7/CAPRIN1/ATF2/FHIP1B/ARAP2/BRD4/HS2ST1/CRKL/MED13L/DNAJC13/RBSN/SPOP/RAB14/LATS1/ZDHHC17/EPHA7/RAB1A/ADCY6/FRAS1/CORO1C/ZCCHC24/RAB10/SEC24D/SEC61A2/SPRYD7/ZCCHC14/KDM2A/GRM1/NCOA7/EDEM1/FNIP1/SIN3A/DMTF1/STXBP5/YTHDF3/RHOBTB3/SOCS6/ZFP91/RICTOR/DLG5/HOOK3/FRY/ARC…
	C3=MIR4427	Liver	C3	X5LvsW5L	MIR4427	208	0.46719	2.36592	1e-10	8.58839e-10	2.99681e-10	3573	tags=44%, list=24%, signal=34%	BBX/LNPK/PBX1/TRIO/ARID1A/CGN/FIGN/SNRK/GPATCH2L/MAML3/TNRC6B/PM20D2/CLOCK/ARMC8/ZDHHC21/DENND4A/BTAF1/LRRTM3/ZFY/LGALSL/TNPO1/PRRC2C/ZNRF2/ZNF395/STRN/BFAR/CFAP97/PALLD/MACF1/IL6ST/HS2ST1/YIPF6/UBR3/RNF6/ARID1B/KIAA0232/MEF2A/ANKRD17/SRSF1/VCPIP1/GOLIM4/PPM1B/TBC1D4/ABL2/RIMOC1/CHM/TANC1/FBXO11/ARID4A/CRELD2/RFX7/TMEM168/TET3/SUCO/SPTY2D1/SANBR/CIT/BEND7/GRPEL2/PNISR/GID4/DCP2/SNX9/DTWD2/RASSF3/…
	C3=MIR543	Liver	C3	X5LvsW5L	MIR543	294	0.444383	2.36584	1e-10	8.58839e-10	2.99681e-10	3123	tags=40%, list=21%, signal=33%	OSBPL3/CBLL1/RBM26/UNKL/PEAK1/FIGN/ZNF704/BMP2K/CLOCK/EEIG1/ZFHX4/ANKRD50/STT3B/RUFY2/PHIP/HOOK1/ARHGEF3/ANKRD13C/GDA/PTPN4/FZD4/GAPVD1/ONECUT2/MSI2/BAZ2B/ZBTB43/MIA2/TNPO1/PREX2/TRIM23/KAT6A/JMY/SEL1L/KDM5A/HGF/SIPA1L1/MTF2/MDFIC/FRYL/FHIP1B/TEX2/CCAR1/RORA/FHIP1A/TBC1D1/RNF6/PPP4R3B/DOP1B/ZBTB34/PDE5A/ID4/EEA1/LPP/KLHL5/RP2/ZNF345/CREB1/BRD1/FAM133B/MTMR12/PKD2/CEP97/VPS13B/MAPK1/QKI/BIRC6/FOXP…
	C3=MIR4458	Liver	C3	X5LvsW5L	MIR4458	324	0.438586	2.36527	1e-10	8.58839e-10	2.99681e-10	2803	tags=35%, list=19%, signal=29%	OSBPL3/LRIG2/PBX1/SMARCAD1/RBFOX2/NPHP3/FIGN/VIRMA/GPATCH2/MBD2/EDEM3/ZNF322/CEP135/ATP2A2/HOOK1/SLF2/ADRB3/CNOT6L/FZD4/ONECUT2/DNAJC1/CPEB2/ZFYVE26/GALNT1/PDPR/ENTPD7/XRN1/GNPTAB/ZBTB5/UTRN/MTDH/DLST/INSR/ERCC6/SENP5/LRIG3/ASAP1/EDN1/USP24/HECTD2/BZW1/IRS2/PCGF3/DHX57/CEP120/GCNT4/USP38/COL4A2/PIGA/THOC2/EEA1/BACH1/ZNF644/KCTD21/XK/MDM4/TMPPE/SOCS4/FRAS1/CLCN5/LPGAT1/MAPK8/ABL2/RIMOC1/ERO1A/PLA2…
	C3=MIR1200	Liver	C3	X5LvsW5L	MIR1200	300	0.441503	2.36521	1e-10	8.58839e-10	2.99681e-10	3462	tags=40%, list=23%, signal=32%	CPNE5/ERMP1/TLN2/ADAM10/UBN2/FIGN/TNRC6B/UBE3A/AP4E1/BICD2/ERBB3/BLTP3A/CAMSAP2/FOXK1/TMEM64/MYCBP2/DOCK9/GTF2A1/IDE/SECISBP2L/MIA2/CTAGE6/CTAGE15/HOMER1/TENT4B/NAA15/MTDH/EML4/INSR/APPBP2/STK4/INTS14/ZNF281/KLHL9/BDP1/IRS1/RBBP5/NPC1/ASXL2/UBR3/LPP/SLAIN2/RP2/CREB1/SP1/PUS10/DYRK2/HTT/USP33/FAM107B/WASHC4/CLCN5/DNMBP/RAB11FIP2/TNRC6C/ZNF646/EPB41/ZZEF1/NRIP1/ZNF397/NCOA3/TANC2/LIN28A/LATS2/ELMOD…
	C3=MIR153_3P	Liver	C3	X5LvsW5L	MIR153_3P	294	0.44419	2.36481	1e-10	8.58839e-10	2.99681e-10	3772	tags=45%, list=25%, signal=35%	RPS6KA5/UBN2/ROR1/ATAD2B/ARID1A/TNRC6B/ZNF704/BTBD7/JAG1/EEIG1/PLCB1/GABPA/SESTD1/SLC4A4/RCOR1/MDN1/TAF1/PURA/ZBTB43/PDS5A/DGKH/KMT2A/FEM1C/UTRN/ANKRD40/ZNRF2/KDM6A/INO80D/CMIP/FAM168B/KCNIP4/FHIP1A/APC/NFIC/LRP12/HERC3/HIPK3/OTUD4/ZFYVE9/PIGA/BPTF/UTY/ATXN7/CUX1/KLF7/LATS1/NAV2/DPY19L1/MTMR12/CLCN5/RAB11FIP2/PTPN3/TNRC6C/QKI/TRUB1/DENND1B/WWP1/TES/ZCCHC14/ROBO2/PPP1R12A/GAB1/MAP4K5/DMXL2/RICTOR/…
	C3=MIR548AN	Liver	C3	X5LvsW5L	MIR548AN	437	0.424509	2.36285	1e-10	8.58839e-10	2.99681e-10	3962	tags=49%, list=26%, signal=37%	BBX/SLC30A7/P2RY1/ATAD2B/RBFOX2/EAF1/HYCC2/TECPR2/GPATCH2L/TNRC6B/BMPR1A/MBD2/CLOCK/ATXN1L/MTX3/ZBTB41/DAG1/GLCCI1/RAB21/SERINC5/PLCB1/STT3B/ZNRF3/PBRM1/BLOC1S6/IGF2R/ATP2B1/PROX1/SLF2/PUS7/MAP3K2/FZD4/AKAP13/USP9X/RAP2C/AGFG1/GATAD2B/GALNT1/LRRC8B/GOLGA3/SSH2/PRRC2C/VCL/SKP2/C1GALT1/KAT6A/MTR/STRN/SENP5/INO80D/RELCH/SEL1L/TLCD4/HP1BP3/PCNX1/GRK3/HECTD2/CHD1/ZNF518A/TSHZ2/ITGB1/SYNJ2BP/PALLD/KPNA…
	C3=MIR548O_3P	Liver	C3	X5LvsW5L	MIR548O_3P	256	0.449845	2.36229	1e-10	8.58839e-10	2.99681e-10	3290	tags=40%, list=22%, signal=32%	MYNN/CELF2/CDK17/ATAD2B/GPATCH2L/CFLAR/KDM4C/KICS2/CLOCK/XPO4/GLCCI1/ZFHX4/DENND4A/PHIP/SS18/ATF7IP/ATP2B1/ARHGAP21/SECISBP2L/PRPF40A/TNPO1/ATXN3/LARP4B/TRAPPC8/STRN/ZBTB20/USH2A/JMY/KDM7A/ZNF518A/PARP1/IRS1/RBBP5/CASP8AP2/PHC3/DDX3Y/KPNA4/EEA1/KLHL7/LPP/SLAIN2/RAB1A/AGGF1/TMEM170A/ZSWIM6/HHIP/PATJ/USP47/MARCHF8/NUP58/G3BP2/AAK1/AKAP11/FNIP1/RCC1/CNOT1/RICTOR/FRS2/TET3/CAMSAP1/ANKRD44/NCKAP1/EFNB…
	C3=MIR944	Liver	C3	X5LvsW5L	MIR944	373	0.430816	2.36226	1e-10	8.58839e-10	2.99681e-10	3675	tags=44%, list=24%, signal=34%	DOCK5/ADAM10/PLA2G12A/USF3/GPATCH2/GPATCH2L/RERE/CLOCK/XPO4/BPNT2/ZBTB41/FAM199X/PRKACB/LARP4/SSPN/MAP3K2/PTPN4/TMEM64/ONECUT2/CPEB2/KIAA1549/GTF2A1/DGKH/GPR155/TC2N/TRAF3/ZNRF2/BLTP1/INO80D/RELCH/DPP8/MYEF2/ARPIN/LRAT/IRS2/CFAP97/CLINT1/RORA/ERBIN/VPS13C/PHC3/SEPSECS/MYSM1/SLC4A7/KIF5B/ARID1B/RAB33B/SPOP/PAK2/CBLB/LATS1/PMS1/ZDHHC17/FAM8A1/CREB1/SLC35A5/STAM2/TRPS1/ELK4/ACSL4/BRAF/FBN1/EPC2/SOCS…
	C3=MIR4311	Liver	C3	X5LvsW5L	MIR4311	327	0.43778	2.36062	1e-10	8.58839e-10	2.99681e-10	2526	tags=36%, list=17%, signal=30%	DOCK5/TRIO/CMTM4/SLC1A2/PM20D2/ARMC8/BTBD7/KIF1B/NEK9/GABPA/ZNF800/SESTD1/VOPP1/ATF7IP/ATP2B1/CTCFL/A1CF/RREB1/MSI2/EXOC2/KIAA1549/GTF2A1/BAZ2B/L3MBTL3/DGKH/XRN1/DIP2C/PRKCE/C1GALT1/KAT6A/ZBTB20/TMEM260/POU2F1/INO80D/SOX5/GIGYF2/SPIN4/SOX9/SEH1L/ENTPD5/CPEB4/BDP1/SRCIN1/KPNA3/RORA/SEMA6A/GID8/TGFA/CLIC5/OTUD4/KIF5B/ARID1B/SSX2IP/PAG1/RAB14/LPP/ANGEL2/SLC35A5/SRSF1/DHTKD1/ATF7/CBL/CLCN5/AFF4/LPGAT…
	C3=MIR372_5P	Liver	C3	X5LvsW5L	MIR372_5P	222	0.458834	2.35998	1e-10	8.58839e-10	2.99681e-10	3654	tags=47%, list=24%, signal=36%	DBT/ATXN1/GPATCH2L/TNRC6B/CAPN2/CCDC73/YTHDC2/PPP2R1B/RALGAPA1/GSTCD/GTF3C3/SS18/MYO1C/ALG10B/CTNNA2/ZFY/PDS5A/XRN1/LMLN/KMT5B/LRBA/ABHD18/NCAPG2/RNF44/SIKE1/ZNF420/SMCR8/PHC3/NBEAL1/PIGA/LCOR/AP1G1/FAM8A1/IARS1/CEP97/CCSER2/MAPK8/KRIT1/QKI/DENND1B/CCDC141/NOC3L/AAK1/LBX2/STX17/RAD23B/LIN7C/STXBP5/QSER1/RC3H1/LTN1/PCMTD1/GXYLT1/CSGALNACT2/MCUR1/NECAB1/KIF2A/SIPA1L2/MB21D2/HAUS6/MRTFB/TRAF3IP2/ROC…
	C3=MIR6768_5P	Liver	C3	X5LvsW5L	MIR6768_5P	183	0.472003	2.35952	1e-10	8.58839e-10	2.99681e-10	3703	tags=51%, list=25%, signal=39%	CBLL1/UBN2/CHD6/GPATCH2L/ABAT/TNRC6B/PHF6/GLCCI1/PJA2/ZFHX4/CTCF/UBR5/CNOT6L/TMEM64/ARHGAP21/BCL9/SMCHD1/ZNF605/WDFY3/TP53INP2/INTS6/CDKN1B/BRWD1/FMR1/SIKE1/SPOPL/SEH1L/WDR7/ABCA1/APC/RAB14/NAB1/KPNA1/ABL2/WNK1/CELF1/TRUB1/NEDD1/UBE4A/RMND5A/LATS2/DNM1L/CEP350/BEND4/HECTD4/MAP4K4/ROCK2/GRPEL2/ACVR2A/HERC2/SNX30/DENND5B/NR2F2/ARHGAP12/FZD1/INO80/ARHGAP35/PSD3/NAA30/PUM1/GLIS3/ZMYM6/DYRK1A/TENM4/DO…
	C3=MIR7161_5P	Liver	C3	X5LvsW5L	MIR7161_5P	171	0.478303	2.35888	1e-10	8.58839e-10	2.99681e-10	3630	tags=50%, list=24%, signal=38%	BBX/DIDO1/EAF1/ZNF704/ATXN1L/BPNT2/ZBTB41/GABPA/SLC4A4/CDKL5/ONECUT2/AGFG1/NAPG/FEM1C/TENT4B/NCOR1/INSR/TIA1/ABLIM1/TFDP1/AHR/NHSL1/KIF5B/FAM91A1/EEA1/LIMA1/PI4K2B/SUPT7L/USP33/MIEF1/MTUS1/ERO1A/EOGT/ESRP2/AAK1/RSF1/TRIM5/HOOK3/MSL2/NUP98/BTBD8/RC3H1/AKT3/CNOT6/COG6/SUCO/SPTY2D1/DSTYK/RSBN1L/APOB/NEXN/ALS2/XRCC2/STRN3/DDX3X/MAGI2/NR2F2/HLF/KBTBD6/MITF/RNF20/FAM120A/CSTF2T/HYAL4/SLITRK5/GRK5/CCNT2…
	C3=ACCAAAG_MIR9	Liver	C3	X5LvsW5L	ACCAAAG_MIR9	472	0.421207	2.35732	1e-10	8.58839e-10	2.99681e-10	3928	tags=45%, list=26%, signal=34%	OSBPL3/NEK1/NDRG1/BACE1/NFKB1/GPAM/BCL6/RBFOX2/ARID1A/SHTN1/SNRK/EHD4/TNRC6B/CLOCK/KLHL18/EDEM3/KIAA1217/ZBTB41/AP4E1/MARCHF6/ADAM11/MYO1C/TLN1/ICMT/FOXN2/RNF19A/HNF1B/RAP2C/PARG/AGFG1/DOCK9/CPEB2/PURA/LUC7L2/ZDHHC5/PPARA/BICRAL/XRN1/NID2/PANK3/ADGRL1/TRIM2/ACVR1B/ZNF395/ESYT2/LARP1/TMEM260/SLC19A2/ENTPD5/SPART/CPEB4/ESYT1/RANBP2/CEP104/YPEL2/BRD4/SHROOM2/SPECC1L/NCOA1/PRUNE1/ERBIN/CDC73/KLHL42/C…
	C3=MIR12120	Liver	C3	X5LvsW5L	MIR12120	164	0.478059	2.35685	1e-10	8.58839e-10	2.99681e-10	3630	tags=51%, list=24%, signal=39%	ATXN1/MTMR4/AMOTL1/DDX46/TNRC6B/KIAA1217/PRKACB/ALDH6A1/USP9X/RAP2C/GTF2A1/CTNND1/DGKH/TCF4/GNAI1/TRAPPC8/ZBTB20/ZNF266/PCNX1/WNT5A/IRS1/RORA/HIPK3/ICE1/DNAJC13/USP38/FAM91A1/LMBR1/CEP85L/C2orf68/SUPT20H/EPHA7/CREB1/PNPLA1/SPTBN1/ATF7/SOCS4/PDCL/SCAPER/HERC1/HYOU1/HPS3/ATP2B4/AAK1/TMTC2/LATS2/NCK1/EPM2A/SPTY2D1/NFAT5/LCORL/DNAAF4/MCUR1/DLG1/OSBP/SLC39A8/ECPAS/DCP1A/MAP9/NAA30/AMMECR1/ZEB2/SGMS1/E…
	C3=MIR4291	Liver	C3	X5LvsW5L	MIR4291	336	0.434894	2.35572	1e-10	8.58839e-10	2.99681e-10	4135	tags=47%, list=28%, signal=35%	ARL8B/SLC30A7/P2RY1/ICE2/AKAP9/SHTN1/CMTM4/FIGN/VIRMA/KICS2/LYSMD3/UHMK1/PTAR1/PRKACB/PPIP5K1/ATP2A2/PROX1/ANKRD13C/BTAF1/NEO1/USP9X/MECOM/EXOC2/GALNT1/CCDC191/LGALSL/TNPO1/SLC25A42/ZBTB5/PANK3/SLK/NAA15/PRKAR2A/PXYLP1/SPOPL/SLC12A2/ABCA1/IRS2/TAOK1/IRS1/RUBCN/PCGF3/TPR/KBTBD2/UGGT1/LRP12/PHC3/TRIM33/SEPSECS/TGOLN2/USP38/NSD1/AP1G1/INVS/PRR14L/ATRX/FRAS1/SNTB2/MAPK1/KPNA1/ETV1/PATJ/CLASP1/HMGCS1/…
	C3=TGCTTTG_MIR330	Liver	C3	X5LvsW5L	TGCTTTG_MIR330	293	0.442295	2.35459	1e-10	8.58839e-10	2.99681e-10	3465	tags=46%, list=23%, signal=36%	SOX13/GPAM/FRK/TNRC6B/BMP2K/DAG1/KIF1B/PICALM/PLCB1/ZNF800/BICD2/TCF12/ATP2B1/PTPN4/RAP2C/GATAD2B/PURA/BCL9/ZFY/SELENOI/BTG1/BICRAL/WDFY3/TRAPPC8/MTDH/ZNRF2/BRWD1/ACBD3/TRIP12/GIGYF2/MAP2K1/OGT/ADD3/KLHL9/ZBTB4/NCEH1/MLEC/YPEL2/MTM1/TJP1/APC/DNAJC13/OTUD4/FAM91A1/PIGA/LUZP1/CEP170/BACH1/API5/SRSF1/TRPS1/PCDHAC2/SNAP23/MTMR9/PPM1B/FAM107B/CLCN5/RAP2A/AFF4/MAPK1/BMPR2/QKI/ZCCHC24/NCOA2/DICER1/STRBP…
	C3=MIR4803	Liver	C3	X5LvsW5L	MIR4803	417	0.425283	2.35428	1e-10	8.58839e-10	2.99681e-10	3602	tags=44%, list=24%, signal=34%	PBX1/CDK17/SMARCAD1/UBN2/ICE2/TNRC6B/BMP2K/ARMC8/BPNT2/GLCCI1/PJA2/ZDHHC21/JUN/GABPA/ZNF25/SS18/ATP2B1/GDA/CAMSAP2/ATP6V1A/ASAP2/AGFG1/GTF2A1/L3MBTL3/REST/TNPO1/LMLN/GNAI1/HACE1/KLHL28/TRIM23/SKP2/CDKN1B/KMT5B/ZNRF2/ESYT2/ZBTB20/TMEM260/BRWD1/INO80D/STK4/DNAJC16/CAPRIN1/KIAA2026/CHD1/MDFIC/FHIP1B/TAOK1/CFAP97/RBBP5/PCGF3/ZKSCAN4/VPS13C/LRP12/ZFP36L1/DERL3/SLC4A7/PURG/VPS37A/SNX29/FAM91A1/LRP6/HEA…
	C3=MIR1252_3P	Liver	C3	X5LvsW5L	MIR1252_3P	265	0.447651	2.35425	1e-10	8.58839e-10	2.99681e-10	3365	tags=42%, list=22%, signal=33%	ROR1/HYCC2/INTS2/ZNF507/LNX2/MMP24/CLOCK/FAM199X/ATP2B1/SLF2/RAP2C/MSI2/UPRT/KLHL20/MICAL2/MAPK9/XRN1/SSH2/WDFY3/KLHL28/PRPF4B/STRN/BRWD1/KDM7A/SLC12A2/MTSS2/HECTD2/JMJD1C/ABI1/HS2ST1/SEC24A/PTPN11/TRIM33/CCN4/MYSM1/SLC4A7/CEP120/KMT2E/DCLRE1A/EEA1/FAT3/INSYN2A/CCDC39/ZNF644/CREB1/DPY19L1/TNKS2/ATRX/CENPJ/KMT2D/SNAP23/ASPH/ARL8A/BMPR2/SLMAP/TANC1/MCTP2/EOGT/NUMB/ITGA1/STRBP/STAM/SEPTIN7/AKAP11/ST…
	C3=MIR187_5P	Liver	C3	X5LvsW5L	MIR187_5P	153	0.486939	2.35197	1e-10	8.58839e-10	2.99681e-10	3084	tags=45%, list=21%, signal=36%	ATXN1/EIF2AK3/ATAD2B/PEX1/CMTM4/ZNF704/FER/RALGAPA1/TCF12/MARCHF6/SLC4A4/SECISBP2L/CDKN1B/SYNPO2/RBPJ/KDM6A/RNF44/HECTD2/CPEB4/RANBP2/CD8A/SLC4A7/ACAD11/LHFPL2/SACM1L/KLF7/ANKRD17/PHF2/LSM14A/GSPT1/TNRC6C/FAM193A/DICER1/ZNF148/DENND1B/CYLD/ZBTB49/TRABD2B/TTF2/SMARCA2/YTHDF3/DEPTOR/HOOK3/PTPRR/BEND4/GK5/FRS2/YTHDC1/RB1/VPS54/FLT1/ZFP36/MON2/TTC28/ZNF326/MIER3/EIF5A2/AIDA/U2SURP/FUCA2/SLC26A3/PTPRZ…
	C3=MIR499B_3P	Liver	C3	X5LvsW5L	MIR499B_3P	153	0.486638	2.35052	1e-10	8.58839e-10	2.99681e-10	2598	tags=37%, list=17%, signal=31%	TRIO/FIGN/DDX46/MBTPS2/MBD2/EDEM3/REEP3/FOXN2/USP9X/MSI2/TBX3/HOMER1/TENT4B/NAA15/ERCC6/TFCP2L1/JMJD1C/KBTBD2/SEC24A/OTUD4/HEATR5A/IPO8/RBM27/BRD1/PDZD8/SON/SLC30A4/CAPRIN2/PPM1B/MAPK8/TANC1/MAP4K3/PCM1/NRIP1/AAK1/SEPTIN7/TENM3/ZNF503/DMXL2/PDPK1/MSL2/TRAPPC11/FRY/SUCO/TAOK3/GXYLT1/MMUT/MAF/ODF2L/UEVLD/MRTFB/SLCO3A1/MIER3/ZEB2/PRDM5/MAN2A1/MFN2
	C3=MIR4680_3P	Liver	C3	X5LvsW5L	MIR4680_3P	225	0.455657	2.34966	1e-10	8.58839e-10	2.99681e-10	3977	tags=51%, list=26%, signal=38%	ENPP4/PBX1/PEX1/SHTN1/HYCC2/GPATCH2L/ZNF704/HIF1A/CLOCK/MAP3K7/PTAR1/REEP3/FZD4/ALDH6A1/ZFYVE26/LGALSL/PRPF40A/HACE1/UBA6/PRKAR2A/ZNRF2/STRN/BRWD1/PCNX1/KIF13A/WDR7/ARID2/KCNIP4/TSHZ2/IRS1/HYCC1/UBR3/HIPK3/LMBR1/KIAA0232/SACM1L/HLTF/ABCD3/AGGF1/SNAP23/CPOX/CSTF2/TANC1/BRWD3/RABGAP1L/DYNC1LI2/GANC/RHOQ/LIN54/FBXO11/SOCS6/NCK1/STXBP6/TRIM44/IFT81/TDRD7/CRELD2/RC3H1/LANCL3/SUCO/ACSL3/NFAT5/TAOK3/GOL…
	C3=MIR659_3P	Liver	C3	X5LvsW5L	MIR659_3P	199	0.464263	2.34794	1e-10	8.58839e-10	2.99681e-10	3415	tags=47%, list=23%, signal=37%	SLC30A7/ATAD2B/CREBZF/ARID1A/BMP2K/EDEM3/RYBP/FAT1/ANKRD13C/CNOT6L/LRRTM3/ONECUT2/DOCK9/MAPK9/CTNND1/NEK7/ARFGEF2/NAA15/ZBTB20/POU2F1/LRIG3/SLC12A2/KIF13A/IRS2/CLINT1/YPEL2/CDKL2/PRUNE1/KDM4A/RNF6/KLHL42/CLIC5/ARID1B/ZBTB34/FGD4/NFATC1/FBN1/FAM107B/LPGAT1/ARAP3/WNK1/TRUB1/CRIM1/DYNC1LI2/HIPK2/MAGT1/UBE3C/FNIP1/NLK/RICTOR/CBFA2T2/ARHGEF12/PDS5B/CCNY/PABPC4L/NCOR2/RANBP9/SMURF2/MRTFB/ACTN4/MINDY2/R…
	C3=MIR2113	Liver	C3	X5LvsW5L	MIR2113	225	0.455076	2.34666	1e-10	8.58839e-10	2.99681e-10	3597	tags=44%, list=24%, signal=34%	SIK2/BBX/EIF2AK3/ROR1/CLOCK/MYO5B/GABPA/RIN2/PROX1/SLF2/PURA/PPARA/HOMER1/ABR/TNKS/DIP2C/KAT6A/NAA15/TRIM2/USH2A/INO80D/RBL1/ACSL1/FMR1/POGLUT3/ATF2/CHUK/WDR7/HECTD2/RAB23/MID2/FHIP1A/PURG/LYST/WDR44/SLAIN2/CREB1/MTOR/STAM2/CBL/ATRN/ADGRL2/KDM3B/ZNF697/SNTB2/SYNJ1/NCOA2/MAB21L2/MAP4K3/FN3KRP/HIPK2/FAM20B/RICTOR/RNF38/E2F8/STK3/DUSP16/APBA1/TRAK2/PIK3CA/ARID4B/PKN2/STRN3/NOTCH2/ZBTB18/YES1/SORBS1/…
	C3=MIR498_5P	Liver	C3	X5LvsW5L	MIR498_5P	221	0.456503	2.3451	1e-10	8.58839e-10	2.99681e-10	3233	tags=41%, list=22%, signal=32%	ATAD2B/USF3/EAF1/SNRK/LNX2/KLHL18/TMEM245/PHF6/REEP3/DENND4C/ATP2B1/PTPN4/ITSN1/ONECUT2/ZBTB43/EP300/TENT4B/SKP2/SYNPO2/EML4/LARP1/KDM7A/KDM6A/SPIN4/RCBTB1/CHD1/ZNF518A/YPEL2/NCOA1/CD2AP/ZNF652/KLHL42/ZFP36L1/KIF5B/EYA3/KLF7/NAB1/CREB1/ETNK1/FOXJ3/FBN1/TBC1D4/CHM/FAM193A/DICER1/STRBP/RHOQ/PDE4DIP/HIPK1/AAK1/RALGAPB/BAG4/DAB2/HOOK3/POLQ/TET3/PCGF5/GSK3B/MAPK6/YOD1/KLF6/MIPOL1/CUL4B/INSC/GCNT1/MED1…
	C3=ATTCTTT_MIR186	Liver	C3	X5LvsW5L	ATTCTTT_MIR186	248	0.447342	2.34474	1e-10	8.58839e-10	2.99681e-10	3873	tags=50%, list=26%, signal=38%	FAM217B/RBM26/RBFOX2/FICD/INTS2/PURB/UBE3A/ZBTB41/JAG1/ZFHX4/RAB21/PRPF39/ZNF608/ICMT/GABPB2/MAP3K2/PARG/CPEB2/BCL9/BAZ2B/EP300/PDS5A/WDFY3/ENC1/SP3/TRAPPC8/NAA15/LRBA/SCAF8/RPS6KA3/CPEB4/WNT5A/TPR/GARRE1/NR3C2/ZFP36L1/DDX3Y/OTUD4/LMBR1/PSME3/EIF3A/RASA3/TRPS1/ACSL4/PCDHAC2/EPC2/PPM1B/ADGRL2/UBQLN2/MAPK1/QKI/NCOA2/HYOU1/CELF1/DLC1/OXSR1/CEP192/ZCCHC14/SRPK2/G3BP2/CRAMP1/SEPTIN7/LIN28A/ZBTB39/CAST…
	C3=AGCACTT_MIR93_MIR302A_MIR302B_MIR302C_MIR302D_MIR372_MIR373_MIR520E_MIR520A_MIR526B_MIR520B_MIR520C_MIR520D	Liver	C3	X5LvsW5L	AGCACTT_MIR93_MIR302A_MIR302B_MIR302C_MIR302D_MIR372_MIR373_MIR520E_MIR520A_MIR526B_MIR520B_MIR520C_MIR520D	315	0.436324	2.34462	1e-10	8.58839e-10	2.99681e-10	3133	tags=41%, list=21%, signal=33%	RPS6KA5/ATXN1/CELF2/BCL6/UNKL/MMP24/PURB/KLHL18/VLDLR/ZBTB41/PHF6/NEK9/ZNF800/REEP3/ANKRD13C/RABEP1/GABPB2/ZBTB9/NEO1/GATAD2B/PURA/ZFYVE26/LUC7L2/MAPK9/BTG1/KMT2A/SMAD2/TP53INP2/FEM1C/INTS6/KMT5B/RBL1/RPS6KA3/ZMYND11/ZBTB4/ABCA1/TRIP11/YPEL2/USP42/MED12L/SLC22A23/UBR3/RNF6/OTUD4/EPHA2/NFYA/SSX2IP/SPOP/LCOR/RSRC2/ZDHHC17/PHF2/TNKS2/TRPS1/IQSEC2/ZBTB6/PCDHAC2/KIF3B/MECP2/MINK1/ETV1/PLXNA1/MTUS1/TBC…
	C3=MIR656_3P	Liver	C3	X5LvsW5L	MIR656_3P	359	0.43046	2.34455	1e-10	8.58839e-10	2.99681e-10	3618	tags=43%, list=24%, signal=33%	RGR/ABCA5/BPNT2/FAM199X/PIK3CB/PTAR1/ZDHHC21/BICD2/RUFY2/LARP4/FHIP2A/CDKL5/BTAF1/GAPVD1/ONECUT2/LEMD3/PURA/MICAL2/DGKH/SMAD2/SSH2/NEK7/FEM1C/SP3/LRRC31/NAA15/STRN/KDM6A/NCAPG2/GIGYF2/SBF2/RRAS2/CAPRIN1/MERTK/KIF13A/ARID2/CPEB4/FRYL/TAOK1/GFPT1/CEP104/PALLD/YPEL2/SRCIN1/CDK12/MED12L/TPR/RORA/KBTBD2/PHC3/WDR44/UTY/SACM1L/EEA1/SUPT20H/LPP/BACH1/API5/HYKK/CREB1/AQR/C7orf57/DYNC2H1/SOCS4/FAM107B/RAB1…
	C3=MIR212_3P	Liver	C3	X5LvsW5L	MIR212_3P	168	0.473341	2.34002	1e-10	8.58839e-10	2.99681e-10	4014	tags=52%, list=27%, signal=39%	ENPP4/CBLL1/ATXN1/TLN2/GPATCH2L/WDR5B/ARMC8/SS18/CAMSAP2/TMEM64/USP9X/MYCBP2/LEMD3/EP300/L3MBTL3/SSH2/FEM1C/ZBTB20/NACC2/BRWD1/SOX5/KDM5A/KIAA2026/CD300LF/ARID2/CHD1/MTF2/STX16/SEMA6A/ZNF652/SETD5/ARID1B/USP38/FAM91A1/MEF2A/SEC16A/KLF7/ETNK1/LSM11/DYRK2/MIDEAS/GMFB/MAPK1/HHIP/G3BP2/ZFP3/NLK/RICTOR/NMNAT2/FAM167A/RAD54L2/FRS2/RB1/LRRFIP1/DCUN1D4/SIPA1L2/MIS12/ZBTB18/CDK19/CLMN/STAG1/MTMR10/SALL4/S…
	C3=MIR183_5P	Liver	C3	X5LvsW5L	MIR183_5P	213	0.459516	2.33868	1e-10	8.58839e-10	2.99681e-10	3573	tags=44%, list=24%, signal=34%	CELF2/FAM217B/GPAM/USF3/SLC1A2/ABAT/BPNT2/PHF6/RAB21/TCF12/PRKACB/ATP13A3/MAPK4/FOXN2/ANKRD13C/DMXL1/PTPN4/CTNNA2/ARHGAP21/ZFYVE26/L3MBTL3/DGKH/RPS6KA3/SEL1L/ATF2/KIF13A/ZNF770/TAOK1/IRS1/ITGB1/RORA/GARRE1/ERBIN/OTUD4/LRP6/ZBTB34/LHFPL2/EPHA7/PKD2/TMEM184C/SACS/CEP97/ATRN/BIRC6/CLCN3/RABGAP1L/ATP2B4/ROBO2/RBMS1/SOCS6/PHLDB2/SCYL3/DDHD1/KIF2A/CDH9/IPPK/MAP3K13/XPNPEP3/SOBP/FRMD6/DUSP10/REPS2/KLRD1…
	C3=GTTTGTT_MIR495	Liver	C3	X5LvsW5L	GTTTGTT_MIR495	228	0.45212	2.33858	1e-10	8.58839e-10	2.99681e-10	3920	tags=52%, list=26%, signal=39%	CELF2/CREBZF/HYCC2/MAML3/ARMC8/HMGXB4/UBE3A/DAG1/PHF6/GLCCI1/JUN/SLF2/ANKRD13C/RREB1/HOMER1/ANAPC1/SRSF11/ACVR1B/STRN/EML4/APPBP2/SOX5/SEL1L/TNRC6A/OGT/SOX9/HSDL2/MLEC/AGBL5/NCOA1/VPS13D/DDX3Y/SSX2IP/PSME3/AP1G1/SP1/MDM1/VCPIP1/PCDHAC2/EPC2/CBL/ATRN/WASHC4/GMFB/CELF1/HSPA5/CRIM1/DYNC1LI2/HIPK1/HNRNPH2/SEPTIN7/ZNF503/MTCL2/YTHDF3/RICTOR/FAM219A/CBFA2T2/IREB2/RUNX1T1/YTHDC1/NFAT5/RSBN1/MAPK6/MARCHF…
	C3=MIR155_5P	Liver	C3	X5LvsW5L	MIR155_5P	202	0.46234	2.33825	1e-10	8.58839e-10	2.99681e-10	2234	tags=34%, list=15%, signal=29%	RPS6KA5/MYO10/ATXN1L/ZBTB41/FAM199X/MAP3K7/PICALM/G2E3/RUFY2/SESTD1/RCOR1/RREB1/ASAP2/USP9X/LRRC8B/SMAD2/SMARCA4/INTS6/VPS36/TRAF3/C1GALT1/USH2A/RPS6KA3/GJA5/MCM8/KRAS/ENTPD5/UBQLN1/ZNF845/ZBTB38/ARID2/TRIP11/RGP1/ZNF652/DDX3Y/MED13L/PLEKHA1/MEF2A/BACH1/SP1/LSM14A/DYRK2/DPY19L1/TRPS1/MYO1D/PCDHAC2/CBL/RAB11FIP2/PATJ/MAP4K3/CLCN3/LDLRAD3/KDM2A/KANSL1/TENM3/RC3H2/LRIF1/RICTOR/JARID2/ANKFY1/LCORL/VA…
	C3=MIR181B_2_3P_MIR181B_3P	Liver	C3	X5LvsW5L	MIR181B_2_3P_MIR181B_3P	187	0.468938	2.33585	1e-10	8.58839e-10	2.99681e-10	3414	tags=45%, list=23%, signal=36%	ROR1/ARID1A/SLC1A2/TNRC6B/MED13/CEP135/CDC42BPA/ONECUT2/RAP2C/TMCC3/MECOM/PURA/TRIM23/BOD1L1/ZBTB20/POU2F1/METTL4/SEL1L/MED12L/ABI1/PPP4R3B/DDX3Y/KIF5B/ARID1B/ZDHHC17/EIF3A/SPTBN1/ADCY6/ATRX/PPM1B/ARL5B/ASPH/UBQLN2/KPNA1/OTULINL/CPOX/DENND1B/G3BP2/DNAJC21/ELMOD2/CEP350/MYH10/THRB/ZNF280D/TUT7/PCMTD1/TAOK3/ANKRD44/TM9SF3/DUSP16/NECAB1/MTCL1/FAM135A/RO60/DDX3X/SNX30/PLXNA4/BMAL2/NR2F2/MAP9/MOB1B/AR…
	C3=TTGCCAA_MIR182	Liver	C3	X5LvsW5L	TTGCCAA_MIR182	306	0.436404	2.33532	1e-10	8.58839e-10	2.99681e-10	3303	tags=39%, list=22%, signal=31%	ATXN1/ADAM10/HYCC2/SLC1A2/CDC27/TNRC6B/CLOCK/GK/ANK3/VLDLR/KIAA1217/PRKACB/ATP2A2/ARHGEF3/DMXL1/CAMSAP2/DOCK9/SELENOI/KMT2A/TP53INP2/FEM1C/INTS6/SP3/PRPF4B/MEF2D/FBXW7/RNF44/ABLIM1/FMR1/OGT/ADD3/CUL5/TEX2/PALLD/PCGF3/KPNA3/MEIS2/SLC39A9/CD2AP/ZFP36L1/SLC4A7/FAM91A1/FNBP1L/PIGA/PLD1/KLF7/EPHA7/C9orf72/EIF3A/OCRL/LSM14A/SEPTIN9/ADCY6/SNAP23/CORO1C/ADGRL2/GMFB/QKI/XPR1/RAB10/NUMB/DYNC1LI2/PREPL/NSD2…
	C3=AATGTGA_MIR23A_MIR23B	Liver	C3	X5LvsW5L	AATGTGA_MIR23A_MIR23B	390	0.423731	2.33347	1e-10	8.58839e-10	2.99681e-10	4177	tags=48%, list=28%, signal=36%	ATXN1/CELF2/CREBZF/TNRC6B/HMGXB4/MAT2A/BTBD7/ANKRD50/PICALM/ANKHD1/CTCF/SLC4A4/RYBP/DMXL1/FOXK1/BTAF1/CPEB2/SSH2/PRPF4B/DIP2C/UBA6/NAA15/HOXA3/ZNF395/NACC2/BRWD1/KDM6A/FMR1/STK4/RRAS2/TNRC6A/SPOPL/CHUK/ENTPD5/CPEB4/MDFIC/PALLD/CCAR1/MEIS2/NCOA1/KDM4A/PPP4R3B/ZNF652/TGFA/KPNA4/PAPOLG/FNBP1L/LHFPL2/LPP/HYKK/EIF3A/ATMIN/TNKS2/SETD2/FBN1/ERLIN2/ADGRL2/RAB11FIP2/KPNA1/ETV1/SYNJ1/QKI/SLMAP/MTUS1/PALS1/…
	C3=MIR4738_3P	Liver	C3	X5LvsW5L	MIR4738_3P	167	0.472395	2.33077	1e-10	8.58839e-10	2.99681e-10	2705	tags=35%, list=18%, signal=29%	ADRA1A/MYNN/PBX1/CLOCK/PTAR1/PHIP/SS18/PBRM1/RYBP/PKNOX2/LRRTM3/SPG11/ATP6V1A/ONECUT2/RAP2C/MAPK9/HOMER1/TC2N/RPRD2/WDR48/KAT6A/PXYLP1/RBPJ/KDM7A/FMR1/CAPRIN1/MYSM1/WASF3/IPO8/PAG1/PMS1/SLAIN2/ETNK1/SNX19/ABL2/NCOA2/TRUB1/ATP2B4/LDLRAD3/WAPL/AKAP11/FBXO11/MIB1/MAP4K5/DNM1L/ZMAT3/YTHDC1/PCMTD1/GTPBP10/SESN3/NLN/ZBTB18/MKLN1/AFF2/PUM2/CTDSPL2/CADM1/CSTF3/BCAT1
	C3=MIR576_5P	Liver	C3	X5LvsW5L	MIR576_5P	306	0.435314	2.32948	1e-10	8.58839e-10	2.99681e-10	2705	tags=38%, list=18%, signal=32%	DBT/CDK17/EFNA5/HYCC2/VIRMA/ZNF507/CLOCK/PJA2/ZFHX4/ZDHHC21/MYO5B/ITGA4/REEP3/SENP7/LARP4/LCLAT1/FMN1/HOOK1/PTPN4/ONECUT2/CLTC/PDS5A/PRPF40A/DGKH/HACE1/TRIM23/TTC3/KAT6A/CKAP5/ACVR1B/PXYLP1/ABHD18/POU2F1/FMR1/TRIP11/AHR/NCEH1/ZNF770/CFAP97/IL6ST/AVL9/PGGT1B/YIPF6/UBR3/NR3C2/TRIM33/TMTC3/SLC4A7/STAU2/RSRC2/LPP/CCDC39/ZDHHC17/TULP4/ETNK1/GOLIM4/AGGF1/MECP2/N4BP2/CCSER2/ASPH/BRWD3/HPRT1/GPATCH11/USP…
	C3=MIR6739_3P	Liver	C3	X5LvsW5L	MIR6739_3P	174	0.469821	2.32886	1e-10	8.58839e-10	2.99681e-10	4093	tags=49%, list=27%, signal=36%	BCL6/CREBZF/ZNF704/ARMC8/UBE3A/SETX/ANKRD50/TCF12/SLC4A4/PBRM1/DMXL1/MAP3K2/AKAP1/KLHL20/PREX2/ITPKB/DIP2C/ADGRL1/ZBTB20/RBPJ/SETBP1/ARID2/LARS1/LRAT/IRS1/TNPO3/MID2/OPA1/RAB33B/MEF2A/PAG1/SPOP/ATXN7/SERAC1/ELK4/BMPR2/QKI/NCOA2/HOXC4/THEMIS/NLK/CAST/PDPK1/SEMA3D/CCNY/YOD1/SIPA1L2/MB21D2/CSNK2A1/HMGB3/SPAG9/ZBTB10/HLCS/SEC23A/MMGT1/RBM47/FOXF1/BBOF1/CRYBG3/ADCY9/TSPAN2/EIF5A2/FZD8/ZFP69/YWHAZ/TSC1…
	C3=MIR323A_3P	Liver	C3	X5LvsW5L	MIR323A_3P	193	0.462632	2.32566	1e-10	8.58839e-10	2.99681e-10	3885	tags=49%, list=26%, signal=37%	SLC30A7/GPATCH2L/NEK4/CDC27/ZDHHC21/ZNF608/DAB2IP/CDC42BPA/ALG10B/MAP3K2/MSI2/GNAI1/PRPF4B/CDKN1B/CDC14A/SYNJ2/LMO7/FMR1/SAMD12/HP1BP3/KRAS/ADD3/GCA/USP42/CASP8AP2/RAB23/SBNO1/RORA/USO1/ASCC3/MYSM1/SLC4A7/WDR44/RBM27/AGPS/NIPBL/TRPS1/CENPJ/GOLIM4/SYNE2/PPM1B/PPFIBP1/ZNF148/DENND1B/WWP1/APPL1/HIPK1/CCDC141/RC3H2/FNIP1/RICTOR/TMEM168/SPTY2D1/TM9SF3/ROCK2/RAB3GAP2/MTMR2/FAM135A/SGK1/TBC1D19/MKLN1/C5…
	C3=MIR670_3P	Liver	C3	X5LvsW5L	MIR670_3P	261	0.441265	2.32274	1e-10	8.58839e-10	2.99681e-10	2448	tags=36%, list=16%, signal=31%	RPS6KA5/SMARCAD1/USF3/PEX1/KIAA0930/VIRMA/ZNF507/CLOCK/HMGXB4/MED13/BTBD7/JAG1/RAB21/ZNF800/DENND4A/DPH6/BLTP3A/ATP2A2/HOOK1/PLEKHM3/USP9X/XRN1/TNKS/C1GALT1/CDC14A/SYNPO2/INO80D/PCNX1/TLK2/HECTD2/USP34/WNT5A/MLEC/AGBL5/VTI1A/KDM6B/NCOA1/YIPF6/PHC3/VPS13D/RAB33B/PIGA/MAST4/PAG1/ANKRD17/CREB1/GSPT1/SLC25A25/ADAMTS1/PTPRB/PCNT/ARHGAP24/PSTPIP2/MTMR1/LZIC/KDM2A/RUNDC3B/AAK1/LIN54/UBE4A/MIB1/MAP4K5/RB…
	C3=MIR377_3P	Liver	C3	X5LvsW5L	MIR377_3P	216	0.45491	2.32223	1e-10	8.58839e-10	2.99681e-10	2637	tags=37%, list=18%, signal=31%	ARL8B/TRIO/ARID1A/GPATCH2L/ARMC8/PHF6/MAP3K7/JAG1/PLCB1/CEP135/RIN2/OSBP2/CDKN1B/KAT6A/NAA15/CDC14A/ABHD18/INO80D/TRIP12/SETBP1/HP1BP3/KIF13A/CHUK/CARF/TAF4/NCOA1/SEMA6A/ZFP36L1/MED13L/SLC4A7/FNBP1L/MGAM/DNAJB9/ATXN7/KLF7/INPP5E/OCRL/ETNK1/GALNT4/POC1B-GALNT4/C7orf57/SRSF1/FOXJ3/ZBTB6/USP49/PTPRB/QKI/CELF1/RFC1/ZNF148/RABGAP1L/CDON/PSME4/AAK1/LIG4/RBMS1/BEND3/ENPP6/OCLN/RNF38/IL18R1/CNOT6/RB1/RSB…
	C3=MIR3924	Liver	C3	X5LvsW5L	MIR3924	288	0.43699	2.32038	1e-10	8.58839e-10	2.99681e-10	3513	tags=43%, list=23%, signal=33%	RPS6KA5/PRRG4/CELF2/CREBZF/FBXL14/MAML3/HMGXB4/ZBTB41/ZDHHC21/MYO5B/GTF3C3/ZNF608/PHIP/FZD5/ALG10B/ASAP2/MED23/CLASP2/MSI2/DOCK9/CPEB2/MICAL2/BTG1/DGKH/SSH2/HOMER1/TRAPPC8/LRRC31/TENT4B/SLK/CDKN1B/RBPJ/TMEM260/KDM6A/LMO7/HGF/SIKE1/SPOPL/KIAA2026/MERTK/MALT1/CLINT1/TJP1/JMJD1C/ABI1/RORA/VPS13C/TRIM33/MEF2A/SUPT20H/LPP/ANKRD17/EPHA7/SP1/ATRN/OTULINL/TTF1/TANC1/ANKRD28/FST/RMND5A/USP53/CAST/ADAM9/HO…
	C3=MIR132_3P	Liver	C3	X5LvsW5L	MIR132_3P	170	0.470456	2.31789	1e-10	8.58839e-10	2.99681e-10	4014	tags=52%, list=27%, signal=38%	ENPP4/CBLL1/ATXN1/TLN2/GPATCH2L/WDR5B/ARMC8/SS18/CAMSAP2/TMEM64/USP9X/MYCBP2/LEMD3/EP300/L3MBTL3/SSH2/FEM1C/ZBTB20/NACC2/BRWD1/SOX5/KDM5A/KIAA2026/CD300LF/ARID2/CHD1/MTF2/STX16/SEMA6A/ZNF652/SETD5/ARID1B/USP38/FAM91A1/MEF2A/SEC16A/KLF7/ETNK1/LSM11/DYRK2/MIDEAS/GMFB/MAPK1/HHIP/RHOQ/G3BP2/NLK/RICTOR/NMNAT2/FAM167A/RAD54L2/FRS2/RB1/LRRFIP1/DCUN1D4/SIPA1L2/MIS12/ZBTB18/CDK19/CLMN/STAG1/MTMR10/SALL4/S…
	C3=MIR499A_3P	Liver	C3	X5LvsW5L	MIR499A_3P	151	0.479628	2.31754	1e-10	8.58839e-10	2.99681e-10	4672	tags=56%, list=31%, signal=39%	TRIO/FIGN/MBTPS2/MBD2/EDEM3/REEP3/FOXN2/USP9X/MSI2/TBX3/HOMER1/TENT4B/NAA15/ERCC6/TFCP2L1/JMJD1C/KBTBD2/SEC24A/OTUD4/HEATR5A/IPO8/RBM27/BRD1/PDZD8/SON/SLC30A4/CAPRIN2/PPM1B/MAPK8/TANC1/MAP4K3/PCM1/NRIP1/AAK1/SEPTIN7/TENM3/ZNF503/DMXL2/PDPK1/MSL2/TRAPPC11/FRY/SUCO/TAOK3/GXYLT1/MMUT/MAF/ODF2L/UEVLD/SLCO3A1/MIER3/ZEB2/PRDM5/MAN2A1/MFN2/TMEM132B/MSANTD2/TCF7L2/MEOX2/CXXC4/ATOSA/LAMB3/OTUD6B/MAP3K1/ZF…
	C3=MIR636	Liver	C3	X5LvsW5L	MIR636	193	0.46101	2.31751	1e-10	8.58839e-10	2.99681e-10	3732	tags=45%, list=25%, signal=34%	HCFC1/SHTN1/FIGN/LYSMD3/KLHL18/VOPP1/RCOR1/ONECUT2/DOCK9/ZFYVE26/L3MBTL3/TCF4/INTS6/SLK/PNPLA8/RBPJ/JMY/SOX5/RPS6KA3/ACSL1/SAMD12/SETBP1/HP1BP3/RCBTB1/HECTD2/SPECC1L/UBR3/PHC3/MYSM1/IPO8/MAST4/JADE3/EPHA7/KLHL5/STAM2/PCDHAC2/TNRC6C/CHM/NUMB/INSYN2B/RABGAP1L/ROBO2/COLGALT1/HIPK1/CDC42SE2/YTHDF3/RICTOR/CILK1/RAB6A/CNOT6/ANKRD44/DCUN1D4/NMT2/LASP1/ARID4B/EBF3/MINDY2/PLXNA4/SENP1/SCAF11/MIER3/GASK1B/…
	C3=MIR345_3P	Liver	C3	X5LvsW5L	MIR345_3P	188	0.462989	2.31509	1e-10	8.58839e-10	2.99681e-10	3938	tags=49%, list=26%, signal=37%	CBLL1/PEAK1/MFSD14B/GPATCH2L/ZNF704/FER/KIF1B/PLCB1/REEP3/SS18/PROX1/AKAP1/ZBTB43/GPC1/LMLN/BRWD1/POU2F1/SEL1L/FMR1/PCNX1/PLEKHH1/EDN1/ZNF518A/IFT70B/TSPAN14/ZFP62/USP38/ATXN7/PI4K2B/ABHD6/ATRX/CCDC47/ZNF697/ZSWIM6/ABL2/QKI/ZNF148/PDE4DIP/CCNC/SUN1/RMND5A/STARD13/ADAM9/CRK/FAT4/ZBTB37/MAP3K3/VPS4B/GXYLT1/POLE/RASAL2/SNX18/ZNF236/ESRRG/GCNT1/MED14/DTWD2/EFCAB14/RASSF3/PRDM2/SLCO3A1/CDK19/REL/PIK3C…
	C3=MIR4261	Liver	C3	X5LvsW5L	MIR4261	395	0.420385	2.31472	1e-10	8.58839e-10	2.99681e-10	3789	tags=45%, list=25%, signal=35%	SOX13/PEAK1/SHPRH/CHD6/CCDC73/ZNF704/MBD2/CLOCK/AKAP10/XPO4/PTAR1/PPP2R1B/LARP4/PHIP/VOPP1/BLTP3A/FMN1/SLF2/FZD5/CNOT6L/A1CF/GTF3C4/ONECUT2/CLASP2/PPARA/SP3/TNKS/ANAPC1/UTRN/NAA15/EML4/CREB3L2/ZBTB20/INO80D/KDM5A/TLCD4/SAMD12/PRRC2B/MCC/MYEF2/ZMYND11/ARPIN/AHR/MLEC/ARAP2/MID2/RORA/HS2ST1/CRKL/HERC3/GOLPH3L/MED13L/TMTC3/MYSM1/OTUD4/FNBP1L/ZBTB34/STAU2/ATXN7/INSYN2A/CEP170/ZDHHC17/CAPN7/ZNF407/NAV2…
	C3=CAGTATT_MIR200B_MIR200C_MIR429	Liver	C3	X5LvsW5L	CAGTATT_MIR200B_MIR200C_MIR429	434	0.415748	2.31378	1e-10	8.58839e-10	2.99681e-10	3965	tags=47%, list=26%, signal=35%	ARL8B/ATXN1/TLN2/CDK17/SMARCAD1/SLC1A2/RIC1/PM20D2/ANK3/VLDLR/MED13/DAG1/PHF6/RAB21/GABPA/PRKACB/ATP2A2/SLF2/HNF1B/FOXK1/LRRTM3/AMOTL2/RAP2C/CLASP2/AGFG1/BAZ2B/SSH2/WDFY3/KANK1/UBA6/TRIM2/BRWD1/RPS6KA3/FBXW7/LMO7/FMR1/ASAP1/OGT/KRAS/UBQLN1/ARID2/HECTD2/TAF4/YPEL2/NPC1/GARRE1/HS2ST1/CRKL/PKD1/TRIM33/DDX3Y/HMBOX1/ZMYM4/OTUD4/NFYA/BPTF/RBSN/SUPT20H/NAB1/FAM8A1/LRP1/DYRK2/SRSF1/GOSR2/EIF5B/ATRX/CACNA…
	C3=MIR5692B_MIR5692C	Liver	C3	X5LvsW5L	MIR5692B_MIR5692C	357	0.42445	2.31208	1e-10	8.58839e-10	2.99681e-10	3778	tags=43%, list=25%, signal=33%	NEK1/BBX/RPS6KA5/YLPM1/ADAM10/BLTP2/LNX2/MED13/TMEM245/UBE3A/ZBTB41/EIF2AK4/SENP7/BICD2/DENND4A/PROX1/GDA/FZD5/CNOT6L/PTPN4/TMEM64/ZDHHC5/GTF2A1/TNPO1/SMAD2/KLHL28/HOMER1/INTS6/TRAPPC8/MEF2D/UTRN/RPRD2/PRKCE/KAT6A/HOXA3/MTR/HECTD1/STRN/ZBTB20/RBPJ/INO80D/LMO7/KRAS/KIRREL1/GRK3/WNT5A/WNT5B/RORA/NCOA1/HS2ST1/VPS13C/SETD5/ASCC3/FGD4/EEA1/ZNF644/RP2/SP1/NIPBL/ZBTB6/ABCD3/CCDC47/ATF7/SYNE2/MECP2/N4BP2…
	C3=MIR5197_5P	Liver	C3	X5LvsW5L	MIR5197_5P	169	0.467834	2.30837	1e-10	8.58839e-10	2.99681e-10	2735	tags=37%, list=18%, signal=30%	ZC3H4/CLOCK/MAPK4/PROX1/FOXN2/CNOT6L/A1CF/CTNNA2/GTF3C4/INTS6/STRN/SOX5/ATF2/ZNF281/TAOK1/ITGB1/SLC44A1/SLX4IP/GARRE1/UBR3/ZBTB34/LUZP1/EPHA7/KCTD21/VCPIP1/FBN1/CCDC15/PPHLN1/SLC35A3/CALN1/BRWD3/CLCN3/ANKRD28/PSME4/DIP2B/CILK1/IFT81/TMEM168/IREB2/PHLDB2/NFAT5/TAOK3/CSNK1G1/ATP8A1/PHACTR2/NAV1/NALF2/MAP3K13/PHKB/FNDC3A/MAGI2/PABIR2/SORBS1/SLCO3A1/LRCH1/REPS2/GLS/CTDSPL2/FAM120A/SHOC2/GRID2/PTPRZ1
	C3=MIR12119	Liver	C3	X5LvsW5L	MIR12119	167	0.467543	2.30683	1e-10	8.58839e-10	2.99681e-10	3528	tags=47%, list=23%, signal=36%	LRIG2/ADAM10/ZNF233/ZKSCAN8/FRK/ARID1A/PEAK1/ARMC8/UHMK1/ZBTB41/MARCHF6/ZNF608/RCOR1/ZFYVE26/BAZ2B/VCL/UTRN/ARFGEF2/ERCC6/CD300LF/CPEB4/LGR5/USP38/NAV2/ERLIN2/MTMR9/URB2/BMPR2/QKI/PATJ/NRIP1/RHOQ/MFHAS1/AAK1/PCYT1A/TET3/RUNX1T1/RB1/EXPH5/GXYLT1/RASSF6/DUSP16/DDHD1/TRAK2/YOD1/VAV3/ACVR2A/RHOT1/SLAMF6/KIAA0040/TTC14/XPO7/PRDM5/KIF27/STON1/KCNH1/DLK1/PIP4K2C/PPM1F/CBFA2T3/NFATC3/SH2B3/MXD1/OPHN1/SPR…
	C3=MIR1271_5P	Liver	C3	X5LvsW5L	MIR1271_5P	357	0.423333	2.30599	1e-10	8.58839e-10	2.99681e-10	4014	tags=45%, list=27%, signal=33%	ATXN1/USF3/LNX2/ZNF704/KIAA1217/PRDM16/ZBTB41/ZFHX4/SERINC5/FYCO1/KIAA0513/PHIP/SLC22A5/SLF2/ARHGEF3/DMXL1/CNOT6L/MAP3K2/DOCK9/PURA/KPNB1/BICRAL/NEK7/ATXN3/PRKCE/MTDH/CREB3L2/SOX5/FEM1B/ANKRD52/MAP2K1/OGT/KRAS/ADD3/AHR/IRS1/TARBP1/PALLD/RAB23/JMJD1C/TPR/SLC39A9/CRKL/ZFP36L1/MAST4/KLHL7/LPP/SLAIN2/ZDHHC17/MTOR/PDZD8/PNPLA1/SEPTIN9/ADCY6/CORO1C/SLC12A6/ADGRL2/LMTK2/QKI/BRWD3/RAB10/OXSR1/ASH1L/DHX8/…
	C3=MIR6809_3P	Liver	C3	X5LvsW5L	MIR6809_3P	459	0.412379	2.30504	1e-10	8.58839e-10	2.99681e-10	4117	tags=47%, list=27%, signal=35%	OSBPL3/ADAM10/CCDC186/TRIO/ALKBH8/DDX6/STON2/EHD4/GPATCH2L/CFLAR/BLTP2/TNRC6B/ZNF704/PURB/KLHL18/PRDM16/MTX3/NEK9/LARP4/BLOC1S6/CTCFL/FOXN2/PTPRS/AFDN/CNOT6L/ONECUT2/MSI2/ERC1/PURA/SELENOI/IDE/DGKH/KMT2A/ITPKB/ENC1/SP3/SLK/UTRN/DIP2C/KMT5B/SYNPO2/ZBTB20/KDM7A/INO80D/ABLIM1/SETBP1/MERTK/CPEB4/BDP1/YPEL2/CDKL2/STX16/CDK12/MEIS2/RNF6/PHC3/ZFP36L1/ZMYM4/ZMYND8/KIF5B/PDE5A/MEF2A/PAK2/CEP85L/LPP/FAT3/S…
	C3=MIR4482_3P	Liver	C3	X5LvsW5L	MIR4482_3P	412	0.416425	2.30499	1e-10	8.58839e-10	2.99681e-10	3408	tags=39%, list=23%, signal=31%	DOCK5/EFNA5/MTMR4/SHTN1/MFSD14B/ZNF507/RIF1/UHMK1/BPNT2/MTX3/BTBD7/HNRNPUL2/GLCCI1/ZDHHC21/PLCB1/G2E3/TCF12/GTF3C3/PHIP/RYBP/ATP2B1/SLC35B4/RIN2/ARHGEF3/RNF19A/DMXL1/ALG10B/MAP3K2/PTPN4/MICAL2/GTF2A1/COL5A2/DSP/DGKH/TNPO1/LARP4B/TRIM23/PRPF4B/PANK3/TC2N/NAA25/ZBTB20/APPBP2/KDM6A/INO80D/ACBD3/SEL1L/SIKE1/RRAS2/PCNX1/TFCP2L1/CARF/ARID2/WNT5A/CUL5/IL6ST/CD2AP/ZNF652/ATP7A/HIPK3/PDK4/SLC4A7/ARID1B/PL…
	C3=MIR7152_5P	Liver	C3	X5LvsW5L	MIR7152_5P	218	0.449897	2.29973	1e-10	8.58839e-10	2.99681e-10	3546	tags=45%, list=24%, signal=35%	ADRA1A/TNRC6B/KDM4C/ZNF704/MTX3/ITGA10/FYCO1/BICD2/KIAA0513/MARCHF6/PHIP/BLTP3A/RNF19A/CNOT6L/PTPN4/RREB1/ONECUT2/ZNF618/PRPF40A/ZBTB20/APPBP2/KDM6A/SIKE1/SLC12A2/IRS1/IL6ST/NCOA1/MYSM1/LCOR/CUX1/CASP2/ELFN2/ZNF345/WWTR1/NIPBL/TNKS2/VCPIP1/CCDC47/RAP2A/PTPRB/KPNA1/ETV1/DLC1/EOGT/CLCN3/OLFM4/SMG1/KDM2A/UBE4A/DNMT3A/FNIP1/STXBP5/DIP2B/RICTOR/COA5/HOOK3/ANKRD44/CIT/LCORL/RASSF6/DUSP16/RBM41/MAPK6/YO…
	C3=TGTGTGA_MIR377	Liver	C3	X5LvsW5L	TGTGTGA_MIR377	183	0.459748	2.29826	1e-10	8.58839e-10	2.99681e-10	2563	tags=37%, list=17%, signal=31%	ARL8B/ATXN1/CELF2/ARID1A/ARMC8/PHF6/BTBD7/JAG1/PLCB1/CTCF/FZD4/ARHGAP21/BAZ2B/EP300/KPNB1/KMT2A/PRPF4B/CDKN1B/NAA15/TRIP12/FMR1/KLHL9/ZBTB4/CPEB4/MACF1/NCOA1/HS2ST1/LRP12/ZFP36L1/HMBOX1/ARID1B/FNBP1L/ATXN7/FAM133B/SRSF1/UBP1/VCPIP1/QKI/THADA/ZNF462/NSD2/CDON/NAPB/PSME4/SRPK2/NPEPPS/RICTOR/RNF38/GTPBP8/RSBN1/RABGAP1/NUP153/KIF2A/NCOA6/TAPT1/ARID4B/XIAP/PRKD1/STK35/GLYR1/C5orf24/SLC11A2/ADRA2B/VEGF…
	C3=GTGCAAT_MIR25_MIR32_MIR92_MIR363_MIR367	Liver	C3	X5LvsW5L	GTGCAAT_MIR25_MIR32_MIR92_MIR363_MIR367	287	0.433123	2.29806	1e-10	8.58839e-10	2.99681e-10	2522	tags=34%, list=17%, signal=29%	ADAM10/CCDC186/TRIO/HYCC2/TECPR2/KLHL18/GOLGA4/FHIP2A/DAB2IP/ATP2A2/FOXN2/DMXL1/HNF1B/MYCBP2/GATAD2B/DOCK9/CPEB2/ZDHHC5/BAZ2B/ATXN3/REV3L/MEF2D/TRAF3/PRKCE/RNF141/KMT5B/CREB3L2/FBXW7/RNF44/FMR1/OGT/CPEB4/PCGF3/RAB23/CD2AP/COL12A1/DDX3Y/OTUD4/KIF5B/ARID1B/LYST/PLEKHA1/LHFPL2/RAB14/DNAJB9/LUZP1/CREB1/TULP4/IQGAP2/DYRK2/ATRX/FBN1/ANP32E/HHIP/SYNJ1/BMPR2/SLX4/ROBO2/APPL1/TRAM2/PAFAH1B1/G3BP2/CCNC/LIN…
	C3=MIR146A_3P	Liver	C3	X5LvsW5L	MIR146A_3P	189	0.459126	2.29775	1e-10	8.58839e-10	2.99681e-10	3466	tags=43%, list=23%, signal=34%	ARL8B/OSBPL3/ATXN1/HYCC2/HIF1A/XPO4/MTX3/ZNF322/MARCHF6/IGF2R/FOXN2/MAP3K2/FZD4/ONECUT2/ERC1/ZFYVE26/PDS5A/NEK7/TNKS/ZNF395/USH2A/KDM5A/PCNX1/WDR7/TAOK1/SLC44A1/NFYA/LCOR/TRIM34/TRIM6-TRIM34/WWTR1/ETNK1/SLC30A4/SNAP23/CORO1C/TBC1D4/KPNA1/ABL2/SPRYD7/HOXC4/SNAI2/KCNC2/TRDMT1/STXBP6/ARID4A/RC3H1/ARHGEF12/KIDINS220/SNX27/GCC2/ZKSCAN1/NFAT5/SLC16A1/TRAF3IP1/C17orf75/VAV3/MASP1/CNR2/MBLAC2/ZNF236/ACTN…
	C3=MIR539_5P	Liver	C3	X5LvsW5L	MIR539_5P	345	0.424814	2.29635	1e-10	8.58839e-10	2.99681e-10	3473	tags=40%, list=23%, signal=31%	ARL8B/LNPK/CCDC186/SHTN1/HYCC2/SLC1A2/TNRC6B/RERE/PURB/ZBTB41/BTBD7/PJA2/ZFHX4/GABPA/ATF7IP/FMN1/SLF2/GABPB2/PTPN4/ATP6V1A/MARK2/ONECUT2/ALDH6A1/CLASP2/IDE/XRN1/GPR155/HOMER1/ENC1/VPS36/TENT4B/SYNPO2/STRN/ZBTB20/KDM7A/POU2F1/KDM6A/INO80D/OGFOD1/PCNX1/ADD3/TRIP11/SLC44A1/BROX/ZKSCAN4/RORA/HS2ST1/SEC24A/CD2AP/KIF5B/KIAA0232/WDR44/LATS1/LPP/SP1/DPY19L1/PKD2/CEP97/ASPH/MAPK8/ETV1/NCOA2/PDIA4/JCAD/XPR…
	C3=MIR514B_5P	Liver	C3	X5LvsW5L	MIR514B_5P	159	0.46845	2.29428	1e-10	8.58839e-10	2.99681e-10	3512	tags=46%, list=23%, signal=36%	MTMR4/GPATCH2/ARMC8/YTHDC2/PRDM16/UBE3A/TMEM123/MAP3K2/PTPN4/RREB1/TMEM64/AP1AR/KLHL20/LRBA/ZBTB20/ATP6V0A2/BRWD1/ABLIM1/SIKE1/RBM39/PTGR2/SEPSECS/HMBOX1/BRCA2/PI4K2B/VCPIP1/CCDC47/CCSER2/GMFB/ABL2/MCTP2/RABGAP1L/IGF2BP1/LTBP1/GPR137B/NCOA3/ZYG11B/TRIM37/RUNDC3B/SLC36A4/SHROOM3/ADAM9/RC3H1/ANGPT2/GXYLT1/NECAB1/IBTK/VGLL3/MINDY2/TADA2B/NAA50/FBXO45/DVL3/PRKAA2/SKIL/GASK1B/PDE3B/UBR4/SIPA1L3/UPF2/H…
	C3=MIR3143	Liver	C3	X5LvsW5L	MIR3143	410	0.415218	2.29394	1e-10	8.58839e-10	2.99681e-10	3573	tags=40%, list=24%, signal=32%	GPAM/CREBZF/HYCC2/INTS2/FIGN/CHD6/TNRC6B/BMP2K/POT1/BPNT2/ZFHX4/SERINC5/ZNF800/SENP7/ATF7IP/FOXN2/AFDN/ALG10B/CNOT6L/MAP3K2/PTPN4/BTAF1/FZD4/A1CF/KDM4D/GAPVD1/HACD3/ONECUT2/AGFG1/ZBTB43/LGALSL/PDS5A/SELENOI/IDE/TNPO1/PREX2/KAT6A/NAA25/ABHD18/TMOD3/NCAPG2/SBF2/FMR1/NT5DC1/ADD3/RBM39/UBQLN1/MDFIC/INPP1/SLX4IP/RNF6/KLHL42/ZFP36L1/TGOLN2/DDX3Y/KIAA0753/FAM91A1/LMBR1/KMT2E/ID4/LCOR/LATS1/KLHL5/CREB1/E…
	C3=MIR4768_5P	Liver	C3	X5LvsW5L	MIR4768_5P	248	0.436699	2.28896	1e-10	8.58839e-10	2.99681e-10	3802	tags=45%, list=25%, signal=34%	ZNF207/SLC30A7/RBFOX2/STON2/GPATCH2L/TNRC6B/UHMK1/TMEM245/ITGA4/REEP3/RIN2/FOXK1/MAP3K2/ONECUT2/PURA/EP300/LONRF3/IDE/KMT2A/ENC1/ZBTB20/SIKE1/ZNF420/ZNF845/SYNJ2BP/CDK12/SBNO1/VPS13C/ZFHX2/ZFP36L1/ZMYND8/MEF2A/SPOP/DNAJB9/CEP85L/LPP/SLAIN2/KLHL5/SRXN1/SLC12A6/ADAMTS1/LPGAT1/ZSWIM6/KRIT1/CHD9/CDON/ANKRD28/AAK1/DLAT/LTN1/ZNF569/RAD54L2/ACSL3/RTN4RL1/RSBN1/CSGALNACT2/TRAK2/MTMR2/VANGL1/MAGI3/VGLL3/A…
	C3=MIR4303	Liver	C3	X5LvsW5L	MIR4303	199	0.45207	2.28627	1e-10	8.58839e-10	2.99681e-10	2483	tags=37%, list=17%, signal=31%	ADRA1A/ZKSCAN8/MTMR4/PEAK1/BTBD7/KIF1B/MYO5B/ZNF322/SSPN/ATP2A2/PUS7/ATP6V1A/MSI2/NAPG/GALNT1/ZFR/HOMER1/VCL/EML4/RBPJ/ERCC6/ARID2/SLC44A1/LGR5/TRIM33/SLC4A7/CLIC5/ZFYVE9/FAT3/LUZP1/SP1/SPTBN1/PPM1B/ABL2/CSTF2/ZCCHC24/ROBO2/RHOQ/TARS3/AAK1/RBM25/COG5/RALGAPB/FNIP1/PCYT1A/DLG5/RC3H1/ARHGEF12/CNOT4/FAT4/RB1/CAMSAP1/RSAD1/DDHD1/TRAK2/LRRC20/PIK3CA/YOD1/MTCL1/SPCS3/VAV3/RHOT1/GID4/FMNL2/PTCH1/PLXNA4/…
	C3=MIR1283	Liver	C3	X5LvsW5L	MIR1283	423	0.411351	2.28223	1e-10	8.58839e-10	2.99681e-10	3388	tags=41%, list=23%, signal=32%	ARL8B/BBX/PRRG4/CELF2/ATAD2B/CMTM4/GPATCH2L/PURB/UBE3A/PHF6/GLCCI1/ZFHX4/SENP7/UBR5/ATF7IP/ATP2B1/SLC35B4/ATP2A2/SLF2/A1CF/DNAJC5/MSI2/CPEB2/XPO5/SECISBP2L/TCF4/ITPKB/KAT6A/CREB3L2/LRBA/RBPJ/USH2A/BRWD1/KDM7A/INO80D/SBF2/HP1BP3/SEH1L/NCOA5/SIPA1L1/CPEB4/BZW1/EFR3A/SBNO1/UTP20/HS2ST1/PHC3/SLC4A7/MEF2A/ADD1/FAT3/SCNN1G/NAB1/HYKK/PI4K2B/EIF3A/MDM1/ETNK1/BRD1/SERAC1/NIPBL/SRSF1/SON/MYO1D/ERLIN2/CBL/M…
	C3=MIR29A_5P	Liver	C3	X5LvsW5L	MIR29A_5P	184	0.457327	2.28125	1e-10	8.58839e-10	2.99681e-10	4356	tags=55%, list=29%, signal=40%	ADRA1A/NEK1/HYCC2/SLC1A2/G2E3/CEP135/A1CF/ONECUT2/TTC19/MIA2/REST/HOMER1/TMOD3/PEX11A/FBXW7/SEL1L/SBF2/CHUK/MTF2/SLC44A1/SBNO1/PGGT1B/HYCC1/ABL1/MED13L/MYSM1/CBLB/LPP/BRCA2/ASCL2/LSM14A/IQGAP2/SLC35A5/FOXJ3/EIF5B/ATRX/DNAJC3/DENND1B/GANC/PGBD1/AAK1/PLA2R1/TRDMT1/ELMOD2/RC3H1/TUT7/KHDRBS3/RNF111/ROCK2/MAPK6/SESN3/ARID4B/VGLL3/CDC37L1/PDCD1LG2/MINDY2/TTC14/SKIL/MIER3/ARIH1/CDV3/GASK1B/SGMS1/FAM120A…
	C3=MIR6875_3P	Liver	C3	X5LvsW5L	MIR6875_3P	361	0.418733	2.28115	1e-10	8.58839e-10	2.99681e-10	4216	tags=48%, list=28%, signal=35%	LRIG2/ATXN1/CDK17/UBN2/GPATCH2L/TNRC6B/ZNF704/ANK3/DAG1/MAP3K7/KIF1B/MYO5B/GABPA/ANKHD1/BCL2L2/CDKL5/RREB1/ONECUT2/KIAA1549/MAPK9/TTC19/DGKH/LMLN/TRAF3/PRKCE/MTR/ZBTB20/USH2A/BRWD1/SCAF8/EML5/SETBP1/MCC/CHUK/WDR7/MYOCD/MALT1/TSHZ2/RBBP5/TSPAN14/KPNA3/PGGT1B/NCOA1/ZFP62/ZMYND8/CLIC5/ARID1B/FNBP1L/RBM27/ID4/EEA1/CUX1/OCRL/MDM4/CACNA1C/CCDC15/TNRC6C/SLC35F5/CRIM1/AP2B1/ROBO2/CDON/PDE4DIP/NCOA3/KDM2A…
	C3=MIR12124	Liver	C3	X5LvsW5L	MIR12124	281	0.430848	2.27894	1e-10	8.58839e-10	2.99681e-10	3185	tags=39%, list=21%, signal=31%	SLC30A7/PEX1/CREBZF/C2CD5/HYCC2/MAML3/ZNF704/PURB/ZBTB41/FAM199X/ITGA4/GSTCD/PRKACB/SESTD1/LARP4/PHIP/FZD5/GABPB2/A1CF/UPRT/GTF2A1/BAZ2B/SMAD2/ZBTB5/CKAP5/HECTD1/EML4/ZBTB20/INO80D/TFCP2L1/KRAS/USP24/TRIP11/KPNA3/UNC5B/HS2ST1/KPNA4/KIF5B/ARID1B/LMBR1/CBLB/BACH1/IQGAP2/LMBRD2/BRAF/SLC30A4/SOCS4/ASH1L/EOGT/ZNF148/SPAG1/AAK1/SUN1/MAGT1/FBXO11/PCYT1A/SHROOM3/ELMOD2/STARD13/RICTOR/HOOK3/CERKL/EXD1/TRA…
	C3=MIR8084	Liver	C3	X5LvsW5L	MIR8084	221	0.443516	2.27839	1e-10	8.58839e-10	2.99681e-10	4092	tags=48%, list=27%, signal=36%	FUBP1/NOTCH1/CDK17/RBM26/USF3/HYCC2/CDC27/RIC1/ZFHX4/JUN/RALGAPA1/BICD2/MARCHF6/PROX1/FOXN2/RNF19A/USP9X/EP300/PRRC2C/DNAJB14/ANKRD40/ZNF770/RORA/PHC3/HIPK3/ABL1/HMBOX1/USP38/RBSN/DNAJB9/ATXN7/KLHL5/PI4K2B/NIPBL/SRSF1/ELK4/EPC2/RAB11FIP2/AFF4/ZSCAN29/QKI/BRWD3/DLC1/MAP4K3/NUP58/TTF2/GAB1/UBE3C/BAG4/RBM15/LTN1/AKT3/FUT4/PCNX4/RASA2/PDS5B/GTPBP10/VGLL3/MIPOL1/MINDY2/FMNL2/SNX30/DEK/OSBP/RALBP1/OSTM…
	C3=MIR5700	Liver	C3	X5LvsW5L	MIR5700	271	0.429995	2.27342	1e-10	8.58839e-10	2.99681e-10	3413	tags=41%, list=23%, signal=32%	LPAR3/ADAM10/HYCC2/TNRC6B/ZNF704/GLCCI1/ZFHX4/RAB21/PICALM/SESTD1/SLC4A4/RCOR1/SLF1/RNF19A/FZD5/PTPN4/CLTC/DGKH/PREX2/ANKRD40/EML4/LMO7/SAMD12/KIAA2026/SLC12A2/ARID2/IFT70B/KPNA3/MED12L/ABI1/SBNO1/APC/LRP12/HIPK3/MED13L/ZFYVE9/RAB33B/LPP/TULP4/TRPS1/CSPP1/AFF4/LPGAT1/UBQLN2/ETV1/DICER1/TBC1D8B/BRWD3/PATJ/TRUB1/ZNF148/CLCN3/OLFM4/ROBO2/SRPK2/ZNF503/SOCS6/CNOT1/STARD13/DEPTOR/CNOT4/ACSL3/RBM41/SESN…
	C3=MIR513B_5P	Liver	C3	X5LvsW5L	MIR513B_5P	257	0.432901	2.27334	1e-10	8.58839e-10	2.99681e-10	3889	tags=46%, list=26%, signal=34%	LRIG2/CBLL1/HYCC2/SHPRH/BMPR1A/ZNF704/PRDM16/BPNT2/ZBTB41/ZFHX4/GABPA/SENP7/PRPF39/RYBP/RCOR1/PTPN4/GAPVD1/TMEM64/PPP2R3A/CLASP2/MSI2/AGFG1/LEMD3/CLTC/ABCE1/TBX3/ZBTB43/BTG1/NEK7/FEM1C/TTC3/TRAF3/NCOR1/MTDH/EML4/SEL1L/ATF2/ARID2/SLC39A9/LHFPL2/RBM27/EEA1/RP2/WWTR1/TNKS2/CCDC15/ASPH/GMFB/CDYL2/SLX4/TRUB1/DLC1/SPRYD7/ZYG11B/RMND5A/CWC22/DHRS9/ARID4A/PTPRR/SOS1/NIN/TOGARAM1/KHDRBS3/DNAAF4/PDS5B/IMPA…
	C3=MIR12133	Liver	C3	X5LvsW5L	MIR12133	355	0.4178	2.27208	1e-10	8.58839e-10	2.99681e-10	4014	tags=44%, list=27%, signal=33%	ATXN1/USF3/LNX2/ZNF704/KIAA1217/PRDM16/ZBTB41/ZFHX4/SERINC5/FYCO1/KIAA0513/PHIP/SLC22A5/SLF2/ARHGEF3/DMXL1/CNOT6L/MAP3K2/DOCK9/PURA/KPNB1/BICRAL/NEK7/ATXN3/PRKCE/MTDH/CREB3L2/SOX5/FEM1B/MAP2K1/OGT/KRAS/AHR/IRS1/TARBP1/PALLD/RAB23/JMJD1C/TPR/SLC39A9/CRKL/ZFP36L1/MAST4/KLHL7/LPP/SLAIN2/ZDHHC17/MTOR/PDZD8/PNPLA1/SEPTIN9/ADCY6/CORO1C/SLC12A6/ADGRL2/LMTK2/QKI/BRWD3/RAB10/OXSR1/ASH1L/DHX8/IGF2BP1/ATP2B…
	C3=MIR520G_3P_MIR520H	Liver	C3	X5LvsW5L	MIR520G_3P_MIR520H	193	0.451971	2.27207	1e-10	8.58839e-10	2.99681e-10	4170	tags=51%, list=28%, signal=37%	DIDO1/ATXN1/UNKL/HIF1A/VLDLR/RAB21/PLCB1/G2E3/DPH6/TLR5/ATP2B1/SLF2/PLEKHM3/BTAF1/USP9X/LRRC31/PRKAR2A/PXYLP1/TNRC6A/CHUK/KIRREL1/MSANTD4/GRK3/HECTD2/ABCA1/ARAP2/ABI1/HIPK3/MED13L/OTUD4/RBSN/OCRL/SLC35A5/ELK4/ZBTB6/OGA/GOLIM4/CLEC2D/CDYL2/KPNA1/ABL2/AAK1/AKAP11/RALGAPB/DMTF1/ZFP91/DEPTOR/NR2C2/MSL2/SPTY2D1/ROCK2/ARID4B/GBF1/PLEKHA6/BCOR/PKN2/SATB2/DCP1A/KIF26B/CARNMT1/AHCTF1/EIF4G2/PLEKHA8/IRAK4/…
	C3=MIR664A_3P	Liver	C3	X5LvsW5L	MIR664A_3P	342	0.419525	2.27175	1e-10	8.58839e-10	2.99681e-10	3598	tags=42%, list=24%, signal=33%	ARL8B/DBT/P2RY1/RBM26/ARID1A/SEC24C/KDM4C/ZNF704/ARMC8/YTHDC2/MED13/ZNF274/ZBTB41/ZDHHC21/PICALM/DENND4A/DENND4C/SESTD1/PHIP/BLOC1S6/SSPN/MAP3K2/PTPN4/RREB1/GTF3C4/AGFG1/DNAJC1/SYNRG/KIAA1549/LRRC8B/KMT2A/GPR155/SSH2/NEK7/UBA6/CDC14A/MTDH/TMEM260/BRWD1/INO80D/RELCH/ZNF420/FRYL/CFAP97/MID2/YIPF6/CD8A/LRP6/STAU2/ATXN7/LPP/KLHL5/ETNK1/IQGAP2/RAB1A/FAM133B/FOXJ3/XK/ABHD6/USP49/CORO1C/AFF4/HERC1/QKI/B…
	C3=MIR485_3P	Liver	C3	X5LvsW5L	MIR485_3P	191	0.452272	2.27058	1e-10	8.58839e-10	2.99681e-10	4190	tags=52%, list=28%, signal=38%	ZNF233/GPAM/ARID1A/PEAK1/ANK3/JAG1/RAB21/RUFY2/GTF3C3/PROX1/GDA/ASAP2/AKAP1/GALNT1/TNPO1/PRRC2C/HACE1/SP3/ZC3H13/CKAP5/CDC14A/GIGYF2/MAP2K1/WDR7/MTM1/PCGF3/RORA/UBR3/OTUD4/TPP2/CEP170/FAM133B/PCDHAC2/GOLIM4/TANC1/DLC1/CEP192/DENND1B/HDAC4/SMG1/ZNF397/SNAI2/TANC2/RALGAPB/DMXL2/NLK/PDZD2/HOOK3/DNM1L/RC3H1/CEP41/CAMSAP1/LCORL/KLF6/ARID4B/BCOR/STK35/UGT8/CD46/KIF21A/PUM2/ZBTB21/PNN/SLC26A3/RYR2/PCDHA…
	C3=MIR369_3P	Liver	C3	X5LvsW5L	MIR369_3P	271	0.429303	2.26976	1e-10	8.58839e-10	2.99681e-10	3235	tags=41%, list=22%, signal=33%	BACE1/ADAM10/EFNA5/RBM26/MED13/TMEM245/UBE3A/MAP3K7/ZFHX4/ITGA4/BICD2/DENND4A/RYBP/CDKL5/FOXN2/GLG1/FZD5/MAP3K2/EP300/ZFR/PREX2/TCF4/PRRC2C/HOMER1/SP3/TRAPPC8/UBA6/ABHD18/RBPJ/JMY/RELCH/RNF44/TNRC6A/ATF2/KIRREL1/ZNF281/GCA/ARID2/CHAD/TJP1/JMJD1C/RORA/RBSN/LCOR/CUX1/KLF7/ZNF345/DYRK2/NIPBL/SON/SETD2/ABCD3/MECP2/RAB11FIP2/ZSWIM6/CDYL2/CPOX/NCOA2/RAB10/DENND1B/LTBP1/RC3H2/RSF1/COG5/FNIP1/COX15/STXBP…
	C3=MIR5010_3P	Liver	C3	X5LvsW5L	MIR5010_3P	262	0.431338	2.26936	1e-10	8.58839e-10	2.99681e-10	3659	tags=45%, list=24%, signal=35%	SLC30A7/CCDC186/UBN2/ROR1/TNRC6B/BTBD7/GTF3C3/BLTP3A/SLF2/PLEKHM3/A1CF/LRRTM3/GTF2A1/ZFR/KMT2A/ABR/ENC1/REV3L/KAT6A/TRIM2/ZBTB20/FBXW7/FMR1/POGLUT3/CARF/WDR7/FAM168B/BROX/MEIS2/MID2/SLC22A23/PHC3/NR3C2/VPS37A/LHFPL2/WDR44/INSYN2A/CCDC39/KLHL5/CREB1/EIF3A/ETNK1/ACSL4/CBL/ATRN/MTMR9/ADGRL2/ASPH/KDM3B/ZSWIM6/UBQLN2/ETV1/WNK1/MAB21L2/CLASP1/ZNF148/AP2B1/DNMT3A/FAM20B/DELE1/RICTOR/RFX7/TET3/EHMT1/ZBTB…
	C3=MIR577	Liver	C3	X5LvsW5L	MIR577	287	0.427643	2.26899	1e-10	8.58839e-10	2.99681e-10	3944	tags=51%, list=26%, signal=38%	ADRA1A/NEK1/MYNN/TLN2/UNKL/EIF2AK4/FOXK1/BTAF1/LRRTM3/ZBTB43/SP3/SKP2/KAT6A/EPM2AIP1/INO80D/RPS6KA3/SIKE1/DNAJC16/HP1BP3/SOX9/PCNX1/ARID2/ZBTB4/AHR/PARP1/IFT70A/GFPT1/SHROOM2/PGGT1B/RORA/VPS13C/LRP12/PHC3/SETD5/BPTF/PLEKHA1/DNAJB9/EEA1/SERPINB9/CCDC39/CREB1/TULP4/LSM14A/ETNK1/SRSF1/TNKS2/SPTBN1/FAM107B/KPNA1/BMPR2/JCAD/TBC1D8B/BRWD3/DENND1B/IGF2BP1/LIG4/CAV1/DNAJC21/DIP2B/HOOK3/ZMAT3/POLH/ZNF280D…
	C3=MIR539_3P	Liver	C3	X5LvsW5L	MIR539_3P	192	0.451085	2.26327	1e-10	8.58839e-10	2.99681e-10	4190	tags=52%, list=28%, signal=38%	ZNF233/GPAM/ARID1A/PEAK1/ANK3/JAG1/RAB21/RUFY2/GTF3C3/PROX1/GDA/ASAP2/AKAP1/GALNT1/TNPO1/PRRC2C/HACE1/SP3/ZC3H13/CKAP5/CDC14A/GIGYF2/MAP2K1/WDR7/MTM1/PCGF3/RORA/UBR3/OTUD4/TPP2/CEP170/FAM133B/PCDHAC2/GOLIM4/TANC1/DLC1/CEP192/DENND1B/HDAC4/SMG1/ZNF397/SNAI2/TANC2/RALGAPB/DMXL2/NLK/PDZD2/HOOK3/DNM1L/RC3H1/CEP41/CAMSAP1/LCORL/KLF6/ARID4B/BCOR/STK35/UGT8/CD46/KIF21A/PUM2/ZBTB21/PNN/SLC26A3/RYR2/PCDHA…
	C3=MIR3942_3P	Liver	C3	X5LvsW5L	MIR3942_3P	301	0.422436	2.26096	1e-10	8.58839e-10	2.99681e-10	2758	tags=36%, list=18%, signal=30%	ATXN1/ADAM10/CCDC186/VIRMA/ZNF507/ZNF274/KIF1B/RAB21/DENND4A/TCF12/LNPEP/A1CF/KATNAL1/TMEM64/MED23/SKIC3/SMAD2/LMLN/ATXN3/HUS1/TNKS/DLST/ESYT2/ZBTB20/JMY/BRWD1/RELCH/TRIP12/GIGYF2/CHUK/MSANTD4/TAOK1/SLC44A1/RBBP5/RAB23/APC/YIPF6/TGFA/MED13L/OTUD4/WDR44/LIMA1/ZNF644/AGPS/MYO1D/MDM4/VCPIP1/PPM1B/PERM1/N4BP2/RAB11FIP2/MAPK8/BMPR2/SLC35F5/BRWD3/SMG1/PDE7A/AAK1/SLC36A4/FAM20B/RSF1/PLA2R1/IRAK2/SHROOM3…
	C3=MIR122B_5P	Liver	C3	X5LvsW5L	MIR122B_5P	182	0.453498	2.26018	1e-10	8.58839e-10	2.99681e-10	3598	tags=48%, list=24%, signal=37%	SIK2/OSBPL3/BBX/ATXN1/P2RY1/PEAK1/DDX6/MTX3/PICALM/ITGA4/MYO1C/CTNND1/TNPO1/SLK/CDKN1B/INO80D/RELCH/SETBP1/KRAS/LARS1/TAOK1/NHSL1/NR3C2/MED13L/KPNA4/VPS37A/USP38/RBSN/SPOP/JADE3/ID4/CUX1/FAM8A1/UBP1/TRPS1/ATF7/MIDEAS/BAHCC1/ETV1/ARFGEF1/MAP4K3/ASH1L/RHOQ/RMND5A/PCYT1A/DNAJC21/RAB12/RFX7/SOST/SOS1/FRS2/ZNF248/TOGARAM1/MAP4K4/DSTYK/RAB11FIP1/CXADR/ACVR2A/PKN2/RO60/SCARB2/YES1/APBB2/QRICH1/PBX3/HNRN…
	C3=MIR6868_3P	Liver	C3	X5LvsW5L	MIR6868_3P	236	0.435921	2.25939	1e-10	8.58839e-10	2.99681e-10	3335	tags=42%, list=22%, signal=33%	ALKBH8/BCL6/FRK/TECPR2/TNRC6B/ZBTB41/PHF6/MYO5B/DENND4A/ANKRD13C/CAMSAP2/RREB1/ONECUT2/CPEB2/AP1AR/KIAA1549/KMT2A/SMAD2/LMLN/ENC1/VCL/UBA6/POU2F1/RPS6KA3/SEL1L/ABLIM1/CAPRIN1/SPART/FRYL/CFAP97/MLEC/PGGT1B/ZFP36L1/PDK4/ARID1B/RBM27/AP1G1/NIPBL/SEPTIN9/PDE3A/MECP2/CLCN5/ZSWIM6/KPNA1/OTULINL/CHM/SLC35A3/CLCN3/G3BP2/AAK1/WDR89/BAG4/NUDT12/RFX7/ZNF367/DNAH5/NFAT5/TAOK3/GXYLT1/STK3/STEEP1/MMUT/KPNA6/RB…
	C3=MIR208A_5P	Liver	C3	X5LvsW5L	MIR208A_5P	224	0.437729	2.2591	1e-10	8.58839e-10	2.99681e-10	3743	tags=49%, list=25%, signal=37%	ZNF507/ZNF704/MBD2/CLOCK/GLCCI1/G2E3/ZNRF3/FHIP2A/PROX1/MAP3K2/MDN1/MSI2/CLTC/CPEB2/KIAA1549/XPO5/ZBTB43/ZFR/TNPO1/SMAD2/SKP2/SLK/TC2N/CDC14A/ABHD18/ZBTB20/FBXW7/TLCD4/ZMYND11/SLC44A1/MTM1/JMJD1C/EPHX2/RORA/CDC73/PTPN11/ZFP36L1/SSX2IP/UTY/LATS1/SLC35A5/ACSL4/FAM107B/SLC12A6/RAB11FIP2/AFF4/TNRC6C/SNTB2/PPHLN1/USP47/DENND1B/HOXC4/RHOQ/NEDD1/SRPK2/SMARCA2/MAP4K5/DAB2/ZNF280D/RNF38/ZKSCAN1/KAT6B/PHF2…
	C3=AAGCACT_MIR520F	Liver	C3	X5LvsW5L	AAGCACT_MIR520F	226	0.438125	2.25883	1e-10	8.58839e-10	2.99681e-10	3133	tags=41%, list=21%, signal=33%	RPS6KA5/CELF2/FIGN/TNRC6B/MMP24/PURB/KLHL18/VLDLR/UHMK1/ZBTB41/PICALM/NEK9/ZNF800/PRKACB/RABEP1/PPP2R3A/GATAD2B/ZFYVE26/KPNB1/KMT2A/ABR/INTS6/CDKN1B/KMT5B/RBL1/WNT5A/ABCA1/IL6ST/USP42/MED12L/SLC22A23/UBR3/RNF6/DNAJC13/KMT2E/LCOR/ZDHHC17/SP1/OCRL/IQSEC2/KIF3B/MECP2/FRAS1/MINK1/PLXNA1/MTUS1/ZNF462/ZBTB26/IGF2BP1/PRDM4/YTHDF3/ZFP91/RICTOR/NR2C2/CEP350/ARID4A/ZNF436/RC3H1/ZNF654/YTHDC1/ARHGEF9/CNOT6/…
	C3=MIR497_3P	Liver	C3	X5LvsW5L	MIR497_3P	217	0.441659	2.25348	1e-10	8.58839e-10	2.99681e-10	3364	tags=42%, list=22%, signal=33%	ABCA5/ATAD2B/ARID1A/BMPR1A/MED13/AP4E1/GABPA/G2E3/LARP4/SS18/CEP135/MYO9B/ASAP2/MYCBP2/TAF1/CPEB2/SYNRG/TBX3/EP300/LONRF3/SMAD2/INTS6/SP3/NCOR1/RBPJ/NCAPG2/INO80D/KDM5A/ACSL1/SAMD12/CAPRIN1/GRK3/WNT5A/BROX/CDK12/HS2ST1/ZBTB34/PAK2/AGPS/C9orf72/CREB1/SLC30A4/GOLIM4/ASPH/MAPK8/THADA/BIRC6/XPR1/ROBO2/C5orf22/UBE3C/EXTL3/USP53/RICTOR/JARID2/NFAT5/GOPC/PCGF5/GSK3B/GID4/MED14/DDX3X/SOBP/EEF2K/NR2F2/HMG…
	C3=MIR4643	Liver	C3	X5LvsW5L	MIR4643	190	0.449112	2.25336	1e-10	8.58839e-10	2.99681e-10	3318	tags=43%, list=22%, signal=34%	BBX/TRIO/RBFOX2/HYCC2/TNRC6B/YTHDC2/EIF2AK4/RALGAPA1/SESTD1/MARCHF6/PHIP/FMN1/PTPN4/ZNF780A/CPEB2/BAZ2B/TNPO1/REV3L/PRKCE/KDM7A/INO80D/GIGYF2/SEH1L/SBNO1/HERC3/JAKMIP1/HIPK3/HMBOX1/DYNLL2/ARID1B/UTY/CEP85L/PSME3/C9orf72/SNX19/SON/PKD2/TNRC6C/ZSWIM6/CDYL2/SYNJ1/ARHGAP24/COG5/FBXO11/BAG4/HSP90B1/ELMOD2/SOCS6/RICTOR/NR2C2/FRY/ZNF367/GOPC/DCUN1D4/SESN3/SPN/SNX13/FMNL2/DEK/DHX36/DENND5B/ZNF326/CLMN/BH…
	C3=CTACCTC_LET7A_LET7B_LET7C_LET7D_LET7E_LET7F_MIR98_LET7G_LET7I	Liver	C3	X5LvsW5L	CTACCTC_LET7A_LET7B_LET7C_LET7D_LET7E_LET7F_MIR98_LET7G_LET7I	353	0.414651	2.25232	1e-10	8.58839e-10	2.99681e-10	3551	tags=40%, list=24%, signal=31%	OSBPL3/LRIG2/SMARCAD1/SOX13/NPHP3/KIAA0930/INTS2/FIGN/CLUH/EDEM3/SLC4A4/BLOC1S6/ATP2B1/ATP2A2/SLF2/ADRB3/FZD4/CLASP2/CPEB2/ZFYVE26/GALNT1/PDPR/COL5A2/GNPTAB/ZBTB5/MEF2D/DLST/ACVR1B/ERCC6/BRWD1/LRIG3/RPS6KA3/PLEKHH1/BZW1/IRS2/RANBP2/PCGF3/DHX57/NCOA1/PDGFB/CEP120/GCNT4/USP38/PIGA/KMT2E/BACH1/ZNF644/KCTD21/LSM11/IQSEC2/CBL/MECP2/SOCS4/FRAS1/MIEF1/RIMOC1/PLA2G3/MAP4K3/IGF2BP1/EPRS1/ANKRD28/NCOA3/PCY…
	C3=MIR5002_5P	Liver	C3	X5LvsW5L	MIR5002_5P	233	0.433972	2.24994	1e-10	8.58839e-10	2.99681e-10	3554	tags=45%, list=24%, signal=35%	BBX/HYCC2/SLC1A2/TNRC6B/CLOCK/UHMK1/XPO4/KIAA1217/PRDM16/MYO5B/ZNRF3/SLC4A4/ATF7IP/IGF2R/ATP2B1/CDC42BPA/TMCC3/ZNF780A/MAPK9/SMAD2/EPM2AIP1/TMOD3/RBPJ/POU2F1/OGT/SLC12A2/AHR/CDK12/KDM4A/RNF6/CD2AP/TRIM33/COL12A1/DYNLL2/ZBTB34/KIAA0232/LYST/FGD4/EEA1/LATS1/LPP/KLHL5/UBP1/VCPIP1/FBN1/USP48/TNRC6C/LPGAT1/QKI/BIRC6/GPATCH11/DYNC1LI2/RHOQ/HIPK2/RMND5A/LIG4/RICTOR/CBFA2T2/NUDT12/ARHGEF12/GCC2/KAT6B/TM9…
	C3=MIR208B_5P	Liver	C3	X5LvsW5L	MIR208B_5P	228	0.434069	2.24521	1e-10	8.58839e-10	2.99681e-10	3743	tags=49%, list=25%, signal=37%	ZNF507/ZNF704/MBD2/CLOCK/MTX3/GLCCI1/G2E3/ZNRF3/FHIP2A/PROX1/MAP3K2/MDN1/MSI2/CLTC/CPEB2/KIAA1549/XPO5/ZBTB43/ZFR/TNPO1/SMAD2/SKP2/SLK/TC2N/CDC14A/ABHD18/ZBTB20/FBXW7/TLCD4/ZMYND11/SLC44A1/MTM1/JMJD1C/EPHX2/RORA/CDC73/PTPN11/ZFP36L1/SSX2IP/UTY/LATS1/SLC35A5/ACSL4/FAM107B/SLC12A6/RAB11FIP2/AFF4/TNRC6C/SNTB2/PPHLN1/USP47/DENND1B/HOXC4/RHOQ/NEDD1/SRPK2/SMARCA2/MAP4K5/DAB2/ZNF280D/RNF38/ZKSCAN1/KAT6B…
	C3=MIR670_5P	Liver	C3	X5LvsW5L	MIR670_5P	228	0.433972	2.24471	1e-10	8.58839e-10	2.99681e-10	3968	tags=46%, list=26%, signal=34%	ERMP1/CBLL1/CGN/PEAK1/MFSD14B/KDM4C/ZNF704/FER/BPNT2/KIF1B/BCL2L2/SS18/PROX1/ATXN3/MEF2D/TRIM2/BRWD1/KDM7A/INO80D/SEL1L/FMR1/PCNX1/ZNF281/EDN1/ZMYND11/AHR/IFT70B/SLC39A9/SBNO1/ZFP62/USP38/ZBTB34/LCOR/ATXN7/PI4K2B/SP1/MINK1/ZNF697/ZSWIM6/QKI/BRWD3/PCM1/ZNF148/CCNC/SYVN1/SUN1/RMND5A/BAG4/IRAK1/GPATCH8/STARD13/TRIM5/ADAM9/FAT4/NIN/ZBTB37/MAP3K3/VPS4B/FUT4/GXYLT1/RASA2/APBA1/YOD1/ACVR2A/SNX18/ZNF236/…
	C3=MIR4753_3P	Liver	C3	X5LvsW5L	MIR4753_3P	463	0.402312	2.24422	1e-10	8.58839e-10	2.99681e-10	3591	tags=40%, list=24%, signal=31%	CELF2/BACE1/ADAM10/TRIO/ALKBH8/UBN2/DDX6/EHD4/TNRC6B/ZNF704/KLHL18/XPO4/KIAA1217/PRDM16/ZBTB41/ZFHX4/KIAA0513/LARP4/BLOC1S6/GDA/PLEKHM3/AFDN/MARK2/ONECUT2/ALDH6A1/ERC1/CPEB2/PURA/PDGFA/SELENOI/REST/DGKH/ENC1/SP3/HUS1/SLK/UTRN/DIP2C/TMEM30B/KAT6A/KMT5B/EPM2AIP1/HOXA3/ZBTB20/TMEM260/KDM7A/POU2F1/GIGYF2/ABLIM1/TFDP1/MERTK/ZNF770/SYNJ2BP/YPEL2/CDK12/RORA/VPS13C/CD2AP/KLHL42/CCN4/TMTC3/KIF5B/PAPOLG/ZB…
	C3=MIR96_5P	Liver	C3	X5LvsW5L	MIR96_5P	413	0.405137	2.24307	1e-10	8.58839e-10	2.99681e-10	3820	tags=41%, list=25%, signal=31%	ATXN1/TRIO/USF3/LNX2/ZNF704/CLOCK/KIAA1217/PRDM16/ZBTB41/ZFHX4/SERINC5/FYCO1/BICD2/KIAA0513/PHIP/SLC22A5/SLF2/ARHGEF3/DMXL1/CNOT6L/MAP3K2/DOCK9/PURA/SELENOI/KPNB1/BICRAL/NEK7/ATXN3/PRKCE/MTDH/CREB3L2/SOX5/FEM1B/MAP2K1/OGT/KRAS/ADD3/AHR/IRS1/TARBP1/PALLD/RAB23/JMJD1C/TPR/SLC39A9/CRKL/ZFP36L1/MAST4/KLHL7/LPP/CASP2/SLAIN2/ZDHHC17/MTOR/PDZD8/TBL1X/PNPLA1/SEPTIN9/ADCY6/SLC12A6/ADGRL2/LMTK2/QKI/BRWD3/R…
	C3=MIR544A	Liver	C3	X5LvsW5L	MIR544A	196	0.445915	2.24238	1e-10	8.58839e-10	2.99681e-10	3739	tags=45%, list=25%, signal=34%	HYCC2/GPATCH2L/ZNF704/PHIP/ATP2A2/FMN1/TBCK/PPP2R3A/USP9X/RAP2C/DNAJC1/TNPO1/WDFY3/SYNPO2/APPBP2/TMEM260/HGF/KIF13A/ZNF518A/ABI1/MED13L/ZBTB34/LYST/FLNB/TBL1X/NIPBL/MTMR12/MYO1D/SEPTIN9/VCPIP1/SACS/ABCD3/RAP2A/BMPR2/BIRC6/CRIM1/NCOA3/NAPB/COL5A1/ENPP5/STRIP2/AAK1/RAD51D/RNF214/DNM1L/LTN1/POLH/FAT4/GTPBP10/USP8/SESN3/TGFBR2/PNISR/ZNF236/PLK2/DCP2/TMED5/TTC14/DCP1A/FLRT1/KLF3/NIPA2/TENM4/PLEKHG1/RA…
	C3=MIR196A_1_3P	Liver	C3	X5LvsW5L	MIR196A_1_3P	352	0.412215	2.23878	1e-10	8.58839e-10	2.99681e-10	3922	tags=44%, list=26%, signal=33%	ATXN1/HCFC1/CDK17/SMARCAD1/AMOTL1/SHTN1/GPATCH2L/DIS3/FAN1/FER/EDEM3/UBE3A/ZNRF3/SLC4A4/PBRM1/TMEM123/RCOR1/ATF7IP/GDA/A1CF/RREB1/ALDH6A1/LGALSL/NEK7/TCF4/GNPTAB/TENT4B/RPRD2/TRAF3/ARFGEF2/PRKAR2A/SYNPO2/APPBP2/XPO6/KDM7A/SNTB1/ACBD3/CMIP/MYEF2/SOX9/SBNO1/MID2/RORA/TBC1D1/SEMA6A/SETD5/HIPK3/SEPSECS/WASF3/WDR44/JADE3/UTY/CEP85L/ZDHHC17/PI4K2B/PRR14L/TULP4/NAV2/PPIG/USP33/SLC12A6/AFF4/ETV1/QKI/SLMA…
	C3=MIR4251	Liver	C3	X5LvsW5L	MIR4251	361	0.410554	2.2366	1e-10	8.58839e-10	2.99681e-10	3465	tags=42%, list=23%, signal=33%	DIDO1/TLN2/LNPK/HCFC1/CMTM4/GPATCH2L/BMPR1A/RERE/MED13/PTAR1/SENP7/LARP4/ZNRF3/SLF2/TMEM64/ONECUT2/ALDH6A1/LEMD3/CLTC/ZNF618/IDE/PRPF40A/HOMER1/TENT4B/NAA15/PRKAR2A/SYNPO2/STRN/TIA1/TLCD4/PCNX1/TFCP2L1/SIPA1L1/MYOCD/SLC44A1/YPEL2/SHROOM2/MEIS2/SLX4IP/YIPF6/GID8/MYSM1/CLIC5/LRP6/ANKRD46/LCOR/KLF7/ADAMTS16/CCDC39/ZNF644/SLC35A5/TRPS1/FBN1/SLC30A4/MTMR9/SLC26A2/WASHC4/RAB11FIP2/CSTF2/NETO2/MARCHF8/S…
	C3=MIR4503	Liver	C3	X5LvsW5L	MIR4503	245	0.427613	2.22974	1e-10	8.58839e-10	2.99681e-10	2703	tags=37%, list=18%, signal=31%	DOCK5/CELF2/SLC30A7/WASHC2C/EAF1/RAB39B/MED13/XPO4/ZFHX4/DENND4C/RUFY2/HELZ/BLOC1S6/PUS7/OSBP2/CPEB2/IDE/SMCHD1/BICRAL/MIA2/CTAGE1/PPP1R21/TNPO1/PREX2/FKTN/MTDH/ERCC6/TLCD4/FMR1/MCC/WDR7/SPART/AHR/TSHZ2/RANBP2/IRS1/CEP104/PCGF3/EFR3A/STX16/GARRE1/VPS13C/VPS37A/BPTF/PAG1/RAB14/C9orf72/AQR/TNKS2/SETD2/MYO1D/MDM4/ASPH/ETV1/FOXP2/MAP4K3/ROBO2/NCOA3/KANSL1/SYVN1/KCNC2/FAM20B/AFF1/PIGG/MAP4K5/STXBP5/YT…
	C3=TGGTGCT_MIR29A_MIR29B_MIR29C	Liver	C3	X5LvsW5L	TGGTGCT_MIR29A_MIR29B_MIR29C	481	0.397627	2.2289	1e-10	8.58839e-10	2.99681e-10	3378	tags=39%, list=22%, signal=31%	DBT/ATXN1/MTMR4/GPAM/NKTR/HYCC2/MFSD14B/SLC1A2/SHPRH/MMP24/MAPKBP1/CLUH/ARMC8/ANK3/MAT2A/ZBTB41/DAG1/AP4E1/SESTD1/RYBP/ATP2B1/DAB2IP/ANKRD13C/RNF19A/BCL9L/AKAP13/PARG/PURA/ZFYVE26/XPO5/ABCE1/ZDHHC5/CTNND1/COL5A2/DGKH/KMT2A/BCL7A/DGKD/WDFY3/LARP4B/ZBTB5/REV3L/VPS36/KMT5B/EML4/BRWD1/INO80D/EML5/FBXW7/SBF2/FEM1B/CAPRIN1/KIRREL1/NAA40/AHR/ITGB1/YPEL2/USP42/PCGF3/BRD4/SHROOM2/MED12L/SLC39A9/GARRE1/PDG…
	C3=MIR3145_3P	Liver	C3	X5LvsW5L	MIR3145_3P	191	0.443371	2.2259	1e-10	8.58839e-10	2.99681e-10	3436	tags=42%, list=23%, signal=33%	OSBPL3/CELF2/SMARCAD1/FRK/ZBTB41/JAG1/ANKRD50/REEP3/TGM2/DENND4A/CDKL5/PLEKHM3/ADRB3/HNF1B/PTPN4/ZDHHC5/BAZ2B/DGKH/ATXN3/TRAF3/CDC14A/SYNPO2/RBL1/ACBD3/PAIP2B/CARF/ZNF770/GFPT1/RAB23/ZMYND8/FGD4/RSRC2/ADCY6/VCPIP1/PPFIBP1/AFF4/ETV1/QKI/ZCCHC24/EPRS1/MIB1/LIN7C/HOOK3/TRAPPC11/RNF38/RSBN1/PHF20L1/PCGF5/TNS3/ATG2B/MIPOL1/RASAL2/ANTXR2/MBD4/PRKAA2/AFF2/FGD6/ATN1/NAA30/ZEB2/CRYBG3/CCDC112/BLZF1/DOCK4/…
	C3=ATGTTAA_MIR302C	Liver	C3	X5LvsW5L	ATGTTAA_MIR302C	221	0.433106	2.22491	1e-10	8.58839e-10	2.99681e-10	3613	tags=44%, list=24%, signal=34%	CREBZF/INTS2/CHD6/TNRC6B/MED13/GABPA/BTAF1/FZD4/ATP6V1A/GAPVD1/CPEB2/PDS5A/PPARA/ABR/PANK3/STRN/ACBD3/SBF2/IMMT/FMR1/ARL4A/ADD3/RBM39/UBQLN1/ZBTB4/IRS2/PARP1/MEIS2/GARRE1/UBR3/RNF6/NR3C2/ZFP36L1/DDX3Y/ARID1B/SSX2IP/SPOP/RAB14/KMT2E/LATS1/TBL1X/SON/VCPIP1/EPC2/MIDEAS/USP33/PTPN3/ZCCHC24/NHSL2/NUMB/NRIP1/PPP1R12A/KIF4A/KHDRBS3/SPTY2D1/NFAT5/PHF20L1/NUP153/MAF/SIPA1L2/GID4/PHACTR2/DDX3X/VPS8/ZNF319/…
	C3=MIR137_3P	Liver	C3	X5LvsW5L	MIR137_3P	471	0.397685	2.22341	1e-10	8.58839e-10	2.99681e-10	4154	tags=46%, list=28%, signal=34%	BBX/TJP2/UBN2/GPAM/HYCC2/SNRK/CAPN2/RIC1/MBTPS2/ATXN1L/XPO4/DAG1/PLCB1/STT3B/TCF12/SS18/PTPN4/BTAF1/RREB1/OSBP2/RAP2C/MSI2/LEMD3/GALNT1/ZDHHC5/GTF2A1/LONRF3/KMT2A/TCF4/KLHL28/DIP2C/TRAF3/MTDH/STRN/ABHD18/RBPJ/JMY/TLCD4/SLC12A2/PARP4/ZNF770/GFPT1/ACAP2/NPC1/EFR3A/SHROOM2/SBNO1/RORA/ERBIN/TBC1D1/KDM4A/CRKL/CD2AP/TRIM33/MEGF9/SLC4A7/OTUD4/SSX2IP/RBM27/FAT3/EPHA7/HLTF/NIPBL/MYO1D/ABHD6/BRAF/SLC30A4/E…
	C3=MIR330_3P	Liver	C3	X5LvsW5L	MIR330_3P	307	0.415174	2.2199	1e-10	8.58839e-10	2.99681e-10	4091	tags=46%, list=27%, signal=34%	DOCK5/YLPM1/ZKSCAN8/GPAM/FRK/TECPR2/LNX2/HIF1A/TMEM245/RUFY2/LARP4/ZNRF3/HELZ/ATP2B1/MYO1C/PROX1/ONECUT2/PURA/ZFR/REST/WDFY3/TRAPPC8/TNKS/ANKRD40/ARFGEF2/TRIM2/MTDH/JMY/INO80D/GIGYF2/SEL1L/SLC19A2/ADD3/MLEC/YPEL2/TJP1/VPS13C/NBEAL1/PAPOLG/ZBTB34/MEF2A/CEP170/TNKS2/TRPS1/ELK4/MTMR9/PPM1B/USP33/FRAS1/FAM107B/RAP2A/MAPK1/BMPR2/THADA/NCOA2/DICER1/ZNF148/SPRYD7/APPL1/NUP58/SRPK2/RMND5A/LIN7C/DIP2B/WDR…
	C3=MIR5582_5P	Liver	C3	X5LvsW5L	MIR5582_5P	359	0.406896	2.2162	1e-10	8.58839e-10	2.99681e-10	3193	tags=38%, list=21%, signal=31%	ARL8B/AQP3/ZKSCAN8/AMOTL1/USF3/EAF1/STON2/TNRC6B/CLOCK/BPNT2/UBE3A/ZBTB41/ANKRD50/PICALM/PLCB1/NEK9/ANKHD1/GSTCD/TCF12/ATF7IP/PROX1/FZD5/CNOT6L/MAP3K2/ONECUT2/GATAD2B/DNAJC1/LEMD3/GALNT1/LUC7L2/FMC1-LUC7L2/CTNND1/BCL7A/GOLGB1/DNAJB14/CREB3L2/SNTB1/MAP2K1/SPOPL/ABITRAM/HECTD2/TAOK1/ITGB1/SYNJ2BP/MTM1/KPNA3/ZKSCAN4/SEMA6A/CD2AP/SEPSECS/USP38/KCTD9/WDR44/JADE3/LPP/CENPU/SP1/PRR14L/IQGAP2/FAM133B/DYR…
	C3=MIR4796_3P	Liver	C3	X5LvsW5L	MIR4796_3P	232	0.426408	2.20997	1e-10	8.58839e-10	2.99681e-10	2665	tags=37%, list=18%, signal=31%	RPS6KA5/EAF1/MAML3/ARMC8/FER/FYCO1/ZNF800/ITGA4/SLF2/PTPN4/RAP2C/AGFG1/PURA/ZFYVE26/DSP/REST/SSH2/REV3L/RPS6KA3/SAMD12/MTSS2/F3/ABCA1/TRIP11/MACF1/IL6ST/MED12L/SLC39A9/KPNA4/CEP120/OTUD4/KIF5B/ZFYVE9/SLAIN2/CEP170/API5/PDZD8/FOXJ3/PKD2/SACS/CEP97/CAPRIN2/PAPLN/ETV1/GPATCH11/PCM1/DENND1B/NRIP1/PDE7A/APPL1/GPR137B/ENPP5/STRIP2/AAK1/UBE3C/AKAP11/TFB1M/STARD13/ADAM9/ARID4A/FRS2/TET3/NIN/NFAT5/GXYLT1/…
	C3=MIR126_5P	Liver	C3	X5LvsW5L	MIR126_5P	396	0.402021	2.20991	1e-10	8.58839e-10	2.99681e-10	2828	tags=33%, list=19%, signal=28%	RGR/CELF2/CCDC186/ZKSCAN8/UBN2/ABCA5/ARID1A/TECPR2/HMGXB4/BPNT2/ZBTB41/FAM199X/PLCB1/SENP7/BICD2/LARP4/MAP3K2/PTPN4/LRRTM3/CASP9/LUC7L2/FMC1-LUC7L2/LONRF3/SMCHD1/KMT2A/PREX2/MEF2D/UTRN/SYNPO2/ZBTB20/NACC2/TLCD4/SETBP1/MYEF2/SLC19A2/KRAS/KIRREL1/ARID2/HECTD2/CPEB4/AHR/FRYL/EFR3A/RORA/YIPF6/VPS13C/CD2AP/HERC3/KPNA4/KLHL7/PMS1/LPP/RP2/FAM8A1/CREB1/HPS5/PDZD8/DYRK2/TRPS1/ELK4/MDM4/VCPIP1/ABCD3/WASHC4…
	C3=MIR16_2_3P	Liver	C3	X5LvsW5L	MIR16_2_3P	200	0.437012	2.20794	1e-10	8.58839e-10	2.99681e-10	3248	tags=44%, list=22%, signal=35%	CDK17/FRK/HYCC2/MFSD14B/GPATCH2/SNRK/CLOCK/AP4E1/MARCHF6/PBRM1/ANKRD13C/CLASP2/CLTC/CPEB2/PURA/ABCE1/GALNT1/TNPO1/PREX2/STRN/KDM7A/RBL1/RNF44/ACOX1/SPOPL/WNT5A/MTF2/ARAP2/PCGF3/INPP1/BROX/RORA/NBEAL1/ATP7A/SEPSECS/FAM91A1/NAB1/PI4K2B/RAB1A/BAHCC1/PALS1/ARFGEF1/DENND1B/PAFAH1B1/CCDC141/BBS10/DIP2B/CILK1/BTBD8/RC3H1/ZNF569/ZNF280D/IRF6/RAB6A/CCDC82/COG6/UFL1/DSTYK/KHDC4/TLK1/CDH9/BCOR/MIPOL1/ZNF236…
	C3=MIR218_5P	Liver	C3	X5LvsW5L	MIR218_5P	385	0.399254	2.1969	1e-10	8.58839e-10	2.99681e-10	3743	tags=42%, list=25%, signal=32%	SIK2/ARL8B/BBX/HCFC1/FAM217B/GPAM/SHTN1/DDX6/SLC1A2/RIF1/UBE3A/SERINC5/VOPP1/RCOR1/HOOK1/RABEP1/MAP3K2/ONECUT2/ZFYVE26/BCL9/L3MBTL3/SMCHD1/INTS6/WDR48/NAA15/PNPLA8/JMY/POU2F1/ACSL1/SETBP1/HP1BP3/KIF13A/RCBTB1/HECTD2/USP34/GFPT1/CCNT1/ARAP2/SPECC1L/MID2/VPS13C/UBR3/SEMA6A/PHC3/MYSM1/ZBTB34/IPO8/MAST4/THOC2/PAG1/WDR44/MST1R/INSYN2A/ELFN2/SLAIN2/EPHA7/CREB1/STAM2/MTMR12/TRPS1/SACS/KDM3B/UBQLN2/SNTB2…
	C3=CTTTGTA_MIR524	Liver	C3	X5LvsW5L	CTTTGTA_MIR524	402	0.396656	2.19319	1e-10	8.58839e-10	2.99681e-10	3406	tags=42%, list=23%, signal=33%	ADAM10/SLC30A7/SMARCAD1/CREBZF/DDX6/VIRMA/ARMC8/BTBD7/RAB21/JUN/PPP2R1B/SESTD1/ATP2B1/HNF1B/LRRTM3/GATAD2B/CPEB2/BAZ2B/L3MBTL3/BICRAL/ZFR/WDFY3/GNAI1/TRIM23/INTS6/SP3/DIP2C/NAA15/HECTD1/LARP1/LRBA/GIGYF2/SBF2/SOX9/SEH1L/ARL4A/RBM39/CPEB4/ABCA1/BZW1/IRS2/TAF4/YPEL2/MTM1/NPC1/PCGF3/TJP1/JMJD1C/NCOA1/ERBIN/KPNA4/PAPOLG/FNBP1L/WDR44/KMT2E/ID4/ADD1/EPHA7/API5/KLHL5/SP1/LSM14A/TBL1X/SON/GSPT1/TNKS2/TRP…
	C3=MIR4652_3P	Liver	C3	X5LvsW5L	MIR4652_3P	293	0.410078	2.18308	1e-10	8.58839e-10	2.99681e-10	3496	tags=40%, list=23%, signal=31%	SLC30A7/STON2/TNRC6B/MMP24/ANK3/AKAP10/ANKRD50/ZDHHC21/BICD2/TCF12/MARCHF6/ATP13A3/SLC4A4/CEP135/IGF2R/A1CF/GTF3C4/ONECUT2/LEMD3/CPEB2/CCDC191/PDS5A/ZFR/TNPO1/TCF4/LANCL2/ZBTB20/SBF2/FMR1/CARF/GRK3/USP34/TJP1/NCOA1/ASXL2/ZNF652/OTUD4/SSX2IP/KCTD9/RAB14/TSR1/LPP/ANKRD17/C9orf72/KLHL5/MTOR/LSM14A/ETNK1/ZBTB6/CENPJ/SLC30A4/ARL5B/OTULINL/BMPR2/CSTF2/ZNF462/ZNF160/ASH1L/DENND1B/NCOA3/HIPK2/NPEPPS/SLC3…
	C3=MIR605_3P	Liver	C3	X5LvsW5L	MIR605_3P	231	0.421303	2.18066	1e-10	8.58839e-10	2.99681e-10	3732	tags=43%, list=25%, signal=33%	ZNF207/LNPK/BACE1/EFNA5/UBN2/CLOCK/MED13/ZBTB41/FAM199X/BTBD7/MYO5B/BICD2/RCOR1/PLEKHM3/RAP2C/MECOM/MYCBP2/SKP2/DIP2C/NAA15/EML4/ZBTB20/TIA1/ATF2/SLC12A2/CHUK/SIPA1L1/MTM1/ZKSCAN4/TTBK2/HIPK3/KPNA4/IPO8/BPTF/LHFPL2/DENND4B/CEP85L/INSYN2A/SP1/KIF3B/MIDEAS/FRAS1/ZNF697/SYNJ1/TENM3/AHCYL2/CAV1/DMXL2/CAST/GPATCH8/CRK/SOS1/ARRB1/COLGALT2/SESN2/RABGAP1/DENND6A/USP25/PHF8/FLT1/EBF3/SEMA5B/GAPT/NAV1/MED1…
	C3=MIR130A_5P	Liver	C3	X5LvsW5L	MIR130A_5P	282	0.411745	2.18055	1e-10	8.58839e-10	2.99681e-10	4157	tags=45%, list=28%, signal=33%	BACE1/ADAM10/TRIO/PLA2G12A/RBFOX2/DDX6/STON2/EHD4/TNRC6B/ZNF704/BLOC1S6/FMN1/HOOK1/AFDN/MAP3K2/LRRTM3/ONECUT2/CPEB2/PURA/TTC19/TENT4B/SLK/UTRN/DIP2C/KAT6A/KDM7A/LRIG3/TLCD4/ABLIM1/ZMYND11/CPEB4/TAOK1/SYNJ2BP/CDK12/RORA/PHC3/CD2AP/CLIC5/PAPOLG/THOC2/MEF2A/ATXN7/LPP/C9orf72/NAV2/ANGEL2/NIPBL/TRPS1/PCDHAC2/CEP97/CLEC2D/TBC1D8B/ASH1L/CDON/KCNC2/FBXO11/NLK/PDZD2/AMMECR1L/CILK1/CEP350/RC3H1/ZNF569/SANB…
	C3=MIR519E_5P	Liver	C3	X5LvsW5L	MIR519E_5P	265	0.414437	2.17958	1e-10	8.58839e-10	2.99681e-10	3499	tags=39%, list=23%, signal=31%	ZNF207/CCDC186/ATAD2B/NT5C2/CREBZF/RERE/CLOCK/FAM199X/NEK9/DENND4A/MARCHF6/PROX1/CNOT6L/ITSN1/CASP9/GATAD2B/CPEB2/BCL9/ZFY/ITPKB/TC2N/ERCC6/USH2A/POU2F1/PASK/SPOPL/TFCP2L1/ZNF420/MTF2/MID2/PHC3/SLC4A7/PLEKHA1/LCOR/API5/GTF2E1/NAV2/ELK4/VCPIP1/ASPH/PTPRB/AFF4/LPGAT1/SLC35A3/QKI/BORA/XPR1/UBXN4/LTBP1/THEMIS/CCDC141/G3BP2/NAF1/MIB1/VKORC1L1/COA5/BMS1/NXPE4/FRS2/ZNF248/GNA12/EHMT1/KHNYN/RSBN1/BEND7/S…
	C3=MIR3680_3P	Liver	C3	X5LvsW5L	MIR3680_3P	463	0.389299	2.17163	1e-10	8.58839e-10	2.99681e-10	3294	tags=36%, list=22%, signal=29%	ADRA1A/OSBPL3/PPM1K/P2RY1/UBN2/ARID1A/TNRC6B/LYSMD3/ANK3/EXOC1/JAG1/GLCCI1/GTF3C3/DAB2IP/ATP2A2/XPO1/TMEM64/ONECUT2/USP9X/MSI2/AGFG1/SKIC3/CPEB2/PURA/ABCE1/PDS5A/TNPO1/BCL7A/WDFY3/ENC1/SP3/TENT4B/UTRN/NAA15/TMEM260/LRIG3/INO80D/SEL1L/TLCD4/SPIN4/ANKRD52/SPOPL/CAPRIN1/ATF2/EDN1/HECTD2/FAM168B/KCNIP4/TAOK1/PALLD/FHIP1A/APC/NFIC/SEMA6A/CDC73/NR3C2/ZFP36L1/SLC4A7/RAB33B/LRP6/MAST4/BPTF/PAG1/ANKRD46/C…
	C3=ACTGTGA_MIR27A_MIR27B	Liver	C3	X5LvsW5L	ACTGTGA_MIR27A_MIR27B	437	0.389284	2.16678	1e-10	8.58839e-10	2.99681e-10	3260	tags=36%, list=22%, signal=29%	RPS6KA5/MTMR4/GPAM/UNKL/HYCC2/SLC1A2/MBD2/ARMC8/EDEM3/ZFHX4/ZNF800/UBR1/UBR5/RYBP/ATP2B1/ATP6V1A/NEO1/PPARA/KMT2A/TRIM23/TRAPPC8/NAA15/INSR/APPBP2/FBXW7/AGRN/NCOA5/TLK2/PLEKHH1/ARID2/CPEB4/ABCA1/AGO2/IRS1/USP42/KPNA3/STX16/MEIS2/JMJD1C/NCOA1/HYCC1/SEMA6A/CD2AP/ZFP36L1/MED13L/DNAJC13/ELFN2/ZDHHC17/CREB1/SP1/NAV2/FAM133B/SRSF1/GSPT1/ADCY6/GOSR2/PDE3A/WASHC4/CLCN5/PTPN3/AFF4/EPB41/QKI/ZCCHC24/HYOU1/…
	C3=MIR3688_3P	Liver	C3	X5LvsW5L	MIR3688_3P	367	0.396197	2.16494	1e-10	8.58839e-10	2.99681e-10	4362	tags=49%, list=29%, signal=36%	OSBPL3/TJP2/ATXN1/SMARCAD1/ZNF704/XPO4/UBE3A/GABPA/CTCF/ATP13A3/PTPRS/CNOT6L/PELI2/ENTPD7/PRRC2C/ATXN3/HOMER1/INO80D/TLCD4/FMR1/SIKE1/OGFOD1/PRRC2B/POGLUT3/PCNX1/KRAS/ARPIN/KCNIP4/ABCA1/LRAT/MED12L/JMJD1C/ABI1/RORA/LRP12/PPP4R3B/TGFA/MYSM1/KCTD9/LHFPL2/JADE3/PAK2/LATS1/LPP/INPP5E/KHSRP/API5/AP1G1/CREB1/RAB1A/PDZD8/ELK4/ACSL4/ATRX/KDM1B/EPC2/AGGF1/CLCN5/ADAMTS1/KPNA1/CHM/BMPR2/PEG3/ATP2B4/G3BP2/GR…
	C3=MIR4694_3P	Liver	C3	X5LvsW5L	MIR4694_3P	273	0.408909	2.16355	1e-10	8.58839e-10	2.99681e-10	2654	tags=35%, list=18%, signal=29%	DIDO1/CCDC186/EIF2AK3/FRK/HYCC2/NEK4/CFLAR/MAML3/TNRC6B/RERE/CLOCK/MTX3/PRKACB/PHIP/FHIP2A/RCOR1/PTPRS/CNOT6L/PTPN4/CTNNA2/PPP2R3A/TNPO1/PANK3/MTR/BRWD1/KDM5A/ATF2/SLC12A2/KRAS/TMEM94/F3/KCNIP4/PTGR2/RBBP5/IL6ST/RORA/YIPF6/MYSM1/SLC4A7/RBSN/PAK2/KHSRP/NIPBL/UBP1/CORO1C/PTPRB/SYNJ1/DLC1/GPATCH11/MFAP1/CLCN3/NRIP1/CCR1/CYLD/APAF1/G3BP2/TGIF1/TANC2/COG5/SMARCA2/BEND3/RFX7/SOS1/TET3/KNOP1/EXPH5/NFAT5…
	C3=ACATTCC_MIR1_MIR206	Liver	C3	X5LvsW5L	ACATTCC_MIR1_MIR206	285	0.408111	2.16245	1e-10	8.58839e-10	2.99681e-10	4356	tags=49%, list=29%, signal=36%	EAF1/MAPKBP1/PHF6/PICALM/ZNF800/UBR5/SS18/PBRM1/ATP6V1A/HACD3/DNAJC5/CLTC/BCL7A/SMARCA4/C1GALT1/WDR48/TRIM2/SYNJ2/FBXW7/SETBP1/OGT/UBQLN1/EDN1/ARID2/ZBTB4/SLC44A1/YPEL2/ACAP2/PPP4R3B/ATP7A/ZFP36L1/DNAJC13/FAM91A1/HELZ2/KHSRP/AP1G1/SRSF1/TNKS2/DDX17/ZBTB6/CBL/TPPP/USP33/FRAS1/SLC25A25/CORO1C/RIMOC1/QKI/MAP4K3/CLCN3/HDAC4/POLA1/PAFAH1B1/NCOA3/CCDC141/UBE4A/PREX1/AKAP11/BAG4/HSP90B1/LIN7C/MTCL2/RICT…
	C3=MIR511_5P	Liver	C3	X5LvsW5L	MIR511_5P	276	0.406081	2.14702	1e-10	8.58839e-10	2.99681e-10	2716	tags=33%, list=18%, signal=28%	BBX/ENPP4/BCL6/ARID1A/TNRC6B/ZNF704/MBD2/GLCCI1/PICALM/BICD2/MARCHF6/SLC4A4/CTCFL/MAP3K2/A1CF/ONECUT2/PURA/BTG1/FEM1C/PRPF4B/SLK/LARP1/TRIP12/SOX9/PCNX1/CAPRIN1/MYOCD/VTI1A/TASOR2/PRUNE1/ERBIN/NFIC/CD8A/ZNF652/MAPK1IP1L/DNAJC13/RAB33B/HEATR5A/PAK2/LPP/HLTF/CREB1/WWTR1/LSM14A/NIPBL/FOXJ3/PKD2/ATRX/TNRC6C/MINK1/TBC1D4/QKI/TRUB1/ITGA1/THEMIS/HIPK2/KDM2A/KCNC4/PLA2R1/MIB1/ELMOD2/NLK/NCALD/DCLRE1C/ARI…
	C3=MIR3692_3P	Liver	C3	X5LvsW5L	MIR3692_3P	258	0.405569	2.13112	1e-10	8.58839e-10	2.99681e-10	3080	tags=39%, list=20%, signal=32%	SNRK/ZNF704/ZDHHC21/ZNF800/ZNF608/RCOR1/GAPVD1/ONECUT2/USP9X/MSI2/ZFYVE26/BAZ2B/SECISBP2L/BICRAL/TNPO1/NEK7/INTS6/ZBTB20/KDM7A/POU2F1/TLCD4/ZNF266/TNRC6A/ACOX1/OGT/ADD3/ARID2/TARBP1/USP42/THOC2/SPOP/LCOR/ZDHHC17/AGPS/CREB1/AFF4/CDYL2/QKI/WNK1/PALS1/RNF168/NSD2/FUNDC1/CYLD/NUP58/ANKRD28/TRIM37/AAK1/MAGT1/ZNF503/DNAJC21/RBM15/SOCS6/GPATCH8/RICTOR/DEPTOR/STXBP6/TRIM44/MSL2/RHOU/CRK/ARID4A/RPGR/ZNF56…
	C3=MIR7159_5P	Liver	C3	X5LvsW5L	MIR7159_5P	317	0.395732	2.12711	1e-10	8.58839e-10	2.99681e-10	3472	tags=40%, list=23%, signal=31%	ADRA1A/ZKSCAN8/UBN2/ATAD2B/CREBZF/HYCC2/INTS2/MBD2/CLOCK/ARMC8/TMEM245/HNRNPUL2/PICALM/ZNF800/BLOC1S6/ANKRD13C/FZD5/AFDN/MAP3K2/CPEB2/GTF2A1/SMAD2/TENT4B/NAA25/BRWD1/HGF/SPIN4/CAPRIN1/ARL4A/PTGR2/ALDH3A2/BRD4/BIRC2/JMJD1C/PGGT1B/RORA/APC/PHC3/ZNF652/PTPN11/KPNA4/MYSM1/CLIC5/OTUD4/VPS37A/SSX2IP/WDR44/CEP85L/CASP2/CEP170/ETNK1/TNKS2/PCDHAC2/KDM3B/CSTF2/QKI/ERO1A/ASH1L/CRIM1/CLCN3/RABGAP1L/ZCCHC14/C…
	C3=MIR205_3P	Liver	C3	X5LvsW5L	MIR205_3P	364	0.389683	2.12511	1e-10	8.58839e-10	2.99681e-10	2660	tags=34%, list=18%, signal=29%	ERMP1/ATXN1/ADAM10/CREBZF/TNRC6B/MBTPS2/POT1/BPNT2/TMEM245/ZBTB41/RAB21/DENND4A/SESTD1/PLEKHM3/ALG10/LRRTM3/MSI2/AGFG1/SKIC3/SYNRG/KIAA1549/LRRC8B/SMCHD1/PRPF40A/NEK7/HOMER1/INTS6/TNKS/PANK3/ESYT2/ZBTB20/BRWD1/INO80D/RELCH/SEL1L/POGLUT3/PCNX1/SLC12A2/ARL4A/TFCP2L1/RBM39/MSANTD4/RBBP5/MAML2/APC/HYCC1/TRIM33/PDK4/MEGF9/USP38/PAPOLG/PAG1/ZNF644/CREB1/ZNF407/RAB1A/SEPTIN9/ATRX/USP49/ATRN/MECP2/WASHC4…
	C3=AAGCCAT_MIR135A_MIR135B	Liver	C3	X5LvsW5L	AAGCCAT_MIR135A_MIR135B	311	0.39277	2.10699	1e-10	8.58839e-10	2.99681e-10	3573	tags=40%, list=24%, signal=31%	BACE1/FRK/SNRK/SHISA7/BMPR1A/MAPKBP1/HIF1A/ANK3/VLDLR/MAT2A/DAG1/PLCB1/ZNF322/GABPB2/BCL9L/ABCE1/PELI2/ENTPD7/DGKH/TRIM23/SP3/TRAPPC8/DIP2C/ANKRD40/MTDH/ACVR1B/BRWD1/MYEF2/ZNF518A/BZW1/TAF4/SLC44A1/IL6ST/USP42/KPNA3/PLCG1/PGGT1B/NCOA1/NR3C2/DDX3Y/BACH1/API5/HPS5/SP1/LMBRD2/SON/MTMR12/SOCS4/WASHC4/RAP2A/BMPR2/QKI/MTUS1/CALN1/IGF2BP1/ATP2B4/ZCCHC14/PCYT1B/CRAMP1/WAPL/UBE3C/YTHDF3/PATL1/MSL2/FAM219A…
	C3=MIR1299	Liver	C3	X5LvsW5L	MIR1299	289	0.394785	2.09682	1e-10	8.58839e-10	2.99681e-10	2605	tags=34%, list=17%, signal=28%	ZC3H4/UBN2/CREBZF/RBFOX2/CFLAR/KIAA1217/MTX3/UBE3A/BICD2/CTCF/ATP13A3/ATF7IP/BTAF1/A1CF/LRRTM3/TMEM64/GTF3C4/PARG/PRRC2C/WDR48/ARFGEF2/NAA25/ZNF395/ZBTB20/BRWD1/KDM6A/KIF13A/ZBTB38/KCNIP4/ABCA1/AGO2/IL6ST/PHC3/TRIM33/CEP162/MYSM1/MAST4/TPP2/SPOP/CBLB/CEP170/EPHA7/SNX19/CCDC47/SLC30A4/MECP2/TMPPE/HAPSTR2/OTULINL/HHIP/BMPR2/HPS3/TWSG1/CLCN3/FN3KRP/NSD2/THEMIS/G3BP2/HIPK2/DNMT3A/RALGAPB/EDEM1/NCALD/…
	C3=MIR142_5P	Liver	C3	X5LvsW5L	MIR142_5P	317	0.38942	2.09318	1e-10	8.58839e-10	2.99681e-10	3573	tags=43%, list=24%, signal=33%	RPS6KA5/CDK17/FIGN/MLH3/BMPR1A/FAM199X/MARCHF6/ATP13A3/MAP3K2/PTPN4/ONECUT2/USP9X/PRPF40A/REST/SMAD2/GPR155/TRIM23/FEM1C/PRPF4B/BOD1L1/MTR/ZBTB20/APPBP2/SAMD12/POGLUT3/SLC12A2/KRAS/ARID2/ZMYND11/ABCA1/AHR/ZNF770/MED12L/MID2/RORA/HYCC1/LRP12/OTUD4/FAM91A1/LPP/CAPN7/ANGEL2/BRD1/MYO1D/SUPT7L/SACS/SLC30A4/ADAMTS1/AFF4/ETV1/SYNJ1/BRWD3/TRUB1/MAP4K3/DENND1B/WWP1/CYLD/ZCCHC14/APPL1/ANKRD28/RHOQ/HELQ/HIP…
	C3=MIR5003_3P	Liver	C3	X5LvsW5L	MIR5003_3P	285	0.394919	2.09255	1e-10	8.58839e-10	2.99681e-10	2644	tags=34%, list=18%, signal=29%	CREBZF/MBTPS2/CLOCK/LYSMD3/MED13/ZNF182/TMEM245/JAG1/RAB21/PRPF39/PHIP/DMXL1/ALG10B/MAP3K2/A1CF/PPP2R3A/PURA/PDS5A/INTS6/KMT5B/BRWD1/KDM6A/KDM5A/SBF2/HSDL2/KLHL9/PLEKHH1/EDN1/LARS1/SLC44A1/CDK12/SBNO1/PHC3/CD2AP/TMTC3/PURG/SSX2IP/LPP/CREB1/LSM11/CBL/ATRN/RAB11FIP2/XPR1/BRWD3/UBXN4/NRIP1/ROBO2/CDON/PAFAH1B1/COL5A1/STRIP2/FBXO11/DMTF1/RBM15/USP53/ELMOD2/STARD13/QSER1/NR2C2/MSL2/CILK1/LRRIQ3/TRAPPC1…
	C3=MIR4531	Liver	C3	X5LvsW5L	MIR4531	285	0.39454	2.09054	1e-10	8.58839e-10	2.99681e-10	3370	tags=38%, list=22%, signal=30%	DBT/CELF2/BACE1/CCDC186/SMARCAD1/ZKSCAN8/DDX6/SLC1A2/PIK3CB/PPP2R1B/TCF12/ATF7IP/SLC35B4/MSI2/ESF1/CPEB2/KIAA1549/REST/XRN1/FEM1C/INTS6/TRAF3/ZBTB20/KDM7A/SENP5/SCAF8/METTL4/FBXW7/ABLIM1/HP1BP3/MCM8/HECTD2/TAOK1/CCNT1/WASF3/HEATR5A/LYST/CUX1/KLF7/TBL1X/GSPT1/MYO1D/SEPTIN9/FBN1/USP33/FRAS1/ASPH/TBC1D4/SYNJ1/SLC35A3/CALN1/TBC1D8B/ZNF148/RABGAP1L/ZCCHC14/AAK1/AHCYL2/LIN7C/ELMOD2/DEPTOR/QSER1/ZNF106/…
	C3=MIR7110_3P	Liver	C3	X5LvsW5L	MIR7110_3P	347	0.385993	2.0871	1e-10	8.58839e-10	2.99681e-10	3312	tags=35%, list=22%, signal=28%	BBX/TLN2/MTMR4/SHTN1/SNRK/GPATCH2L/LYSMD3/PRDM16/TMEM245/FAM199X/SETX/ZDHHC21/ZNRF3/ZNF608/VOPP1/RIN2/FOXK1/CDC42BPA/STAT5A/MAP3K2/RREB1/MSI2/PURA/PDGFA/PDS5A/SMARCA4/PRKCE/KMT5B/DLST/ZBTB20/USH2A/LRIG3/INO80D/SOX5/FMR1/SETBP1/MYEF2/ZNF174/PCGF3/UNC5B/SBNO1/RORA/ZFHX2/RTTN/NBEAL1/TGFA/HMBOX1/THRA/EYA3/ID4/CUX1/LPP/CASP2/SLAIN2/LUZP1/GPR176/OCRL/KIAA1328/OGA/TPPP/RAB11FIP2/PTPRB/ZSWIM6/PPP6R1/ZNF2…
	C3=MIR5590_3P	Liver	C3	X5LvsW5L	MIR5590_3P	318	0.387003	2.08289	1e-10	8.58839e-10	2.99681e-10	3573	tags=43%, list=24%, signal=33%	RPS6KA5/CDK17/FIGN/MLH3/BMPR1A/FAM199X/MARCHF6/ATP13A3/MAP3K2/PTPN4/ONECUT2/USP9X/PRPF40A/REST/SMAD2/GPR155/TRIM23/FEM1C/PRPF4B/TRIM2/BOD1L1/MTR/ZBTB20/APPBP2/SAMD12/POGLUT3/SLC12A2/KRAS/ARID2/ZMYND11/ABCA1/AHR/ZNF770/MED12L/MID2/RORA/HYCC1/LRP12/OTUD4/FAM91A1/LPP/CAPN7/ANGEL2/BRD1/MYO1D/SUPT7L/SACS/SLC30A4/ADAMTS1/AFF4/ETV1/SYNJ1/BRWD3/TRUB1/MAP4K3/DENND1B/WWP1/CYLD/ZCCHC14/APPL1/ANKRD28/RHOQ/HE…
	C3=TTTGTAG_MIR520D	Liver	C3	X5LvsW5L	TTTGTAG_MIR520D	306	0.388147	2.07708	1e-10	8.58839e-10	2.99681e-10	3634	tags=40%, list=24%, signal=31%	ARL8B/ATXN1/CELF2/CMTM4/PURB/EDEM3/UBE3A/PHF6/ZFHX4/PRPF39/CTCF/SESTD1/UBR5/ATP2B1/ATP2A2/MAP3K2/CPEB2/PURA/XPO5/BAZ2B/SP3/PRPF4B/LRBA/BRWD1/SBF2/RNF44/STK4/SEH1L/ARL4A/CPEB4/MTF2/ABCA1/BZW1/RANBP2/PCGF3/CASP8AP2/JMJD1C/FNBP1L/ADD1/CUX1/LPP/PHF2/EIF3A/MDM1/NIPBL/SRSF1/SON/TRPS1/DDX17/ZBTB6/VCPIP1/ERLIN2/MECP2/USP33/PDCL/RAP2A/AFF4/UBQLN2/QKI/SLC35F5/USP47/HDAC4/LIN28A/UBE3C/DHX32/STXBP5/GPATCH8/C…
	C3=MIR3119	Liver	C3	X5LvsW5L	MIR3119	335	0.377967	2.04386	1e-10	8.58839e-10	2.99681e-10	3778	tags=40%, list=25%, signal=30%	TLN2/SLC30A7/ABCA5/EHD4/ARMC8/VLDLR/NUP88/ZNF274/PICALM/TGM2/MYO1C/AFDN/BTAF1/FZD4/TMEM64/PURA/KIAA1549/ABCE1/BAZ2B/LGALSL/ENTPD7/PRPF40A/DGKH/HOMER1/SP3/LANCL2/MTDH/BRWD1/INO80D/SETBP1/HP1BP3/HSDL2/HECTD2/ZNF518A/TSHZ2/LRAT/IL6ST/PGGT1B/PPP4R3B/PTPN11/NR3C2/PURG/PDE5A/MEF2A/RAB14/HYKK/ETNK1/SON/MTMR12/DYNC2H1/KIF3B/CBL/SNTB2/BMPR2/SLMAP/PALS1/NUMB/DENND1B/ITGA1/STRBP/HIPK1/COL5A1/MFHAS1/RRP1B/RU…
	C3=MIR7_5P	Liver	C3	X5LvsW5L	MIR7_5P	237	0.412979	2.14333	1.02382e-10	8.76979e-10	3.0601e-10	3573	tags=41%, list=24%, signal=32%	ARL8B/ZC3H4/DOCK5/ATXN1/CCDC186/USF3/RHBDD1/MFSD14B/ZNF704/PTAR1/PLCB1/ITGA4/TCF12/UBR5/ADAM11/RABEP1/CLASP2/LEMD3/IDE/RNF141/ZNF395/STRN/RRAS2/OGT/KIF13A/ARID2/FAM168B/IRS2/PARP1/IRS1/KBTBD2/UGGT1/TRIM33/WASF3/MEGF9/SLC4A7/RBSN/PAK2/PSME3/SP1/ACSL4/ATF7/MECP2/QTRT2/ADGRL2/KDM3B/PLXNA1/SHANK1/C5orf22/FBXL7/ARID4A/ZNF106/DSEL/CHD3/RB1/ANKFY1/SPTY2D1/RSBN1/RSPRY1/SLC25A16/PAN2/IPO11/RBMS3/STRN3/WDR…
	C3=MIR552_5P	Liver	C3	X5LvsW5L	MIR552_5P	165	0.463847	2.28299	1.02865e-10	8.78808e-10	3.06648e-10	3520	tags=42%, list=23%, signal=33%	CDK17/ROR1/HYCC2/RIF1/CLOCK/PJA2/BICD2/PHIP/BLOC1S6/IPO9/SLF2/XPO1/MAP3K2/ATP6V1A/ASAP2/DGKH/PREX2/RPRD2/ANKRD40/STRN/CREB3L2/KDM7A/SLC12A2/SMCR8/MDFIC/BZW1/SHROOM2/AVL9/RNF6/CDC73/TRIM33/CLIC5/CEP120/USP38/ATXN7/SLAIN2/SRSF1/TRPS1/BRAF/ABCD3/MTMR9/DENND1B/ZCCHC14/ZYG11B/DNA2/DNAJC21/RB1/CACNA1H/SLC39A8/NAA50/OGDH/ELL2/MTMR10/ZBTB21/EIF3J/RASSF10/ADAMTS8/USP31/CNNM1/EVI5/SH3D19/ZNF557/DCAF17/YAE1…
	C3=MIR4756_3P	Liver	C3	X5LvsW5L	MIR4756_3P	95	0.552181	2.48135	1.0603e-10	9.03477e-10	3.15256e-10	2102	tags=37%, list=14%, signal=32%	HYCC2/GPATCH2/ITGA10/PPP2R1B/ZNF25/SSPN/LCLAT1/FMN1/FOXN2/PTPN4/AGFG1/CPEB2/COL5A2/WDFY3/SYNPO2/LARP1/INO80D/GJA5/NFE2L1/SLAIN2/WWTR1/VCPIP1/CDYL2/SNTB2/ZCCHC14/LDLRAD3/RHOQ/RFX7/GK5/ANGPT2/GXYLT1/L2HGDH/APBA1/CYFIP1/IFT56
	C3=MIR3140_3P	Liver	C3	X5LvsW5L	MIR3140_3P	211	0.421068	2.13827	1.07907e-10	9.17066e-10	3.19998e-10	3607	tags=44%, list=24%, signal=34%	RPS6KA5/FAM217B/RBM26/RHBDD1/MBTPS2/PURB/CEP135/CAMSAP2/MAP3K2/ASAP2/CTNNA2/GOLGA3/PRPF40A/BICRAL/INTS6/TENT4B/CDKN1B/TRIM2/RBPJ/FEM1B/RCBTB1/HECTD2/VTI1A/PCGF3/RAB23/AVL9/SEMA6A/VPS37A/ATXN7/PI4K2B/TULP4/SON/ELK4/ASPH/LPGAT1/ZSWIM6/SYNJ1/BMPR2/ASH1L/AP2B1/STXBP5/ELMOD2/RNASEL/AKT3/ACSL3/RSBN1/PHF8/ARID4B/CDC37L1/SNX18/XIAP/MINDY2/RBMS3/WNT2B/MAGI2/AQP4/PRKX/UBE2O/ARHGAP26/C2orf49/ELL2/MIER3/PRDM…
	C3=MIR3919	Liver	C3	X5LvsW5L	MIR3919	282	0.396576	2.10021	1.24945e-10	1.0591e-09	3.69561e-10	3417	tags=38%, list=23%, signal=30%	ATXN1/LNPK/FAM217B/CREBZF/HYCC2/MFSD14B/FIGN/CFLAR/TNRC6B/ITGA10/KIF1B/ANKHD1/SSPN/LCLAT1/ONECUT2/GALNT1/ENTPD7/SMAD2/BCL7A/WDFY3/HOMER1/TC2N/ADGRL1/SYNPO2/LARP1/POU2F1/INO80D/SEL1L/KDM5A/DNAJC16/CAPRIN1/TFCP2L1/TRIP11/IRS1/SLC44A1/IFT70A/CDK12/KIAA0753/MEF2A/PAG1/SPOP/PLD1/FAT3/LUZP1/WWTR1/GOSR2/FRAS1/ABL2/SLMAP/TRUB1/ATP2B4/MARCHF8/CYLD/STRBP/LDLRAD3/PAFAH1B1/G3BP2/ARSB/AAK1/DMXL2/MTCL2/STK10/S…
	C3=MIR5584_5P	Liver	C3	X5LvsW5L	MIR5584_5P	237	0.411566	2.136	1.26362e-10	1.06834e-09	3.72782e-10	3447	tags=39%, list=23%, signal=31%	PLA2G12A/RBFOX2/CHD6/BPNT2/ANKRD50/KIF1B/PICALM/PROX1/RNF19A/A1CF/CPEB2/PURA/BAZ2B/EP300/PRPF40A/KMT2A/SMAD2/GNAI1/HACE1/DNAJB14/MTDH/INO80D/LRRK2/PCNX1/CAPRIN1/LARS1/IFT70A/HMBOX1/MED13L/KPNA4/MYSM1/LRP6/NSD1/SP1/DYRK2/USP49/ZSWIM6/BRWD3/SMG1/NUP58/AAK1/PLA2R1/BBS10/RBL2/STK10/NMNAT2/STXBP6/AMMECR1L/QSER1/RC3H1/ZMAT3/RAB6A/PHOSPHO1/ARFIP1/KLHL12/GSK3B/DCUN1D4/MTMR2/CXADR/POLI/CDC37L1/CUL4B/PHACT…
	C3=GTGCAAA_MIR507	Liver	C3	X5LvsW5L	GTGCAAA_MIR507	112	0.51848	2.37029	1.29295e-10	1.0903e-09	3.80446e-10	3340	tags=50%, list=22%, signal=39%	UNKL/XPO4/PJA2/RAB21/BICD2/PBRM1/DAB2IP/CTNNA2/AGFG1/EP300/SECISBP2L/DGKH/SP3/REV3L/PRKCE/KMT5B/MTDH/FBXW7/CPEB4/BRD4/NCOA1/MED13L/THRA/SLC4A7/DNAJC13/IQSEC2/LPGAT1/USP47/CHD9/TOGARAM1/MAP3K3/RSBN1/MAF/ESRRG/RBMS3/STAG2/PPP1CB/SEMA6D/MOB1B/EIF4G2/SGMS1/DYRK1A/ZIC1/SORBS2/AGAP1/RAPH1/PCDH19/SORCS1/LONRF1/BMP4/WDR26/ANKRD12/GDF6/PRDM1/TET1/FAM43A
	C3=MIR4801	Liver	C3	X5LvsW5L	MIR4801	238	0.409504	2.12782	1.34568e-10	1.13183e-09	3.94938e-10	4579	tags=50%, list=30%, signal=35%	TRIO/AKAP9/BMPR1A/ANK3/UBE3A/FAM199X/RYBP/ALG10B/PTPN4/LRRTM3/HACD3/AGFG1/BAZ2B/ZFR/ZNF605/TENT4B/HECTD1/INO80D/IMMT/RRAS2/SEH1L/USP24/HECTD2/ABI1/RORA/UBR3/CRKL/LRP12/PHC3/ZNF652/ZMYND8/USP38/PAPOLG/FAM91A1/RBM27/FAT3/PI4K2B/TULP4/PCDHAC2/CACNA1C/MECP2/BMPR2/FAM193A/BIRC6/TBC1D8B/BRWD3/ATP2B4/ROBO2/HIPK1/SIN3A/CXCR4/CNOT1/DIP2B/CLEC14A/RC3H1/ARNT/RB1/NFAT5/SLC16A1/NRP1/WDR47/DDX3X/NOTCH2/KIF26B/…
	C3=GCATTTG_MIR105	Liver	C3	X5LvsW5L	GCATTTG_MIR105	161	0.467841	2.29195	1.37971e-10	1.15746e-09	4.03881e-10	3370	tags=43%, list=22%, signal=34%	CELF2/HYCC2/RYBP/SSPN/FOXK1/MAP3K2/AMOTL2/RAP2C/L3MBTL3/ZFR/KMT2A/TP53INP2/SP3/PRPF4B/CDKN1B/SEL1L/OGT/KRAS/TEX2/CDK12/TJP1/NCOA1/KPNA4/JADE3/EIF3A/TULP4/SON/FOXJ3/MECP2/FRAS1/ETV1/DICER1/CELF1/LDLRAD3/GOSR1/KANSL1/STRIP2/LIN54/MRAP2/YTHDF3/CRK/ARHGEF9/TM9SF3/PHF20L1/DENND6A/GRPEL2/ACVR2A/GID4/PRKD1/SATB2/FNDC3A/PRDM2/KBTBD6/MIER3/AMMECR1/EIF4G2/FAM120A/MEF2C/SLITRK5/PRDM8/ZNF532/AMOT/PRICKLE2/AG…
	C3=MIR302A_5P	Liver	C3	X5LvsW5L	MIR302A_5P	181	0.448899	2.23417	1.39273e-10	1.16538e-09	4.06645e-10	3701	tags=46%, list=25%, signal=35%	CCDC186/HYCC2/GPATCH2/TNRC6B/HIF1A/XPO4/GOLGA4/TMEM245/PTAR1/GABPA/FOXK1/AMOTL2/CTAGE15/CTAGE4/SMAD2/SYNM/INTS6/SP3/MTDH/ZBTB20/INO80D/SLC12A2/ARL4A/SUOX/AVL9/VPS13C/LRP6/LPP/CEP170/NAB1/AGPS/KDM1B/SLC30A4/SNAP23/LPGAT1/MAPK8/BMPR2/QKI/MAP4K3/RMND5A/TAF2/MIB1/NR2C2/MSL2/CEP350/RC3H1/ZMAT3/TMEM168/SEC63/ZNF367/CNOT6/PDS5B/SH3RF1/USP25/MRTFB/ZNF236/CPNE3/ACTN4/FAM13A/RBMS3/DLG1/DTWD2/SMIM14/MOB1B/P…
	C3=MIR6738_3P	Liver	C3	X5LvsW5L	MIR6738_3P	136	0.499626	2.37158	1.40588e-10	1.17337e-09	4.09432e-10	3234	tags=45%, list=22%, signal=36%	NOTCH1/PPM1K/SLC30A7/HYCC2/CFLAR/YAP1/KIAA0513/PHIP/HELZ/ATP2A2/FMN1/USP9X/DNAJC1/PPARA/WDFY3/C1orf56/WDR48/NAA15/BOD1L1/SYNPO2/EML4/APPBP2/PALLD/RAB23/LMBR1/ZBTB34/BPTF/FLNB/NIPBL/GSPT1/ATRX/USP48/MAPK8/DENND1B/IGF2BP1/TRAM2/NAPB/AAK1/AR/ZFP91/SLC6A4/POLH/SPTY2D1/FUT4/GXYLT1/UFL1/NCOR2/PRDM2/FLRT1/PIBF1/YME1L1/NIPA2/CSTF3/RAPH1/GRID2/AMER2/ZFHX3/TRPV3/YWHAZ/TMEM167A/RPRD1B
	C3=MIR4724_5P	Liver	C3	X5LvsW5L	MIR4724_5P	123	0.505777	2.35553	1.43507e-10	1.19467e-09	4.16863e-10	3581	tags=52%, list=24%, signal=40%	ARID1A/SHTN1/DDX6/CHD6/AP4E1/GLCCI1/ZDHHC21/ANKRD13C/ESF1/MAPK9/CTAGE1/KLHL28/STRN/FEM1B/DDX3Y/THOC2/ZDHHC17/EPHA7/CENPJ/MECP2/VPS13B/ETV1/PREPL/HIPK1/HNRNPH2/WAPL/C5orf22/MIB1/RPGR/YTHDC1/ZNF551/ACSL3/NRP1/LCORL/RABGAP1/LRP4/MBLAC2/ATP8A1/MRTFB/MINDY2/FAM110B/SATB2/MON2/DLG1/DCP2/CSNK2A1/ELL2/PDIA3/PTPN21/PTBP3/SHOC2/CDK8/RS1/PLD5/CCNT2/CFL2/KLHL13/PRPF18/DDHD2/MTF1/ITPRIPL2/PPM1E/LPAR4/TSC22D2
	C3=TGTATGA_MIR4853P	Liver	C3	X5LvsW5L	TGTATGA_MIR4853P	149	0.480449	2.31803	1.45359e-10	1.20699e-09	4.21165e-10	3412	tags=43%, list=23%, signal=34%	RBM26/ARID1A/MAML3/ANK3/KIAA1217/JAG1/GDA/FOXK1/ASAP2/GNAI1/SP3/CKAP5/GIGYF2/RNF44/FMR1/SOX9/AGO2/ZNF770/PCGF3/MEIS2/UBR3/CD2AP/ZMYM4/PURG/OTUD4/API5/SP1/DYRK2/AFF4/HDAC4/SMG1/LIN54/RALGAPB/RBMS1/NLK/FBXL7/QSER1/HOOK3/CILK1/RC3H1/RNF38/RUNX1T1/STK35/NOTCH2/KANSL1L/CHKA/MAGI2/KIF21A/PIK3C2B/ZEB2/PUM2/DYRK1A/PLCXD3/SPRED2/DAGLA/STYX/RFX3/AZIN1/VEZF1/CREBRF/BMI1/SIRT1/PDE4D/ULK2
	C3=ACACTGG_MIR199A_MIR199B	Liver	C3	X5LvsW5L	ACACTGG_MIR199A_MIR199B	148	0.477693	2.30517	1.4647e-10	1.21005e-09	4.22232e-10	2452	tags=38%, list=16%, signal=32%	FUBP1/CELF2/ARID1A/HIF1A/KIF1B/RALGAPA1/LARP4/SLF2/FZD4/ARHGAP21/AKAP1/ATXN3/APPBP2/STK4/MYEF2/CAPRIN1/NAA40/PLEKHH1/RANBP2/GARRE1/CDC73/DDX3Y/KPNA4/WDR44/ATXN7/NFE2L1/EPHA7/AP1G1/EIF5B/SACS/CBL/PPM1B/NCOA2/PALS1/HSPA5/RAB10/HIPK2/SUN1/WAPL/CAV1/RAD23B/LIN7C/NLK/ZFP91/RNF38/DENND6A/GSK3B/MARCHF7/ACVR2A/ALS2/DDX3X/ZBTB18/ARHGAP12/MYRF/HLF/RBM47
	C3=MIR875_3P	Liver	C3	X5LvsW5L	MIR875_3P	276	0.393122	2.0785	1.46101e-10	1.21005e-09	4.22232e-10	3434	tags=40%, list=23%, signal=32%	ZC3H4/NDRG1/SMARCAD1/CREBZF/NKTR/LNX2/RERE/MED13/MTX3/PIK3CB/PHIP/RYBP/ATF7IP/PLEKHM3/BTAF1/LRRTM3/ATP6V1A/ONECUT2/PELI2/IDE/WDR48/ARFGEF2/ZNRF2/PNPLA8/ZBTB20/ZNF700/KDM6A/ACOX1/CAPRIN1/AGO2/TAOK1/GFPT1/MTM1/IL6ST/NCOA1/PHC3/ZMYND8/CEP120/EYA3/MAST4/TPP2/SPOP/CBLB/FAT3/CEP170/GSPT1/SLC30A4/TMPPE/AFF4/HHIP/SEC24D/CTSE/NSD2/LTBP1/THEMIS/NCOA3/G3BP2/HIPK2/C5orf22/TANC2/RALGAPB/IRAK2/MTCL2/NCALD/CAST…
	C3=MIR515_5P	Liver	C3	X5LvsW5L	MIR515_5P	261	0.40963	2.15622	1.4772e-10	1.2151e-09	4.23994e-10	3929	tags=43%, list=26%, signal=32%	ZNF207/CCDC186/ATAD2B/NT5C2/CREBZF/RERE/CLOCK/FAM199X/NEK9/DENND4A/MARCHF6/PROX1/CNOT6L/ITSN1/CASP9/GATAD2B/CPEB2/BCL9/ZFY/ITPKB/TC2N/ERCC6/USH2A/POU2F1/PASK/SPOPL/TFCP2L1/ZNF420/MTF2/PHC3/SLC4A7/PLEKHA1/LCOR/API5/GTF2E1/NAV2/ELK4/VCPIP1/ASPH/PTPRB/AFF4/LPGAT1/ETV1/SLC35A3/QKI/BORA/XPR1/UBXN4/LTBP1/CCDC141/G3BP2/NAF1/MIB1/VKORC1L1/COA5/BMS1/NXPE4/FRS2/ZNF248/GNA12/EHMT1/RSBN1/BEND7/SPEN/CSNK1G1/K…
	C3=MIR147B_5P	Liver	C3	X5LvsW5L	MIR147B_5P	292	0.390676	2.07843	1.47828e-10	1.2151e-09	4.23994e-10	3691	tags=42%, list=25%, signal=33%	SHPRH/CHD6/CCDC73/ZNF704/MBD2/CLOCK/AKAP10/PTAR1/PPP2R1B/VOPP1/FMN1/SLF2/ONECUT2/CLASP2/PPARA/SP3/TNKS/ANAPC1/UTRN/NAA15/EML4/ZBTB20/INO80D/KDM5A/TLCD4/PRRC2B/MCC/ZMYND11/ARPIN/AHR/MLEC/ARAP2/RORA/HS2ST1/CRKL/HERC3/MED13L/TMTC3/OTUD4/ZBTB34/STAU2/ATXN7/INSYN2A/CEP170/ZNF407/NAV2/ADCY6/VCPIP1/WASHC4/PDCL/PPFIBP1/GMFB/KDM3B/ZNF160/MFAP1/ZNF148/CHD9/NUP58/PCYT1B/GOSR1/G3BP2/KANSL1/AAK1/TENM3/TANC2/N…
	C3=MIR4477B	Liver	C3	X5LvsW5L	MIR4477B	239	0.41525	2.15903	1.53164e-10	1.25263e-09	4.3709e-10	3274	tags=40%, list=22%, signal=32%	UTP14C/CHD6/DDX46/RIF1/CLOCK/MED13/PHF6/PTAR1/YAP1/ZNF800/ZNF608/HOOK1/ARHGEF3/MAP3K2/TBX3/COL5A2/DGKH/TCF4/PANK3/KAT6A/NCOR1/TRIM2/EPM2AIP1/HECTD1/INO80D/RPS6KA3/TFDP1/SPOPL/SOX9/VPS13C/UBR3/CDC73/HIPK3/LMBR1/FGD4/ELFN2/EPHA7/PNPLA1/GOLIM4/SOCS4/ABL2/BMPR2/PEG3/ERO1A/TEX12/ZCCHC14/TBCCD1/CDON/ESRP2/PSME4/SRPK2/AAK1/MICAL3/MAP4K4/AKAP8/YOD1/MAGI3/ZMYM1/ACVR2A/PHACTR2/NEXN/SEC22B/MINDY2/RRM2B/MON2…
	C3=MIR4773	Liver	C3	X5LvsW5L	MIR4773	172	0.449421	2.22237	1.6663e-10	1.35935e-09	4.74328e-10	4091	tags=54%, list=27%, signal=40%	ZKSCAN8/ATAD2B/FIGN/ZNF704/UBE3A/KIF1B/SESTD1/SLC4A4/FOXK1/SMAD2/PRKCE/NAA25/DLST/BRWD1/KDM5A/ASAP1/TFCP2L1/YPEL2/TJP1/TPR/MID2/SEMA6A/GID8/TRIM33/ARID1B/CBLB/AGPS/GTF2E1/TULP4/TRPS1/CBL/ARL8A/CELF1/JCAD/CCR1/ROBO2/PCYT1B/FAM20B/CAV1/FNIP1/NCALD/PATL1/WDR11/SOST/COG6/NFAT5/GTPBP10/PAN2/NECAB1/AP4B1/ZNF236/GID4/MINDY2/PELI1/HSD17B4/PLXNA4/C5orf24/SMIM14/SEMA6D/FLRT3/CADM1/CDK13/PLD5/TRMT1L/STYX/ES…
	C3=MIR195_3P	Liver	C3	X5LvsW5L	MIR195_3P	201	0.436649	2.20784	1.67523e-10	1.36322e-09	4.75677e-10	3248	tags=43%, list=22%, signal=34%	CDK17/FRK/HYCC2/MFSD14B/GPATCH2/SNRK/CLOCK/AP4E1/MARCHF6/PBRM1/ANKRD13C/CLASP2/CLTC/CPEB2/PURA/ABCE1/GALNT1/TNPO1/PREX2/STRN/KDM7A/RBL1/RNF44/ACOX1/SPOPL/WNT5A/MTF2/ARAP2/PCGF3/INPP1/BROX/RORA/NBEAL1/ATP7A/SEPSECS/FAM91A1/NAB1/PI4K2B/RAB1A/BAHCC1/PALS1/ARFGEF1/DENND1B/PAFAH1B1/CCDC141/BBS10/DIP2B/CILK1/BTBD8/RC3H1/ZNF569/ZNF280D/IRF6/RAB6A/CCDC82/COG6/UFL1/DSTYK/KHDC4/TLK1/CDH9/BCOR/MIPOL1/ZNF236…
	C3=MIR568	Liver	C3	X5LvsW5L	MIR568	233	0.413027	2.14135	1.69279e-10	1.37407e-09	4.79465e-10	3398	tags=38%, list=23%, signal=30%	NOTCH1/BACE1/MFSD14B/VIRMA/GPATCH2L/ZBTB41/ZNF800/PHIP/ZKSCAN7/PTPN4/PIEZO1/MYCBP2/TAF1L/AGFG1/PURA/REST/DGKH/REV3L/HGF/SIKE1/MCC/ACOX1/SPOPL/ZMYND11/TJP1/MAML2/PHC3/FAM91A1/KMT2E/NIPBL/USP49/PDE3A/SOCS4/CLEC2D/RAP2A/ADAMTS1/ZSWIM6/RIMOC1/SLC35A3/CCDC141/NOC3L/FST/NUP188/GAB1/STXBP5/RNF214/NR2C2/ARMCX4/MSL2/BEND3/ZC3H18/ANGPT2/NFAT5/LCORL/TRAK2/ACKR4/RHOT1/SMURF2/INSC/MED14/SEL1L3/SHE/FRMD6/MIER3…
	C3=TTTTGAG_MIR373	Liver	C3	X5LvsW5L	TTTTGAG_MIR373	211	0.418723	2.12637	1.73588e-10	1.40554e-09	4.90446e-10	3190	tags=37%, list=21%, signal=30%	ADRA1A/MTMR4/HIF1A/PURB/ARMC8/USP7/GOLGA4/BPNT2/UBE3A/DAG1/ITGA10/LARP4/SLC4A4/PKNOX2/XPO1/ARHGAP21/GNAI1/HOXA3/FBXW7/SAMD12/TNRC6A/SOX9/SEH1L/ZNF281/NAA40/GRK3/CLINT1/MLEC/KPNA3/PRUNE1/TRIM33/KPNA4/SSX2IP/WDR44/AP1G1/C9orf72/LSM14A/KRIT1/ZCCHC24/PALS1/ARFGEF1/CLASP1/ATP2B4/TEX12/ZCCHC14/PAFAH1B1/RALGAPB/YTHDF3/NMNAT2/ARID4A/ZNF280D/ARFIP1/GOPC/RIC8B/PHF20L1/MAF/FRMD4A/ZNF236/CHST2/NAV1/IPPK/PELI…
	C3=MIR12135	Liver	C3	X5LvsW5L	MIR12135	166	0.459637	2.26563	1.74387e-10	1.40851e-09	4.91481e-10	3987	tags=51%, list=27%, signal=38%	ADRA1A/DOCK5/YLPM1/TLN2/ADAM10/CCDC186/PLA2G12A/SLC1A2/EHD4/ZNF704/PM20D2/AP4E1/BICD2/SS18/IPO9/CAMSAP2/CLTC/PREX2/WDFY3/INTS6/ESYT2/ZBTB20/CD300LF/ZMYND11/FAM168B/ZC3H12D/UNC5B/RORA/RNF6/VPS37A/LPP/STAM2/DPY19L1/GSPT1/ATRN/ANP32E/SYNJ1/QKI/NCOA2/DICER1/YTHDF3/RHOBTB3/PDZD2/PIGN/SEC63/DNAH5/RABGAP1/RNF111/ZMYM1/TBC1D14/GLYR1/CEMIP2/MTMR7/CPD/PSD3/ZEB2/PPP1R3C/MTMR10/EIF5A2/CTDSPL2/DCK/OSBPL6/CDK1…
	C3=ACTGAAA_MIR30A3P_MIR30E3P	Liver	C3	X5LvsW5L	ACTGAAA_MIR30A3P_MIR30E3P	184	0.45055	2.24745	1.81094e-10	1.45906e-09	5.09121e-10	2740	tags=36%, list=18%, signal=30%	ERMP1/ATXN1/CELF2/AKAP9/TNRC6B/AP4E1/PBRM1/HNF1B/PURA/GALNT1/EP300/FOCAD/SP3/DNAJB14/MEF2D/RNF141/NAA25/DLST/FBXW7/TFDP1/CAPRIN1/KRAS/TSPAN14/TNPO3/MED12L/APC/COL12A1/PAPOLG/EYA3/ZFYVE9/PIGA/KIAA0232/AP1G1/FOXJ3/VCPIP1/CBL/MECP2/CLCN5/RBMX/QKI/BIRC6/RAB10/AP2B1/HNRNPH2/RAD51D/AHCYL2/CAV1/RICTOR/NR2C2/ARID4A/RUNX1T1/MAPK6/YOD1/VGLL3/CDC37L1/ANTXR2/DDX3X/ZBTB18/C5orf24/ZEB2/MLLT10/USP6/ZBTB21/MEF2C…
	C3=ACCATTT_MIR522	Liver	C3	X5LvsW5L	ACCATTT_MIR522	152	0.474067	2.28725	1.90063e-10	1.52754e-09	5.33015e-10	3910	tags=50%, list=26%, signal=37%	CBLL1/CELF2/AKAP9/TNRC6B/HMGXB4/BPNT2/UBE3A/DAG1/JUN/PRPF39/AKAP1/MYCBP2/KPNB1/FEM1C/ENC1/MEF2D/MTDH/FMR1/MYEF2/SOX9/CAPRIN1/KRAS/ARID2/ACAP2/SLC39A9/GARRE1/PPP4R3B/PTPN11/NAB1/SPTBN1/ATRX/MECP2/RBMX/ETV1/CRIM1/NMNAT2/AMMECR1L/MSL2/MYH10/TMEM168/EHMT1/SUCO/RSBN1/ZC3H7A/CSNK1A1/GOLGA1/PLK2/CEMIP2/NAA50/CPD/TNPO2/BHLHE22/STAG1/CDV3/DYRK1A/FLRT3/ZNF532/WDR26/YWHAQ/YWHAZ/SP4/RPGRIP1L/FOXP1/PPM1E/PTGF…
	C3=MIR2115_3P	Liver	C3	X5LvsW5L	MIR2115_3P	199	0.437227	2.21121	1.9211e-10	1.53928e-09	5.3711e-10	2484	tags=36%, list=17%, signal=31%	LNPK/ALKBH8/MTMR4/ZNF507/GPATCH2L/ZNF704/GOLGA4/MTX3/HOOK1/FOXN2/BTG1/GPR155/HACE1/MEF2D/TRAF3/ARFGEF2/ERCC6/SCAF8/SEL1L/MERTK/USP24/ARID2/HS2ST1/LCOR/ATXN7/GPR176/ANKRD17/BRD1/TBC1D31/ZBTB6/MECP2/CDYL2/MAPK1/CPOX/RIMOC1/SLMAP/TWSG1/DYNC1LI2/STRBP/AAK1/LIN54/RMND5A/RAD23B/ZNF638/DAB2/MSL2/EXD1/RC3H1/ZMAT3/TSPYL5/ARCN1/TET3/RAB18/NEDD4/PCMTD1/RBBP9/LCORL/NUP153/PDS5B/GTPBP10/TNS3/PABPC4L/ODF2L/GAP…
	C3=ACTTTAT_MIR1425P	Liver	C3	X5LvsW5L	ACTTTAT_MIR1425P	266	0.401283	2.11401	1.92469e-10	1.53928e-09	5.3711e-10	2474	tags=36%, list=16%, signal=31%	RPS6KA5/CDK17/FIGN/MMP24/MBD2/BTBD7/RALGAPA1/TCF12/MARCHF6/UBR1/SLC4A4/ATP2B1/PTPN4/CPEB2/PURA/EP300/BTG1/SSH2/REV3L/PRPF4B/SOX5/CMIP/ARID2/CPEB4/ABCA1/AHR/PCGF3/MED12L/JMJD1C/SLC22A23/LRP12/OTUD4/FAM91A1/ZDHHC17/AP1G1/CAPN7/HLTF/SON/SETD2/MYO1D/SACS/CEP97/ARHGEF40/FAM107B/ADAMTS1/AFF4/ETV1/SYNJ1/QKI/TANC1/NETO2/WWP1/CLCN3/CHD9/ZCCHC14/RHOQ/HIPK1/UBE4A/SUN1/RSF1/UBE3C/ZNF503/GPATCH8/CRK/RC3H1/SLC…
	C3=MIR1252_5P	Liver	C3	X5LvsW5L	MIR1252_5P	282	0.394035	2.08675	1.96135e-10	1.56475e-09	5.45999e-10	3731	tags=45%, list=25%, signal=34%	ZNF704/HMGXB4/EDEM3/USP7/PTAR1/ATP2B1/PROX1/A1CF/SKIC3/KIAA1549/ZFYVE26/TBX3/BAZ2B/ENTPD7/PRPF40A/KMT2A/BCL7A/UTRN/CDC14A/PRKAR2A/EML4/ZBTB20/NACC2/SOX5/KDM5A/SAMD12/PRRC2B/ZNF770/GFPT1/SLC39A9/GARRE1/SLC22A23/SEMA6A/MED13L/KPNA4/STAU2/LPP/PSME3/ANKRD17/EPHA7/FBN1/ABCD3/UBQLN2/SNTB2/MAPK1/BMPR2/QKI/XPR1/SYN3/AAK1/LIN54/SUN1/TRDMT1/RALGAPB/FBXO11/EDEM1/HOOK3/CEP350/MYH10/AKT3/CDCP1/SNX27/ANKRD44/Z…
	C3=ATGCTGC_MIR103_MIR107	Liver	C3	X5LvsW5L	ATGCTGC_MIR103_MIR107	201	0.435171	2.20037	1.96871e-10	1.56678e-09	5.46708e-10	3875	tags=46%, list=26%, signal=34%	SIK2/MTMR4/NKTR/SNRK/TNRC6B/PURB/ARMC8/RYBP/PIEZO1/RAP2C/AGFG1/MEF2D/ZNRF2/FBXW7/OGT/USP42/UBR3/OTUD4/FNBP1L/LCOR/EPHA7/ADGRB1/LRP1/KIF3B/WASHC4/RAB11FIP2/AFF4/SNTB2/KPNA1/SYNJ1/DICER1/RAB10/DYNC1LI2/MIB1/ZBTB39/LATS2/GPATCH8/NR2C2/DSEL/RNF38/RUNX1T1/NFAT5/RSBN1/PHF20L1/PCGF5/DCUN1D4/SIPA1L2/ANK1/FRMD4A/HERC2/SATB2/ZBTB10/CARM1/HIC2/UBE2O/PSD3/DLG4/HLF/AFF2/FAM117B/AMMECR1/KIF21A/AGO4/NRP2/ZIC1/L…
	C3=AAGCACA_MIR218	Liver	C3	X5LvsW5L	AAGCACA_MIR218	356	0.365252	1.98829	1.99056e-10	1.58031e-09	5.5143e-10	4180	tags=44%, list=28%, signal=32%	SIK2/ATXN1/HCFC1/GPAM/CREBZF/SHTN1/SLC1A2/MMP24/PURB/BPNT2/ZBTB41/PHF6/RABEP1/FZD4/GAPVD1/ZFYVE26/BCL9/L3MBTL3/KMT2A/GNAI1/LARP4B/INTS6/PRKCE/WDR48/ADGRL1/DLST/SOX5/RPS6KA3/ACSL1/SLC12A2/RCBTB1/HECTD2/PLCG1/MED12L/SPECC1L/UBR3/SEMA6A/PPP4R3B/DNAJC13/KCTD9/JADE3/ELFN2/SP1/STAM2/ZNF518B/PCDHAC2/SACS/MECP2/ARL5B/UBQLN2/SYNJ1/CHM/BIRC6/TBC1D8B/OXSR1/NUMB/ROBO2/KDM2A/GRM1/KANSL1/HAS3/EDEM1/SOCS6/ZFP91…
	C3=MIR4496	Liver	C3	X5LvsW5L	MIR4496	258	0.392927	2.06469	2.16111e-10	1.71153e-09	5.97217e-10	3229	tags=39%, list=21%, signal=31%	CELF2/CMTM4/GPATCH2L/ZNF704/CLOCK/ZBTB41/PRKACB/SESTD1/PHIP/VOPP1/A1CF/GAPVD1/ALDH6A1/GATAD2B/PURA/SMAD2/UTRN/CDKN1B/CKAP5/EML4/INO80D/HELB/MCC/AHR/NCEH1/ZNF770/CLINT1/CDK12/GOLPH3L/MED13L/KIF5B/ZBTB34/NAB1/CREB1/IQGAP2/AQR/SLC30A4/ERLIN2/ADGRL2/GMFB/XPR1/ASH1L/MFAP1/ZNF148/HDAC4/SPAG1/PREX1/TANC2/MTCL2/STARD13/DIP2B/RICTOR/NCK1/SOS1/FAT4/CNOT6/NFAT5/TM9SF3/PHF20L1/DUSP16/ROCK2/RAB3GAP2/ATG2B/GMC…
	C3=MIR605_5P	Liver	C3	X5LvsW5L	MIR605_5P	120	0.499469	2.32188	2.18134e-10	1.72336e-09	6.01345e-10	4224	tags=58%, list=28%, signal=42%	ATXN1/G2E3/FAT1/AFDN/PTPN4/ATE1/LEMD3/ZBTB43/PRPF40A/DGKH/LRBA/SOX9/SEH1L/ADD3/HECTD2/AHR/RBM27/TRIM34/TRIM6-TRIM34/SLAIN2/ZSWIM6/TBC1D8B/SEC24D/RNF168/ZCCHC14/HIPK2/PREX1/TMTC2/CAST/SLC16A1/ANKRD44/PCDHGA7/PCGF5/CSNK1A1/VGLL3/POGZ/ACTN4/PHACTR2/FAM13A/SLC11A2/LRCH1/C2orf49/MITF/STOX2/SGMS1/PDE3B/PTBP3/NRP2/WDR26/CCDC50/ZFHX3/JAK2/ACTR2/HSD17B11/TLCD5/MBTD1/SLC10A7/HAPLN1/LRRK1/ANKRD6/BTBD3/DNAJB…
	C3=MIR8067	Liver	C3	X5LvsW5L	MIR8067	252	0.404623	2.11818	2.30212e-10	1.81439e-09	6.33106e-10	3683	tags=42%, list=25%, signal=33%	EIF2AK3/USF3/FICD/MAML3/BPNT2/PTAR1/SERINC5/TCF12/BLOC1S6/SSPN/ICMT/ONECUT2/RAP2C/KLHL20/TNPO1/XRN1/KMT2A/TP53INP2/NID2/LRBA/PEX11A/SLC12A2/INTS14/AHR/SRCIN1/PCGF3/RORA/APC/ZNF652/MED13L/IPO8/HEATR6/PAG1/CBLB/ATXN7/KLHL7/LPP/TBL1X/SIX5/TRPS1/USP49/GOLIM4/CEP97/ATRN/SLC26A2/CORO1C/CCSER2/KPNA1/NCOA2/CELF1/NETO2/BRWD3/RAB10/SEC24D/MIB1/RHOBTB3/DLG5/MYH10/WDR76/TMEM168/FRS2/ANKRD44/LCORL/DUSP16/RNF1…
	C3=MIR2054	Liver	C3	X5LvsW5L	MIR2054	153	0.471532	2.27755	2.44221e-10	1.92014e-09	6.70008e-10	3618	tags=44%, list=24%, signal=34%	EIF2AK3/AMOTL1/XPO4/ZBTB41/ZDHHC21/PLCB1/LNPEP/AP1AR/UPRT/MAPK9/ZBTB43/TNPO1/ZNF605/STRN/ZBTB20/APPBP2/BRWD1/LRIG3/RELCH/TLCD4-RWDD3/FMR1/ZMYND11/TAF4/IL6ST/RORA/YIPF6/LRP12/WASF3/CLIC5/LRP6/RBM27/INVS/XPR1/MTBP/CLASP1/STRIP2/STXBP5/RICTOR/SMC5/PIGN/NIN/CSGALNACT2/RASSF6/NECAB1/LRRC8D/GID4/PAX8/PLK2/SPAG9/ITGAV/PUM1/PLEKHA8/RASSF10/RYR2/USP31/C1QTNF3/SSBP2/MEX3B/GDF6/GAREM1/HMCN1/RCAN2/SIRT1/HNRN…
	C3=MIR130B_5P	Liver	C3	X5LvsW5L	MIR130B_5P	172	0.446745	2.20914	2.71996e-10	2.13337e-09	7.4441e-10	3575	tags=44%, list=24%, signal=34%	ADRA1A/ADAM10/RBFOX2/EAF1/ZNF704/XPO4/KIAA0513/FMN1/RABEP1/ONECUT2/MSI2/ZSCAN26/PURA/MAPK9/SLK/UTRN/RPRD2/HOXA3/ZBTB20/TLCD4-RWDD3/ABLIM1/SOX9/PCNX1/CPEB4/CDK12/RORA/CD2AP/CLIC5/PAPOLG/MEF2A/PAK2/ATXN7/LPP/EPHA7/AP1G1/WWTR1/NAV2/TRPS1/OGA/RAB11FIP2/ASPH/TBC1D8B/ASH1L/FBXO11/CNOT1/SPTY2D1/RSBN1/SSMEM1/SH3RF1/PLXNA4/ZNF326/TTC14/NR2F2/TFCP2/ZBTB10/TSPAN2/SH3BGRL2/RBM20/FREM2/MEF2C/DIO2/HAND1/SLC26A…
	C3=MIR7849_3P	Liver	C3	X5LvsW5L	MIR7849_3P	100	0.537221	2.43071	2.80459e-10	2.1892e-09	7.63891e-10	2503	tags=41%, list=17%, signal=34%	ZC3H4/ROR1/ZBTB41/BTBD7/ZNF608/LRRTM3/AKAP1/MECOM/GALNT1/HOMER1/NET1/ZNF281/ARID2/TAOK1/SLC44A1/KBTBD2/NHSL1/HIPK3/TRIM33/TPP2/CENPU/ANKRD17/SRSF1/VCPIP1/RAB11FIP2/UBQLN2/SLC35A3/CCNC/LIN7C/SOCS6/RBL2/STARD13/LHX9/SANBR/FLT1/POGZ/DDX3X/FNDC3A/YES1/SKIL/PUM1
	C3=AACATTC_MIR4093P	Liver	C3	X5LvsW5L	AACATTC_MIR4093P	135	0.482447	2.28172	2.79925e-10	2.1892e-09	7.63891e-10	4085	tags=51%, list=27%, signal=38%	CDK17/EAF1/FICD/INTS2/CLOCK/EDEM3/MTX3/PHF6/JUN/ZNF800/PBRM1/SLF2/HACD3/CTNNA2/CTNND1/DIP2C/SRSF11/SETBP1/OGT/EDN1/YPEL2/LYST/KHSRP/AP1G1/NIPBL/ZBTB6/USP33/FRAS1/QKI/HDAC4/CCDC141/RSF1/HSP90B1/LIN7C/MTCL2/ZNF280D/ARCN1/RNF38/EHMT1/RIC8B/CSNK1A1/CSNK1G1/ZNF236/MON2/SMYD4/SMIM14/SEMA6D/PUM2/NOL4L/SRSF3/MEOX2/TFEC/CREB5/FOXP1/BDNF/MYLK/ARHGEF18/SLC39A10/HIVEP2/TGFBR3/ALPL/TGFBR1/HNRNPU/MET/GPR88/RPS…
	C3=MIR6830_3P	Liver	C3	X5LvsW5L	MIR6830_3P	158	0.467537	2.28486	2.89287e-10	2.24733e-09	7.84175e-10	3155	tags=44%, list=21%, signal=35%	ENPP4/UNKL/CREBZF/TNRC6B/ZNF800/GTF3C3/GAB3/TMEM123/RYBP/GDA/MAP3K2/ABR/LRRK2/MYEF2/HECTD2/ITGB1/CCAR1/MTM1/NFIC/PRDM7/ZMYM4/FNBP1L/LATS1/SPTLC3/HLTF/CREB1/LSM14A/PDZD8/PCDHAC2/CCSER2/TNRC6C/MINK1/NUMB/SEC61A2/IGF2BP1/KCNC4/ATRNL1/PLA2R1/TANC2/DNA2/ELMOD2/MTAP/QSER1/TUT7/MAP4K4/USP8/EML6/POGZ/MRTFB/IL12RB2/PAX8/SATB2/SMARCA5/TTC14/RAPGEF6/AQP4/ATP8B1/TSHZ1/CTDSPL2/ADGRF5/OLR1/DIO2/PCDHA9/PCDHA7/P…
	C3=MIR7159_3P	Liver	C3	X5LvsW5L	MIR7159_3P	201	0.43317	2.19025	2.88864e-10	2.24733e-09	7.84175e-10	3283	tags=42%, list=22%, signal=33%	RBM26/VIRMA/ZNF507/NKAP/LYSMD3/ZDHHC21/PLCB1/PHIP/ATF7IP/RIN2/RNF19A/MAP3K2/A1CF/MSI2/AP1AR/BAZ2B/LARP4B/SP3/WDR48/ABHD18/KDM6A/INO80D/CARF/MSANTD4/CPEB4/WNT5A/IL6ST/SHROOM2/AVL9/PLEKHA1/PAK2/NAB1/ZDHHC17/ZNF644/PHF2/KIAA1328/NAV2/ATRX/PTPRB/ETV1/RAB10/ZCCHC14/POLA1/ZNF597/HIPK2/AAK1/CDC42SE2/STX17/RICTOR/ADAM9/TMEM168/NFAT5/L2HGDH/IPO11/PIK3CA/YOD1/CXADR/VGLL3/PHACTR2/RRM2B/GCNT1/IPPK/UGT8/MAP2K…
	C3=ACTGCAG_MIR173P	Liver	C3	X5LvsW5L	ACTGCAG_MIR173P	101	0.53238	2.41072	3.08588e-10	2.39155e-09	8.34501e-10	2137	tags=41%, list=14%, signal=35%	CDK17/SHTN1/DDX6/MAML3/EIF4G1/HIF1A/ARMC8/UHMK1/ZFHX4/ANKRD50/RAB21/FZD4/ITSN1/RAP2C/ZFR/VPS36/OGT/ARID2/FAM168B/KPNA3/DHX57/KBTBD2/ZFHX2/COL12A1/FNBP1L/MYO1D/USP33/ZNF462/BRWD3/IGF2BP1/KANSL1/LIN28A/CNOT4/RAB6A/SNX27/CNOT6/ZNF423/DENND6A/RNF111/RHOT1/RASAL2
	C3=MIR4477A	Liver	C3	X5LvsW5L	MIR4477A	343	0.369735	2.00145	3.10723e-10	2.40239e-09	8.38281e-10	3697	tags=38%, list=25%, signal=29%	OSBPL3/TJP2/RBM26/STON2/CDC27/BPNT2/FAM199X/JAG1/RAB21/SESTD1/GTF3C3/UBR1/CEP135/SSPN/ATP2A2/AFDN/MAP3K2/PTPN4/AMOTL2/RAP2C/PARG/LRRC8B/DGKH/TNPO1/GNAI1/LRIG3/SETBP1/MYEF2/ARID2/CHD1/TPR/SHISA2/KBTBD2/UBR3/PHC3/PTPN11/ASCC3/SLAIN2/GPR176/NAB1/RP2/TULP4/ETNK1/NIPBL/SON/GSPT1/TNKS2/TRPS1/PKD2/BRAF/FAM107B/WASHC4/PCDHB5/PTPRB/TNRC6C/RBMX/HMGN5/BRWD3/TWSG1/USP47/CLASP1/SPRYD7/PAFAH1B1/RSF1/LIN7C/MAP4…
	C3=MIR501_3P_MIR502_3P	Liver	C3	X5LvsW5L	MIR501_3P_MIR502_3P	62	0.617458	2.55074	3.29519e-10	2.54167e-09	8.86882e-10	2199	tags=48%, list=15%, signal=41%	MYNN/CBLL1/ATXN1/HYCC2/ZFHX4/XPO1/CLASP2/MAPK9/ZBTB43/BCL7A/KDM7A/NCAPG2/SAMD12/SBNO1/RORA/KBTBD2/SEPSECS/KPNA4/KCTD9/CUX1/HERC1/HMGCS1/PAFAH1B1/RBMS1/SEC63/TET3/RBM41/EML6/BCOR/SNX13
	C3=MIR9500	Liver	C3	X5LvsW5L	MIR9500	147	0.475608	2.29288	3.4491e-10	2.6541e-09	9.26112e-10	3241	tags=41%, list=22%, signal=32%	PBX1/CCDC186/FBXL14/HYCC2/CHD6/TNRC6B/HMGXB4/UHMK1/DPH6/ATF7IP/CTNND1/ENTPD7/BICRAL/CTAGE1/SMAD2/KDM7A/POU2F1/ESYT1/CCNT1/MID2/SLC22A23/HERC3/MED13L/DENND4B/PAK2/ELFN2/GPR176/SP1/GSPT1/PKD2/HAPSTR2/UNC119B/RIMOC1/PLCD4/LIN28A/FBXO11/HOOK3/ZNF106/SNX27/NFAT5/GSK3B/ROCK2/POGZ/PHACTR2/ZCCHC4/NUP160/C2orf49/STOX2/PIK3C2B/GLIS3/FREM2/C20orf96/FOXD4L3/FOXD4L6/GRAMD1B/TIMP3/KSR2/MGST2/RPRD1B/MAGI1
	C3=MIR513C_5P	Liver	C3	X5LvsW5L	MIR513C_5P	158	0.46613	2.27798	3.58424e-10	2.75158e-09	9.60128e-10	3512	tags=46%, list=23%, signal=36%	MTMR4/GPATCH2/ARMC8/YTHDC2/PRDM16/UBE3A/TMEM123/MAP3K2/PTPN4/RREB1/TMEM64/AP1AR/KLHL20/LRBA/ZBTB20/ATP6V0A2/BRWD1/ABLIM1/SIKE1/RBM39/PTGR2/SEPSECS/HMBOX1/BRCA2/PI4K2B/VCPIP1/CCDC47/CCSER2/GMFB/ABL2/MCTP2/RABGAP1L/IGF2BP1/LTBP1/GPR137B/NCOA3/ZYG11B/TRIM37/RUNDC3B/SLC36A4/SHROOM3/ADAM9/RC3H1/ANGPT2/GXYLT1/NECAB1/IBTK/VGLL3/MINDY2/TADA2B/NAA50/FBXO45/DVL3/PRKAA2/SKIL/GASK1B/PDE3B/UBR4/SIPA1L3/UPF2/H…
	C3=MIR3619_5P	Liver	C3	X5LvsW5L	MIR3619_5P	254	0.399781	2.09658	3.96388e-10	3.03587e-09	1.05933e-09	3694	tags=44%, list=25%, signal=34%	SIK2/CMTM4/SEC24C/PURB/UHMK1/PHF6/PIK3CB/PROX1/KIF7/BTAF1/NEO1/AKAP13/MECOM/EXOC2/ERC1/TNPO1/SLC25A42/TRAF3/NAA15/LARP1/ZBTB20/DPP8/ACSL1/PRRC2B/KIF13A/USP24/CPEB4/TAOK1/IRS1/RUBCN/MTM1/PGGT1B/GARRE1/KBTBD2/CRKL/TGOLN2/PDE5A/RAB14/NSD1/LUZP1/PRR14L/MYO1D/CBL/SLC25A25/MAPK8/MAPK1/KPNA1/QKI/CELF1/PLA2G3/CLASP1/KCNC4/UBE4A/SOS2/SDAD1/KCNC2/FAM20B/TRABD2B/TANC2/COG5/RALGAPB/ZBTB39/DMXL2/MTCL2/AMMECR1…
	C3=MIR633	Liver	C3	X5LvsW5L	MIR633	123	0.498399	2.32117	4.0019e-10	3.05779e-09	1.06698e-09	2575	tags=38%, list=17%, signal=32%	NEK1/CREBZF/SHTN1/CLOCK/DMXL1/MDN1/ESF1/LEMD3/CPEB2/GTF2A1/PELI2/DNAJB14/ARFGEF2/ABHD18/TMOD3/DPP8/RPS6KA3/SETBP1/MYEF2/SLC19A2/TAOK1/GNPDA1/RORA/PRUNE1/TRIM33/ZFYVE9/FGD4/ANKRD17/FAM8A1/CREB1/DPY19L1/HSPA4/ROBO2/APPL1/PAFAH1B1/NR2C2/EIF2AK2/LANCL3/GCC2/NEXN/HSD17B4/CALR/OSTM1/GLIS3/MTMR10/USP6/USP32
	C3=TTGGAGA_MIR5155P_MIR519E	Liver	C3	X5LvsW5L	TTGGAGA_MIR5155P_MIR519E	136	0.4922	2.33633	4.19447e-10	3.19742e-09	1.1157e-09	3838	tags=49%, list=26%, signal=37%	OSBPL3/ZNF207/ALKBH8/ARID1A/PM20D2/MARCHF6/SLC4A4/ARHGEF3/ITSN1/RAP2C/CPEB2/BICRAL/TNPO1/KMT2A/ATXN3/MEF2D/POU2F1/RPS6KA3/MTF2/NCOA1/ZFP36L1/DDX3Y/SRSF1/EPC2/ATRN/FRAS1/AFF4/KPNA1/ETV1/HNRNPUL1/CEP192/NSD2/G3BP2/AHCYL2/RBL2/ZFP91/QSER1/CILK1/GK5/KHNYN/RSBN1/MCUR1/CSNK1G1/TGFBR2/NALF2/DDX3X/NOTCH2/CEMIP2/DONSON/PUM1/CCN1/CLIP2/PLAGL2/GABBR1/SYNGR1/OPHN1/VEZF1/SP4/APLN/MOSPD2/ULK2/NFIB/BTG2/ARK2N/U…
	C3=CAGCTTT_MIR320	Liver	C3	X5LvsW5L	CAGCTTT_MIR320	233	0.407932	2.11493	4.42475e-10	3.36508e-09	1.1742e-09	3832	tags=46%, list=25%, signal=35%	ARL8B/ATXN1/ADAM10/SHISA7/TNRC6B/BMPR1A/PURB/MAT2A/DAG1/HELZ/FHIP2A/GABPB2/XPO1/CAMSAP2/ATP6V1A/RAP2C/MSI2/LUC7L2/KMT5B/ADGRL1/MTDH/KDM5A/OGT/SPOPL/ZNF281/TLK2/SMCR8/HECTD2/PALLD/PCGF3/ZNF652/GCNT4/CUX1/SON/GSPT1/ATRX/PCDHAC2/MECP2/PPM1B/AFF4/MAPK1/QKI/CALN1/CLASP1/HDAC4/NSD2/HIPK1/FBXO11/YTHDF3/ZFP91/DAB2/TSPYL5/RAB18/PPP1R16B/NRP1/SH3RF1/USP25/PHF8/POGZ/RO60/ESRRG/PLK2/RBMS3/SATB2/SOBP/CEMIP2/Y…
	C3=MIR4742_5P	Liver	C3	X5LvsW5L	MIR4742_5P	159	0.454116	2.22408	4.52306e-10	3.43183e-09	1.19749e-09	3370	tags=43%, list=22%, signal=34%	GPAM/MBD2/XPO4/GLCCI1/SERINC5/ZNF608/CLTC/TNPO1/EPM2AIP1/PRKAR2A/STRN/ZBTB20/INSR/INO80D/FBXW7/TFDP1/TSHZ2/IRS2/SPECC1L/JMJD1C/PDGFB/UGGT1/ZNF652/THOC2/ATXN7/LPP/CREB1/PHF2/PRR14L/RAB1A/LSM11/FAM133B/UBP1/HERC1/MIEF1/MCTP2/CRIM1/DENND1B/RABGAP1L/PSME4/RMND5A/AMMECR1L/RC3H1/PHKA1/CEP41/RSBN1/NMT2/NAV1/MINDY2/STAG2/MAP2K4/PRKAA2/STOX2/MAN2A1/SH3BGRL2/U2SURP/SORBS2/EIF3J/ZPLD1/OTUD7A/ACBD5/SSBP2/KSR…
	C3=MIR4517	Liver	C3	X5LvsW5L	MIR4517	181	0.440337	2.19155	4.56885e-10	3.45851e-09	1.2068e-09	4482	tags=54%, list=30%, signal=38%	MYNN/PRRG4/STON2/LYSMD3/GABPA/DENND4C/MAP3K2/PTPN4/CPEB2/ZFY/PDS5A/PRPF40A/DGKH/TNPO1/XRN1/FMR1/ADD3/ZNF281/ZNF770/PALLD/LRP12/PHC3/ZFP36L1/TRIM33/VPS37A/SSX2IP/LPP/C9orf72/PHF2/PDE3A/SLC25A25/N4BP2/PDCL/BMPR2/QKI/MAP4K3/CLCN3/CTSE/PREPL/ATL3/RSF1/NAF1/DIP2B/PIGN/NODAL/RNF38/ACSL3/NFAT5/DNAAF4/RASEF/RBM41/RSBN1L/PHF8/CDH9/MPP7/WDR47/MON2/DDX3X/CLCN4/FRMD6/PPP1R3C/DCK/TRIM58/PABPC5/PLD5/DLEU7/FOXD…
	C3=MIR6715A_3P	Liver	C3	X5LvsW5L	MIR6715A_3P	149	0.472045	2.27748	4.8247e-10	3.64371e-09	1.27143e-09	4336	tags=51%, list=29%, signal=37%	FUBP1/BBX/PBX1/PEAK1/HMGXB4/EDEM3/UBR5/RBM15B/GTF3C4/MICAL2/BCL7A/WDFY3/PRRC2C/RPRD2/INO80D/FBXW7/GIGYF2/SEL1L/ARID2/AGO2/NR3C2/KPNA4/KCTD9/LCOR/EIF3A/DYRK2/EIF5B/AGGF1/RAP2A/MINK1/CDYL2/MAPK1/SLC35A3/ATM/RAB10/IGF2BP1/SEPTIN7/FNIP1/CAST/ARID4A/ZNF106/FRS2/TET3/TRMT9B/MAPK6/CSE1L/SGK1/NOTCH2/TTC14/ZBTB14/PUM2/KLF3/MEF2C/CNTNAP3B/PDIK1L/NPTN/SDE2/PRDM1/NUAK1/AMD1/GUCY1A2/NRAS/EREG/SNX4/TACC2/MORC2…
	C3=MIR16_1_3P	Liver	C3	X5LvsW5L	MIR16_1_3P	170	0.447276	2.20368	4.85346e-10	3.65694e-09	1.27604e-09	3556	tags=46%, list=24%, signal=35%	HYCC2/FAN1/JAG1/ZDHHC21/SS18/CEP135/RIN2/ATP2A2/ZSCAN26/TENT4B/PANK3/TLCD4-RWDD3/SLC12A2/ABCA1/RAB23/UBR3/RNF6/PHC3/SNX29/KIAA0232/KMT2E/ZDHHC17/CREB1/EIF5B/MOGAT2/SLC12A6/ANP32E/KPNA1/DICER1/HSPA5/HMGCS1/LIN54/TMTC2/TDRD3/DLG5/NUP98/ENPP6/FAT4/DENND6A/SPEN/TBC1D32/TGFBR2/SCARB2/RRM2B/FAM110B/DPP4/KANSL1L/ROCK1/UGT8/TTC14/SEMA6D/MMGT1/HLF/MOB1B/REL/CCDC112/USP6/PDE3B/ZBTB21/STARD8/FERMT1/P2RY14/C…
	C3=MIR4263	Liver	C3	X5LvsW5L	MIR4263	230	0.41074	2.12272	5.03787e-10	3.78713e-09	1.32147e-09	3364	tags=43%, list=22%, signal=34%	EFNA5/ARID1A/ZNF507/CLOCK/PJA2/BICD2/LARP4/LCLAT1/HOOK1/FOXN2/PLEKHM3/PTPN4/ONECUT2/AGFG1/DGKH/HACE1/KAT6A/CKAP5/TRIM2/FBXW7/FMR1/MTF2/PARP1/CFAP97/AVL9/UBR3/CRKL/TRIM33/SLC4A7/PAPOLG/LMBR1/STAU2/LPP/ANGEL2/ETNK1/ATMIN/SERAC1/ACSL4/FBN1/SLC30A4/GOLIM4/MECP2/ASPH/JCAD/HPRT1/CRIM1/DDX42/AAK1/MGA/SEPTIN7/MIB1/LIN7C/HOOK3/BEND3/ZMAT3/DSEL/RB1/NFAT5/GOPC/ANKRD44/SEMA3D/PCGF5/EFNB1/KLF6/RBMS3/ZBTB18/ST…
	C3=MIR20A_3P	Liver	C3	X5LvsW5L	MIR20A_3P	166	0.451953	2.22776	5.14655e-10	3.85991e-09	1.34687e-09	2630	tags=40%, list=17%, signal=33%	ADAM10/EIF2AK3/CREBZF/FIGN/GPATCH2/YTHDC2/ANKRD50/ZDHHC21/PHIP/CDKL5/ATP2B1/TLN1/RNF19A/BTAF1/ONECUT2/DNAJC1/CPEB2/PURA/SIAE/PRKCE/ZBTB20/LMO7/SPOPL/KIAA2026/KIF13A/RBM39/ZBTB38/CPEB4/ZNF518A/RORA/PPP4R3B/OTUD4/SLAIN2/DDX17/SUPT7L/VCPIP1/BMPR2/ATRNL1/RMND5A/WAPL/NCOA7/RNF214/CILK1/BEND3/NUDT12/EHMT1/PCMTD1/YOD1/ALG2/WDR47/DCP2/PLXNA4/UGT8/MTMR7/CSNK2A1/SEMA6D/MMGT1/RGL1/SENP1/RAB5A/ZEB2/DYRK1A/PT…
	C3=MIR4762_5P	Liver	C3	X5LvsW5L	MIR4762_5P	131	0.481346	2.27428	5.21414e-10	3.90162e-09	1.36142e-09	2695	tags=40%, list=18%, signal=33%	CELF2/TNRC6B/ARMC8/MED13/JAG1/PTAR1/TCF12/LARP4/FAT1/AFDN/RAP2C/SKP2/SYNPO2/ZBTB20/SENP5/SIKE1/SOX9/FHIP1A/TRIM33/TMTC3/MYSM1/UTY/FAT3/SLC30A4/SLC25A25/ZSWIM6/QKI/DYNC1LI2/APPL1/LDLRAD3/KCNC4/RSF1/DOT1L/YTHDF3/NLK/UBE4B/CILK1/RC3H1/RUNX1T1/ARFIP1/CIT/FABP7/CCNY/RNF111/SIPA1L2/DEK/NAA50/SMIM14/AQP4/SH3BGRL2/CCNG1/PTBP3/ZEB1
	C3=MIR3065_3P	Liver	C3	X5LvsW5L	MIR3065_3P	229	0.413657	2.13602	5.57348e-10	4.16093e-09	1.4519e-09	3732	tags=45%, list=25%, signal=35%	DBT/PACS2/RBFOX2/MFSD14B/MAML3/MAPKBP1/ZNF704/ARMC8/EDEM3/AP4E1/ATP6V1A/AGFG1/GALNT1/BCL7A/PRRC2C/ZBTB5/LARP1/ZBTB20/KDM5A/NAA40/MED12L/GARRE1/GID8/CD2AP/PPP4R3B/HMBOX1/ZBTB34/TNRC18/PIGA/DCLRE1A/CREB1/PRR14L/SIX5/SACS/CACNA1C/FRAS1/TBC1D4/BIRC6/HMGCS1/NSD2/TRAM2/PCYT1B/PSME4/KDM2A/MGA/SUN1/DOT1L/TFB1M/MSL2/JARID2/TET3/EHMT1/SPTY2D1/NFAT5/DENND6A/DDHD1/LASP1/FAM135A/ESRRG/NAV1/HNF4G/ROCK1/OSBP/C5…
	C3=MIR4782_3P	Liver	C3	X5LvsW5L	MIR4782_3P	135	0.477088	2.25638	5.84971e-10	4.34721e-09	1.5169e-09	3978	tags=50%, list=26%, signal=37%	ROR1/SNRK/ZNF704/CLOCK/ARMC8/PRDM16/UBE3A/FAM199X/BTBD7/UBR1/CRLF3/AKAP13/MECOM/KIAA1549/LGALSL/BICRAL/MEF2D/SLK/RPRD2/ANKRD52/FHIP1B/IFT70A/TNRC18/LPP/OCRL/FOXJ3/ZNF697/CDYL2/ASH1L/CLASP1/STRBP/HAS3/PIGG/ELMOD2/NR2C2/THRB/ANKRD44/GXYLT1/TGFBR2/RBMS3/ZBTB18/RASSF3/FAM210B/PRKAA2/ARHGAP26/MIER3/ZEB2/TSPAN2/CHD7/GRAMD1B/SSBP2/SH3D19/CGNL1/CXXC4/PDE4D/DCBLD2/TSC22D2/SLC39A10/CERT1/ABHD13/ERG/PARD3/P…
	C3=CTGTTAC_MIR194	Liver	C3	X5LvsW5L	CTGTTAC_MIR194	100	0.52977	2.397	6.01519e-10	4.46001e-09	1.55626e-09	2618	tags=47%, list=17%, signal=39%	TLN2/CHD6/BTBD7/ZFHX4/ZNF25/HNF1B/ITSN1/ARHGAP21/TRIM23/ZNF395/TRIP12/FBXW7/FMR1/ASAP1/ARID2/CHD1/TAF4/STX16/MEIS2/UBR3/AP1G1/TRPS1/EPC2/MECP2/MIDEAS/RAB11FIP2/GMFB/QKI/CHD9/TGIF1/DNMT3A/WAPL/MIB1/ZBTB39/HOOK3/CEP350/LRRFIP1/NFAT5/RSBN1/RSBN1L/CHD4/NAA50/CDK19/MYRF/GLIS3/MBNL2/CTDSPL2
	C3=MIR4269	Liver	C3	X5LvsW5L	MIR4269	187	0.433097	2.15732	6.21423e-10	4.59711e-09	1.6041e-09	3847	tags=45%, list=26%, signal=34%	CREBZF/BTBD7/REEP3/ZNF608/TLN1/FAT1/TMEM64/BCL7A/WDFY3/KANK1/LANCL2/PRKAR2A/ACVR1B/ESYT2/RBPJ/BRWD1/TFDP1/SEH1L/TSHZ2/SLC44A1/MLEC/GNPDA1/PDGFB/HIPK3/KPNA4/PLEKHA1/ATXN7/ZDHHC17/CREB1/TRPS1/EIF5B/MIDEAS/PPM1B/DNMBP/CLCN3/PDE7A/ROBO2/PAFAH1B1/KANSL1/RMND5A/UBE3C/CAV1/CAST/NMNAT2/FAM167A/JARID2/ZNF436/TOGARAM1/TAOK3/RSBN1L/MTCL1/SIPA1L2/MINDY2/HNF4G/SNX30/FZD1/SENP8/QRICH1/ZEB2/PHF21A/U2SURP/ZEB1/O…
	C3=MIR3191_5P	Liver	C3	X5LvsW5L	MIR3191_5P	147	0.471482	2.27299	6.78238e-10	5.00604e-09	1.74679e-09	2810	tags=37%, list=19%, signal=31%	BBX/ATXN1/RBFOX2/SHISA7/HMGXB4/XPO4/MAT2A/ZNF322/SLC35B4/MYO1C/ATP2A2/A1CF/RREB1/MSI2/ERC1/MICAL2/PDS5A/SELENOI/KAT6A/PCNX1/VTI1A/MTM1/KIAA1328/ATRN/CLCN5/PTPN3/ASPH/MAPK1/HMGN5/ZZEF1/CTSE/GOSR1/GRM1/ENPP5/MGA/TRABD2B/C5orf22/NAF1/BRCC3/RICTOR/ARCN1/DDHD1/IMPACT/ZSWIM5/RASAL2/FAM13A/JAKMIP3/RNGTT/KIAA1958/FLRT3/NADK2/BCAT1/JAKMIP2/CRB1/BAALC
	C3=MIR34A_5P	Liver	C3	X5LvsW5L	MIR34A_5P	278	0.382345	2.01607	7.0474e-10	5.18989e-09	1.81094e-09	3409	tags=36%, list=23%, signal=29%	NOTCH1/SHISA7/PURB/CLOCK/ANK3/KIAA1217/JAG1/ZFHX4/RAB21/FOXN2/ZBTB9/TBCK/PPP2R3A/ERC1/XPO5/ABR/VCL/CREB3L2/ZBTB20/EML5/ACBD3/ACSL1/DNAJC16/ANKRD52/MAP2K1/ZNF281/ZMYND11/NCEH1/KDM5D/JAKMIP1/GOLPH3L/ZMYM4/SLC4A7/TNRC18/LYST/NSD1/ZDHHC17/ZNF644/ATMIN/UBP1/MDM4/ACSL4/TPPP/CACNA1C/GMFB/SNTB2/SYNJ1/CHM/CLCN3/ZYG11B/TANC2/AHCYL2/STX17/MTCL2/FAM167A/DNM1L/PDXK/YTHDC1/CNOT6/ZNF551/CYREN/SUCO/PPP1R16B/RTN4…
	C3=MIR3682_5P	Liver	C3	X5LvsW5L	MIR3682_5P	92	0.543172	2.41389	7.45893e-10	5.48054e-09	1.91236e-09	4082	tags=61%, list=27%, signal=45%	SLC1A2/PHF6/GABPB2/CAMSAP2/HNF1B/MECOM/OGT/HECTD2/MTF2/IFT70A/APC/MAPK1IP1L/TRIM33/CLIC5/USP38/EEA1/NAB1/CREB1/MDM4/USP49/SYNJ1/BRWD3/UBXN4/CDC42SE2/STXBP5/PIGN/AKT3/ARHGEF9/LHX9/COG6/GCC2/EXPH5/DNAAF4/IMPACT/MBLAC2/ZNF319/APBB2/ZBTB10/STAG1/DOCK4/ZC3HAV1/GOLM2/RPRD1B/MOSPD1/FSBP/ATF6/PPM1E/TASOR/DUSP8/RIOK2/BTBD3/RNF43/FERMT2/NPY1R/FOXRED2/AADAT
	C3=MIR520E_5P	Liver	C3	X5LvsW5L	MIR520E_5P	145	0.47265	2.27321	8.34401e-10	6.10331e-09	2.12967e-09	4210	tags=54%, list=28%, signal=40%	USF3/CHD6/GPATCH2L/RERE/PURB/CLOCK/ARMC8/ZDHHC21/YAP1/RUFY2/ZNF608/CTNNA2/AGFG1/ABCE1/BAZ2B/SMAD2/KAT6A/TMEM260/ACBD3/SEL1L/HGF/UBQLN1/YPEL2/EFR3A/YIPF6/LRP12/HIPK3/ETNK1/ACSL4/ZBTB6/CEP97/FAM107B/ASPH/KPNA1/PREPL/LIN28A/YTHDF3/DLG5/NEDD4/PCMTD1/PCGF5/FLT1/SMURF2/NLN/NEMF/STAG2/TAX1BP1/SENP8/MIER3/REL/PPP4R1/TSPAN2/DOCK4/PTBP3/DMC1/PLD5/EXOC6B/WWC2/HMCN1/EXTL2/BMI1/COMMD3-BMI1/AZI2/MOSPD1/WDCP/GU…
	C3=MIR3180_5P	Liver	C3	X5LvsW5L	MIR3180_5P	279	0.383934	2.0283	8.32821e-10	6.10331e-09	2.12967e-09	3605	tags=37%, list=24%, signal=29%	STX2/PBX1/SLC30A7/CCDC186/P2RY1/AMOTL1/ATAD2B/USF3/RHBDD1/SLC1A2/SNRK/AREL1/ABAT/TNRC6B/ZFHX4/ZDHHC21/RAB21/FZD4/ITSN1/ONECUT2/LRRC8B/BTG1/FKTN/REV3L/PLCE1/ARFGEF2/SEL1L/OGT/ADD3/UBQLN1/IRS1/CDKL2/RAB23/HYCC1/CRKL/CDC73/HIPK3/ICE1/ZBTB34/THOC2/FLNB/C2orf68/NAB1/EIF3A/TULP4/ETNK1/GSPT1/TNKS2/PAPLN/PTPRB/SNTB2/KPNA1/CSTF2/SRPK2/ARSB/ATRNL1/TENM3/TANC2/RBM15/RHOU/RC3H1/ARHGEF12/PHF20L1/NMT2/KIF2A/FA…
	C3=MIR548AV_3P	Liver	C3	X5LvsW5L	MIR548AV_3P	163	0.448317	2.20667	8.76247e-10	6.39503e-09	2.23146e-09	3901	tags=48%, list=26%, signal=36%	CBLL1/ADAM10/DDX46/KDM4C/CLOCK/GLCCI1/PHIP/BICRAL/MIA2/SIAE/TNPO1/DNAJB14/PRPF4B/TRIM2/BRWD1/INO80D/TRIP12/MYEF2/HECTD2/FAM168B/CCAR1/PCGF3/ZFP36L1/KLF7/PMS1/CASP2/IQUB/FOXJ3/GMFB/URB2/ETV1/SLMAP/NCOA2/DLC1/SVIL/NUP188/CDC42SE2/BAG4/DMTF1/TRAPPC11/GXYLT1/MAP4K4/PCGF5/SLC45A4/ATP8A1/GID4/ESRRG/ALS2/DDX3X/MAGI2/NAA50/MYO5A/STT3A/CDK19/AFF2/MIER3/GLS/TSHZ1/CTDSPL2/EIF3J/ZEB1/ADSS2/PPTC7/GNA13/YWHAG/…
	C3=MIR628_5P	Liver	C3	X5LvsW5L	MIR628_5P	72	0.579893	2.45082	8.8299e-10	6.42983e-09	2.2436e-09	2867	tags=46%, list=19%, signal=37%	SMARCAD1/BCL6/ANK3/AP4E1/ANKRD50/ATP2A2/CHPT1/LMLN/WDFY3/ATXN3/TRAF3/FAM168B/EFR3A/RORA/LSM14A/OTULINL/BIRC6/PSTPIP2/NPEPPS/MRAP2/AHCYL2/CAV1/BMS1/TMEM184A/LAPTM4B/DEK/HMGB3/FAM210B/PSD3/ZBTB21/MEF2C/DMC1/PLD5
	C3=MIR18A_5P_MIR18B_5P	Liver	C3	X5LvsW5L	MIR18A_5P_MIR18B_5P	116	0.504888	2.33743	9.25587e-10	6.72497e-09	2.34659e-09	2651	tags=43%, list=18%, signal=36%	BBX/ATXN1/ZNF704/HIF1A/FER/MAPK4/AGFG1/KLHL20/SMAD2/SYNM/TRAPPC8/DIP2C/ZBTB20/ADD3/ZBTB4/FRYL/TAOK1/CAD/RORA/PHC3/ZFP62/HMBOX1/HEATR5A/GOSR2/ZCCHC24/DICER1/ATM/BRWD3/PATJ/IQSEC3/HMGCS1/KDM2A/PARD6B/FRS2/ZNF367/SUCO/NEDD4/ACSL3/RABGAP1/KPNA6/KLF6/PNISR/CEMIP2/NAA50/CDK19/PSD3/RAB5A/VPS13A/MEF2C/SORBS2
	C3=TAATAAT_MIR126	Liver	C3	X5LvsW5L	TAATAAT_MIR126	192	0.427442	2.14464	9.28126e-10	6.7284e-09	2.34779e-09	3384	tags=42%, list=23%, signal=33%	CELF2/ARID1A/PURB/HMGXB4/JAG1/ZFHX4/TCF12/BCL2L2/ATP2B1/DAB2IP/MAP3K2/ATP6V1A/MIA2/MEF2D/PRKCE/DCLK2/OGT/MYEF2/CHUK/BZW1/TAOK1/ERBIN/PTPN11/KPNA4/LPP/AP1G1/LRP1/BRD1/DYRK2/TRPS1/PCDHAC2/ERLIN2/ATRN/RAB11FIP2/SLC35A3/DICER1/XPR1/CLASP1/HDAC4/WAPL/SRRM1/ADAM9/ARHGEF12/THRB/RUNX1T1/RTN4RL1/DENND6A/RASAL2/ESRRG/FNDC3A/DVL3/STK24/SPAG9/SEMA6D/CDK19/AHCTF1/VEGFA/AFF2/ATN1/TSHZ1/FAM120A/ZIC1/ADGRF5/EIF3…
	C3=MIR888_5P	Liver	C3	X5LvsW5L	MIR888_5P	215	0.415207	2.11755	9.35252e-10	6.76499e-09	2.36055e-09	3724	tags=43%, list=25%, signal=33%	ADAM10/GPAM/CHD6/RERE/FAM199X/BTBD7/PTAR1/PLCB1/ZNF322/PRKACB/SLC4A4/SS18/FOXN2/CNOT6L/LRRTM3/COL5A2/XRN1/TENT4B/BRWD1/INO80D/SEL1L/KIF13A/ARAP2/KPNA3/TRIM33/KPNA4/OTUD4/PAK2/LCOR/SUPT20H/CREB1/ATRX/CCDC47/LMTK2/ETV1/DICER1/ZBTB26/NUMB/ZNF397/ATL3/STAM/SOS2/AFF1/EDEM1/MIB1/MAP4K5/LATS2/YTHDF3/NMNAT2/ARMCX4/RC3H1/TMEM168/ZNF248/NFAT5/GXYLT1/L2HGDH/ACKR4/ATP8A1/PNISR/ACTN4/ALS2/ALKBH5/SNX13/RNGTT/N…
	C3=MIR3128	Liver	C3	X5LvsW5L	MIR3128	118	0.4967	2.2981	9.41424e-10	6.79454e-09	2.37086e-09	2287	tags=34%, list=15%, signal=29%	BBX/TLN2/SLC30A7/ARID1A/HYCC2/TNRC6B/HIF1A/RAB21/RCOR1/CDKL5/CDC42BPA/ASAP2/CTNND1/GNAI1/TNKS/RBPJ/BRWD1/EML5/TLCD4-RWDD3/MTM1/RAB23/CDK12/MED12L/RORA/CUX1/KLF7/FAM133B/FOXJ3/CBL/WASHC4/CDYL2/WNK1/TMTC2/PDZD2/ANKRD44/DESI2/ZSWIM5/PHACTR2/HNRNPH3/EFCAB14
	C3=MIR522_3P	Liver	C3	X5LvsW5L	MIR522_3P	160	0.450309	2.21262	9.86722e-10	7.10571e-09	2.47944e-09	2672	tags=39%, list=18%, signal=32%	CBLL1/CCDC186/TNRC6B/ATXN1L/PHIP/FHIP2A/ATF7IP/RABEP1/KIF7/CNOT6L/PTPN4/COL5A2/SMAD2/WDFY3/FEM1C/ZBTB20/INO80D/LMO7/FMR1/STK4/MYEF2/GARRE1/UBR3/PTPN11/PLIN4/KPNA4/SLC4A7/RAB14/ATXN7/WWTR1/ZBTB6/SLC12A6/CCSER2/RAP2A/ETV1/SYNJ1/NSD2/LZIC/FST/AMMECR1L/BEND4/RFX7/ZMAT3/NFAT5/TAOK3/ZC3H7A/USP8/CSNK1A1/PIK3CA/GOLGA1/SMURF2/DLG1/RAPGEF6/SCAF11/RBM47/STAG1/AMMECR1/FLRT3/CADM1/MEF2C/SHOC2/CSTF2T
	C3=AGCATTA_MIR155	Liver	C3	X5LvsW5L	AGCATTA_MIR155	126	0.486596	2.28155	1.08177e-09	7.77296e-09	2.71227e-09	3260	tags=44%, list=22%, signal=35%	CELF2/MYO10/HIF1A/PICALM/ATP2B1/RREB1/SSH2/SMARCA4/SP3/TRIM2/RPS6KA3/KRAS/ARID2/TSPAN14/KBTBD2/CDC73/ZNF652/GOLPH3L/CUX1/BACH1/RAB1A/BRD1/SERAC1/MYO1D/ZNF518B/MECP2/RAB11FIP2/ARL5B/QKI/HDAC4/SEPTIN11/G3BP2/FBXO11/RAB6A/NFAT5/LCORL/MARCHF7/ACVR2A/FAM135A/DNAJB7/ZNF236/ANTXR2/STRN3/ZBTB18/ELL2/CHD7/TAB2/BCAT1/ZFP69/GDF6/N4BP1/VEZF1/YWHAZ/CREBRF/ZMYM2/BCORL1
	C3=MIR449B_5P	Liver	C3	X5LvsW5L	MIR449B_5P	231	0.405805	2.10044	1.09106e-09	7.82247e-09	2.72955e-09	3409	tags=39%, list=23%, signal=31%	NOTCH1/SHISA7/PURB/CLOCK/ANK3/KIAA1217/JAG1/ZFHX4/FOXN2/ZBTB9/PPP2R3A/XPO5/ABR/VCL/CREB3L2/ZBTB20/EML5/ACBD3/ACSL1/DNAJC16/ANKRD52/MAP2K1/ZNF281/ZMYND11/NCEH1/KDM5D/JAKMIP1/GOLPH3L/ZMYM4/SLC4A7/TNRC18/LYST/ZDHHC17/ZNF644/ATMIN/UBP1/MDM4/ACSL4/TPPP/CACNA1C/GMFB/SNTB2/SYNJ1/CLCN3/ZYG11B/TANC2/AHCYL2/STX17/MTCL2/FAM167A/DNM1L/PDXK/CNOT6/ZNF551/CYREN/SUCO/PPP1R16B/RTN4RL1/EPS15L1/ARID4B/BCL2L13/POGZ/…
	C3=MIR449A	Liver	C3	X5LvsW5L	MIR449A	275	0.385084	2.03874	1.09714e-09	7.8488e-09	2.73874e-09	3409	tags=37%, list=23%, signal=29%	NOTCH1/SHISA7/PURB/CLOCK/ANK3/KIAA1217/JAG1/ZFHX4/RAB21/FOXN2/ZBTB9/TBCK/PPP2R3A/ERC1/XPO5/ABR/VCL/CREB3L2/ZBTB20/EML5/ACBD3/ACSL1/DNAJC16/ANKRD52/MAP2K1/ZNF281/ZMYND11/NCEH1/KDM5D/JAKMIP1/GOLPH3L/ZMYM4/SLC4A7/TNRC18/LYST/ZDHHC17/ZNF644/ATMIN/UBP1/MDM4/ACSL4/TPPP/CACNA1C/GMFB/SNTB2/SYNJ1/CHM/CLCN3/ZYG11B/TANC2/AHCYL2/STX17/MTCL2/FAM167A/DNM1L/PDXK/YTHDC1/CNOT6/ZNF551/CYREN/SUCO/PPP1R16B/RTN4RL1/E…
	C3=MIR548U	Liver	C3	X5LvsW5L	MIR548U	137	0.472911	2.24972	1.11161e-09	7.93483e-09	2.76875e-09	3630	tags=50%, list=24%, signal=39%	BBX/DIDO1/EAF1/BPNT2/ZBTB41/GABPA/SLC4A4/CDKL5/ONECUT2/AGFG1/NAPG/FEM1C/TENT4B/ABLIM1/TFDP1/AHR/KIF5B/FAM91A1/LIMA1/PI4K2B/SUPT7L/USP33/ERO1A/EOGT/ESRP2/AAK1/RSF1/TRIM5/HOOK3/MSL2/NUP98/BTBD8/RC3H1/AKT3/CNOT6/COG6/SUCO/SPTY2D1/DSTYK/RSBN1L/NEXN/ALS2/XRCC2/STRN3/DDX3X/MAGI2/HLF/KBTBD6/MITF/CSTF2T/HYAL4/GRK5/PPTC7/DPY19L4/PRKCI/ETV6/ZNF558/MGST2/YWHAQ/PKP2/PHTF2/YWHAG/IPMK/WDCP/NOTCH3/ATOSA/PRRC1/L…
	C3=MIR508_3P	Liver	C3	X5LvsW5L	MIR508_3P	95	0.529626	2.37999	1.18083e-09	8.39215e-09	2.92833e-09	3694	tags=55%, list=25%, signal=42%	NFKB1/ROR1/RBFOX2/CLOCK/CRLF3/HACD3/KIAA1549/UPRT/BICRAL/TLCD4-RWDD3/ACOX1/CAPRIN1/NCOA1/RBM27/SLAIN2/RAP2A/XPR1/ASH1L/NUMB/CLASP1/ZNF397/STRBP/SEPTIN7/FAM20B/MAGT1/GAB1/RAD23B/RAB12/NR2C2/ARHGEF12/GXYLT1/CPNE3/MINDY2/RBMS3/ZBTB18/RASSF3/MITF/MPHOSPH9/TECTB/CTDSPL2/SALL4/SORCS1/MTMR6/CFL2/CECR2/ARL4C/GLCE/TAB3/ZDHHC3/NFIB/ADNP/CERT1
	C3=MIR889_3P	Liver	C3	X5LvsW5L	MIR889_3P	215	0.413655	2.10963	1.17856e-09	8.39215e-09	2.92833e-09	3585	tags=41%, list=24%, signal=32%	OSBPL3/BBX/ICE2/ROR1/AASDH/GPATCH2L/HIF1A/CLOCK/CENPC/PHF6/GLCCI1/PTAR1/ANKRD50/YAP1/LARP4/RABEP1/CAMSAP2/A1CF/USP9X/ZNF780A/CPEB2/UPRT/GTF2A1/ZFR/EPM2AIP1/DPP8/CAPRIN1/MTF2/CUL5/ABI1/SLC39A9/RORA/DDX3Y/SLC4A7/FAM91A1/WDR44/ZDHHC17/CREB1/PI4K2B/TRPS1/PDE3A/CEP97/KPNA1/FUNDC1/NEDD1/CRAT/LIN7C/PDZD2/STXBP6/FAM219A/PGAP6/NFAT5/VPS54/SEMA3D/TLK1/MAGI3/MIPOL1/MINDY2/SATB2/DLG1/DDX3X/KANSL1L/DTWD2/MTMR…
	C3=MIR5697	Liver	C3	X5LvsW5L	MIR5697	136	0.484139	2.29807	1.21605e-09	8.60489e-09	3.00256e-09	3412	tags=48%, list=23%, signal=37%	SLC30A7/CREBZF/TNRC6B/UBR1/ZNF608/DMXL1/LRRTM3/USP9X/PURA/TNPO1/SKP2/SLK/SRSF11/USH2A/SLC12A2/SLC19A2/PLEKHH1/RCBTB1/NCEH1/MTM1/ARAP2/VPS13C/KLHL42/SLC4A7/NAB1/LSM11/FOXJ3/SACS/SRCAP/TBC1D4/ZSWIM6/KRIT1/STRBP/RHOQ/MFHAS1/G3BP2/FBXO11/RBMS1/UBE4B/DLG5/SEC63/TET3/SLC25A16/EP400/GSK3B/SLC45A4/MAP3K13/DLG1/RASSF3/ARHGAP12/EIF4G2/MLLT10/CDK8/ANKRD34C/RAPGEF2/AMOT/FAM98A/SH3D19/RIPPLY3/BARD1/ALDH5A1/CR…
	C3=MIR199A_5P	Liver	C3	X5LvsW5L	MIR199A_5P	162	0.448787	2.20548	1.24441e-09	8.78645e-09	3.06592e-09	4049	tags=50%, list=27%, signal=37%	CELF2/HYCC2/ZNF704/HIF1A/FER/ANK3/TMEM245/RALGAPA1/SLF2/FZD4/ARHGAP21/AKAP1/ZBTB20/BLTP1/INO80D/ADD3/NAA40/ABCA1/TPR/KPNA4/IPO8/ATXN7/AP1G1/EIF5B/SACS/CLEC2D/PPFIBP1/KDM3B/HSPA5/CLCN3/MARCHF8/SOS2/SUN1/WAPL/MICAL3/RAD23B/LIN7C/NLK/CEP350/BEND3/WDR76/RNF38/DENND6A/GSK3B/MARCHF7/PAXBP1/RASSF3/ARHGAP12/MYRF/RBM47/CRYBG3/FLRT3/SHOC2/PI4KA/AGAP1/USP31/CECR2/RFX3/VPS26A/HMCN1/CREBRF/BICC1/SIRT1/PDE4D/T…
	C3=MIR6873_3P	Liver	C3	X5LvsW5L	MIR6873_3P	293	0.376329	2.00342	1.29099e-09	9.09561e-09	3.17379e-09	3435	tags=37%, list=23%, signal=29%	ADRA1A/BBX/ATXN1/SLC30A7/ALKBH8/RBFOX2/STON2/SNRK/GPATCH2L/LYSMD3/TMEM245/ZDHHC21/ITGA4/DENND4A/ZNRF3/RIN2/ARHGEF3/RABEP1/CDC42BPA/STAT5A/MAP3K2/PTPN4/RREB1/ONECUT2/MSI2/PURA/PDGFA/TBX3/EP300/LONRF3/SMARCA4/SYNPO2/LRIG3/SOX5/SLC12A2/SYNJ2BP/CDK12/SBNO1/RORA/ZFHX2/EYA3/SPOP/LPP/GPR176/OCRL/TBL1X/PPP6R1/KRIT1/PLXNA1/GPATCH11/LZIC/NLK/KIF4A/LTN1/GK5/SOST/POFUT1/SANBR/RTN4RL1/TM9SF3/DENND6A/APBA1/VAN…
	C3=MIR140_5P	Liver	C3	X5LvsW5L	MIR140_5P	84	0.540627	2.35655	1.29999e-09	9.13921e-09	3.18901e-09	4242	tags=58%, list=28%, signal=42%	ROR1/MED13/JAG1/EEIG1/ZNF800/UBR5/RNF19A/WDFY3/DLST/TMEM260/SBNO1/KBTBD2/LHFPL2/BACH1/VCPIP1/FBN1/SRCAP/TANC2/NLK/CEP350/BEND4/RFX7/ANKFY1/LRP4/YOD1/ARHGAP19/KLF6/FBXO45/VEGFA/MOB1A/IPO7/PPTC7/TBC1D12/VEZF1/PRDM1/BMP2/DDHD2/BICC1/RPUSD2/ATOSA/SEPTIN2/TSC22D2/TGFBR1/MMD/RNF170/EPB41L2/SLC2A1/TSSK2/WASF1
	C3=ATGAAGG_MIR205	Liver	C3	X5LvsW5L	ATGAAGG_MIR205	151	0.458252	2.21424	1.35103e-09	9.47759e-09	3.30708e-09	3291	tags=45%, list=22%, signal=36%	MTMR4/FRK/DDX6/MFSD14B/PJA2/KIF1B/PLCB1/ZNF800/ERBB3/DMXL1/CAMSAP2/CLTC/CPEB2/PRKCE/WDR48/NAA25/NACC2/TMEM260/RPS6KA3/SEL1L/SBF2/LRRK2/ACSL1/SEH1L/HERC3/ATP7A/BPTF/LHFPL2/AP1G1/LRP1/TRPS1/PAPLN/EPB41/QKI/CEP192/ZCCHC14/PAFAH1B1/SEPTIN11/DMXL2/MSL2/SNX27/KHNYN/NFAT5/TM9SF3/VPS54/TRAK2/ESRRG/NALF2/SATB2/YES1/SORBS1/CDK19/VEGFA/RBM47/SGMS1/PDE3B/ZNF609/IPO7/PLAGL2/CANX/AMOT/CCDC93/WWC2/VEZF1/HSD17B1…
	C3=CACTTTG_MIR520G_MIR520H	Liver	C3	X5LvsW5L	CACTTTG_MIR520G_MIR520H	212	0.420087	2.13721	1.37824e-09	9.64766e-09	3.36642e-09	3541	tags=42%, list=24%, signal=33%	ATXN1/UNKL/SLC1A2/CCDC73/HIF1A/ARMC8/VLDLR/MAT2A/PLCB1/SLF2/USP9X/MAPK9/TBX3/TP53INP2/ENC1/MEF2D/KMT5B/PRKAR2A/TNRC6A/CHUK/MSANTD4/ABCA1/YPEL2/MACF1/ARAP2/KPNA3/TRIM33/TGOLN2/THRA/OTUD4/PAPOLG/BRD1/TBL1X/TRPS1/ZBTB6/OGA/PCDHAC2/AFF4/KPNA1/IGF2BP1/NSD2/CHD9/NCOA3/PCYT1B/DMTF1/TMTC2/NLK/SOCS6/ZFP91/TMEM168/TCERG1/NIN/RABGAP1/EFNB1/ARID4B/GBF1/MIPOL1/EBF3/SATB2/FNDC3A/MAGI2/APBB2/HMGB3/SLC30A3/AHCTF…
	C3=MIR3679_3P	Liver	C3	X5LvsW5L	MIR3679_3P	146	0.463385	2.22943	1.38614e-09	9.68218e-09	3.37847e-09	2645	tags=38%, list=18%, signal=32%	SIK2/FUBP1/OSBPL3/HYCC2/CTNNA2/MED23/AKAP13/CLTC/BCL9/LONRF3/KMT2A/SMAD2/INTS6/NAA15/NCOA1/VPS13D/ZFP36L1/TNRC18/PLEKHA1/MEF2A/JADE3/KLF7/ZDHHC17/CACNA1C/SOCS4/PPM1B/KPNA1/NCOA2/XPR1/MCTP2/ZNF148/NSD2/HIPK1/PARD6B/AAK1/FST/STXBP5/ELMOD2/MTAP/TRIM44/RC3H1/NFAT5/MARCHF7/ZNF217/ARHGAP19/HAUS6/FRMD4A/RO60/NALF2/UGT8/MKLN1/MSL1/GLIS3/OTUD7B/U2SURP/HACD1
	C3=MIR224_3P	Liver	C3	X5LvsW5L	MIR224_3P	161	0.450927	2.20909	1.44661e-09	1.00829e-08	3.5183e-09	2672	tags=39%, list=18%, signal=32%	CBLL1/CCDC186/TNRC6B/ZNF704/ATXN1L/PHIP/FHIP2A/ATF7IP/RABEP1/KIF7/CNOT6L/COL5A2/SMAD2/WDFY3/FEM1C/ZBTB20/INO80D/LMO7/FMR1/STK4/MYEF2/GARRE1/UBR3/PTPN11/PLIN4/KPNA4/SLC4A7/RAB14/ATXN7/WWTR1/ZBTB6/SLC12A6/CCSER2/RAP2A/ETV1/SYNJ1/NSD2/LZIC/FST/TTF2/AMMECR1L/BEND4/RFX7/ZMAT3/NFAT5/TAOK3/ZC3H7A/USP8/CSNK1A1/PIK3CA/GOLGA1/SMURF2/RAPGEF6/SCAF11/RBM47/STAG1/AMMECR1/FLRT3/CADM1/MEF2C/SHOC2/CSTF2T
	C3=MIR199B_5P	Liver	C3	X5LvsW5L	MIR199B_5P	161	0.450641	2.20768	1.49112e-09	1.03709e-08	3.6188e-09	4049	tags=50%, list=27%, signal=37%	CELF2/HYCC2/ZNF704/HIF1A/FER/ANK3/TMEM245/RALGAPA1/SLF2/FZD4/ARHGAP21/AKAP1/ZBTB20/BLTP1/INO80D/ADD3/NAA40/ABCA1/TPR/KPNA4/IPO8/ATXN7/AP1G1/EIF5B/SACS/CLEC2D/PPFIBP1/KDM3B/HSPA5/CLCN3/MARCHF8/SOS2/SUN1/WAPL/MICAL3/RAD23B/LIN7C/NLK/CEP350/BEND3/WDR76/RNF38/DENND6A/GSK3B/MARCHF7/PAXBP1/RASSF3/ARHGAP12/MYRF/RBM47/CRYBG3/FLRT3/SHOC2/PI4KA/AGAP1/USP31/CECR2/RFX3/VPS26A/HMCN1/CREBRF/BICC1/SIRT1/PDE4D/T…
	C3=MIR1290	Liver	C3	X5LvsW5L	MIR1290	240	0.396944	2.06373	1.58339e-09	1.09892e-08	3.83454e-09	3811	tags=41%, list=25%, signal=31%	CBLL1/EFNA5/P2RY1/EHHADH/VIRMA/ATP7B/CAPN2/CLOCK/PHF6/ZDHHC21/PICALM/ITGA4/PRKACB/ATF7IP/ANKRD13C/RNF19A/MAP3K2/LRRTM3/ONECUT2/MSI2/SKIC3/CPEB2/ZDHHC5/PDS5A/REST/PREX2/SYNPO2/KDM5A/CHUK/PLEKHH1/MALT1/RORA/GARRE1/TTBK2/SEMA6A/SLC4A7/USP38/BPTF/INVS/SP1/ZBTB6/USP49/EPC2/SOCS4/GANC/COG5/TRDMT1/ZNF292/RICTOR/JARID2/CERKL/BEND4/ZNF569/RAB18/ETV3/BEND7/MMUT/RSBN1L/ACKR4/GOLGA1/ACVR2A/TMEM184A/ARID4B/RA…
	C3=CTATGCA_MIR153	Liver	C3	X5LvsW5L	CTATGCA_MIR153	205	0.414824	2.10318	1.61355e-09	1.11747e-08	3.89926e-09	4112	tags=43%, list=27%, signal=32%	CELF2/SLC1A2/TNRC6B/MAT2A/BTBD7/JAG1/GLCCI1/PLCB1/UBR1/SLC4A4/MAPK4/CLTC/PDS5A/TP53INP2/FEM1C/ZNRF2/LARP1/CMIP/ARL4A/GCA/ZNF518A/APC/LRP12/MAPK1IP1L/OTUD4/ZFYVE9/BPTF/NAV2/KMT2D/CLCN5/CCSER2/BMPR2/QKI/TES/ZCCHC14/ROBO2/NUP58/SEPTIN11/KANSL1/DOT1L/TMEM168/RABGAP1/ROCK2/TRAK2/ANK1/TGFBR2/GMCL2/ACTN4/PTCH1/DCP2/TBC1D19/NAA50/PRDM2/FAM210B/SLC30A3/HLCS/MIER3/CTDSPL2/OSBPL6/CDK13/RYR2/DLGAP2/ZNF609/KL…
	C3=MIR4324	Liver	C3	X5LvsW5L	MIR4324	249	0.394739	2.06897	1.63364e-09	1.12898e-08	3.93944e-09	3455	tags=41%, list=23%, signal=32%	CPNE5/TLN2/ADAM10/RAB39B/TMEM245/AP4E1/GLCCI1/ZFHX4/ERBB3/BLTP3A/DMXL1/CAMSAP2/HNF1B/MYCBP2/CPEB2/IDE/SECISBP2L/MIA2/CTAGE6/CTAGE15/TNPO1/HOMER1/TENT4B/TNKS/NAA15/EML4/APPBP2/GIGYF2/ZNF281/CHD1/BDP1/IRS1/RBBP5/UBR3/API5/CREB1/PUS10/FBN1/HTT/USP33/FAM107B/WASHC4/CCSER2/TNRC6C/ZNF646/MTUS1/NRIP1/APPL1/NCOA3/LIN28A/LATS2/ELMOD2/STK10/CEP350/BEND4/THRB/TCERG1/KHNYN/RTN4RL1/RSBN1/NRP1/DDHD1/RBM41/TRAK…
	C3=MIR761	Liver	C3	X5LvsW5L	MIR761	211	0.406695	2.06529	1.63837e-09	1.12985e-08	3.94247e-09	3694	tags=44%, list=25%, signal=34%	CMTM4/SEC24C/PURB/PHF6/PIK3CB/PROX1/KIF7/BTAF1/NEO1/AKAP13/MECOM/EXOC2/TNPO1/TRAF3/NAA15/LARP1/ZBTB20/ACSL1/KIF13A/USP24/CPEB4/TAOK1/IRS1/RUBCN/PGGT1B/GARRE1/KBTBD2/TGOLN2/PDE5A/RAB14/NSD1/LUZP1/PRR14L/MYO1D/CBL/SLC25A25/MAPK8/MAPK1/KPNA1/QKI/PLA2G3/CLASP1/KCNC4/UBE4A/KCNC2/FAM20B/TANC2/COG5/RALGAPB/ZBTB39/DMXL2/MTCL2/AMMECR1L/RC3H1/SLC36A1/GCC2/PHF20L1/F8/GSK3B/PAN2/IPO11/MBLAC2/ATP8A1/NAA50/OXR…
	C3=MIR512_3P	Liver	C3	X5LvsW5L	MIR512_3P	95	0.525942	2.36344	1.76086e-09	1.21176e-08	4.22827e-09	3915	tags=58%, list=26%, signal=43%	ATXN1/GON4L/ERBB3/RABEP1/PTPN4/LRRC8B/PPARA/ZFR/FEM1C/KAT6A/PRKAR2A/PXYLP1/ABHD18/IL6ST/JMJD1C/PPP4R3B/MAST4/SPOP/ATXN7/CUX1/SLAIN2/DYRK2/TNKS2/CAPRIN2/ARL5B/ABL2/TANC1/HPRT1/MARCHF8/ESRP2/PCYT1B/CUBN/QSER1/SNRNP200/THRB/RNF38/FAT4/GXYLT1/ZNF12/CDK19/HLF/MAPK10/PDIK1L/ADAMTSL3/ZFHX3/BICC1/CYP2U1/FOXK2/ZDHHC3/PHACTR4/SFMBT1/NFIB/MLLT6/CYSTM1/CCDC6
	C3=MIR34C_5P	Liver	C3	X5LvsW5L	MIR34C_5P	234	0.401904	2.08163	1.82034e-09	1.25005e-08	4.36187e-09	3409	tags=38%, list=23%, signal=30%	NOTCH1/SHISA7/PURB/CLOCK/ANK3/KIAA1217/JAG1/ZFHX4/FOXN2/ZBTB9/PPP2R3A/XPO5/ABR/VCL/CREB3L2/ZBTB20/EML5/ACBD3/ACSL1/DNAJC16/ANKRD52/MAP2K1/ZNF281/ZMYND11/NCEH1/KDM5D/JAKMIP1/GOLPH3L/ZMYM4/SLC4A7/TNRC18/LYST/ZDHHC17/ZNF644/ATMIN/UBP1/MDM4/ACSL4/TPPP/CACNA1C/GMFB/SNTB2/SYNJ1/CLCN3/ZYG11B/TANC2/AHCYL2/STX17/MTCL2/FAM167A/DNM1L/PDXK/CNOT6/ZNF551/CYREN/SUCO/PPP1R16B/RTN4RL1/EPS15L1/ARID4B/BCL2L13/POGZ/…
	C3=ACACTAC_MIR1423P	Liver	C3	X5LvsW5L	ACACTAC_MIR1423P	124	0.489285	2.28363	2.05814e-09	1.41037e-08	4.92129e-09	2994	tags=44%, list=20%, signal=36%	SIK2/RERE/PURB/ANK3/EDEM3/ZBTB41/BTBD7/ATF7IP/ATP2A2/XPO1/CPEB2/GTF2A1/KMT2A/TP53INP2/HECTD1/EML4/KDM6A/TAOK1/PCGF3/APC/TIRAP/FNBP1L/UTY/LCOR/BACH1/C9orf72/TRPS1/ACSL4/BRWD3/SMG1/STAM/AFF1/IRAK1/RICTOR/CRK/SUCO/DCUN1D4/ROCK2/ZNF217/ACVR2A/SGK1/STRN3/ANKRD11/FMNL2/FNDC3A/AFF2/ITGAV/PUM1/SGMS1/ADCY9/TAB2/CSTF3/BMAL1/CCNT2/CFL2
	C3=MIR29B_2_5P	Liver	C3	X5LvsW5L	MIR29B_2_5P	197	0.420706	2.11368	2.09609e-09	1.43336e-08	5.00151e-09	3501	tags=43%, list=23%, signal=34%	BBX/RIC1/ARMC8/GK/KLHL18/EDEM3/UHMK1/SLC4A4/RYBP/FHIP2A/RNF19A/POLR3A/ONECUT2/KIAA1549/ZBTB43/WDFY3/TNKS/ARFGEF2/ZNRF2/ZBTB20/NET1/ACSL1/MYOCD/YPEL2/STX16/KDM4A/CD2AP/GOLPH3L/THRA/DYNLL2/PUS10/TBL1X/TBL1Y/EIF5B/FBN1/PPM1B/USP48/LPGAT1/WNK1/UBE4A/DNAJC21/CBFA2T2/TCERG1/RAB18/RUNX1T1/CIT/PHF20L1/TLK1/VANGL1/RANBP9/SMURF2/ALG2/BTBD10/RBMS3/CTNNA1/RALBP1/OXR1/FRMD6/CARM1/HIC2/VEGFA/PTCD3/NAA30/PHF21A…
	C3=MIR2682_5P	Liver	C3	X5LvsW5L	MIR2682_5P	103	0.510731	2.31771	2.11613e-09	1.44403e-08	5.03874e-09	2503	tags=40%, list=17%, signal=33%	NDRG1/CELF2/BACE1/ATAD2B/PHF6/MAPK4/CAMSAP2/PTPN4/TMCC3/MYCBP2/NCOR1/MTDH/ATP6V0A2/ARID2/NHSL1/MAPK1IP1L/JAKMIP1/HMBOX1/ARID1B/LYST/PLEKHA1/CBLB/CREB1/MIDEAS/CALN1/DENND1B/ZNF597/AHCYL2/MTCL2/DLAT/FAM219A/THRB/NFAT5/GSK3B/MTCL1/APOB/DLG1/FBXO45/PRKAA2/CDK19/PUM1
	C3=MIR6766_3P	Liver	C3	X5LvsW5L	MIR6766_3P	134	0.47571	2.24516	2.12223e-09	1.44516e-08	5.0427e-09	3978	tags=49%, list=26%, signal=37%	ROR1/SNRK/ZNF704/CLOCK/ARMC8/PRDM16/UBE3A/FAM199X/BTBD7/UBR1/CRLF3/AKAP13/MECOM/KIAA1549/LGALSL/BICRAL/MEF2D/SLK/RPRD2/ANKRD52/FHIP1B/IFT70A/TNRC18/LPP/OCRL/FOXJ3/ZNF697/CDYL2/ASH1L/CLASP1/STRBP/HAS3/PIGG/ELMOD2/NR2C2/THRB/ANKRD44/GXYLT1/TGFBR2/RBMS3/ZBTB18/RASSF3/FAM210B/PRKAA2/ARHGAP26/MIER3/ZEB2/TSPAN2/CHD7/GRAMD1B/SSBP2/SH3D19/CGNL1/CXXC4/PDE4D/DCBLD2/TSC22D2/SLC39A10/CERT1/ABHD13/ERG/PARD3/P…
	C3=MIR1183	Liver	C3	X5LvsW5L	MIR1183	113	0.493082	2.2603	2.33821e-09	1.58891e-08	5.54428e-09	2757	tags=41%, list=18%, signal=33%	ADAM10/SHTN1/EHD4/EDEM3/CDKL5/OSBP2/LGALSL/HECTD1/RELCH/TASOR2/UBR3/HIPK3/MED13L/PAPOLG/PAG1/GTF2E1/FOXJ3/PPM1B/RAB11FIP2/TENM3/DNMT3A/TANC2/TAF2/DIP2B/TRIM5/RFX7/RSBN1/GSK3B/DESI2/PIK3CA/MAGI3/WDR47/MON2/STAG2/TTC14/DONSON/MMGT1/PSD3/ITGAV/KLF3/ZBTB21/ANKIB1/EIF3J/FERMT1/GRID2/JAKMIP2
	C3=MIR6881_3P	Liver	C3	X5LvsW5L	MIR6881_3P	166	0.441594	2.1767	2.40338e-09	1.62979e-08	5.68694e-09	4157	tags=48%, list=28%, signal=35%	ATXN1/PBX1/CCDC186/UBN2/ROR1/RBFOX2/STON2/ZNF704/HMGXB4/XPO4/SETX/ZDHHC21/SERINC5/AFDN/MED23/MYCBP2/ZBTB20/BRWD1/FEM1B/ZNF420/NAA40/UGGT1/KIF5B/VPS37A/ZBTB34/LYST/LPGAT1/PPHLN1/TANC1/FN3KRP/ATRNL1/LIN54/AFF1/MIB1/DNAJC21/DELE1/BRCC3/SYPL2/CNOT6/EFNB1/RBM41/SPN/ACKR4/ANTXR2/CHST2/RBMS3/SGMS2/PLXNA4/PAXBP1/RAET1E/PABIR2/ARHGAP26/CREG1/MEF2C/DIO2/MAPK10/TRMT1L/SH3D19/MRE11/AGO1/IKZF5/WRN/FOXJ2/EEIG2…
	C3=MIR5683	Liver	C3	X5LvsW5L	MIR5683	207	0.412421	2.08961	2.47205e-09	1.67287e-08	5.83727e-09	3793	tags=47%, list=25%, signal=36%	SLC30A7/ZKSCAN8/SNRK/DIS3/VLDLR/PJA2/ITGA4/BICD2/ZNF608/RYBP/ATP2A2/AFDN/MAP3K2/ASAP2/ONECUT2/MAPK9/ENTPD7/PRPF40A/NCOR1/SYNPO2/INO80D/FMR1/MYEF2/ZBTB38/BFAR/RANBP2/TAOK1/BPTF/STAU2/EEA1/ATXN7/KHSRP/GFOD1/KCTD21/CSPP1/PCDHAC2/PPM1B/MINK1/LMBRD1/IQSEC3/PCM1/DENND1B/MTMR1/CCDC141/MGA/AFF1/SHROOM3/RHOBTB3/DIP2B/COLGALT2/CNOT6/CYB5R2/KAT6B/RSBN1/NCKAP1/RIC8B/TUBB1/SH3RF1/NECAB1/RO60/NAV1/RBMS3/HSD17B…
	C3=MIR3059_5P	Liver	C3	X5LvsW5L	MIR3059_5P	264	0.385307	2.0287	2.70328e-09	1.82555e-08	6.37002e-09	3592	tags=41%, list=24%, signal=32%	PBX1/UBN2/RBFOX2/DIS3/TNRC6B/ZNF704/HMGXB4/MED13/XPO4/GOLGA4/YY1AP1/SETX/ERBB3/ZNRF3/SS18/SLC22A5/BLTP3A/ATP2A2/PKNOX2/FZD4/A1CF/RREB1/RAP2C/SSH2/ABR/TRAF3/LARP1/ZBTB20/BRWD1/ACSL1/ZNF420/NAA40/USP34/VTI1A/UGGT1/CCN4/MED13L/KIF5B/VPS37A/USP38/RAB33B/LYST/ANKRD17/AP1G1/GSPT1/PDCL/ASPH/LPGAT1/PPHLN1/PCNT/FN3KRP/ANKRD28/CRACR2A/RUNDC3B/UBE4A/DNMT3A/MIB1/MAP4K5/RBM15/DEPTOR/WDR76/SYPL2/RUNX1T1/EPM2A/…
	C3=MIR4760_5P	Liver	C3	X5LvsW5L	MIR4760_5P	164	0.444418	2.191	2.83724e-09	1.91205e-08	6.67186e-09	2603	tags=35%, list=17%, signal=30%	PPM1K/HCFC1/PEX1/AASDH/DIS3/ZNF704/BPNT2/PTAR1/PARG/CTNND1/GOLGA3/XRN1/NEK7/LRRC31/TENT4B/ZBTB20/USH2A/ACOX1/CHUK/ARID2/TJP1/RNF6/NR3C2/SLC4A7/LHFPL2/LATS1/ATR/GALNT4/POC1B-GALNT4/TNKS2/ARL5B/ETV1/ZNF148/DENND1B/NPEPPS/ZFP91/RHOU/GK5/GOPC/RSBN1/CCNY/KIF2A/PIK3CA/PABPC4L/POLI/GMCL1/MINDY2/PITRM1/DEK/YES1/FAM210B/PSD3/MOB1B/FGD6/FNDC3B/YME1L1/PTPN21/MBNL2
	C3=GTGCCAA_MIR96	Liver	C3	X5LvsW5L	GTGCCAA_MIR96	285	0.376041	1.99252	2.84787e-09	1.91525e-08	6.68301e-09	4140	tags=42%, list=28%, signal=31%	ATXN1/CELF2/USF3/SLC1A2/ABAT/ZNF704/ZBTB41/ZFHX4/SLC22A5/SLF2/AKAP1/CTNND1/KPNB1/BICRAL/KMT2A/SLC25A42/PRKCE/CREB3L2/BRWD1/SOX5/MAP2K1/OGT/KRAS/CPEB4/ABCA1/IRS1/RAB23/JMJD1C/CRKL/SEMA6A/ZFP36L1/LCOR/KLHL7/CASP2/LUZP1/CEP170/ZDHHC17/MTOR/TBL1X/NIPBL/MTMR12/ADCY6/CACNA1C/MECP2/SLC25A25/ARHGAP24/MAB21L2/OXSR1/CEP192/IGF2BP1/SEPTIN11/GRM1/CAV1/EDEM1/JPT2/DLAT/RICTOR/HOOK3/SYPL2/ARHGEF12/MAP3K3/SCYL3/…
	C3=MIR8068	Liver	C3	X5LvsW5L	MIR8068	343	0.357715	1.93637	2.90194e-09	1.94759e-08	6.79586e-09	3532	tags=36%, list=24%, signal=29%	ZNF207/TRIO/ROR1/NT5C2/RBFOX2/SLC1A2/ZNF507/TNRC6B/PURB/FER/ITGA4/GTF3C3/TMEM123/BLOC1S6/SLC22A5/SSPN/HNF1B/PTPN4/ATP6V1A/TNPO1/KLHL28/INTS6/TTC3/NCOR1/ZBTB20/ATP6V0A2/NACC2/TMOD3/RBPJ/POU2F1/MAP3K15/MCC/NT5DC1/ABITRAM/WNT5A/FAM168B/RORA/NBEAL1/SPOP/LCOR/EPHA7/HLTF/ANGEL2/IQUB/ELK4/PKD2/FBN1/CACNA1C/MECP2/CCSER2/SLX4/TBC1D8B/ACSM3/MAP4K3/HDAC4/ATP2B4/LDLRAD3/DNMT3A/ZFP3/NLK/PDZD2/TMEM168/ZNF280D/…
	C3=MIR586	Liver	C3	X5LvsW5L	MIR586	239	0.396499	2.06153	2.9783e-09	1.99473e-08	6.96034e-09	4015	tags=44%, list=27%, signal=33%	MYNN/CCDC186/P2RY1/SLC1A2/CFLAR/MTX3/SETX/KIF1B/PLCB1/GABPA/UBR1/SLF2/CDC42BPA/BTAF1/CTNNA2/CLTC/CPEB2/GALNT1/ZFR/TNPO1/SP3/VCL/DNAJB14/C1GALT1/FBXW7/MYOCD/CPEB4/ABCA1/SLC44A1/KPNA3/MED12L/CD2AP/TRIM33/LMBR1/INPP5E/SPTLC3/AGPS/FAM133B/AFF4/DICER1/PCM1/ZNF148/DENND1B/SNAI2/SEPTIN7/RSF1/TANC2/VPS35/RBL2/NCK1/DNM1L/NSMAF/BEND4/TMEM168/IL18R1/RSBN1/GTPBP10/KHDC4/LRRC8D/STK38/RANBP9/ATP8A1/CPNE3/PRKD1…
	C3=MIR6882_5P	Liver	C3	X5LvsW5L	MIR6882_5P	153	0.454944	2.19743	3.0588e-09	2.04443e-08	7.13378e-09	2646	tags=41%, list=18%, signal=34%	CGN/HYCC2/CHD6/RYBP/XPO1/CDC42BPA/GTF2A1/XRN1/KAT6A/DLST/ZBTB20/SCAF8/KDM5A/HGF/TFDP1/SPOPL/SIPA1L1/CFAP97/EFR3A/MEIS2/PHC3/BRD1/LSM11/ATRN/FAM107B/PTPRB/MAPK1/PLXNA1/SLMAP/TANC1/DICER1/NRIP1/NEDD1/PARD6B/STXBP5/DIP2B/HOOK3/MSL2/WDR76/LTN1/CNOT6/RASA2/ETV3/GOLGA1/ZMYM1/ARID4B/MINDY2/DDX3X/CEMIP2/SEMA6D/REPS2/SKIL/BHLHE22/MITF/EIF4G2/ARIH1/PUM1/KIF13B/FLRT3/FAM120A/MEF2C/ANKIB1
	C3=ACTGCCT_MIR34B	Liver	C3	X5LvsW5L	ACTGCCT_MIR34B	207	0.410658	2.08068	3.26156e-09	2.17549e-08	7.59109e-09	4293	tags=47%, list=29%, signal=34%	NOTCH1/ZNF207/CELF2/HYCC2/SHISA7/PURB/MED13/MAT2A/JAG1/TCF12/MARCHF6/MAPK4/BCL9L/ITSN1/AKAP1/TMCC3/MYCBP2/DIP2C/ADGRL1/TRIM2/MTDH/ACSL1/ARID2/TAOK1/BRD4/JAKMIP1/COL12A1/HMBOX1/ARID1B/PAPOLG/LRP6/PLEKHA1/RAB14/CREB1/OCRL/IQGAP2/MECP2/MIDEAS/ARL5B/MAPK1/RAB10/ZNF148/STRBP/GRM1/AHCYL2/MTCL2/FAM219A/THRB/IRF6/CNOT4/CNOT6/SUCO/NFAT5/RIC8B/MTCL1/ARID4B/FRMD4A/NAV1/NAA50/ZMYM3/VEGFA/MOB1B/MITF/NDST1/PIA…
	C3=ATTACAT_MIR3803P	Liver	C3	X5LvsW5L	ATTACAT_MIR3803P	94	0.525856	2.35406	3.51133e-09	2.3373e-08	8.1557e-09	3291	tags=51%, list=22%, signal=40%	ZNF207/RBM26/FIGN/RAB21/ZNF800/LARP4/LRRTM3/LUC7L2/EP300/ZBTB20/KDM6A/CPEB4/CUL5/KBTBD2/UBR3/UTY/LCOR/TRPS1/USP49/EPC2/TPPP/BIRC6/APAF1/YTHDF3/FAM167A/RC3H1/LTN1/CNOT4/ZNF423/BCOR/RANBP9/GID4/PAX8/FNDC3A/STAG2/HMGB3/EIF4G2/ITGAV/DYRK1A/MEF2C/CSTF3/PCDH19/BMT2/STYX/WDR26/PHTF2/BMI1/SP4
	C3=GGGACCA_MIR133A_MIR133B	Liver	C3	X5LvsW5L	GGGACCA_MIR133A_MIR133B	187	0.420006	2.09211	3.55966e-09	2.36463e-08	8.25106e-09	2575	tags=33%, list=17%, signal=27%	AKAP9/CREBZF/AKAP10/BCL2L2/GAPVD1/RAP2C/MECOM/MYCBP2/CLTC/SECISBP2L/TRIM2/DLST/ACVR1B/NCOA5/SLC19A2/CARF/NAA40/RANBP2/AGBL5/IL6ST/AVL9/PPP4R3B/DDX3Y/HMBOX1/RAB14/NAB1/BACH1/ADGRB1/ACSL4/CBL/MIDEAS/SLC25A25/MINK1/LPGAT1/THADA/CHKB/PREX1/MTCL2/YTHDF3/ZFP91/DIP2B/DLG5/RTN4RL1/NFAT5/STK3/PCDHGA7/RAB11FIP1/SEMA5B/DDX3X/KIAA0040/YES1/RAPGEF6/PAPSS1/PCDHGC4/HIC2/ZMYM3/SENP1/FAM117B/FAM118A/USP6/USP32
	C3=MIR154_3P	Liver	C3	X5LvsW5L	MIR154_3P	91	0.527506	2.33365	3.64424e-09	2.41359e-08	8.42189e-09	3460	tags=54%, list=23%, signal=42%	NEK4/KIAA1217/ANKRD50/KIF1B/ASAP2/ZNF780A/AGFG1/TNPO1/SP3/ATF2/ZNF281/USP34/TASOR2/CBLB/RP2/MTMR12/PPM1B/ADGRL2/CEP192/APPL1/ATL3/NLK/PDZD2/TUT7/CAMSAP1/ZC3H7A/DCUN1D4/CNKSR3/CHKA/MAGI2/CARNMT1/LRCH1/REPS2/ATP8B1/MOB1B/ZEB2/PUM2/MTMR10/DYRK1A/RBM11/STYX/AZIN1/LRRCC1/EVI5/ABTB2/TMEM67/SIRT1/PDE4D/CALCOCO1
	C3=MIR580_3P	Liver	C3	X5LvsW5L	MIR580_3P	181	0.427224	2.12629	3.64818e-09	2.41359e-08	8.42189e-09	2658	tags=31%, list=18%, signal=26%	ICE2/USF3/PEAK1/ZNF704/HIF1A/CLOCK/ZDHHC21/GABPA/SESTD1/ATF7IP/ICMT/CAMSAP2/BTG1/KPNB1/GPR155/SLK/ZBTB20/RBL1/ASAP1/SPART/ABCA1/ABI1/PGGT1B/PAG1/CEP85L/CREB1/ELK4/PTPRB/KPNA1/ZNF148/NSD2/STRBP/TRAM2/PDE4DIP/AAK1/FNIP1/CILK1/FRY/CEP41/TOGARAM1/GOPC/NECAB1/ELP4/DNAJC10/CDC37L1/CPNE3/MINDY2/DCP2/YES1/CPD/PSD3/DLG4/KBTBD6/STAG1/MOB1A/CTDSPL2/MFSD4A
	C3=MIR6508_5P	Liver	C3	X5LvsW5L	MIR6508_5P	303	0.367482	1.96678	3.68392e-09	2.43228e-08	8.48713e-09	3683	tags=40%, list=25%, signal=31%	EIF2AK3/USF3/FICD/GPATCH2/GPATCH2L/MAML3/BPNT2/PTAR1/SERINC5/TCF12/BLOC1S6/SSPN/ICMT/ONECUT2/RAP2C/KLHL20/TNPO1/XRN1/KMT2A/TP53INP2/NID2/LRBA/PEX11A/SLC12A2/INTS14/TGS1/ARID2/AHR/SRCIN1/PCGF3/RORA/APC/ZNF652/MED13L/IPO8/HEATR6/PAG1/CBLB/ATXN7/KLHL7/LPP/OCRL/RAB1A/TBL1X/SIX5/TRPS1/USP49/GOLIM4/CEP97/ATRN/SLC26A2/CORO1C/CCSER2/KPNA1/NCOA2/CELF1/NETO2/XPR1/BRWD3/RAB10/SEC24D/TANC2/MIB1/RHOBTB3/DLG5/…
	C3=ATAAGCT_MIR21	Liver	C3	X5LvsW5L	ATAAGCT_MIR21	113	0.489758	2.24506	3.71662e-09	2.4489e-08	8.54513e-09	3662	tags=49%, list=24%, signal=37%	FUBP1/ARID1A/TNRC6B/ZNF704/PURB/JAG1/GLCCI1/YAP1/PBRM1/GATAD2B/LEMD3/AP1AR/PPARA/TRAPPC8/SOX5/RPS6KA3/DNAJC16/AGO2/UBR3/KLHL42/PLEKHA1/BRD1/KRIT1/ARHGAP24/CRIM1/WWP1/UBE4A/RMND5A/FBXO11/MTAP/THRB/ZNF654/ZNF367/RNF111/YOD1/TGFBR2/GID4/PELI1/NAA50/STAG2/CHD7/SRSF3/ACBD5/TIMP3/ADGRG2/CREBRF/NF2/JPH1/CPEB3/MPRIP/RNFT1/TRPM7/FCHO2/BTBD3/NFIB
	C3=MIR6719_3P	Liver	C3	X5LvsW5L	MIR6719_3P	105	0.507168	2.30769	4.13077e-09	2.7163e-08	9.47816e-09	2270	tags=38%, list=15%, signal=33%	SMARCAD1/BMPR1A/RIF1/BICD2/DENND4A/CNOT6L/MAP3K2/MICAL2/GTF2A1/TRAF3/ATP6V0A2/KDM6A/SEL1L/SLC19A2/WDR7/TEX2/LRAT/VTI1A/BRD3/KMT2E/NAB1/NIPBL/GSPT1/TRPS1/GMFB/SLC35A3/TTF1/ENPP5/MGA/COG5/FNIP1/PATL1/RICTOR/NR2C2/ARRB1/VANGL1/ANTXR2/XRCC2/XPNPEP3/DEK
	C3=MIR509_5P	Liver	C3	X5LvsW5L	MIR509_5P	151	0.449278	2.17088	4.28594e-09	2.80699e-08	9.79462e-09	3975	tags=48%, list=26%, signal=35%	ATAD2B/HYCC2/FIGN/EHD4/ANKRD50/PICALM/PROX1/HNF1B/HACD3/RAP2C/AGFG1/BTG1/TNPO1/CDC14A/INO80D/ACBD3/SPOPL/FAM168B/SYNJ2BP/KDM4A/GID8/MED13L/IPO8/KIAA0232/ATXN7/CHRNE/GFOD1/EIF5B/CORO1C/CCSER2/GMFB/EPB41/CSTF2/PSTPIP2/G3BP2/WAPL/JARID2/SNX27/TOGARAM1/NFAT5/ZNF423/POLR3F/DENND6A/KHDC4/GOLGA1/RHOT1/ESRRG/C5orf24/RNGTT/CLSPN/TMEM209/PTPRZ1/ZPLD1/NFXL1/PPM1F/HSPA9/ZHX1/FGF2/TET1/SLC38A9/GALC/OGFRL1/CAL…
	C3=MIR6715B_5P	Liver	C3	X5LvsW5L	MIR6715B_5P	200	0.414892	2.09618	4.28542e-09	2.80699e-08	9.79462e-09	3847	tags=44%, list=26%, signal=34%	CREBZF/BTBD7/REEP3/ZNF608/TLN1/FAT1/TMEM64/BCL7A/WDFY3/KANK1/LANCL2/PRKAR2A/DLST/ACVR1B/ESYT2/RBPJ/BRWD1/TFDP1/MCC/HP1BP3/SEH1L/TSHZ2/SLC44A1/MLEC/GNPDA1/HIPK3/KPNA4/PLEKHA1/ATXN7/ZDHHC17/CREB1/TRPS1/EIF5B/MIDEAS/PPM1B/DNMBP/CLCN3/PDE7A/ROBO2/PAFAH1B1/KANSL1/RMND5A/UBE3C/CAV1/CAST/NMNAT2/FAM167A/UBE4B/JARID2/ZNF436/TOGARAM1/TAOK3/RASA2/RSBN1L/MTCL1/SIPA1L2/MINDY2/HNF4G/SNX30/FZD1/SENP8/QRICH1/ZEB…
	C3=MIR216B_3P	Liver	C3	X5LvsW5L	MIR216B_3P	117	0.488759	2.26014	4.30153e-09	2.81154e-08	9.81051e-09	2559	tags=38%, list=17%, signal=31%	RPS6KA5/EIF2AK3/FIGN/RAB39B/BMP2K/UHMK1/KIAA1217/ATF7IP/ATP6V1A/CTNNA2/CTNND1/ZNF605/LMLN/TENT4B/CHUK/CUL5/TAOK1/KDM6B/PURG/FGD4/RAB14/ID4/SLAIN2/ETNK1/FBN1/BRWD3/PAFAH1B1/KDM2A/TANC2/QSER1/CEP350/RPGR/PHKA1/CNOT6/GXYLT1/RSBN1L/SNX30/PABIR2/PPP1CB/PRDM2/C2orf49/XPO7/ARIH1/POTEA
	C3=MIR6804_3P	Liver	C3	X5LvsW5L	MIR6804_3P	83	0.543629	2.36483	4.38138e-09	2.85799e-08	9.97259e-09	4093	tags=54%, list=27%, signal=40%	ZNF704/MBD2/ATXN1L/KLHL18/EDEM3/PUS7/PTPN4/MICAL2/REV3L/PRKCE/ACBD3/SAMD12/RRAS2/NCOA1/KBTBD2/IPO8/ELFN2/C9orf72/SEPTIN9/SNTB2/SNAI2/DNMT3A/WAPL/EDEM1/SLC36A1/MAP4K4/APBA1/MOB1B/FNDC3B/PPP4R1/ADNP2/PLPPR4/SORCS1/PHACTR3/YWHAZ/YWHAG/SDE2/BCORL1/C12orf4/CACNA2D2/PLS3/ADCY5/PDE8A/DAAM1/MXI1
	C3=MIR487A_3P	Liver	C3	X5LvsW5L	MIR487A_3P	92	0.529891	2.35486	4.73811e-09	3.08451e-08	1.0763e-08	3460	tags=54%, list=23%, signal=42%	NEK4/KIAA1217/ANKRD50/KIF1B/ASAP2/ZNF780A/AGFG1/TNPO1/SP3/ATF2/ZNF281/USP34/TASOR2/CBLB/RP2/MTMR12/PPM1B/ADGRL2/CEP192/APPL1/ATL3/NLK/PDZD2/TUT7/CAMSAP1/ZC3H7A/DCUN1D4/CNKSR3/CHKA/MAGI2/CARNMT1/LRCH1/REPS2/ATP8B1/MOB1B/ZEB2/PUM2/MTMR10/DYRK1A/RBM11/STYX/AZIN1/LRRCC1/EVI5/RGS14/ABTB2/TMEM67/SIRT1/PDE4D/CALCOCO1
	C3=MIR374B_3P	Liver	C3	X5LvsW5L	MIR374B_3P	129	0.477811	2.24524	4.94965e-09	3.20301e-08	1.11765e-08	3835	tags=50%, list=26%, signal=37%	CDK17/SEC24C/BMPR1A/UHMK1/FAM199X/PTAR1/BLTP3A/PROX1/CTCFL/DGKH/SMAD2/KLHL28/KANK1/C1GALT1/NAA15/HECTD1/TMOD3/INO80D/FBXW7/FMR1/SIPA1L1/ZBTB38/ZNF518A/TAOK1/ITGB1/UBR3/HIPK3/RAB14/RP2/PPIG/QKI/ARFGEF1/ASH1L/CLCN3/SEPTIN7/UBE4B/PTPRR/DSEL/DCUN1D4/TLK1/FAM135A/POGZ/NR2F2/VEGFA/KIF21A/DYRK1A/SH3BGRL2/RASSF10/VSNL1/GDPD4/IPO7/ZFHX3/NPTN/GAREM1/IKZF5/FBXL3/MTF1/CREB5/LRRK1/GAS7/KSR1/JRKL/LRRC1/SRPRA
	C3=MIR520F_3P	Liver	C3	X5LvsW5L	MIR520F_3P	183	0.426798	2.13355	4.94965e-09	3.20301e-08	1.11765e-08	3804	tags=47%, list=25%, signal=36%	CELF2/FIGN/TNRC6B/ARMC8/VLDLR/ANKRD50/FYCO1/PICALM/ZNF800/CAMSAP2/MAP3K2/ASAP2/ZFYVE26/LUC7L2/FMC1-LUC7L2/BICRAL/SMARCC2/KMT2A/CDKN1B/RBL1/SAMD12/ATF2/USP24/IL6ST/MED12L/SLC22A23/NFYA/SPOP/FGD4/LCOR/ATXN7/SP1/FBN1/KDM1B/CAPRIN2/ASH1L/DENND1B/DYNC1LI2/PRDM4/ADAM9/QSER1/NR2C2/ARID4A/RFX7/TET3/ZNF367/ZBTB37/ZKSCAN1/EXPH5/GXYLT1/DDHD1/ROCK2/YOD1/ARID4B/PKN2/FNDC3A/DENND5B/KIF26B/SLCO3A1/CDK19/RGL1/GL…
	C3=MIR544B	Liver	C3	X5LvsW5L	MIR544B	204	0.412132	2.08859	4.94028e-09	3.20301e-08	1.11765e-08	2512	tags=32%, list=17%, signal=27%	ADAM10/ARID1A/MMP24/ZNF704/AP4E1/FYCO1/ZNF322/BCL2L2/IPO9/ATP2B1/BLTP3A/DMXL1/FOXK1/SPG11/PPP2R3A/ALDH6A1/MYCBP2/SECISBP2L/KLHL28/HOMER1/TENT4B/INSR/STK4/ESYT1/IRS1/SLC44A1/PCGF3/UBR3/PPP4R3B/COL4A2/LPP/ELFN2/PSME3/HTT/USP33/WASHC4/RAB11FIP2/ZNF646/DICER1/ITGA1/NCOA3/MGA/SOS2/ELMOD2/ARNT/RAD54L2/THRB/MAP3K3/RBM41/TGFBR2/GMCL1/ESRRG/KIAA1671/HNF4G/CNNM2/XPNPEP3/PLXNA4/LIMD1/JAKMIP3/FBXO45/RGL1/EML…
	C3=MIR449C_5P	Liver	C3	X5LvsW5L	MIR449C_5P	120	0.473612	2.20167	5.1416e-09	3.32062e-08	1.15869e-08	4356	tags=53%, list=29%, signal=38%	NDRG1/CELF2/BACE1/ATAD2B/PHF6/MAPK4/CAMSAP2/PTPN4/TMCC3/MYCBP2/NCOR1/MTDH/ATP6V0A2/ARID2/NHSL1/MAPK1IP1L/JAKMIP1/HMBOX1/ARID1B/ZBTB34/LYST/PLEKHA1/CBLB/CREB1/MIDEAS/CALN1/DENND1B/APPL1/ZNF597/AHCYL2/MTCL2/DNM1L/FAM219A/THRB/NFAT5/GSK3B/MTCL1/APOB/DLG1/FBXO45/PRKAA2/CDK19/PUM1/ADD2/RFX3/AMER1/ZZZ3/PIK3C2A/YWHAZ/CEP55/MTF1/TASOR/PARD3/MARVELD2/MET/ATP11C/GAS1/DAAM1/TENT4A/TFDP2/SNIP1/MAN2A2/WIPF3/E…
	C3=MIR509_3_5P	Liver	C3	X5LvsW5L	MIR509_3_5P	150	0.449844	2.17111	5.41588e-09	3.49083e-08	1.21808e-08	3975	tags=48%, list=26%, signal=36%	ATAD2B/HYCC2/FIGN/EHD4/ANKRD50/PICALM/PROX1/HNF1B/HACD3/RAP2C/AGFG1/BTG1/TNPO1/CDC14A/INO80D/ACBD3/SPOPL/FAM168B/SYNJ2BP/KDM4A/GID8/MED13L/IPO8/KIAA0232/ATXN7/CHRNE/GFOD1/EIF5B/CORO1C/CCSER2/GMFB/EPB41/CSTF2/PSTPIP2/G3BP2/WAPL/JARID2/SNX27/TOGARAM1/NFAT5/ZNF423/POLR3F/DENND6A/KHDC4/GOLGA1/RHOT1/ESRRG/C5orf24/RNGTT/CLSPN/TMEM209/PTPRZ1/ZPLD1/NFXL1/PPM1F/HSPA9/ZHX1/FGF2/TET1/SLC38A9/GALC/OGFRL1/CAL…
	C3=MIR190B_5P	Liver	C3	X5LvsW5L	MIR190B_5P	89	0.531245	2.34176	5.49118e-09	3.53237e-08	1.23257e-08	2679	tags=44%, list=18%, signal=36%	CFLAR/TNRC6B/CLOCK/ZBTB41/DAG1/RCOR1/DMXL1/XPO1/ASAP2/MYCBP2/DOCK9/XRN1/TCF4/CDKN1B/TNRC6A/TRIM33/WDR44/LMBRD2/TRPS1/EPC2/TNRC6C/CPOX/SYNJ1/ZNF665/YTHDF3/RBL2/ZNF280D/PHF20L1/TBC1D14/MB21D2/STK35/FNDC3A/ROCK1/DENND5B/MYO5A/STT3A/SEC23A/CHD7/OSBPL6
	C3=AAAGACA_MIR511	Liver	C3	X5LvsW5L	AAAGACA_MIR511	179	0.425235	2.11389	5.74382e-09	3.6834e-08	1.28527e-08	2440	tags=35%, list=16%, signal=29%	ENPP4/RBM26/VIRMA/TNRC6B/MBD2/KLHL18/EDEM3/ZDHHC21/SS18/RNF19A/MAP3K2/RBM15B/ONECUT2/CLTC/BTG1/TRAPPC8/REV3L/PRPF4B/TRIM2/EML4/FMR1/TNRC6A/CAPRIN1/AGO2/EFR3A/MAPK1IP1L/DDX3Y/DNAJC13/LATS1/LPP/HLTF/ATRX/MINK1/QKI/ZCCHC24/CELF1/CRIM1/IGF2BP1/ROBO2/MIB1/NLK/VKORC1L1/MTAP/CEP350/SOST/ZNF654/CNOT4/MAP4K4/VAV3/RHOT1/ESRRG/PAX8/PELI1/SATB2/DDX3X/ZNF319/NAA50/DNAJB12/SEMA6D/CDK19/RGL1/HLF
	C3=MIR1303	Liver	C3	X5LvsW5L	MIR1303	185	0.424211	2.10904	5.7486e-09	3.6834e-08	1.28527e-08	3504	tags=43%, list=23%, signal=34%	ADRA1A/EFNA5/TNRC6B/FAN1/ZBTB41/FAM199X/TCF12/CAMSAP2/ALG10B/KATNAL1/DGKH/TNPO1/ZNF605/PRRC2C/TRAF3/ZNRF2/SAMD12/WDR7/AVL9/SEC24A/DOP1B/TRIM33/KLHL7/PMS1/BACH1/ZNF644/CAPN7/ZBTB6/ATRX/SLC30A4/NETO2/LTBP1/STRBP/NSMAF/FRS2/TCERG1/RSBN1/ERVFRD-1/SCYL3/RIC8B/ZNF217/PXDN/PTCH1/CD46/NAA50/SECISBP2/KBTBD6/PDIA3/PIK3C2B/PUM1/BLZF1/TAB2/DCK/P2RY14/EEF1AKMT3/SORCS1/FAM131A/UBXN2B/TCEANC/RNF152/PATZ1/EXOC6B…
	C3=CAGCACT_MIR5123P	Liver	C3	X5LvsW5L	CAGCACT_MIR5123P	130	0.467651	2.20689	5.97479e-09	3.82082e-08	1.33322e-08	3047	tags=43%, list=20%, signal=35%	ATXN1/TNRC6B/PURB/MAT2A/ZNF800/TLN1/ARHGEF3/ANKRD13C/PTPN4/NEO1/ZFR/KMT2A/SMAD2/TP53INP2/FEM1C/KAT6A/TRIM2/FNBP1L/SPOP/ATXN7/LSM14A/TNKS2/OGA/PCDHAC2/CORO1C/ETV1/QKI/USP47/MARCHF8/ESRP2/ZFP91/RNF38/RTN4RL1/RSBN1/STK3/RSBN1L/YOD1/SEMA5B/FRMD4A/XIAP/MAP2K4/HIC2/CDK19/HLF/FNDC3B/TAL1/SGMS1/USP6/MBNL2/PCDHA9/PPP1R14D/PCDHA7/PCDHA4/KLHL3/PDIK1L/DHX40
	C3=MIR6511A_5P	Liver	C3	X5LvsW5L	MIR6511A_5P	177	0.422904	2.10844	6.3244e-09	4.03645e-08	1.40847e-08	2327	tags=33%, list=15%, signal=29%	SMARCAD1/RBFOX2/NKTR/KIAA0930/TECPR2/POT1/HMGXB4/KIF1B/SERINC5/RCOR1/CDKL5/MYO1C/SLC66A1/CAMSAP2/PDS5A/KMT2A/SMAD2/TP53INP2/VCL/TRAF3/C1GALT1/STRN/ZBTB20/ACSL1/ASAP1/RBM39/CUL5/KPNA3/CRKL/ZFHX2/ZNF652/HMBOX1/ARID1B/FAM91A1/IPO8/SLAIN2/FAM8A1/DPY19L1/KIF3B/MECP2/FRAS1/ADGRL2/AFF4/NCOA3/COX15/USP53/CEP350/CNOT4/VPS54/NUP153/DESI2/MB21D2/EML6/LASP1/ATP8A1/BTBD10/ALS2/APBB2/SMIM14
	C3=ACTGTAG_MIR139	Liver	C3	X5LvsW5L	ACTGTAG_MIR139	117	0.485052	2.24299	6.34817e-09	4.0437e-08	1.411e-08	3254	tags=46%, list=22%, signal=36%	NOTCH1/ATXN1/XPO4/MAT2A/PHF6/JUN/TCF12/PIEZO1/DNAJC5/SMARCA4/PRPF4B/SOX5/FMR1/CPEB4/TAOK1/MEIS2/KBTBD2/UBR3/KPNA4/FAM91A1/SSX2IP/STAU2/LSM14A/ATRX/PDE3A/WASHC4/PSME4/HIPK1/SEPTIN11/GRM1/TGIF1/FBXL7/HNRNPF/NFAT5/CCNY/RSBN1L/MARCHF7/FRMD4A/RO60/ESRRG/WDR47/DDX3X/ZBTB10/CDK19/EIF4G2/ZEB2/CHD7/CTDSPL2/ZNF532/AZIN1/YWHAQ/YWHAG/GPD1L/PROSER1
	C3=MIR3667_3P	Liver	C3	X5LvsW5L	MIR3667_3P	128	0.469895	2.20819	6.50577e-09	4.13599e-08	1.4432e-08	4085	tags=54%, list=27%, signal=40%	STX2/UNKL/TNRC6B/ATXN1L/BICD2/KIAA0513/ZKSCAN7/AFDN/UPRT/LGALSL/BICRAL/ABR/POP1/CDC14A/STRN/POU2F1/CHD1/PARP1/MLEC/PALLD/CDAN1/SNX29/ATXN7/NFE2L1/LPP/CBL/N4BP2/DYNC1LI2/HIPK2/PRDM4/KDR/C5orf22/AHCYL2/LRIF1/YTHDF3/ZFP91/NMNAT2/CEP350/TET3/CEP41/RAB11FIP4/VANGL1/NCOR2/BCL2L13/NAV1/ALKBH5/PTCH1/OXR1/TAB2/ADGRF5/AGAP1/SHC3/PLCXD3/AMER1/PRKD3/KSR2/TSC1/MOSPD1/PFKFB2/PLXNA2/SIRPA/TGFBR1/MLLT6/MBD5/ZNF5…
	C3=ATGTTTC_MIR494	Liver	C3	X5LvsW5L	ATGTTTC_MIR494	147	0.455364	2.19529	6.90976e-09	4.38426e-08	1.52983e-08	3571	tags=46%, list=24%, signal=36%	ZNF207/CELF2/ADAM10/SHTN1/PURB/ANKRD50/ANKHD1/PPP1R21/KMT2A/PRPF4B/LANCL2/ZNRF2/OGT/RBM39/ZNF281/CDK12/SSX2IP/WDR44/LCOR/API5/SON/FOXJ3/UBP1/TRPS1/ATRX/CACNA1C/SYNE2/BMPR2/HMGCS1/IGF2BP1/CHD9/TGIF1/WAPL/FBXO11/ELP1/BEND4/ARHGEF12/ARNT/AGO3/SLC25A16/DENND6A/PHF8/ARID4B/EBF3/C5orf24/SGMS1/RNF20/AGO4/EIF5A2/OSBPL6/SLC26A3/PCSK1/JAKMIP2/SIPA1L3/BMAL1/ARHGEF17/ADAMTSL3/CANX/ZZZ3/DPYSL3/PRICKLE2/WWC2/S…
	C3=CACTGCC_MIR34A_MIR34C_MIR449	Liver	C3	X5LvsW5L	CACTGCC_MIR34A_MIR34C_MIR449	258	0.37389	1.96465	7.08799e-09	4.4886e-08	1.56624e-08	3398	tags=36%, list=23%, signal=28%	NOTCH1/ZNF207/CELF2/BCL6/HYCC2/FIGN/SHISA7/TNRC6B/PURB/KIAA1217/JAG1/ZFHX4/PLCB1/TCF12/BCL9L/ITSN1/AKAP1/PPP2R3A/TMCC3/XPO5/TTC19/ABR/VCL/ADGRL1/EML5/ACBD3/ACSL1/DNAJC16/MAP2K1/ZNF281/NCEH1/JAKMIP1/COL12A1/ZMYM4/LYST/NFE2L1/CASP2/ZDHHC17/ZNF644/UBP1/DDX17/ACSL4/MIDEAS/CORO1C/GMFB/SYNJ1/SYVN1/AHCYL2/ZBTB39/FAM167A/MSL2/POFUT1/CNOT4/CNOT6/SUCO/PPP1R16B/RTN4RL1/RIC8B/RAB11FIP4/CSNK1G1/ARID4B/SEMA5B/…
	C3=MIR223_5P	Liver	C3	X5LvsW5L	MIR223_5P	139	0.459701	2.1999	7.15411e-09	4.52168e-08	1.57778e-08	3332	tags=42%, list=22%, signal=33%	DIDO1/PEAK1/ARMC8/PBRM1/MAP3K2/CCDC191/DGKH/SMAD2/SP3/LRRC31/ZBTB20/RPS6KA3/RRAS2/SPOPL/TAOK1/SLC44A1/ALDH3A2/YPEL2/VPS13C/NHSL1/LRP6/RAB14/LPP/ACSL4/MIDEAS/ETV1/JCAD/DLK2/NETO2/PATJ/NUP58/RHOBTB3/DIP2B/TRIM5/TOGARAM1/LRRFIP1/ROCK2/DESI2/USP25/ARID4B/KANSL1L/DEK/APBB2/ZBTB10/FNDC3B/TMEM144/TSPAN2/TMEM209/C10orf90/SSBP2/CYP26B1/ZZZ3/THUMPD3/HMCN1/YWHAQ/PMS2/WDR41/FSBP
	C3=MIR4473	Liver	C3	X5LvsW5L	MIR4473	79	0.541441	2.32886	7.69682e-09	4.85526e-08	1.69418e-08	2560	tags=47%, list=17%, signal=39%	FIGN/MBD2/PICALM/ASAP2/SBF2/PCNX1/WNT5A/RANBP2/IL6ST/VPS13D/SPOP/LCOR/ATXN7/KLF7/SP1/MTMR12/FBN1/CAPRIN2/ARL5B/OTULINL/WNK1/ARFGEF1/PAFAH1B1/C5orf22/ADAM9/QSER1/RFX7/ZBTB37/SLC25A40/CAMSAP1/MB21D2/ARID4B/PKN2/SLCO3A1/CDK19/RAB5A/MPHOSPH9
	C3=GCACCTT_MIR18A_MIR18B	Liver	C3	X5LvsW5L	GCACCTT_MIR18A_MIR18B	114	0.491292	2.26649	7.85823e-09	4.94749e-08	1.72636e-08	2462	tags=40%, list=16%, signal=34%	ATXN1/TNRC6B/ZNF704/HIF1A/PURB/ANKRD50/PRKACB/CAMSAP2/CLASP2/KLHL20/SMAD2/MEF2D/DIP2C/TRIM2/STK4/ADD3/ZBTB4/TEX2/NCOA1/ASXL2/ZFP36L1/HMBOX1/PHF2/SON/RAB11FIP2/BRWD3/CRIM1/KDM2A/LIN28A/GAB1/PDZD2/ZNF367/EHMT1/SUCO/NFAT5/RABGAP1/PHF20L1/RHOT1/ARHGEF5/FRMD4A/NAV1/SLC17A9/NAA50/CDK19/PSD3/BHLHE22
	C3=MIR4731_3P	Liver	C3	X5LvsW5L	MIR4731_3P	197	0.41005	2.06014	7.98006e-09	5.0145e-08	1.74974e-08	3122	tags=36%, list=21%, signal=29%	TRIO/AKAP9/BMPR1A/ANK3/UBE3A/FAM199X/RYBP/ALG10B/PTPN4/LRRTM3/HACD3/AGFG1/ZFR/ZNF605/INO80D/IMMT/RRAS2/USP24/HECTD2/ABI1/UBR3/CRKL/LRP12/PHC3/ZMYND8/FAM91A1/RBM27/FAT3/PI4K2B/PCDHAC2/CACNA1C/MECP2/BMPR2/FAM193A/BIRC6/TBC1D8B/BRWD3/ATP2B4/ROBO2/HIPK1/SIN3A/CXCR4/CNOT1/DIP2B/ARNT/RB1/NFAT5/SLC16A1/NRP1/DDX3X/NOTCH2/KIF26B/ADAMTS10/ARHGAP32/ELL2/PSD3/QRICH1/PUM1/PUM2/CTDSPL2/SFMBT2/PNN/VSNL1/CFAP61/…
	C3=MIR1251_3P	Liver	C3	X5LvsW5L	MIR1251_3P	141	0.462657	2.20665	8.16189e-09	5.11887e-08	1.78616e-08	3238	tags=43%, list=22%, signal=34%	NEK1/BBX/MMP24/ZNF704/ATXN1L/KIF1B/GABPA/ANKRD13C/RNF19A/CNOT6L/RREB1/TMEM64/CPEB2/L3MBTL3/COL5A2/KMT2A/ZBTB20/TEX2/TAF4/FHIP1A/HERC3/ZBTB34/PDE5A/KCTD9/NAB1/CBL/MECP2/PTPRB/NCOA2/TBC1D8B/BRWD3/TWSG1/HUNK/AHCYL2/YTHDF3/UBE4B/CEP350/ARID4A/RUNX1T1/CSF2RB/ANKRD44/ACTN4/SATB2/FMNL2/DPP4/PLXNA4/SLC11A2/PPP1CB/PRDM2/AHCTF1/HLF/DYRK1A/MEF2C/DIO2/KIAA1210/PALMD/ADGRG2/VEZF1/PIK3C2A/PRDM1/ADCY7
	C3=MIR219A_5P	Liver	C3	X5LvsW5L	MIR219A_5P	136	0.470986	2.23564	8.41954e-09	5.27031e-08	1.83901e-08	3978	tags=49%, list=26%, signal=37%	ROR1/SNRK/ZNF704/CLOCK/ARMC8/PRDM16/UBE3A/FAM199X/BTBD7/UBR1/CRLF3/AKAP13/MECOM/KIAA1549/LGALSL/BICRAL/MEF2D/SLK/RPRD2/ANKRD52/FHIP1B/IFT70A/TNRC18/LPP/OCRL/FOXJ3/ZNF697/CDYL2/ASH1L/CLASP1/STRBP/HAS3/PIGG/ELMOD2/NR2C2/THRB/ANKRD44/GXYLT1/TGFBR2/RBMS3/ZBTB18/RASSF3/FAM210B/PRKAA2/ARHGAP26/MIER3/ZEB2/TSPAN2/CHD7/SORCS1/GRAMD1B/SSBP2/SH3D19/CGNL1/CXXC4/PDE4D/DCBLD2/TSC22D2/SLC39A10/CERT1/ABHD13/ERG/…
	C3=MIR6715B_3P	Liver	C3	X5LvsW5L	MIR6715B_3P	123	0.4745	2.20986	8.60551e-09	5.37638e-08	1.87602e-08	3355	tags=42%, list=22%, signal=33%	BBX/STX2/CBLL1/MTMR4/HMGXB4/CDKL5/RBM15B/KLHL20/MICAL2/TENT4B/PNPLA8/ZBTB20/INSR/JMY/NCAPG2/FBXW7/ABITRAM/ARID2/MED13L/KPNA4/LCOR/ATXN7/EIF3A/DYRK2/EIF5B/RAP2A/MINK1/CDYL2/MAPK1/SLC35A3/CRIM1/STRBP/SEPTIN11/TCERG1/CNOT6/TM9SF3/STEEP1/RO60/PABIR2/CD5/AMMECR1/KLF3/PTBP3/RBM20/SORCS1/SRSF3/PDIK1L/DPYSL3/SDE2/PRDM1/AMD1/SIRT1
	C3=MIR6878_5P	Liver	C3	X5LvsW5L	MIR6878_5P	180	0.425002	2.11259	8.72135e-09	5.43832e-08	1.89763e-08	2795	tags=36%, list=19%, signal=30%	PBX1/DDX6/SLC1A2/GPATCH2/DIS3/ATP7B/SHISA7/ZNF800/CTCF/ATP13A3/RABEP1/OSBP2/CTNND1/BTG1/PRPF40A/SIAE/SMAD2/ZNF605/TP53INP2/STRN/LARP1/INO80D/ARL4A/MYOCD/HYCC1/YIPF6/GOLPH3L/TMTC3/BPTF/KHSRP/SP1/STAM2/PCDHAC2/CORO1C/PPHLN1/NCOA2/CALN1/NETO2/TBC1D8B/XPR1/ZCCHC14/TRAM2/AAK1/FBXL7/DAB2/CNOT4/NFAT5/SESN2/VGLL3/EBF3/POGZ/FRMD4A/NAV1/PELI1/NOTCH2/CTNNA1/MYRF/MITF/MAN2A1/B3GLCT/FOXL2/PCSK1/PCDHA9/PCDHA7/…
	C3=MIR5093	Liver	C3	X5LvsW5L	MIR5093	211	0.395954	2.01074	8.84506e-09	5.50491e-08	1.92087e-08	3353	tags=39%, list=22%, signal=31%	OSBPL3/DBT/SMARCAD1/USF3/RBFOX2/FIGN/ZNF704/ATP13A3/PHIP/FAT1/MAP3K2/GTF3C4/MICAL2/SELENOI/COL5A2/GPR155/ENC1/KAT6A/ABHD18/ZBTB20/POU2F1/EML5/NET1/SBF2/ACSL1/SETBP1/MYEF2/RBM39/CHD1/TSHZ2/IRS1/NCOA1/UBR3/LRP12/SLC4A7/FNBP1L/C2orf68/SPACA9/PDZD8/USP49/CBL/SNTB2/BMPR2/WNK1/CCR1/AAK1/CDC42SE2/ZBTB39/SHROOM3/RPGR/RC3H1/SOST/STK3/LRRC8D/KLF6/SMURF2/NAA50/ELL2/SKIL/SLC18B1/RBM47/MOB1B/FAM117B/PUM1/KIF1…
	C3=MIR7844_5P	Liver	C3	X5LvsW5L	MIR7844_5P	140	0.455707	2.17646	9.18109e-09	5.70314e-08	1.99004e-08	2695	tags=36%, list=18%, signal=30%	CELF2/P2RY1/CREBZF/MAML3/HIF1A/XPO4/FAM199X/ZFHX4/REEP3/ZNF608/DPH6/DOCK9/KLHL28/C1GALT1/KMT5B/KDM7A/RPS6KA3/TRIP12/ASAP1/CARF/ADD3/ZNF281/LRP12/ATP7A/RAB33B/JADE3/LPP/WASHC4/MAPK8/CDYL2/OTULINL/CPOX/RAB10/MARCHF8/ZBTB39/JARID2/CRK/HNRNPF/PHLDB2/PHF20L1/FRMD4A/STRN3/NAA50/ZBTB10/CDK19/SKIL/MIER3/NAA30/ZEB2/OTUD3/ZEB1
	C3=ACAGGGT_MIR10A_MIR10B	Liver	C3	X5LvsW5L	ACAGGGT_MIR10A_MIR10B	108	0.496866	2.27031	9.39134e-09	5.82263e-08	2.03173e-08	3007	tags=44%, list=20%, signal=36%	CELF2/BCL6/FIGN/SHISA7/TNRC6B/MAPKBP1/PURB/MAP3K7/ZNF608/ITSN1/GALNT1/BAZ2B/NAA15/ADGRL1/TRIM2/HOXA3/APPBP2/BRWD1/ZMYND11/PURG/FNBP1L/ID4/SRSF1/SON/RAP2A/AFF4/LTBP1/PAFAH1B1/HAS3/ARNT/ZNF367/CNOT6/ANKFY1/NFAT5/CSNK1G1/NCOA6/NCOR2/FLT1/ESRRG/SOBP/DVL3/ARHGAP12/NRP2/CADM1/ELAVL3/ASXL1/WDR26/BAZ1B
	C3=MIR587	Liver	C3	X5LvsW5L	MIR587	318	0.355681	1.91431	9.46686e-09	5.85829e-08	2.04417e-08	3423	tags=39%, list=23%, signal=31%	DOCK5/RPS6KA5/SLC30A7/CDC27/ZNF704/ARMC8/EDEM3/GLCCI1/PIK3CB/ZFHX4/UBR1/ZNRF3/SLC4A4/CEP135/RABEP1/MAP3K2/GAPVD1/CLASP2/NAPG/KIAA1549/BICRAL/LRBA/ZBTB20/KDM7A/LRIG3/ACBD3/MYEF2/CAPRIN1/PAIP2B/KRAS/HECTD2/BDP1/SLC44A1/HYCC1/ERBIN/PPP4R3B/MAPK1IP1L/KPNA4/PIGA/LYST/ATXN7/KLF7/LPP/SPTLC3/CEP170/NAB1/LSM11/TRPS1/CBL/CEP97/PPM1B/TMEM170A/ETV1/RFC1/DYNC1LI2/NSD2/NUP58/RMND5A/MICAL3/MCM4/NCK1/ZNF436/PTPR…
	C3=MIR4682	Liver	C3	X5LvsW5L	MIR4682	120	0.467647	2.17394	1.02117e-08	6.30722e-08	2.20082e-08	3913	tags=50%, list=26%, signal=37%	ZKSCAN8/MLH3/PRDM16/LCLAT1/ASAP2/ATE1/RAP2C/PRKCE/INSR/SEL1L/STK4/KLHL9/CPEB4/CFAP97/SEMA6A/RBM27/EEA1/ZDHHC17/IARS1/KMT2D/PDE3A/SYNE2/SYNJ1/QKI/PEG3/JCAD/NRIP1/ZNF597/ELP1/QSER1/ZC3H7A/PHF20L1/DENND6A/RBM41/USP8/VGLL3/ATG2B/SATB2/PITRM1/DTWD2/BMAL2/NOL4L/DSG2/PLPPR4/PLCH1/ATCAY/USP31/NFXL1/EN2/DTX3L/R3HDM1/CREB5/MAP7/EBF1/WDFY2/ICA1L/TMOD2/YWHAB/FBXL2/PIKFYVE
	C3=MIR4533	Liver	C3	X5LvsW5L	MIR4533	302	0.366177	1.95761	1.03619e-08	6.38787e-08	2.22896e-08	3545	tags=39%, list=24%, signal=31%	CGN/GPATCH2L/MLH3/SHISA7/HMGXB4/KLHL18/KIAA1217/MTX3/PTAR1/JUN/SS18/XPO1/ATP6V1A/PPP2R3A/ZFYVE26/BCL9/TNPO1/SSH2/ADGRL1/ZBTB20/KDM5A/PRRC2B/ZBTB4/MLEC/SEMA6A/SETD5/MYSM1/CBLB/KLHL7/LPP/CASP2/ELFN2/NAV2/IQSEC2/ELK4/ATRX/CBL/MECP2/TMPPE/CAPRIN2/CLCN5/ADAMTS1/UBQLN2/ETV1/MIEF1/OLFM4/FN3KRP/CCDC141/ATRNL1/MGA/DNMT3A/FBXO11/ZFP3/ZBTB39/ELMOD2/HOOK3/TET3/SNX27/ZBTB37/ARFIP1/NFAT5/PCNX4/FABP7/F8/IPO11/G…
	C3=MIR1237_3P	Liver	C3	X5LvsW5L	MIR1237_3P	116	0.485592	2.2481	1.05209e-08	6.47361e-08	2.25888e-08	4523	tags=57%, list=30%, signal=40%	FAM217B/BCL6/FIGN/HSD17B7/ZNF704/ANKRD13C/KLHL20/SMAD2/UTRN/DIP2C/ESYT2/BRWD1/CPEB4/MLEC/VPS13D/CCN4/AP1G1/NIPBL/FOXJ3/PDE3A/CLCN5/ZSWIM6/OTULINL/CHM/DENND1B/DDX42/G3BP2/AAK1/STXBP5/CRELD2/RFX7/TCERG1/SESN3/BCOR/APOB/NAV1/NALF2/SPAG9/SH3BGRL2/SLC26A3/TEDDM1/RPS6KC1/CNNM1/DHX40/TCF7L2/CREBRF/PARD3B/RNF213/EIF4G3/TRAPPC12/ADAMTS15/ERG/GALNT15/CHST3/SCML4/HMG20A/RNF170/RASSF5/LILRB5/FLI1/RAB6B/WDR82…
	C3=MIR4778_5P	Liver	C3	X5LvsW5L	MIR4778_5P	157	0.434225	2.12075	1.08017e-08	6.63388e-08	2.31481e-08	3975	tags=52%, list=26%, signal=38%	PBX1/RERE/ANK3/MED13/PJA2/MYO5B/BICD2/ANKHD1/MARCHF6/DPH6/HOMER1/INO80D/USP34/ABCA1/MACF1/IL6ST/RORA/FAM91A1/BRD3/CREB1/LSM14A/ABCD3/USP49/SLC30A4/N4BP2/SLC12A6/UNC119B/KRIT1/PPHLN1/DICER1/ZNF160/ARFGEF1/EOGT/DENND1B/NRIP1/NUP58/SLC36A4/RSF1/RCC1/MAP4K5/SRRM1/ELMOD2/ABCC2/SLC6A4/ARNT/PHLDB2/NFAT5/GXYLT1/PKN2/SNX13/MON2/C2orf49/PSD3/ITGB8/ZC3HAV1/ZIC1/PRMT9/LIMCH1/CNTNAP3B/CCNT2/ASXL1/PDZRN3/GRAMD…
	C3=MIR3168	Liver	C3	X5LvsW5L	MIR3168	124	0.47527	2.21822	1.08629e-08	6.65887e-08	2.32352e-08	2583	tags=38%, list=17%, signal=32%	HYCC2/BMPR1A/MBD2/ATXN1L/ZDHHC21/PROX1/ALG10B/DIP2C/KAT6A/BRWD1/SEL1L/ARID2/CFAP97/ACAP2/SLC39A9/RORA/UBR3/PLEKHA1/ID4/TRIM34/TRIM6-TRIM34/SLAIN2/ZNF644/ZNF345/DPY19L1/BMPR2/ANKRD28/G3BP2/MGA/PCYT1A/ARID4A/ZMAT3/GK5/NFAT5/RASEF/NECAB1/MBLAC2/ZNF236/TMED5/MACROH2A2/TTC28/SLC11A2/ZBTB10/FAM117B/ZEB2/POTEA/TSPAN2
	C3=MIR9902	Liver	C3	X5LvsW5L	MIR9902	254	0.380926	1.99769	1.14531e-08	7.00751e-08	2.44518e-08	2439	tags=31%, list=16%, signal=27%	BBX/TLN2/SLC30A7/TRIO/ICE2/UNKL/SHTN1/FAM199X/PHF6/RAB21/G2E3/MFSD11/BLOC1S6/ICMT/ARHGEF3/ESF1/ZFR/PPP1R21/TP53INP2/ZNRF2/ZBTB20/SEL1L/OGT/UBQLN1/HECTD2/CHD1/SLC39A9/GARRE1/MED13L/ZMYM4/ZBTB34/PIGA/FGD4/KLF7/PSME3/CEP170/EIF3A/ETNK1/SRSF1/FOXJ3/MTMR12/ELK4/SACS/LRTM2/GMFB/ZSWIM6/UNC119B/SLC35A3/ANKRD28/PAFAH1B1/PDE4DIP/HELQ/CCDC141/LIN54/PPP1R12A/STX17/RALGAPB/HSPA13/RNASEL/PIGN/ARHGEF12/CNOT4/GO…
	C3=MIR6131	Liver	C3	X5LvsW5L	MIR6131	91	0.517805	2.29073	1.21649e-08	7.40126e-08	2.58257e-08	3975	tags=56%, list=26%, signal=41%	GPAM/CREBZF/KLHL18/PPIP5K1/PTPN4/ALDH6A1/BAZ2B/L3MBTL3/FEM1C/TENT4B/KMT5B/APPBP2/HECTD2/PCGF3/ABI1/MAST4/PDZD8/TBL1X/ARL5B/ADAMTS1/TBC1D4/TANC1/MICAL3/RNF38/DUSP16/DESI2/MINDY2/DEK/ZBTB18/AMMECR1/STOX2/MAN2A1/PHF21A/AGO4/BLZF1/SERTM1/BAZ1B/PDIK1L/SH2B3/VEZF1/RPRD1B/DTX4/RB1CC1/NFIB/DNAJB11/CASTOR2/DCAF10/FERMT2/KLF12/ACVR2B/ATP11C
	C3=MIR3617_5P	Liver	C3	X5LvsW5L	MIR3617_5P	232	0.391492	2.02901	1.23306e-08	7.48808e-08	2.61287e-08	4172	tags=50%, list=28%, signal=37%	DBT/CREBZF/SNRK/GPATCH2L/ZBTB41/PRKACB/RCOR1/CDKL5/FAT1/ANKRD13C/PTPN4/NEO1/DOCK9/KIAA1549/LRRC8B/SECISBP2L/ATXN3/KLHL28/TP53INP2/FEM1C/PRPF4B/UTRN/NCOR1/INO80D/KDM5A/HP1BP3/GRK3/BDP1/IRS2/TNPO3/SBNO1/SLC4A7/OTUD4/LRP6/PAK2/SERPINB9/PUS10/TRPS1/ERLIN2/USP33/AFF4/MAPK8/PALS1/TRUB1/DENND1B/NRIP1/STAM/SOS2/WAPL/PLA2R1/FNIP1/MYH10/RFX7/ZNF106/ZC3H18/CNOT6/RSPRY1/EFNB1/GBF1/MRTFB/MINDY2/ZCCHC4/RBMS3/S…
	C3=MIR561_5P	Liver	C3	X5LvsW5L	MIR561_5P	120	0.46514	2.16229	1.26588e-08	7.66185e-08	2.6735e-08	2731	tags=40%, list=18%, signal=33%	USF3/SLC1A2/GPATCH2/RERE/REEP3/TMEM123/GATAD2B/PDS5A/REV3L/ARFGEF2/ERCC6/KDM7A/STK4/PCNX1/SLX4IP/OPA1/HMBOX1/KIF5B/EEA1/SLAIN2/GSPT1/MDM4/BRAF/PAPLN/ASH1L/PDE7A/AHCYL2/DIP2B/NMNAT2/WDR76/MMUT/SH3RF1/MAPK6/SESN3/YOD1/ZNF236/CUL4B/MINDY2/STK35/PLXNA4/PAXBP1/CARNMT1/MMGT1/SKIL/EIF4G2/EIF3J/RASSF10/MAPK10
	C3=MIR217_5P	Liver	C3	X5LvsW5L	MIR217_5P	165	0.431433	2.12345	1.26638e-08	7.66185e-08	2.6735e-08	4294	tags=53%, list=29%, signal=38%	MBD2/PICALM/SLC4A4/PROX1/HNF1B/DNAJC5/RAP2C/AGFG1/REST/WDR48/APPBP2/ERCC6/LMO7/ASAP1/MYEF2/SPOPL/KRAS/CUL5/HIPK3/KPNA4/LRP6/MAST4/KCTD9/RBSN/FAT3/NAB1/NIPBL/CORO1C/ANP32E/URB2/CDYL2/NSUN3/G3BP2/AAK1/WAPL/DNA2/CILK1/SOS1/YTHDC1/TOGARAM1/NFAT5/GXYLT1/YOD1/TLK1/RHOT1/ATP8A1/NEXN/ZCCHC4/TTC28/C5orf24/RAPGEF6/STT3A/MIER3/FNDC3B/MPHOSPH9/AGO4/PTPN21/DOCK4/OTUD7B/VSNL1/ZNF721/ASXL1/PPM1F/HSPA9/DACT1/FAM…
	C3=MIR34B_5P	Liver	C3	X5LvsW5L	MIR34B_5P	119	0.476332	2.21245	1.33962e-08	8.0899e-08	2.82286e-08	4356	tags=54%, list=29%, signal=38%	NDRG1/CELF2/BACE1/ATAD2B/PHF6/MAPK4/CAMSAP2/PTPN4/TMCC3/MYCBP2/NCOR1/MTDH/ATP6V0A2/ARID2/NHSL1/MAPK1IP1L/JAKMIP1/HMBOX1/ARID1B/ZBTB34/LYST/PLEKHA1/CBLB/CREB1/MIDEAS/CALN1/DENND1B/APPL1/ZNF597/AHCYL2/MTCL2/DNM1L/FAM219A/THRB/NFAT5/GSK3B/MTCL1/APOB/DLG1/FBXO45/PRKAA2/CDK19/PUM1/ADD2/RFX3/AMER1/ZZZ3/PIK3C2A/YWHAZ/CEP55/MTF1/TASOR/PARD3/MARVELD2/MET/ATP11C/GAS1/DAAM1/TENT4A/TFDP2/SNIP1/MAN2A2/WIPF3/E…
	C3=MIR1825	Liver	C3	X5LvsW5L	MIR1825	152	0.441668	2.13094	1.36558e-08	8.2314e-08	2.87224e-08	2693	tags=38%, list=18%, signal=32%	RPS6KA5/WASHC2C/WASHC2A/UHMK1/PRDM16/PHIP/SS18/FZD4/ARHGAP21/BCL7A/NAA15/TRIM2/CREB3L2/ZBTB20/INO80D/ARL4A/NAA40/ABCA1/LRAT/DYNLL2/USP38/IPO8/KMT2E/LSM14A/HHIP/ZNF462/CRIM1/CLCN3/ATP2B4/PDE7A/RAD23B/LIN7C/NLK/GPATCH8/CEP350/RC3H1/CNOT6/ZNF551/NRP1/ULK3/ARHGEF5/PKN2/PHACTR2/ROCK1/C5orf24/ARHGAP12/MYRF/SCAF11/MITF/REL/BBOF1/VPS13A/AGO4/FLRT3/CHD7/SHOC2/PI4KA/AGAP1
	C3=ACATATC_MIR190	Liver	C3	X5LvsW5L	ACATATC_MIR190	54	0.611678	2.45801	1.37517e-08	8.27389e-08	2.88706e-08	2640	tags=52%, list=18%, signal=43%	MFSD14B/TNRC6B/CLOCK/DAG1/WDFY3/TCF4/CDKN1B/RPS6KA3/HGF/TNRC6A/ASAP1/OTUD4/PAPOLG/WDR44/SRSF1/TRPS1/EPC2/SYNJ1/FOXP2/YTHDF3/PHF20L1/TBC1D14/STK35/STK24/MYO5A/TSHZ1/CHD7/CADM1
	C3=MIR380_3P	Liver	C3	X5LvsW5L	MIR380_3P	193	0.418281	2.10271	1.3809e-08	8.29304e-08	2.89375e-08	3639	tags=40%, list=24%, signal=31%	DOCK5/CCDC186/RBM26/SHPRH/GPATCH2/MBTPS2/FAN1/RAB21/GABPA/ITGA4/PRKACB/PHIP/LRRTM3/TMEM64/DOCK9/DGKH/TNPO1/LRRC31/ZNRF2/ZBTB20/BRWD1/RNF44/MCM8/MSANTD4/AHR/CUL5/RAB23/ABI1/MID2/RORA/ASCC3/HEATR5A/LPP/ANGEL2/PDZD8/PKD2/GOSR2/RAB11FIP2/NETO2/CHD9/STXBP5/YTHDF3/NLK/DCLRE1C/SMC5/RC3H1/LTN1/UFL1/MANEA/BCOR/FNDC3A/OXR1/PRKAA2/MOB1B/ITGAV/STOX2/STON1/SHOC2/HNRNPR/STYX/CDKN2AIP/AZIN1/TCF7L2/ABCC9/JAK2/TH…
	C3=CACTGTG_MIR128A_MIR128B	Liver	C3	X5LvsW5L	CACTGTG_MIR128A_MIR128B	314	0.365658	1.96412	1.40637e-08	8.43043e-08	2.94169e-08	2648	tags=30%, list=18%, signal=25%	ARL8B/RPS6KA5/ZKSCAN8/MTMR4/GPAM/TSTD2/ARID1A/DDX6/HYCC2/RERE/ARMC8/MED13/PHF6/UBR1/UBR5/SS18/RYBP/PTPN4/ARHGAP21/NEO1/BAZ2B/KMT2A/NAA15/MTDH/HECTD1/SPOPL/TAF4/IRS1/EFR3A/TNPO3/HYCC1/CRKL/ZNF652/ZFP36L1/MED13L/ARID1B/KIAA0232/NAB1/SP1/NIPBL/PDE3A/CORO1C/WASHC4/AFF4/LMTK2/MIEF1/XPR1/SMG1/LTBP1/HAS3/LIN28A/SMARCA2/ZBTB39/TMTC2/MAP4K5/SOCS6/PDPK1/AMMECR1L/RNF38/CNOT6/SPTY2D1/VPS4B/RSBN1/SH3RF1/RAB11…
	C3=MIR421	Liver	C3	X5LvsW5L	MIR421	158	0.440208	2.1513	1.52319e-08	9.11392e-08	3.18018e-08	3846	tags=48%, list=26%, signal=36%	ATAD2B/CREBZF/HYCC2/GPATCH2/MBD2/CLOCK/EDEM3/BLOC1S6/CDKL5/AFDN/MSI2/XRN1/SP3/ASAP1/KIAA2026/ARPIN/CFAP97/MEIS2/RORA/TTBK2/RTTN/SLC4A7/PIGA/ANKRD17/FAM8A1/NIPBL/TNKS2/ELK4/PCDHB5/AFF4/TBC1D4/QKI/CLCN3/RABGAP1L/AR/RALGAPB/PCYT1A/MSL2/JARID2/RFX7/RUNX1T1/ACSL3/NCKAP1/ARID4B/VGLL3/ATG2B/GCNT1/STRN3/PRKAA2/SEMA6D/REPS2/CALCRL/CTDSPL2/TBC1D30/DUOX2/ZNF721/RASA1/ADGRL4/PRDM11/GAREM1/DCAF17/PHTF2/SREK1I…
	C3=GGCACTT_MIR519E	Liver	C3	X5LvsW5L	GGCACTT_MIR519E	118	0.474054	2.19332	1.60999e-08	9.59803e-08	3.34911e-08	3962	tags=56%, list=26%, signal=42%	MTMR4/TNRC6B/CLOCK/BTBD7/MAP3K7/EEIG1/ZFHX4/BICD2/UBR5/MARK2/GATAD2B/XRN1/C1GALT1/KAT6A/RPS6KA3/SIKE1/ZBTB4/DDX3Y/EPHA7/SP1/TBL1X/SON/FOXJ3/OGA/KIF3B/KDM1B/ADGRL2/PTPN3/QKI/ZNF148/PAFAH1B1/PCYT1B/UBE3C/CXCR4/RBL2/ZFP91/ARID4A/ARHGEF12/TM9SF3/ARID4B/SYNE1/BCOR/ARHGEF5/DDX3X/NR2F2/MOB1B/EIF5A2/CTDSPL2/CADM1/PLAGL2/CCNT2/BAZ1B/FGD1/VPS26A/AGO1/ARL4C/ZBTB7A/PTGFRN/MYLK/WAC/SERTAD2/TMEM131L/ARK2N/DAZA…
	C3=MIR450A_1_3P	Liver	C3	X5LvsW5L	MIR450A_1_3P	168	0.431143	2.13141	1.70245e-08	1.01306e-07	3.53496e-08	3618	tags=39%, list=24%, signal=30%	ADRA1A/BBX/CBLL1/TRIO/ROR1/GPATCH2/ZNF704/RIF1/ANK3/UHMK1/MAP3K7/MYO5B/PRKACB/FOXN2/ONECUT2/NAPG/DGKH/SMAD2/VCL/SYNPO2/POU2F1/ABLIM1/MYEF2/ZMYND11/HERC3/ZMYM4/JADE3/NSD1/PHF2/OCRL/LMBRD2/TRPS1/HMGN5/HPRT1/CHD9/ARSB/AAK1/UBE3C/AFF1/MTCL2/PIGN/TM9SF3/ROCK2/ALKBH5/OSBP/NEFH/CTDSPL2/MEF2C/RASSF10/ZEB1/VSNL1/AK9/GRAMD1B/RFX3/HSPA9/MRE11/BMP2/HNRNPA3/PFKFB2/GUCY1A2/PPM1L/CRNKL1/ARHGEF18/DCBLD2/CYBRD1/Z…
	C3=MIR580_5P	Liver	C3	X5LvsW5L	MIR580_5P	206	0.398846	2.02061	1.7296e-08	1.02735e-07	3.58479e-08	3806	tags=44%, list=25%, signal=33%	ADAM10/SMARCAD1/MTMR4/EHHADH/SHPRH/MBTPS2/KICS2/MTX3/ZDHHC21/G2E3/SSPN/ALG10B/CTNNA2/BAZ2B/ZC3H13/TTC3/KMT5B/TRIM2/HECTD1/STRN/ZBTB20/ERCC6/INO80D/RNF44/SPIN4/ATF2/KIF13A/KRAS/SIPA1L1/ZMYND11/CLINT1/VTI1A/TJP1/GARRE1/VPS13C/NBEAL1/CEP162/DNAJC13/KIF5B/PAPOLG/RAB33B/PAK2/MAPK1/DICER1/HIPK1/CCDC141/WAPL/BTBD8/IREB2/RNF38/FRS2/RUNX1T1/ACSL3/RSBN1/LCORL/TRAF3IP1/GRPEL2/FLT1/GMCL1/NAA50/ZNF326/STAG2/Z…
	C3=MIR33A_5P_MIR33B_5P	Liver	C3	X5LvsW5L	MIR33A_5P_MIR33B_5P	98	0.50504	2.28269	1.79153e-08	1.06219e-07	3.70637e-08	4403	tags=62%, list=29%, signal=44%	NAT8/SEC24C/ARMC8/GLCCI1/CPEB2/SECISBP2L/WDFY3/NAA15/ZNF281/ABCA1/NPC1/RORA/ERBIN/ARID1B/ZBTB34/KMT2E/BACH1/DPY19L1/CACNA1C/SLC25A25/RAP2A/MAPK8/CALN1/DENND1B/DYNC1LI2/HIPK2/EXPH5/ANKRD44/MAP4K4/RASEF/PHACTR2/SATB2/SMARCA5/TTC28/FBXO47/CLSPN/STON1/LIMCH1/SLC26A7/TRIM67/CDK6/EN2/SLC14A1/EBF1/MAP3K1/LDLRAD4/PHF12/MBOAT2/CROT/LUC7L3/ZC3H12C/AHCYL1/ABHD2/NUFIP2/KCNMA1/KIAA1549L/CCNYL1/PIM1/SGIP1/HADH…
	C3=MIR892C_5P	Liver	C3	X5LvsW5L	MIR892C_5P	244	0.387933	2.02307	1.82116e-08	1.0778e-07	3.76084e-08	3241	tags=39%, list=22%, signal=31%	TRIO/UBN2/GPATCH2/ZNF704/FER/BPNT2/UBE3A/RUFY2/PROX1/CNOT6L/RAP2C/L3MBTL3/ZFR/TCF4/HOMER1/PANK3/HOXA3/BRWD1/KDM7A/MCC/GRK3/FAM168B/USP42/PCGF3/EFR3A/YIPF6/ZNF652/ASCC3/RBM27/LPP/HYKK/RP2/OCRL/MDM1/MTMR9/CLEC2D/CCSER2/ZSWIM6/CDYL2/SLMAP/MTUS1/PDIA4/WNK1/TRUB1/CEP192/NUP58/ANKRD28/NOC3L/KANSL1/AAK1/KCNC2/GAB1/AFF1/DHX32/TAF2/DNA2/DNAJC21/SHROOM3/HOOK3/FRS2/RAB18/CNOT6/NFAT5/DNAAF4/SEMA3D/PCGF5/RBM4…
	C3=MIR1_5P	Liver	C3	X5LvsW5L	MIR1_5P	79	0.533242	2.29359	1.87396e-08	1.10703e-07	3.86284e-08	1938	tags=37%, list=13%, signal=32%	ZC3H4/RPS6KA5/ARID1A/UHMK1/PRPF39/DAB2IP/DMXL1/CNOT6L/CTNNA2/MSI2/DGKH/VCL/SNTB1/KDM6A/ATF2/PAIP2B/AHR/VPS13D/PAG1/N4BP2/MAPK8/BORA/DENND1B/TGIF1/FNIP1/YTHDC1/PHLDB2/SLC25A40/VPS54
	C3=MIR6516_3P	Liver	C3	X5LvsW5L	MIR6516_3P	120	0.461496	2.14535	1.88037e-08	1.10862e-07	3.86838e-08	3900	tags=51%, list=26%, signal=38%	ZNF207/ADAM10/EIF4G1/ATP2A2/HACE1/ZBTB20/TMOD3/SAMD12/ATF2/PTGR2/CDKL2/AVL9/HIPK3/TMTC3/KMT2E/TRPS1/CSPP1/RAB11FIP2/AFF4/HERC1/QKI/NRIP1/CHD9/ROBO2/ATL3/G3BP2/PARD6B/ZNF292/RFX7/ARFIP1/TM9SF3/MMUT/TLK1/MANEA/SMURF2/MINDY2/PAX8/FAM210B/ZBTB10/DYNC2I1/PHF21A/FBXO47/SH3BGRL2/CDK8/PI4KA/CCDC170/PHTF2/ADCY7/JPH1/ZNF124/ZNF439/ZNF440/ZNF763/TSC22D2/NFIB/ZNF426/PRKAR2B/MYO5C/ZNF410/LRP11/RLF
	C3=MIR6828_5P	Liver	C3	X5LvsW5L	MIR6828_5P	154	0.437815	2.12768	1.88346e-08	1.10862e-07	3.86838e-08	3582	tags=46%, list=24%, signal=35%	ATAD2B/KIAA0930/ARMC8/PIK3CB/PTAR1/REEP3/BICD2/BLTP3A/ANKRD13C/GDA/ATP6V1A/XRN1/DIP2C/KAT6A/FBXW7/KDM5A/OGT/SLC19A2/UNC5B/SBNO1/KBTBD2/HMBOX1/OTUD4/BRD3/SACM1L/LPP/MTOR/GSPT1/ZBTB6/MECP2/CORO1C/ARL8A/DLC1/GANC/PDE4DIP/AAK1/NCOA7/FBXL7/FAM219A/PPP1R16B/RSBN1/RASA2/MARCHF7/TLK1/MAGI3/VGLL3/HEATR5B/RANBP9/GID4/SMIM14/FRMD6/ELL2/FCGR2A/FERMT1/SH3GL3/VSNL1/STYX/SORT1/CANX/NAPEPLD/CCDC93/YWHAZ/CREBRF/M…
	C3=ATACCTC_MIR202	Liver	C3	X5LvsW5L	ATACCTC_MIR202	171	0.424071	2.09142	1.92586e-08	1.13153e-07	3.94833e-08	4119	tags=48%, list=27%, signal=35%	RBFOX2/CGN/KIAA0930/TECPR2/SEC24C/TNRC6B/ARMC8/KIF1B/GABPA/ASAP2/AKAP13/CPEB2/GALNT1/XRN1/BCL7A/NEK7/NID2/KAT6A/NAA15/INO80D/NAA40/HECTD2/CPEB4/YPEL2/MED13L/KPNA4/PURG/DNAJB9/ZNF644/MTMR12/SLC30A4/CBL/IL10/RAB11FIP2/LPGAT1/DICER1/DLC1/HMGCS1/STARD13/SNX27/RB1/SCYL3/DCUN1D4/KIF2A/CSNK1G1/ACVR2A/RHOT1/KIAA0040/LIMD1/ZBTB10/HIC2/MMGT1/ADCY9/TSPAN2/CTDSPL2/LRRN3/TAB2/ELAVL3/PCDH19/CEP164/GRAMD2B/DPYS…
	C3=MIR5197_3P	Liver	C3	X5LvsW5L	MIR5197_3P	170	0.422514	2.08168	2.00497e-08	1.17589e-07	4.10311e-08	3265	tags=36%, list=22%, signal=28%	ARL8B/PBX1/STON2/TNRC6B/PICALM/G2E3/REEP3/HELZ/ICMT/FZD4/ONECUT2/ERC1/SLK/TRAF3/LRBA/ZBTB20/INO80D/DNAJC16/ATF2/UGGT1/SLC22A23/LRP6/KIAA0232/EEA1/MECP2/SOCS4/FAM107B/PCDHB5/CLCN5/AFF4/LMTK2/TMEM116/LZIC/UBE3C/HOOK3/SOS1/RAD54L2/IRF6/EHMT1/LHX9/CNOT6/RSBN1/BCOR/R3HDM2/SRGAP2B/SRGAP2C/NOTCH2/PRKDC/CDK19/MOB1A/U2SURP/BLCAP/SLITRK5/UBE2QL1/WDR26/TIMP3/CCDC50/ZHX1/AZI2/PARP11/CCL3L1
	C3=MIR3611	Liver	C3	X5LvsW5L	MIR3611	133	0.455686	2.15354	2.0701e-08	1.2119e-07	4.22877e-08	3282	tags=45%, list=22%, signal=36%	LNPK/UBN2/USF3/CREBZF/FOXN2/DMXL1/DGKH/KAT6A/LANCL2/ZBTB20/JMY/TLK2/IRS2/EFR3A/RNF6/ARID1B/KLF7/FAT3/KHSRP/SP1/ATRX/DYNC2H1/MAPK1/SYNJ1/NCOA2/FN3KRP/POLA1/MFHAS1/UBE4A/DMTF1/RBL2/VKORC1L1/ENPP6/RAB6A/EPM2A/POLR3F/RBM41/SESN3/TAPT1/PHACTR2/ARHGEF11/XRCC2/ANKRD11/DPP4/APBB2/SRD5A3/BBS7/EIF4G2/ZEB2/PUM2/VXN/SORBS2/AMER2/UBXN2B/GABBR1/FGD1/TBC1D12/ARL4C/MAGI1/HNRNPA3
	C3=MIR641	Liver	C3	X5LvsW5L	MIR641	231	0.389405	2.01556	2.09111e-08	1.222e-07	4.26402e-08	4172	tags=50%, list=28%, signal=37%	DBT/CREBZF/SNRK/GPATCH2L/ZBTB41/PRKACB/RCOR1/CDKL5/FAT1/ANKRD13C/PTPN4/NEO1/DOCK9/KIAA1549/LRRC8B/SECISBP2L/ATXN3/KLHL28/TP53INP2/FEM1C/PRPF4B/UTRN/NCOR1/INO80D/KDM5A/HP1BP3/GRK3/BDP1/IRS2/TNPO3/SBNO1/SLC4A7/OTUD4/LRP6/PAK2/SERPINB9/PUS10/TRPS1/ERLIN2/USP33/AFF4/MAPK8/PALS1/TRUB1/DENND1B/NRIP1/STAM/SOS2/WAPL/PLA2R1/FNIP1/MYH10/RFX7/ZNF106/ZC3H18/CNOT6/RSPRY1/EFNB1/GBF1/MRTFB/MINDY2/ZCCHC4/RBMS3/S…
	C3=MIR6740_3P	Liver	C3	X5LvsW5L	MIR6740_3P	137	0.448664	2.13437	2.10614e-08	1.22858e-07	4.28698e-08	2759	tags=39%, list=18%, signal=32%	SIK2/ARID1A/SHTN1/C10orf62/GPATCH2L/ZNF704/UBE3A/ANKRD50/SESTD1/MARCHF6/ATP2B1/LRRTM3/GATAD2B/PURA/VCL/HUS1/TC2N/RBPJ/USH2A/KDM5D/TNPO3/TTBK2/ATP7A/HEATR5A/LPP/EPHA7/ETNK1/FOXJ3/KIF3B/SLC30A4/ZNF462/PDE4DIP/AAK1/TRABD2B/RALGAPB/NODAL/YTHDC1/DDHD1/LRRC18/ACVR2A/ACTN4/PHACTR2/XRCC2/STK35/TCTN1/ZBTB18/HLCS/SEMA6D/TYW3/DOCK4/TECTB/CDR1/GZMK/P2RY14
	C3=MIR5584_3P	Liver	C3	X5LvsW5L	MIR5584_3P	123	0.467939	2.17931	2.12213e-08	1.23569e-07	4.31179e-08	2685	tags=41%, list=18%, signal=34%	HYCC2/AREL1/ZNF704/KICS2/CEP135/ATP2A2/AFDN/MAP3K2/PTPN4/DOCK9/PREX2/KAT6A/NAA15/ZBTB20/LRRK2/OGT/KIAA2026/KIF13A/LARS1/RORA/CDC73/HERC3/MYSM1/PLEKHA1/SLAIN2/CAPN7/PHF2/MTOR/LSM14A/DPY19L1/ANP32E/ZSWIM6/ARFGEF1/SMG1/TGIF1/RAB12/GNGT1/NFAT5/PCNX4/SPCS3/HNRNPH3/SATB2/NAAA/TBC1D19/CALR/ZBTB10/TAL1/FLRT3/EIF3J/FERMT1
	C3=MIR519D_5P	Liver	C3	X5LvsW5L	MIR519D_5P	214	0.401042	2.04375	2.14246e-08	1.2453e-07	4.34532e-08	2733	tags=34%, list=18%, signal=28%	ZNF207/CCDC186/ATAD2B/CREBZF/AP4E1/NEK9/DENND4A/LARP4/CNOT6L/ITSN1/CASP9/GATAD2B/CPEB2/ZFY/MEF2D/TC2N/STRN/KDM7A/POU2F1/SPOPL/VPS13D/IPO8/LCOR/ATXN7/GTF2E1/EIF3A/SLC35A5/ELK4/EPC2/SNAP23/VPS13B/SLC26A2/AFF4/ZSCAN29/QKI/CELF1/TRUB1/EOGT/SYN3/RUNDC3B/SDAD1/GAB1/VKORC1L1/COA5/CILK1/JARID2/NXPE4/RNF38/GARIN1A/PDS5B/KIF2A/POLI/XIAP/NAV1/CNNM2/NOTCH2/CEMIP2/NAA50/PRDM2/INO80/AFF2/PUM1/CCN1/MLLT10/TSPAN…
	C3=MIR1178_3P	Liver	C3	X5LvsW5L	MIR1178_3P	80	0.534877	2.30072	2.28978e-08	1.3262e-07	4.62759e-08	3106	tags=44%, list=21%, signal=35%	ATXN1/GPAM/ATAD2B/MAT2A/FAM199X/MYO5B/CNOT6L/MAP3K2/LEMD3/WDR48/PEX11A/RORA/ELK4/SUPT7L/AFF4/HHIP/DNAH6/PDPK1/ADAM9/MYH10/ARHGAP31/DLG1/MAGI2/SPAG9/MMGT1/NAA30/FNDC3B/AMMECR1/GLS/CDK8/CDH23/HNRNPR/NPTN/FAM98A/ZZZ3
	C3=MIR1910_3P	Liver	C3	X5LvsW5L	MIR1910_3P	169	0.427451	2.10911	2.31655e-08	1.33932e-07	4.67338e-08	2327	tags=34%, list=15%, signal=29%	SMARCAD1/RBFOX2/NKTR/KIAA0930/TECPR2/POT1/HMGXB4/KIF1B/RCOR1/CDKL5/MYO1C/SLC66A1/CAMSAP2/PDS5A/SMAD2/TP53INP2/TRAF3/C1GALT1/STRN/ZBTB20/ACSL1/ASAP1/RBM39/CUL5/KPNA3/CRKL/ZFHX2/ZNF652/HMBOX1/ARID1B/FAM91A1/IPO8/SLAIN2/FAM8A1/DPY19L1/MYO1D/KIF3B/FRAS1/ADGRL2/AFF4/NCOA3/COX15/USP53/TRIM44/CEP350/CNOT4/VPS54/NUP153/DESI2/MB21D2/EML6/LASP1/ATP8A1/BTBD10/ALS2/APBB2/SMIM14
	C3=MIR194_5P	Liver	C3	X5LvsW5L	MIR194_5P	173	0.429542	2.13003	2.33642e-08	1.34842e-07	4.70512e-08	4216	tags=54%, list=28%, signal=40%	CHD6/GPATCH2/GPATCH2L/BTBD7/PJA2/ZFHX4/YAP1/BICD2/RUFY2/HNF1B/ITSN1/ARHGAP21/ONECUT2/SSH2/ITPKB/TRIM23/REV3L/SLK/ACBD3/SOX5/FBXW7/KDM5A/SLC12A2/ARID2/HECTD2/CHD1/TAOK1/TAF4/SETD5/STAU2/LCOR/CEP170/EPC2/MIDEAS/CLCN5/SLC12A6/PPFIBP1/QKI/WWP1/RSF1/WAPL/LIN7C/HOOK3/LRRFIP1/SPTY2D1/NFAT5/DSTYK/RSBN1L/CHD4/CUL4B/MINDY2/XPNPEP3/TMED5/NAA50/RNGTT/OSTM1/DYRK1A/U2SURP/CTDSPL2/SLC28A1/RAI1/CADM1/PTPN20/KIAA…
	C3=MIR6853_3P	Liver	C3	X5LvsW5L	MIR6853_3P	181	0.415185	2.06637	2.36537e-08	1.3627e-07	4.75497e-08	3333	tags=41%, list=22%, signal=32%	FIGN/UBE3A/ATP2A2/DMXL1/ARHGAP21/CPEB2/EP300/SMCHD1/WDFY3/DIP2C/KMT5B/PRKAR2A/RBPJ/RPS6KA3/FMR1/HELB/SPOPL/ITGB1/ALDH3A2/APC/HS2ST1/KPNA4/MEGF9/TBC1D4/SLC35A3/QKI/BIRC6/USP47/GANC/ROBO2/ATL3/UBE4A/RMND5A/MAP4K5/RPGR/ZKSCAN1/CSF2RB/NRP1/PHF20L1/TRMT9B/PDS5B/RSAD1/ELP4/ACKR4/SPCS3/ACVR2A/POLI/PIGL/GLYR1/PPP1R3E/SECISBP2/SPAG9/ZBTB10/SLCO3A1/AHCTF1/MIER3/ITGAV/ARIH1/FLRT3/FAM120A/FREM2/LRRN3/LIMCH1/…
	C3=MIR6733_5P	Liver	C3	X5LvsW5L	MIR6733_5P	245	0.376963	1.96563	2.51085e-08	1.44396e-07	5.0385e-08	4157	tags=44%, list=28%, signal=32%	EFNA5/SHTN1/CGN/SHPRH/SNRK/WDR5B/ZNF704/ZDHHC21/ERBB3/BLTP3A/ZKSCAN7/ZBTB9/CLASP2/BCL9/ZBTB43/SELENOI/DGKH/KMT2A/PREX2/VCL/ADGRL1/EPM2AIP1/ZBTB20/SUOX/ZBTB4/PCGF3/KPNA3/RORA/HERC3/ASCC3/PCDH12/NSD1/ANKRD17/C9orf72/LMBRD2/GSPT1/PKD2/MECP2/MAPK8/RIMOC1/HMGN5/NHSL2/DLC1/CLASP1/PSTPIP2/PLCD4/AAK1/TRABD2B/RICTOR/BEND3/RC3H1/PIGN/RAD54L2/CHD3/COLGALT2/ARCN1/SNX27/AGO3/RABGAP1/EBF3/SLC13A5/IPPK/FNDC3A/O…
	C3=MIR4273	Liver	C3	X5LvsW5L	MIR4273	92	0.516385	2.29484	2.52243e-08	1.44806e-07	5.05281e-08	2676	tags=46%, list=18%, signal=38%	SLC1A2/TNRC6B/ZNF704/ARMC8/KLHL18/VLDLR/MTHFR/UBR5/TBCK/TLCD4/ZNF281/ZC3H12D/MID2/RORA/PURG/RAB33B/LHFPL2/ATXN7/KHSRP/SERAC1/PKD2/ABCD3/CORO1C/QKI/CYLD/HOXC4/PLCD4/THEMIS/MSL2/EHMT1/PKN2/PRKD1/SNX9/ITGA7/ZBTB10/MMGT1/TAL1/TMEM144/BBOF1/PTBP3/POLR3B/FCGR2B
	C3=MIR5689	Liver	C3	X5LvsW5L	MIR5689	142	0.447362	2.13813	2.62807e-08	1.50605e-07	5.25517e-08	3874	tags=46%, list=26%, signal=34%	TNRC6B/CLOCK/LYSMD3/UBR5/LCLAT1/CTNNA2/MSI2/ZNF780A/TAF1/ZFR/GNAI1/UTRN/HECTD1/FMR1/SAMD12/MYEF2/FAM168B/ARAP2/STX16/JMJD1C/MAML2/RNF6/PPP4R3B/TRIM33/CCN4/TMTC3/PIGA/MAST4/BPTF/ZNF644/PPM1B/PTPRB/AFF4/NRIP1/NCK1/DAB2/TMEM168/TOGARAM1/ACSL3/DESI2/ACVR2A/SNX18/MAP9/SEMA6D/RBM47/TSHZ1/CTDSPL2/FAM120A/MEF2C/RERGL/NAPEPLD/UBE2D1/VEZF1/IKZF5/MOSPD1/TET1/AMD1/TAB3/TASOR/CWC27/SLC39A10/AMPH/TACC2/LRRC1/A…
	C3=MIR190A_5P	Liver	C3	X5LvsW5L	MIR190A_5P	90	0.517055	2.28745	2.71533e-08	1.54992e-07	5.40823e-08	2679	tags=43%, list=18%, signal=36%	CFLAR/TNRC6B/CLOCK/ZBTB41/DAG1/RCOR1/DMXL1/XPO1/ASAP2/MYCBP2/DOCK9/XRN1/TCF4/CDKN1B/TNRC6A/TRIM33/WDR44/LMBRD2/TRPS1/EPC2/TNRC6C/CPOX/SYNJ1/ZNF665/YTHDF3/RBL2/ZNF280D/PHF20L1/TBC1D14/MB21D2/STK35/FNDC3A/ROCK1/DENND5B/MYO5A/STT3A/SEC23A/CHD7/OSBPL6
	C3=MIR3606_5P	Liver	C3	X5LvsW5L	MIR3606_5P	133	0.453267	2.14211	2.74945e-08	1.56459e-07	5.45944e-08	3783	tags=44%, list=25%, signal=33%	BBX/SLC1A2/EDEM3/TMEM245/G2E3/CNOT6L/BAZ2B/TRIM23/INTS6/SP3/ZC3H13/DIP2C/APPBP2/KDM7A/SBF2/RNF44/RBM39/ABCA1/ARAP2/JMJD1C/EPHA7/RAB1A/NIPBL/VPS13B/ERO1A/NUMB/TEX12/ROBO2/AAK1/AMMECR1L/MSL2/RC3H1/AKT3/ZNF367/CAMSAP1/NECAB1/PIK3CA/IBTK/EBF3/PHACTR2/SATB2/SMARCA5/UGT8/MIER3/NIPA2/EPB41L4A/CCNT2/ADGRG2/FGF2/MEOX2/MBTD1/OPN3/RALGPS1/SAMD4A/LPIN2/LDLRAD4/DNAH8/CLIC4
	C3=MIR433_3P	Liver	C3	X5LvsW5L	MIR433_3P	119	0.470343	2.18463	2.84067e-08	1.61368e-07	5.63072e-08	4308	tags=60%, list=29%, signal=43%	CDK17/CHD6/TNRC6B/ZNF704/UHMK1/SESTD1/CEP135/ASAP2/CLTC/TIA1/ZNF700/FBXW7/CD300LF/KRAS/AHR/CLINT1/CCAR1/RAB23/SEMA6A/BPTF/PLD1/EPHA7/CREB1/CSPP1/ASPH/TNRC6C/KDM3B/MAPK8/NCOA2/CLCN3/SMG1/CHD9/EPRS1/RHOQ/LIN7C/HOOK3/MSL2/GXYLT1/NMT2/MAPK6/SESN3/SGMS2/TBC1D19/CARNMT1/MOB1B/BCAT1/RBM11/KRT20/PLCXD3/STYX/AZIN1/ANKRD12/SMC4/SLC25A46/YWHAG/ZNF439/ZNF440/ZNF763/TASOR/LAMC1/TOP1/WTAP/FERMT2/MYH9/MMD/VWA5A…
	C3=MIR708_3P	Liver	C3	X5LvsW5L	MIR708_3P	108	0.488966	2.23421	2.85151e-08	1.61702e-07	5.64236e-08	3456	tags=45%, list=23%, signal=35%	BBX/LNPK/CELF2/P2RY1/ABCA5/MAML3/CLOCK/LARP4/AKAP13/MSI2/TENT4B/TRAF3/C1GALT1/ASAP1/MYEF2/ZNF518A/USP42/TJP1/LPP/ETNK1/AQR/C7orf57/ATF7/CDYL2/PPHLN1/BORA/LDLRAD3/AHCYL2/JARID2/LHX9/PHF20L1/STRN3/XPO7/TBC1D30/OTUD3/ZEB1/CDK13/RHAG/BAZ1B/GABBR1/DHX40/ZFHX3/SLC25A46/DDHD2/HSPA4L/PSAT1/CNST/CHRDL1/PTGER3
	C3=MIR4272	Liver	C3	X5LvsW5L	MIR4272	181	0.413219	2.05658	3.11134e-08	1.76129e-07	6.14578e-08	3458	tags=45%, list=23%, signal=35%	PRRG4/ATAD2B/C2CD5/MBTPS2/TP53BP1/USP7/JAG1/PJA2/PLCB1/DENND4C/ZNF608/CPEB2/CTAGE1/SMAD2/SSH2/SP3/KLHL9/ALDH3A2/APC/HYCC1/ZNF652/PURG/OTUD4/SEC16A/EPHA7/KIAA1328/ETNK1/IQGAP2/SRSF1/TRPS1/AFF4/THADA/ARFGEF1/CLCN3/RABGAP1L/SMG1/AAK1/BBS10/HSP90B1/SOCS6/MYH10/RFX7/CYREN/DCUN1D4/CEP83/CXADR/MCM2/STRN3/DEK/NAA50/ZNF326/KIAA1958/REPS2/HLF/NAA30/ITGB8/REL/TLR4/DYRK1A/EIF5A2/ZC3HAV1/DCK/OLR1/ZEB1/TMEM209…
	C3=MIR6073	Liver	C3	X5LvsW5L	MIR6073	100	0.499278	2.25903	3.11731e-08	1.76161e-07	6.14689e-08	3381	tags=49%, list=22%, signal=38%	FUBP1/CLOCK/ANKRD50/RREB1/SELENOI/ITPKB/UTRN/HECTD1/ACBD3/ARID2/SYNJ2BP/IL6ST/TASOR2/JMJD1C/CBLB/LPP/ZNF644/ASPH/ZCCHC24/NETO2/ASH1L/GANC/ZCCHC14/STAM/DMTF1/TMTC2/RAB12/PDZD2/RICTOR/ARHGEF12/PDE8B/TGFBR2/WASL/FAM13A/OSBP/FBXO45/REPS2/ITGAV/ITGB8/ZEB2/TAB2/ZEB1/BMAL1/IPO7/ACBD5/SP4/MPRIP/CREB5/GGA3
	C3=MIR5571_5P	Liver	C3	X5LvsW5L	MIR5571_5P	136	0.457688	2.17251	3.15648e-08	1.78065e-07	6.21333e-08	3377	tags=44%, list=22%, signal=35%	SFRP4/ZC3H4/CELF2/ZKSCAN8/SHTN1/INTS2/GPATCH2/FYCO1/STT3B/FMN1/CCDC191/PDS5A/GNAI1/PRRC2C/HOMER1/KDM7A/ACBD3/ABI1/MYSM1/KIF5B/LRP6/ID4/MDM1/SNAP23/ATRN/MAPK1/KPNA1/ETV1/FOXP2/DHX8/ANKRD28/HIPK1/G3BP2/MIB1/DIP2B/COA5/ARID4A/NFAT5/IMPACT/MAGI3/MIPOL1/ACTN4/DTWD2/APBB2/PSD3/KLRD1/MIER3/ITGAV/SLC19A3/TSPAN2/NADK2/CFL2/WDR26/ANKRD12/DOCK8/BMP2/DDHD2/PARP11/RPGRIP1L/MAP7
	C3=GACTGTT_MIR212_MIR132	Liver	C3	X5LvsW5L	GACTGTT_MIR212_MIR132	149	0.439711	2.12148	3.18044e-08	1.79106e-07	6.24966e-08	3974	tags=46%, list=26%, signal=34%	FUBP1/ATXN1/CELF2/PURB/HMGXB4/DAG1/BTBD7/USP9X/MYCBP2/EP300/SSH2/FEM1C/DNAJB14/PRPF4B/KMT5B/TRIM2/BRWD1/SOX5/ARID2/TAF4/PCGF3/DHX57/SEMA6A/DYNLL2/NFYA/FAM91A1/ELFN2/ZNF644/LSM11/MECP2/MIDEAS/AFF4/MAPK1/NCALD/NMNAT2/FAM167A/LRRFIP1/PHF20L1/MAF/DESI2/ARHGEF11/ZBTB18/ARHGAP32/ZEB2/CTDSPL2/PNN/NPAS4/CFL2/RFX3/RASA1/AZIN1/MEX3B/DPYSL3/PRICKLE2/YWHAG/AMD1/SIRT1/CREB5/ADCY3/FAM76B/BTG2/LARGE1/TUT4/ZFC3H…
	C3=MIR6768_3P	Liver	C3	X5LvsW5L	MIR6768_3P	125	0.465752	2.18261	3.23002e-08	1.81584e-07	6.33613e-08	3703	tags=54%, list=25%, signal=41%	ZBTB41/DAG1/RAB21/SERINC5/TCF12/PBRM1/IGF2R/CAMSAP2/NEO1/WDFY3/RSC1A1/PRRC2B/SEH1L/HECTD2/ESYT1/SYNJ2BP/PHC3/MED13L/OTUD4/SACM1L/LIMA1/INSYN2A/CEP170/SP1/SEPTIN9/GOSR2/IVD/N4BP2/KDM3B/RFC1/NUP58/NOC3L/PPP1R12A/CDC42SE2/DIP2B/CNOT4/AGO3/GRPEL2/MRTFB/ERN1/SNX30/RBM47/STOX2/FOXF1/TAL1/PTBP3/PTPN20/SLC26A7/FOXD4L3/FOXD4L6/ZNF781/DAGLA/RAPGEF2/FAM98A/MEX3B/PIK3C2A/CDC42BPB/CCDC14/MPZL1/JRK/ZNF763/EBF1…
	C3=MIR4279	Liver	C3	X5LvsW5L	MIR4279	199	0.403262	2.03943	3.27247e-08	1.83653e-07	6.40835e-08	3673	tags=44%, list=24%, signal=33%	DBT/ATXN1/ROR1/USF3/ARID1A/STON2/SLC1A2/TNRC6B/CLOCK/GLCCI1/GSTCD/ALG10B/CLASP2/BCL9/PELI2/ZBTB43/KPNB1/ADORA1/C1orf56/INSR/USH2A/POGLUT3/TLK2/CPEB4/CLIC5/ATMIN/SNX19/DYRK2/ADCY6/CLCN5/ETV1/TANC1/XPR1/UBXN4/GEMIN5/CLCN3/HIPK1/HIPK2/KDM2A/RALGAPB/AFF1/STXBP5/YTHDF3/GK5/CNOT4/SNX27/ZNF551/STK3/KPNA6/TBC1D32/ZSWIM5/BCOR/STK35/PELI1/DEPP1/STAG2/FBXO45/TFCP2/OXR1/KIAA1958/PRKAA2/MYO5A/ARHGAP26/MSL1/ND…
	C3=MIR4753_5P	Liver	C3	X5LvsW5L	MIR4753_5P	168	0.426086	2.10641	3.46956e-08	1.94379e-07	6.7826e-08	4050	tags=50%, list=27%, signal=37%	SFRP4/ARL8B/STX2/TNRC6B/PJA2/KIF1B/RAB21/FYCO1/TCF12/LARP4/RCOR1/LCLAT1/ARHGEF3/MAP3K2/AKAP13/ONECUT2/AGFG1/ZSCAN26/KMT5B/ZBTB20/RBPJ/PRRC2B/TRIP11/SYNJ2BP/MAST4/CEP170/EPHA7/AP1G1/SP1/OCRL/SEPTIN9/ATF7/KDM3B/OTULINL/CHM/BRWD3/MAP4K3/MCTP2/NUMB/ZNF148/RHOQ/NEDD1/MICAL3/GAB1/SOCS6/CEP350/THRB/ANKFY1/RASEF/USP8/TBC1D14/PLEKHA6/ATP8A1/QRICH1/DYRK1A/NIPA2/TENM4/SFMBT2/PBX3/ZEB1/GRID2/WDR26/PPFIA1/PLP…
	C3=MIR7162_3P	Liver	C3	X5LvsW5L	MIR7162_3P	199	0.402594	2.03606	3.51487e-08	1.96579e-07	6.85938e-08	2644	tags=36%, list=18%, signal=30%	LRIG2/ATXN1/ADAM10/FIGN/CLOCK/ARMC8/UHMK1/ITGA10/ZNF322/RNF19A/POLR3A/ALDH6A1/MSI2/ZFYVE26/GALNT1/SECISBP2L/GNPTAB/UTRN/SPON2/ERCC6/ANKRD52/MSANTD4/IRS1/UGGT1/TRIM33/GCNT4/COL4A2/LPP/GALNT4/POC1B-GALNT4/MTMR12/MTMR9/ABL2/BMPR2/QKI/DICER1/FOXP2/HSPA5/ARHGAP24/DLC1/ATP2B4/MFHAS1/WAPL/FNIP1/MTCL2/RBMS1/STXBP5/YTHDF3/RICTOR/TET3/RUNX1T1/RB1/ANKFY1/PHF20L1/PDS5B/DUSP16/PIK3CA/SPCS3/VAV3/ACVR2A/SLC45A4…
	C3=MIR21_5P	Liver	C3	X5LvsW5L	MIR21_5P	132	0.451544	2.12857	3.75078e-08	2.09413e-07	7.3072e-08	3701	tags=48%, list=25%, signal=36%	GPATCH2L/ZNF704/ZBTB41/JAG1/GLCCI1/YAP1/PBRM1/GATAD2B/BCL7A/VCL/SKP2/RBPJ/KDM7A/SOX5/MALT1/UBR3/HIPK3/MAST4/PLEKHA1/CUX1/LATS1/ZDHHC17/RP2/KDM1B/TMEM170A/KRIT1/ARHGAP24/WWP1/SOS2/RMND5A/PDZD2/THRB/ZNF367/EPM2A/CNOT6/RASA2/YOD1/GID4/MINDY2/FAM13A/RBMS3/PELI1/HSD17B4/STAG2/KBTBD6/KLF3/PTPN20/RASA1/GRAMD2B/TIMP3/ADGRG2/PRDM11/UBE2D1/CREBRF/CPEB3/ITCH/MPRIP/LRRC57/DUSP8/PLAA/NFIB/MAP3K1/BTG2
	C3=MIR4642	Liver	C3	X5LvsW5L	MIR4642	95	0.497206	2.23431	3.82291e-08	2.12711e-07	7.42226e-08	2640	tags=40%, list=18%, signal=33%	RPS6KA5/ALKBH8/UBN2/SHISA7/KICS2/FAM199X/RUFY2/MYO1C/PKNOX2/XPO1/SELENOI/SLC25A42/ATXN3/ZBTB20/SCAF8/TARBP1/CCN4/CLIC5/SLAIN2/PI4K2B/ZNF697/PDE7A/LIN28A/RBM15/RICTOR/SLC25A16/SESN3/FLT1/ZCCHC4/SOBP/TTC28/DUSP10/REPS2/SKIL/FNDC3B/STOX2/SGMS1/CADM1
	C3=MIR6734_3P	Liver	C3	X5LvsW5L	MIR6734_3P	129	0.460494	2.16387	3.82144e-08	2.12711e-07	7.42226e-08	3315	tags=43%, list=22%, signal=34%	ERMP1/DOCK5/CBLL1/ATXN1/UNKL/TNRC6B/KDM4C/CTCF/RCOR1/RBM15B/RBPJ/TMEM260/SMCR8/PARP1/MLEC/TJP1/TNRC18/NFE2L1/AP1G1/AGPS/CREB1/AQR/TBL1X/POLR1A/HTT/ASPH/KDM3B/PCYT1B/PRDM4/RMND5A/LRIF1/DNAJC21/DLAT/DLG5/KHNYN/RB1/PIM2/L2HGDH/RAB11FIP4/VANGL1/NCOR2/NAV1/CARM1/PRKAA2/PTCD3/DQX1/ADGRF5/RASSF10/PLCXD3/ZNF781/STYX/GABBR1/AGO1/EIF4EBP2/TSC1/KAT7
	C3=MIR214_3P	Liver	C3	X5LvsW5L	MIR214_3P	226	0.388076	2.0008	4.15287e-08	2.30675e-07	8.04912e-08	3694	tags=43%, list=25%, signal=33%	CMTM4/SEC24C/PURB/PHF6/PIK3CB/PROX1/KIF7/BTAF1/NEO1/AKAP13/MECOM/EXOC2/TNPO1/TRAF3/NAA15/LARP1/ZBTB20/ACSL1/KIF13A/USP24/CPEB4/TAOK1/IRS1/RUBCN/MTM1/PGGT1B/GARRE1/KBTBD2/CRKL/TGOLN2/PDE5A/RAB14/NSD1/LUZP1/PRR14L/MYO1D/CBL/SLC25A25/MAPK8/MAPK1/KPNA1/QKI/CELF1/PLA2G3/CLASP1/KCNC4/UBE4A/KCNC2/FAM20B/TANC2/COG5/RALGAPB/ZBTB39/DMXL2/MTCL2/AMMECR1L/RFX7/RC3H1/SLC36A1/GCC2/PHF20L1/F8/GSK3B/PAN2/IPO11/MB…
	C3=MIR8061	Liver	C3	X5LvsW5L	MIR8061	137	0.443152	2.10815	4.33096e-08	2.40158e-07	8.38e-08	3833	tags=46%, list=26%, signal=35%	PPM1K/HCFC1/PEX1/AASDH/DIS3/ZNF704/PPP2R3A/PARG/CTNND1/XRN1/NEK7/LRRC31/ZBTB20/USH2A/CHUK/ARID2/TJP1/RNF6/SLC4A7/LHFPL2/LATS1/ATR/GALNT4/POC1B-GALNT4/TNKS2/ARL5B/ETV1/ZNF148/ZFP91/RHOU/GK5/GOPC/RSBN1/CCNY/KIF2A/PIK3CA/PABPC4L/POLI/MINDY2/PITRM1/YES1/FAM210B/PSD3/MOB1B/FGD6/FNDC3B/YME1L1/PTPN21/MBNL2/DLK1/SLC28A3/CCNT2/SLC25A46/LGR4/ZMYM5/AMD1/HNRNPLL/RIOK2/CYBRD1/NBR1/PCDH7/ARHGAP5/TOR1AIP2
	C3=MIR942_5P	Liver	C3	X5LvsW5L	MIR942_5P	187	0.400198	1.99344	4.69955e-08	2.59712e-07	9.06231e-08	3254	tags=41%, list=22%, signal=32%	DDX6/GPATCH2/EHD4/BMPR1A/ZNF704/MAT2A/DAG1/SENP7/PLEKHM3/RREB1/ERC1/ZNF618/XRN1/GOLGB1/CDKN1B/C1orf56/KDM5A/PASK/CHUK/ZNF518A/ESYT1/TAOK1/CFAP97/AVL9/TGFA/ZMYND8/WASF3/PAK2/EEA1/ATXN7/KLF7/LPP/NAB1/API5/MDM4/KIF3B/USP49/MECP2/HPRT1/MTMR1/ARSB/RBM15/RHOBTB3/THRB/TCERG1/DUSP16/NECAB1/VGLL3/CDC37L1/PSMD1/CUL4B/CHST2/NOTCH2/MIS12/ZBTB18/PLXNA4/NAA50/RALBP1/SGMS1/PHF21A/KLF3/RBM20/ADGRF5/AGAP1/DIAPH2/…
	C3=MIR6739_5P	Liver	C3	X5LvsW5L	MIR6739_5P	247	0.374379	1.95835	4.69187e-08	2.59712e-07	9.06231e-08	4157	tags=44%, list=28%, signal=32%	EFNA5/SHTN1/CGN/SHPRH/SNRK/WDR5B/ZNF704/ZDHHC21/ERBB3/BLTP3A/ZKSCAN7/ZBTB9/CLASP2/BCL9/ZBTB43/SELENOI/DGKH/KMT2A/PREX2/VCL/ADGRL1/EPM2AIP1/ZBTB20/SUOX/PCGF3/KPNA3/RORA/HERC3/ASCC3/PCDH12/NSD1/LUZP1/ANKRD17/C9orf72/LMBRD2/GSPT1/PKD2/MECP2/MAPK8/RIMOC1/HMGN5/NHSL2/DLC1/CLASP1/PSTPIP2/PLCD4/AAK1/TRABD2B/RICTOR/RC3H1/PIGN/GK5/RAD54L2/CHD3/COLGALT2/ARCN1/SNX27/AGO3/RABGAP1/EBF3/SLC13A5/IPPK/FNDC3A/OSB…
	C3=MIR3685	Liver	C3	X5LvsW5L	MIR3685	165	0.422607	2.08001	4.9208e-08	2.71478e-07	9.47288e-08	4080	tags=48%, list=27%, signal=36%	DOCK5/ENPP4/BACE1/EAF1/RERE/PRDM16/FAM199X/PICALM/PRKACB/MAP3K2/ASAP2/SRSF11/ZBTB20/SNTB1/TRIP12/FAM228A/F3/SEC24A/ZFP62/KPNA4/ANKRD46/FOXJ3/SLC30A4/QKI/ZNF148/DENND1B/NSD2/APPL1/STXBP5/CEP350/SMC5/RFX7/RC3H1/ZNF575/SLC25A40/ACSL3/NFAT5/SESN3/ZNF629/POGZ/SNX18/TCTN1/KANSL1L/PLXNA4/OXR1/SORBS1/KIF26B/CPD/SENP1/MOB1B/FGD6/TSHZ1/GOLM1/GRID2/PLD5/PEX5/TIMP3/NFATC3/MEX3B/MRE11/YWHAQ/CREBRF/SP4/CXXC4/U…
	C3=MIR5004_3P	Liver	C3	X5LvsW5L	MIR5004_3P	114	0.476317	2.19741	5.29211e-08	2.91469e-07	1.01704e-07	4041	tags=53%, list=27%, signal=39%	BBX/CBLL1/MTMR4/EHHADH/VIRMA/ITGA4/PBRM1/ANKRD13C/NEO1/ONECUT2/ALDH6A1/SKIC3/LMLN/POU2F1/ARID2/CHD1/ZFHX2/ABL1/SLC4A7/ZBTB34/PLEKHA1/DPY19L1/ACSL4/CBL/AFF4/ASH1L/IQSEC3/TES/ZCCHC14/CCDC141/WAPL/TTF2/LRIF1/UBE4B/DNM1L/ETV3/GSK3B/SESN3/PHACTR2/RBMS3/PPP1CB/KIF26B/KIF13B/PRMT9/OSBPL6/SORCS1/IPO7/CBFA2T3/EN2/SEC22C/HAPLN1/NRAS/ACADSB/GNAI3/METTL8/PCDH7/DUSP6/TMEM170B/CROT/PIGM
	C3=MIR299_5P	Liver	C3	X5LvsW5L	MIR299_5P	131	0.44298	2.09301	5.53642e-08	3.0441e-07	1.0622e-07	3297	tags=44%, list=22%, signal=34%	ERMP1/NFKB1/GPAM/RHBDD1/CAPN2/BMP2K/MAT2A/GTF3C3/ERBB3/LRRTM3/HACD3/SKIC3/CPEB2/ZDHHC5/ABR/MTDH/RBPJ/MYEF2/ABITRAM/STX16/KDM4A/CD2AP/SP1/OGA/USP48/LPGAT1/MAPK8/WNK1/HDAC4/KCNC2/FST/TRDMT1/AFF1/GPATCH8/QSER1/NSMAF/SOS1/TCERG1/CEP41/RSBN1/RASSF6/VANGL1/SMURF2/SGK1/STK35/RALBP1/TSPAN2/PDE3B/CCNG1/TMEM209/STYX/WDR26/ESR1/SMC4/VEZF1/DDHD2/CEP55
	C3=MIR4735_3P	Liver	C3	X5LvsW5L	MIR4735_3P	106	0.487925	2.23048	6.10656e-08	3.35191e-07	1.16961e-07	2651	tags=42%, list=18%, signal=35%	BBX/ATXN1/HIF1A/FER/MAPK4/AGFG1/KLHL20/SMAD2/TRAPPC8/DIP2C/ZBTB20/ADD3/ZBTB4/FRYL/TAOK1/RORA/PHC3/ZFP62/HMBOX1/HEATR5A/GOSR2/ZCCHC24/DICER1/ATM/PATJ/IQSEC3/HMGCS1/KDM2A/PARD6B/PDZD2/FRS2/ZNF367/SUCO/NEDD4/RABGAP1/KPNA6/PNISR/CEMIP2/NAA50/CDK19/PSD3/RAB5A/VPS13A/MEF2C/SORBS2
	C3=MIR6780A_3P	Liver	C3	X5LvsW5L	MIR6780A_3P	131	0.441747	2.08718	6.41831e-08	3.5171e-07	1.22725e-07	4405	tags=47%, list=29%, signal=34%	MTMR4/UBN2/SHISA7/ZNF704/HMGXB4/KLHL18/GOLGA4/MAPK4/FZD4/ATE1/RAP2C/EP300/ZBTB20/ZNF770/UGGT1/CRKL/CLIC5/ELK4/ASPH/PAPLN/XPR1/MCTP2/ATL3/TRAPPC11/THRB/CNOT6/PPP1R16B/SPEN/C17orf75/CSNK1G1/MAGI3/NEXN/MON2/RASSF3/XPO7/PPP4R1/STARD8/B3GLCT/ADD2/MAPK10/PTGDR/MTCL3/PINLYP/FPGT/SEC14L4/MRE11/AGO1/MFAP3/SMUG1/PTGFRN/CWC27/AXIN2/ETAA1/FAM210A/TBC1D16/RNPC3/NUFIP2/DSE/CACHD1/MPPED2/ETS1/BCLAF1
	C3=MIR600	Liver	C3	X5LvsW5L	MIR600	116	0.471493	2.18282	6.68718e-08	3.65214e-07	1.27437e-07	3638	tags=45%, list=24%, signal=34%	BBX/KIAA0930/PEAK1/SHPRH/TNRC6B/MBD2/ZBTB41/SERINC5/PRKACB/RAP2C/CLASP2/MIA2/SP3/ATP6V0A2/KDM5A/FEM1B/STK4/UBQLN1/PALLD/EPHX2/SBNO1/UBR3/KMT2E/KCTD21/ETNK1/DYRK2/UBQLN2/DLC1/RAB10/HPRT1/CRIM1/PAFAH1B1/STRIP2/RICTOR/BICRA/EPS15L1/VGLL3/ALS2/PTBP3/NKX2-5/SLITRK5/RPS6KC1/PHTF2/NEMP1/PCMTD2/WRN/HAPLN1/CREBBP/PCF11/WAC/ZNF451/TRIM52
	C3=MIR4772_3P	Liver	C3	X5LvsW5L	MIR4772_3P	84	0.504953	2.20104	6.74405e-08	3.67703e-07	1.28305e-07	4215	tags=56%, list=28%, signal=40%	SNRK/MED13/TMEM245/NEK9/IPO9/ASAP2/RAP2C/CPEB2/TTC19/WDFY3/TMEM260/INO80D/LMO7/ACSL1/OGT/SIPA1L1/SEC24A/COL12A1/EPHA2/TRAM2/COL5A1/RC3H1/POLH/NFAT5/TAOK3/HAUS6/FRMD4A/FAM210B/BLZF1/BCAT1/DIO2/PLPPR4/CCNT2/YAE1/HSPA4L/GLCE/RANBP6/LDLRAD4/HEATR1/KLF12/MBOAT2/ENDOD1/NTM/TTC9C/FAM234B/CPEB1/CDR2
	C3=GTTATAT_MIR410	Liver	C3	X5LvsW5L	GTTATAT_MIR410	78	0.531887	2.28288	7.27687e-08	3.96091e-07	1.38211e-07	3751	tags=50%, list=25%, signal=38%	RPS6KA5/ADAM10/TNRC6B/RERE/PHF6/MSI2/DOCK9/BAZ2B/ITPKB/SP3/KAT6A/FMR1/ARID2/CPEB4/MACF1/RAB1A/QKI/NUMB/MAP4K5/MSL2/PHF20L1/MAF/CSNK1G1/ARID4B/FMNL2/NR2F2/MOB1B/CHD7/RAI1/ANKRD12/ZZZ3/GDF6/SP4/CPEB3/ITCH/CREB5/FCHO2/PRKAR2B/ARK2N
	C3=MIR221_3P	Liver	C3	X5LvsW5L	MIR221_3P	152	0.428106	2.0655	7.33828e-08	3.98766e-07	1.39144e-07	4154	tags=46%, list=28%, signal=34%	ATXN1/AQP3/ATAD2B/TCF12/DPH6/FOXN2/PANK3/CDKN1B/NAA25/BRWD1/DPP8/FMR1/PRRC2B/TGS1/HECTD2/HMBOX1/SLC4A7/LHFPL2/KLF7/RAB1A/TNRC6C/BRWD3/DENND1B/HIPK1/KDR/MRAP2/BEND4/RFX7/RAB18/PCMTD1/SANBR/ETV3/SESN3/RSBN1L/EML6/POGZ/HNRNPH3/WDR47/FNDC3A/SMARCA5/CDK19/MIER3/CCN1/EIF5A2/AIDA/CTDSPL2/EIF3J/RFX3/ANKRD12/BBC3/PLCL2/VASH1/ESR1/TFG/ZMYM2/GUCY1A2/ATOSA/CCDC18/BEAN1/PHACTR4/SNX4/TLE3/GNAI3/SVIP/ZFP36L2/FE…
	C3=MIR499A_5P	Liver	C3	X5LvsW5L	MIR499A_5P	154	0.428251	2.0812	8.00113e-08	4.34061e-07	1.5146e-07	2689	tags=36%, list=18%, signal=30%	ADAM10/CREBZF/SNRK/MED13/PTAR1/FOXN2/CNOT6L/SECISBP2L/COL5A2/REST/XRN1/ANKRD40/EPM2AIP1/EML4/KDM7A/SOX5/HP1BP3/MYEF2/SEH1L/ATF2/SLC12A2/KPNA3/YIPF6/PPP4R3B/KLHL42/TGFA/LIMA1/KLF7/VCPIP1/FBN1/SLC30A4/ASPH/PEG3/FOXP2/TRUB1/SOS2/FNIP1/ELMOD2/TUT7/RSBN1/MAPK6/ZNF217/VAV3/PNISR/ANTXR2/PTCH1/DCP2/ANKRD49/ARHGAP12/AHCTF1/EIF4G2/KIF13B/VPS13A/PTBP3/DSG2
	C3=MIR4318	Liver	C3	X5LvsW5L	MIR4318	103	0.477624	2.16747	8.13881e-08	4.40796e-07	1.5381e-07	1993	tags=34%, list=13%, signal=30%	ATXN1/TRIO/P2RY1/CREBZF/STON2/ZNF274/UBE3A/REEP3/RUFY2/PDPR/NAA15/TRIM2/RBPJ/INO80D/FBXW7/CARF/HECTD2/ZMYND11/TSHZ2/ZFP36L1/TRIM33/OTUD4/USP38/CEP170/CCDC47/PTPN3/CDYL2/SEPTIN11/COL5A1/STARD13/NMNAT2/ZNF280D/DNAH5/CIT/SH3RF1
	C3=MIR3074_5P	Liver	C3	X5LvsW5L	MIR3074_5P	136	0.448776	2.13021	8.40962e-08	4.54706e-07	1.58664e-07	4004	tags=44%, list=27%, signal=33%	PBX1/TNRC6B/ZNF704/KIF1B/BICD2/PHIP/PTPN4/ONECUT2/ZDHHC5/GTF2A1/ZNF618/DLST/KDM6A/SBF2/TLCD4/PRRC2B/SLC12A2/HERC3/PAG1/ZNF644/TNKS2/MTMR12/SLC35A3/THADA/ERO1A/HPRT1/CRIM1/IGF2BP1/SMG1/UBE4A/DIP2B/HOOK3/EHMT1/CIT/NECAB1/VANGL1/ATG2B/TGFBR2/SMURF2/PHKB/RAPGEF6/MOB1B/MICALL1/PRAMEF18/DKK2/PHACTR3/LHFPL3/SLC38A4/PCDHB12/R3HDM1/TMEM154/PDE4D/RIOK2/KCNJ15/YWHAB/ZNF516/MFSD6/SLC35E1/SMURF1/UPF1
	C3=MIR196A_3P	Liver	C3	X5LvsW5L	MIR196A_3P	112	0.465564	2.12837	8.53633e-08	4.60792e-07	1.60787e-07	3420	tags=47%, list=23%, signal=37%	ATXN1/CAPN2/ZNF704/JAG1/PBRM1/FOXN2/CDC42BPA/INO80D/CARF/CUL5/TEX2/USO1/ADD1/C9orf72/SP1/EIF3A/PNPLA1/SPTBN1/BRAF/ATF7/CORO1C/RAP2A/MAPK8/KPNA1/BRWD3/DENND1B/NAPB/CCDC141/GAB1/SOCS6/ZNF436/FRS2/CNOT6/RBBP9/UFL1/NCKAP1/RABGAP1/EFNB1/CYFIP1/VANGL1/WASL/NALF2/FLRT3/ANKIB1/SORBS2/EIF3J/MSANTD2/KSR2/PRKCI/FILIP1L/SEC22C/CREB5/HNRNPLL
	C3=MIR3192_3P	Liver	C3	X5LvsW5L	MIR3192_3P	69	0.538526	2.24862	9.30746e-08	5.01586e-07	1.75022e-07	3164	tags=52%, list=21%, signal=41%	RBFOX2/SLC1A2/ONECUT2/KPNB1/SIAE/HOXA3/SBF2/CHUK/MYOCD/ARID2/BROX/LGR5/MED13L/MTOR/CCDC15/ZNF646/GEMIN5/ZNF148/NCOA3/RBM25/TANC2/COX15/RC3H1/DSEL/RAB18/RIC8B/TM9SF3/SLAMF6/PABIR2/NR2F2/U2SURP/FAM120A/LHFPL3/PEX5/SH3D19/WWC2
	C3=MIR298	Liver	C3	X5LvsW5L	MIR298	159	0.415673	2.0358	9.59789e-08	5.16382e-07	1.80185e-07	2722	tags=35%, list=18%, signal=29%	CGN/XPO4/SERINC5/MYO5B/UBR1/MYO1C/UVSSA/ARHGAP21/ONECUT2/MAPK9/PDS5A/CTNND1/SLK/PRKCE/SBF2/KLHL9/ARID2/ZMYND11/TSHZ2/COL12A1/WASF3/LMBR1/IPO8/LPP/AP1G1/PKD2/EIF5B/ANP32E/ZSWIM6/MAPK1/ETV1/HYOU1/ZNF148/ZCCHC14/APPL1/HIPK1/CEP350/RC3H1/RB1/KHDC4/MAGI3/POGZ/ARMCX3/APBB2/SPAG9/ZBTB10/CDK19/SKIL/RBM47/EIF4G2/DYRK1A/PLEKHA8/FAM120A/MEF2C/RAPH1/GRID2
	C3=GGGATGC_MIR3245P	Liver	C3	X5LvsW5L	GGGATGC_MIR3245P	42	0.644188	2.46806	9.63976e-08	5.17779e-07	1.80672e-07	2043	tags=45%, list=14%, signal=39%	BBX/PBX1/ARID1A/GON4L/ZNRF2/RNF44/CUL5/MLEC/THRA/AP1G1/ADGRB1/NIPBL/MAP4K3/NSD2/FBXO11/ZFP91/STARD13/NFAT5/YOD1
	C3=AGGTGCA_MIR500	Liver	C3	X5LvsW5L	AGGTGCA_MIR500	91	0.498755	2.20646	1.02905e-07	5.51821e-07	1.92551e-07	2513	tags=43%, list=17%, signal=36%	MYNN/FIGN/SHPRH/SEC24C/TNRC6B/PURB/RAB21/LRRTM3/TP53INP2/PRKCE/FBXW7/OGT/KPNA3/NCOA1/KBTBD2/YIPF6/DDX3Y/SLC4A7/RAB14/CUX1/CREB1/HIPK1/LIN54/WAPL/RBMS1/PDZD2/POFUT1/RNF38/RTN4RL1/NFAT5/CIT/PDS5B/ZNF236/ESRRG/NALF2/DDX3X/HLF/FNDC3B/PPP4R1
	C3=MIR5682	Liver	C3	X5LvsW5L	MIR5682	202	0.388928	1.96697	1.05565e-07	5.64227e-07	1.9688e-07	3417	tags=38%, list=23%, signal=30%	EFNA5/ATAD2B/GPATCH2/ZNF704/RIC1/ZDHHC21/SESTD1/ANKRD13C/RNF19A/ASAP2/KIAA1549/COL5A2/PRPF40A/DGKH/DGKD/KLHL28/ZBTB5/NID2/SLK/PXYLP1/ERCC6/EML5/FEM1B/SIKE1/PCGF3/SHROOM2/ZKSCAN4/ZFP36L1/PURG/ZBTB34/NSD1/WWTR1/FBN1/CEP97/CLEC2D/SNTB2/KPNA1/DICER1/COL5A1/SVIL/AMMECR1L/RFX7/AKT3/IREB2/TET3/KNOP1/CSGALNACT2/MAP4K4/PDS5B/DCUN1D4/PAN2/EML6/SGK1/NAV1/SGMS2/DDX3X/DTWD2/KIF26B/ADAMTS10/AMMECR1/PLEKHA8/FRE…
	C3=MIR589_3P	Liver	C3	X5LvsW5L	MIR589_3P	222	0.379245	1.95062	1.05565e-07	5.64227e-07	1.9688e-07	3780	tags=45%, list=25%, signal=34%	GPATCH2L/LNX2/NKAP/ZNF704/HIF1A/CLOCK/MTX3/ZNF322/UBR5/SLF1/PROX1/MAPK9/VCL/DNAJB14/POU2F1/TLCD4/MCC/NCOA5/HUWE1/PLEKHH1/TRIP11/SLC44A1/VTI1A/GNPDA1/AVL9/RORA/SLC22A23/ZNF652/MYSM1/ZBTB34/KIAA0232/RBM27/CBLB/RSRC2/GPR176/KHSRP/CIR1/IQGAP2/PATJ/CLCN3/RABGAP1L/SMG1/ZCCHC14/NEDD1/RUNDC3B/GRM1/LIN54/PPP1R12A/RBM25/FNIP1/DOT1L/HOOK3/IFT81/BEND4/RC3H1/TSPYL5/CNOT4/RAB18/EHMT1/NFAT5/APBA1/RNF111/VAV3/SI…
	C3=MIR4499	Liver	C3	X5LvsW5L	MIR4499	101	0.484252	2.19278	1.10445e-07	5.8934e-07	2.05642e-07	3332	tags=45%, list=22%, signal=35%	DOCK5/RPS6KA5/DIDO1/TRIO/PEX1/NAT8/HIF1A/RYBP/FHIP2A/KDM4D/TNPO1/SETBP1/RNF6/KPNA4/PIGA/SSX2IP/API5/LMBRD2/CSTF2/FAM20B/SHROOM3/CRK/RC3H1/SEC63/CNOT4/CIT/MAGI3/MANEA/UEVLD/SNX18/ZNF236/WDR47/SECISBP2/LRCH1/TSHZ1/ZEB1/GRID2/HNRNPR/CENPE/RFX3/NAPEPLD/GAREM1/SDE2/CREBRF/FSBP
	C3=MIR548AG	Liver	C3	X5LvsW5L	MIR548AG	142	0.434356	2.07597	1.12117e-07	5.97283e-07	2.08414e-07	3412	tags=43%, list=23%, signal=34%	ENPP4/CMTM4/PURB/ZDHHC21/BICD2/DENND4C/CAMSAP2/ITSN1/RREB1/SMAD2/CDC14A/APPBP2/TRIP11/ZNF770/USP42/TPR/LMBR1/PAK2/STAU2/LCOR/LPP/PSME3/ANKRD17/SON/TNKS2/PKD2/CEP97/TNRC6C/QKI/MTUS1/DICER1/PDE7A/HELQ/PRDM4/STAM/SVIL/CEP78/COG5/DCAKD/RNF38/TCERG1/PCMTD1/NCKAP1/SPCS3/DCP2/PSD3/RGL1/MOB1B/PIK3C2B/ZEB2/GASK1B/BCAT1/PABPC5/AMER2/HMCN1/NEMP1/HSPA4L/GUCY1A2/MPRIP/MAP7/ULK2
	C3=MIR4703_5P	Liver	C3	X5LvsW5L	MIR4703_5P	210	0.389874	1.97699	1.16749e-07	6.20946e-07	2.16671e-07	3339	tags=39%, list=22%, signal=30%	NEK1/BBX/SMARCAD1/RIC1/PTAR1/PHIP/LCLAT1/CLASP2/TNPO1/VPS36/NAA15/KMT5B/LRBA/APPBP2/KDM6A/ZNF420/SIPA1L1/ABI1/NCOA1/APC/C9orf72/PDZD8/FOXJ3/TRPS1/PCDHAC2/SACS/ABCD3/RAB11FIP2/ASPH/ETV1/CALN1/GPATCH11/COX15/QSER1/THRB/IREB2/YTHDC1/TUT7/RB1/TOGARAM1/NFAT5/ANKRD44/LCORL/SIPA1L2/FAM135A/RASAL2/RO60/SRGAP2B/SRGAP2C/UGT8/NR2F2/GALE/INTU/SLCO3A1/AMMECR1/MTMR10/CALCRL/MOB1A/CCNG1/TRIM43/TRIM43B/DENND10/E…
	C3=MIR4418	Liver	C3	X5LvsW5L	MIR4418	127	0.446728	2.09502	1.1807e-07	6.26944e-07	2.18764e-07	2326	tags=34%, list=15%, signal=29%	ATAD2B/HYCC2/FIGN/EHD4/ANKRD50/PICALM/HACD3/RAP2C/AGFG1/BTG1/TNPO1/CDC14A/INO80D/ACBD3/SPOPL/FAM168B/SYNJ2BP/KDM4A/GID8/MED13L/IPO8/KIAA0232/ATXN7/CHRNE/GFOD1/EIF5B/CORO1C/CCSER2/GMFB/EPB41/CSTF2/G3BP2/JARID2/SNX27/TOGARAM1/NFAT5/ZNF423/POLR3F/DENND6A/KHDC4/RHOT1/C5orf24/RNGTT
	C3=MIR624_5P	Liver	C3	X5LvsW5L	MIR624_5P	97	0.490862	2.21382	1.1878e-07	6.29687e-07	2.19721e-07	3823	tags=49%, list=25%, signal=37%	BBX/DOCK5/SOX13/PURB/CLOCK/HMGXB4/AKAP10/PIK3CB/ZNF800/RALGAPA1/BICD2/PHIP/MSI2/NCOR1/ARL4A/F3/TAOK1/OTUD4/ZNF407/WWTR1/ADCY6/LMTK2/KRIT1/HSPA4/RAB10/YTHDF3/FRS2/RASA2/GRPEL2/STK38/NOTCH2/SNX30/YES1/STK24/MTMR10/CDK6/ZFHX3/SLC25A46/DTX4/BICC1/FOXP1/CHRDL1/TRPM7/KLHL23/CTNNB1/PARD3/UGDH/TGFBR1
	C3=MIR133A_3P_MIR133B	Liver	C3	X5LvsW5L	MIR133A_3P_MIR133B	216	0.385708	1.96896	1.21431e-07	6.42697e-07	2.24261e-07	4374	tags=50%, list=29%, signal=36%	SLC30A7/MTMR4/PEAK1/VIRMA/SNRK/ATP7B/RIC1/XPO4/FHIP2A/GABPB2/DMXL1/XPO1/RAP2C/ENC1/SP3/LANCL2/RBPJ/TAOK1/YPEL2/HS2ST1/SACM1L/EPHA7/SP1/IQGAP2/FBN1/PAPLN/RBMX/ARFGEF1/ASH1L/DYNC1LI2/TRAM2/ANKRD28/CCNC/DHX32/EDEM1/SMARCA2/DMXL2/CNOT1/STXBP6/ARRB1/TET3/RUNX1T1/ANKRD44/VPS54/NUP153/LASP1/GMCL1/EXD2/CUL4B/SGK1/CPNE3/BTBD10/SGMS2/NUP160/SOBP/YES1/ARHGAP12/ZBTB10/HIC2/MYRF/FAM117B/KIF21A/AFAP1/USP32/PTB…
	C3=MIR223_3P	Liver	C3	X5LvsW5L	MIR223_3P	111	0.462934	2.11512	1.21664e-07	6.42883e-07	2.24326e-07	2458	tags=36%, list=16%, signal=30%	DBT/CDK17/MYO5B/SLC4A4/UBR5/HOOK1/PDS5A/SP3/ANKRD40/PRKCE/KAT6A/RBPJ/FBXW7/RRAS2/F3/PARP1/USP42/KPNA3/USP40/ATP7A/RBSN/ELK4/SACS/GMFB/KPNA1/CRIM1/HMGCS1/HDAC4/STAM/HSP90B1/GTPBP8/ACSL3/SANBR/PDS5B/CBX5/NOTCH2/DENND5B/SORBS1/HLF/INPP5B
	C3=MIR6513_3P	Liver	C3	X5LvsW5L	MIR6513_3P	124	0.45812	2.13818	1.23789e-07	6.5305e-07	2.27873e-07	4017	tags=52%, list=27%, signal=39%	MTMR4/KLHL18/ANKRD50/MYO5B/ZNF800/TCF12/RUFY2/CTCFL/HOOK1/CAMSAP2/ONECUT2/TMCC3/CPEB2/BTG1/TNPO1/ATXN3/LARP1/ANKRD52/MCC/OTUD4/LCOR/PDZD8/ACSL4/QKI/PDE7A/LIN54/TANC2/PIGG/YTHDF3/NLK/ZNF367/PHF20L1/GSK3B/CEP83/MAGI3/MB21D2/DDX3X/SMARCA5/DENND5B/RAPGEF6/SPAG9/NEFH/ZMYM3/QRICH1/MOB1B/BBOF1/ZBTB21/MEF2C/SLITRK5/FPGT/CXXC4/CPEB3/ATP10A/CALD1/DST/ELF4/ZFAND5/ZNF398/CALU/KLF12/MFSD6/ZNF664/ITPR1/RWDD4/F…
	C3=MIR7156_5P	Liver	C3	X5LvsW5L	MIR7156_5P	121	0.460456	2.13651	1.24968e-07	6.58203e-07	2.29671e-07	2676	tags=40%, list=18%, signal=33%	SLC1A2/TNRC6B/ZNF704/ARMC8/VLDLR/MTHFR/TCF12/UBR5/LRRTM3/TBCK/AKAP1/ZBTB20/TLCD4/ZNF281/ZC3H12D/MID2/RORA/PPP4R3B/PURG/RAB33B/LHFPL2/ATXN7/KHSRP/SERAC1/PKD2/ABCD3/CORO1C/QKI/CYLD/HOXC4/PLCD4/THEMIS/MSL2/EHMT1/SIPA1L2/PKN2/PRKD1/SNX9/ITGA7/ZBTB10/MMGT1/TAL1/TMEM144/BBOF1/KLF3/PTBP3/POLR3B/FCGR2B
	C3=MIR4502	Liver	C3	X5LvsW5L	MIR4502	67	0.55031	2.29513	1.26435e-07	6.64855e-07	2.31993e-07	3566	tags=57%, list=24%, signal=43%	DBT/INTS2/TCF12/HELZ/ZKSCAN7/LMLN/FKTN/PLCE1/KDM5A/CPEB4/AGO2/AVL9/PPP4R3B/TTC38/SRSF1/STAM2/TMEM184C/WASHC4/PALS1/ARFGEF1/LRCH3/PCMTD1/RBBP9/DDHD1/SESN3/RAB3GAP2/GRPEL2/PHACTR2/SPAG9/EIF5A2/BCAT1/CACNA2D3/ZNF781/SLC38A4/OFD1/ZNF705A/RB1CC1/SAMD4A
	C3=MIR297	Liver	C3	X5LvsW5L	MIR297	118	0.458125	2.11962	1.30717e-07	6.86263e-07	2.39463e-07	3408	tags=47%, list=23%, signal=37%	HMGXB4/GLCCI1/IGF2R/BTAF1/CCDC191/NEK7/ABR/FMR1/PASK/SPOPL/KLHL9/TJP1/OPA1/VPS13C/UBR3/ZFP36L1/KLHL7/API5/MYO1D/ATF7/ATRN/CLEC2D/ADGRL2/SYNJ1/MCTP2/NSD2/AR/DNMT3A/ABCC2/ZNF280D/COG6/AGO3/DUSP16/ROCK2/FNDC3A/KANSL1L/UGT8/MKLN1/SLC39A8/SLCO3A1/LRCH1/VEGFA/AMMECR1/CALCRL/PTBP3/CDK8/DIO2/P2RY14/RGS22/AK9/AZIN1/SSBP2/CREBRF/TFEC/C12orf4/EIF4G3
	C3=GTATGAT_MIR154_MIR487	Liver	C3	X5LvsW5L	GTATGAT_MIR154_MIR487	69	0.534929	2.23361	1.31483e-07	6.89175e-07	2.40479e-07	3399	tags=55%, list=23%, signal=43%	ARID1A/KIAA1217/GDA/ASAP2/SP3/KDM6A/RNF44/FMR1/CAPRIN1/ZNF281/ARID2/KPNA3/ZMYM4/SP1/ETV1/HNRNPH2/DNMT3A/NLK/RC3H1/RNF38/YTHDC1/CHKA/MAGI2/PIK3C2B/ZEB2/PUM2/AGO4/DYRK1A/SPRED2/STYX/RFX3/AZIN1/NPTN/CREBRF/BMI1/SIRT1/PDE4D/GALC
	C3=MIR24_3P	Liver	C3	X5LvsW5L	MIR24_3P	259	0.357065	1.87713	1.34605e-07	7.04404e-07	2.45792e-07	3854	tags=39%, list=26%, signal=30%	PPM1K/TLN2/CDK17/ATAD2B/USF3/CMTM4/MTHFR/HNF1B/BTAF1/AMOTL2/RAP2C/PURA/MICAL2/BCL7A/CDKN1B/ACVR1B/ZNF395/SNTB1/KDM5A/NCOA5/FAM168B/TAOK1/RUBCN/MLEC/TSPAN14/AVL9/KPNA4/AGPS/KCTD21/NAV2/DYRK2/ATRX/VCPIP1/SLC12A6/ZNF697/DLC1/CLCN3/NSD2/ZCCHC14/AAK1/CRAT/FST/MTCL2/NLK/USP54/CNOT6/PPP1R16B/TRPM6/NFAT5/ANKRD44/NRP1/PIM2/DUSP16/APBA1/GSK3B/RSBN1L/YOD1/ZNF217/VGLL3/XIAP/LIMD1/APBB2/DVL3/SPAG9/DNAJB12/ZMY…
	C3=MIR6515_3P	Liver	C3	X5LvsW5L	MIR6515_3P	187	0.392232	1.95376	1.37053e-07	7.16064e-07	2.49861e-07	3439	tags=42%, list=23%, signal=33%	DDX6/DDX46/TNRC6B/RAB39B/KDM4C/ZDHHC21/YAP1/HOOK1/PPP2R3A/MSI2/PURA/GALNT1/ZBTB43/DGKH/ZNF605/ENC1/RNF141/BOD1L1/ZBTB20/TMEM260/INO80D/GIGYF2/LARS1/MTF2/CUL5/TAOK1/NFYA/NSD1/DCAF1/CREB1/TULP4/ETNK1/SRSF1/ZNF160/EOGT/THEMIS/HIPK2/RBM15/EXD1/SOS1/SNX27/SPTY2D1/CAMSAP1/RSBN1/GXYLT1/TM9SF3/PHF20L1/DUSP16/KPNA6/DSTYK/MAGI3/ZNF629/PSMD1/NAV1/PTCH1/UBN1/NR2F2/CPD/ELL2/CLSPN/TECTB/BLCAP/OSBPL6/KIAA1210/Z…
	C3=MIR17_3P	Liver	C3	X5LvsW5L	MIR17_3P	118	0.456483	2.11202	1.50673e-07	7.85964e-07	2.74252e-07	2087	tags=34%, list=14%, signal=29%	FAM217B/ROR1/ATAD2B/MAML3/UHMK1/ANKRD50/KIAA0513/RNF19A/GAPVD1/RREB1/CLASP2/CTNND1/ZFR/LMLN/ARID2/FAM168B/ARAP2/COL12A1/ICE1/KIAA0232/KCTD9/MEF2A/KLHL7/CASP2/FAM8A1/WWTR1/EIF5B/KIF3B/USP33/RAP2A/DICER1/TMEM116/PDE7A/ZNF597/TANC2/AKT3/CNOT4/RSPRY1/IBTK/RHOT1
	C3=MIR548BA	Liver	C3	X5LvsW5L	MIR548BA	143	0.429924	2.06121	1.57458e-07	8.20044e-07	2.86143e-07	2509	tags=36%, list=17%, signal=30%	ENPP4/CMTM4/LNX2/PURB/ZDHHC21/BICD2/DENND4C/CAMSAP2/ITSN1/RREB1/SMAD2/CDC14A/APPBP2/TRIP11/ZNF770/USP42/TPR/LMBR1/PAK2/STAU2/LCOR/LPP/PSME3/ANKRD17/SON/TNKS2/PKD2/CEP97/TNRC6C/QKI/MTUS1/DICER1/PDE7A/HELQ/PRDM4/STAM/SVIL/CEP78/COG5/DCAKD/RNF38/TCERG1/PCMTD1/NCKAP1/SPCS3/DCP2/RGL1/MOB1B/PIK3C2B/ZEB2/GASK1B
	C3=MIR5706	Liver	C3	X5LvsW5L	MIR5706	140	0.430178	2.05453	1.63529e-07	8.50301e-07	2.96701e-07	3759	tags=45%, list=25%, signal=34%	RPS6KA5/ATXN1/TLN2/FIGN/CFLAR/FER/CTCF/LNPEP/CPEB2/BAZ2B/CTAGE1/WDR48/NAA25/SAMD12/ADD3/VTI1A/UNC5B/RNF6/PAG1/SPOP/NAB1/ANKRD17/GFOD1/CALN1/TBC1D8B/CEP192/GPATCH11/DENND1B/DYNC1LI2/RHOQ/DNMT3A/RAD23B/CAST/CERKL/ARHGEF12/LHX9/NFAT5/GXYLT1/TM9SF3/KLHL12/MAGI3/POGZ/TCTN1/STAG2/VEGFA/MIER3/RHAG/WDR26/CDK6/AZIN1/ABCC9/PLEKHA5/CXXC4/KRBOX4/ZNF749/PTGER3/CAPN12/CD28/NFIB/P2RX7/TMOD2/MTO1/GALNT15
	C3=MIR371A_5P	Liver	C3	X5LvsW5L	MIR371A_5P	163	0.409442	2.01532	1.68775e-07	8.76176e-07	3.0573e-07	4077	tags=47%, list=27%, signal=35%	GPATCH2L/TNRC6B/PLCB1/SS18/HELZ/IGF2R/PARG/LMLN/RNF141/EPM2AIP1/EML4/ABHD18/KDM6A/STK4/SYNJ2BP/SEC24A/CDC73/FNBP1L/KIAA0232/FGD4/UTY/ZNF644/AP1G1/PPIG/USP33/CCSER2/KDM3B/MAPK8/ETV1/KRIT1/CELF1/AAK1/VPS35/HSPA13/QSER1/HOOK3/CNOT6/PCMTD1/ZKSCAN1/SANBR/GXYLT1/CCNY/CBX5/CSNK1A1/TLK1/TRAF3IP2/MKLN1/SPAG9/C2orf49/ITGB8/USP32/TSPAN2/SH3BGRL2/CDK13/SRSF3/CPPED1/TRRAP/CCDC50/BARD1/PHTF2/ZMYM5/RPGRIP1L/PTG…
	C3=MIR2909	Liver	C3	X5LvsW5L	MIR2909	43	0.636998	2.46163	1.69145e-07	8.76698e-07	3.05912e-07	3447	tags=58%, list=23%, signal=45%	NFKB1/CHD6/MAP3K2/LRRC8B/DGKH/KDM5A/TSHZ2/VPS13C/SLC22A23/ASCC3/SOCS4/FOXP2/TMEM116/ZNF638/CWC25/ARCN1/HECTD4/ITGB8/PUM2/CADM1/CSTF2T/PLAGL2/TMEM154/PCDHB4/CHRDL1
	C3=MIR138_5P	Liver	C3	X5LvsW5L	MIR138_5P	197	0.388587	1.95231	1.69983e-07	8.79644e-07	3.0694e-07	4000	tags=47%, list=27%, signal=35%	KIAA0930/CLOCK/KLHL18/BPNT2/PPIP5K1/GTF3C3/BLTP3A/CNOT6L/PTPN4/L3MBTL3/PRPF40A/FEM1C/TENT4B/KANK1/KMT5B/APPBP2/PLXNB2/KDM5A/SEH1L/HECTD2/ARPIN/MTF2/JMJD1C/MAST4/CREB1/TULP4/LSM14A/UBP1/TRPS1/PDE3A/CALN1/ZNF148/RAD51D/RMND5A/AHCYL2/AKAP11/SIN3A/MTCL2/STXBP5/THRB/RNF38/DCUN1D4/ROCK2/DESI2/SESN3/ANK1/SOBP/DEK/DCP1A/FAM210B/KIAA1958/SLCO3A1/ARHGAP32/SENP1/AMMECR1/ZEB2/MAN2A1/AGO4/SORBS2/LIMCH1/CELF5/…
	C3=MIR3185	Liver	C3	X5LvsW5L	MIR3185	182	0.397996	1.98356	1.71608e-07	8.86644e-07	3.09383e-07	3491	tags=37%, list=23%, signal=29%	EIF2AK3/MLH3/RAB39B/KICS2/ZDHHC21/PICALM/DENND4A/SESTD1/SLC35B4/ZKSCAN7/FZD4/ONECUT2/IDE/INTS6/LARP1/SOX9/EFR3A/ZC3H12D/RORA/LPP/CCDC39/EPHA7/CREB1/PPM1B/TMEM170A/NCOA2/FOXP2/OXSR1/CCNC/AAK1/SRRM1/SYPL2/SOS1/LRRC39/SLC36A1/NEDD4/NFAT5/RSBN1/STEEP1/POLR3F/FABP7/KPNA6/MAF/USP25/VANGL1/PHACTR2/NEXN/MINDY2/STRN3/NDE1/TTC14/STK24/FRMD6/ZEB2/BCAT1/PLPPR4/MTPN/SH3D19/MRE11/EXOC6B/FGF2/CREBRF/GUCY1A2/SLC…
	C3=MIR302F	Liver	C3	X5LvsW5L	MIR302F	166	0.407243	2.00737	1.72038e-07	8.87453e-07	3.09665e-07	3390	tags=42%, list=23%, signal=33%	KICS2/ANK3/RAB21/PICALM/NTRK1/BICRAL/DIP2C/MTDH/EPM2AIP1/ZBTB20/ERCC6/INO80D/SETBP1/ADD3/PARP4/ZMYND11/SLC44A1/STX16/FGD4/STAU2/SRSF1/GSPT1/ELK4/SACS/PTPN3/ASPH/SLC35A3/PALS1/BRWD3/CRIM1/PDE7A/GAB1/ZNF503/YTHDF3/DIP2B/NR2C2/TRIM44/WDR76/HNRNPF/ZKSCAN1/TRMT9B/RASSF6/MARCHF7/IBTK/PAX8/XRCC2/PELI1/FMNL2/MKLN1/TAX1BP1/KIAA1958/ZEB2/BCAT1/DIO2/PTPRZ1/ERICH2/PLCXD3/CCNT2/PLPBP/MTPN/CEP70/HMCN1/RPRD1B/Z…
	C3=MIR1276	Liver	C3	X5LvsW5L	MIR1276	156	0.423022	2.06386	1.74628e-07	8.99391e-07	3.13831e-07	3631	tags=40%, list=24%, signal=31%	CREBZF/INTS2/SLC1A2/GPATCH2L/CDC27/HIF1A/PIK3CB/ZNF800/ATF7IP/USP9X/PARG/CTNND1/FEM1C/KAT6A/ARFGEF2/ZBTB20/JMY/CARF/RBM39/RORA/SEMA6A/PTPN11/ANGEL2/BRD1/AFF4/AP2B1/ATL3/ATRNL1/COG5/PIGG/RBMS1/ELMOD2/CWC25/CHDH/ARHGEF12/GXYLT1/C17orf75/IMPACT/PNISR/ZBTB18/OSTM1/SPAG9/CDK19/CLMN/PIK3C2B/CRYBG3/ADCY9/ZBTB21/BLCAP/RYR2/PCDH19/PIP4K2C/PATZ1/RCAN2/SDE2/TOP2B/RIMKLA/DROSHA/NAALAD2/FCHO2/LPIN2/C21orf91/T…
	C3=MIR548AI_MIR570_5P	Liver	C3	X5LvsW5L	MIR548AI_MIR570_5P	145	0.430063	2.06838	1.76282e-07	9.06471e-07	3.16301e-07	3607	tags=44%, list=24%, signal=34%	ENPP4/CMTM4/PURB/ZDHHC21/BICD2/DENND4C/CAMSAP2/ITSN1/RREB1/SMAD2/CDC14A/APPBP2/SLC19A2/TRIP11/ZNF770/USP42/TPR/LMBR1/PAK2/STAU2/LCOR/LPP/PSME3/ANKRD17/SON/TNKS2/PKD2/CEP97/TNRC6C/QKI/MTUS1/DICER1/PDE7A/HELQ/PRDM4/STAM/SVIL/CEP78/COG5/DCAKD/RNF38/TCERG1/PCMTD1/NCKAP1/SPCS3/DCP2/RGL1/MOB1B/PIK3C2B/ZEB2/GASK1B/BCAT1/PABPC5/AMER2/HMCN1/NEMP1/HSPA4L/GUCY1A2/MPRIP/MAP7/ULK2/CRNKL1/OTUD6B/C21orf91
	C3=GACAATC_MIR219	Liver	C3	X5LvsW5L	GACAATC_MIR219	133	0.436535	2.06304	1.77902e-07	9.13362e-07	3.18706e-07	3728	tags=42%, list=25%, signal=32%	CELF2/SNRK/UBE3A/BTBD7/KIF1B/ZNF800/UBR1/FZD4/ITSN1/AKAP13/CPEB2/BICRAL/LARP4B/MEF2D/SLK/FHIP1B/NCOA1/RNF6/CD2AP/PURG/FAM91A1/LCOR/LPP/OCRL/FOXJ3/SLC30A4/AFF4/LPGAT1/ZCCHC24/NRIP1/HAS3/ELMOD2/MTAP/NR2C2/THRB/TGFBR2/PHACTR2/FMNL2/DCP2/ZBTB18/CHD7/ADD2/ZNF609/PIP5K1C/CBFA2T3/SH3D19/ESR1/CGNL1/SP4/CPEB3/PDE4D/DCBLD2/TSC22D2/SLC39A10/ABHD13/ERG
	C3=MIR376C_3P	Liver	C3	X5LvsW5L	MIR376C_3P	132	0.436509	2.0577	1.81225e-07	9.28959e-07	3.24148e-07	3960	tags=47%, list=26%, signal=35%	YLPM1/FBXL14/SLC1A2/HIF1A/CLOCK/VLDLR/PROX1/SLF2/GLG1/BCL7A/SYNM/PREX2/ARFGEF2/EDN1/ABCA1/CCNT1/CDK12/JMJD1C/OTUD4/HLTF/BAHCC1/PDCL/ASPH/ZSWIM6/SYNJ1/BMPR2/ARFGEF1/HMGCS1/PAFAH1B1/SEPTIN7/EDEM1/ARID4A/FRY/GXYLT1/TNS3/KIF2A/PDE8B/POLI/RASAL2/ESRRG/KANSL1L/SENP1/NAA30/PLEKHG1/PTPN20/DKK2/PRSS35/IPO7/EN2/ZNF746/ZMYM2/IPMK/SP4/CPEB3/ATOSA/NFIB/SVIP/TGFBR3/KLHDC7B/OPA3/PHF20/B3GNT9
	C3=MIR4782_5P	Liver	C3	X5LvsW5L	MIR4782_5P	141	0.437407	2.08622	1.8449e-07	9.44208e-07	3.29469e-07	3759	tags=45%, list=25%, signal=34%	RPS6KA5/ATXN1/TLN2/FIGN/CFLAR/FER/CTCF/LNPEP/CPEB2/BAZ2B/CTAGE1/WDR48/NAA25/SAMD12/ADD3/VTI1A/UNC5B/RNF6/PAG1/SPOP/NAB1/ANKRD17/GFOD1/CALN1/TBC1D8B/CEP192/GPATCH11/DENND1B/DYNC1LI2/RHOQ/DNMT3A/RALGAPB/RAD23B/CAST/CERKL/ARHGEF12/LHX9/NFAT5/GXYLT1/TM9SF3/KLHL12/MAGI3/POGZ/TCTN1/STAG2/VEGFA/MIER3/RHAG/WDR26/CDK6/AZIN1/ABCC9/PLEKHA5/CXXC4/KRBOX4/ZNF749/PTGER3/CAPN12/CD28/NFIB/P2RX7/TMOD2/MTO1/GALNT15
	C3=MIR222_3P	Liver	C3	X5LvsW5L	MIR222_3P	149	0.42419	2.04659	1.94208e-07	9.92383e-07	3.46279e-07	4154	tags=46%, list=28%, signal=34%	ATXN1/AQP3/TCF12/DPH6/FOXN2/PANK3/CDKN1B/NAA25/BRWD1/DPP8/FMR1/PRRC2B/TGS1/HECTD2/HMBOX1/SLC4A7/LHFPL2/KLF7/RAB1A/TNRC6C/BRWD3/DENND1B/HIPK1/KDR/MRAP2/BEND4/RFX7/RAB18/PCMTD1/SANBR/ETV3/SESN3/RSBN1L/EML6/POGZ/HNRNPH3/WDR47/FNDC3A/SMARCA5/CDK19/MIER3/CCN1/EIF5A2/AIDA/CTDSPL2/EIF3J/RFX3/ANKRD12/BBC3/PLCL2/VASH1/ESR1/TFG/ZMYM2/GUCY1A2/ATOSA/CCDC18/BEAN1/PHACTR4/SNX4/TLE3/GNAI3/SVIP/ZFP36L2/FERMT2/FN…
	C3=MIR1304_5P	Liver	C3	X5LvsW5L	MIR1304_5P	118	0.454569	2.10317	1.94577e-07	9.92711e-07	3.46393e-07	2705	tags=38%, list=18%, signal=32%	ICE2/NPHP3/CMTM4/GPATCH2/ZNF704/SLC4A4/PPP2R3A/SSH2/LARP4B/SENP5/ACBD3/SOX5/POGLUT3/CPEB4/PCGF3/MEIS2/PTPN11/VPS13D/VPS37A/CAPRIN2/ZSWIM6/PLA2G3/USP47/RNF168/ITGA1/STRIP2/CNOT4/TET3/FUT4/SCYL3/IPO11/CXADR/ANTXR2/MINDY2/ZNF319/PLXNA4/PABIR2/FBXO45/MAP9/ZFP28/ALS2CL/CCNG1/MEF2C/CSTF3/BCAT1
	C3=MIR6782_3P	Liver	C3	X5LvsW5L	MIR6782_3P	77	0.524348	2.24361	1.99406e-07	1.01575e-06	3.54433e-07	3793	tags=56%, list=25%, signal=42%	MYNN/CREBZF/TNRC6B/FAM199X/ONECUT2/ZBTB43/REST/PRKAR2A/CLINT1/YPEL2/HIPK3/BRD3/PI4K2B/BRD1/TRPS1/PTPRB/STXBP5/ELMOD2/SMC5/SNX27/EXPH5/SESN3/USP25/SGMS2/SEMA6D/ITGAV/GFM1/MOB1A/MEF2C/MFSD4A/BMT2/IPO7/ACBD5/ANKRD12/ZZZ3/DCAF17/CPEB3/MOSMO/LAMC1/KLHL23/BTG2/DOCK7/ZFAND5
	C3=MIR491_3P	Liver	C3	X5LvsW5L	MIR491_3P	106	0.476694	2.17913	2.00564e-07	1.01847e-06	3.55381e-07	3786	tags=51%, list=25%, signal=38%	MYNN/TRIO/STON2/MTX3/PTAR1/GABPA/LARP4/PHIP/FOXN2/PDS5A/SP3/PRPF4B/LRBA/TRIP12/ADD3/VTI1A/ABI1/SBNO1/KPNA4/EEA1/AGGF1/PDCL/CHM/KANSL1/CRAMP1/KCNC2/RICTOR/ANGPT2/IL18R1/GOPC/FABP7/PCGF5/RANBP9/MINDY2/TBC1D19/DYNC2I1/PUM2/DYRK1A/RAPH1/BCAT1/RHAG/DUSP19/USP12/PRICKLE2/SLC25A46/AZI2/CEP55/MTF1/SIRT1/CNNM4/PRKAR2B/GALNT15/PCDH7/TGFBR3
	C3=MIR642A_3P_MIR642B_3P	Liver	C3	X5LvsW5L	MIR642A_3P_MIR642B_3P	120	0.440386	2.04722	2.00564e-07	1.01847e-06	3.55381e-07	2569	tags=40%, list=17%, signal=33%	YLPM1/FRK/TP53BP1/GOLGA4/MARCHF6/PROX1/GTF3C4/LEMD3/DIP2C/NCOR1/NCAPG2/LRIG3/MEIS2/SLX4IP/PCDH12/PMS1/CBL/TPPP/AFF4/TMEM116/ARSB/SEPTIN7/WAPL/GAB1/NCOA7/DHX32/TMTC2/VKORC1L1/BEND4/POFUT1/POU2AF2/LRRFIP1/GTPBP10/SH3RF1/USP25/RSBN1L/EML6/VGLL3/RHOT1/FLT1/BCOR/SCARB2/MTMR7/RNGTT/AP1S3/MYO5A/ATP8B1/AGO4
	C3=MIR6505_5P	Liver	C3	X5LvsW5L	MIR6505_5P	176	0.399497	1.98809	2.01031e-07	1.01925e-06	3.55653e-07	4414	tags=48%, list=29%, signal=35%	OSBPL3/EAF1/TECPR2/REEP3/ANKRD13C/CNOT6L/PTPN4/USP9X/CLASP2/COL5A2/INTS6/REV3L/CDC14A/MTF2/AHR/TAOK1/NBEAL1/HERC3/LYST/ATXN7/LIMA1/KLF7/LATS1/ETNK1/FOXJ3/TRPS1/HPS3/NUMB/NRIP1/RABGAP1L/HDAC4/GANC/SNAI2/WAPL/BAG4/ZNF503/DOT1L/RSPRY1/NECAB1/DNAJC10/RNF186/STRN3/NOTCH2/SLC39A8/AQP4/SHE/RGL1/MIER3/FNDC3B/MBNL2/SORBS2/HOXA7/SLC26A7/HNRNPR/ADAMTSL3/SSBP2/EN2/TCF7L2/PLEKHA5/SP4/TAF4B/HNRNPLL/MYLK/ZMPSTE…
	C3=MIR499B_5P	Liver	C3	X5LvsW5L	MIR499B_5P	92	0.491326	2.18348	2.04798e-07	1.03673e-06	3.61754e-07	2308	tags=36%, list=15%, signal=31%	CDK17/CHD6/GDF15/FAM199X/PLCB1/CAMSAP2/NAPG/EP300/PRPF40A/TCF4/TP53INP2/LARP4B/TRAPPC8/KMT5B/SYNPO2/TLCD4/AGRN/ASAP1/TFCP2L1/LPP/TWSG1/AAK1/STXBP5/ZFP91/RNF214/LRRIQ3/RSBN1/RASSF6/PDS5B/C17orf75/SNX13/FNDC3A/C5orf24
	C3=MIR623	Liver	C3	X5LvsW5L	MIR623	107	0.4706	2.1453	2.08553e-07	1.05247e-06	3.67245e-07	4377	tags=50%, list=29%, signal=36%	PPM1K/PHF6/MFSD11/TCF12/FOXN2/UBA6/SLC12A2/UBQLN1/TAOK1/YPEL2/MEIS2/BIRC2/HYCC1/DNAJC13/C2orf68/ATXN7/EPHA7/ACSL4/CACNA1C/FRAS1/BIRC6/ZCCHC24/SEC24D/SEPTIN11/NCOA7/RHOBTB3/HOOK3/TRIM44/FRS2/ZC3H7A/ESRRG/MTMR7/SMIM14/BBS7/GLIS3/TMEM156/KLF3/ZZZ3/BICC1/RETSAT/CREB5/WDFY2/HAPLN1/NBR1/LDLRAD4/FAM210A/ITPR1/SH3PXD2A/TOR1B/CFAP418/FOXC1/SEMA5A/CCDC117/AP3M2
	C3=MIR6128	Liver	C3	X5LvsW5L	MIR6128	160	0.412091	2.02483	2.08258e-07	1.05247e-06	3.67245e-07	3283	tags=39%, list=22%, signal=31%	FUBP1/ZC3H4/ATAD2B/EDEM3/KIAA1217/MTX3/ATF7IP/CLASP2/LUC7L2/FMC1-LUC7L2/FOCAD/WDR48/TIA1/KIAA2026/ZNF281/ZMYND11/IL6ST/MEIS2/RORA/NCOA1/ASXL2/PHC3/GID8/CBLB/LATS1/ETNK1/TNKS2/QTRT2/HAPSTR2/AFF4/TWSG1/EOGT/CLCN3/CCR1/G3BP2/ENPP5/TANC2/RALGAPB/NCALD/DLAT/RAB6A/LHX9/RSPRY1/SESN3/CXADR/MIPOL1/UBN1/ZNF326/FAM210B/SGMS1/MBNL2/SNAPC3/CNTNAP3B/PLAGL2/CDK6/NFATC3/ZFHX3/PRKD3/DPY19L4/MEOX2/LENG8/JADE1
	C3=MIR12113	Liver	C3	X5LvsW5L	MIR12113	88	0.496987	2.18451	2.17188e-07	1.09435e-06	3.81858e-07	3607	tags=47%, list=24%, signal=36%	ENPP4/USF3/FAM199X/MARCHF6/FHIP2A/PLEKHM3/MAP3K2/PTPN4/GTF2A1/EML4/ACBD3/KIF5B/ZBTB34/PAK2/EPC2/LPGAT1/HOXC4/ATL3/COA5/ZNF367/VPS4B/SIPA1L2/TBC1D14/ATP8A1/PTCH1/CSNK2A1/FRMD6/XPO7/ITGAV/CADM1/ELAVL3/CIMIP2C/SERTM1/ZBTB33/AZIN1/CCDC14/ITPRIPL2/PPM1E/ZHX3/CALD1/C21orf91
	C3=MIR4692	Liver	C3	X5LvsW5L	MIR4692	202	0.383564	1.93985	2.20104e-07	1.10732e-06	3.86386e-07	3190	tags=34%, list=21%, signal=27%	DOCK5/SMARCAD1/ZNF526/CMTM4/AREL1/SHISA7/CAPN2/KIAA0513/MARCHF6/ZNF608/CRLF3/AKAP13/ADORA1/DGKH/WDFY3/ABR/VPS36/UTRN/TRAF3/PRKAR2A/STRN/NACC2/USH2A/INO80D/LMO7/RNF44/TFDP1/TEX2/BRD4/GARRE1/PDGFB/PAK2/CREB1/NAV2/SON/SYNE2/KDM2A/RMND5A/JARID2/ZMAT3/ANGPT2/LRRFIP1/STUM/F8/RAB11FIP4/PABPC4L/NAV1/WASL/MINDY2/NOTCH2/FBXO45/INO80/GRIK3/TSPAN2/U2SURP/TLR9/DENND10/HAND1/SLC26A7/OTUD7A/CEP164/FBF1/CCNT2/AM…
	C3=MIR3153	Liver	C3	X5LvsW5L	MIR3153	197	0.386372	1.94118	2.25767e-07	1.13406e-06	3.95716e-07	4157	tags=45%, list=28%, signal=33%	EFNA5/SHTN1/SHPRH/SNRK/ZNF704/ZDHHC21/ERBB3/BLTP3A/ZBTB9/CLASP2/BCL9/ZBTB43/SELENOI/DGKH/KMT2A/PREX2/VCL/ARFGEF2/EPM2AIP1/ZBTB20/SUOX/KPNA3/ASCC3/PCDH12/NSD1/ANKRD17/C9orf72/LSM11/LMBRD2/GSPT1/PKD2/MECP2/MAPK8/RIMOC1/HMGN5/NHSL2/DLC1/CLASP1/PSTPIP2/PLCD4/AAK1/TRABD2B/RICTOR/PIGN/CHD3/COLGALT2/SNX27/AGO3/RABGAP1/EBF3/IPPK/FNDC3A/OSBP/ZNF326/RAPGEF6/ZMYM3/SENP1/AFF2/AMMECR1/ZEB2/STYX/WDR26/HSPA9/SH…
	C3=MIR4423_3P	Liver	C3	X5LvsW5L	MIR4423_3P	120	0.438449	2.03821	2.30637e-07	1.15674e-06	4.03629e-07	3189	tags=39%, list=21%, signal=31%	ARL8B/AQP3/ADAM10/EAF1/STON2/DAG1/ANKRD50/KIF1B/ANKHD1/CNOT6L/ONECUT2/OSBP2/TRIM23/SLK/ANKRD40/ZNF518A/KPNA4/KIF5B/KCTD9/JADE3/SLAIN2/SP1/SPTBN1/ATRN/SEC24D/PREPL/CCDC141/GAB1/GK5/FRS2/ANKFY1/CDH9/SNX13/SGMS2/FMNL2/CDK19/AHCTF1/FNDC3B/DNAAF5/MTMR10/ANKRD34C/GRAMD1B/GNA13/AMOT/AMER1/ABCC9/PIK3C2A
	C3=AACTGAC_MIR223	Liver	C3	X5LvsW5L	AACTGAC_MIR223	95	0.479756	2.15589	2.37355e-07	1.1886e-06	4.14747e-07	4389	tags=57%, list=29%, signal=40%	CDK17/PURB/ATP2B1/TMEM64/SP3/RBPJ/SCAF8/FBXW7/PLEKHH1/F3/IL6ST/KPNA3/GARRE1/ATP7A/ANKRD17/SON/SACS/RAP2A/QKI/CRIM1/ZCCHC14/HSP90B1/PDPK1/KIF4A/PHF20L1/PDS5B/CSNK1G1/ACVR2A/MINDY2/SGMS2/NAA50/ZBTB10/DUSP10/INPP5B/MEF2C/SLC26A7/PLAGL2/WDR26/RASA1/MTPN/RNF34/PRDM1/PDE4D/IGF1R/SLC23A2/NFIB/FIGNL2/RPS6KB1/RNF4/SLC8A1/RCN2/STIM1/PKNOX1/SCN3A
	C3=MIR4277	Liver	C3	X5LvsW5L	MIR4277	115	0.457293	2.11109	2.38206e-07	1.19103e-06	4.15594e-07	3512	tags=45%, list=23%, signal=35%	MYNN/PURB/PRDM16/SSPN/ERC1/PURA/GALNT1/MAPK9/EP300/SLK/ZBTB20/MAP3K15/MYEF2/SPOPL/ZNF770/RUBCN/RAB23/RORA/YIPF6/RNF6/GTF2E1/SLC35A5/FOXJ3/ELK4/SMARCA2/RUNX1T1/YTHDC1/SPTY2D1/NRP1/PHF20L1/RBM41/AKAP8/TLK1/MBLAC2/SGMS2/PTCH1/DENND5B/KIAA1958/CDK19/FNDC3B/FREM2/DIO2/RYR2/BAALC/GRK5/WDR26/CPPED1/EIF4E3/CNST/MBTD1/SENP6/ITPR2
	C3=MIR12123	Liver	C3	X5LvsW5L	MIR12123	431	0.307927	1.70953	2.47424e-07	1.23522e-06	4.31015e-07	3413	tags=33%, list=23%, signal=26%	DOCK5/RPS6KA5/DBT/EFNA5/UBN2/RBM26/USF3/ARID1A/SLC1A2/ZNF704/MED13/ZBTB41/ZNF608/CAMSAP2/MAP3K2/ALDH6A1/SYNRG/LRRC8B/GTF2A1/PDPR/TNPO1/SSH2/GNAI1/REV3L/CDC14A/ABHD18/TMEM260/BRWD1/RPS6KA3/KDM5A/IMMT/HP1BP3/MCM8/MERTK/AHR/GFPT1/CDKL2/CDK12/TPR/MID2/CD8A/TPP2/LATS1/C9orf72/CREB1/OCRL/MDM1/PUS10/TRPS1/OGA/BTNL9/GOLIM4/SYNE2/MTMR9/MAPK8/BMPR2/MDC1/QKI/ERO1A/DENND1B/CCR1/ANKRD28/ZNF597/MGA/PPP1R12A/RA…
	C3=MIR4445_5P	Liver	C3	X5LvsW5L	MIR4445_5P	83	0.504374	2.19407	2.6424e-07	1.31715e-06	4.59603e-07	2305	tags=37%, list=15%, signal=32%	ROR1/CLOCK/ARMC8/VLDLR/GTF3C3/RYBP/LCLAT1/CRLF3/DMXL1/ATP6V1A/KIAA1549/LGALSL/BICRAL/HOMER1/FBXW7/RBM27/ABCD3/ASH1L/NUMB/CLASP1/STRBP/LIN7C/ADAM9/NR2C2/GXYLT1/ZNF423/TLK1/PNISR/NAV1/ZBTB18/RASSF3
	C3=MIR3938	Liver	C3	X5LvsW5L	MIR3938	70	0.526731	2.21971	2.69565e-07	1.33755e-06	4.66721e-07	2573	tags=43%, list=17%, signal=36%	FIGN/MMP24/PIK3CB/ZNF800/DENND4A/UBR5/TNPO1/NAA15/BRWD1/RPS6KA3/SPIN4/ZNF281/TAOK1/CDKL2/EPHA7/BORA/GPATCH11/NCOA7/DMTF1/HOOK3/ZNF436/ARCN1/FRS2/RHOT1/ZNF629/SEC22B/MTMR7/GLIS3/MAN2A1/PLEKHA8
	C3=MIR1244	Liver	C3	X5LvsW5L	MIR1244	87	0.497481	2.18673	2.68858e-07	1.33755e-06	4.66721e-07	2390	tags=41%, list=16%, signal=35%	ADRA1A/CDK17/ATXN1L/PHF6/DENND4C/ARHGEF3/MAP3K2/AGFG1/NCOR1/CDC14A/ACOX1/ADD3/WDR7/GRK3/TSPAN14/SEC24A/COL12A1/CEP85L/CSPP1/TMEM184C/BIRC6/TANC1/WNK1/DENND1B/NRIP1/G3BP2/FBXO11/RC3H1/TUT7/NEDD4/ANKRD44/F8/SMURF2/PAWR/OSBP/MAP9
	C3=MIR8066	Liver	C3	X5LvsW5L	MIR8066	135	0.427242	2.02063	2.69211e-07	1.33755e-06	4.66721e-07	2134	tags=34%, list=14%, signal=30%	HIF1A/PLCB1/REEP3/ATP13A3/CEP135/CNOT6L/MSI2/CLTC/KAT6A/SYNPO2/ESYT2/ZBTB20/KDM7A/NET1/KRAS/AHR/PALLD/OPA1/PHC3/ZMYND8/LPP/SLAIN2/SLC35A5/GSPT1/TNRC6C/ABL2/SLC35A3/ROBO2/LDLRAD3/RHOQ/MFHAS1/LZIC/STAM/LATS2/DCLRE1C/RC3H1/RB1/RSBN1/UFL1/C17orf75/SESN3/VANGL1/MAGI3/FAM135A/EBF3/ATP8A1
	C3=MIR3915	Liver	C3	X5LvsW5L	MIR3915	187	0.387573	1.93055	2.71379e-07	1.3445e-06	4.69147e-07	3555	tags=40%, list=24%, signal=31%	FAM217B/RBFOX2/FIGN/CFLAR/KDM4C/XPO1/AGFG1/ZBTB43/EP300/BTG1/TTC3/DNAJB14/KMT5B/NAA25/INSR/GTF3C1/PASK/MEIS2/ZNF652/PTPN11/TGFA/MYSM1/CEP120/NSD1/HYKK/C9orf72/SPTBN1/MYO1D/ATRX/TMEM184C/MIDEAS/ADGRL2/PSTPIP2/NSD2/CCDC8/HNRNPH2/HAS3/TANC2/AMMECR1L/FBXL7/BEND4/ZNF280D/IRF6/LANCL3/RUNX1T1/GNA12/EPM2A/ARHGEF9/GXYLT1/FABP7/IPO11/ARID4B/PHACTR2/RBMS3/DLG1/ZBTB10/SKIL/MRC1/VPS13A/BCAT1/SLC38A8/ZNF609/PD…
	C3=ATCATGA_MIR433	Liver	C3	X5LvsW5L	ATCATGA_MIR433	107	0.46711	2.12939	2.81444e-07	1.39225e-06	4.85807e-07	4430	tags=54%, list=29%, signal=39%	ARL8B/CDK17/INTS2/TNRC6B/HIF1A/UBR1/UBR5/CEP135/GABPB2/DNAJC5/GALNT1/TENT4B/TIA1/BRWD1/TRIP12/HP1BP3/CLINT1/CCAR1/FAM91A1/BPTF/CEP170/EPHA7/CENPJ/EPC2/YTHDF3/VKORC1L1/MSL2/CNOT6/RSBN1/PHF20L1/NMT2/STK38/TBC1D19/PRPF38B/HIVEP1/HNRNPR/SRSF3/PLAGL2/STYX/PDZRN3/AZIN1/ANKRD12/JAK2/LAMC1/SRP54/NFIB/TOP1/WTAP/ACE/MMD/MXI1/KCNMA1/E2F3/FOXN3/MIER1/ZMIZ1/ZC3H6/UST
	C3=MIR590_5P	Liver	C3	X5LvsW5L	MIR590_5P	119	0.450271	2.0914	2.86791e-07	1.41655e-06	4.94285e-07	3391	tags=43%, list=23%, signal=33%	GPATCH2L/ZNF704/ZBTB41/JAG1/GLCCI1/YAP1/PBRM1/GATAD2B/BCL7A/VCL/SKP2/RBPJ/KDM7A/SOX5/MALT1/UBR3/HIPK3/MAST4/PLEKHA1/CUX1/RP2/KDM1B/TMEM170A/KRIT1/ARHGAP24/WWP1/SOS2/RMND5A/PDZD2/THRB/ZNF367/EPM2A/RASA2/YOD1/GID4/FAM13A/RBMS3/PELI1/HSD17B4/STAG2/KLF3/RASA1/GRAMD2B/TIMP3/ADGRG2/PRDM11/CREBRF/CPEB3/ITCH/MPRIP/LRRC57
	C3=MIR583	Liver	C3	X5LvsW5L	MIR583	154	0.418335	2.03301	2.91488e-07	1.43756e-06	5.01619e-07	3493	tags=40%, list=23%, signal=31%	NDRG1/PRRG4/SLC1A2/MED13/ZNF800/ZNRF3/ATF7IP/GABPB2/A1CF/MED23/MSI2/KAT6A/CREB3L2/ZBTB20/USP34/KPNA3/INPP1/APC/SEMA6A/PHC3/PURG/ANKRD46/PSME3/GPR176/MIDEAS/SLMAP/XPR1/RAB10/APAF1/STRIP2/COG5/ELMOD2/CWC25/NUP98/ARID4A/RAB18/ARHGEF9/SESN2/EPS15L1/SPCS3/RASAL2/NAV1/DLG1/ZBTB18/PTBP3/PNN/SLITRK5/PLAGL2/EN2/EXOC6B/RCAN2/SDE2/CREBRF/IPMK/RPGRIP1L/SLC38A9/FOXJ2/TUBGCP3/BDNF/FGF21/ZNF512
	C3=MIR8087	Liver	C3	X5LvsW5L	MIR8087	127	0.437656	2.05248	2.97129e-07	1.46317e-06	5.10554e-07	2695	tags=38%, list=18%, signal=31%	EAF1/RIC1/EDEM3/PTAR1/GAB3/NAPG/SP3/EPM2AIP1/EML4/RBPJ/KDM7A/KDM6A/SOX5/FMR1/MAP3K15/MYEF2/ATF2/ZNF281/AHR/RORA/YIPF6/AP1G1/PI4K2B/VCPIP1/SLC30A4/USP33/ESRP2/RSF1/SIN3A/ADAM9/ANKFY1/RSBN1/TM9SF3/POLR3F/C17orf75/MAPK6/VAV3/CDC37L1/STRN3/SNX9/ANKRD49/ARHGAP12/HLCS/ARHGAP32/AHCTF1/PRMT9/NOL4L/ZEB1
	C3=MIR802	Liver	C3	X5LvsW5L	MIR802	119	0.449281	2.0868	3.02835e-07	1.48901e-06	5.19572e-07	3546	tags=45%, list=24%, signal=35%	FIGN/DIS3/CFLAR/LNX2/MYO10/ARMC8/ZBTB41/G2E3/TMEM123/RCOR1/POLR3A/CDC23/SECISBP2L/ANKRD40/EPM2AIP1/ACBD3/AGRN/RRAS2/LGR5/HIPK3/EPHA7/RP2/CREB1/NIPBL/ZBTB6/CEP97/ADAMTS1/OTULINL/MTMR1/RICTOR/QSER1/BEND4/FAT4/CIT/CCNY/CSE1L/PHF8/MINDY2/PTCH1/XPNPEP3/PCDH19/SLC9B1/ERICH2/CDK6/ZFHX3/TCF7L2/PHTF2/SLC14A1/CPEB3/TUBE1/TAF4B/SLC10A7/TASOR/LPAR4
	C3=CTCCAAG_MIR432	Liver	C3	X5LvsW5L	CTCCAAG_MIR432	80	0.50887	2.18885	3.03467e-07	1.48987e-06	5.19871e-07	2218	tags=35%, list=15%, signal=30%	CPT1B/BACE1/ALKBH8/HYCC2/TMEM245/DAB2IP/TLN1/CPEB2/PURA/PRPF4B/EML4/RNF44/SMCR8/GARRE1/LUZP1/SRSF1/ARL5B/SLMAP/CHKB/NSD2/ANKRD28/ZNF503/ZFP91/SPTY2D1/NFAT5/CSE1L/VGLL3/STK35
	C3=MIR4314	Liver	C3	X5LvsW5L	MIR4314	115	0.454843	2.09978	3.06263e-07	1.50134e-06	5.23872e-07	4175	tags=50%, list=28%, signal=36%	ARL8B/BBX/SLC30A7/MARCHF6/CDC23/KPNB1/CTAGE1/SYNPO2/PEX11A/SEL1L/SPIN4/IFT70B/CCAR1/CCNT1/OPA1/VPS13C/CENPU/SP1/AFF4/QKI/MTMR1/HIPK2/PLA2R1/AFF1/ZFP3/GPATCH8/DIP2B/POFUT1/NIN/SANBR/PDS5B/FABP7/APBA1/ZNF366/SMYD4/HIC2/PIK3C2B/PRDM5/AGAP1/TEDDM1/GRAMD1B/TIMP3/CCDC14/ZNF124/SYT14/ILDR2/ICOSLG/C21orf91/CYP2E1/DCAF10/GGT7/WDR31/FAM120C/DDX31/CPEB1/ABHD2/KCNMA1
	C3=MIR4716_5P	Liver	C3	X5LvsW5L	MIR4716_5P	103	0.464851	2.10951	3.1264e-07	1.52941e-06	5.33666e-07	2823	tags=38%, list=19%, signal=31%	OSBPL3/SHPRH/BMP2K/VLDLR/DAG1/ZFHX4/PICALM/CEP135/BTG1/PRRC2C/SP3/DIP2C/SCAF8/SETBP1/SLC39A9/HIPK3/SSX2IP/ZDHHC17/ZNF644/RASA3/ERLIN2/SMG1/MTMR1/MFHAS1/LZIC/TSPYL5/RABGAP1/TM9SF3/RBM41/RANBP9/SGK1/IPPK/TCTN1/UGT8/ZEB2/RAB43/GRID2/JAKMIP2/LRRC4B
	C3=MIR224_5P	Liver	C3	X5LvsW5L	MIR224_5P	165	0.406568	2.00107	3.12929e-07	1.52941e-06	5.33666e-07	2082	tags=28%, list=14%, signal=25%	BCL6/ATAD2B/FRK/CGN/CHD6/FAN1/MED13/EDEM3/XPO4/PHF6/MAP3K7/MARCHF6/ARHGAP21/MED23/CPEB2/GTF2A1/ABHD18/NACC2/RBPJ/TMEM260/KDM6A/KDM5A/TFDP1/LARS1/FAM168B/ZMYM4/PDE5A/LCOR/ATXN7/API5/TNKS2/DDX17/ABCD3/CORO1C/PTPRB/SLMAP/GPATCH11/NRIP1/SOS2/LRIF1/ABCC2/OCLN/TMEM168/FRS2/DNAAF4/PRR5L/LASP1
	C3=GGCAGCT_MIR22	Liver	C3	X5LvsW5L	GGCAGCT_MIR22	217	0.371996	1.89804	3.1384e-07	1.53156e-06	5.34417e-07	4329	tags=44%, list=29%, signal=32%	SNRK/TNRC6B/PURB/MAT2A/ERBB3/ADAM11/BCL9L/BCL9/EP300/PDS5A/PPARA/BTG1/WDFY3/FBXW7/NET1/TLK2/AGBL5/BRD4/DHX57/GARRE1/NFYA/ZFYVE9/LPP/SP1/STAM2/TNKS2/CCDC47/CBL/MECP2/THADA/TRUB1/HDAC4/CHD9/ZCCHC14/LDLRAD3/LIN7C/ZBTB39/RBM15/ZFP91/MSL2/ARRB1/ARHGEF12/AKT3/RNF38/KHNYN/MAP3K3/RSBN1/BRSK2/RIC8B/PHF20L1/PHF8/PLEKHA6/BTBD10/SATB2/DPP4/STAG2/MAP3K12/CHD7/CLIP2/NOL4L/ZNF609/IPO7/PLAGL2/PDIK1L/AMOT/ESR1/DP…
	C3=MIR186_3P	Liver	C3	X5LvsW5L	MIR186_3P	128	0.436472	2.05112	3.1707e-07	1.54501e-06	5.39109e-07	2646	tags=38%, list=18%, signal=31%	PBX1/BCL6/CMTM4/VIRMA/ATXN1L/GK/CTCF/PRKACB/MARCHF6/BCL9/FEM1C/INSR/ACBD3/TNRC6A/CARF/SMCR8/ZBTB4/HMBOX1/LPP/SP1/ATRX/OGA/LPGAT1/FOXP2/KDM2A/CRAMP1/LIN54/RALGAPB/SOCS6/RICTOR/GK5/RAD54L2/VPS4B/SH3RF1/RAB11FIP1/BCOR/SNX30/KANSL1L/DHX36/CPD/PRKAA2/HLCS/FAM117B/TAL1/GLS/MAN2A1/PUM2/ANKIB1
	C3=MIR6760_5P	Liver	C3	X5LvsW5L	MIR6760_5P	98	0.478178	2.16128	3.29147e-07	1.60146e-06	5.58807e-07	3177	tags=45%, list=21%, signal=36%	EFNA5/GPATCH2L/MAPKBP1/CTCF/RABEP1/MICAL2/WDFY3/DLST/CREB3L2/GIGYF2/GJA5/CAPRIN1/ARL4A/VTI1A/ZKSCAN4/GID8/ZFP36L1/BACH1/VCPIP1/ATF7/NCOA2/IGF2BP1/GOSR1/HIPK1/MTCL2/FBXL7/RPGR/CNOT4/FRS2/NFAT5/ARHGAP19/ANK1/PAWR/OSBP/MYRF/REL/PNN/PCSK1/LHFPL3/DACT1/FAM98A/NOVA2/FGF2/AGO1
	C3=MIR4257	Liver	C3	X5LvsW5L	MIR4257	115	0.453498	2.09357	3.42294e-07	1.66046e-06	5.79395e-07	1972	tags=30%, list=13%, signal=27%	ARL8B/MTMR4/CREBZF/EHHADH/GPATCH2/ZFHX4/BLOC1S6/CEP135/AKAP13/PRRC2C/KLHL28/FKTN/NID2/POU2F1/NAA40/MED13L/OTUD4/EYA3/TPP2/ATXN7/KLF7/IL10/PTPRB/AFF4/TNRC6C/ARL8A/MAPK1/QKI/SPRYD7/PARD6B/RBMS1/SHROOM3/CEP350/ZNF248/KPNA6
	C3=MIR1301_3P_MIR5047	Liver	C3	X5LvsW5L	MIR1301_3P_MIR5047	107	0.465308	2.12118	3.58384e-07	1.73592e-06	6.05728e-07	3023	tags=45%, list=20%, signal=36%	CDK17/TNRC6B/ATXN1L/FHIP2A/KIAA1549/BCL9/REST/TNPO1/KMT2A/TCF4/DIP2C/ZMYND11/MTF2/TEX2/TNPO3/NFIC/HIPK3/COL12A1/CCN4/EYA3/FGD4/LIMA1/SRXN1/KMT2D/MECP2/RAB10/MCTP2/HOXC4/G3BP2/FBXO11/RICTOR/NR2C2/RNF38/SUCO/PPP1R16B/RSBN1/GXYLT1/MAP4K4/SATB2/KANSL1L/ZBTB18/SKIL/PDIA3/OSBPL6/CDK13/PHACTR3/PLEKHA7/PDIK1L
	C3=MIR6815_3P	Liver	C3	X5LvsW5L	MIR6815_3P	183	0.394531	1.97225	3.62311e-07	1.75234e-06	6.11454e-07	2648	tags=33%, list=18%, signal=28%	EFNA5/SMARCAD1/PEAK1/MAPKBP1/HIF1A/ANK3/MAT2A/FYCO1/ZNF322/ERBB3/RYBP/IGF2R/ARHGEF3/NEO1/ENTPD7/SLK/ZBTB20/RBPJ/ZMYND11/SLC44A1/USP42/NCOA1/HIPK3/ASCC3/KIAA0232/NFATC1/LATS1/EIF3A/NAV2/EPB41/HPS3/MTMR1/STRBP/KCNC2/RALGAPB/SMARCA2/PCYT1A/COA5/LRRC39/ZNF248/PHLDB2/CCDC82/DENND6A/RAB3GAP2/ATP8A1/KIAA1671/STK35/PELI1/UGT8/BMAL2/DENND5B/RAPGEF6/DCP1A/CDK19/MIER3/AMMECR1/CREG1/GRIK3/TOR3A/MEF2C/SHOC2
	C3=MIR196A_5P_MIR196B_5P	Liver	C3	X5LvsW5L	MIR196A_5P_MIR196B_5P	82	0.506495	2.18585	3.67015e-07	1.77245e-06	6.18474e-07	4433	tags=52%, list=29%, signal=37%	LRIG2/PBX1/P2RY1/GPATCH2L/GTF2A1/LRIG3/ZNF281/ZMYND11/ABL1/PLD1/LCOR/EPHA7/CCDC47/MECP2/MAPK8/MAP4K3/IGF2BP1/FNIP1/NR2C2/CEP350/DENND6A/PHF8/RASSF3/AQP4/HOXA7/VSNL1/HAND1/TRMT1L/CBFA2T3/SMC3/GALC/NRAS/SFMBT1/MAP3K1/RASGRP1/OPA3/EXOC8/PHF20/GPRASP1/NTN4/HIP1/DCDC2/DIP2A
	C3=MIR140_3P	Liver	C3	X5LvsW5L	MIR140_3P	129	0.438404	2.06007	3.70318e-07	1.78575e-06	6.23115e-07	3421	tags=45%, list=23%, signal=35%	BACE1/ADAM10/RBFOX2/PEAK1/GPATCH2L/MBTPS2/SERINC5/ANKHD1-EIF4EBP3/ATF7IP/CTCFL/DOCK9/CCDC191/ANAPC1/KMT5B/POU2F1/RRAS2/CAPRIN1/HSDL2/SMCR8/HIPK3/TRIM33/NFYA/KIAA0232/LHFPL2/PMS1/SLAIN2/ETNK1/RAB1A/USP49/CBL/RAP2A/AFF4/UBQLN2/OTULINL/SMARCA2/RICTOR/IREB2/GOPC/DENND6A/UBAP2L/SOBP/STAG2/NDST1/VPS13A/USP6/ADCY9/TAB2/PTGDR/SPRED2/SLC7A1/CCNT2/ZC3H7B/PLPP3/YWHAG/DTX4/SIRT1/IDS/ZNF20
	C3=MIR936	Liver	C3	X5LvsW5L	MIR936	119	0.446934	2.0759	3.71022e-07	1.7865e-06	6.23376e-07	5261	tags=65%, list=35%, signal=42%	AKAP9/BTBD7/JAG1/AFDN/PTPN4/ASAP2/ZBTB43/RNF141/TRIM2/NAA25/ZNRF2/KDM6A/CPEB4/CAD/CD2AP/RBM27/ANKRD46/ANKRD17/AP1G1/TPPP/TMEM170A/PTPN3/FAM193A/G3BP2/SOS2/KDR/GNA12/MPP7/IFT56/GCNT1/MON2/PAWR/RNGTT/HIC2/SCAF11/PPP1R3C/AFAP1/FLRT3/CTDSPL2/RAPH1/SLC7A1/KLHL3/ADAMTSL3/EVI5/ADGRG2/ZMYM2/CPEB3/MPRIP/CALD1/SCD/PRPS2/SLC39A10/MAP3K1/ZFP36L2/CHSY3/LRRC4C/ECM2/MIER1/SKI/ZNF706/PPP2R5E/SEC62/TNFRSF11B/XRN2…
	C3=MIR511_3P	Liver	C3	X5LvsW5L	MIR511_3P	127	0.435523	2.04248	3.72906e-07	1.79292e-06	6.25617e-07	4384	tags=50%, list=29%, signal=35%	PRRG4/PLA2G12A/TNRC6B/ATP2A2/AFDN/HOMER1/LRRC31/ABHD18/SUOX/MALT1/MDFIC/SLC44A1/PALLD/YPEL2/VPS13C/PURG/ATXN7/LPP/KPNA1/OTULINL/NETO2/PATJ/CRIM1/PRDM4/CUBN/RICTOR/IREB2/RB1/ANKRD44/MCUR1/ROCK2/USP25/FNDC3A/KANSL1L/SLCO3A1/ZFP28/PUM1/LRRN3/STARD8/ADGRF5/TMEM209/ACBD5/AMER2/SSBP2/EDNRA/RNF213/TOP2B/FBXL3/GUCY1A2/ZNF124/AJAP1/GTPBP2/RBM5/VMA21/ATP11C/GABRB3/FNIP2/MAN1C1/RASSF5/KCNMA1/DENND2C/INHBA/T…
	C3=MIR1278	Liver	C3	X5LvsW5L	MIR1278	57	0.559189	2.26266	3.77209e-07	1.81093e-06	6.31902e-07	2221	tags=40%, list=15%, signal=35%	BMPR1A/ZNF704/RUFY2/TMEM64/ZBTB43/TP53INP2/ZBTB20/APPBP2/RBL1/PASK/KLHL9/TAOK1/PALLD/ERBIN/KIF5B/SERAC1/HHIP/SMG1/GPR137B/MYH10/RANBP9/SRGAP2B/SRGAP2C
	C3=MIR567	Liver	C3	X5LvsW5L	MIR567	90	0.492913	2.18065	3.81167e-07	1.82724e-06	6.37592e-07	2881	tags=44%, list=19%, signal=36%	ARID1A/DIS3/ZNF25/BTAF1/ABR/C1GALT1/ZBTB20/MTF2/VPS13C/UBR3/CEP162/MYO1D/ATRN/ADGRL2/SLMAP/DNMT3A/STXBP5/UBE4B/FAT4/SUCO/LCORL/RHOT1/SYNE1/IFT56/FLT1/KANSL1L/DENND5B/ELL2/SKIL/QRICH1/AMMECR1/PUM1/SGMS1/PTBP3/CDK8/PNN/CCDC170/PSD2/SLC26A7/ANKRD31
	C3=MIR4297	Liver	C3	X5LvsW5L	MIR4297	149	0.418063	2.01703	3.90335e-07	1.86844e-06	6.51968e-07	4364	tags=50%, list=29%, signal=36%	CELF2/SMARCAD1/ATXN1L/FYCO1/ZNF608/RCOR1/ATP6V1A/MSI2/CPEB2/WDFY3/SYNPO2/RBPJ/DCLK2/JMY/TFDP1/MID2/LATS1/LSM11/ABCD3/PPP6R1/ABL2/GANC/PAFAH1B1/NCOA3/HUNK/PHOSPHO1/SEMA3D/PCGF5/EFNB1/CBX5/ZNF629/ATP8A1/ALKBH5/MAU2/UBAP2L/SNX30/SFT2D2/AQP4/CARM1/CLMN/DOCK4/CADM1/SHOC2/FCGR2B/MAPK10/SHC3/ZNF609/PDZRN3/GRAMD1B/GABBR1/PEX19/PPFIA1/VEZF1/MATCAP1/KANSL3/SUV39H2/RIMKLA/CPEB3/ULK2/ZNF491/TNFRSF10B/ABHD13/…
	C3=MIR885_5P	Liver	C3	X5LvsW5L	MIR885_5P	103	0.462554	2.09908	3.9332e-07	1.87721e-06	6.55027e-07	4103	tags=52%, list=27%, signal=38%	CDK17/ATAD2B/ATXN1L/PHF6/PARG/CPEB2/ZFY/PANK3/ZNF281/ARID2/WNT5A/MACF1/SEMA6A/CDC73/HMBOX1/ZBTB34/ADD1/CEP170/ZNF407/DPY19L1/NLRP1/MTMR9/SLC35F5/MAP4K3/WWP1/STRIP2/MAGT1/ZFP91/RFX7/ZNF367/LRP4/CXADR/SLC11A2/OXR1/KIF21A/VPS13A/ZC3HAV1/SNAPC3/OSBPL6/UPF2/SLC33A1/FAM98A/MXD1/FSBP/CPEB3/TSC22D2/ZNF354A/CTNNB1/MAN1A2/ZNF516/TMEM185B/ASB5/ZC3H12C/MAN1C1
	C3=AGGCACT_MIR5153P	Liver	C3	X5LvsW5L	AGGCACT_MIR5153P	81	0.506867	2.19389	4.04312e-07	1.92684e-06	6.72347e-07	3953	tags=57%, list=26%, signal=42%	MTMR4/TNRC6B/CLOCK/MAP3K7/BICD2/GATAD2B/XRN1/LARP4B/LRRC31/CDKN1B/KAT6A/MTDH/RPS6KA3/STK4/DNAJC16/OGT/CAPRIN1/TLK2/EPHA7/SP1/EPB41/QKI/PAFAH1B1/ARHGEF12/ZKSCAN1/EFNB1/SYNE1/BCOR/GALE/SLCO3A1/SEMA6D/ARIH1/BBOF1/DYRK1A/BAZ1B/AGO1/VEZF1/ARL4C/ZBTB7A/DCTN4/BAZ2A/BTBD3/RNF43/ZFAND5/DAZAP2/MBOAT2
	C3=MIR4430	Liver	C3	X5LvsW5L	MIR4430	128	0.434401	2.04139	4.12828e-07	1.96455e-06	6.85505e-07	2285	tags=33%, list=15%, signal=28%	SIK2/TECPR2/RERE/MBD2/CLOCK/YY1AP1/ZNRF3/PLEKHM3/OSBP2/PURA/LUC7L2/FMC1-LUC7L2/SSH2/SKP2/POU2F1/MYEF2/ZNF281/TSHZ2/MLEC/KLHL42/DPY19L1/SLC26A2/CORO1C/KDM3B/MFAP1/IGF2BP1/RHOQ/AAK1/ZFP91/STK10/PDPK1/IREB2/AGO3/STUM/RSPRY1/EPS15L1/MCUR1/CBX5/GOLGA1/KLF6/CACNA1H/PLXNA4
	C3=MIR138_2_3P	Liver	C3	X5LvsW5L	MIR138_2_3P	152	0.415611	2.00522	4.15011e-07	1.97206e-06	6.88124e-07	3418	tags=41%, list=23%, signal=32%	ALKBH8/ZFHX4/ZDHHC21/PLCB1/RNF19A/BTAF1/CLASP2/AGFG1/ENTPD7/TRIM23/ESYT2/INO80D/SBF2/SHH/STK4/GRK3/ARID2/PTGR2/TRIP11/SLC39A9/KBTBD2/USO1/SEPSECS/KIAA0232/RAB14/EPHA7/ETNK1/LSM11/TBL1X/TRPS1/AGGF1/USP33/CLEC2D/AFF4/BRWD3/ANKRD28/GPR137B/HIPK2/NUDT12/RC3H1/TM9SF3/RBM41/SESN3/BCL2L13/ZNF12/PELI1/SLAMF6/ZNF326/DUSP10/PIK3C2B/TSHZ1/PRDM5/MEF2C/TMEM209/ZBTB33/AZIN1/ZFHX3/PATZ1/CREBRF/HPDL/ITCH/PPM1E/T…
	C3=MIR488_3P	Liver	C3	X5LvsW5L	MIR488_3P	169	0.402875	1.98785	4.17685e-07	1.98187e-06	6.91549e-07	3379	tags=43%, list=22%, signal=34%	SLC30A7/EFNA5/NAT8/EHHADH/SLC1A2/GPATCH2L/ZNF704/CLOCK/MAP3K7/ZDHHC21/SLC4A4/ANKRD13C/CNOT6L/AKAP13/WDFY3/SP3/KAT6A/INO80D/SOX5/PRRC2B/ARPIN-AP3S2/FRYL/IL6ST/PHC3/SLC4A7/CEP170/EIF3A/PRR14L/FBN1/SACS/AFF4/MAPK1/SYNJ1/PPHLN1/NETO2/DENND1B/PAFAH1B1/STAM/AKAP11/STXBP5/ADAM9/SNX27/RSBN1/LCORL/RSPRY1/RNF111/RAB11FIP1/PHF8/RHOT1/EXD2/RBMS3/NOTCH2/PTCH1/MACROH2A2/EEF2K/STAG2/RNGTT/AMMECR1/STON1/CCNG1/TR…
	C3=MIR449B_3P	Liver	C3	X5LvsW5L	MIR449B_3P	102	0.463991	2.09295	4.19071e-07	1.98556e-06	6.92834e-07	3637	tags=51%, list=24%, signal=39%	STON2/XPO4/GLCCI1/KIF1B/PRKACB/MSI2/UPRT/UBA6/SRSF11/KMT5B/BLTP1/ZMYND11/MTF2/ZNF518A/IPO8/EPHA7/RAB1A/PCDHAC2/CBL/KPNA1/PLXNA1/DYNC1LI2/SEPTIN11/STXBP6/NR2C2/NFAT5/RSBN1/PHF20L1/GARIN1A/VANGL1/ZSWIM5/CDC37L1/POGZ/WASL/DEPP1/BMAL2/MSL1/MMGT1/U2SURP/PCDHA7/PCDHA4/SORT1/GNA13/YWHAZ/CREBRF/ZMYM2/SMAD4/CLDN1/PHACTR4/RB1CC1/KCNJ15/SLC39A10
	C3=MIR4693_5P	Liver	C3	X5LvsW5L	MIR4693_5P	99	0.472019	2.13598	4.2405e-07	2.00623e-06	7.00046e-07	3125	tags=43%, list=21%, signal=35%	ATXN1/BACE1/TRIO/TNRC6B/MED13/TGM2/TCF12/DENND4C/TENT4B/KANK1/KAT6A/ABHD18/ZBTB20/FBXW7/HECTD2/CHD1/TSHZ2/APC/UGGT1/ARID1B/LIMA1/ZNF644/ARL5B/CDYL2/FOXP2/PATJ/CLCN3/RHOQ/RAD51D/WDR11/CNOT6/GSR/PNISR/XRCC2/CEP68/JAKMIP3/ARIH1/MEF2C/SLC26A7/ZPLD1/SSBP2/ANKRD12/PPFIA1
	C3=MIR2052	Liver	C3	X5LvsW5L	MIR2052	215	0.375983	1.91751	4.27306e-07	2.01869e-06	7.04397e-07	3899	tags=42%, list=26%, signal=32%	BBX/PEAK1/CDC27/ZNF704/MBD2/PURB/UBE3A/ZNF25/RYBP/IGF2R/FOXN2/LRRTM3/ONECUT2/TNPO1/NEK7/DNAJB14/CARF/SPART/SLC44A1/SLC39A9/RORA/VPS13C/BACH1/GNL3L/CREB1/ATMIN/FBN1/USP49/CBL/SOCS4/TNRC6C/ZNF646/SYNJ1/QKI/DICER1/XPR1/DENND1B/SEC61A2/PREPL/ITGA1/AAK1/UBE3C/FBXO11/DNAJC21/RNASEL/ENPP6/RAB6A/LCORL/RASA2/CBX5/USP8/ACKR4/MBLAC2/PRKD1/RBMS3/DDX3X/SNX9/C5orf24/AFF2/FOXF1/PUM2/FLRT3/PBX3/PCDHA9/P2RY14/YBX…
	C3=MIR193A_3P_MIR193B_3P	Liver	C3	X5LvsW5L	MIR193A_3P_MIR193B_3P	79	0.501664	2.15776	4.41375e-07	2.08214e-06	7.26534e-07	3786	tags=52%, list=25%, signal=39%	AREL1/CLOCK/HNRNPUL2/CLTC/UPRT/ZNF618/INO80D/RRAS2/KRAS/CARF/TAOK1/PIGA/UBP1/ETV1/AAK1/SOS2/DMXL2/USP53/ZMAT3/ARHGEF12/FAT4/RUNX1T1/CNOT6/CYREN/DNAAF4/LRP4/TAPT1/RAPGEF6/CADM1/GPR20/MAPK10/PLCH1/MSANTD2/YWHAZ/CREBRF/TSC1/NF2/LAMC1/SIAH1/CBX7/TGFBR3
	C3=MIR4728_3P	Liver	C3	X5LvsW5L	MIR4728_3P	104	0.46868	2.12896	4.42734e-07	2.08553e-06	7.27717e-07	2825	tags=40%, list=19%, signal=33%	KICS2/GLCCI1/PICALM/PRKACB/RYBP/RCOR1/PDS5A/SMCHD1/PRPF4B/NAA15/KMT5B/APPBP2/SEL1L/SAMD12/BDP1/TAF4/RORA/NCOA1/LRP6/LPP/ZSWIM6/MAPK1/ZNF148/NCOA7/MIB1/JARID2/CNOT4/ZNF367/ATPAF1/YOD1/ATG2B/SNX13/PTCH1/PLXNA4/RALBP1/CDK19/AMMECR1/SH3BGRL2/PTBP3/LRRN3/CACNA2D3/TMEM132B
	C3=MIR139_5P	Liver	C3	X5LvsW5L	MIR139_5P	142	0.422521	2.01941	4.44891e-07	2.09266e-06	7.30206e-07	2495	tags=35%, list=17%, signal=30%	NOTCH1/CBLL1/BMPR1A/PRDM16/PHF6/JUN/PLCB1/PTPN4/PIEZO1/BAZ2B/TNPO1/PRPF4B/DIP2C/KAT6A/APPBP2/KDM7A/FMR1/KIF13A/MEIS2/KBTBD2/ERBIN/UBR3/KPNA4/ZBTB34/SSX2IP/WDR93/ATRX/PDE3A/WASHC4/SCAPER/ASH1L/PSME4/HIPK1/AAK1/TGIF1/CXCR4/RFX7/CNOT4/TET3/PHKA1/C17orf75/ROCK2/WASL/WDR47/ROCK1/STK24/C2orf49/MIER3/EIF4G2/ZEB2
	C3=MIR2467_3P	Liver	C3	X5LvsW5L	MIR2467_3P	146	0.415346	1.99831	4.66211e-07	2.18978e-06	7.64094e-07	4085	tags=47%, list=27%, signal=34%	ARL8B/OSBPL3/TLN2/TNRC6B/ATXN1L/KIAA0513/VOPP1/FOXK1/AKAP13/ONECUT2/MSI2/ZFR/SLC25A42/NID2/KDM7A/ABLIM1/NAA40/FAM168B/WASF3/RAB1A/SRXN1/LSM11/GOSR2/FAM193A/NSD2/GOSR1/KANSL1/AR/GPATCH8/PDXK/BTBD8/MYH10/SNX27/DDHD1/PCGF5/PLEKHA6/RRM2B/SSX1/SSX2/SSX5/SSX4/SSX3/SSX4B/SSX2B/SENP8/CLMN/RGL1/MICALL1/OTUD7B/ERFE/EFHD1/KSR2/N4BP1/AGO1/RCAN2/GLCE/KSR1/USP37/ARK2N/PIGR/WDR19/BBS5/ST8SIA2/KLF12/WASF2/SEC31B…
	C3=MIR452_5P	Liver	C3	X5LvsW5L	MIR452_5P	199	0.383194	1.93795	4.70726e-07	2.2078e-06	7.70382e-07	4006	tags=44%, list=27%, signal=33%	BBX/CDK17/RIC1/PHF6/ZDHHC21/RAB21/GABPA/BICD2/CTCFL/PURA/TNPO1/SP3/TENT4B/CDKN1B/UBA6/ZBTB20/RPS6KA3/HP1BP3/ADD3/SIPA1L1/BDP1/BZW1/SRCIN1/PCGF3/BROX/AVL9/RORA/YIPF6/CRKL/FGD4/ANKRD17/ZNF644/CAPN7/FAM8A1/STAM2/DPY19L1/SON/AFF4/SEC61A2/TES/SPRYD7/SNAI2/NOC3L/NPEPPS/LIG4/NCOA7/CEP350/PTPRR/SYPL2/TSPYL5/SEC63/PKN2/SNX18/ALG2/MKLN1/C5orf24/SRD5A3/HMGB3/SEC23A/ARIH1/DYRK1A/SLC27A6/PNN/MTMR6/CCNT2/TIMP3…
	C3=MIR4736	Liver	C3	X5LvsW5L	MIR4736	100	0.472276	2.13686	4.76139e-07	2.22998e-06	7.78121e-07	3506	tags=47%, list=23%, signal=36%	ATXN1/NDRG1/TRIO/FIGN/ZNF704/ZNF608/RYBP/TLN1/FOXN2/CTNNA2/GATAD2B/TNPO1/SSH2/TNKS/ZBTB20/KDM6A/LRIG3/DPP8/CHAD/TBL1Y/ATF7/CCSER2/BIRC6/ATM/MTCL2/PDPK1/NCKAP1/KLHL12/DEF8/GAPT/GID4/ESRRG/DDX3X/FMNL2/STAG1/MEF2C/ZNF609/FBXL18/CFL2/BARD1/PRKD3/GDF6/SH2B3/ZHX3/ZFP41/BEAN1/BAZ2A
	C3=MIR651_5P	Liver	C3	X5LvsW5L	MIR651_5P	98	0.474561	2.14493	4.88971e-07	2.28678e-06	7.97942e-07	3568	tags=47%, list=24%, signal=36%	USF3/SLC1A2/CHD6/BMP2K/KICS2/SLC4A4/PROX1/FMN1/MAP3K2/GALNT1/REST/FKTN/ZBTB20/ACBD3/NT5DC1/CDK12/RORA/LRP6/LPP/SIX5/USP33/GMFB/BMPR2/KCNC2/CDCP1/TM9SF3/CBX5/CSE1L/ELAC1/BCOR/UEVLD/KIAA1671/PRKAA2/PUM1/PRDM5/ZMYM6/PTPN21/SORCS1/PLCXD3/SEC23B/CFL2/PDE4D/MOSPD2/TNFRSF10B/OGFRL1/SFMBT1
	C3=MIR4666A_5P	Liver	C3	X5LvsW5L	MIR4666A_5P	226	0.369609	1.90559	5.03309e-07	2.35046e-06	8.20163e-07	3706	tags=40%, list=25%, signal=30%	ZNF507/TNRC6B/KIAA1217/G2E3/GSTCD/UBR5/PHIP/SLF1/RAP2C/LONRF3/TNPO1/HACE1/CDC14A/MTDH/BOD1L1/TIA1/SEL1L/CAPRIN1/ZNF420/ZNF281/CPEB4/SLC44A1/DOP1A/USP42/CDK7/APC/CD8A/VPS13D/PDK4/PAG1/TPP2/ETNK1/FBN1/ERLIN2/N4BP2/QKI/JCAD/BRWD3/ZCCHC14/PAFAH1B1/HIPK1/SEPTIN7/GAB1/FBXO11/DIP2B/PDXK/ZMAT3/ZNF569/FRY/SEMA3D/KIF2A/MPP7/ACTN4/WASL/DDX3X/TMED5/PSD3/PRPF38B/AFF2/FNDC3B/ZEB2/PUM1/TSPAN2/KLF3/ADNP2/MEF2C/I…
	C3=MIR520A_5P	Liver	C3	X5LvsW5L	MIR520A_5P	146	0.414533	1.99439	5.0675e-07	2.36314e-06	8.24586e-07	3839	tags=43%, list=26%, signal=32%	CREBZF/KIAA0930/SNRK/TNRC6B/VLDLR/ZNF182/ESF1/ABCE1/PPARA/SKP2/RPRD2/SEL1L/TLCD4-RWDD3/ATF2/SLC22A23/SETD5/TRIM33/TGOLN2/EPHA2/C2orf68/NAB1/TULP4/SON/CLCN5/PTPRB/KPNA1/CELF1/NUP58/PAFAH1B1/SEPTIN11/AAK1/CNOT1/RHOU/ARHGEF12/SNX27/RB1/GCC2/VPS54/SESN3/MAP3K13/CTNNAL1/TSPAN2/OLR1/CDK13/KCNH1/SH3GL3/SLC22A15/MXD1/SPRED3/PRDM1/SEC22C/RPGRIP1L/MBTD1/TAF4B/CD28/ILDR2/FBXW11/ALPL/FAM78B/FAM171A1/SCML4/RA…
	C3=MIR3942_5P	Liver	C3	X5LvsW5L	MIR3942_5P	186	0.388907	1.93621	5.29034e-07	2.46353e-06	8.59616e-07	3339	tags=39%, list=22%, signal=30%	BBX/SMARCAD1/RIC1/PTAR1/PHIP/LCLAT1/CLASP2/TNPO1/VPS36/NAA15/KMT5B/LRBA/APPBP2/KDM6A/ZNF420/SIPA1L1/ABI1/NCOA1/APC/C9orf72/PDZD8/FOXJ3/TRPS1/PCDHAC2/SACS/RAB11FIP2/ETV1/CALN1/COX15/QSER1/THRB/IREB2/TUT7/RB1/TOGARAM1/NFAT5/ANKRD44/LCORL/SIPA1L2/RASAL2/RO60/SRGAP2B/SRGAP2C/UGT8/NR2F2/GALE/INTU/SLCO3A1/AMMECR1/MTMR10/CALCRL/MOB1A/TRIM43/TRIM43B/DENND10/ELAVL3/VSNL1/PCDHA9/PCDHA7/PCDHA4/NDNF/HNRNPR/C…
	C3=MIR103A_2_5P	Liver	C3	X5LvsW5L	MIR103A_2_5P	143	0.419195	2.00977	5.80064e-07	2.6973e-06	9.41187e-07	3354	tags=47%, list=22%, signal=37%	BBX/TNRC6B/RAB21/EIF2AK4/LARP4/IGF2R/ONECUT2/TNPO1/KMT2A/SMAD2/SYNM/PXYLP1/MTF2/SEC24A/UBR3/LYST/RBM27/PAK2/NSD1/FAT3/SRSF1/SON/ABL2/MAB21L2/EOGT/MTMR1/CYLD/G3BP2/MGA/BAG4/AFF1/ZFP91/UBE4B/LRRC39/GXYLT1/MAGI3/VAV3/HAUS6/XIAP/ZNF236/CNNM2/TADA2B/C5orf24/NAA50/APBB2/FBXO45/RGL1/AMMECR1/MAN2A1/DYRK1A/MBNL2/SLC28A1/MEF2C/BLCAP/CSTA/USP31/NFXL1/CDK6/BARD1/ABCC9/ZHX1/ESR1/COMMD3-BMI1/MAGI1/TMEM154/DNAA…
	C3=ATGCAGT_MIR217	Liver	C3	X5LvsW5L	ATGCAGT_MIR217	100	0.470561	2.1291	5.90084e-07	2.73889e-06	9.55701e-07	4054	tags=52%, list=27%, signal=38%	SENP7/RIN2/ATP6V1A/RAP2C/GATAD2B/APPBP2/SENP5/OGT/MYEF2/SPOPL/KIAA2026/KRAS/RBM39/TLK2/CUL5/KCTD9/RBSN/NIPBL/MAPK1/HNRNPUL1/DYNC1LI2/STRBP/WAPL/FBXO11/RICTOR/YTHDC1/EHMT1/TM9SF3/PDS5B/MAF/ACVR2A/STAG2/STT3A/MIER3/FNDC3B/DYRK1A/DLGAP2/MTPN/YWHAG/ESCO1/SIRT1/SLC39A10/TACC2/ARK2N/CHN2/FBXW11/KLF12/ATP11C/TACC1/STAT5B/LUC7L3/RTF1
	C3=MIR6071	Liver	C3	X5LvsW5L	MIR6071	160	0.403418	1.98222	5.90692e-07	2.73889e-06	9.55701e-07	3337	tags=37%, list=22%, signal=29%	SIK2/MFSD14B/ZNF704/YAP1/ERC1/LGALSL/PDS5A/CDKN1B/KAT6A/ZNF395/ZBTB20/TLCD4-RWDD3/TFDP1/OGT/EDN1/HECTD2/IRS1/YPEL2/UBR3/KPNA4/SLAIN2/STAM2/TRPS1/TMPPE/MAPK8/MAB21L2/GANC/NAPB/FST/TRABD2B/RAD23B/TFB2M/RCC1/MTCL2/POLH/SNX27/ARFIP1/PRPS1/VGLL3/EBF3/SNX18/PAXBP1/STAG2/DCP1A/RALBP1/KIAA1958/KLRD1/DYRK1A/SORBS2/PNN/PLPPR4/NFATC3/PACSIN2/TOM1L1/SH3D19/PLCXD2/CDC42BPB/JRK/AMD1
	C3=MIR3944_5P	Liver	C3	X5LvsW5L	MIR3944_5P	101	0.466522	2.1125	6.1806e-07	2.86172e-06	9.98558e-07	2687	tags=41%, list=18%, signal=34%	FRK/CGN/TNRC6B/PURB/PTPN4/CLASP2/KIAA1549/PDS5A/ENC1/ZNRF2/KIF13A/CHD1/CDK12/RORA/CRKL/WASF3/EPHA7/GFOD1/IQSEC3/G3BP2/MRAP2/DIP2B/NR2C2/ARID4A/RFX7/RC3H1/TSPYL5/ANKFY1/KPNA6/RAB11FIP4/ARID4B/CDC37L1/DDX3X/EFCAB14/RAPGEF6/CD5/SEMA6D/MIER3/CDV3/DYRK1A/OLR1
	C3=MIR106A_3P	Liver	C3	X5LvsW5L	MIR106A_3P	88	0.486286	2.13747	6.3607e-07	2.94092e-06	1.0262e-06	3637	tags=49%, list=24%, signal=37%	ADAM10/CHD6/EDEM3/UBR1/DMXL1/CPEB2/KPNB1/BICRAL/TNKS/ZNF281/ZNF770/RBBP5/CCAR1/PURG/PLD1/INSYN2A/OCRL/KIAA1328/EPC2/PCDHB5/IGF2BP1/PDE4DIP/HIPK1/RFX7/DCUN1D4/RBMS3/KIAA0040/MAN2A1/RAI1/MEF2C/GRID2/RYR2/NDNF/BAALC/GRK5/STYX/AZIN1/PRICKLE2/CNST/CPEB3/MMRN1/CUL3/SLC39A10
	C3=MIR624_3P	Liver	C3	X5LvsW5L	MIR624_3P	86	0.492968	2.16256	6.46362e-07	2.98427e-06	1.04132e-06	2613	tags=43%, list=17%, signal=36%	ATXN1/ADAM10/HYCC2/KDM4C/ZDHHC21/ITSN1/SELENOI/SMAD2/GNAI1/KMT5B/RRAS2/MCC/POGLUT3/WDR7/ARAP2/DOP1B/LRP6/RSRC2/EPC2/APAF1/AAK1/FST/CBX5/GSK3B/TNS3/SIPA1L2/ARID4B/SYNE1/IFNAR1/FBXO45/DUSP10/XPO7/PUM2/ING5/USP6/USP32/OTUD7B
	C3=MIR525_5P	Liver	C3	X5LvsW5L	MIR525_5P	144	0.420887	2.01718	6.62064e-07	3.05244e-06	1.06511e-06	3839	tags=44%, list=26%, signal=33%	CREBZF/KIAA0930/SNRK/TNRC6B/VLDLR/ZNF182/ESF1/ABCE1/PPARA/SKP2/RPRD2/SEL1L/TLCD4-RWDD3/ATF2/SLC22A23/SETD5/TRIM33/TGOLN2/EPHA2/C2orf68/NAB1/TULP4/SON/CLCN5/PTPRB/KPNA1/CELF1/NUP58/PAFAH1B1/SEPTIN11/AAK1/CNOT1/RHOU/ARHGEF12/SNX27/RB1/GCC2/VPS54/SESN3/MAP3K13/CTNNAL1/TSPAN2/OLR1/CDK13/KCNH1/SH3GL3/SLC22A15/MXD1/SPRED3/PRDM1/SEC22C/RPGRIP1L/MBTD1/TAF4B/CD28/ILDR2/FBXW11/ALPL/FAM78B/FAM171A1/SCML4/RA…
	C3=TCATCTC_MIR143	Liver	C3	X5LvsW5L	TCATCTC_MIR143	137	0.417909	1.98806	6.90772e-07	3.18028e-06	1.10972e-06	2477	tags=34%, list=16%, signal=28%	CREBZF/PHF6/MAP3K7/REEP3/ERBB3/LARP4/PTPN4/ATP6V1A/AKAP13/MSI2/CTNND1/COL5A2/SSH2/TRAPPC8/PRKCE/SRSF11/LARP1/SCAF8/GIGYF2/KRAS/ADD3/RNF6/LRP12/GID8/OTUD4/RSRC2/QKI/PSME4/HIPK1/DNMT3A/RMND5A/DIP2B/CNOT4/PHF20L1/MAF/LASP1/MIPOL1/ESRRG/STRN3/SOBP/RALBP1/TUBGCP6/PSD3/NAA30/FNDC3B/AMMECR1
	C3=MIR378A_5P	Liver	C3	X5LvsW5L	MIR378A_5P	117	0.442344	2.0455	6.97444e-07	3.20647e-06	1.11886e-06	3688	tags=42%, list=25%, signal=32%	UBN2/TNRC6B/YEATS2/UBE3A/BICD2/BLTP3A/ZNF618/SECISBP2L/MTDH/APPBP2/STK4/MLEC/NPC1/ASXL2/UBR3/NFYA/ANKRD46/CREB1/LSM11/WASHC4/RAB11FIP2/KPNA1/ZZEF1/ROBO2/TRDMT1/LATS2/HOOK3/ENPP6/NFAT5/CCNY/VANGL1/VGLL3/PELI1/LIMD1/EML1/TECTB/SHC3/ZNF781/SLC33A1/MEOX2/IPMK/TMEM154/PDE4D/PPM1E/PLXNA2/GAS7/ZNF451/DGCR8/TMOD2
	C3=GTGCCAT_MIR183	Liver	C3	X5LvsW5L	GTGCCAT_MIR183	158	0.406628	1.98719	7.0412e-07	3.2326e-06	1.12797e-06	3414	tags=40%, list=23%, signal=31%	CELF2/PHF6/TCF12/FOXN2/ANKRD13C/PTPN4/CTNNA2/ARHGAP21/GATAD2B/ZFYVE26/BTG1/L3MBTL3/SRSF11/ADGRL1/EML4/RPS6KA3/OGT/SPOPL/HECTD2/ABCA1/AGO2/BZW1/IRS1/ITGB1/SLC44A1/GARRE1/SLC22A23/VPS37A/LRP6/SACS/QKI/USP47/CLCN3/SIN3A/AMMECR1L/CILK1/PHLDB2/SCYL3/RAB11FIP4/CSNK1G1/YOD1/ACVR2A/YES1/FRMD6/DUSP10/SEMA6D/MEF2C/NADK2/DAGLA/MTMR6/KLHL3/PLAGL2/CDK5R1/CFL2/BAZ1B/PEX19/PLEKHA5/ZMYM2/TET1/AMD1/PDE4D/FOXP1/PP…
	C3=MIR4520_3P	Liver	C3	X5LvsW5L	MIR4520_3P	77	0.506394	2.16679	7.22047e-07	3.31023e-06	1.15506e-06	3703	tags=52%, list=25%, signal=39%	ABAT/GLG1/A1CF/LGALSL/TTC19/FBXW7/GIGYF2/SPOPL/TGS1/MYOCD/CLINT1/PALLD/PAPOLG/LRP6/ZBTB34/MAST4/OGA/USP49/MECP2/BMPR2/RAB10/AAK1/CDCP1/SIGLEC6/CD46/ZEB2/BBOF1/PLEKHA8/USP6/USP32/RAPH1/SORCS1/CDK6/PPP1R12B/IPMK/C21orf91/TRIM41/NFIB/PITPNM3/COL4A1
	C3=MIR505_3P	Liver	C3	X5LvsW5L	MIR505_3P	98	0.469148	2.12047	7.27288e-07	3.32957e-06	1.16181e-06	3291	tags=46%, list=22%, signal=36%	ROR1/EAF1/CTCF/PLEKHM3/CPEB2/SRSF11/ESYT2/METTL4/FMR1/IL6ST/MEIS2/SHISA2/ASCC3/CENPU/C9orf72/EIF3A/MDM1/SON/CEP97/MAPK8/ABL2/BRWD3/PAFAH1B1/HIPK1/ZNF292/MYH10/PHLDB2/PIM2/CSNK1A1/VGLL3/RBMS3/SNX30/GLYR1/ACOT4/SLC39A8/PUM2/USP32/CADM1/PBX3/JAKMIP2/BMT2/LRRCC1/CANX/CREBRF/SP4
	C3=MIR4794	Liver	C3	X5LvsW5L	MIR4794	87	0.486918	2.1403	7.46617e-07	3.41326e-06	1.19101e-06	2447	tags=38%, list=16%, signal=32%	AREL1/CDC27/TMEM245/FAM199X/ATP2A2/FAT1/BCL9L/BTAF1/ARHGAP21/BAIAP2L1/PANK3/SLC19A2/ZBTB4/DDX3Y/LPP/SYNE2/MAPK8/FAM193A/HIPK1/AAK1/SEPTIN7/KDR/RHOBTB3/CBX5/MAPK6/RSBN1L/ZNF629/DDX3X/TRAF3IP2/LRCH1/SEC23A/REPS2/SCAF11
	C3=MIR3664_5P	Liver	C3	X5LvsW5L	MIR3664_5P	66	0.525804	2.1813	7.48571e-07	3.41739e-06	1.19245e-06	3247	tags=45%, list=22%, signal=36%	CDC27/SLC4A4/SLC35B4/CNOT6L/LRRTM3/MTDH/SAMD12/SETBP1/DNAJC16/KIF13A/PTPN11/CEP120/HPS5/WWTR1/DYNC2H1/SLC30A4/ADGRL2/NCOA3/TJP3/RAB3GAP2/BCOR/ANKRD49/C2orf49/HLF/VPS13A/RHAG/ZNF532/USP12/PPFIA1/ZMYM5
	C3=MIR3190_5P	Liver	C3	X5LvsW5L	MIR3190_5P	111	0.444281	2.02989	7.51422e-07	3.42081e-06	1.19365e-06	2731	tags=40%, list=18%, signal=33%	ATXN1/AREL1/ZNF704/SLF2/MDN1/CLTC/PRPF4B/JMY/RPS6KA3/RRAS2/PASK/CAPRIN1/ERBIN/LUZP1/PRR14L/PTPRB/SNTB2/UNC119B/ZSCAN29/FAM193A/ZYG11B/KDM2A/KCNC4/AAK1/RALGAPB/ZBTB39/DMXL2/TCERG1/RSPRY1/RABGAP1/MAP4K4/MAPK6/RSBN1L/IBTK/MB21D2/SCARB2/ALKBH5/DDX3X/LIMD1/FBXO45/ING5/NT5DC3/DIO2/MAPK10
	C3=MIR6847_5P	Liver	C3	X5LvsW5L	MIR6847_5P	133	0.423622	2.00201	7.50418e-07	3.42081e-06	1.19365e-06	1880	tags=26%, list=13%, signal=23%	ARL8B/DOCK5/EFNA5/EHHADH/EEIG1/ZFHX4/PPP2R1B/VOPP1/ONECUT2/EXOC2/PARG/KLHL20/FMR1/SAMD12/RUBCN/ABL1/KIF5B/EYA3/PSME3/GALNT4/POC1B-GALNT4/MYO1D/TMPPE/IL10/AFF4/MAPK1/ARHGAP24/TRAM2/RMND5A/RALGAPB/PIGG/UBE4B/ZMAT3/POFUT1/EXPH5
	C3=MIR892C_3P	Liver	C3	X5LvsW5L	MIR892C_3P	191	0.383079	1.92321	7.61209e-07	3.46053e-06	1.20751e-06	4006	tags=44%, list=27%, signal=33%	BBX/CDK17/RIC1/PHF6/ZDHHC21/RAB21/GABPA/BICD2/CTCFL/PURA/TNPO1/SP3/TENT4B/CDKN1B/UBA6/RPS6KA3/HP1BP3/ADD3/SIPA1L1/BDP1/BZW1/SRCIN1/BROX/AVL9/RORA/YIPF6/CRKL/FGD4/ANKRD17/ZNF644/CAPN7/FAM8A1/STAM2/DPY19L1/SON/AFF4/SEC61A2/TES/SPRYD7/SNAI2/NOC3L/LIG4/NCOA7/CEP350/PTPRR/SYPL2/TSPYL5/SEC63/PKN2/SNX18/ALG2/MKLN1/C5orf24/SRD5A3/HMGB3/SEC23A/ARIH1/DYRK1A/SLC27A6/PNN/MTMR6/TIMP3/PACSIN2/DACT1/UBE2D1/FILI…
	C3=MIR3652	Liver	C3	X5LvsW5L	MIR3652	135	0.41725	1.97338	7.65526e-07	3.4753e-06	1.21266e-06	2285	tags=30%, list=15%, signal=26%	SIK2/TECPR2/RERE/MBD2/CLOCK/YY1AP1/PPIP5K1/ZNRF3/PLEKHM3/OSBP2/PURA/LUC7L2/FMC1-LUC7L2/SSH2/SKP2/XPO6/POU2F1/MYEF2/ZNF281/TSHZ2/MLEC/KLHL42/DPY19L1/SLC26A2/CORO1C/KDM3B/MFAP1/IGF2BP1/RHOQ/AAK1/ZFP91/IREB2/AGO3/STUM/RSPRY1/EPS15L1/MCUR1/CBX5/KLF6/CACNA1H/PLXNA4
	C3=MIR6500_3P	Liver	C3	X5LvsW5L	MIR6500_3P	69	0.517691	2.16163	7.81591e-07	3.54329e-06	1.23638e-06	3190	tags=49%, list=21%, signal=39%	CDK17/GPAM/RAB39B/RIC1/AP4E1/STT3B/KLHL28/PNPLA8/MACF1/RORA/LRP6/MGAM/KCTD9/BRCA2/NIPBL/SETD2/HIPK1/SRPK2/AKAP11/TDRD3/FABP7/CEP83/NECAB1/TAPT1/FMNL2/FNDC3A/DEK/QRICH1/AMMECR1/CDKN2AIP/UTP25/RNF152/ZZZ3/PHTF2
	C3=TAGGTCA_MIR192_MIR215	Liver	C3	X5LvsW5L	TAGGTCA_MIR192_MIR215	44	0.595483	2.30272	7.91943e-07	3.58522e-06	1.25102e-06	3230	tags=61%, list=21%, signal=48%	DBT/MTMR4/DDX6/LARP4/KLHL42/TMTC3/WDR44/NIPBL/CBL/MECP2/ARFGEF1/NRIP1/RICTOR/RB1/LRRFIP1/RABGAP1/ACVR2A/MIPOL1/DDX3X/BHLHE22/FNDC3B/ZEB2/DYRK1A/BLCAP/PCDH19/CCNT2/B4GALT2
	C3=MIR450A_2_3P	Liver	C3	X5LvsW5L	MIR450A_2_3P	113	0.44237	2.02783	8.17976e-07	3.69793e-06	1.29035e-06	3485	tags=43%, list=23%, signal=34%	CFLAR/MBD2/YY1AP1/ZFHX4/CEP135/TLN1/PKNOX2/TAF1/LMO7/ACSL1/MTF2/IL6ST/MED12L/TMTC3/PURG/SSX2IP/SERAC1/BRAF/RAB11FIP2/TBC1D8B/PSTPIP2/ATP2B4/G3BP2/ZBTB39/PATL1/RICTOR/CCDC82/GPR135/ABCB7/CSNK1A1/PIK3CA/PDE8B/ZNF629/NLN/YES1/MMACHC/TMEM144/PRICKLE4/NUDCD1/OSBPL6/ELAVL3/PLCH1/ERFE/C1QTNF3/PKP2/FGFR1/DCTN4/TAB3/PLAA
	C3=MIR12129	Liver	C3	X5LvsW5L	MIR12129	125	0.436324	2.04471	8.36357e-07	3.77579e-06	1.31751e-06	3418	tags=45%, list=23%, signal=35%	AMOTL1/NKTR/ZDHHC21/PLCB1/UBR5/PHIP/MAP3K2/MSI2/DOCK9/BTG1/SSH2/DGKD/NCAPD3/SETBP1/KIAA2026/HSDL2/YPEL2/KBTBD2/UBR3/BPTF/KMT2E/CCSER2/ETV1/MAP4K3/ARSB/LIN54/FNIP1/SIN3A/RBMS1/NUP98/JARID2/SEC63/IRF6/PHF20L1/ZNF217/CXADR/RHOT1/GSR/MRTFB/ZBTB10/SKIL/VEGFA/MIER3/PRR12/SORBS2/PLPPR4/CCNT2/PDZRN3/FPGT/CXXC4/FAM43A/SIRT1/EMSY/EEIG2/BDNF/TAB3
	C3=MIR4676_3P	Liver	C3	X5LvsW5L	MIR4676_3P	191	0.382344	1.91952	8.41074e-07	3.79182e-06	1.32311e-06	3760	tags=41%, list=25%, signal=31%	BBX/CDK17/RIC1/PHF6/ZDHHC21/RAB21/GABPA/BICD2/CTCFL/PURA/TNPO1/SP3/TENT4B/CDKN1B/UBA6/RPS6KA3/HP1BP3/ADD3/SIPA1L1/BDP1/BZW1/SRCIN1/BROX/AVL9/RORA/YIPF6/CRKL/FGD4/ANKRD17/ZNF644/CAPN7/FAM8A1/STAM2/DPY19L1/SON/AFF4/SEC61A2/TES/SPRYD7/SNAI2/NOC3L/LIG4/NCOA7/CEP350/PTPRR/SYPL2/TSPYL5/SEC63/PKN2/SNX18/ALG2/MKLN1/C5orf24/SRD5A3/HMGB3/SEC23A/ARIH1/DYRK1A/SLC27A6/PNN/MTMR6/TIMP3/PACSIN2/DACT1/UBE2D1/FILI…
	C3=MIR3678_3P	Liver	C3	X5LvsW5L	MIR3678_3P	113	0.441985	2.02607	8.58831e-07	3.86652e-06	1.34917e-06	2312	tags=34%, list=15%, signal=29%	HYCC2/GPATCH2L/TNRC6B/EDEM3/ATP2A2/XPO1/GAPVD1/GTF3C4/ONECUT2/MSI2/COL5A2/GIGYF2/ABLIM1/SLC19A2/SBNO1/NBEAL1/MED13L/WASF3/ID4/RAB1A/SRXN1/DYRK2/NLRP1/ETV1/RAB10/LTBP1/LDLRAD3/AAK1/AR/BTBD8/MYH10/OCLN/RC3H1/PDS5B/APBA1/SSX5/YES1/SLC39A8
	C3=MIR7151_3P	Liver	C3	X5LvsW5L	MIR7151_3P	237	0.356413	1.84976	8.61954e-07	3.86988e-06	1.35034e-06	2575	tags=29%, list=17%, signal=24%	PPM1K/PRRG4/NPHP3/GPATCH2L/EIF4G1/MBD2/VLDLR/MFSD11/ERBB3/UBXN2A/GTF3C4/WDFY3/UTRN/ABHD18/MTF2/TSHZ2/SYNJ2BP/CDAN1/RORA/TGFA/TRIM33/ZMYM4/PIGA/FGD4/RBM27/FBXO27/LSM14A/PNPLA1/SON/DHTKD1/IVD/ABCD3/CCSER2/KPNA1/CRIM1/CAST/DCLRE1C/VKORC1L1/JARID2/GK5/POLH/ARCN1/VPS4B/GOPC/ZC3H7A/TRMT9B/DUSP16/KPNA6/C17orf75/RAB11FIP1/GSK3B/MTCL1/CDC37L1/FLT1/TGFBR2/XIAP/IL12RB2/MINDY2/XPNPEP3/SMYD4/LIMD1/SMIM14/MMGT…
	C3=MIR5088_3P	Liver	C3	X5LvsW5L	MIR5088_3P	109	0.453771	2.07029	8.70179e-07	3.90142e-06	1.36135e-06	1874	tags=31%, list=12%, signal=28%	EFNA5/MTMR4/ZNF704/ATXN1L/ANK3/MED13/MYO1C/ANKRD13C/RBM15B/KLHL20/VPS36/TRIM2/CREB3L2/TMOD3/FEM1B/CARF/ZBTB4/VTI1A/ATP7A/RAB33B/SPOP/DENND4B/LUZP1/TANC1/NUMB/CLCN3/SLC25A18/VKORC1L1/CILK1/JARID2/PTPRR/CHD3/IRF6/PPP1R16B
	C3=MIR9718	Liver	C3	X5LvsW5L	MIR9718	90	0.483559	2.13927	8.90574e-07	3.98737e-06	1.39134e-06	2867	tags=40%, list=19%, signal=33%	SMARCAD1/BCL6/ANK3/AP4E1/ANKRD50/ATP2A2/CHPT1/LMLN/WDFY3/ATXN3/TRAF3/FAM168B/EFR3A/RORA/CCDC146/NFATC1/LSM14A/OTULINL/BIRC6/PSTPIP2/NPEPPS/MRAP2/AHCYL2/CAV1/COG6/TMEM184A/LAPTM4B/DEK/HMGB3/FAM210B/PSD3/DYRK1A/ZBTB21/MEF2C/DMC1/PLD5
	C3=MIR487A_5P	Liver	C3	X5LvsW5L	MIR487A_5P	99	0.464245	2.1008	9.01935e-07	4.03269e-06	1.40715e-06	3581	tags=45%, list=24%, signal=35%	MTMR4/ARID1A/FAM199X/GTF3C3/FMN1/PARG/SP3/UTRN/HGF/SLC12A2/KIF13A/FRYL/SLC39A9/PGGT1B/ARID1B/NFATC1/TULP4/SACS/RAP2A/ZSWIM6/SEPTIN11/AR/MAGT1/NEDD4/ZC3H7A/SEMA3D/ZNF366/FMNL2/CTNNA1/OSTM1/SORBS1/AP1S3/ARHGAP32/MIER3/AMMECR1/FCGR2A/DIO2/PDZRN3/BMP2/R3HDM1/POLK/FBXL3/RINT1/BAZ2A/TSC22D2
	C3=MIR6831_5P	Liver	C3	X5LvsW5L	MIR6831_5P	105	0.455928	2.07454	9.04434e-07	4.03832e-06	1.40912e-06	3354	tags=41%, list=22%, signal=32%	OSBPL3/NPHP3/BMPR1A/CEP135/MAP3K2/ZFYVE26/ZBTB5/UTRN/ESYT2/ZNF281/AHR/ZBTB34/FBXO27/MDM4/RBMX/RIMOC1/ZBTB26/SEC24D/SVIL/SEPTIN7/DNA2/ELMOD2/ELP1/ZNF569/RNF38/IL10RB/GXYLT1/CBX5/SNX30/SLC39A8/XPO7/COIL/HOXA7/HAND1/ADAMTS8/SALL4/SORCS1/PLAGL2/CBFA2T3/GDF6/PHTF2/RPGRIP1L/CPEB3
	C3=MIR143_3P_MIR4770	Liver	C3	X5LvsW5L	MIR143_3P_MIR4770	188	0.386392	1.93208	9.15478e-07	4.07645e-06	1.42242e-06	3419	tags=37%, list=23%, signal=29%	EIF2AK3/SHISA7/ZNF182/ZBTB41/PHF6/MAP3K7/TGM2/CDC42BPA/PTPN4/ATP6V1A/AKAP13/MSI2/TAF1L/ERC1/SECISBP2L/TRAPPC8/KAT6A/SRSF11/EPM2AIP1/LRBA/INO80D/GIGYF2/KRAS/ADD3/USP24/USP40/RNF6/LRP12/WASF3/NFATC1/INSYN2A/CIR1/KIF3B/ABL2/DENND1B/NSD2/PSME4/HIPK2/SVIL/AFF1/DIP2B/THRB/FRS2/GXYLT1/ETV3/RAB11FIP1/MRTFB/STRN3/CPD/MYO5A/ARHGAP26/FNDC3B/ITGB8/STOX2/MLLT10/CLSPN/GOLM1/EPB41L4A/NFXL1/PLPBP/UBXN2B/SEC14L4/…
	C3=MIR4650_3P	Liver	C3	X5LvsW5L	MIR4650_3P	124	0.438768	2.04785	9.2465e-07	4.11166e-06	1.43471e-06	3691	tags=45%, list=25%, signal=34%	FIGN/UHMK1/SESTD1/CEP135/MSI2/TTC3/UTRN/NCOA5/RNF6/THOC2/RIMOC1/HSPA5/SEC24D/LTBP1/ROBO2/SPAG1/SEPTIN7/DNA2/ELMOD2/CLEC14A/SLC6A4/ARRB1/AKT3/IL10RB/EHMT1/GXYLT1/DENND3/DCUN1D4/LRRC8D/GAPT/SRGAP2C/WNT2B/FNDC3A/UBN1/SLC39A8/APBB2/CARNMT1/HLF/STAG1/EIF4G2/OLR1/GZMK/HAND1/JAKMIP2/CELF5/TCF7L2/SDE2/BCORL1/MFAP3/MCU/CLDN1/SYT14/FUT11/CCDC126/TRIM41/MAP3K1
	C3=MIR6876_5P	Liver	C3	X5LvsW5L	MIR6876_5P	199	0.377246	1.90786	9.461e-07	4.2013e-06	1.46599e-06	3378	tags=39%, list=22%, signal=31%	UBN2/PEAK1/GPATCH2L/MLH3/HMGXB4/KIAA1217/PTAR1/ANKRD13C/ADRB3/ONECUT2/ZFYVE26/LUC7L2/SSH2/VCL/WDR48/HOXA3/CREB3L2/NACC2/FEM1B/PRRC2B/SRCIN1/PCGF3/HERC3/KLHL7/ELFN2/HLTF/ELK4/ACSL4/SOCS4/RAB11FIP2/UBQLN2/JCAD/XPR1/FN3KRP/AAK1/MTCL2/GPATCH8/HOOK3/SNX27/NFAT5/TRAF3IP1/PHF8/MASP1/GID4/ALS2/MED14/SATB2/OSBP/C5orf24/AP1S3/SCAF11/FGD6/RAB5A/TAL1/MAN2A1/PHF21A/AFAP1/TTLL7/CSTF2T/TNR/HAND1/EEF1AKMT3/OTUD6…
	C3=MIR4732_3P	Liver	C3	X5LvsW5L	MIR4732_3P	83	0.492539	2.14258	9.84679e-07	4.36666e-06	1.52369e-06	2305	tags=36%, list=15%, signal=31%	CBLL1/ATXN1/KDM4C/ZNF704/BCL2L2/CDKL5/LGALSL/KDM7A/INO80D/SEL1L/TAOK1/SBNO1/NFYA/USP38/JADE3/PI4K2B/ABHD6/ZSWIM6/QKI/IQSEC3/SUN1/EXTL3/STARD13/LANCL3/ZBTB37/SNX18/GCNT1/HNF4G/EFCAB14/RASSF3
	C3=MIR3927_3P	Liver	C3	X5LvsW5L	MIR3927_3P	94	0.470294	2.10533	1.00123e-06	4.43401e-06	1.54719e-06	3354	tags=41%, list=22%, signal=32%	OSBPL3/NPHP3/BMPR1A/ZNRF3/CEP135/MAP3K2/ZFYVE26/ZBTB5/UTRN/ESYT2/AHR/ZBTB34/FBXO27/MDM4/RIMOC1/ZBTB26/SVIL/SEPTIN7/DNA2/ELMOD2/ELP1/RNF38/IL10RB/GXYLT1/CBX5/SNX30/SLC39A8/XPO7/COIL/HOXA7/HAND1/ADAMTS8/SALL4/SORCS1/PLAGL2/GDF6/PHTF2/RPGRIP1L/CPEB3
	C3=MIR8076	Liver	C3	X5LvsW5L	MIR8076	115	0.442267	2.04173	1.02695e-06	4.54172e-06	1.58477e-06	3444	tags=41%, list=23%, signal=32%	ATXN1/SMARCAD1/CLOCK/XPO4/PPP2R3A/PURA/DSP/SMARCA4/HOMER1/TENT4B/ZBTB20/INO80D/FMR1/SAMD12/SLC12A2/CHD1/TMTC3/PURG/USP38/PDE5A/LPP/INPP5E/API5/ETNK1/VCPIP1/EPC2/AP2B1/G3BP2/SEPTIN7/MYH10/RC3H1/CCDC82/MMUT/FAM110B/SKIL/FLRT3/ADCY9/TRIM58/AK9/ZFHX3/UTP25/CNOT9/UBE2D1/SREK1IP1/FAM120B/MBTD1/EBF1
	C3=MIR4424	Liver	C3	X5LvsW5L	MIR4424	111	0.440026	2.01045	1.05311e-06	4.65111e-06	1.62294e-06	3447	tags=43%, list=23%, signal=34%	SMARCAD1/LYSMD3/ZFHX4/GABPA/ZNF322/BLTP3A/CTCFL/RABEP1/USP9X/GATAD2B/TFDP1/RRAS2/ADD3/CPEB4/TAF4/ERBIN/PDK4/USP38/KLF7/AFF4/ZNF160/RAB10/SEC61A2/NRIP1/LDLRAD3/WAPL/BRCC3/DIP2B/STXBP6/NR2C2/WDR11/PHF20L1/POLR3F/KIF2A/ODF2L/MON2/FNDC3A/FUCA2/PTPN20/SLC28A3/PKP2/PIK3C2A/SLC38A9/CREB5/MAN1A1/TAB3/HNRNPLL/CHRDL1
	C3=MIR7850_5P	Liver	C3	X5LvsW5L	MIR7850_5P	114	0.449228	2.07244	1.07342e-06	4.73441e-06	1.65201e-06	4424	tags=53%, list=29%, signal=37%	NOTCH1/VIRMA/ABAT/ZBTB41/DNAJC1/TBX3/PANK3/ACSL1/ARID2/SLC44A1/UNC5B/RORA/UBR3/ZBTB34/PIGA/SACM1L/TSR1/PI4K2B/OGA/LMTK2/BMPR2/NAPB/AAK1/MGA/RALGAPB/CAV1/ZNF503/DAB2/PJA1/PIK3CA/ATP8A1/GID4/BHLHE22/AGO4/ZBTB21/SORCS1/DUSP19/CBFA2T3/PALMD/ZHX1/PRPF18/AMD1/GUCY1A2/CREB5/CYBRD1/NFIB/CYSTM1/MBD5/PHF20/GPR55/RPS6KB1/DAAM1/GLI2/CRACD/THSD7A/CHFR/FYB2/MIER1/VIPAS39/NSF
	C3=MIR188_3P	Liver	C3	X5LvsW5L	MIR188_3P	110	0.446487	2.03968	1.08576e-06	4.78235e-06	1.66874e-06	3505	tags=45%, list=23%, signal=35%	ARL8B/CPNE5/DIDO1/ATXN1/GPATCH2L/LCLAT1/FZD5/ZNF780A/BCL9/DGKH/SLK/ZNF700/NCAPG2/ARL4A/STAU2/INSYN2A/NIPBL/ABL2/EOGT/IGF2BP1/RMND5A/TRIM5/ZNF106/ZNF367/APBA1/DDHD1/IPPK/STAG2/CSNK2A1/MSL1/ATP8B1/TSPAN2/FREM2/GRID2/MAPK10/ZNF781/PDIK1L/ALDH5A1/TET1/ZNF124/KRBOX4/ZNF439/ZNF440/ZNF763/ZNF705A/ZNF705D/ZNF705EP/CHRDL1/TTC17/DNAJC14
	C3=MIR1248	Liver	C3	X5LvsW5L	MIR1248	110	0.446246	2.03858	1.10209e-06	4.84116e-06	1.68926e-06	3518	tags=46%, list=23%, signal=36%	SFRP4/UHMK1/ZBTB41/SESTD1/ANKRD13C/RREB1/ONECUT2/DGKH/SSH2/VCL/UBA6/ZNF700/ANKRD52/ZNF281/LRAT/EFR3A/RORA/RBM27/SNX19/NIPBL/SNAP23/ADGRL2/ADAMTS1/ZSWIM6/DLC1/STAM/TRIM44/CEP128/RFX7/STEEP1/KPNA6/ANKLE2/ACTN4/NAV1/DTWD2/RBM47/VPS13A/ADGRF5/HYAL4/SORCS1/MTCL3/UTP25/TOM1L1/ADGRG2/DPYSL3/PRICKLE2/PRDM1/JADE1/OGFRL1/CIC/TMEM138
	C3=MIR578	Liver	C3	X5LvsW5L	MIR578	156	0.408395	1.9925	1.101e-06	4.84116e-06	1.68926e-06	3733	tags=44%, list=25%, signal=33%	NT5C2/HIF1A/ZBTB41/ITGA4/RUFY2/ZNF25/CNOT6L/MAP3K2/TBCK/CTNNA2/ONECUT2/ZBTB20/WNT5A/MTM1/TBC1D1/ARID1B/MEF2A/LPP/DCAF1/KIAA1328/NIPBL/DICER1/HIPK2/SLC36A4/TENM3/MRAP2/AHCYL2/QSER1/HOOK3/ZNF569/UPP1/FAT4/PHLDB2/EPM2A/ARHGEF9/SPTY2D1/CIT/SCRN3/MAGI3/ODF2L/CDC37L1/MED14/RBMS3/PELI1/TCTN1/TMED5/VEGFA/PRDM5/PLEKHA8/MOB1A/NRP2/HACD1/DKK2/PPP1R14D/FZD8/CCDC125/PKP2/PIK3C2A/MEOX2/KIAA0586/CPEB3/MAP7/GLCE…
	C3=MIR6512_5P	Liver	C3	X5LvsW5L	MIR6512_5P	98	0.46301	2.09272	1.1149e-06	4.89086e-06	1.7066e-06	4270	tags=51%, list=28%, signal=37%	BBX/AKAP9/CREBZF/ARID1A/SHTN1/MYO5B/FZD5/CAPRIN1/UBR3/PPP4R3B/NR3C2/ZFP36L1/OTUD4/PAPOLG/FNBP1L/ANKRD46/DPY19L1/TRPS1/ASPH/KRIT1/MAP4K3/ZFP3/YTHDF3/LTN1/RASSF6/IMPACT/GRPEL2/YES1/DCP1A/SEMA6D/ARHGAP35/PSD3/OSBPL6/FZD8/TCF7L2/BICC1/MTF1/SIRT1/SLC10A7/PPM1E/SLC30A5/CTNNB1/ACVR2B/MYH9/SPICE1/CDH19/FAM168A/MTREX/CCNYL1/DSE
	C3=MIR4677_5P	Liver	C3	X5LvsW5L	MIR4677_5P	223	0.355868	1.8349	1.1231e-06	4.92018e-06	1.71683e-06	2702	tags=30%, list=18%, signal=25%	TSTD2/BCL6/ROR1/STON2/SLC1A2/CCDC73/ZNF704/ARMC8/BTBD7/ZDHHC21/ANKHD1/TCF12/UBR5/SLC22A5/SLC35B4/ONECUT2/PPP1R21/TTC3/HUS1/ANKRD40/ZBTB20/RBPJ/INO80D/ACSL1/IFT70B/PALLD/TNPO3/RORA/OPA1/PPP4R3B/CEP120/MEF2A/RBM27/EEA1/PDZD8/ELK4/PTPN3/LPGAT1/ETV1/MAP4K3/SPAG1/CAST/PDPK1/SOS1/NFAT5/BRSK2/RASEF/SEMA3D/YOD1/MB21D2/ODF2L/CDC37L1/GAPT/ALS2/FMNL2/RAPGEF6/CSNK2A1/PRKDC/HLCS/SEMA6D/RBM47/FOXF1/BBOF1/TSPAN…
	C3=MIR6828_3P	Liver	C3	X5LvsW5L	MIR6828_3P	106	0.456774	2.08808	1.12611e-06	4.92675e-06	1.71913e-06	3739	tags=51%, list=25%, signal=39%	GPATCH2/MLH3/HIF1A/IPO9/SSPN/FMN1/PDS5A/TRIM23/NAA15/KIF13A/IRS1/ARAP2/KBTBD2/UBR3/PIGA/SLAIN2/MTOR/BRD1/SEPTIN9/ZNF518B/ATRN/PPM1B/MAPK8/ABL2/ZZEF1/AAK1/SLC36A4/RMND5A/ARMCX4/JARID2/GXYLT1/KPNA6/PHACTR2/PTCH1/MIS12/YES1/STAG2/OSBPL6/DKK2/TRMT1L/HSPA9/PACSIN2/SH3D19/MTF1/AMD1/CNST/GUCY1A2/AJAP1/SERTAD2/IL18RAP/NFIB/ADNP/SIRPB1/TUT4
	C3=MIR324_3P	Liver	C3	X5LvsW5L	MIR324_3P	68	0.515386	2.15052	1.1622e-06	5.07101e-06	1.76946e-06	2625	tags=44%, list=17%, signal=37%	AASDH/GPATCH2L/PHIP/AKAP1/ANKRD40/SYNPO2/INO80D/HGF/KRAS/ARID2/TSHZ2/ESYT1/PHC3/COL12A1/PAPOLG/CBLB/ELK4/TANC2/RICTOR/TRIM44/ARID4A/ZNF280D/ATXN2/LRP4/DCUN1D4/KHDC4/APBB2/SORBS1/MIER3/FREM2
	C3=MIR4478	Liver	C3	X5LvsW5L	MIR4478	151	0.404796	1.95595	1.17415e-06	5.11626e-06	1.78525e-06	3524	tags=38%, list=23%, signal=30%	ZC3H4/MTMR4/NKTR/MMP24/PTAR1/MARCHF6/IGF2R/XPO1/CDC23/ONECUT2/TMCC3/ZFYVE26/MICAL2/GTF3C1/ZNF281/GRK3/SLC44A1/ABI1/PRUNE1/OTUD4/PMS1/XK/MDM4/ABCD3/AFF4/KPNA1/ZZEF1/ATM/HMGCS1/FAM20B/MTCL2/HOOK3/THRB/CBX5/CEP83/USP8/ANK1/PLEKHA6/ALS2/MED14/NALF2/RBMS3/XPNPEP3/EEF2K/SLC11A2/PSD3/NRP2/SPAG17/UTP25/EVI5/ZC3H7B/ETV6/HMCN1/SAMD4B/EIF4E3/SLC10A7/TNFRSF10B/SF3B1
	C3=MIR548M	Liver	C3	X5LvsW5L	MIR548M	173	0.3955	1.96122	1.18904e-06	5.17425e-06	1.80549e-06	3983	tags=45%, list=27%, signal=34%	ENPP4/ZNF507/ZBTB41/ZDHHC21/YAP1/PROX1/CAMSAP2/CNOT6L/ONECUT2/CPEB2/TNPO1/DNAJB14/APPBP2/ZNF420/ZNF770/TJP1/AVL9/TPR/RORA/HYCC1/SLC22A23/PDE5A/LCOR/LPP/ANKRD17/DPY19L1/TMEM170A/N4BP2/AFF4/TNRC6C/QKI/DICER1/SLC35F5/SMG1/NCOA3/STAM/CEP78/YTHDF3/PIGN/ARCN1/TCERG1/CYREN/MAGI3/FAM135A/FRMD4A/NLN/DCP2/TTC28/PPP1CB/SEC23A/PRPF38B/AMMECR1/ITGAV/IRAK4/ZEB1/PXT1/BMT2/AMER2/USP12/SORT1/PPTC7/KLHL24/ADGRG2/K…
	C3=MIR942_3P	Liver	C3	X5LvsW5L	MIR942_3P	97	0.466577	2.10429	1.24463e-06	5.40889e-06	1.88736e-06	3531	tags=48%, list=23%, signal=37%	BBX/MTMR4/GPATCH2L/GLCCI1/PLCB1/BICD2/PROX1/REST/ESYT2/RNF44/PGGT1B/CDC73/HIPK3/COL12A1/MYSM1/PRR14L/KDM1B/EPC2/RIMOC1/KANSL1/SOS2/SDAD1/USP53/YTHDF3/RNF214/VKORC1L1/PHOSPHO1/SLC25A16/NUP153/EML6/MPP7/RASAL2/NOTCH2/SENP1/MIER3/RGMB/GRK5/PPTC7/ATAD1/YWHAZ/PRDM1/ZMYM2/LENG8/AJAP1/SERINC1/ZNF329/PRRC1
	C3=MIR653_3P	Liver	C3	X5LvsW5L	MIR653_3P	122	0.435059	2.02493	1.2906e-06	5.60119e-06	1.95446e-06	3566	tags=42%, list=24%, signal=32%	ROR1/KICS2/SETX/PLCB1/ATP13A3/SLC4A4/ONECUT2/TMCC3/PURA/SYNRG/TRAF3/EML4/YIPF6/RNF6/PHC3/PAPOLG/ZDHHC17/SPTBN1/HERC1/OTULINL/HPRT1/DENND1B/C5orf22/TAF2/MTAP/ZNF551/AGO3/NFAT5/ANKRD44/ROCK2/NCOA6/NOD2/PHACTR2/ESRRG/MINDY2/STAG2/NOL4L/PTPN20/PRDM8/PLCXD3/ACADM/WDR26/RFX3/RASA1/GABBR1/PRICKLE2/YWHAG/ZBTB7A/ULK2/ZNF329/SAMD4A
	C3=CACCAGC_MIR138	Liver	C3	X5LvsW5L	CACCAGC_MIR138	210	0.373138	1.89213	1.34354e-06	5.82319e-06	2.03192e-06	3204	tags=37%, list=21%, signal=29%	OSBPL3/CPT1B/KIAA0930/GPATCH2L/CLUH/ARHGEF3/RREB1/MSI2/ERC1/BTG1/L3MBTL3/TP53INP2/FEM1C/PRPF4B/KAT6A/KMT5B/INO80D/MYEF2/SEH1L/ZMYND11/ZBTB4/CPEB4/ZNF518A/MACF1/DHX57/JMJD1C/NCOA1/PTPN11/TSR1/ELFN2/TULP4/LSM14A/UBP1/TRPS1/IQSEC2/PDE3A/CALN1/USP47/CHKB/HDAC4/SMG1/ZCCHC14/SEPTIN11/RSF1/RMND5A/AHCYL2/SIN3A/MTCL2/CBFA2T2/THRB/CIT/DCUN1D4/ROCK2/DESI2/CSE1L/ANK1/FRMD4A/SOBP/DCP1A/SENP1/MIER3/AMMECR1/ZEB…
	C3=MIR5007_3P	Liver	C3	X5LvsW5L	MIR5007_3P	102	0.452132	2.03946	1.35931e-06	5.88372e-06	2.05305e-06	3602	tags=50%, list=24%, signal=38%	P2RY1/VLDLR/PJA2/TMCC3/MSI2/PREX2/ARFGEF2/OGT/SLC19A2/ZNF770/CCNT1/AVL9/RORA/VPS13C/LRP12/RBM27/UTY/PAK2/CCDC47/TBC1D8B/TRDMT1/NLK/RBL2/STXBP6/IFT81/CXADR/BCOR/GAPT/SIGLEC6/CPNE3/RBMS3/ZBTB10/STOX2/ZEB2/RAI1/TRMT1L/CECR2/EVI5/SLC33A1/SLC7A2/ADGRL4/ABCC9/EDNRA/NEMP1/PROSER1/FBXL3/AFG3L2/SLC10A7/HAPLN1/PRAG1/OTUD6B
	C3=GTGTTGA_MIR505	Liver	C3	X5LvsW5L	GTGTTGA_MIR505	96	0.462568	2.0803	1.36266e-06	5.89037e-06	2.05537e-06	3142	tags=49%, list=21%, signal=39%	FIGN/BICD2/ATP2B1/GDA/RREB1/AKAP1/SELENOI/RNF44/SLC12A2/KRAS/HUWE1/ZMYND11/TTBK2/UBR3/DDX3Y/OTUD4/NFE2L1/CREB1/EIF3A/SRSF1/SON/MECP2/CELF1/USP47/HIPK1/LIN28A/YTHDF3/PDPK1/MSL2/SH3RF1/RANBP9/ALS2/STRN3/DDX3X/SOBP/ZBTB18/ARHGAP26/LRCH1/USP6/USP32/GLP1R/ZNF609/BMT2/FZD8/BMAL1/CANX/DPYSL3
	C3=MIR6842_3P	Liver	C3	X5LvsW5L	MIR6842_3P	109	0.447129	2.03999	1.39065e-06	6.00339e-06	2.0948e-06	3739	tags=44%, list=25%, signal=33%	EAF1/KIAA0930/RERE/MBD2/CLOCK/UBR5/CDC42BPA/OSBP2/CPEB2/ZNF618/XPO6/SOX5/MYEF2/SLC44A1/GARRE1/NAB1/MDM1/CORO1C/ADGRL2/ASPH/RHOQ/TRABD2B/AHCYL2/CEP350/IREB2/AGO3/RSPRY1/MCUR1/KLF6/RANBP9/FAM110B/PLXNA4/MBD4/PPP1CB/GLS/CLSPN/PRR12/CDKN2AIP/GRAMD1B/CBFA2T3/AGO1/MAGI1/NUAK1/PLXNA2/ZNF329/PHACTR4/FAM222B/TUT4
	C3=MIR3622A_3P_MIR3622B_3P	Liver	C3	X5LvsW5L	MIR3622A_3P_MIR3622B_3P	90	0.477851	2.11401	1.43989e-06	6.19951e-06	2.16324e-06	2918	tags=40%, list=19%, signal=32%	UBN2/ICE2/CMTM4/RAB39B/CLOCK/ATXN1L/MAPK9/ZBTB43/TNPO1/MSANTD4/PGGT1B/SETD5/HIPK3/LCOR/BACH1/LMBRD2/DYNC2H1/BAHCC1/ZNF148/NRIP1/SOS2/STXBP5/BEND4/KIDINS220/SPTY2D1/SCRN3/MAP4K4/SIPA1L2/KLF6/DCP2/AFF2/NAA30/FAM118A/CSTF2T/CELF5/C16orf95
	C3=MIR6783_5P	Liver	C3	X5LvsW5L	MIR6783_5P	132	0.414911	1.95588	1.43923e-06	6.19951e-06	2.16324e-06	3257	tags=38%, list=22%, signal=30%	EFNA5/G2E3/ZNF800/PROX1/TMEM64/AMOTL2/COL5A2/KMT2A/BCL7A/KAT6A/LARP1/POU2F1/STK4/ASAP1/PAIP2B/TARBP1/SHROOM2/MID2/CEP162/ZMYM4/IPO8/KIAA0232/STAU2/GSPT1/PCDHAC2/ATF7/MINK1/JCAD/ASH1L/CHD8/AAK1/GK5/ARRB1/ARCN1/ANKRD44/POGZ/SNX9/NR2F2/ARHGAP32/OLR1/AGAP1/DLK1/PCDHA7/PCDHA4/PLD5/RNF34/PTPN14/ZMYM2/MAGI1/LENG8
	C3=GGGCATT_MIR365	Liver	C3	X5LvsW5L	GGGCATT_MIR365	103	0.44634	2.0255	1.47479e-06	6.34138e-06	2.21274e-06	2477	tags=38%, list=16%, signal=32%	SNRK/SESTD1/ENTPD7/SSH2/TP53INP2/REV3L/TMOD3/KIAA2026/ADD3/MAPK1IP1L/NR3C2/FAM91A1/KMT2E/ANKRD17/ZNF644/API5/GALNT4/UBP1/USP48/USP33/SNTB2/HHIP/ETV1/SYNJ1/HDAC4/ANKRD28/HIPK1/G3BP2/LIN7C/RICTOR/AKT3/SGK1/SATB2/ANKRD11/MAU2/ARMCX3/ARHGAP12/FNDC3B/AMMECR1
	C3=MIR888_3P	Liver	C3	X5LvsW5L	MIR888_3P	108	0.454792	2.07806	1.48824e-06	6.39077e-06	2.22998e-06	1588	tags=30%, list=11%, signal=27%	ADAM10/SMARCAD1/MED13/FAM199X/CTCF/IGF2R/BLTP3A/RBM15B/DGKH/TP53INP2/FEM1C/BRWD1/SNTB1/TAOK1/TAF4/ITGB1/CCAR1/SEC24A/VPS13C/MAPK1IP1L/ZFP36L1/KMT2E/ANKRD17/FOXJ3/WASHC4/RAP2A/TTF1/MTUS1/TBC1D8B/DENND1B/PARD6B/COG5
	C3=MIR4722_3P	Liver	C3	X5LvsW5L	MIR4722_3P	74	0.495672	2.12058	1.50942e-06	6.4732e-06	2.25874e-06	1577	tags=30%, list=10%, signal=27%	PBX1/STON2/TECPR2/UBE3A/GLCCI1/KIF1B/ZNF608/LCLAT1/CTNNA2/TC2N/RPRD2/LARP1/FMR1/CAPRIN1/MLEC/RGP1/PDGFB/RBSN/EPHA7/ASPH/CRIM1/TRABD2B
	C3=MIR148A_5P	Liver	C3	X5LvsW5L	MIR148A_5P	103	0.445729	2.02273	1.53997e-06	6.59552e-06	2.30142e-06	3190	tags=42%, list=21%, signal=33%	AMOTL1/SESTD1/COL5A2/KMT5B/POU2F1/KDM6A/KIF13A/IFT70B/CDKL2/RORA/UBR3/PPP4R3B/ICE1/PAK2/SACM1L/TRIM34/TRIM6-TRIM34/LSM14A/KIF3B/RBMX/HSPA5/PCM1/G3BP2/RNF38/NIN/CSNK1A1/FLT1/GSR/RO60/NAV1/SLC11A2/FAM117B/REL/KIF27/FLRT3/SLC27A6/SYCP3/CFAP52/ERFE/PTCRA/IPO7/THUMPD3/PHTF2
	C3=MIR10393_5P	Liver	C3	X5LvsW5L	MIR10393_5P	114	0.44624	2.05866	1.58995e-06	6.80065e-06	2.373e-06	4060	tags=46%, list=27%, signal=34%	ZNF233/UNKL/RAB39B/ZNF322/STT3B/BICD2/SLF2/CNOT6L/RREB1/ERC1/BTG1/SIKE1/MYEF2/RBM39/IL6ST/AVL9/SEMA6A/LPP/FAM107B/MAPK8/KPNA1/ABL2/DENND1B/NRIP1/THEMIS/LRIF1/PDPK1/CEP128/RC3H1/MCUR1/BEND7/ACKR4/KLF6/USP22/FBXO47/PLCXD3/ZNF532/ZNF781/PIAS1/MEX3B/JADE1/CNST/CYP2U1/KRBOX4/WDFY2/COL17A1/CERT1/COL4A1/PIGR/HNRNPU/MFSD6/ARL13B/RAB27B
	C3=GGTGTGT_MIR329	Liver	C3	X5LvsW5L	GGTGTGT_MIR329	96	0.460398	2.07054	1.61041e-06	6.8701e-06	2.39723e-06	2795	tags=40%, list=19%, signal=32%	ATXN1/ALKBH8/TNRC6B/EIF4G1/ZFHX4/PRKACB/SLF2/MARK2/BCL9/ZDHHC5/SMAD2/BCL7A/LARP4B/PRPF4B/NAA15/IL6ST/SLC22A23/PDE5A/PCDHAC2/BMPR2/KRIT1/HIPK1/WAPL/FAM219A/THRB/RNF38/CNOT6/PCGF5/ESRRG/ZBTB18/ADRA2B/PHF21A/CADM1/MEF2C/BLCAP/PCDHA9/PCDHA7/PCDHA4
	C3=MIR3977	Liver	C3	X5LvsW5L	MIR3977	139	0.411348	1.96851	1.71614e-06	7.31157e-06	2.55127e-06	2602	tags=36%, list=17%, signal=30%	ARL8B/BBX/GPATCH2/LNX2/UHMK1/BPNT2/STT3B/CTCF/ANKRD13C/KIAA1549/CTNND1/ENC1/CDKN1B/ABLIM1/RUBCN/PALLD/CWF19L2/NR3C2/CLIC5/ARID1B/PMS1/ZDHHC17/FAM8A1/BRAF/USP49/CDYL2/MAB21L2/WWP1/ATP2B4/RALGAPB/TRIM44/BEND3/CNOT6/NEDD4/STK3/PHF20L1/DENND6A/DCUN1D4/AP4B1/RASAL2/CUL4B/PTCH1/TADA2B/CEP68/NHLRC3/MSL1/MOB1B/FAM118A/FBXO47/MOB1A
	C3=ACTACCT_MIR196A_MIR196B	Liver	C3	X5LvsW5L	ACTACCT_MIR196A_MIR196B	132	0.412805	1.94596	1.72915e-06	7.35737e-06	2.56726e-06	3854	tags=43%, list=26%, signal=32%	RBM26/ZDHHC21/LARP4/BLOC1S6/CDKN1B/SMCR8/ZMYND11/RANBP2/GCNT4/LCOR/BACH1/EPHA7/CCDC47/EPC2/ERLIN2/MECP2/SOCS4/MIEF1/BIRC6/DICER1/MAP4K3/IGF2BP1/PCYT1B/LIN28A/FNIP1/RICTOR/NR2C2/LTN1/PPP1R16B/LCORL/DENND6A/LRP4/YOD1/ACVR2A/AQP4/CPD/CDV3/ING5/ADCY9/PBX3/HOXA7/VSNL1/HAND1/PCDH19/CBFA2T3/PPP1R12B/CCDC93/SMARCC1/GGA3/NRAS/GAS7/ERG/WDR37/ELF4/PPP6R2/ZNF655/SSR1
	C3=MIR619_3P	Liver	C3	X5LvsW5L	MIR619_3P	50	0.561996	2.2331	1.77732e-06	7.52297e-06	2.62504e-06	1961	tags=40%, list=13%, signal=35%	EDEM3/MAPK9/WDFY3/RBPJ/KDM7A/OGT/TMEM94/MAML2/APC/TNKS2/EPB41/MGA/RSF1/PREX1/MICAL3/DELE1/ARNT/RUNX1T1/SANBR/PDS5B
	C3=MIR4516	Liver	C3	X5LvsW5L	MIR4516	282	0.337659	1.7882	1.77703e-06	7.52297e-06	2.62504e-06	2340	tags=26%, list=16%, signal=22%	HCFC1/ZKSCAN8/CMTM4/DDX6/AASDH/GPATCH2L/TNRC6B/ATXN1L/PIK3CB/TCF12/BLTP3A/RNF19A/AKAP13/LRRC8B/ENTPD7/INTS6/PRPF4B/ANKRD40/HOXA3/ZBTB20/FBXW7/ACSL1/CEP250/ANKRD52/KIRREL1/NFIC/NHSL1/ZNF652/KLHL42/STAU2/CUX1/LPP/BACH1/AP1G1/CREB1/SP1/FBN1/KMT2D/MECP2/QTRT2/CYB561A3/SNTB2/ZNF646/ABL2/DICER1/RAB10/ASH1L/PREPL/RRP1B/AAK1/AHCYL2/ZFP3/ZBTB39/MTCL2/ZMAT3/SNX27/SLC36A1/CEP41/ANKFY1/STUM/PIM2/LRP4/MAF/PHF…
	C3=MIR664A_5P	Liver	C3	X5LvsW5L	MIR664A_5P	68	0.509207	2.12474	1.88602e-06	7.97272e-06	2.78198e-06	3101	tags=47%, list=21%, signal=38%	AREL1/CDC27/FAM199X/FAT1/BTAF1/ARHGAP21/BAIAP2L1/PANK3/SLC19A2/ZBTB4/LPP/SYNE2/MAPK8/FAM193A/HIPK1/AAK1/SEPTIN7/KDR/RHOBTB3/CBX5/MAPK6/RSBN1L/ZNF629/DDX3X/LRCH1/SEC23A/REPS2/SCAF11/EFHD1/GRAMD1B/SORT1/WDR1
	C3=MIR487B_5P	Liver	C3	X5LvsW5L	MIR487B_5P	98	0.4559	2.06059	1.94205e-06	8.19893e-06	2.86091e-06	3581	tags=45%, list=24%, signal=34%	MTMR4/ARID1A/GTF3C3/FMN1/PARG/SP3/UTRN/HGF/SLC12A2/KIF13A/FRYL/SLC39A9/PGGT1B/ARID1B/NFATC1/TULP4/SACS/RAP2A/ZSWIM6/SEPTIN11/AR/MAGT1/NEDD4/ZC3H7A/SEMA3D/ZNF366/FMNL2/CTNNA1/OSTM1/SORBS1/AP1S3/ARHGAP32/MIER3/AMMECR1/FCGR2A/DIO2/PDZRN3/BMP2/R3HDM1/POLK/FBXL3/RINT1/BAZ2A/TSC22D2
	C3=MIR2115_5P	Liver	C3	X5LvsW5L	MIR2115_5P	124	0.431572	2.01427	1.98771e-06	8.38083e-06	2.92438e-06	2455	tags=39%, list=16%, signal=33%	CBLL1/PURB/BTBD7/JAG1/ONECUT2/KIAA1549/ZNF266/TFCP2L1/RCBTB1/IRS1/RUBCN/MID2/CRKL/HMBOX1/FAT3/CEP170/GPR176/TULP4/NAV2/IQSEC2/GOSR2/USP49/LPGAT1/RAB10/TES/CYLD/ATL3/RC3H2/PLA2R1/AFF1/ZFP91/ARID4A/LTN1/TET3/ZNF367/ATXN2/GXYLT1/MAF/VANGL1/CXADR/ARHGAP19/KLF6/RFWD3/VGLL3/SGK1/SFT2D2/ELL2/MIER3
	C3=MIR4306	Liver	C3	X5LvsW5L	MIR4306	402	0.30817	1.70393	2.00001e-06	8.42177e-06	2.93867e-06	3270	tags=32%, list=22%, signal=26%	ADRA1A/ATXN1/CELF2/SOX13/ARID1A/CGN/ZNF704/RERE/ARMC8/MAT2A/TCF12/ATP2A2/FMN1/RBM15B/FZD4/GTF3C4/IDE/SYNM/ZBTB5/FKTN/INTS6/ENC1/TTC3/TRAF3/KAT6A/ADGRL1/PRKAR2A/STRN/LARP1/ERCC6/INO80D/SOX5/TRIP12/SETBP1/TFDP1/GJA5/HP1BP3/CARF/NAA40/SIPA1L1/CEP104/RORA/SETD5/THRA/DYNLL2/EYA3/LCOR/NFATC1/KLF7/ANKRD17/ADGRB1/KIAA1328/SNX19/SPTBN1/PCDHAC2/USP49/MECP2/KDM3B/CDYL2/PPP6R1/RIMOC1/ZNF665/MAB21L2/PREPL/HIP…
	C3=MIR4476	Liver	C3	X5LvsW5L	MIR4476	198	0.366613	1.8483	2.00866e-06	8.44727e-06	2.94757e-06	4291	tags=47%, list=29%, signal=34%	UBN2/PEAK1/GPATCH2L/MLH3/HMGXB4/KIAA1217/PTAR1/ANKRD13C/ADRB3/ONECUT2/ZFYVE26/LUC7L2/SSH2/WDR48/HOXA3/CREB3L2/NACC2/FEM1B/PRRC2B/SRCIN1/PCGF3/HERC3/KLHL7/ELFN2/HLTF/ELK4/ACSL4/SOCS4/RAB11FIP2/UBQLN2/JCAD/XPR1/FN3KRP/AAK1/MTCL2/GPATCH8/HOOK3/SNX27/NFAT5/TRAF3IP1/PHF8/MASP1/GID4/ALS2/MED14/SATB2/OSBP/C5orf24/AP1S3/SCAF11/FGD6/RAB5A/TAL1/MAN2A1/PHF21A/TTLL7/CSTF2T/TNR/HAND1/EEF1AKMT3/OTUD6A/DLEU7/ZN…
	C3=MIR876_5P	Liver	C3	X5LvsW5L	MIR876_5P	125	0.426838	2.00025	2.0972e-06	8.80826e-06	3.07353e-06	3619	tags=42%, list=24%, signal=32%	BACE1/EHHADH/CLOCK/BICD2/PRKACB/ZKSCAN7/ADRB3/ASAP2/NEO1/ONECUT2/ERC1/CPEB2/PURA/PREX2/GNAI1/ACBD3/KDM5A/HUWE1/SEMA6A/LPP/SRSF1/GOLIM4/EPC2/TBC1D4/CHM/QKI/THADA/ANKRD28/YTHDF3/JARID2/PJA1/BEND4/ANGPT2/ARFIP1/ANK1/MOB1B/DYRK1A/NRP2/MEF2C/OSBPL6/PTGDR/GRK5/RAPGEF2/CBFA2T3/MTF1/ATOSA/PTGFRN/SGTB/SYT14/WAC/CRTC1/EMP2
	C3=MIR3192_5P	Liver	C3	X5LvsW5L	MIR3192_5P	137	0.406055	1.93167	2.113e-06	8.86318e-06	3.09269e-06	3363	tags=38%, list=22%, signal=30%	OSBPL3/ALKBH8/SHISA7/KLHL18/BTG1/XRN1/ACVR1B/TMEM260/SENP5/FBXW7/GIGYF2/PCGF3/AVL9/HMBOX1/CLIC5/NAV2/UBP1/MYO1D/MDM4/PDE3A/ATRN/TMEM170A/CALN1/IQSEC3/HIPK2/AAK1/MTCL2/NMNAT2/FBXL7/DNM1L/SYPL2/ARRB1/PIM2/CBX5/KHDC4/ANK1/ZNF629/EXD2/STX1B/CPD/MYRF/GAL3ST3/CDK5R1/WDR26/TIMP3/KSR2/CNOT9/N4BP1/PRICKLE2/SPRED3/MPZL1/WDCP
	C3=MIR3692_5P	Liver	C3	X5LvsW5L	MIR3692_5P	129	0.420036	1.97376	2.12904e-06	8.90825e-06	3.10842e-06	3628	tags=40%, list=24%, signal=31%	ERMP1/PACS2/CREBZF/PEAK1/TNRC6B/ZNF704/HIF1A/TCF12/ATP2A2/ERC1/SMAD2/POU2F1/HECTD2/TJP1/HIPK3/ZMYND8/KPNA4/IPO8/MYO1D/MOGAT2/FAM107B/IQSEC3/IGF2BP1/GRM1/RMND5A/SIN3A/MTCL2/ARRB1/ARFIP1/NUP153/MAPK6/RAPGEF1/DCP1A/REPS2/GRIK3/AGO4/SORBS2/PNN/AGAP1/ADD2/ATCAY/GAL3ST3/PACSIN2/EIF4EBP2/TSC1/DNAAF9/EBF1/RALGPS1/IGF1R/ILDR2/PDIA6/MAPRE3
	C3=MIR8062	Liver	C3	X5LvsW5L	MIR8062	95	0.456034	2.04929	2.1577e-06	9.01581e-06	3.14595e-06	2648	tags=38%, list=18%, signal=31%	RBM26/CREBZF/AKAP10/FHIP2A/CNOT6L/RREB1/LARP1/ACBD3/KRAS/ZBTB4/FRYL/MAPK1IP1L/PDE5A/SLC12A6/HHIP/HYOU1/SEC24D/NRIP1/PAFAH1B1/AAK1/CAV1/RHOBTB3/RBL2/ARHGEF12/NEDD4/GXYLT1/LRRC8D/PKN2/POGZ/WASL/SATB2/SMARCA5/PRKX/FNDC3B/ZEB2/SHOC2
	C3=MIR1537_5P	Liver	C3	X5LvsW5L	MIR1537_5P	115	0.433559	2.00152	2.16154e-06	9.02029e-06	3.14751e-06	4067	tags=51%, list=27%, signal=38%	ZNF507/LYSMD3/ARMC8/MED13/SS18/RAP2C/ZBTB43/ZFR/WDFY3/SYNPO2/ZNF395/ASAP1/PASK/PCNX1/HECTD2/USP34/HIPK3/C2orf68/ETV1/BRWD3/STRIP2/ATRNL1/PPP1R12A/DMXL2/DNAH5/ZNF248/SLC36A1/CEP41/RANBP9/PLK2/GCNT1/ALKBH5/ZEB2/GLS/PRAMEF18/PRAMEF19/DYRK1A/MTMR6/CDKN2AIP/NFATC3/CCDC50/RPRD1B/R3HDM1/EDA/WDR41/ILF3/TAB3/PLXNA2/PRRC1/SFMBT1/UBE2Q2/TOR1AIP2/BBS5/LZTFL1/CALU/SLC35E1/RPS6KB1/ZC3H12C/RUFY1
	C3=CTCTGGA_MIR520A_MIR525	Liver	C3	X5LvsW5L	CTCTGGA_MIR520A_MIR525	142	0.408653	1.95313	2.31528e-06	9.64946e-06	3.36705e-06	2663	tags=35%, list=18%, signal=29%	ATXN1/CELF2/CGN/CLUH/HNF1B/ABCE1/KMT2A/BCL7A/NAA15/ZNRF2/OGT/SEH1L/ATF2/MEIS2/TRIM33/ABL1/NSD1/NFE2L1/NAB1/SON/ATRN/ARHGEF40/MAPK1/QKI/THADA/SMG1/NUP58/PAFAH1B1/SEPTIN7/MTCL2/YTHDF3/ZFP91/AMMECR1L/CDCP1/SNX27/RB1/RSBN1/VPS54/RAB11FIP1/LASP1/NCOR2/POGZ/SATB2/SLC11A2/SEMA6D/TNPO2/TSHZ1/PUM2/TSPAN2/PBX3
	C3=MIR585_5P	Liver	C3	X5LvsW5L	MIR585_5P	119	0.426061	1.97895	2.36105e-06	9.82764e-06	3.42922e-06	3977	tags=48%, list=26%, signal=36%	CELF2/UNKL/CREBZF/KIAA1217/RAB21/SESTD1/FHIP2A/PPARA/SECISBP2L/PRKAR2A/ERCC6/FEM1B/CHD1/SHROOM2/CRKL/USP38/LHFPL2/INVS/DPY19L1/CDYL2/SMG1/KDM2A/NPEPPS/RSF1/C5orf22/NCOA7/TDRD3/SHROOM3/DAB2/HOOK3/MSL2/NFAT5/EML6/STRN3/PAWR/ZBTB18/REPS2/MIER3/NUDCD1/EIF3J/RAPH1/PLPPR4/TRIM58/CCNT2/WDR26/ATAD1/LGR4/ARMCX5/IGSF11/GRAMD4/ZNF451/HIVEP2/CERT1/CYSTM1/RLF/DUSP6/TMEM170B
	C3=MIR676_5P	Liver	C3	X5LvsW5L	MIR676_5P	134	0.412586	1.94724	2.41242e-06	1.00286e-05	3.49936e-06	3775	tags=42%, list=25%, signal=32%	GPATCH2L/GK/PHF6/TEX10/PRKACB/LARP4/GOLGA3/REST/BCL7A/PRPF4B/MTDH/EML4/ABHD18/HGF/GRK3/TAOK1/GFPT1/DERL3/CENPU/MDM1/SRSF1/DDX17/MDM4/ATF7/CACNA1C/TRAM2/RALGAPB/CEP350/IREB2/CEP41/PCMTD1/RSBN1/PIK3CA/ARID4B/CDH9/PLK2/RBMS3/FNDC3A/FLRT1/AP1S3/SCAF11/RAPGEF2/IPO7/PPTC7/WWC2/OPHN1/CREBRF/PTGER3/AJAP1/PDIA6/CIDEA/NPAT/FASTKD1/TBC1D23/FYTTD1/ZFC3H1
	C3=MIR4685_3P	Liver	C3	X5LvsW5L	MIR4685_3P	112	0.433637	1.98241	2.46841e-06	1.02483e-05	3.57602e-06	3922	tags=49%, list=26%, signal=37%	ADRA1A/ICE2/BMP2K/NUP88/HNRNPUL2/PLCB1/ZNRF3/CDKL5/SLC22A5/AP1AR/UPRT/TMOD3/POU2F1/INO80D/EDN1/HS1BP3/CFAP97/LRP12/KLHL42/EPHA7/RP2/RAP2A/KPNA1/QKI/LTBP1/ROBO2/EDEM1/RCC1/MAP4K5/KPNA6/SEC22B/DDX3X/MAP2K4/CPD/FAM117B/AGO4/DKK2/STYK1/KIAA1210/DTX4/NUAK1/APLN/CREB5/CAPN15/PTGER3/TOX2/ADCY3/SRP54/CSPG4/TMOD2/TACC2/TOP1/RFX5/DUSP6/KLF12
	C3=MIR5001_3P	Liver	C3	X5LvsW5L	MIR5001_3P	135	0.405467	1.91765	2.54194e-06	1.05402e-05	3.67785e-06	3854	tags=44%, list=26%, signal=33%	BACE1/ZKSCAN8/GPAT3/BMPR1A/GABPA/FMN1/PKNOX2/EML4/TIA1/CARF/RBM39/USP34/CLINT1/PALLD/MACF1/NCOA1/LMBR1/BPTF/LPP/GPR176/GTF2E1/NIPBL/GSPT1/ATRX/VCPIP1/TPPP/USP48/DENND1B/TRAM2/PAFAH1B1/AAK1/JPT2/POLH/IREB2/NFAT5/STK3/RAPGEF1/NCOR2/CHST2/GID4/DDX3X/AFF2/SH3PXD2B/CSTF3/GRID2/SORCS1/ZNF609/ZFHX3/SH2B3/NFATC2/OLIG1/MPZL1/NF2/DGKG/HAPLN1/NFIB/ZFC3H1/ZFAND5/SRPRA/SSR1
	C3=MIR103A_1_5P	Liver	C3	X5LvsW5L	MIR103A_1_5P	138	0.415311	1.98516	2.58055e-06	1.06866e-05	3.72896e-06	3354	tags=46%, list=22%, signal=36%	BBX/TNRC6B/RAB21/EIF2AK4/LARP4/IGF2R/ONECUT2/TNPO1/KMT2A/SMAD2/SYNM/PXYLP1/MTF2/SEC24A/UBR3/LYST/RBM27/PAK2/NSD1/FAT3/SRSF1/SON/ABL2/MAB21L2/EOGT/MTMR1/CYLD/G3BP2/MGA/BAG4/AFF1/ZFP91/UBE4B/GXYLT1/MAGI3/VAV3/HAUS6/XIAP/ZNF236/CNNM2/TADA2B/C5orf24/NAA50/APBB2/FBXO45/RGL1/MAN2A1/DYRK1A/MBNL2/SLC28A1/BLCAP/CSTA/USP31/NFXL1/CDK6/BARD1/ABCC9/ZHX1/ESR1/COMMD3-BMI1/MAGI1/TMEM154/DNAAF9/CPEB3
	C3=MIR4504	Liver	C3	X5LvsW5L	MIR4504	143	0.404912	1.94129	2.63411e-06	1.08807e-05	3.79669e-06	2504	tags=34%, list=17%, signal=29%	CDK17/INTS2/HIF1A/ZFHX4/JUN/SLF2/RBM15B/BTAF1/KATNAL1/ONECUT2/ZNF618/SMCHD1/ZFR/TNPO1/FEM1C/PNPLA8/ERCC6/ACSL1/PALLD/HS2ST1/HIPK3/ZFP36L1/RAB33B/PLEKHA1/BRD3/KLF7/SPTLC3/LSM14A/SRSF1/RASA3/FBN1/MECP2/ANP32E/APPL1/TRIM37/GAB1/NCK1/CSGALNACT2/SCRN3/MAP4K4/PCGF5/CSNK1A1/MRTFB/NR2F2/HLF/FNDC3B/AMMECR1/DYNC2I1/YME1L1
[truncated: 5,819 more rows]
