# Supplementary material for: Body‐Wide Inactivation of the Myc‐Like Mlx Transcription Factor Network Accelerates Aging and Increases the Lifetime Cancer Incidence
Source: Adv Sci (Weinh). 2024 Jul 8;11(34):2401593. doi: 10.1002/advs.202401593 (PMC11425880; doi:10.1002/advs.202401593)
Supplement: Supplementary file 2 — Supporting Information [file ADVS-11-2401593-s001.zip › Supplementary_File3--_445807.xlsx]

## Sheet: Supplementary_File3--_445807
	cohort	GeneSet	Tissue	lib	compare	GeneSet ID	setSize	enrichmentScore	NES	pvalue	p.adjust	qvalue	rank	leading_edge	Enriched Gene List
Shown in Fig 6C	MycKO	RNA-Seq_Disease_Gene_and_Drug_Signatures_from_GEO=Trim33 B lymphoblastic leukemia cells Knockdown GSE66232 up	Adipose tissue	RNA-Seq_Disease_Gene_and_Drug_Signatures_from_GEO	K5FvsW5F	Trim33 B lymphoblastic leukemia cells Knockdown GSE66232 up	443	-0.305553	-1.76006	1.04889e-09	7.34223e-09	3.56238e-09	4435	tags=35%, list=26%, signal=26%	MKNK2/MBNL1/SETX/LIG1/YBX3/EIF5A/LAMC1/POLA1/MTPN/USF3/SF3B2/RAC1/MAPK1IP1L/DTL/XPO1/RCC2/PCBP1/TUBB4B/POU2AF1/TUBA1B/CDC42/GABPA/FOXM1/PANK3/CALM3/PAX5/HNRNPA0/PURB/NAA50/HNRNPH1/CHAF1A/MCM3/AHNAK/MED1/EIF3B/PPP3CB/MYBL2/HSP90AB1/E2F8/SF3B3/ABCE1/PAFAH1B1/FAM168B/MAPRE1/UCK2/ACLY/SMC4/MCM4/ASF1B/INCENP/MCM6/SMC2/RAD21/HNRNPA2B1/PRC1/UBE3A/SMARCC1/CAND1/IPO7/SACS/KPNA2/PLK4/KIF15/IPO5/HJURP/RBL1/…
Shown in Fig 6C	MycKO	RNA-Seq_Disease_Gene_and_Drug_Signatures_from_GEO=Trim33 B lymphoblastic leukemia cells Knockdown GSE66232 up	Liver	RNA-Seq_Disease_Gene_and_Drug_Signatures_from_GEO	K5LvsW5L	Trim33 B lymphoblastic leukemia cells Knockdown GSE66232 up	443	-0.26999	-1.47558	7.32429e-05	0.000187094	6.83932e-05	2979	tags=24%, list=20%, signal=20%	TCP1/MATR3/EIF3C/BCLAF1/STIP1/RCC2/SMC4/HSP90AA1/DYNC1H1/SOX4/MAPK1IP1L/NUP98/THRAP3/BAZ2A/CSTF2/CCT8/NUP214/NUCKS1/DHX33/RBMXL1/EIF5A/CBX3/IDE/SBNO1/SMARCC1/NUP188/FKBP4/E2F2/SMARCA5/USP14/VCP/MCM7/UBE2S/MYBL2/TCERG1/USP7/NDC1/FUBP1/NONO/CPSF6/SRCAP/CCND3/SF3B3/HNRNPU/G3BP1/PAX5/SSRP1/GART/MYBBP1A/FOXM1/CCT3/CCNE2/MDN1/SF1/ID3/UCK2/EIF3B/IPO7/PABPC4/UBAP2/CCT4/MED1/EHD2/SERBP1/HNRNPH1/SRRT/AKAP1…
Shown in Fig 6C	MycKO	RNA-Seq_Disease_Gene_and_Drug_Signatures_from_GEO=Trim33 B lymphoblastic leukemia cells Knockdown GSE66232 up	Skel. muscle	RNA-Seq_Disease_Gene_and_Drug_Signatures_from_GEO	K5SvsW5S	Trim33 B lymphoblastic leukemia cells Knockdown GSE66232 up	442	-0.464712	-3.16698	1e-10	3.66185e-10	1.14694e-10	3249	tags=45%, list=20%, signal=37%	HECTD1/GABPA/COPA/MED13/CHD8/PTBP3/SERINC3/LDLR/SUZ12/SMG1/SLC20A1/MOB1A/UBAP2L/PAPOLA/CELF1/MACF1/ANKRD52/ACTL6A/CCNT1/CTCF/TNRC6A/NUP205/AKAP12/ELL2/IDE/PURB/RAPGEF1/MAT2A/SRSF2/ITGA4/NUP160/CLASP1/MCM4/SNRNP200/RAD21/DEK/ZBTB18/PNN/TNPO1/MATR3/SH2B3/ARID1A/FMR1/HNRNPK/KPNA2/ATRX/IPMK/SRRM2/PHIP/SRCAP/MYEF2/VCP/PRPF8/ZC3H4/HIPK1/CYFIP2/PARP1/RFX7/SMC6/FUBP1/HCFC1/API5/THRAP3/AKAP13/RERE/NCAPG2/…
Shown in Fig 6C	MlxKO	RNA-Seq_Disease_Gene_and_Drug_Signatures_from_GEO=Trim33 B lymphoblastic leukemia cells Knockdown GSE66232 up	Adipose tissue	RNA-Seq_Disease_Gene_and_Drug_Signatures_from_GEO	X5FvsW5F	Trim33 B lymphoblastic leukemia cells Knockdown GSE66232 up	442	0.402536	2.32445	1e-10	3.39678e-10	9.08706e-11	4145	tags=42%, list=25%, signal=33%	MYEF2/CPSF6/PRRC2B/TNRC6A/RBM25/LARP4B/MED14/KMT2D/NCOR1/HNRNPA3/IL7R/TCF4/MACF1/LUC7L2/SLC20A1/MEF2D/ATP13A3/RDX/CTNNB1/TCERG1/UBR5/SRCAP/NIPBL/CECR2/CELF1/DYNC1H1/ELL2/NUP205/MED1/PRPF40A/TPR/SRRM1/AGO2/MDN1/ABL2/BAZ2A/SPEN/CNN3/FUBP1/CHD8/TXNRD1/SRSF2/SRRM2/RAPGEF1/PRRC2A/SBNO1/PPRC1/ANKRD52/SON/ZMIZ1/DENND4A/PUM2/PNN/TRRAP/UTP20/DHX9/ARID1A/CCNT1/IDE/CNTRL/SETD5/EP300/OTUD4/AHCTF1/RERE/DIDO1/…
Shown in Fig 6C	MlxKO	RNA-Seq_Disease_Gene_and_Drug_Signatures_from_GEO=Trim33 B lymphoblastic leukemia cells Knockdown GSE66232 up	Liver	RNA-Seq_Disease_Gene_and_Drug_Signatures_from_GEO	X5LvsW5L	Trim33 B lymphoblastic leukemia cells Knockdown GSE66232 up	443	0.476777	2.67627	1e-10	3.08273e-10	5.86503e-11	3047	tags=43%, list=20%, signal=36%	FUBP1/ZC3H4/DIDO1/CELF2/HCFC1/USF3/EAF1/ARID1A/DDX6/EIF4G1/RERE/RIF1/PURB/MED13/XPO4/USP7/MAT2A/UBE3A/SETX/HNRNPUL2/GABPA/ITGA4/DENND4A/CTCF/ATP13A3/LARP4/UBR5/PHIP/PBRM1/LNPEP/ATP2A2/TLN1/GABPB2/XPO1/CNOT6L/MDN1/AKAP13/USP9X/MSI2/CLTC/ABCE1/LUC7L2/EP300/PDS5A/IDE/KPNB1/PRPF40A/TNPO1/SSH2/DGKD/TCF4/PRRC2C/LARP4B/SP3/MEF2D/PANK3/ANAPC1/NCOR1/CKAP5/NAA15/HECTD1/LARP1/POU2F1/NCAPG2/RBL1/FEM1B/FMR1/S…
Shown in Fig 6C	MlxKO	RNA-Seq_Disease_Gene_and_Drug_Signatures_from_GEO=Trim33 B lymphoblastic leukemia cells Knockdown GSE66232 up	Skel. muscle	RNA-Seq_Disease_Gene_and_Drug_Signatures_from_GEO	X5SvsW5S	Trim33 B lymphoblastic leukemia cells Knockdown GSE66232 up	442	0.42247	2.38813	1e-10	4.26599e-10	1.47794e-10	4131	tags=47%, list=26%, signal=36%	SP3/NUFIP2/MAPK1IP1L/GABPB2/IDE/MYB/ABCE1/UTP20/CBX5/SMC4/ECT2/CLSPN/CECR2/SSH2/RBM25/FMR1/SPEN/SMC2/PRPF40A/SRRM1/PRC1/RFWD3/CPSF6/NUP188/PAFAH1B1/POLE/CDK12/MKI67/CDK6/PBRM1/NUP160/MCM5/BAZ2A/CHD1/SP1/TNRC6A/ARID1A/FUBP1/FEM1B/SRSF1/LARP4/CAND1/DNMT1/CNTRL/HMGCR/PRRC2C/TOP2A/PNN/SUZ12/INTS7/TOP2B/ZMIZ1/E2F2/RIF1/CLTC/DHX33/SNRNP200/RANBP2/FRYL/DIDO1/AGO2/BCL2L11/PAX5/MED13/MBNL1/SON/POM121/DDX2…
Shown in Fig 6C	MycKO	Rare_Diseases_GeneRIF_ARCHS4_Predictions=Spinal cord neoplasm	Adipose tissue	Rare_Diseases_GeneRIF_ARCHS4_Predictions	K5FvsW5F	Spinal cord neoplasm	195	-0.313157	-1.6467	5.16845e-05	0.000141439	5.77885e-05	3523	tags=29%, list=21%, signal=23%	ATRN/TBC1D9B/TAOK2/RBM15B/PAFAH1B1/FAM168B/CD276/TNPO2/KDM5C/MRC2/PTPN11/CYFIP1/GPC1/BLTP2/IPO7/DOCK1/DYNC1LI2/CDK16/PKM/PCDHGC3/AP3D1/HNRNPK/FSCN1/AFAP1/APLP2/UBE2H/EIF4G1/LMNB2/PTPRS/SNRNP200/YKT6/SCARB2/KIF1B/DDB1/DBN1/MAP4/TM9SF3/MEGF8/VIM/ADD1/EPB41L2/GTF3C1/UBQLN1/VCP/GPR107/ZNF664/SMG5/LAMB1/FKBP10/USP5/YWHAG/EIF4G2/FSTL1/SERPINH1/CAPRIN1/NOMO1/NFE2L1
Shown in Fig 6C	MycKO	Rare_Diseases_GeneRIF_ARCHS4_Predictions=Spinal cord neoplasm	Liver	Rare_Diseases_GeneRIF_ARCHS4_Predictions	K5LvsW5L	Spinal cord neoplasm	195	0.29962	1.37402	0.0196293	0.0345205	0.0127116	3908	tags=31%, list=26%, signal=24%	GPC1/GOLM1/ADD1/TTYH3/CLIP2/MPZL1/MEGF8/B4GALNT4/SCARB2/CYFIP1/PTPN11/PTPRS/MAP4/PTK7/CD276/HNRNPUL1/FBXW11/EXT1/YKT6/ZC3H7B/PLCG1/FAM168B/FMNL2/GALNT2/RCN1/EPB41L2/PLCB3/EIF4G1/MRC2/ZDHHC5/ABL1/TM9SF3/LAMB1/NACC2/EXOC7/RAD23B/VAV2/PCDHGC3/AKT1/FSTL1/KHSRP/APP/CCAR2/ZNF664/BCAR1/BLTP2/ADAM9/LMNB2/ACTN1/LAMC1/ATRN/PKM/ITGB1/SH3BP4/NLGN2/SPTBN1/SKI/MAP4K4/TRIO/ARHGAP21/TAOK2
Shown in Fig 6C	MycKO	Rare_Diseases_GeneRIF_ARCHS4_Predictions=Spinal cord neoplasm	Skel. muscle	Rare_Diseases_GeneRIF_ARCHS4_Predictions	K5SvsW5S	Spinal cord neoplasm	195	-0.49397	-3.00039	1e-10	6.69851e-10	3.06363e-10	4113	tags=57%, list=26%, signal=43%	PLCG1/PLCB3/EXT1/NUMA1/ACTN4/HNRNPU/HNRNPUL1/SKI/RBM15B/ACIN1/TPM4/TBC1D9B/DDR1/SPTBN1/NFE2L1/GOLM1/CANX/CDK16/DOCK1/SMG5/ACTN1/DAG1/KIF1B/NCOR2/MPRIP/MACF1/FUBP3/ANKRD52/NOMO1/ZDHHC5/CLIC4/KDM3B/SEC16A/FMNL2/SNRNP200/AP3D1/TNPO2/TNPO1/PLXNA1/HNRNPK/GALNT2/PTPRK/VCP/PRPF8/ATP2C1/NACC2/FBXW11/ITGB1/PIP5K1A/ZNF664/KIF5B/TCF20/CTNNB1/RALGAPB/TRIP12/SH3PXD2B/PTPN11/TEAD1/ARHGAP35/PRRC2B/PRRC2A/MAP4/H…
Shown in Fig 6C	MlxKO	Rare_Diseases_GeneRIF_ARCHS4_Predictions=Spinal cord neoplasm	Adipose tissue	Rare_Diseases_GeneRIF_ARCHS4_Predictions	X5FvsW5F	Spinal cord neoplasm	195	0.480251	2.56835	1e-10	9.08502e-10	5.13957e-10	4218	tags=52%, list=26%, signal=39%	PRRC2B/MPZL1/TRIO/DST/MPRIP/NCKAP1/NCOR2/PLCG1/ACTN1/MACF1/CLIC4/WDFY3/TAOK2/ATP13A3/CTNNB1/SPTBN1/SPTAN1/SPAG9/DYNC1H1/ACIN1/ZNF664/CDC42BPB/CTNND1/GCN1/PRRC2A/TJP1/ANKRD52/DVL3/TRIP12/TRRAP/ILF3/PLCB3/B4GALNT4/DYNC1LI2/BCAR1/HTT/ARHGAP21/PTPRK/KIF5B/ITGB1/MAP4K4/AFF4/WNK1/HUWE1/POLR2A/SNRNP200/SREBF2/DOCK1/CAMSAP2/NOTCH2/ARHGAP35/MYH9/SKI/MTCL2/NDST1/CTNNA1/NUMA1/SBF1/ATN1/RALGAPB/HNRNPU/NLGN2/…
Shown in Fig 6C	MlxKO	Rare_Diseases_GeneRIF_ARCHS4_Predictions=Spinal cord neoplasm	Liver	Rare_Diseases_GeneRIF_ARCHS4_Predictions	X5LvsW5L	Spinal cord neoplasm	195	0.553124	2.83148	1e-10	6.96894e-10	3.19059e-10	4119	tags=58%, list=27%, signal=43%	TRIO/BLTP2/EIF4G1/DAG1/KIF1B/ATP13A3/PTPRS/CAMSAP2/RBM15B/ARHGAP21/NEO1/CLTC/ZDHHC5/GPC1/CTNND1/TNPO1/WDFY3/PANK3/NACC2/GTF3C1/PLXNB2/TRIP12/PRRC2B/ANKRD52/CAPRIN1/HUWE1/UBQLN1/FAM168B/ITGB1/MLEC/MACF1/PLCG1/TJP1/PTPN11/ABL1/KIF5B/SEC16A/ADD1/NFE2L1/KHSRP/LRP1/SPTBN1/ATRN/HTT/AFF4/KDM3B/PLXNA1/HNRNPUL1/WNK1/DYNC1LI2/AP2B1/PAFAH1B1/RALGAPB/RAD23B/PRPF8/MTCL2/ADAM9/SNRNP200/NCKAP1/MAP4K4/TM9SF3/CYF…
Shown in Fig 6C	MlxKO	Rare_Diseases_GeneRIF_ARCHS4_Predictions=Spinal cord neoplasm	Skel. muscle	Rare_Diseases_GeneRIF_ARCHS4_Predictions	X5SvsW5S	Spinal cord neoplasm	195	0.360035	1.83079	4.15791e-06	2.43612e-05	1.48215e-05	5063	tags=48%, list=32%, signal=33%	PCDHGC3/PAFAH1B1/GPR107/GANAB/TJP1/SEC16A/PHRF1/CTNND1/CLTC/SPAG9/FMNL2/SNRNP200/NOTCH2/SUPT6H/MTCL2/USP22/PLXNA1/B4GALT5/CAPRIN1/POLR2A/TRIO/NDST1/SCARA3/AFAP1/CAMSAP2/TRRAP/ATP13A3/PIP5K1A/NACC2/AFF4/GCN1/HUWE1/KHSRP/CTNNB1/AP2B1/MPZL1/CLIP2/SMARCD1/PLXNB2/SPTBN1/LRP1/NEO1/TAOK2/NUMA1/SMG5/EPB41L2/HTT/GTF2I/LAMC1/TCF20/NLGN2/IPO7/ADAM9/KIF5B/ARHGAP21/TTYH3/TNPO1/ADD1/HNRNPU/ATRN/KDM3B/AP3D1/HDL…
Shown in Fig 6C	MycKO	Rare_Diseases_GeneRIF_ARCHS4_Predictions=Lymphangioma	Adipose tissue	Rare_Diseases_GeneRIF_ARCHS4_Predictions	K5FvsW5F	Lymphangioma	189	-0.36061	-1.88164	2.40961e-07	1.17284e-06	4.79195e-07	4658	tags=37%, list=28%, signal=27%	MAP4K4/KIF5B/TRIP12/TLN1/APLN/TIE1/LAMC1/SEC14L1/PTPRM/EFEMP2/ITGB1/MICAL2/DLL4/COL4A2/FZD4/HSPG2/ECE1/KIF13A/COL4A1/CKAP4/AHNAK/TAOK2/MRC2/NID1/DLC1/BLTP2/GJA5/CAPN2/DOCK1/PLOD2/VCL/IGF2R/AFAP1/PLOD1/APLP2/ESAM/KIF1C/SYDE1/COL18A1/LTBP2/MCAM/UTRN/NTN4/TM9SF3/PPM1F/ABLIM3/SLC12A4/EHD2/MYO1C/COL6A2/RALB/SPARC/LAMA4/CAV1/ISY1-RAB43/FBN1/CALU/NID2/LAMB1/FKBP10/LOXL2/ARHGAP29/UBE3C/PXDN/CD151/EXT2/IG…
Shown in Fig 6C	MycKO	Rare_Diseases_GeneRIF_ARCHS4_Predictions=Lymphangioma	Liver	Rare_Diseases_GeneRIF_ARCHS4_Predictions	K5LvsW5L	Lymphangioma	189	0.446661	2.03883	3.51507e-08	2.23451e-07	8.22821e-08	3915	tags=43%, list=26%, signal=32%	ADGRL4/CAPN2/LTBP1/EFEMP1/EHD4/MYO1C/GNG12/RAB11FIP5/NRP1/ANO6/TGFBR2/CLEC14A/ACTR2/ADGRA2/FZD4/ACVRL1/CRIM1/ARHGAP31/WDR1/CHPF2/FRMD6/KIF13A/SYNJ2/EXT1/PCDH12/CALCRL/ZC3H7B/FGD5/TEK/RPS6KA2/SLC12A4/PTPRB/DLC1/DYSF/FNDC3B/CD151/MRC2/ZDHHC5/CDH5/ABL1/SHC1/TRAM2/TM9SF3/LAMB1/ADGRF5/PXDN/ELK3/FN1/CKAP4/MICAL2/FLT1/TACC1/GJA5/FAM43A/EDN1/FSTL1/APP/KIF1C/BCAR1/BLTP2/MMRN2/THBS1/ADAM9/ACTN1/LAMC1/NID1/…
Shown in Fig 6C	MycKO	Rare_Diseases_GeneRIF_ARCHS4_Predictions=Lymphangioma	Skel. muscle	Rare_Diseases_GeneRIF_ARCHS4_Predictions	K5SvsW5S	Lymphangioma	189	-0.282146	-1.70856	0.000200651	0.000550442	0.00025175	4616	tags=38%, list=29%, signal=27%	ADGRF5/TAOK2/MYH9/APLN/PVR/MAP4K4/CDH5/SEC14L1/RPS6KA2/SASH1/PLXND1/EPAS1/EXT1/HEG1/TPM4/MSN/SPTBN1/NFE2L1/CALU/FLNB/ESM1/ACTR2/PTPRM/DOCK1/ACTN1/MYO1C/MPRIP/ARHGAP31/VCL/ANKRD52/CAPN2/ZDHHC5/CLIC4/IL6ST/DYSF/FNDC3B/OSMR/DLL4/IGF2R/SETD7/ITGB1/KIF5B/KIF1C/TRIP12/ARHGEF17/CRIM1/ARHGEF12/UTRN/AFAP1L1/CALCRL/ABL1/ADAM9/FLT1/FZD4/ZC3H7B/PICALM/TRIO/DYNC1H1/PPM1F/PTPRB/KIF13A/HDLBP/TMEM30A/EFNB2/GNG12…
Shown in Fig 6C	MlxKO	Rare_Diseases_GeneRIF_ARCHS4_Predictions=Lymphangioma	Adipose tissue	Rare_Diseases_GeneRIF_ARCHS4_Predictions	X5FvsW5F	Lymphangioma	189	0.500915	2.65545	1e-10	9.08502e-10	5.13957e-10	4123	tags=52%, list=25%, signal=39%	PVR/RAI14/TRIO/MPRIP/FAM43A/ACTN1/CLIC4/TAOK2/SPTBN1/BCL6B/SYNJ2/ADGRL4/DYNC1H1/SLC12A4/CRIM1/CDC42BPB/PEAR1/ANKRD52/LYVE1/ARAP3/TRIP12/NRP1/PPM1F/PDGFB/BCAR1/ADGRF5/PTPRB/KIF5B/ITGB1/MAP4K4/FLT1/CD93/FLNB/ARHGEF15/PCDH12/MICAL2/CDH5/CCND1/DYSF/DOCK1/DOCK6/ARHGAP31/FGD5/DCHS1/RASIP1/EFNB2/MSN/AFAP1L1/MYH9/RPS6KA2/TRAM2/NDST1/OSMR/ANO6/ROBO4/SOX18/EPAS1/HSPG2/UBE3C/FLNA/SASH1/PTPRM/SMTN/PXDC1/ECSC…
Shown in Fig 6C	MlxKO	Rare_Diseases_GeneRIF_ARCHS4_Predictions=Lymphangioma	Liver	Rare_Diseases_GeneRIF_ARCHS4_Predictions	X5LvsW5L	Lymphangioma	189	0.45725	2.32761	1e-10	6.96894e-10	3.19059e-10	4639	tags=56%, list=31%, signal=39%	TRIO/EHD4/BLTP2/CAPN2/PICALM/IGF2R/MYO1C/TLN1/FZD4/MICAL2/ZDHHC5/NEK7/VCL/NID2/UTRN/SYNJ2/TRIP12/ANKRD52/GJA5/KIF13A/EDN1/ITGB1/IL6ST/PDGFB/UGGT1/ABL1/PCDH12/KIF5B/COL4A2/FLNB/NFE2L1/LRP1/SPTBN1/FBN1/PTPRB/ARAP3/BMPR2/DLC1/CRIM1/ATP2B4/LTBP1/TRAM2/UBE3C/CAV1/ADAM9/CLEC14A/ARHGEF12/NRP1/MAP4K4/TM9SF3/ARHGAP31/FLT1/TGFBR2/PXDN/CALR/FRMD6/FNDC3B/NDST1/AFAP1/CALCRL/ADGRF5/ARHGEF17/PPM1F/FGD5/ZC3H7B/W…
Shown in Fig 6C	MlxKO	Rare_Diseases_GeneRIF_ARCHS4_Predictions=Lymphangioma	Skel. muscle	Rare_Diseases_GeneRIF_ARCHS4_Predictions	X5SvsW5S	Lymphangioma	189	0.313339	1.58973	0.000370691	0.00144165	0.000877108	5992	tags=51%, list=38%, signal=32%	UGGT1/TEK/ADAMTSL1/ARHGAP29/ADGRA2/ABLIM3/FBN1/ADGRL4/FGD5/TRIO/NDST1/AFAP1/NID1/LTBP1/THBS1/NTN4/EFEMP1/ARHGEF12/DOCK6/ARAP3/PDGFB/TIMP2/DLC1/NRP1/ATP2B4/ITGA2/SPTBN1/LRP1/TAOK2/EHD2/SYDE1/LTBP2/LAMC1/IGF2R/CALCRL/MMP14/ARHGEF15/ADAM9/KIF5B/UTRN/ADGRF5/HDLBP/ECE1/LOX/WDR1/BLTP2/RAB11FIP5/ACTR2/MPRIP/VCL/MYH9/COL18A1/ELK3/CD93/MYOF/PXDN/CDH5/ARHGAP31/CDC42BPB/FRMD6/ESM1/TMEM30A/DOCK1/TGFBR2/LAMB1…
Shown in Fig 6C	MycKO	Rare_Diseases_GeneRIF_ARCHS4_Predictions=Cavernous lymphangioma	Adipose tissue	Rare_Diseases_GeneRIF_ARCHS4_Predictions	K5FvsW5F	Cavernous lymphangioma	189	-0.36061	-1.88164	2.40961e-07	1.17284e-06	4.79195e-07	4658	tags=37%, list=28%, signal=27%	MAP4K4/KIF5B/TRIP12/TLN1/APLN/TIE1/LAMC1/SEC14L1/PTPRM/EFEMP2/ITGB1/MICAL2/DLL4/COL4A2/FZD4/HSPG2/ECE1/KIF13A/COL4A1/CKAP4/AHNAK/TAOK2/MRC2/NID1/DLC1/BLTP2/GJA5/CAPN2/DOCK1/PLOD2/VCL/IGF2R/AFAP1/PLOD1/APLP2/ESAM/KIF1C/SYDE1/COL18A1/LTBP2/MCAM/UTRN/NTN4/TM9SF3/PPM1F/ABLIM3/SLC12A4/EHD2/MYO1C/COL6A2/RALB/SPARC/LAMA4/CAV1/ISY1-RAB43/FBN1/CALU/NID2/LAMB1/FKBP10/LOXL2/ARHGAP29/UBE3C/PXDN/CD151/EXT2/IG…
Shown in Fig 6C	MycKO	Rare_Diseases_GeneRIF_ARCHS4_Predictions=Cavernous lymphangioma	Liver	Rare_Diseases_GeneRIF_ARCHS4_Predictions	K5LvsW5L	Cavernous lymphangioma	189	0.446661	2.03883	3.51507e-08	2.23451e-07	8.22821e-08	3915	tags=43%, list=26%, signal=32%	ADGRL4/CAPN2/LTBP1/EFEMP1/EHD4/MYO1C/GNG12/RAB11FIP5/NRP1/ANO6/TGFBR2/CLEC14A/ACTR2/ADGRA2/FZD4/ACVRL1/CRIM1/ARHGAP31/WDR1/CHPF2/FRMD6/KIF13A/SYNJ2/EXT1/PCDH12/CALCRL/ZC3H7B/FGD5/TEK/RPS6KA2/SLC12A4/PTPRB/DLC1/DYSF/FNDC3B/CD151/MRC2/ZDHHC5/CDH5/ABL1/SHC1/TRAM2/TM9SF3/LAMB1/ADGRF5/PXDN/ELK3/FN1/CKAP4/MICAL2/FLT1/TACC1/GJA5/FAM43A/EDN1/FSTL1/APP/KIF1C/BCAR1/BLTP2/MMRN2/THBS1/ADAM9/ACTN1/LAMC1/NID1/…
Shown in Fig 6C	MycKO	Rare_Diseases_GeneRIF_ARCHS4_Predictions=Cavernous lymphangioma	Skel. muscle	Rare_Diseases_GeneRIF_ARCHS4_Predictions	K5SvsW5S	Cavernous lymphangioma	189	-0.282146	-1.70856	0.000200651	0.000550442	0.00025175	4616	tags=38%, list=29%, signal=27%	ADGRF5/TAOK2/MYH9/APLN/PVR/MAP4K4/CDH5/SEC14L1/RPS6KA2/SASH1/PLXND1/EPAS1/EXT1/HEG1/TPM4/MSN/SPTBN1/NFE2L1/CALU/FLNB/ESM1/ACTR2/PTPRM/DOCK1/ACTN1/MYO1C/MPRIP/ARHGAP31/VCL/ANKRD52/CAPN2/ZDHHC5/CLIC4/IL6ST/DYSF/FNDC3B/OSMR/DLL4/IGF2R/SETD7/ITGB1/KIF5B/KIF1C/TRIP12/ARHGEF17/CRIM1/ARHGEF12/UTRN/AFAP1L1/CALCRL/ABL1/ADAM9/FLT1/FZD4/ZC3H7B/PICALM/TRIO/DYNC1H1/PPM1F/PTPRB/KIF13A/HDLBP/TMEM30A/EFNB2/GNG12…
Shown in Fig 6C	MlxKO	Rare_Diseases_GeneRIF_ARCHS4_Predictions=Cavernous lymphangioma	Adipose tissue	Rare_Diseases_GeneRIF_ARCHS4_Predictions	X5FvsW5F	Cavernous lymphangioma	189	0.500915	2.65545	1e-10	9.08502e-10	5.13957e-10	4123	tags=52%, list=25%, signal=39%	PVR/RAI14/TRIO/MPRIP/FAM43A/ACTN1/CLIC4/TAOK2/SPTBN1/BCL6B/SYNJ2/ADGRL4/DYNC1H1/SLC12A4/CRIM1/CDC42BPB/PEAR1/ANKRD52/LYVE1/ARAP3/TRIP12/NRP1/PPM1F/PDGFB/BCAR1/ADGRF5/PTPRB/KIF5B/ITGB1/MAP4K4/FLT1/CD93/FLNB/ARHGEF15/PCDH12/MICAL2/CDH5/CCND1/DYSF/DOCK1/DOCK6/ARHGAP31/FGD5/DCHS1/RASIP1/EFNB2/MSN/AFAP1L1/MYH9/RPS6KA2/TRAM2/NDST1/OSMR/ANO6/ROBO4/SOX18/EPAS1/HSPG2/UBE3C/FLNA/SASH1/PTPRM/SMTN/PXDC1/ECSC…
Shown in Fig 6C	MlxKO	Rare_Diseases_GeneRIF_ARCHS4_Predictions=Cavernous lymphangioma	Liver	Rare_Diseases_GeneRIF_ARCHS4_Predictions	X5LvsW5L	Cavernous lymphangioma	189	0.45725	2.32761	1e-10	6.96894e-10	3.19059e-10	4639	tags=56%, list=31%, signal=39%	TRIO/EHD4/BLTP2/CAPN2/PICALM/IGF2R/MYO1C/TLN1/FZD4/MICAL2/ZDHHC5/NEK7/VCL/NID2/UTRN/SYNJ2/TRIP12/ANKRD52/GJA5/KIF13A/EDN1/ITGB1/IL6ST/PDGFB/UGGT1/ABL1/PCDH12/KIF5B/COL4A2/FLNB/NFE2L1/LRP1/SPTBN1/FBN1/PTPRB/ARAP3/BMPR2/DLC1/CRIM1/ATP2B4/LTBP1/TRAM2/UBE3C/CAV1/ADAM9/CLEC14A/ARHGEF12/NRP1/MAP4K4/TM9SF3/ARHGAP31/FLT1/TGFBR2/PXDN/CALR/FRMD6/FNDC3B/NDST1/AFAP1/CALCRL/ADGRF5/ARHGEF17/PPM1F/FGD5/ZC3H7B/W…
Shown in Fig 6C	MlxKO	Rare_Diseases_GeneRIF_ARCHS4_Predictions=Cavernous lymphangioma	Skel. muscle	Rare_Diseases_GeneRIF_ARCHS4_Predictions	X5SvsW5S	Cavernous lymphangioma	189	0.313339	1.58973	0.000370691	0.00144165	0.000877108	5992	tags=51%, list=38%, signal=32%	UGGT1/TEK/ADAMTSL1/ARHGAP29/ADGRA2/ABLIM3/FBN1/ADGRL4/FGD5/TRIO/NDST1/AFAP1/NID1/LTBP1/THBS1/NTN4/EFEMP1/ARHGEF12/DOCK6/ARAP3/PDGFB/TIMP2/DLC1/NRP1/ATP2B4/ITGA2/SPTBN1/LRP1/TAOK2/EHD2/SYDE1/LTBP2/LAMC1/IGF2R/CALCRL/MMP14/ARHGEF15/ADAM9/KIF5B/UTRN/ADGRF5/HDLBP/ECE1/LOX/WDR1/BLTP2/RAB11FIP5/ACTR2/MPRIP/VCL/MYH9/COL18A1/ELK3/CD93/MYOF/PXDN/CDH5/ARHGAP31/CDC42BPB/FRMD6/ESM1/TMEM30A/DOCK1/TGFBR2/LAMB1…
Shown in Fig 6C	MycKO	Rare_Diseases_GeneRIF_ARCHS4_Predictions=Blastoma	Adipose tissue	Rare_Diseases_GeneRIF_ARCHS4_Predictions	K5FvsW5F	Blastoma	190	-0.43356	-2.26102	1e-10	1.16269e-09	4.75048e-10	4315	tags=41%, list=26%, signal=31%	TUBB/POLA1/BUB1/DTL/XPO1/HNRNPA1/RCC2/HLTF/GEMIN5/KIF20B/PANK3/FANCI/DLGAP5/MCM3/TTK/CDCA2/SMC4/MCM4/SMC2/RAD21/PRC1/SPAG5/SMARCC1/CAND1/IPO7/TTF2/PLK4/KIF15/IPO5/DEPDC1/KIF4A/FUBP1/KIF11/UBA2/KIF14/NCAPG2/EIF3A/ECT2/PCNA/SERBP1/BMS1/CENPF/PAICS/CSE1L/NCAPH/UTP20/CDC6/KNTC1/MKI67/TPX2/KIF23/ARL5A/OPA1/CCNA2/LMNB1/NCAPD2/EXO1/NCAPG/RFC3/CCT6A/BAZ1B/TOP2A/PDS5A/MELK/ANAPC1/ASPM/MSH2/NUSAP1/POLR2B/S…
Shown in Fig 6C	MycKO	Rare_Diseases_GeneRIF_ARCHS4_Predictions=Blastoma	Liver	Rare_Diseases_GeneRIF_ARCHS4_Predictions	K5LvsW5L	Blastoma	190	-0.296331	-1.47848	0.00147756	0.00338676	0.00124712	3982	tags=35%, list=26%, signal=26%	ASPM/CAPRIN1/LMNB1/NUP155/GMPS/SMAD5/PCM1/CCDC6/EXO1/BAZ1B/ECT2/SPAG5/CBX5/CDC6/MGA/CDCA2/ASCC3/UTP20/GEMIN5/BCLAF1/RCC2/SMC4/HNRNPC/ILF3/KIF23/NUP50/DLGAP5/CDC25A/SMARCC1/TUBB/SMARCA5/USP7/NDC1/FUBP1/NONO/HNRNPU/CCT6A/G3BP1/FXR1/CCT3/NUSAP1/KIF20B/LRPPRC/MDN1/GTF2I/SUPT16H/IPO7/PAICS/EIF3A/SERBP1/DDX17/NUFIP2/PPP4R3A/MELK/LARP1/CENPF/TPX2/CAND1/IPO5/EIF4B/FANCI/SRPK1/SFPQ/DDX21/NOLC1/ETF1
Shown in Fig 6C	MycKO	Rare_Diseases_GeneRIF_ARCHS4_Predictions=Blastoma	Skel. muscle	Rare_Diseases_GeneRIF_ARCHS4_Predictions	K5SvsW5S	Blastoma	190	-0.565905	-3.4487	1e-10	6.69851e-10	3.06363e-10	1952	tags=47%, list=12%, signal=42%	PARP1/SMC6/FUBP1/GMPS/NCAPG2/KIF5B/TCF20/CTNNB1/MTOR/TRIP12/TTF2/RRM1/MGA/QSER1/SFPQ/ILF3/SRSF1/IPO5/RNF169/NUP58/CCT6A/GTF2I/NDC1/CSNK2A1/OPA1/CKAP5/PAICS/MAPK6/TRRAP/PANK3/NUP153/NSD1/ARL5A/HLTF/TRIM33/HUWE1/GEMIN5/NCAPD3/LRP6/PCM1/PPP6R3/NUFIP2/DHX15/SMARCC1/LARP4/LARP1/DHX9/CNOT1/RIF1/KTN1/RAD23B/EIF3A/U2SURP/ANKRD17/ICE1/NUP155/BCLAF1/USP7/PIK3C2A/USP24/BIRC6/CAPRIN1/RANBP2/PRPF40A/PRKDC/WAP…
Shown in Fig 6C	MlxKO	Rare_Diseases_GeneRIF_ARCHS4_Predictions=Blastoma	Adipose tissue	Rare_Diseases_GeneRIF_ARCHS4_Predictions	X5FvsW5F	Blastoma	190	0.462326	2.44985	1e-10	9.08502e-10	5.13957e-10	3276	tags=40%, list=20%, signal=32%	KTN1/BMS1/DDX17/HNRNPA3/CHD7/U2SURP/CTNNB1/TRIM33/UBR5/SMAD5/NUP205/PRPF40A/TPR/MDN1/FUBP1/GCN1/TJP1/MTOR/TRIP12/PIK3C2A/TRRAP/ILF3/PPP4R3A/UTP20/ICE1/DHX9/PCM1/PPP6R3/AHCTF1/KIF5B/USP24/HUWE1/USP7/NUP58/NUFIP2/DHX15/NSD1/SRPK1/SFPQ/SMG1/ASCC3/ARL5B/HEATR1/NEMP1/CKAP5/SLK/BIRC6/LARP1/MED13/USP34/DDX21/EIF3A/QSER1/MGA/SMARCC1/HNRNPU/PDS5A/SP1/CHD4/SUPT16H/SRSF1/CCDC6/SIN3A/SYNE2/NUP153/LRP6/RBM12/…
Shown in Fig 6C	MlxKO	Rare_Diseases_GeneRIF_ARCHS4_Predictions=Blastoma	Liver	Rare_Diseases_GeneRIF_ARCHS4_Predictions	X5LvsW5L	Blastoma	190	0.511184	2.60503	1e-10	6.96894e-10	3.19059e-10	3395	tags=52%, list=23%, signal=41%	FUBP1/RIF1/MED13/USP7/PTAR1/LARP4/UBR5/XPO1/MDN1/PDS5A/KPNB1/PRPF40A/TNPO1/SP3/SKP2/PANK3/ANAPC1/SLK/CKAP5/NCAPD3/HECTD1/LARP1/NCAPG2/TRIP12/CAPRIN1/HUWE1/USP24/USP34/PARP1/RANBP2/TJP1/TPR/UTP20/OPA1/TRIM33/ASCC3/ICE1/KIF5B/LRP6/NSD1/ANKRD17/HLTF/MTOR/SP1/EIF3A/SRSF1/DDX17/SYNE2/ARL5B/KDM3B/BIRC6/GEMIN5/PCM1/SMG1/POLA1/NUP58/MGA/NUP205/WAPL/TTF2/RAD23B/PRPF8/SIN3A/MIB1/CNOT1/MCM4/QSER1/KIF4A/BMS1…
Shown in Fig 6C	MlxKO	Rare_Diseases_GeneRIF_ARCHS4_Predictions=Blastoma	Skel. muscle	Rare_Diseases_GeneRIF_ARCHS4_Predictions	X5SvsW5S	Blastoma	190	0.536344	2.7227	1e-10	1.1e-09	6.69247e-10	4041	tags=58%, list=25%, signal=44%	SP3/SUPT16H/NUFIP2/PPP4R3A/BUB1/PTAR1/CDC6/TRIM33/UTP20/CBX5/SMC4/ECT2/TTK/DEPDC1/EIF3A/SMC2/PRPF40A/PRC1/ICE1/MKI67/U2SURP/NUSAP1/SP1/FUBP1/SRSF1/LARP4/CAND1/MGA/TJP1/TOP2A/KIF20B/CHD7/CCDC14/SYNE2/RIF1/DDX17/RANBP2/KNTC1/LRP6/NOLC1/MED13/DDX21/TICRR/CAPRIN1/PDS5A/KIF23/KIF14/NUP153/UBR5/DTL/DEK/SMARCA5/TRRAP/LRPPRC/NEMP1/GCN1/BAZ1B/DLGAP5/MDN1/HUWE1/CCNA2/HLTF/KIF15/ANKRD17/CNOT1/RRM1/CTNNB1/GE…
Shown in Fig 6C	MycKO	Rare_Diseases_GeneRIF_ARCHS4_Predictions=Adenoameloblastoma	Adipose tissue	Rare_Diseases_GeneRIF_ARCHS4_Predictions	K5FvsW5F	Adenoameloblastoma	188	-0.246344	-1.28436	0.0134595	0.0239139	0.00977061	4289	tags=31%, list=26%, signal=24%	TANC1/LAMC1/UACA/CEP170/SPRY4/NCKAP1/ZYG11B/ITGB1/FZD4/PANK3/PPP1R9A/TMEM245/ARHGAP12/PTPN11/SH3D19/CALD1/SNTB2/SC5D/IPO7/DOCK1/YAP1/PRKCI/MPDZ/DYNC1LI2/PRSS23/PLOD2/AFAP1/G3BP2/TNFAIP1/CDH11/TAOK1/MYH10/UBE2H/CGNL1/ROBO1/GPX8/ANKRD50/FZD7/ALPK2/PALLD/MAP4/TM9SF3/YES1/AMOTL1/SGCB/ADGRA3/HYCC1/DPYSL3/RDX/CALU/LAMB1/SMAD5/ARHGAP29/FRAS1/PXDN/EIF4G2/COL5A2/IRS1/FSTL1
Shown in Fig 6C	MycKO	Rare_Diseases_GeneRIF_ARCHS4_Predictions=Adenoameloblastoma	Liver	Rare_Diseases_GeneRIF_ARCHS4_Predictions	K5LvsW5L	Adenoameloblastoma	185	0.368068	1.67364	0.000145988	0.00043448	0.00015999	5393	tags=45%, list=36%, signal=30%	DNAJC10/GNG12/AMOTL1/ANKRD50/PLK2/PPFIBP1/MPZL1/DDR2/RRAS2/PTPN11/HYCC1/FZD4/MAP4/CRIM1/NRP2/TWF1/G3BP2/ADGRL2/NUAK1/TENM3/RCN1/FNDC3B/TTC3/RBFOX2/ZNF704/TANC1/SNTB2/TM9SF3/SGCB/HS2ST1/LAMB1/WWC2/PXDN/FBN2/SPRED1/FSTL1/COL13A1/ITGAV/APP/RYK/DNMBP/LMTK2/MYOCD/IL17RD/LAMC1/DLG1/IL6ST/ZYG11B/LIFR/KTN1/ITGB1/SH3BP4/NXN/SPTBN1/TRIO/ARHGAP21/SASH1/PCDH7/BMPER/DSG2/CTNNA1/HEG1/RHOBTB3/PRKCI/PTPN21/CTTNB…
Shown in Fig 6C	MycKO	Rare_Diseases_GeneRIF_ARCHS4_Predictions=Adenoameloblastoma	Skel. muscle	Rare_Diseases_GeneRIF_ARCHS4_Predictions	K5SvsW5S	Adenoameloblastoma	188	-0.557631	-3.3574	1e-10	6.69851e-10	3.06363e-10	4262	tags=59%, list=27%, signal=44%	ITGAV/CTNND1/DENND5B/PTPN14/SC5D/SASH1/PRSS23/SLC38A2/DDR2/HEG1/SPIN1/PRKCI/SPRY4/CASK/PTPN21/CTTNBP2NL/RASAL2/SPTBN1/CALU/DNAJC10/TAOK1/SBF2/CANX/DOCK1/ADGRA3/RBFOX2/CEP170/TWF1/ARHGAP5/TFAP2B/CLIC4/IL6ST/ZNF704/TANC1/FRS2/DNMBP/HS2ST1/LGR4/TMTC3/TNPO1/FNDC3B/PTPRK/ZYG11B/PPFIBP1/SMAD2/FNBP1L/NF1/ROCK2/ITSN1/ITGB1/SPRED1/LMTK2/KIF5B/CTNNB1/G3BP2/TANC2/PTPN11/TEAD1/CRIM1/MAP4/TENM3/QSER1/ARHGEF12…
Shown in Fig 6C	MlxKO	Rare_Diseases_GeneRIF_ARCHS4_Predictions=Adenoameloblastoma	Adipose tissue	Rare_Diseases_GeneRIF_ARCHS4_Predictions	X5FvsW5F	Adenoameloblastoma	188	0.549631	2.91852	1e-10	9.08502e-10	5.13957e-10	3367	tags=48%, list=20%, signal=39%	SBF2/RAPH1/KTN1/MYO1B/RAI14/MPZL1/TRIO/DST/RASAL2/PPFIBP1/GOLGA4/CTTNBP2NL/NCKAP1/DLG1/FZD6/ADAMTS9/YES1/FRS2/DENND5B/PLXNA2/CLIC4/FNBP1L/WDFY3/RDX/CTNNB1/TANC1/SPTBN1/MAGI1/ENAH/DYNC1H1/SMAD5/COL13A1/CRIM1/ADGRL2/CNN3/CDC42BPB/CTNND1/TJP1/ZNF704/WWC2/PIK3C2A/PHLDB2/DYNC1LI2/ARHGAP21/NF1/MCC/DNMBP/CEP170/NRP2/PTPRK/KIF5B/ITGB1/AFF4/FERMT2/NAV2/ZFYVE9/DOCK1/LMTK2/CAMSAP2/APBB2/TMTC3/SPRY4/ITSN1/FA…
Shown in Fig 6C	MlxKO	Rare_Diseases_GeneRIF_ARCHS4_Predictions=Adenoameloblastoma	Liver	Rare_Diseases_GeneRIF_ARCHS4_Predictions	X5LvsW5L	Adenoameloblastoma	185	0.579848	2.94153	1e-10	6.96894e-10	3.19059e-10	3924	tags=62%, list=26%, signal=46%	TRIO/AMOTL1/RBFOX2/ZNF704/GOLGA4/TMEM245/ANKRD50/YAP1/FAT1/CAMSAP2/FZD4/ITSN1/ARHGAP21/NEO1/CLTC/CTNND1/COL5A2/TNPO1/SMAD2/WDFY3/TTC3/PANK3/LRIG3/SBF2/RRAS2/MCC/MYOCD/TAOK1/IRS1/ITGB1/PALLD/IL6ST/TJP1/HYCC1/HS2ST1/PTPN11/TMTC3/KIF5B/FNBP1L/ZFYVE9/LRP6/LPP/CEP170/NAV2/SPTBN1/FRAS1/DNMBP/ADGRL2/PPFIBP1/AFF4/LMTK2/SNTB2/TANC1/CRIM1/DYNC1LI2/ZYG11B/G3BP2/TENM3/TANC2/RHOBTB3/QSER1/MYH10/ARHGEF12/FRS2/…
Shown in Fig 6C	MlxKO	Rare_Diseases_GeneRIF_ARCHS4_Predictions=Adenoameloblastoma	Skel. muscle	Rare_Diseases_GeneRIF_ARCHS4_Predictions	X5SvsW5S	Adenoameloblastoma	188	0.455643	2.3093	1e-10	1.1e-09	6.69247e-10	5070	tags=54%, list=32%, signal=37%	DENND5B/CDH11/ANKRD50/HAS2/PTPRD/ZNF704/CDH2/FBN2/TJP1/YES1/AMOTL1/ARHGAP29/PPP1R9A/CTNND1/ROCK2/CLTC/LRP6/FAT1/FRS2/SH3D19/DNMBP/PHLDB2/TMTC3/TRIO/DNAJC10/DPYSL3/SAMD8/FZD6/DDR2/AFAP1/CAMSAP2/MCC/PTPN21/HYCC1/AFF4/ARHGEF12/YAP1/ADGRL2/CTNNB1/MPZL1/MAGI1/SNTB2/SBF2/SPTBN1/CGNL1/NEO1/NRP2/MYO1B/TAOK1/LAMC1/ARHGAP42/PPFIBP1/TANC1/PTPN13/IPO7/KIF5B/ARHGAP21/RASSF8/CEP170/TNPO1/EXOC6B/ZFYVE9/NF1/PLK2…
Shown in Fig 6C	MycKO	Rare_Diseases_GeneRIF_ARCHS4_Predictions=Acral lentiginous melanoma	Adipose tissue	Rare_Diseases_GeneRIF_ARCHS4_Predictions	K5FvsW5F	Acral lentiginous melanoma	189	-0.293502	-1.53148	0.000366988	0.000852506	0.000348313	3848	tags=26%, list=23%, signal=20%	PANK3/GALNT10/KIF13A/CKAP4/AHNAK/ATRN/ASPH/ABCC1/KDM5C/PTPN11/NID1/BLTP2/CAPN2/IPO7/DOCK1/YAP1/STRN/PLOD2/VCL/IGF2R/SEC24D/AFAP1/ANXA5/EIF4G1/SYDE1/SLC4A2/LMNA/TM9SF3/AMOTL1/SLC12A4/ITPRIPL2/MYO1C/GTF3C1/COL5A1/GPR107/FBN1/CALU/LAMB1/FKBP10/LOXL2/UBE3C/PXDN/LMAN1/EXT2/EMC1/FKBP9/FSTL1/SERPINH1/NOMO1
Shown in Fig 6C	MycKO	Rare_Diseases_GeneRIF_ARCHS4_Predictions=Acral lentiginous melanoma	Liver	Rare_Diseases_GeneRIF_ARCHS4_Predictions	K5LvsW5L	Acral lentiginous melanoma	189	0.374054	1.70741	0.000197701	0.000558743	0.000205748	5429	tags=48%, list=36%, signal=31%	CAPN2/MYO1C/GNG12/GALNT10/AMOTL1/GNS/ANO6/DDR2/TGFBR2/HIF1A/ACTR2/PTPN11/PTK7/SMURF1/CRIM1/CHPF2/FRMD6/CRYBG3/KIF13A/TWF1/COL5A1/EXT1/SLC12A4/GALNT2/FNDC3B/EIF4G1/ZDHHC5/ABL1/SHC1/TRAM2/TM9SF3/LAMB1/SLC4A2/WWC2/PXDN/FN1/CKAP4/RAD23B/ESYT2/RIC1/IQGAP1/ZFP91/FSTL1/ITGAV/ARCN1/SH3PXD2A/BLTP2/ADAM9/ACTN1/LAMC1/NID1/IL6ST/ANXA5/FBN1/ATRN/ITGB1/SH3BP4/SPTBN1/EXT2/ITPRIPL2/TRIO/MED13L/PRKDC/TNS3/ARFGEF2…
Shown in Fig 6C	MycKO	Rare_Diseases_GeneRIF_ARCHS4_Predictions=Acral lentiginous melanoma	Skel. muscle	Rare_Diseases_GeneRIF_ARCHS4_Predictions	K5SvsW5S	Acral lentiginous melanoma	189	-0.52513	-3.17998	1e-10	6.69851e-10	3.06363e-10	3973	tags=61%, list=25%, signal=46%	ITGAV/SP1/CTNND1/PTPN14/EXT1/ACTN4/SLC38A2/DDR2/HEG1/HIF1A/TPM4/CD109/SPTBN1/CALU/FLNB/ACTR2/RIC1/CANX/ARFGEF2/DOCK1/ACTN1/HECTD1/MED13/MYO1C/MPRIP/VCL/FKBP9/MACF1/ANKRD52/TWF1/CAPN2/NOMO1/ZDHHC5/CLIC4/IL6ST/ACSL4/TNPO1/FNDC3B/EIF4B/GALNT2/OSMR/PTPRK/MED13L/PRPF8/IGF2R/ROCK2/ITGB1/PIP5K1A/CTNNB1/RALGAPB/UBP1/TRIP12/SH3PXD2B/PTPN11/TEAD1/ARHGAP35/STRN/CRIM1/SEC24D/LMO7/ARHGEF12/GTF3C1/RNF169/ABL1/…
Shown in Fig 6C	MlxKO	Rare_Diseases_GeneRIF_ARCHS4_Predictions=Acral lentiginous melanoma	Adipose tissue	Rare_Diseases_GeneRIF_ARCHS4_Predictions	X5FvsW5F	Acral lentiginous melanoma	189	0.496336	2.63118	1e-10	9.08502e-10	5.13957e-10	3889	tags=47%, list=24%, signal=36%	PVR/NFAT5/MYO1B/RAI14/TRIO/DST/MPRIP/LMO7/CREB3L2/ACTN1/MACF1/CLIC4/WDFY3/HIF1A/ATP13A3/CTNNB1/SPTBN1/DYNC1H1/ARFGEF2/RIC1/UBR4/SLC12A4/CRIM1/MED13L/CDC42BPB/CTNND1/GCN1/ANKRD52/WWC2/TRIP12/TRRAP/ICE1/AHCTF1/PTPRK/ITGB1/AFF4/USP24/HUWE1/FLNB/FERMT2/NAV2/CCND1/DOCK1/NOTCH2/GNS/ASCC3/FAT1/ARHGAP35/PTPN14/SLK/MYH9/TRAM2/BIRC6/NDST1/OSMR/ANO6/CTNNA1/MED13/ESYT2/NUP98/RALGAPB/SP1/UBE3C/FLNA/ROCK2/ATRN…
Shown in Fig 6C	MlxKO	Rare_Diseases_GeneRIF_ARCHS4_Predictions=Acral lentiginous melanoma	Liver	Rare_Diseases_GeneRIF_ARCHS4_Predictions	X5LvsW5L	Acral lentiginous melanoma	189	0.592922	3.01825	1e-10	6.96894e-10	3.19059e-10	2599	tags=50%, list=17%, signal=42%	TRIO/AMOTL1/BLTP2/CAPN2/EIF4G1/RIC1/HIF1A/MED13/YAP1/PICALM/ATP13A3/IGF2R/MYO1C/TLN1/FAT1/CLTC/ZDHHC5/CTNND1/TNPO1/NEK7/WDFY3/VCL/PANK3/SLK/ARFGEF2/HECTD1/STRN/ESYT2/CREB3L2/GTF3C1/TRIP12/LMO7/ANKRD52/KIF13A/HUWE1/USP24/AHR/ITGB1/MACF1/IL6ST/UGGT1/PTPN11/ASCC3/ABL1/TGOLN2/ICE1/MED13L/FLNB/SP1/NAV2/SPTBN1/UBP1/ACSL4/FBN1/ATRN/ASPH/AFF4/BIRC6/CRIM1/SEC24D/ATP2B4/TRAM2/COL5A1/UBE3C/RALGAPB/RAD23B/PR…
Shown in Fig 6C	MlxKO	Rare_Diseases_GeneRIF_ARCHS4_Predictions=Acral lentiginous melanoma	Skel. muscle	Rare_Diseases_GeneRIF_ARCHS4_Predictions	X5SvsW5S	Acral lentiginous melanoma	189	0.437394	2.21913	1.83242e-10	1.9396e-09	1.18006e-09	5687	tags=57%, list=36%, signal=37%	SNX33/UGGT1/ICE1/ARFGEF2/SP1/GPR107/GANAB/AMOTL1/AHR/CTNND1/ROCK2/FBN1/CLTC/NOTCH2/SUPT6H/FAT1/MED13/LMO7/TRIO/NDST1/DDR2/AFAP1/NID1/ITPRIPL2/TRRAP/ATP13A3/PIP5K1A/AFF4/GCN1/ARHGEF12/HUWE1/YAP1/CNOT1/CTNNB1/TIMP2/ATP2B4/STRN/SPTBN1/SYDE1/MYO1B/BIRC6/LAMC1/IGF2R/EMC1/CD109/MMP14/ARCN1/IPO7/ADAM9/COL5A1/TGOLN2/TNPO1/ATRN/HDLBP/AHCTF1/MACF1/BLTP2/ARHGAP35/CREB3L2/NUP98/EIF4G1/ACTR2/MPRIP/VCL/MYH9/GA…
Shown in Fig 6C	MycKO	Orphanet_Augmented_2021=NUT midline carcinoma ORPHA:443167	Adipose tissue	Orphanet_Augmented_2021	K5FvsW5F	NUT midline carcinoma ORPHA:443167	99	0.413949	1.75113	0.000300243	0.000908923	0.000437543	7308	tags=66%, list=44%, signal=37%	NUTM1/PTPN23/SRRM1/ZMIZ2/NCOR2/PLAGL2/HNRNPD/SRRM2/MARK2/FAM193A/FBRSL1/NELFA/MNT/RFX1/SAMD4B/NCOA6/PHACTR4/BRD4/KMT2B/MED25/GATAD2A/POLR2A/MAP2K7/CCNK/PHF12/KDM6B/SF1/BAZ2A/RAVER1/FAM222B/CMIP/REXO1/ACIN1/TCOF1/GATAD2B/CHERP/SF3A2/MIDN/ATXN2L/TAF4/KDM2B/SYMPK/SPEN/MBD6/PROSER1/EP300/WIZ/ZNF592/MGRN1/ARID1A/POM121/POM121C/PRRC2C/PCBP2/FUS/SP2/SYNGAP1/SMG7/NUP214/GPATCH8/PROSER3/HNRNPUL1/MDC1/HCFC…
Shown in Fig 6C	MycKO	Orphanet_Augmented_2021=NUT midline carcinoma ORPHA:443167	Liver	Orphanet_Augmented_2021	K5LvsW5L	NUT midline carcinoma ORPHA:443167	98	-0.397298	-1.79537	0.000199898	0.00103043	0.000567267	3697	tags=38%, list=24%, signal=29%	DOT1L/SETD5/PROSER1/MNT/KMT2B/SAFB/SF3A2/SMG7/CNOT3/SYMPK/BAZ2A/ILF3/NUP214/RFX1/ZNF142/MAP2K7/FAM222B/CCNK/SRCAP/PROSER3/BCORL1/CDK11B/WIZ/MBD6/SF1/USP36/ACIN1/SAFB2/SCAF4/SRRM2/LARP1/PCBP2/TCOF1/ZC3H18/MIDN/RAVER1/ATXN2L
Shown in Fig 6C	MycKO	Orphanet_Augmented_2021=NUT midline carcinoma ORPHA:443167	Skel. muscle	Orphanet_Augmented_2021	K5SvsW5S	NUT midline carcinoma ORPHA:443167	98	-0.508914	-2.74205	1e-10	4.76962e-10	2.13991e-10	4152	tags=55%, list=26%, signal=41%	RAVER1/NCOA6/HNRNPUL1/MDC1/ACIN1/SF1/CCNK/FBRSL1/BCORL1/MARK2/KDM2B/SLX4/NCOR2/PHACTR4/KDM6B/CREBBP/KMT2B/ARID1A/YLPM1/SRRM2/SRCAP/TAF4/FAM193A/SF3A1/ZC3H4/PROSER1/SCAF4/HCFC1/BRD4/RNF44/KMT2D/EHMT1/GATAD2B/ILF3/UBE2O/ZNF592/SPEN/SRRM1/TCOF1/GPATCH8/ATXN2L/USP36/ZC3H18/SETD5/EP300/ANKRD11/WIZ/EP400/LARP1/CHERP/PRRC2C/POM121/POM121C/SMARCA4
Shown in Fig 6C	MlxKO	Orphanet_Augmented_2021=NUT midline carcinoma ORPHA:443167	Adipose tissue	Orphanet_Augmented_2021	X5FvsW5F	NUT midline carcinoma ORPHA:443167	99	0.635515	3.01235	1e-10	5e-10	2.20299e-10	4058	tags=76%, list=25%, signal=58%	KDM6B/MIDN/KMT2D/YLPM1/GATAD2B/NCOR2/PTPN23/MNT/SRCAP/MARK2/ACIN1/NUTM1/SRRM1/BAZ2A/SPEN/SCAF4/SRRM2/PHACTR4/ANKRD11/SETD1B/NCOA6/ILF3/ARID1A/MDC1/SETD5/EP300/MAP2K7/GPATCH8/ZNF142/KMT2B/SLX4/ATXN2L/TAF4/POLR2A/ZNF592/BRD4/KDM2B/ZC3H4/MBD6/PRRC2C/UBE2O/FAM193A/EP400/RFX1/ZC3H18/CMIP/FBRSL1/PLAGL2/SMG7/PHF12/LARP1/EHMT1/SYMPK/CREBBP/PROSER1/RNF44/TCOF1/SAFB2/HCFC1/DOT1L/USP36/WIZ/SAMD4B/CHERP/ARID…
Shown in Fig 6C	MlxKO	Orphanet_Augmented_2021=NUT midline carcinoma ORPHA:443167	Liver	Orphanet_Augmented_2021	X5LvsW5L	NUT midline carcinoma ORPHA:443167	98	0.523508	2.38576	1.49707e-09	6.67475e-09	3.01543e-09	3651	tags=56%, list=24%, signal=43%	ZC3H4/YLPM1/HCFC1/ARID1A/MARK2/GATAD2B/EP300/SMARCA4/PRRC2C/LARP1/RNF44/CMIP/TAF4/KDM6B/BRD4/SETD5/KHSRP/KMT2D/SRCAP/FAM193A/SLX4/MDC1/HNRNPUL1/DOT1L/SRRM1/GPATCH8/ZC3H18/EHMT1/EP400/POLE/SPEN/SETD1B/NCOA6/NCOR2/ANKRD11/CNOT3/UBE2O/POLR2A/PRR12/SRRM2/PLAGL2/NELFA/ZNF142/SAMD4B/PROSER1/BCORL1/REXO1/ILF3/BAZ2A/CREBBP/LRRK1/PHACTR4/CHERP/FAM222B/KMT2B
Shown in Fig 6C	MlxKO	Orphanet_Augmented_2021=NUT midline carcinoma ORPHA:443167	Skel. muscle	Orphanet_Augmented_2021	X5SvsW5S	NUT midline carcinoma ORPHA:443167	98	0.471331	2.14532	2.85174e-07	1.05761e-06	4.10979e-07	4275	tags=54%, list=27%, signal=40%	SETD1B/PLAGL2/SPEN/SRRM1/SP2/POLE/PHACTR4/BAZ2A/CREBBP/ARID1A/GATAD2B/DNMT1/TAF4/PRRC2C/YLPM1/SCAF4/POM121/POM121C/RNF44/POLR2A/ZNF142/PHF12/EP400/SRRM2/NCOA6/WIZ/ARID3B/ZC3H4/MDC1/KHSRP/KMT2B/BRD4/SETD5/ANKRD11/NELFA/MARK2/UBE2O/FAM193A/CNOT3/PROSER1/LRRK1/MBD6/PTPN23/HCFC1/MNT/LARP1/EP300/EHMT1/GPATCH8/SRCAP/NUP214/USP36/SLX4
Shown in Fig 6C	MycKO	Orphanet_Augmented_2021=Multiple self-healing squamous epithelioma ORPHA:65748	Adipose tissue	Orphanet_Augmented_2021	K5FvsW5F	Multiple self-healing squamous epithelioma ORPHA:65748	96	-0.34963	-1.64645	0.00136677	0.00358018	0.00172345	5875	tags=45%, list=35%, signal=29%	PTAR1/CHUK/ACTR2/RRM2B/FEM1B/CHSY1/ADAM10/NUFIP2/PCNX1/RECQL/MIB1/SLC30A6/GNAI3/AP3B1/MFAP3/EDEM3/ZNF12/SETX/ZDHHC17/GABPA/HSPA13/CREB1/RP2/MEX3C/IGF2R/STT3B/GNB4/ZNF449/PIK3CA/ELMOD2/ZBTB6/SLC4A7/APAF1/LTN1/ARSB/PIKFYVE/ADAM17/ZNF845/ZMYM1/IKBIP/UBA6/SRBD1/DOCK11
Shown in Fig 6C	MycKO	Orphanet_Augmented_2021=Multiple self-healing squamous epithelioma ORPHA:65748	Liver	Orphanet_Augmented_2021	K5LvsW5L	Multiple self-healing squamous epithelioma ORPHA:65748	96	0.378342	1.59753	0.00449713	0.0142687	0.00785511	5426	tags=50%, list=36%, signal=32%	ZNF449/ACAP2/HIF1A/ACTR2/ADAM10/RP2/ZNF845/RAB11FIP2/IKBIP/TRAPPC11/AGFG1/RAB8B/GABPA/TGFBR1/STT3B/SCYL2/HSPA13/SP3/LTN1/RIC1/IQGAP1/ARSB/MAP3K7/SETX/RBPJ/ELMOD2/APAF1/SLC4A7/BACH1/YTHDF3/SLC30A6/ZNF281/PICALM/PCNX1/ZBTB6/CHUK/CCNT1/PIKFYVE/SMARCAD1/ZNF12/TBC1D23/CHSY1/EDEM3/SMAD4/MIER3/TNKS2/SOCS4/MAP3K2
Shown in Fig 6C	MycKO	Orphanet_Augmented_2021=Multiple self-healing squamous epithelioma ORPHA:65748	Skel. muscle	Orphanet_Augmented_2021	K5SvsW5S	Multiple self-healing squamous epithelioma ORPHA:65748	96	-0.641268	-3.46763	1e-10	4.76962e-10	2.13991e-10	4415	tags=77%, list=28%, signal=56%	MFAP3/ELMOD2/SP3/MEX3C/HSPA13/ADAM17/SLC5A3/HIF1A/FEM1B/ZBTB34/CREB1/PTAR1/SF3B1/ACTR2/RIC1/GABPA/MED23/TRAPPC11/SPAST/CHUK/ATP11C/SCYL2/CCNT1/FRS2/TNKS2/MAP3K2/ACSL4/RBPJ/RRM2B/UBA6/TNPO1/OSBPL8/IPMK/AGFG1/WDFY1/RBM27/ZNF281/AP4E1/IGF2R/SLC4A7/FBXO30/ZBTB33/ACAP2/YTHDF3/ZDHHC17/CTNNB1/SETX/SOS2/PIKFYVE/PIK3CA/SOCS4/AP3B1/STT3B/MAP3K7/ZMYM1/PICALM/DNAJC13/NUFIP2/SMAD4/DICER1/RAB11FIP2/TBC1D23/LTN…
Shown in Fig 6C	MlxKO	Orphanet_Augmented_2021=Multiple self-healing squamous epithelioma ORPHA:65748	Adipose tissue	Orphanet_Augmented_2021	X5FvsW5F	Multiple self-healing squamous epithelioma ORPHA:65748	96	0.53143	2.50845	1e-10	5e-10	2.20299e-10	4145	tags=54%, list=25%, signal=41%	WDFY1/FRS2/AP3B1/GNA13/HIF1A/ATP13A3/CTNNB1/ZDHHC17/TGFBR1/RIC1/DNAJC13/ZNF845/PCNX1/CCNT1/SOS2/RRM2B/MIER3/FBXO30/TBC1D23/SMARCAD1/BACH1/NUFIP2/SCYL2/CREB1/RBM27/SF3B1/ZBTB34/CHUK/SOCS4/DICER1/YTHDF3/ZNF12/ATP11C/AGFG1/MAP3K7/PICALM/SMAD4/TNPO1/ZNF281/IGF2R/GABPA/ATP7A/TRAPPC11/OSBPL11/PIK3CA/SP3/LTN1/MED23/TNKS2/SPAST/FEM1B/SETX
Shown in Fig 6C	MlxKO	Orphanet_Augmented_2021=Multiple self-healing squamous epithelioma ORPHA:65748	Liver	Orphanet_Augmented_2021	X5LvsW5L	Multiple self-healing squamous epithelioma ORPHA:65748	96	0.688109	3.12825	1e-10	5.03748e-10	2.27577e-10	2229	tags=61%, list=15%, signal=53%	ADAM10/SMARCAD1/RIC1/HIF1A/EDEM3/SETX/MAP3K7/AP4E1/PTAR1/PICALM/GABPA/STT3B/ATP13A3/IGF2R/MAP3K2/MED23/AGFG1/TNPO1/SP3/UBA6/RBPJ/FEM1B/PCNX1/CHUK/ZNF281/ZNF845/ACAP2/CCNT1/ATP7A/SLC4A7/DNAJC13/ZBTB34/RBM27/BACH1/ZDHHC17/RP2/CREB1/TNKS2/ACSL4/ZBTB6/SOCS4/RAB11FIP2/DICER1/APAF1/ARSB/SOS2/WAPL/MIB1/HSPA13/ELMOD2/YTHDF3/TRAPPC11/LTN1/FRS2/PIK3CA/ZMYM1/RRM2B/ZNF12/DDX3X
Shown in Fig 6C	MlxKO	Orphanet_Augmented_2021=Multiple self-healing squamous epithelioma ORPHA:65748	Skel. muscle	Orphanet_Augmented_2021	X5SvsW5S	Multiple self-healing squamous epithelioma ORPHA:65748	96	0.610724	2.77404	1e-10	5.65766e-10	2.19851e-10	4406	tags=64%, list=28%, signal=46%	SP3/NUFIP2/ZNF845/CHUK/PTAR1/RBPJ/PIKFYVE/CREB1/SMAD4/GNA13/DOCK11/SCYL2/FEM1B/ZBTB6/ZDHHC17/YTHDF3/ZNF281/MED23/CHSY1/FRS2/MIER3/RBM27/ATP7A/SMARCAD1/ATP11C/GABPA/WDFY1/TGFBR1/ATP13A3/DNAJC13/RRM2B/RP2/SIRT1/CTNNB1/WAPL/UBA6/MAP3K2/HSPA13/PCNX1/RAB8B/ZMYM1/GNAI3/IGF2R/LTN1/TNKS2/ARSB/TNPO1/OSBPL8/MEX3C/ZBTB34/TBC1D23/ZBTB33/ACTR2/AGFG1/IPMK/IQGAP1/ELMOD2/TRAPPC11/MFAP3/OSBPL11/SOS2
Shown in Fig 6C	MycKO	Orphanet_Augmented_2021=Inflammatory myofibroblastic tumor ORPHA:178342	Adipose tissue	Orphanet_Augmented_2021	K5FvsW5F	Inflammatory myofibroblastic tumor ORPHA:178342	95	-0.477291	-2.24447	6.25763e-08	4.12653e-07	1.98646e-07	2992	tags=33%, list=18%, signal=27%	CAND1/IPO7/IPO5/EIF3A/BMS1/CSE1L/UTP20/GFPT1/OPA1/SKIC3/UBQLN1/BAZ1B/NCBP1/VCP/PDS5A/PSMD1/POLR1A/CALU/HNRNPR/KPNA4/POLR2B/UBE3C/CPSF2/KPNB1/G3BP1/UBA6/EIF4G2/EMC1/CAPRIN1/COPB2/TNPO3
Shown in Fig 6C	MycKO	Orphanet_Augmented_2021=Inflammatory myofibroblastic tumor ORPHA:178342	Liver	Orphanet_Augmented_2021	K5LvsW5L	Inflammatory myofibroblastic tumor ORPHA:178342	94	-0.323076	-1.44543	0.0188612	0.0476659	0.0262407	2717	tags=20%, list=18%, signal=17%	DYNC1H1/NUP98/NCBP1/RLIM/AP3B1/SMARCA5/VCP/G3BP1/SUPT16H/IPO7/EIF3A/POLR1A/CAND1/IPO5/EMC1/DDX21/NAA15/ETF1/SEC23IP
Shown in Fig 6C	MycKO	Orphanet_Augmented_2021=Inflammatory myofibroblastic tumor ORPHA:178342	Skel. muscle	Orphanet_Augmented_2021	K5SvsW5S	Inflammatory myofibroblastic tumor ORPHA:178342	95	-0.74591	-4.02091	1e-10	4.76962e-10	2.13991e-10	1750	tags=69%, list=11%, signal=62%	TRIP12/YME1L1/CDC27/CPSF2/QSER1/ABL2/IPO5/TAF2/AQR/DNM1L/AP3B1/NUP58/OPA1/CKAP5/ARCN1/SEC23IP/NUP98/WDR36/DYNC1H1/RAB3GAP1/HDLBP/HUWE1/POLR1A/UBQLN1/PPP6R3/EXOC5/DHX15/USP9X/ZFR/NAA15/DHX9/EIF4G2/ANKIB1/CNOT1/KTN1/ALK/EIF3A/AFF4/ANKRD17/ICE1/TNPO3/UBE3C/ATP13A3/CAPRIN1/RANBP2/PRPF40A/KPNA4/SKIC3/SMARCAD1/SMARCA5/TPR/ASCC3/PDS5A/UBR5/KPNB1/PSMD1/UGGT1/XPOT/IPO7/CLTC/DDX21/CSE1L/ABCE1/AHCTF1/HEATR1…
Shown in Fig 6C	MlxKO	Orphanet_Augmented_2021=Inflammatory myofibroblastic tumor ORPHA:178342	Adipose tissue	Orphanet_Augmented_2021	X5FvsW5F	Inflammatory myofibroblastic tumor ORPHA:178342	95	0.596013	2.80147	1e-10	5e-10	2.20299e-10	3679	tags=57%, list=22%, signal=44%	TAF2/EXOC5/KTN1/BMS1/AP3B1/ATP13A3/UBR5/EIF2AK4/DYNC1H1/NUP205/PRPF40A/TPR/ABL2/CHD8/TRIP12/UTP20/ICE1/DHX9/PPP6R3/AHCTF1/CEP170/AFF4/SMARCAD1/NAA15/HUWE1/NUP58/DHX15/ASCC3/HEATR1/AQR/ABCE1/CKAP5/ZMYM4/DDX21/EIF3A/QSER1/NUP98/PDS5A/CHD4/UBE3C/SUPT16H/ZFR/CAPRIN1/IPO5/TNPO1/XPOT/BAZ1B/CNOT1/ANKRD17/SKIC3/TPM4/CLTC/DNM1L/GFPT1
Shown in Fig 6C	MlxKO	Orphanet_Augmented_2021=Inflammatory myofibroblastic tumor ORPHA:178342	Liver	Orphanet_Augmented_2021	X5LvsW5L	Inflammatory myofibroblastic tumor ORPHA:178342	94	0.690125	3.1159	1e-10	5.03748e-10	2.27577e-10	3070	tags=68%, list=20%, signal=55%	SMARCAD1/CDC27/EIF2AK4/ATP13A3/UBR5/XPO1/USP9X/CLTC/SKIC3/ABCE1/PDS5A/KPNB1/PRPF40A/ZFR/TNPO1/UBA6/CKAP5/NAA15/TRIP12/CAPRIN1/HUWE1/UBQLN1/RANBP2/GFPT1/TNPO3/TPR/UTP20/UGGT1/OPA1/ASCC3/ICE1/ZMYM4/KPNA4/CEP170/ANKRD17/EIF3A/AQR/POLR1A/AFF4/ABL2/NUP58/CHD8/NUP205/UBE3C/TAF2/CNOT1/QSER1/DNM1L/NUP98/BMS1/ARCN1/POLR2B/CSE1L/CHD4/PSMD1/SMARCA5/AHCTF1/EIF4G2/YME1L1/ANKIB1/HNRNPR/IPO7/BAZ1B/CANX
Shown in Fig 6C	MlxKO	Orphanet_Augmented_2021=Inflammatory myofibroblastic tumor ORPHA:178342	Skel. muscle	Orphanet_Augmented_2021	X5SvsW5S	Inflammatory myofibroblastic tumor ORPHA:178342	95	0.589476	2.66634	1e-10	5.65766e-10	2.19851e-10	4032	tags=61%, list=25%, signal=46%	SUPT16H/UGGT1/ABCE1/UTP20/COPB1/EIF3A/PRPF40A/POLR1A/ICE1/SKIC3/CAND1/CDC27/ZFR/YME1L1/CLTC/AQR/RANBP2/WDR36/SMARCAD1/DDX21/CAPRIN1/PDS5A/UBR5/SMARCA5/ATP13A3/GFPT1/ZMYM4/AFF4/EXOC5/BAZ1B/HUWE1/ANKRD17/CNOT1/XPOT/TAF2/UBA6/NAA15/ANKIB1/CKAP5/KPNB1/EMC1/ARCN1/IPO7/COPA/CEP170/TNPO1/HDLBP/TPR/AHCTF1/QSER1/UBQLN1/TNPO3/CHD8/NUP98/PPP6R3/NCBP1/HEATR1/XPO1
	MycKO	Cancer_Cell_Line_Encyclopedia=MONOMAC6 HAEMATOPOIETIC AND LYMPHOID TISSUE	Adipose tissue	Cancer_Cell_Line_Encyclopedia	K5FvsW5F	MONOMAC6 HAEMATOPOIETIC AND LYMPHOID TISSUE	137	0.361108	1.59866	0.00156697	0.00691158	0.0035662	5301	tags=46%, list=32%, signal=32%	DPEP3/P2RX7/CD300LF/MS4A14/TDRD9/STAR/SLC22A16/CSF3R/SLC26A8/TRPM2/NLRP3/PIWIL4/ITGB2/PAN3/PROK2/PTGDS/NXF3/TNF/LAIR1/NT5C1A/LPO/NKG7/PLEK/CYBB/MS4A7/CD14/CCL23/CARD9/CDK8/IRAK3/PBX3/CST7/S100A8/KCNN2/RNASE6/IL12RB2/TUBGCP3/HAPLN4/CIDEB/ITGAL/LYZ/PRPH2/NMUR1/FCER1G/SPATA9/RUNX2/IL17RA/DENND1A/SPI1/HAL/TLR2/CDC14A/MMRN1/TYROBP/VIT/SIGLEC7/ALOX5AP/WDR49/GFI1/TPSAB1/TBXAS1/UNC5C/SLC22A15
	MycKO	Aging_Perturbations_from_GEO_down=Human Peritoneal Mesothelioma 39 years vs 68 years GSE17118 aging:359	Adipose tissue	Aging_Perturbations_from_GEO_down	K5FvsW5F	Human Peritoneal Mesothelioma 39 years vs 68 years GSE17118 aging:359	275	0.430254	2.0535	1e-10	1.144e-09	5.81053e-10	3821	tags=40%, list=23%, signal=32%	WNT4/FCGR2B/PLEK2/KLK1/OLR1/HSD3B1/HSD3B2/HCN1/HPSE/GARIN4/LCN2/MARCO/PMAIP1/FCGR3B/PKP3/ELF3/KCNJ16/RAB17/CTSE/CP/SEL1L3/CDCP1/ASPG/FAM3B/DSG2/ST14/SCEL/DSP/KDF1/SPINT1/LAPTM5/CLIC3/CDH1/MGARP/TMC5/WFDC11/CYP2J2/NPY/F2RL1/RAPGEF4/PLA2G7/CYP17A1/ADORA3/SPINT2/COL17A1/HOOK1/RASSF10/EPN3/TRPV6/LRP2/KCNS1/DPP6/SLC34A2/SGPP2/KRT8/MACC1/NAALADL1/CYBB/EMB/SLC27A2/DAPL1/APOC2/CD14/MCHR1/SLITRK5/ENPP5/AR…
	MycKO	Aging_Perturbations_from_GEO_down=Mouse tumor 68 days vs 736 days GSE66414 aging:145	Adipose tissue	Aging_Perturbations_from_GEO_down	K5FvsW5F	Mouse tumor 68 days vs 736 days GSE66414 aging:145	224	-0.342114	-1.80729	4.54489e-07	2.88853e-06	1.46712e-06	4569	tags=40%, list=27%, signal=29%	CSDE1/MOGS/TMEM259/MLF2/RPS2/FKBP1A/NOP58/RNF10/EIF5A/ZMAT3/PCBP1/COL4A2/RTCB/TUBA1B/CENPA/COL4A1/CSRP1/EIF4A1/PPP2CA/AIP/S100A6/NPTN/MRPL10/HSP90AB1/LAMTOR4/C1QBP/ABHD17A/PDAP1/PPP2R1A/ACLY/EIF3L/NUDT4/ZRANB2/FARSB/ARPC1B/PPID/ARL1/SRM/PKM/NOP56/EEF2/TMEM184B/VEGFB/STIP1/CCNB1/PSMC5/PRMT1/EIF4G1/PCOLCE/YKT6/GAPDH/RNPEP/SERBP1/SNRPD3/TPM1/EEF1G/CCT8/LMNA/COL6A1/UQCRC1/NME2/HIBADH/IDH3B/SAE1/SRSF9…
	MycKO	Aging_Perturbations_from_GEO_down=Human Peritoneal Mesothelioma 25 years vs 66 years GSE17118 aging:360	Adipose tissue	Aging_Perturbations_from_GEO_down	K5FvsW5F	Human Peritoneal Mesothelioma 25 years vs 66 years GSE17118 aging:360	279	0.352908	1.68254	5.79426e-06	3.01302e-05	1.53035e-05	4237	tags=38%, list=25%, signal=29%	TRAT1/CD5/LCK/CXCR6/UBASH3A/ZAP70/KLRC3/KLRC4/CD96/SKAP1/TCF7/CD5L/SIT1/SLAMF1/C3AR1/TIMD4/PRKCQ/RNF186/TDO2/CTSE/CP/TNFRSF21/ENTHD1/DSG2/GZMK/KCNK12/CHIT1/CD3G/SPDYE4/CD53/CD3D/TMC5/SLAMF6/SPINK2/ERICH5/AQP9/F5/MAL/RNF32/SH2D1A/HOOK1/FAM81B/CD52/KCNS1/CCL18/IL7R/CD28/PLCXD3/ALDH1A3/IL13RA2/FCER1A/TREML2/SLC26A7/ITK/IL2RB/KLRB1/STAP1/IRF8/CA12/GJB2/DSC2/CD69/CNGB3/CFI/NDRG4/DLGAP1/HKDC1/XCL1/CD8B…
	MycKO	Aging_Perturbations_from_GEO_down=Mouse tumor 551 days vs 736 days GSE66414 aging:148	Adipose tissue	Aging_Perturbations_from_GEO_down	K5FvsW5F	Mouse tumor 551 days vs 736 days GSE66414 aging:148	242	-0.31629	-1.69688	8.07547e-06	3.96067e-05	2.01168e-05	4100	tags=33%, list=24%, signal=25%	PCBP1/TUBB4B/HTRA1/MYL6/RTCB/TUBA1B/UBL3/SPCS1/CALM3/COL4A1/CSRP1/EIF4A1/PPP2CA/HNRNPH1/S100A6/METRN/LAMTOR4/PHLDA3/C1QBP/LAPTM4A/PDAP1/ACLY/NUDT4/STRAP/AAMP/ARPC1B/PPID/CDK16/SRM/ELAVL1/PKM/EEF2/FSCN1/STIP1/PSMA4/PRMT1/EIF4G1/S100A10/YKT6/SERBP1/CCT4/SNRPD3/RHOB/TMED9/TPM1/DDB1/EEF1G/LRIG1/GAR1/TENM4/LMNA/UQCRC1/RAB5C/NME2/ITPRIPL2/LMNB1/SRSF9/CDV3/DPYSL3/VCP/HSPA9/PSMD1/CALU/CCNG1/HNRNPM/CLEC2D…
	MycKO	Aging_Perturbations_from_GEO_down=Mouse tumor 68 days vs 143 days GSE66414 aging:143	Adipose tissue	Aging_Perturbations_from_GEO_down	K5FvsW5F	Mouse tumor 68 days vs 143 days GSE66414 aging:143	252	-0.303843	-1.64827	1.47692e-05	6.59997e-05	3.35221e-05	5697	tags=50%, list=34%, signal=34%	RPL32/CHCHD1/RPS15/BZW2/KLHDC2/UBE2L3/ENO3/GUK1/PSMB1/DYM/PDLIM1/RGCC/TFG/MRPL17/EEF1A1/RPLP1/PSMB4/PSMA2/EIF4H/CMTR1/SCARF2/ESM1/RPL23/PSMC2/COX6A1/RPL38/EIF2A/PTK2/TMEM147/DES/ACTN3/PRMT2/MB/RPS2/FKBP1A/MFGE8/BAG1/UACA/DDX47/ANXA3/SF3B2/PCBP1/CKM/COX5B/RPL34/MYL11/HDGF/CENPA/EEF1A2/PLK1/LASP1/PPP2CA/ERP29/SERPINF1/FAH/COX6A2/MRPL10/POMP/PPP3CB/HSP90AB1/ATP6V1E1/MRPL9/TNNT3/MYBPC2/MAPRE1/SYVN1/M…
	MycKO	Aging_Perturbations_from_GEO_down=Mouse tumor 143 days vs 736 days GSE66414 aging:147	Adipose tissue	Aging_Perturbations_from_GEO_down	K5FvsW5F	Mouse tumor 143 days vs 736 days GSE66414 aging:147	243	-0.292888	-1.57248	0.000103619	0.000361136	0.000183426	5063	tags=42%, list=30%, signal=30%	POLR2G/PSMC3/AHSA1/SNRPF/RPL36A/TCP1/SLC35E3/PABPC1/HSP90B1/SLC25A39/ATP2A1/PPP3R1/CSDE1/MOGS/TMEM259/TUBA1A/NOP58/EDF1/BCAS2/PVALB/RNF10/SLC25A3/ZMAT3/SMARCD2/TUBB4B/CKM/RTCB/TUBA1B/UBL3/COL4A1/CSRP1/EIF4A1/S100A6/METRN/TNNI2/PHLDA3/S100A13/PDAP1/ACLY/NENF/ATF5/MCM6/NUDT4/AAMP/ARPC1B/PPID/MYL1/ARL1/LGALS1/SRM/ELAVL1/TNNC2/PKM/EEF2/S100A4/FSCN1/STIP1/PSMA4/PRMT1/EIF4G1/FAM162A/S100A10/CCT4/SNRPD3…
	MycKO	Aging_Perturbations_from_GEO_down=Human liposarcoma 41 years vs 70 years GSE17118 aging:362	Adipose tissue	Aging_Perturbations_from_GEO_down	K5FvsW5F	Human liposarcoma 41 years vs 70 years GSE17118 aging:362	177	0.357592	1.62806	0.00048873	0.00142629	0.000724434	4442	tags=44%, list=26%, signal=33%	NAT8/KCNJ10/DSCAM/TMCO5A/CST8/UBQLN3/AKAP4/FSCB/IL1A/FSCN2/CSRNP3/TSSK1B/UNC5D/MUC4/RIBC2/ELF5/ANKRD66/CCDC13/SIM1/KRTAP2-4/KRTAP4-8/EPCAM/ASPG/GABRB1/EDN3/SCEL/STARD6/CTAG1A/CHIT1/VEPH1/WNT8B/SPATA31C2/M1AP/CNTNAP4/CXCR2/RYR3/RBM24/CPNE4/TBX22/ALDH1A1/TEKT1/SLC25A18/DAPL1/COMT/CAGE1/SPINK5/KCNJ3/GRM3/CITED1/PEG3/HPCAL4/SGK2/EMX2/NYAP1/TMEM229B/TEX38/KLHL32/MGAT4C/CALHM1/KRT77/TSSK4/AGBL1/TMEM200…
	MycKO	Aging_Perturbations_from_GEO_down=Mouse tumor tissue 143 days vs 551 days GSE45606 aging:236	Adipose tissue	Aging_Perturbations_from_GEO_down	K5FvsW5F	Mouse tumor tissue 143 days vs 551 days GSE45606 aging:236	154	-0.286331	-1.44204	0.00435768	0.0103858	0.00527509	4718	tags=35%, list=28%, signal=25%	HSP90B1/ATP2A1/MRPS17/TMEM259/LYPLA2/EDF1/BCAS2/PVALB/MFGE8/SMARCD2/RNPEPL1/TUBA1B/COL4A1/POLR2L/EIF4A1/TNNI2/SRP14/NENF/EIF3L/NUDT4/MYL1/ARL1/LGALS1/TNNC2/S100A4/VCL/UHRF1/CD81/PARK7/S100A10/GAPDH/SPPL2B/RPN2/SNRPD3/IDH2/EEF1G/DPAGT1/ANAPC5/RAB5C/CLDN5/SDC2/COL16A1/CAV1/CDK5RAP3/P4HB/SLC25A5/TPI1/PRNP/COL3A1/PSMD13/ALDH2/TMEM109/YBX1/YWHAB
	MycKO	Aging_Perturbations_from_GEO_down=Mouse tumor 143 days vs 551 days GSE66414 aging:146	Adipose tissue	Aging_Perturbations_from_GEO_down	K5FvsW5F	Mouse tumor 143 days vs 551 days GSE66414 aging:146	220	-0.261577	-1.3765	0.00512481	0.0120139	0.00610202	4567	tags=34%, list=27%, signal=25%	MRPS17/MOGS/TMEM259/MLF2/LYPLA2/EDF1/TGM2/BCAS2/PVALB/MFGE8/ZMAT3/SMARCD2/RNPEPL1/CKM/COL4A2/COL4A1/POLR2L/EIF4A1/ZFAND3/TNNI2/TNNT3/SYVN1/HDAC2/SRP14/NENF/EIF3L/ATF5/NUDT4/MYL1/ARL1/PGS1/LGALS1/HJURP/DCTN2/TNNC2/S100A4/VCL/UHRF1/STIP1/FAM162A/CD81/OAT/PARK7/S100A10/GAPDH/SPPL2B/SNRPD3/SPTSSA/IDH2/DPAGT1/ITGB5/ANAPC5/RAB5C/CLDN5/SLC35B2/SDC2/TMEM242/COL5A1/COL16A1/TMEM120A/CAV1/CDK5RAP3/CDCA7/ATA…
	MycKO	Aging_Perturbations_from_GEO_down=Mouse tumor 68 days vs 551 days GSE66414 aging:144	Adipose tissue	Aging_Perturbations_from_GEO_down	K5FvsW5F	Mouse tumor 68 days vs 551 days GSE66414 aging:144	235	-0.240104	-1.28414	0.0123787	0.0272331	0.013832	4615	tags=33%, list=28%, signal=24%	FHOD1/MRPS17/MLF2/RPS2/MRPS24/LYPLA2/MFGE8/BAG1/UACA/ANXA3/RNPEPL1/COL4A2/RPL34/HDGF/CENPA/PLK1/LASP1/POLR2L/ERP29/AIP/SERPINF1/FAH/NPTN/MRPL10/POMP/HSP90AB1/ATP6V1E1/MRPL9/MAPRE1/SYVN1/KDELR3/EIF3L/POLD1/PRC1/POLRMT/UROD/TMEM184B/APLP2/ANXA5/CD81/OAT/PARK7/GAPDH/SPPL2B/MRPL2/RPN2/NDUFA10/MGST3/DPAGT1/COL6A1/KIF22/TTC27/NAA10/MCM5/MRPL28/ARHGAP22/PLOD3/CAV1/CDK5RAP3/ISY1/PPA1/PSMA5/TRAP1/CDCA7/ND…
	MycKO	Aging_Perturbations_from_GEO_down=Human liposarcoma 45 years vs 75 years GSE17118 aging:361	Adipose tissue	Aging_Perturbations_from_GEO_down	K5FvsW5F	Human liposarcoma 45 years vs 75 years GSE17118 aging:361	284	0.276785	1.32016	0.0135925	0.0296752	0.0150724	3709	tags=31%, list=22%, signal=25%	CALB2/MAL2/HSD3B1/ACTRT2/CD3E/CES1/SCGN/SPMIP9/TTC23L/AFF2/TMEM132C/GRIK2/CSRNP3/MARCO/TRIM26/SPMAP2/XRRA1/SULT1C2/KCNG4/ACSM2A/ACSM2B/ASPG/EHF/HPN/CYP11A1/ZCCHC13/CTAG2/CTAG1A/CHIT1/ADD2/PCDH8/OR4C46/SYCE1/PEG10/TTYH1/RGS11/USP30/LRP1B/AQP9/SESTD1/DEFB103B/PLA2G7/KLHL23/CD52/SOX1/TFAP2B/TREML2/HEPACAM/SLC26A7/ERICH3/SH2D5/SLC27A2/SLC25A18/ADAM21/DNASE2B/MEGF11/PDE8B/CPM/FBP1/RSPH14/CRISPLD2/KCNI…
	MycKO	Aging_Perturbations_from_GEO_up=Human Peritoneal Mesothelioma 25 years vs 66 years GSE17118 aging:360	Adipose tissue	Aging_Perturbations_from_GEO_up	K5FvsW5F	Human Peritoneal Mesothelioma 25 years vs 66 years GSE17118 aging:360	179	0.444745	2.0418	3.43694e-08	4.68079e-07	2.6703e-07	3575	tags=44%, list=21%, signal=35%	WNT4/CXCL6/MAL2/KLK1/OLR1/HSD3B1/HSD3B2/HCN1/CRISP2/PLCD3/CCDC178/PGLYRP4/LCN2/OPTC/HSD17B2/LAMC2/ELF3/SMIM22/KCNJ16/OVOL2/EPCAM/GABRB1/FAM3B/SCEL/WWC1/DSP/KDF1/SPINT1/CDH1/MGARP/GRP/NPY/PPP2R2C/PRR15L/LRP2/AKR1B10/SGPP2/KRT8/HHIP/FPR2/C4BPA/LAMP5/RSPO2/WNT10A/TENM2/FBP1/ART4/KRT17/RIPK4/MMP11/STAC2/PLS1/PDIA2/SLC15A2/KRT5/S100A8/TM4SF4/TMEM130/COL11A1/DSCAML1/ECEL1/SCNN1A/MCEMP1/MMP7/TTTY15/LYZ/…
	MycKO	Aging_Perturbations_from_GEO_up=Human Peritoneal Mesothelioma 39 years vs 68 years GSE17118 aging:359	Adipose tissue	Aging_Perturbations_from_GEO_up	K5FvsW5F	Human Peritoneal Mesothelioma 39 years vs 68 years GSE17118 aging:359	173	0.426611	1.94582	3.19091e-07	3.51e-06	2.00239e-06	4780	tags=49%, list=28%, signal=35%	CXCL6/CALB2/PLEKHS1/MAL2/UBQLN3/CLGN/RAB3B/ACKR4/TMOD1/ISM2/NRSN2/PRR35/GZMB/GOLT1A/POU3F3/CDH16/CHRDL2/DEFA3/AQP9/PKIB/ALK/PPP2R2C/PRR15L/SLC7A4/MIA/VWA7/SOX1/RSAD2/C4BPA/DKK1/CYP1B1/GRIN1/CD38/ZFPM1/MCF2/FGFBP1/PCSK1N/CA12/TENM2/SYNGR4/KRT17/GPR37/EVX1/PDIA2/CXCL13/CCL19/KRT5/TM4SF4/ARHGEF37/BDKRB1/CDH4/SLC34A3/SERPINB3/SERPINB4/NEUROG3/ITLN1/CSMD3/BHLHE23/NKX1-2/FGF7/DAW1/CCL7/CXCL10/MBNL3/SLC…
	MycKO	Aging_Perturbations_from_GEO_up=Mouse tumor tissue 143 days vs 551 days GSE45606 aging:235	Adipose tissue	Aging_Perturbations_from_GEO_up	K5FvsW5F	Mouse tumor tissue 143 days vs 551 days GSE45606 aging:235	290	-0.292386	-1.59482	2.57653e-05	0.000171369	9.77629e-05	4271	tags=33%, list=25%, signal=25%	UACA/WIPF1/AURKAIP1/LUM/ITGB1/TUBB4B/ECH1/MYL6/RTCB/TUBA1B/COX5B/CORO1C/HSPG2/DPP3/HDGF/FLRT2/EIF4A1/LBH/SERPINF1/NPTN/POMP/HSP90AB1/MAPRE1/PDAP1/NDUFA8/KDELR3/DEGS1/IPO9/STRAP/MRPL36/ARPC1B/ARL1/LGALS1/PKM/NOP56/EEF2/TMEM184B/CXCL9/PSMA4/FAM162A/COPS6/CD81/OAT/WDR75/GAPDH/RSRC2/SERBP1/RPN2/CCT4/SNRPD3/NDUFA10/RHOB/GINM1/TMED9/TPM1/EEF1G/LRIG1/TENM4/COL6A1/TMX4/RAB5C/NME2/VIM/PRDX4/SDC2/CENPB/PPM…
	MycKO	Aging_Perturbations_from_GEO_up=Mouse tumor 143 days vs 551 days GSE66414 aging:146	Adipose tissue	Aging_Perturbations_from_GEO_up	K5FvsW5F	Mouse tumor 143 days vs 551 days GSE66414 aging:146	263	-0.272617	-1.46268	0.00065393	0.00287729	0.00164144	5449	tags=42%, list=32%, signal=29%	MMP2/FLNC/TBCB/TMEM88/RPLP1/APRT/PSMB4/MRPL53/UFC1/COX5A/CTNNA1/RPS19/COX6A1/AKR1A1/SMDT1/PTK2/OSTC/YIPF3/UQCRH/RPL36A/TBC1D20/RPL12/VDAC3/UBA5/EMC10/RPS2/FKBP1A/NOP58/MXRA8/BAG1/EIF5A/UACA/SF3B2/PSMB10/LUM/PCBP1/TUBB4B/HTRA1/MYL6/TUBA1B/COX5B/RPL34/HSPG2/SPCS1/CALM3/BNC1/PPP2CA/SLAMF9/SERPINF1/S100A6/AHNAK/POMP/HSP90AB1/IGFBP5/LAPTM4A/PDAP1/FNTB/NID1/NDUFV3/STRAP/MRPL36/PPID/NDUFB6/NOP56/EEF2/AP…
	MycKO	Aging_Perturbations_from_GEO_up=Human liposarcoma 41 years vs 70 years GSE17118 aging:362	Adipose tissue	Aging_Perturbations_from_GEO_up	K5FvsW5F	Human liposarcoma 41 years vs 70 years GSE17118 aging:362	201	0.331423	1.53957	0.000944753	0.00370136	0.00211156	3953	tags=35%, list=24%, signal=27%	CCDC38/ACTRT2/SCGN/NME8/SPMIP9/MYO1A/KLHL26/TMEM132C/SPMAP2/KCNG4/TSKS/SLA2/CYP11A1/OR4C46/SYCE1/RGS11/USP30/EPPIN-WFDC6/MIA2/ADAD2/SOX1/HPDL/TREML2/SV2B/LTBP1/MEGF11/MC4R/CPA6/SHBG/FANCA/TENM2/RSPH14/KCNIP1/PRND/FAM83D/GDNF/PLEKHA7/PPFIA2/KRT5/PHF21B/LY6K/CA4/KRT1/NPHS2/RUNDC1/AIM2/FOXG1/FSHR/GNGT1/HTR1A/SERPINB3/SERPINB4/ZNF552/FOXR1/GSDMA/AQP12B/COL6A5/PLCD4/LAMA1/MME/MAGEA8/MAGEA11/MAGEA12/MA…
	MycKO	Aging_Perturbations_from_GEO_up=Mouse tumor tissue 143 days vs 551 days GSE45606 aging:236	Adipose tissue	Aging_Perturbations_from_GEO_up	K5FvsW5F	Mouse tumor tissue 143 days vs 551 days GSE45606 aging:236	321	-0.245091	-1.36552	0.0030672	0.0105689	0.00602937	5647	tags=42%, list=34%, signal=28%	SNRPD2/KLHDC2/UBE2L3/GUK1/GTPBP4/PSMB1/YWHAH/MMP2/FLNC/TBCB/TMEM88/APRT/PSMB4/MRPL53/UFC1/COX5A/MYH9/CTNNA1/MRPS33/COX6A1/AKR1A1/SMDT1/PTK2/OSTC/YIPF3/BANF1/UQCRH/RPL36A/TBC1D20/RPL12/BGN/VDAC3/UBA5/MRPL42/EMC10/BLOC1S1/FKBP1A/NOP58/MXRA8/BAG1/EIF5A/FEN1/UACA/SF3B2/PSMB10/LUM/PCBP1/TUBB4B/HTRA1/MYL6/COX5B/RPL34/CORO1C/HSPG2/SPCS1/CALM3/BNC1/ABHD16A/PPP2CA/SLAMF9/SERPINF1/TIMM17A/S100A6/HSP90AB1/L…
	MycKO	Aging_Perturbations_from_GEO_up=Mouse tumor 68 days vs 551 days GSE66414 aging:144	Adipose tissue	Aging_Perturbations_from_GEO_up	K5FvsW5F	Mouse tumor 68 days vs 551 days GSE66414 aging:144	257	-0.257625	-1.37399	0.00705579	0.0214676	0.0122469	4076	tags=31%, list=24%, signal=24%	TUBB4B/CMPK1/HTRA1/MYL6/RTCB/TUBA1B/UBL3/HSPG2/DPP3/SPCS1/CALM3/CSRP1/HNRNPA0/EIF4A1/SLAMF9/TRPS1/S100A6/AHNAK/METRN/PHLDA3/LAPTM4A/PDAP1/ACLY/NENF/APPBP2/MANBAL/TAP2/NUDT4/STRAP/AAMP/ARPC1B/LGALS1/CDK16/PKM/EEF2/AP3D1/FSCN1/CXCL9/PSMA4/PRMT1/EIF4G1/COPS6/COL18A1/SERBP1/CCT4/SNRPD3/RHOB/TMED9/TPM1/EEF1G/LRIG1/GAR1/TENM4/LMNA/RAB5C/NME2/NDUFA2/TSPO/LMNB1/CENPB/SRSF9/CDV3/DPYSL3/VCP/HSPA9/PSMD1/COL…
	MycKO	BioPlanet_2019=Basal cell carcinoma	Adipose tissue	BioPlanet_2019	K5FvsW5F	Basal cell carcinoma	55	0.458287	1.73591	0.00148245	0.0188974	0.0157362	4803	tags=44%, list=29%, signal=31%	WNT4/WNT3A/TCF7/LEF1/WNT7A/WNT7B/WNT8B/SHH/FZD10/HHIP/WNT10A/WNT6/FZD6/WNT3/AXIN2/WNT8A/DVL3/STK36/BMP2/GLI1/TCF7L2/GLI2/GSK3B/TCF7L1
	MycKO	BioPlanet_2019=Retinoblastoma protein regulation	Adipose tissue	BioPlanet_2019	K5FvsW5F	Retinoblastoma protein regulation	61	-0.367736	-1.56929	0.00369106	0.0372489	0.0310178	4180	tags=39%, list=25%, signal=30%	ATF2/E2F3/CKM/TFDP1/RB1/GSC/PPP2CA/PPARG/RBBP4/CTBP1/MYL1/HDAC1/MAPK14/MAPK11/CCNA2/CCND3/E2F2/CDK2/CEBPA/E2F1/HDAC3/CCND2/CCNE1/MET
	MycKO	CellMarker_Augmented_2021=Cancer cell:Brain	Adipose tissue	CellMarker_Augmented_2021	K5FvsW5F	Cancer cell:Brain	91	-0.625272	-2.90569	1e-10	2.23077e-09	1.06343e-09	3669	tags=63%, list=22%, signal=49%	DSCC1/MCM3/HSP90AB1/ABCE1/ACLY/MCM4/IPO9/SMC2/IPO7/KPNA2/FARSB/IPO5/NOC3L/TIMELESS/KIF11/NCAPG2/DROSHA/INTS7/NUF2/CCT5/PBK/CCT4/STT3A/FIGNL1/PAICS/CSE1L/SSRP1/CCT8/POFUT1/EXO1/RFC3/CCT6A/MRPL19/PUS7/RACGAP1/CEP55/NAT10/HSPA9/GTF3C4/KIF20A/SPDL1/USP14/CCT3/NUDCD1/PARP1/CAPRIN1/PIGW/NDC1/TSR1/URB2/LRPPRC/DARS2/MTHFD1/CDC23/POP1/ATIC/GART
	MycKO	CellMarker_Augmented_2021=Cancer Stem cell:Eye	Adipose tissue	CellMarker_Augmented_2021	K5FvsW5F	Cancer Stem cell:Eye	92	0.703815	2.89825	1e-10	2.23077e-09	1.06343e-09	3444	tags=75%, list=21%, signal=60%	MAL2/SLC44A4/BICDL2/TTC39A/PKP3/ELF3/RAB17/OVOL2/CD24/MYO5C/CRB3/EPCAM/CLDN7/GRB7/GOLT1A/TMPRSS2/ARHGAP8/PRSS8/EPB41L4B/DSG2/DSP/AP1M2/KDF1/ARHGEF16/SPINT1/LAD1/IRF6/SOWAHB/CBLC/CDS1/RAB25/CDH1/ESRP1/OCLN/CLDN3/ESRP2/MARVELD3/GRHL2/PRR15L/S100A14/KIF12/EPN3/FAM83H/MARVELD2/KRT8/KRT18/CLDN4/CAMSAP3/FAM83B/ERBB3/NHSL3/CNKSR1/OVOL1/RBBP8NL/SFN/MYO5B/TMEM61/RIPK4/PLS1/ATP2C2/TSPAN1/USP43/BAIAP2L1/ENT…
	MycKO	CellMarker_Augmented_2021=Cancer Stem cell:Serum	Adipose tissue	CellMarker_Augmented_2021	K5FvsW5F	Cancer Stem cell:Serum	91	0.642204	2.64055	1e-10	2.23077e-09	1.06343e-09	2328	tags=62%, list=14%, signal=53%	RAB19/MUC1/LCN2/LLGL2/BICDL2/TMC4/ILDR1/CAPN8/ELF3/SMIM22/ITGB6/OVOL2/CD24/MAPK13/GALNT3/PDZK1IP1/CRB3/EPCAM/CLDN7/TMPRSS2/EHF/PRSS8/ST14/TJP3/TMEM30B/FAM3D/AP1M2/KDF1/SPINT1/LAD1/IRF6/CBLC/BSPRY/RAB25/CDH1/SLC37A1/EPHA1/ESRP1/TMC5/CLDN3/ESRP2/GRHL2/PRR15L/SPINT2/S100A14/TMPRSS4/CLDN4/MACC1/ARHGEF5/FAM83B/OVOL1/SFN/KRTCAP3/TACSTD2/NSUN7/FBP1
	MycKO	CellMarker_Augmented_2021=Cancer cell:Lung	Adipose tissue	CellMarker_Augmented_2021	K5FvsW5F	Cancer cell:Lung	96	0.629526	2.60989	1e-10	2.23077e-09	1.06343e-09	3076	tags=60%, list=18%, signal=50%	MAL2/SPDEF/BICDL2/LAMC2/PKP3/ELF3/RAB17/ITGB6/OVOL2/EPCAM/CLDN7/GRB7/GOLT1A/PRSS8/EPB41L4B/DSG2/DSP/AP1M2/KDF1/ARHGEF16/LAD1/IRF6/SOWAHB/CBLC/CDS1/RAB25/CDH1/ESRP1/CLDN3/ESRP2/GRHL2/PRR15L/S100A14/EPN3/FAM83H/KRT8/KRT18/CLDN4/FAM83B/ERBB3/NHSL3/OVOL1/RBBP8NL/SFN/MYO5B/TACSTD2/GJB3/TMEM61/RIPK4/KRT15/PERP/TSPAN1/ERBB2/BAIAP2L1/PTPRF/ITGB4/SCNN1A/TMEM54
	MycKO	CellMarker_Augmented_2021=Migrating Cancer Stem cell:Liver	Adipose tissue	CellMarker_Augmented_2021	K5FvsW5F	Migrating Cancer Stem cell:Liver	87	0.603013	2.4569	1e-10	2.23077e-09	1.06343e-09	2784	tags=51%, list=17%, signal=42%	PLEK2/STXBP2/LCN2/TMC4/ADGRF1/LAMC2/PKP3/ELF3/PDZK1IP1/CDCP1/CLDN7/EHF/ST14/AP1M2/SPINT1/IRF6/CBLC/GABRP/TMEM184A/EPHA1/TMC5/SLC52A3/F2RL1/GRHL2/CTAGE4/SPINT2/COL17A1/KRT8/CLDN4/MACC1/ARHGEF5/PLEKHG6/SFN/ABCC3/FGFBP1/TACSTD2/ZNF185/GJB3/TMEM61/ATP2C2/KRT15/TSPAN1/SERPINB5/TFCP2L1
	MycKO	CellMarker_Augmented_2021=Migrating Cancer Stem cell:Lung	Adipose tissue	CellMarker_Augmented_2021	K5FvsW5F	Migrating Cancer Stem cell:Lung	87	0.603013	2.4569	1e-10	2.23077e-09	1.06343e-09	2784	tags=51%, list=17%, signal=42%	PLEK2/STXBP2/LCN2/TMC4/ADGRF1/LAMC2/PKP3/ELF3/PDZK1IP1/CDCP1/CLDN7/EHF/ST14/AP1M2/SPINT1/IRF6/CBLC/GABRP/TMEM184A/EPHA1/TMC5/SLC52A3/F2RL1/GRHL2/CTAGE4/SPINT2/COL17A1/KRT8/CLDN4/MACC1/ARHGEF5/PLEKHG6/SFN/ABCC3/FGFBP1/TACSTD2/ZNF185/GJB3/TMEM61/ATP2C2/KRT15/TSPAN1/SERPINB5/TFCP2L1
	MycKO	CellMarker_Augmented_2021=Cancer Stem cell:Embryo	Adipose tissue	CellMarker_Augmented_2021	K5FvsW5F	Cancer Stem cell:Embryo	98	0.582949	2.43373	1e-10	2.23077e-09	1.06343e-09	3909	tags=59%, list=23%, signal=46%	MAL2/SLC44A4/LAMC2/MUC4/ELF3/PLCH1/ITGB6/TNFRSF21/OVOL2/VWA2/CD24/MYO5C/EPCAM/PROM1/GRB7/TMPRSS2/PRSS8/TMEM30B/WWC1/ARHGEF16/LAD1/IRF6/SOWAHB/CBLC/CDS1/RAB25/CDH1/SHROOM2/ESRP1/CLDN3/GRHL2/TOX3/S100A14/ATP1B1/RASSF10/ARFGEF3/CLDN4/FAM83B/ERBB3/OVOL1/MYO5B/GJB3/NSUN7/TMEM61/ATP2C2/TSPAN1/ERBB2/ITGB4/WFDC2/SCNN1A/LEMD1/CKMT1A/CIMAP3/FGFR3/TRIM2/AGR3/SOX9/MISP
	MycKO	CellMarker_Augmented_2021=Malignant Mesothelioma cell:Lung	Adipose tissue	CellMarker_Augmented_2021	K5FvsW5F	Malignant Mesothelioma cell:Lung	85	0.538738	2.18953	3.65819e-08	2.86705e-07	1.36675e-07	3317	tags=55%, list=20%, signal=45%	PLEKHS1/LCN2/TMC4/ADGRF1/LAMC2/MUC4/ELF3/ITGB6/GRB7/ZNF750/NECTIN4/SCEL/GABRP/GPR87/RAB25/CDH1/MUC5B/ESRP1/TMC5/ESRP2/GRHL2/S100A14/TMPRSS4/SLC34A2/CLDN4/MACC1/FAM83B/PROM2/SFN/MYO5B/FGFBP1/TACSTD2/GJB3/KRT17/KRT15/RP1/TSPAN1/CCDC33/KRT5/SERPINB5/WFDC2/SCNN1A/SCNN1B/SERPINB3/SERPINB4/BPIFB1/BPIFA1
	MycKO	CellMarker_Augmented_2021=Malignant Mesothelioma cell:Pleura	Adipose tissue	CellMarker_Augmented_2021	K5FvsW5F	Malignant Mesothelioma cell:Pleura	85	0.538738	2.18953	3.65819e-08	2.86705e-07	1.36675e-07	3317	tags=55%, list=20%, signal=45%	PLEKHS1/LCN2/TMC4/ADGRF1/LAMC2/MUC4/ELF3/ITGB6/GRB7/ZNF750/NECTIN4/SCEL/GABRP/GPR87/RAB25/CDH1/MUC5B/ESRP1/TMC5/ESRP2/GRHL2/S100A14/TMPRSS4/SLC34A2/CLDN4/MACC1/FAM83B/PROM2/SFN/MYO5B/FGFBP1/TACSTD2/GJB3/KRT17/KRT15/RP1/TSPAN1/CCDC33/KRT5/SERPINB5/WFDC2/SCNN1A/SCNN1B/SERPINB3/SERPINB4/BPIFB1/BPIFA1
	MycKO	CellMarker_Augmented_2021=Cancer Stem cell:Larynx	Adipose tissue	CellMarker_Augmented_2021	K5FvsW5F	Cancer Stem cell:Larynx	90	0.503693	2.06759	5.50444e-07	2.85051e-06	1.35886e-06	5497	tags=64%, list=33%, signal=44%	MAL2/SLC44A4/UNC5D/MUC4/SLC13A2/PLCH1/MS4A8/CP/VWA2/CD24/MYO5C/EPCAM/PROM1/TMPRSS2/PRSS8/ZBBX/CBLC/CLDN3/FREM1/SOSTDC1/TOX3/PTPRT/WNK2/ERBB3/MYO5B/ESRRG/WFDC2/SEMA5B/USH1C/DNALI1/CIMAP3/TMEM200C/CX3CL1/CFAP65/TRIM2/CCDC160/AGR3/FOXJ1/TSPAN11/STOML3/CGN/SVOPL/SLC44A3/SYT13/FGFR2/CFTR/DNAI1/ACE2/ITGA9/CXADR/HCN4/FNBP1L/AQP5/B3GALT5/LRRN1/PBX1/MDFI/SORBS2
	MycKO	CellMarker_Augmented_2021=Cancer Stem cell:Venous Blood	Adipose tissue	CellMarker_Augmented_2021	K5FvsW5F	Cancer Stem cell:Venous Blood	93	0.446855	1.84532	6.05811e-05	0.000206688	9.85302e-05	5391	tags=54%, list=32%, signal=37%	LEFTY1/ESPN/LCN2/SMIM24/LLGL2/CD24/PROM1/TJP3/FAM3D/SPINT1/MGAT3/LARGE2/MFSD6L/TOX3/SAXO4/REC8/KCNQ1/RASSF7/FAAH/CNKSR1/NHERF1/ZDHHC19/NSUN7/PGAP3/PATZ1/CLDN9/ZNF853/SLC25A29/WFDC2/UBXN10/SEMA4B/PLEKHB1/SCAP/MED25/ST6GAL1/RAB11B/B4GALNT3/ALPL/NHERF4/FOXJ1/ROGDI/KIAA0319L/CLDN10/ADGRG3/WDR86/LPAR2/PRKCZ/SGSM3/LRRN1/AGPAT1
	MycKO	CellMarker_Augmented_2021=Cancer Stem cell:Oral Cavity	Adipose tissue	CellMarker_Augmented_2021	K5FvsW5F	Cancer Stem cell:Oral Cavity	93	0.436886	1.80415	0.000137271	0.00042959	0.000204789	3873	tags=42%, list=23%, signal=32%	LCN2/LAMC2/SERPINA3/ELF3/ITGB6/CP/CD24/PDZK1IP1/EHF/ST14/TMEM30B/FAM3D/LAD1/IRF6/CBLC/IL1R1/TRPV4/COL17A1/S100A14/RASSF10/ALDH1A1/CYP4F12/GPX3/ABCC3/FGFBP1/TACSTD2/GJB3/NSUN7/ALDH3A1/TSPAN1/KRT5/ITGB4/WFDC2/SERPINB3/SERPING1/SEMA4B/TNFAIP2/IFITM3/NGFR
	MycKO	CellMarker_Augmented_2021=Cancer Stem cell:Peripheral Blood	Adipose tissue	CellMarker_Augmented_2021	K5FvsW5F	Cancer Stem cell:Peripheral Blood	85	0.44151	1.79438	0.000149567	0.000461429	0.000219968	3008	tags=34%, list=18%, signal=28%	PLEK2/CD55/LCN2/LAMC2/PLSCR1/ITGB6/GALNT3/EPCAM/CDCP1/EHF/ST14/SCEL/TMEM30B/IL1R1/COL17A1/S100A14/ARHGEF5/SGMS2/SFN/ABCC3/FGFBP1/TACSTD2/GJB3/KRT15/SLC28A3/RUNX1/SERPINB5/PRRG4/SCNN1A
	MycKO	CellMarker_Augmented_2021=Cancer Stem-Like cell:Endometrium	Adipose tissue	CellMarker_Augmented_2021	K5FvsW5F	Cancer Stem-Like cell:Endometrium	87	0.436658	1.77911	0.000280522	0.000824507	0.00039305	5606	tags=55%, list=33%, signal=37%	RASGEF1B/AOAH/LCK/ZAP70/CD3E/PROM1/BEND5/PIP5K1B/CD53/MPEG1/KCNQ1/LCP2/PLEK/KLRB1/IRF8/CD69/CD8B/SAMSN1/RNASE6/RGS1/ITGAL/UBXN10/LYZ/DENND1C/SATB1/ELMO1/IQGAP2/ST6GAL1/IL2RG/RASAL3/FOXJ1/GIMAP7/INPP5D/MMRN1/TYROBP/VAV3/KCNA3/KIF21B/CD48/CXCR4/BTG2/CD2/ALOX5/CD74/BIN2/GIMAP4/LY75/ADGRG5
	MycKO	CellMarker_Augmented_2021=Cancer Stem cell:Bladder	Adipose tissue	CellMarker_Augmented_2021	K5FvsW5F	Cancer Stem cell:Bladder	10	0.74494	1.85235	0.0013311	0.00342975	0.00163499	2662	tags=50%, list=16%, signal=42%	MUC1/CD24/PROM1/ALDH1A1/KRT5
	MycKO	CellMarker_Augmented_2021=Cancer cell:Blood	Adipose tissue	CellMarker_Augmented_2021	K5FvsW5F	Cancer cell:Blood	15	0.658484	1.81573	0.00177059	0.00438865	0.00209211	2626	tags=53%, list=16%, signal=45%	KLK3/MUC1/CD24/EPCAM/CDH1/KRT8/KRT18/ERBB2
	MycKO	CellMarker_Augmented_2021=Cancer Stem cell:Endometrium	Adipose tissue	CellMarker_Augmented_2021	K5FvsW5F	Cancer Stem cell:Endometrium	85	0.395158	1.606	0.00310768	0.00746874	0.00356042	5834	tags=53%, list=35%, signal=35%	LCN2/CLCA4/LAMC2/PLSCR1/ITGB6/CP/PROM1/CDCP1/TMEM30B/FAM3D/DMBT1/COL17A1/IDO1/SAT1/NT5E/ETV6/NSUN7/SLC28A3/CPA3/WFDC2/MMP7/SERPINB3/FOS/SERPINB1/AGR3/CLIC6/DDX60/ZFP36L1/CCL28/RARRES1/IL33/CFTR/PLAU/ANXA4/OLFM4/AQP5/ITGB8/MMP14/CD74/LY75/SGK1/FOSL2/TMBIM1/TCN2/SOCS3
	MycKO	CellMarker_Augmented_2021=Cancer Stem cell:Skin	Adipose tissue	CellMarker_Augmented_2021	K5FvsW5F	Cancer Stem cell:Skin	93	0.367532	1.51775	0.00639049	0.0141469	0.00674395	5452	tags=53%, list=33%, signal=36%	SALL3/CSRNP3/UNC5D/PLCH1/PROM1/ZBBX/MARK1/TOX3/PTPRT/WNK2/RPRM/ERBB4/LINGO1/MAPK10/AQP4/WFDC2/PLP1/SEMA5B/DNALI1/SOX3/ZIC3/FABP7/CIMAP3/FREM2/TMEM200C/FGFR3/PCDHAC2/TRIM2/BMP7/CRISPLD1/CCDC160/KIF1A/LRRC10B/FOXJ1/TSPAN11/NRXN1/SYT13/MAPK4/CRABP1/FGFR2/DNAI1/CTNND2/CXADR/ID4/HCN4/PCYT1B/LRRN1/PBX1/MSI1
	MycKO	CellMarker_Augmented_2021=Cancer Stem-Like cell:Brain	Adipose tissue	CellMarker_Augmented_2021	K5FvsW5F	Cancer Stem-Like cell:Brain	94	0.351451	1.45255	0.0112775	0.0242858	0.0115773	5701	tags=44%, list=34%, signal=29%	MS4A4A/ACE/VSIG4/LILRB5/PIWIL4/CCRL2/RAMP3/RNASE1/DAB2/LYVE1/SELP/MS4A6A/TNFRSF1B/IRAK3/C1QB/TMEM176A/RNASE6/CPA3/LYZ/KCNE3/C1QC/TMEM176B/TFEC/SELE/CSF2RB/KL/MRC1/SIGLEC1/MMRN1/ETS2/FUT4/STAB1/FGL2/FOLR2/C1QA/CSF1R/VWF/STARD8/GIMAP4/CMKLR1/CD163
	MycKO	CellMarker_Augmented_2021=Cancer Stem cell:Uterus	Adipose tissue	CellMarker_Augmented_2021	K5FvsW5F	Cancer Stem cell:Uterus	94	-0.292118	-1.37385	0.0174752	0.0356052	0.0169733	5475	tags=41%, list=33%, signal=28%	FMOD/ROBO4/MYCT1/AFAP1L1/PARVA/ERG/TEK/BGN/THSD4/PALMD/TANC1/UACA/CD34/LUM/FZD4/HSPG2/COL4A1/TM4SF1/COL12A1/PLSCR4/SH3D19/DLC1/DOCK1/YAP1/CAV2/NTN4/EHD2/CCDC80/COL16A1/LAMA4/CAV1/FBN1/POSTN/NFIB/FAM114A1/ARHGAP29/SRPX2/COL3A1/FSTL1
	MycKO	Disease_Perturbations_from_GEO_down=Breast Cancer C0006142 mouse GSE2528 sample 28	Adipose tissue	Disease_Perturbations_from_GEO_down	K5FvsW5F	Breast Cancer C0006142 mouse GSE2528 sample 28	254	-0.540607	-2.88747	1e-10	1.5537e-09	9.45419e-10	4176	tags=55%, list=25%, signal=42%	BCKDHB/LUM/LTBP4/CYP4B1/ITIH5/HTRA1/ECH1/COL4A2/TUBA1B/COX5B/RPL34/CYP2E1/GAS6/ECE1/GAS1/SMOC1/COL4A1/RETN/SERPINF1/S100A6/AHNAK/COX6A2/HSP90AB1/PHLDA3/TNNT3/PPARG/NDUFAB1/CNIH1/ACLY/LPL/SDHB/SORBS1/SUCLG1/MYL1/LGALS1/GPD2/GPAM/RARRES2/APLP2/GHR/ANXA5/MOCS2/HADHB/ADIG/CYC1/S100A10/MCAM/ETFB/OGDH/MDH2/GINM1/DBI/PCK1/RBP4/BSCL2/SLC25A10/COL6A1/ORM1/ORM2/HP/ANAPC5/UQCRC1/HIBADH/HMGCS1/TSPO/CCDC80/CO…
	MycKO	Disease_Perturbations_from_GEO_down=prostate cancer DOID-10283 human GSE39452 sample 485	Adipose tissue	Disease_Perturbations_from_GEO_down	K5FvsW5F	prostate cancer DOID-10283 human GSE39452 sample 485	304	-0.488887	-2.68624	1e-10	1.5537e-09	9.45419e-10	4362	tags=56%, list=26%, signal=42%	MSANTD3/NEIL2/BRCA2/FEN1/E2F7/DNA2/BUB1/DTL/NEK2/CDC25C/HAUS8/ETNPPL/GMNN/FOXM1/ACOT7/HAUS6/CENPA/FANCI/PLK1/MTFR2/TUBG1/FANCG/BAMBI/NUP35/DLGAP5/MCM3/DDX11/BRCA1/MYBL2/KIF18A/SPC25/E2F8/TTK/CDCA2/TIMM10/NEDD1/NUDT1/GPSM2/CENPK/SMC4/MCM4/ASF1B/CDC20/SMC2/RAD21/PRC1/SPAG5/AURKA/CENPH/PRR11/SACS/KPNA2/MTFP1/PLK4/PARPBP/KIF15/SKA3/CDCA3/DEPDC1/DIAPH3/POC1A/HJURP/GLOD4/NDC80/KIF4A/MCM7/CRK/TROAP/UHRF…
	MycKO	Disease_Perturbations_from_GEO_down=Breast Cancer C0006142 rat GSE1872 sample 63	Adipose tissue	Disease_Perturbations_from_GEO_down	K5FvsW5F	Breast Cancer C0006142 rat GSE1872 sample 63	305	-0.431976	-2.38472	1e-10	1.5537e-09	9.45419e-10	4149	tags=44%, list=25%, signal=34%	LTBP4/COPG2/TUBB4B/CKM/MYL6/COL4A2/CDC42/MGST1/MYL11/SGCG/ECE1/GLUD1/COX8A/G0S2/AQP1/CSAD/CSRP1/PPP2CA/GYPC/ATP1A2/AHNAK/HSP90AB1/ANGPTL4/TNNI2/CD36/PODN/ENPP2/FABP4/PPARG/TSPAN12/ACLY/ATF5/LPL/CALM1/S100B/SUCLG1/MYL1/LGALS1/PRSS23/TNNC2/RARRES2/EEF2/AKR1B1/APLP2/GHR/HADHB/ADIG/PRKAR2B/CPA1/HADHA/MCAM/ETFB/REEP5/OGDH/AQP7/CYB561A3/DBI/PCK1/RBP4/CD79B/DGAT2/EID1/VIM/CYB5R3/TSPO/EHD2/CCDC80/MYO1C/S…
	MycKO	Disease_Perturbations_from_GEO_down=papillary thyroid carcinoma DOID-3969 human GSE54958 sample 653	Adipose tissue	Disease_Perturbations_from_GEO_down	K5FvsW5F	papillary thyroid carcinoma DOID-3969 human GSE54958 sample 653	137	0.545189	2.37064	1e-10	1.5537e-09	9.45419e-10	4096	tags=57%, list=24%, signal=43%	CT45A3/CT45A6/CT45A1/CT45A2/FHL1/MRGPRX3/TMOD1/SLC9B1/FAM90A1/TAS2R39/KRTAP9-9/KRTAP9-8/KRTAP4-4/KRTAP4-5/KRTAP4-2/KRTAP10-4/KRTAP4-11/KRTAP4-8/KRTAP4-9/PROK2/MPPED2/GHSR/OR5H1/OR5H14/OR5H15/LAPTM5/OR4C46/TAS2R40/OR4C13/SPDYE1/SPDYE5/SPDYE6/DEFA3/LRP1B/ISM1/TNFSF8/TBX22/IL7R/DPP6/DEFB105A/IPCEF1/DEFB108B/DEFB104B/CD69/HLF/CCL19/RGS13/NR4A1/EGR2/TFCP2L1/CNTNAP3B/AQP4/MT1G/WFDC2/RGS1/SERPINB3/G6PC2…
	MycKO	Disease_Perturbations_from_GEO_down=Synovial sarcoma C0039101 mouse GSE6461 sample 22	Adipose tissue	Disease_Perturbations_from_GEO_down	K5FvsW5F	Synovial sarcoma C0039101 mouse GSE6461 sample 22	219	-0.432281	-2.28948	1e-10	1.5537e-09	9.45419e-10	5294	tags=58%, list=32%, signal=41%	MYBPC1/COX5A/NDUFS6/HK2/TMEM38A/TMOD4/CISD1/NDUFC1/MREG/HSPB7/NDUFA5/NDUFS2/PYGM/UQCR10/UQCRH/MYH1/ACTN3/NDUFB8/AK1/HRC/ATP2A1/VDAC3/MRPL42/MB/TWF2/UQCRQ/NDUFB2/MBNL1/CHCHD2/PVALB/APOBEC2/YBX3/SLC25A3/UNC45B/CKM/MPC2/ECH1/COX5B/CYCS/CYP2E1/MYL11/TRIM54/G0S2/EEF1A2/PPP1R3C/DNAJC15/PSMD6/ATP1A2/RTN2/COX6A2/ACADL/TNNI2/CD36/TNNT3/MYBPC2/FABP4/NDUFAB1/PKIA/NDUFA8/MYL2/TPM2/PFKM/SDHB/TCAP/SUCLG1/ACTC1…
	MycKO	Disease_Perturbations_from_GEO_down=nasopharynx carcinoma DOID-9261 human GSE12452 sample 777	Adipose tissue	Disease_Perturbations_from_GEO_down	K5FvsW5F	nasopharynx carcinoma DOID-9261 human GSE12452 sample 777	323	0.47076	2.27277	1e-10	1.5537e-09	9.45419e-10	4643	tags=56%, list=28%, signal=41%	CHL1/EYA1/PLEKHS1/MAL2/NR4A2/MUC1/CES1/ZDHHC11/IQCD/CATSPERD/SLC44A4/VPS37B/SPATA18/CD55/LCN2/ZMYND12/TMC4/CLCA4/MUC4/SPA17/SLC22A16/RIBC2/ELL3/LRRC46/FANK1/ASS1/ELF3/SMIM22/MS4A8/TNFRSF21/CCDC74B/PROM1/CLDN7/MLPH/FAM3B/CFAP45/TJP3/ZNF750/SCEL/FAM3D/TSGA10/CYP4X1/ZBBX/GABRP/CDS1/CLIC3/RHCG/ZMYND10/VPREB3/LTF/RIIAD1/TMC5/CLDN3/ERICH5/MAL/TOX3/RBM24/GGT6/ATP1B1/FAM81B/TMPRSS4/PACRG/CD52/AKR1B10/CXX…
	MycKO	Disease_Perturbations_from_GEO_down=nasopharynx carcinoma DOID-9261 human GSE12452 sample 775	Adipose tissue	Disease_Perturbations_from_GEO_down	K5FvsW5F	nasopharynx carcinoma DOID-9261 human GSE12452 sample 775	271	0.471957	2.24405	1e-10	1.5537e-09	9.45419e-10	4825	tags=58%, list=29%, signal=42%	CHL1/EYA1/PLEKHS1/NR4A2/MUC1/CES1/IQCD/CATSPERD/SPATA18/CD55/LCN2/ZMYND12/TMC4/CLCA4/MUC4/SPA17/SLC22A16/RIBC2/ELL3/LRRC46/FANK1/ELF3/SMIM22/MS4A8/CP/TNFRSF21/CCDC74B/PDZK1IP1/PROM1/MLPH/FAM3B/CFAP45/CH25H/ZNF750/SCEL/FAM3D/TSGA10/CYP4X1/ZBBX/GABRP/CLIC3/RHCG/ZMYND10/VPREB3/LTF/RIIAD1/TMC5/CLDN3/ERICH5/MAL/RBM24/GGT6/FAM81B/TMPRSS4/PACRG/AKR1B10/ALDH1A3/RBM20/ALDH1A1/MUC20/MRAP2/ERICH3/MORN5/NQO1…
	MycKO	Disease_Perturbations_from_GEO_down=diffuse large B-cell lymphoma DOID-0050745 mouse GSE6136 sample 686	Adipose tissue	Disease_Perturbations_from_GEO_down	K5FvsW5F	diffuse large B-cell lymphoma DOID-0050745 mouse GSE6136 sample 686	308	-0.399621	-2.21151	1e-10	1.5537e-09	9.45419e-10	5348	tags=53%, list=32%, signal=37%	ANP32B/PSMB4/PSMA2/PRELID1/TOPBP1/COX5A/EIF4H/HNRNPAB/PSMB6/HELLS/ERH/PSMC2/MRPL18/COX6A1/CISD1/AKR1A1/NDUFC1/PSMC3/OSTC/BANF1/UQCRH/RAD23B/TCP1/RRM2/NONO/DNAJC9/NDUFB8/RPL4/GDI2/SSR3/HSP90B1/VDAC3/EMG1/TNFRSF13B/RPS2/NOP58/CHCHD2/AHCY/YBX3/SLC25A3/EIF5A/FEN1/MRPL45/HNRNPA1/PCBP1/CFL1/POU2AF1/FABP5/TUBA1B/COX5B/CYCS/TFDP1/MCTS1/NHP2/RRS1/POLR2L/NFKB1/RPN1/EIF4A1/PSMD6/UBE2E1/CACYBP/MRPS15/IMPDH2/…
	MycKO	Disease_Perturbations_from_GEO_down=multiple myeloma DOID-9538 human GSE36474 sample 707	Adipose tissue	Disease_Perturbations_from_GEO_down	K5FvsW5F	multiple myeloma DOID-9538 human GSE36474 sample 707	288	-0.405823	-2.20911	1e-10	1.5537e-09	9.45419e-10	4318	tags=52%, list=26%, signal=40%	BRCA2/EIF5A/FEN1/TFPI2/NEURL1B/POLA1/DNA2/PCDH19/DTL/NEK2/FABP5/GMNN/FOXM1/CENPA/FANCI/PLK1/MTFR2/FANCG/COL8A2/DLGAP5/MCM3/BRCA1/MYBL2/KIF18A/TNC/SPC25/E2F8/TTK/CDCA2/GPSM2/KIF18B/CENPK/SKA1/SMC4/MCM4/ASF1B/ZFPM2/CDC20/TRIM59/SMC2/PRC1/SPAG5/AURKA/CENPH/PRR11/KPNA2/ACTC1/PLK4/KIF15/BARD1/SKA3/CDCA3/DEPDC1/POC1A/HJURP/NDC80/KIF4A/MCM7/SAC3D1/UHRF1/INHBB/CCNB1/STIL/FBXO5/EZH2/KIF11/IGFBP2/RCAN1/HSD…
	MycKO	Disease_Perturbations_from_GEO_down=diffuse large B-cell lymphoma DOID-0050745 mouse GSE6136 sample 687	Adipose tissue	Disease_Perturbations_from_GEO_down	K5FvsW5F	diffuse large B-cell lymphoma DOID-0050745 mouse GSE6136 sample 687	280	-0.4026	-2.18033	1e-10	1.5537e-09	9.45419e-10	5348	tags=53%, list=32%, signal=37%	ANP32B/APRT/PSMB4/PA2G4/PRELID1/TOPBP1/COX5A/MYBBP1A/EIF4H/HNRNPAB/PSMB6/HELLS/ERH/PSMC2/COX6A1/AKR1A1/PSMC3/RAD23B/TCP1/RRM2/NONO/DNAJC9/NDUFB8/GDI2/SSR3/EMG1/TNFRSF13B/RPS2/FKBP1A/NOP58/CHCHD2/AHCY/YBX3/SLC25A3/EIF5A/FEN1/MRPL45/PCBP1/CFL1/POU2AF1/TUBA1B/CYCS/TFDP1/MCTS1/NHP2/RRS1/POLR2L/NFKB1/EIF4A1/PSMD6/UBE2E1/IMPDH2/PSME2/POMP/NUTF2/DDX1/HSP90AB1/CLNS1A/C1QBP/PDAP1/SRP14/PPP2R1A/FAM136A/MCM…
	MycKO	Disease_Perturbations_from_GEO_down=nasopharynx carcinoma DOID-9261 human GSE12452 sample 774	Adipose tissue	Disease_Perturbations_from_GEO_down	K5FvsW5F	nasopharynx carcinoma DOID-9261 human GSE12452 sample 774	271	0.455762	2.16704	1e-10	1.5537e-09	9.45419e-10	4333	tags=51%, list=26%, signal=38%	CHL1/PLEKHS1/NR4A2/MUC1/CES1/IQCD/CATSPERD/VPS37B/SPATA18/CD55/LCN2/ZMYND12/CLCA4/MUC4/SPA17/SLC22A16/ELL3/LRRC46/FANK1/ASS1/ELF3/SMIM22/MS4A8/CP/CCDC74B/PDZK1IP1/PROM1/CLDN7/MLPH/FAM3B/CFAP45/CH25H/TJP3/ZNF750/SCEL/FAM3D/TSGA10/CYP4X1/ZBBX/GABRP/CLIC3/RHCG/ZMYND10/VPREB3/LTF/TMC5/NUCB2/CLDN3/MAL/RBM24/FAM81B/TMPRSS4/PACRG/CD52/CXXC5/ALDH1A3/SGMS2/ALDH1A1/MUC20/ERICH3/MORN5/NQO1/CCDC81/TEKT1/CLDN…
	MycKO	Disease_Perturbations_from_GEO_down=nasopharynx carcinoma DOID-9261 human GSE12452 sample 776	Adipose tissue	Disease_Perturbations_from_GEO_down	K5FvsW5F	nasopharynx carcinoma DOID-9261 human GSE12452 sample 776	288	0.452679	2.15927	1e-10	1.5537e-09	9.45419e-10	4670	tags=53%, list=28%, signal=39%	CHL1/PLEKHS1/NR4A2/MUC1/CES1/IQCD/CATSPERD/VPS37B/SPATA18/CD55/LCN2/ZMYND12/CLCA4/MUC4/SPA17/SLC22A16/ELL3/LRRC46/FANK1/ASS1/ELF3/SMIM22/MS4A8/CCDC74B/PDZK1IP1/PROM1/CLDN7/FAM3B/CFAP45/TJP3/ZNF750/SCEL/FAM3D/CYP4X1/ZBBX/GABRP/CLIC3/RHCG/ZMYND10/VPREB3/LTF/RIIAD1/TMC5/NUCB2/CLDN3/ERICH5/MAL/RBM24/GGT6/ATP1B1/FAM81B/TMPRSS4/PACRG/CXXC5/ALDH1A3/KRT18/SGMS2/ALDH1A1/MUC20/ERICH3/MORN5/ARMC2/NQO1/CCDC8…
	MycKO	Disease_Perturbations_from_GEO_down=renal cell carcinoma DOID-4450 human GSE38424 sample 664	Adipose tissue	Disease_Perturbations_from_GEO_down	K5FvsW5F	renal cell carcinoma DOID-4450 human GSE38424 sample 664	268	-0.393375	-2.12961	1e-10	1.5537e-09	9.45419e-10	3776	tags=40%, list=23%, signal=31%	ATP6V0A2/FLOT2/COL8A2/PHB1/A2M/MRPL34/MCM3/BCKDHA/GPR68/PDXP/DCTPP1/CYP27A1/ALG6/CWC27/NDUFA8/GALK1/FAM136A/CPNE3/POLD1/METTL5/UROD/GPC4/DEXI/CETN2/SLC39A1/SLC1A3/COMMD1/PEPD/MFSD3/NDUFB6/PDE3B/NUP107/TMEM14C/TST/PAFAH2/TIMELESS/PTPMT1/PLOD1/AKR1B1/OCSTAMP/MCEE/DPYSL2/RNPEP/PRKCA/MIS18BP1/REEP5/HAGH/CYB561A3/MGST3/BSCL2/RABEPK/KIF22/DERA/PRDX4/HIBADH/TTC27/SDC2/CRYZ/SKIC3/MAN1B1/DHCR24/NPRL2/APEX…
	MycKO	Disease_Perturbations_from_GEO_down=Cancer of the testis C0153594 human GSE1818 sample 246	Adipose tissue	Disease_Perturbations_from_GEO_down	K5FvsW5F	Cancer of the testis C0153594 human GSE1818 sample 246	325	0.411688	1.9913	1.49889e-10	2.24566e-09	1.36647e-09	4101	tags=42%, list=24%, signal=32%	ADAM30/TMCO5A/SPAM1/CMTM2/MS4A14/CPXCR1/CRISP2/ADAD1/TEX14/ATP8B3/LYZL2/NRIP3/ROPN1/GK2/TCP11/YBX2/SLCO6A1/ACTL7A/SYCP1/LDHC/TNP2/SLC2A5/MAEL/GTSF1/CLGN/ZMYND12/ADAM32/ADAM20/PPP3R2/HSPB9/TSSK2/RIMBP3/TCFL5/ACRV1/NKX3-1/TIMD4/HMGB4/TUBA3D/PRM2/EID3/DNAJB8/SLC22A16/RIBC2/TNP1/FANK1/DYRK3/RMND5B/BEX1/SLC26A8/HEMGN/MORN3/CSTL1/KCTD19/CCNA1/BCL2L14/JAKMIP1/CCNO/MS4A5/SPACA3/ZBBX/STAG3/PTGDS/NXF3/SLCO…
	MycKO	Disease_Perturbations_from_GEO_down=nasopharynx carcinoma DOID-9261 human GSE12452 sample 778	Adipose tissue	Disease_Perturbations_from_GEO_down	K5FvsW5F	nasopharynx carcinoma DOID-9261 human GSE12452 sample 778	274	0.422629	2.01061	1.69888e-10	2.50064e-09	1.52162e-09	4424	tags=50%, list=26%, signal=37%	TRAT1/CXCL6/PLEKHS1/MUC1/CES1/IQCD/CATSPERD/VPS37B/CD55/LCN2/ZMYND12/BCL2A1/CLCA4/MUC4/SPA17/SLC22A16/RIBC2/ELL3/LRRC46/FANK1/ELF3/MS4A8/CTSE/CCDC74B/PDZK1IP1/FAM3B/CFAP45/CH25H/ZNF750/SCEL/FAM3D/CYP4X1/ZBBX/GABRP/LAPTM5/CLIC3/RHCG/ZMYND10/VPREB3/LTF/TMC5/BEX4/MAL/MPEG1/RBM24/FAM81B/TMPRSS4/CD52/IL7R/ALDH1A3/ERICH3/MORN5/ARMC2/NQO1/CCDC81/TEKT1/CLDN23/EMB/KLRB1/SMAGP/CYP1B1/STAP1/IRF8/ZNF185/FAM2…
	MycKO	Disease_Perturbations_from_GEO_down=ductal carcinoma in situ DOID-0060074 human GSE21422 sample 605	Adipose tissue	Disease_Perturbations_from_GEO_down	K5FvsW5F	ductal carcinoma in situ DOID-0060074 human GSE21422 sample 605	252	-0.379455	-2.03212	3.28137e-10	4.58845e-09	2.79205e-09	4322	tags=37%, list=26%, signal=28%	SGCE/SLC25A3/GNG11/SEMA3G/ACO1/OGN/COL4A2/MGST1/RPL34/MATN2/GAS1/G0S2/AQP1/AMOTL2/A2M/SERPINF1/GYPC/S100A6/HSP90AB1/CD36/ENPP2/FABP4/PPARG/TOMM7/PIK3R1/EIF3L/LPL/PLSCR4/VPS51/ABCA8/SORBS1/LGALS1/PHB2/MFAP4/GPAM/RARRES2/EEF2/S100A4/GHR/UBA2/CD81/PRKAR2B/CAV2/S100A10/FAM13A/TIMP4/DPYSL2/PCK1/RBP4/EEF1G/DGAT2/VIM/CYB5R3/CIDEC/ECHDC3/CYBRD1/CFD/ECM2/AOC3/PPP1R1A/MMD/CAV1/PPA1/COL15A1/FBN1/NR3C1/DPT/R…
	MycKO	Disease_Perturbations_from_GEO_down=diffuse large B-cell lymphoma DOID-0050745 mouse GSE6136 sample 688	Adipose tissue	Disease_Perturbations_from_GEO_down	K5FvsW5F	diffuse large B-cell lymphoma DOID-0050745 mouse GSE6136 sample 688	254	-0.367879	-1.9649	7.36952e-10	9.81433e-09	5.97196e-09	4377	tags=42%, list=26%, signal=32%	CHCHD2/AHCY/YBX3/SLC25A3/EIF5A/FEN1/MRPL45/PCBP1/CFL1/CFDP1/TUBA1B/GMNN/CYCS/TFDP1/RRS1/POLR2L/NFKB1/EIF4A1/UBE2E1/CACYBP/IMPDH2/MCM3/PSME2/NUTF2/DDX1/HSP90AB1/C1QBP/NDUFAB1/PDAP1/SMC4/FAM136A/MCM4/RBBP4/CALM1/MCM6/CHORDC1/RPL22L1/HNRNPA2B1/IPO7/KPNA2/ACTG1/PPID/PHB2/SRM/TRA2B/IDI1/PKM/NOP56/MCM7/MRFAP1/LYAR/EZH2/PSMA4/UBA2/FAM162A/BCAR3/CYC1/PCNA/GAPDH/SERBP1/BIRC5/MDH2/PAICS/CCT2/DBI/SSRP1/EEF1…
	MycKO	Disease_Perturbations_from_GEO_down=esophagus squamous cell carcinoma DOID-3748 human GSE63941 sample 658	Adipose tissue	Disease_Perturbations_from_GEO_down	K5FvsW5F	esophagus squamous cell carcinoma DOID-3748 human GSE63941 sample 658	356	-0.328903	-1.84998	1.13103e-09	1.4599e-08	8.88341e-09	4516	tags=40%, list=27%, signal=30%	UQCRQ/TUBA1A/MFSD1/ANTXR1/NCOA4/PCDH18/SKP1/VCAN/GNG11/ACVR1/TFPI2/LAMC1/ZMAT3/NDUFS5/EFEMP2/ACO1/AIDA/LUZP6/TXNDC15/NCKAP1/LUM/WNT5A/ITGB1/HTRA1/GBE1/MYL6/MGST1/SMURF2/SPCS1/SH3BGRL/FLRT2/LASP1/COL4A1/POLR2L/PPP1R3C/LBH/S100A6/CKAP4/PEA15/NPTN/AK3/ASPH/ATP6V1E1/TFPI/FHL2/IGFBP5/LAPTM4A/SRP14/KDELR3/DEGS1/UBQLN2/PLSCR4/TPM2/ZFPM2/CALD1/CAPN2/ACTG1/ARPC1B/LGALS1/SLC16A4/CTHRC1/PRSS23/PLOD2/RARRES2…
	MycKO	Disease_Perturbations_from_GEO_down=papillary thyroid carcinoma DOID-3969 human GSE54958 sample 652	Adipose tissue	Disease_Perturbations_from_GEO_down	K5FvsW5F	papillary thyroid carcinoma DOID-3969 human GSE54958 sample 652	107	0.527544	2.22396	1.48955e-09	1.86527e-08	1.13501e-08	3828	tags=55%, list=23%, signal=43%	CT45A3/CT45A6/CT45A1/CT45A2/MRGPRX3/CD5L/FAM90A1/TAS2R39/KRTAP9-9/KRTAP9-8/KRTAP4-4/KRTAP4-5/KRTAP4-2/KRTAP10-4/KRTAP4-11/KRTAP4-8/KRTAP2-3/KRTAP4-9/PROK2/GHSR/OPN5/OR5H1/OR5H14/OR5H15/OR4C46/TAS2R40/OR4C13/SPDYE1/SPDYE5/SPDYE6/SPDYE2B/DEFA3/CD52/DEFB105A/DEFB108B/DEFB104B/CLEC1B/CD69/CCL19/RGS13/NR4A1/EGR2/IER3/LYZ/SERPINB3/G6PC2/OR6K2/TFAP2D/OR13F1/OR8B12/OR2T5/OR5K3/ERVFRD-1/FOS/EGR1/OR10K1/TM…
	MycKO	Disease_Perturbations_from_GEO_down=esophagus squamous cell carcinoma DOID-3748 human GSE63941 sample 659	Adipose tissue	Disease_Perturbations_from_GEO_down	K5FvsW5F	esophagus squamous cell carcinoma DOID-3748 human GSE63941 sample 659	336	-0.311679	-1.74388	1.09107e-07	1.13014e-06	6.87681e-07	4510	tags=40%, list=27%, signal=30%	TUBA1A/MFSD1/ANTXR1/ASNSD1/NCOA4/PCDH18/VCAN/GNG11/ACVR1/TFPI2/LAMC1/ZMAT3/NDUFS5/EFEMP2/ACO1/AIDA/LUZP6/WIPI1/NCKAP1/LUM/WNT5A/ITGB1/HTRA1/GBE1/MGST1/SMURF2/CORO1C/SPCS1/SH3BGRL/FLRT2/LASP1/PPP1R3C/LBH/S100A6/CKAP4/PEA15/NPTN/AK3/ASPH/ATP6V1E1/EDIL3/TFPI/FHL2/IGFBP5/LAPTM4A/DEGS1/UBQLN2/TPM2/ZFPM2/CALD1/CAPN2/ACTG1/SLC16A4/CTHRC1/PLOD2/RARRES2/BLOC1S5/TNFRSF11B/TMEM14C/SYNC/S100A4/VCL/MRFAP1/AKR…
	MycKO	Disease_Perturbations_from_GEO_down=breast adenocarcinoma DOID-3458 human GSE61304 sample 1071	Adipose tissue	Disease_Perturbations_from_GEO_down	K5FvsW5F	breast adenocarcinoma DOID-3458 human GSE61304 sample 1071	232	0.405715	1.90119	1.18537e-07	1.21284e-06	7.38005e-07	5201	tags=48%, list=31%, signal=34%	CXCL6/SEL1L2/NRTN/ROPN1/ROPN1B/TMEM132C/SLAIN1/HSD17B2/CLCA4/CAPZA3/LAMC2/RASL10A/RNF186/SLC13A2/ELF5/C1QTNF4/PLD5/KRTAP4-4/KRTAP4-2/PROM1/FAM3B/DSC1/EDN3/PIK3C2G/POU3F3/FAM3D/ISX/RNF128/GABRP/FSTL5/LTF/FREM1/SAMD5/CLDN8/ISM1/SOSTDC1/SPHKAP/RYR3/SLCO1A2/TMED6/COL17A1/CYP24A1/LYVE1/HEPACAM/MAP7D2/AFP/IL22RA2/EGF/MAGEB6/IRX1/DAPL1/ZCCHC12/FGFBP1/TENM2/SLC26A3/TBC1D8/SLITRK5/SPINK5/PCDHA3/OTOGL/KRT1…
	MycKO	Disease_Perturbations_from_GEO_down=invasive ductal carcinoma DOID-3008 human GSE21422 sample 606	Adipose tissue	Disease_Perturbations_from_GEO_down	K5FvsW5F	invasive ductal carcinoma DOID-3008 human GSE21422 sample 606	252	-0.332375	-1.77999	3.95949e-07	3.69113e-06	2.24603e-06	4312	tags=34%, list=26%, signal=26%	SLC25A3/GNG11/LAMC1/SEMA3G/OGN/LUM/HTRA1/GBE1/MYL6/COL4A2/FABP5/MGST1/RPL34/MATN2/GAS1/G0S2/AQP1/CSRP1/A2M/SERPINF1/GYPC/S100A6/CD36/ENPP2/FABP4/TOMM7/PIK3R1/EIF3L/LPL/PLSCR4/SORBS1/LGALS1/PHB2/MFAP4/GPAM/RARRES2/EEF2/S100A4/GHR/UBA2/CD81/PRKAR2B/CAV2/S100A10/TIMP4/DPYSL2/PCK1/RBP4/DGAT2/VIM/CYB5R3/CCDC80/CIDEC/ECHDC3/CYBRD1/SPARC/CFD/AOC3/PPP1R1A/MMD/CAV1/COL6A3/COL15A1/FBN1/NR3C1/DPT/CCNG1/MGLL…
	MycKO	Disease_Perturbations_from_GEO_down=acute myeloid leukemia DOID-9119 human GSE9476 sample 782	Adipose tissue	Disease_Perturbations_from_GEO_down	K5FvsW5F	acute myeloid leukemia DOID-9119 human GSE9476 sample 782	356	0.338377	1.64489	3.25295e-06	2.64973e-05	1.61235e-05	3033	tags=27%, list=18%, signal=23%	STAT4/TRAT1/LCK/ZAP70/ICOS/PLCL2/NR4A2/TREM1/CD3E/BCL11B/KLRC1/TGIF1/SKAP1/ARL4C/LEF1/CD55/LCN2/CTSS/DYNLT1/BCL2A1/CLEC7A/FCGR3A/MMP8/PITPNC1/FPR1/EEIG1/GFI1B/CTSE/CD8A/PADI4/CD24/SGPP1/GZMB/EPCAM/MAST3/CTSH/GZMK/CD3G/ISG20/ADD2/CLIC3/TPD52/CDH1/VPREB3/SERPINB9/LTF/CA2/PKLR/CD3D/XK/AQP9/MBOAT2/F5/MAL/TBC1D9/NRGN/CD52/IL7R/ARG1/FCER1A/FPR2/ALDH1A1/ITK/IL2RB/IPCEF1/RUNX3/KLRB1/RAB20/CYP1B1/KCNH2/PV…
	MycKO	Disease_Perturbations_from_GEO_down=skin squamous cell carcinoma DOID-3151 human GSE2503 sample 627	Adipose tissue	Disease_Perturbations_from_GEO_down	K5FvsW5F	skin squamous cell carcinoma DOID-3151 human GSE2503 sample 627	301	-0.307103	-1.68786	3.61181e-06	2.88601e-05	1.75612e-05	4996	tags=38%, list=30%, signal=27%	HSD17B10/EEF1D/KRT10/UQCRH/RPL36A/MYH1/CRYAB/RPL12/RPL4/CST6/ATP2A1/NDUFB4/ARMCX6/MB/GTF3A/UQCRQ/RPS2/TUBA1A/NDUFB2/MKNK2/NCOA4/CHCHD2/SKP1/UQCR11/ACO1/HMGCL/CKM/MPC2/COX5B/RPL34/SPCS1/MYL11/PPP1R3C/A2M/PSMG2/S100A6/NPTN/CCNI/TNNI2/MYBPC2/FABP4/DEGS1/PRDX2/TOMM7/EIF3L/PFKM/VPS51/CILP/SUCLG1/ACTC1/MYL1/LGALS1/PHB2/TNNC2/NDUFB6/PGRMC1/EEF2/SMPX/TST/S100A4/HADHB/CYC1/ETFA/PARK7/DPYSL2/REEP5/CCT4/TPM…
	MycKO	Disease_Perturbations_from_GEO_down=colon cancer DOID-219 mouse GSE63032 sample 662	Adipose tissue	Disease_Perturbations_from_GEO_down	K5FvsW5F	colon cancer DOID-219 mouse GSE63032 sample 662	280	-0.302498	-1.63821	1.17893e-05	8.75331e-05	5.32633e-05	4196	tags=37%, list=25%, signal=28%	ADORA1/HOMER1/LUM/KY/LTBP4/WNT5A/MICAL2/ITIH5/HTRA1/RAB40B/MYL11/SNRPN/CALM3/MAP7D1/SERPINF1/ADK/METTL21C/CACNA2D1/IGFBP5/MYL3/LRTM1/COL12A1/PKIA/NDUFV3/MYOZ3/KCNAB1/POPDC2/MTFP1/ACTC1/MYL1/TRAK1/TMX2/LGALS1/TRIM35/PKM/SMPDL3B/MSRB3/NQO2/GHR/MAN2A2/COQ7/PTPRS/GRB14/CYC1/WLS/DCBLD2/NARF/CIB2/FSD2/FITM1/KERA/STAC3/PRKAG3/PALLD/SFRP2/COL6A1/UQCRC1/SSPN/NREP/CDK19/NKAIN1/LRRC39/COA5/FAM131A/SLC25A11/…
	MycKO	Disease_Perturbations_from_GEO_down=Carcinoma, Hepatocellular C0019204 mouse GSE2127 sample 300	Adipose tissue	Disease_Perturbations_from_GEO_down	K5FvsW5F	Carcinoma, Hepatocellular C0019204 mouse GSE2127 sample 300	215	-0.320646	-1.69158	1.57637e-05	0.000110215	6.7065e-05	3712	tags=34%, list=22%, signal=27%	KHK/SERPINF1/FAH/OTC/ADK/TMEM205/CYP27A1/ADTRP/ALDH6A1/TTPA/VTN/SLC2A2/C9/SDHB/SCO2/OAZ1/ADH4/PGRMC1/GHR/IGFBP2/HSD3B7/CYC1/ETFA/COL18A1/HAGH/PAICS/CYP7A1/SLC22A7/RBP4/EI24/ENPEP/ORM1/UQCRC1/NME2/TLCD2/HIBADH/ABCB11/C8A/C8B/ECI1/PXMP2/CMBL/ACSM1/CEPT1/SCP2/ACSS2/PECR/EBPL/RETSAT/GCDH/IDH1/HADH/IGFALS/ACADVL/ECHS1/AGT/GSTZ1/ACAA2/SARDH/ALDH2/MSRA/ACSL1/SDR42E1/ACADM/NDRG2/NUDT7/QDPR/ACAT1/HSD17B4/…
	MycKO	Disease_Perturbations_from_GEO_down=acute myeloid leukemia DOID-9119 human GSE9476 sample 783	Adipose tissue	Disease_Perturbations_from_GEO_down	K5FvsW5F	acute myeloid leukemia DOID-9119 human GSE9476 sample 783	374	0.323694	1.58186	3.30679e-05	0.000213415	0.000129862	5136	tags=41%, list=31%, signal=29%	STAT4/LCK/FCGR2A/PADI2/ZAP70/DPEP3/TNFRSF10C/TREM1/PXN/HPSE/AGO4/BCL11B/KLRC1/PIM2/CLEC4E/TCF7/STX3/LCN2/BCL2A1/APPL2/FCGR3A/FCGR3B/CSF3R/FPR1/ADAR/CD8A/GZMB/GK/MAST3/TRANK1/GRK5/GZMK/ISG20/LTF/CA2/CD3D/DEFA3/DEFA4/AQP9/GBP2/F5/MAL/F2RL1/CXCR2/IL7R/ARG1/NEDD9/TREML2/FPR2/ALDH1A1/RSAD2/ITK/IL2RB/IPCEF1/REPS2/KLRB1/RAB20/IFIT3/TUBB1/PVRIG/PLEKHA1/CYP4F2/WBP2/CRISPLD2/XPO6/NFE2/PSTPIP1/SECTM1/CCNJL/…
	MycKO	Disease_Perturbations_from_GEO_down=prostate cancer DOID-10283 human GSE3868 sample 638	Adipose tissue	Disease_Perturbations_from_GEO_down	K5FvsW5F	prostate cancer DOID-10283 human GSE3868 sample 638	295	-0.289669	-1.59052	4.87626e-05	0.000294329	0.000179098	4354	tags=35%, list=26%, signal=27%	YBX3/BSG/MXRA8/SLC25A3/TFPI2/LAMC1/EFEMP2/NCKAP1/HTRA1/GBE1/MYL6/COL4A2/P4HA2/MATN2/GAS1/AMOTL2/COL4A1/CSRP1/PPP1R3C/A2M/LBH/SERPINF1/S100A6/PFKP/NPTN/MEIS1/CCNI/P4HA1/ABCC1/FHL2/IGFBP5/LAPTM4A/CNIH1/NID1/VTN/PDGFD/COL14A1/ACTG1/CPNE1/MFAP4/EEF2/TNFRSF11B/VCL/HGF/CDH11/CNTNAP1/MYH10/IGFBP2/CD81/PCOLCE/COL18A1/DPYSL2/TOP2B/RPN2/FZD7/TPM1/LEPROT/DBI/DDB1/EEF1G/PALLD/COL6A1/PRDX4/CYB5R3/SDC2/LSM1/CO…
	MycKO	Disease_Perturbations_from_GEO_down=Breast Cancer C0006142 human GSE1379 sample 392	Adipose tissue	Disease_Perturbations_from_GEO_down	K5FvsW5F	Breast Cancer C0006142 human GSE1379 sample 392	240	0.350137	1.64422	7.45054e-05	0.000431104	0.000262324	5110	tags=47%, list=30%, signal=33%	NRBP2/MAL2/NDST4/CACNA1D/MAEL/ZMYND12/RAB3B/TEKT3/RNF183/TDO2/CCDC74A/CCDC74B/MYO5C/PLEKHG4/PROM1/EDN3/GJB1/RNF128/GABRP/ABCC8/RGN/SRD5A2/GFRA1/FAM184B/MIA/HOOK1/KIF12/FAM83H/LRP2/NCAM1/SLC1A1/GLDC/SLC7A11/MAP7D2/LAMP5/SARM1/MYT1L/SFN/NDST3/ZNF185/HOXB2/ENPP5/FZD6/KRT17/STC1/MUC15/PDZK1/CITED1/ZNF385B/TMEM139/SYTL4/PEG3/ST6GALNAC2/CALML3/SERPINB5/SLC1A4/ITGB4/GNG12/WFDC2/GRAMD1C/SPAG6/PEX5L/UBXN1…
	MycKO	Disease_Perturbations_from_GEO_down=Cancer of prostate C0376358 human GSE3868 sample 135	Adipose tissue	Disease_Perturbations_from_GEO_down	K5FvsW5F	Cancer of prostate C0376358 human GSE3868 sample 135	316	-0.273799	-1.51876	8.47112e-05	0.000482078	0.000293341	3812	tags=34%, list=23%, signal=27%	YBX3/BSG/MXRA8/SKP1/SLC25A3/LAMC1/NCKAP1/LUM/HTRA1/GBE1/P4HA2/MATN2/YIF1A/AMOTL2/COL4A1/CSRP1/A2M/LBH/BACE2/S100A6/CKAP4/NPTN/MEIS1/CCNI/P4HA1/ABCC1/JAG1/FHL2/LAPTM4A/CNIH1/KDELR3/TOMM7/VTN/CYFIP1/COL14A1/ACTG1/ARPC1B/OAZ1/MFAP4/EEF2/TNFRSF11B/VCL/HGF/CDH11/MYH10/ANXA5/IGFBP2/CAPZA1/HADHB/CD81/PCOLCE/COL18A1/DPYSL2/TOP2B/RPN2/FZD7/TMED9/TPM1/DBI/DDB1/EEF1G/ITGBL1/COL6A1/VLDLR/CYB5R3/SDC2/LSM1/MYO…
	MycKO	Disease_Perturbations_from_GEO_down=adenosquamous cell lung carcinoma DOID-4829 human GSE51852 sample 731	Adipose tissue	Disease_Perturbations_from_GEO_down	K5FvsW5F	adenosquamous cell lung carcinoma DOID-4829 human GSE51852 sample 731	243	0.336773	1.58602	0.000176156	0.000941369	0.000572817	3630	tags=31%, list=22%, signal=25%	CT45A5/CT45A1/LCK/TNFRSF10D/P2RX7/HDC/NR4A2/TREM1/CMTM2/CES1/WNT3A/FHL1/CCDC178/CD5L/GLDN/TMOD1/PDE1C/BST1/SH3GL2/TBC1D25/CCRL2/CH25H/PROK2/NUTM2A/CSF3/NXF3/MYCBPAP/PNMT/DEFA3/DEFA4/HBEGF/MAL/SOSTDC1/SAXO4/ARG1/FPR2/RSPO2/CYP4F12/GPX3/VIPR1/RNF182/PRAM1/MYZAP/PPP1R15A/TMT1A/IRF8/AVPR2/SELP/ART4/NDRG4/IL1B/NR4A1/PHACTR3/HPCAL1/CD300C/CA4/SLC30A4/ACRBP/MCEMP1/OLAH/SPAG6/ITGAL/ITLN1/TBX21/SULT1A1/SE…
	MycKO	Disease_Perturbations_from_GEO_down=melanoma DOID-1909 human GSE6887 sample 950	Adipose tissue	Disease_Perturbations_from_GEO_down	K5FvsW5F	melanoma DOID-1909 human GSE6887 sample 950	238	0.342247	1.60799	0.00020122	0.0010091	0.000614028	5064	tags=45%, list=30%, signal=32%	FCGR2A/FCGR2B/GNAT1/P2RX7/LEFTY1/MS4A4A/CMTM2/PEBP4/CLEC4E/PGLYRP4/CSRNP3/OAS3/KCNMB4/SLC9B1/RNF183/FANK1/FPR1/PLSCR1/LY6E/RUFY3/PTGS1/LGMN/CRHBP/DSC1/CDH16/VPREB3/AQP9/OTOA/TRIM36/PLA2G7/LMX1B/IDO1/RAMP1/EDDM3A/SAMHD1/MYO3B/RSAD2/IL4I1/ARMC2/SAT1/CYBB/PACRGL/KLRB1/FAM216A/TMEM51/STK33/MYZAP/IFIT3/ABCC3/CPM/CATSPER3/SLC15A3/FANCA/CD14/CYP4F2/TEX101/SLC26A3/FBP1/HOXB2/CARD9/FADS1/SSX2IP/TRIM9/IL1B…
	MycKO	Disease_Perturbations_from_GEO_down=Hepatocellular carcinoma DOID-684 human GSE10393 sample 493	Adipose tissue	Disease_Perturbations_from_GEO_down	K5FvsW5F	Hepatocellular carcinoma DOID-684 human GSE10393 sample 493	251	-0.283024	-1.51007	0.000214424	0.00105824	0.000643935	4435	tags=38%, list=26%, signal=29%	MKNK2/EDF1/AHCY/TUBB/FEN1/DDX47/NDUFS5/RAC1/HNRNPA1/MICAL2/CFL1/TUBB4B/MYL6/TUBA1B/CYCS/DPP3/GLUD1/YIF1A/LASP1/EIF4A1/BAMBI/A2M/S100A6/NUTF2/DCTPP1/TM4SF1/C1QBP/LAPTM4A/SRP14/PRDX2/MKKS/SEPHS2/VTN/CDC20/STRAP/MAOB/TSPAN6/KPNA2/ACTG1/SNRNP25/TMX2/OAZ1/SRM/PRSS23/NOP56/EEF2/MCM7/TST/HNRNPK/CCNB1/PSMC5/HDAC1/SEC13/ALG5/PRMT1/S100A10/GAPDH/TMED9/CCT2/DHCR7/TPX2/PSMB5/UQCRC1/VIM/TRMT5/CCT6A/BCAP31/DHC…
	MycKO	Disease_Perturbations_from_GEO_down=Papillary Carcinoma of the Thyroid C0238463 human GSE3467 sample 397	Adipose tissue	Disease_Perturbations_from_GEO_down	K5FvsW5F	Papillary Carcinoma of the Thyroid C0238463 human GSE3467 sample 397	144	0.385222	1.68792	0.000234111	0.00113537	0.000690867	4613	tags=46%, list=28%, signal=34%	CNTN3/FHL1/TDRD9/BEX1/HSD17B3/PBX4/PROM1/DPY19L2/PAX8/CDH16/MPPED2/LTF/LRP1B/CLDN8/SOSTDC1/ODAM/PRR15L/CWH43/LRP2/TBX22/SLC1A1/DPP6/LYVE1/GLDC/PLEKHH1/ALDH1A1/SLC26A7/CLCNKA/CLCNKB/IPCEF1/WDR72/GPX3/PXK/TBC1D8/SLITRK5/OGDHL/ABTB3/HLF/TMEM139/TFCP2L1/CA4/CCDC146/CTH/IFT70A/IFT70B/USP9Y/OCA2/FREM2/SLC25A33/ELMO1/DIO1/BBOX1/AGR3/SOX9/EYA2/KIT/TMEM171/CHCHD10/PSPH/PRKX/DYNLRB2/IYD/GIMAP7/ANO5/CCL28/M…
	MycKO	Disease_Perturbations_from_GEO_down=multiple myeloma DOID-9538 human GSE47552 sample 561	Adipose tissue	Disease_Perturbations_from_GEO_down	K5FvsW5F	multiple myeloma DOID-9538 human GSE47552 sample 561	215	-0.295277	-1.55775	0.000307739	0.00145052	0.000882633	3535	tags=32%, list=21%, signal=26%	CSGALNACT1/TMEM156/P4HA1/ZDHHC13/FABP4/IGFBP5/KDELR3/NT5DC2/BBS10/LPL/HSH2D/CABLES1/ZNF566/GPD2/NOC3L/CCDC117/NUP107/CDH11/ZNF383/CD81/PRKAR2B/CCR2/SNORA23/ITGA6/SNX25/CDC6/FBXW8/SESN3/SSPN/ABCG2/GFPT1/CR2/DCPS/CRYZ/NCAPD2/CYBRD1/RFC1/ZNF260/TF/LARP1B/FBN1/ZNF322/MSH2/MANEA/FAM114A1/KRCC1/HIBCH/ZNF721/ABCD2/CA1/CD79A/YIPF4/ACP5/ARMCX3/RCBTB2/GTF2A1/VPS36/TGDS/ZFP82/ZNF429/MINPP1/COG6/SRBD1/ACAT1/…
	MycKO	Disease_Perturbations_from_GEO_down=prostate cancer DOID-10283 human GSE3868 sample 639	Adipose tissue	Disease_Perturbations_from_GEO_down	K5FvsW5F	prostate cancer DOID-10283 human GSE3868 sample 639	313	-0.262646	-1.44995	0.000575316	0.00255392	0.00155404	3812	tags=29%, list=23%, signal=23%	YIF1A/AMOTL2/COL4A1/A2M/LBH/BACE2/S100A6/CKAP4/NPTN/MEIS1/CCNI/P4HA1/ABCC1/JAG1/FHL2/LAPTM4A/KDELR3/TOMM7/VTN/CYFIP1/COL14A1/ACTG1/ARPC1B/OAZ1/MFAP4/EEF2/VCL/HNRNPK/HGF/MYH10/ANXA5/IGFBP2/CAPZA1/HADHB/CD81/PCOLCE/DPYSL2/TOP2B/RPN2/FZD7/TMED9/TPM1/DBI/DDB1/EEF1G/ITGBL1/COL6A1/VLDLR/CYB5R3/SDC2/LSM1/MYO1C/COL6A2/ISOC1/ZDHHC7/SPARC/CFD/COL5A1/ARF4/COL6A3/ANXA6/GNG10/COL15A1/CHCHD3/COL1A1/PHGDH/WDR82…
	MycKO	Disease_Perturbations_from_GEO_down=CML - Chronic myeloid leukemia C0023473 human GSE4170 sample 4	Adipose tissue	Disease_Perturbations_from_GEO_down	K5FvsW5F	CML - Chronic myeloid leukemia C0023473 human GSE4170 sample 4	116	0.394211	1.67647	0.000679345	0.00296859	0.00180637	5066	tags=47%, list=30%, signal=33%	APOBEC1/KLRC4/TEX14/SLAIN1/TSPYL2/RAB17/CTSE/HEMGN/MYO5C/CNGA1/CBLC/ADD2/CA2/PNMT/MAML3/XK/SEC14L5/SLC35F2/GSTM3/GRIP1/GAD1/IRX1/ARL9/SLCO1B1/TUBB1/IRF8/CLCF1/NDST3/DDN/CFI/RGS22/PSD2/CA14/MLF1/MT1G/RGS1/BMP15/NEFH/DNAJB1/SALL1/SYN1/FKBP5/PPP2R3A/NUP62CL/BLNK/MAFF/RGS16/ZNF202/RARRES1/EYA4/RNF212/EDNRB/GPR55/CXADR/CAPSL
	MycKO	Disease_Perturbations_from_GEO_down=Squamous cell carcinoma of mouth C0585362 human GSE3524 sample 295	Adipose tissue	Disease_Perturbations_from_GEO_down	K5FvsW5F	Squamous cell carcinoma of mouth C0585362 human GSE3524 sample 295	179	0.333186	1.51166	0.00194388	0.00776626	0.00472572	4525	tags=35%, list=27%, signal=26%	NFASC/CRISP3/ELL3/TSPYL2/CDCP1/SCEL/SULT2B1/BSPRY/CLIC3/RHCG/NUCB2/HBEGF/MAL/CXCR2/RRAGD/SMAD3/NDEL1/CWH43/PACRG/CES2/ARG1/FCER1A/CYP4F12/GPX3/FGFBP1/ZNF185/SPINK5/DSC2/GPR37/ALDH3A1/ECM1/HLF/DSG1/PEG3/ALOX12/MNT/TCHH/CORIN/KRT1/SCNN1A/PLP1/SCNN1B/CYP26B1/CYP2C18/TBX3/EZR/LY6G6C/TNNT2/BCL3/ENTREP1/RAPGEFL1/SERPINB1/HOPX/SLC19A2/PPL/DUOX1/CENPT/EPS8L1/BLNK/HSPA1B/KDM6B/SLC6A4
	MycKO	Disease_Perturbations_from_GEO_down=Breast Cancer C0006142 human GSE1378 sample 52	Adipose tissue	Disease_Perturbations_from_GEO_down	K5FvsW5F	Breast Cancer C0006142 human GSE1378 sample 52	248	0.313167	1.47836	0.00234543	0.00896362	0.00545431	4020	tags=33%, list=24%, signal=26%	EYA1/NRBP2/MS4A14/PRSS21/FHL1/DIO3/MAEL/ZMYND12/PLA2G10/TEKT3/KCNMB4/RNF183/AGBL4/CCDC74B/RNF180/PROM1/BEND5/RNF157/GJB1/PIK3C2G/CTAG1A/RNF128/RGN/HBEGF/STK32B/FAM184B/MIA/LRP2/NCAM1/SLC1A1/TFAP2B/NEDD9/GLDC/SLC7A11/MAP7D2/TMEM200B/MYT1L/STK33/FKBP1B/TENM2/HOXB2/SFSWAP/FZD6/MUC15/PDZK1/ZNF385B/TMEM139/SYTL4/PEG3/RBPMS/NME5/SLC1A4/GNG12/PAK1/NHS/PEX5L/DNALI1/NPY5R/BPIFB1/HS6ST3/CLDN11/ADRA2A/DNAH1…
	MycKO	Disease_Perturbations_from_GEO_down=retinoblastoma DOID-768 mouse GSE6787 sample 455	Adipose tissue	Disease_Perturbations_from_GEO_down	K5FvsW5F	retinoblastoma DOID-768 mouse GSE6787 sample 455	162	-0.29077	-1.50126	0.00259898	0.00960593	0.00584515	6072	tags=51%, list=36%, signal=33%	PSMB3/RBM38/TOP1/KLF1/NDUFB9/MAP2K3/NCL/PSMD4/ARRB1/RPL6/SNRPD2/FAM98A/MPP1/EIF2S1/RGCC/PNP/NOP2/SMIM1/RPLP1/ANP32B/PSMA2/NDUFS6/MRPL51/ERH/PSMC2/MRPL18/COX6A1/NDUFC1/NDUFA5/MRTO4/UQCR10/RRM2/AZIN1/RANGAP1/UQCRQ/RPS2/LYPLA2/FKBP8/YBX3/UQCR11/NDUFS5/TUBA1B/DMTN/TFDP1/RB1/HDGF/NHP2/POLR2L/MCM3/STX2/CDC20/TRIM59/UROD/PPID/SNRNP25/LGALS1/TMEM14C/RNF11/RPIA/MGST3/LMNA/ANAPC5/TIMM13/RAB5C/ABCG2/ADD1/CC…
	MycKO	Disease_Perturbations_from_GEO_down=smoldering myeloma DOID-9551 human GSE47552 sample 562	Adipose tissue	Disease_Perturbations_from_GEO_down	K5FvsW5F	smoldering myeloma DOID-9551 human GSE47552 sample 562	166	-0.284431	-1.4651	0.00259832	0.00960593	0.00584515	3535	tags=31%, list=21%, signal=24%	CSGALNACT1/TMEM156/ABCC1/ZDHHC13/FABP4/IGFBP5/BBS10/LPL/APPBP2/HSH2D/CABLES1/GPD2/NSL1/NOC3L/CCDC117/CD81/CCR2/SNORA23/CITED2/ITGA6/SNX25/CDC6/SSPN/ABCG2/CR2/NCAPD2/ZNF260/RAB5B/ZNF322/MANEA/ZNF721/CD79A/ACP5/RCBTB2/GTF2A1/TGDS/ZFP82/ZNF429/SLC40A1/RSPRY1/ZNF420/MINPP1/COG6/CD19/ACAT1/CTR9/MIS12/CSNK2A3/ARSA/MTO1/ELP3
	MycKO	Disease_Perturbations_from_GEO_down=Breast cancer DOID-1612 mouse GSE24594 sample 616	Adipose tissue	Disease_Perturbations_from_GEO_down	K5FvsW5F	Breast cancer DOID-1612 mouse GSE24594 sample 616	276	-0.255199	-1.37809	0.00269542	0.00987536	0.00600909	2490	tags=23%, list=15%, signal=20%	FAM162A/CAPZA1/CD81/CYC1/CAV2/PGD/S100A10/COL18A1/GAPDH/PBK/SERBP1/RAB18/DBI/EEF1G/SFRP2/MKI67/TCF19/ORM1/BID/HP/PSMB7/TANK/ABCG2/NDUFA2/VIM/ARL5A/HIBADH/TSPO/MTAP/IDH3B/PFKL/CFD/NDUFA9/CAV1/FASN/SUCLG2/KRT7/TALDO1/MPC1/TPI1/PYGB/ACP5/MAD2L1/GPS1/EEF1E1/PGK1/ACO2/SOD2/HSD17B12/MDH1/RBCK1/IGFBP4/NFS1/TKT/OXCT1/ACSL1/ACADM/UQCRFS1/PYGL/PGAM1/HEBP1/PTCD3/MYC
	MycKO	Disease_Perturbations_from_GEO_down=nasopharynx carcinoma DOID-9261 human GSE13597 sample 808	Adipose tissue	Disease_Perturbations_from_GEO_down	K5FvsW5F	nasopharynx carcinoma DOID-9261 human GSE13597 sample 808	197	0.318516	1.46771	0.00326111	0.0117428	0.00714541	4272	tags=33%, list=25%, signal=25%	HLA-E/CCL8/SLC44A4/TCF7/LCN2/C1R/DYNLT1/TMEM45A/SERPINA3/GIMAP5/ADAR/LY6E/CP/PROM1/MLPH/ISG20/PTGDS/SERPINB9/LTF/MUC5B/RNASE1/CD3D/DMBT1/GBP2/IDO1/LPO/HERPUD1/ALDH1A1/RSAD2/ITK/IL2RB/DAZAP2/B2M/UCP2/IRF7/IRF8/GOLM1/CD69/SECTM1/APOL1/TSPAN1/CXCL13/CCL19/PHF11/SCGB1A1/TMEM176A/PTPN6/CD7/WFDC2/PDIA3/TFF1/BPIFA1/ADRA2A/SATB1/SRSF5/IFITM2/CXCL10/RGL1/IER2/TAP1/CLU/CSF2RB/TYMP/C7/DDX60
	MycKO	Disease_Perturbations_from_GEO_down=melanoma DOID-1909 human GSE6887 sample 948	Adipose tissue	Disease_Perturbations_from_GEO_down	K5FvsW5F	melanoma DOID-1909 human GSE6887 sample 948	277	0.29674	1.41431	0.00465784	0.0160161	0.0097457	4464	tags=35%, list=27%, signal=26%	RASGEF1B/SPATA4/NME8/UBQLNL/SPATA18/USP44/OAS3/APPL2/RBM11/PRSS54/CABYR/PLSCR1/WNK4/GIMAP5/LY6E/DNAJC5B/AK4/EFCAB3/PTGS1/LGMN/GZMK/AFM/DSP/ZNF618/PPP1R36/DDI1/STAG3/SYT6/OASL/CYP2J2/IRF9/RNF32/GABRA4/F2RL1/WFDC13/IDO1/TLR7/SPINT3/SAMHD1/GLDC/RSAD2/SLC26A7/SPAG17/TCTN1/ZBP1/DAPL1/CD38/IFIT3/PPIL6/LRRC18/WBP2NL/HOXB2/MS4A6A/GIPC2/FADS1/DSG1/PDE6H/ZNF653/USH2A/TMEM130/ZFP37/TOM1/CNN3/MYOM2/RERG/DISC…
	MycKO	Disease_Perturbations_from_GEO_down=pancreatic intraductal papillary-mucinous adenoma DOID-7851 human GSE19650 sample 608	Adipose tissue	Disease_Perturbations_from_GEO_down	K5FvsW5F	pancreatic intraductal papillary-mucinous adenoma DOID-7851 human GSE19650 sample 608	228	-0.254824	-1.35336	0.00750912	0.0242314	0.0147446	3353	tags=29%, list=20%, signal=23%	CPA2/CNIH1/THBS4/DEGS1/HLA-DRB1/HLA-DRB5/PLSCR4/AQP8/COL14A1/CALD1/CELA2B/CELA2A/LGALS1/CTHRC1/PRSS23/RARRES2/SYBU/MYH10/CD81/CPA1/DPYSL2/CTRL/COL8A1/PNLIPRP1/FAM174A/PPY/CELA3A/CELA3B/EEF1G/ITGBL1/PALLD/SFRP2/VIM/PRDX4/CCDC80/STOM/PRSS1/PRSS2/PRSS3/PNLIP/CYBRD1/SPARC/TMEM97/TUSC1/CAV1/COL6A3/CEL/GNG10/COL15A1/COL1A2/COL1A1/FBN1/SULF1/LAMB1/YWHAQ/RTN4/SLC25A5/LGALS2/PRNP/PAM/ASPN/DDHD2/COL3A1/YWH…
	MycKO	Disease_Perturbations_from_GEO_down=pancreatic cancer DOID-1793 human GSE23952 sample 798	Adipose tissue	Disease_Perturbations_from_GEO_down	K5FvsW5F	pancreatic cancer DOID-1793 human GSE23952 sample 798	228	0.305568	1.43237	0.00758727	0.0242966	0.0147844	4818	tags=37%, list=29%, signal=27%	KLRC3/KLRC4/PIAS1/CACNA1D/ZMYND12/EID3/RAB17/LY6E/CD24/MYO5C/EFCAB3/EPCAM/TSGA10/GPRC5C/CDH1/PHLDA1/FSTL5/TFAP2A/PEG10/ARNT2/ASB9/CLDN3/STK32B/TOX3/SMAD3/PAX2/PACRG/KRT8/KRT18/TLE2/CRABP2/TFAP2C/DKK1/NOL4/GSE1/KCNH2/IFT74/CADM2/HHIPL2/TXNDC16/RSPH1/HOXB2/KRT15/TSTD1/TOX2/GRAMD1C/TM7SF2/SCNN1B/IFT70A/IFT70B/SPATA17/PLCD4/CIMAP3/SCUBE2/IFITM1/IFITM3/IFITM2/FAM107B/CEMIP/LGR4/RIMKLA/AGBL2/ARRDC4/PPP…
	MycKO	Disease_Perturbations_from_GEO_down=Vulvar intraepithelial tumor UMLS CUI-C0346210 human GSE5563 sample 967	Adipose tissue	Disease_Perturbations_from_GEO_down	K5FvsW5F	Vulvar intraepithelial tumor UMLS CUI-C0346210 human GSE5563 sample 967	207	-0.261417	-1.37087	0.00756624	0.0242966	0.0147844	4017	tags=28%, list=24%, signal=22%	HTRA1/MGST1/RPL34/MATN2/COX8A/ZNF423/SERPINF1/S100A6/CCNI/IGFBP5/LAPTM4A/SRP14/TOMM7/EIF3L/VPS51/LGALS1/PHB2/MFAP4/PGRMC1/EEF2/S100A4/HADHB/CD81/OAT/S100A10/DPYSL2/KRT4/EEF1G/DGAT2/VIM/CYB5R3/COL6A2/DHCR24/CYBRD1/CFD/TMEM97/CAV1/COL6A3/COL15A1/FBN1/INSIG1/FASN/MGLL/ALDH9A1/ANXA8/RTN4/ACADVL/KRT79/GNPAT/IGFBP4/FSTL1/TKT/ACSL1/ECHDC1/CS/THRSP/APMAP/CRAT
	MycKO	Disease_Perturbations_from_GEO_down=chronic myeloid leukemia DOID-8552 mouse GSE48438 sample 501	Adipose tissue	Disease_Perturbations_from_GEO_down	K5FvsW5F	chronic myeloid leukemia DOID-8552 mouse GSE48438 sample 501	146	-0.286377	-1.44822	0.00769075	0.0243492	0.0148163	4344	tags=38%, list=26%, signal=29%	MSTN/VCAN/CPED1/PDGFRL/UQCR11/ADAMTS2/ZBTB8OS/OGN/ANGPTL1/UBLCP1/FILIP1/HTRA4/GAS6/DNAJC15/SERPINF1/TNC/IGFBP5/UST/THBS4/NENF/PRDX2/LPL/TPM2/BMP4/CILP/DCTN2/CXCL9/CDH11/TAF9B/KERA/GINS4/ITGBL1/PTCHD1/ANGPTL7/VEGFC/FKBP14/ECM2/RDH14/CAV1/EFNA5/THUMPD3/COL1A2/COL1A1/TPST1/DPT/RHD/POSTN/CLEC2D/ITGA11/ADIPOQ/FMO1/ASPN/CCDC3/GFM1/JKAMP/MMACHC
	MycKO	Disease_Perturbations_from_GEO_down=nasopharynx carcinoma DOID-9261 human GSE13597 sample 613	Adipose tissue	Disease_Perturbations_from_GEO_down	K5FvsW5F	nasopharynx carcinoma DOID-9261 human GSE13597 sample 613	242	0.298122	1.40059	0.00933922	0.0290207	0.0176589	4315	tags=32%, list=26%, signal=24%	LCK/HLA-E/ALDOA/SLC44A4/TCF7/LCN2/C1R/DYNLT1/OAS3/TMEM45A/NKX3-1/SERPINA3/ASS1/GIMAP5/ADAR/LY6E/PROM1/ISG20/CIRBP/STAG3/PTGDS/SERPINB9/LTF/MUC5B/CA2/CD53/CD3D/DMBT1/IDO1/CD52/LPO/KRT18/HERPUD1/IL2RB/SAT1/DAZAP2/UCP2/STAP1/IRF7/IRF8/GOLM1/CD69/SECTM1/APOL1/APOL3/TSPAN1/BASP1/CXCL13/CCL19/PHF11/S100A8/CRTC3/SCGB1A1/PLTP/PTPN6/CD7/WFDC2/NMI/PDIA3/SERPINB3/TFF1/BPIFA1/TUBA4A/SATB1/SRSF5/IFITM1/IFITM3…
	MycKO	Disease_Perturbations_from_GEO_down=Breast Cancer C0006142 human GSE2155 sample 39	Adipose tissue	Disease_Perturbations_from_GEO_down	K5FvsW5F	Breast Cancer C0006142 human GSE2155 sample 39	188	-0.266511	-1.38909	0.0104625	0.0318045	0.0193528	3689	tags=31%, list=22%, signal=25%	BAMBI/TRAPPC4/TIMM17A/MCM3/MRPL9/TM4SF1/IGFBP5/SEPHS2/TXN2/NDUFV3/SPAG5/AURKA/VTCN1/SMARCC1/MCM7/DDX6/MAGED2/TIMELESS/PSMC5/MRFAP1L1/MOCS2/CENPL/TMED2/IDH2/CENPF/VRK1/CSE1L/TOMM40/TGFB3/MKI67/TPX2/SUMO3/LMNB1/MOCS3/DHCR24/APEX1/ZNF266/CEP55/UBE2C/ARL6IP1/FBLN2/TMCO1/FRY/ALDH9A1/PPP1CA/TXNDC5/E2F1/CCT3/MAD2L1/PRDX3/PGK1/SEC22B/COL5A2/IGFBP4/AIFM1/ANLN/MSH6/PGAM1/CRAT
	MycKO	Disease_Perturbations_from_GEO_down=large cell neuroendocrine carcinoma DOID-0050872 human GSE51852 sample 733	Adipose tissue	Disease_Perturbations_from_GEO_down	K5FvsW5F	large cell neuroendocrine carcinoma DOID-0050872 human GSE51852 sample 733	239	0.29399	1.37966	0.0104272	0.0318045	0.0193528	4594	tags=35%, list=27%, signal=26%	CT45A5/CT45A1/P2RX7/HDC/WNT3A/FHL1/CYTL1/DIO3/IL1A/TIMD4/CH25H/SCEL/PROK2/CYP4X1/CSF3/CLIC3/MYCBPAP/CA2/OASL/PNMT/SRD5A2/DMBT1/DEFA3/DEFA4/HBEGF/MAL/RSPO3/SOSTDC1/MAP3K8/KCNQ1/CWH43/PLCXD3/ARG1/LYVE1/TLE2/FPR2/RASGRF1/RSPO2/CLDN23/TMEM200B/GPX3/VIPR1/DNASE2B/PPP1R15A/TMT1A/FGFBP1/TACSTD2/SELP/CD69/MUC15/IL1B/ABCA13/TMEM71/S100A8/HMOX1/CA4/AQP4/ACSBG1/ITLN1/DAW1/DNAH10/AGBL1/PPBP/MME/ENTREP1/STMND…
	MycKO	Disease_Perturbations_from_GEO_down=pancreatic non-invasive intraductal papillary-mucinous carcinoma DOID-7685 human GSE19650 sample 609	Adipose tissue	Disease_Perturbations_from_GEO_down	K5FvsW5F	pancreatic non-invasive intraductal papillary-mucinous carcinoma DOID-7685 human GSE19650 sample 609	228	-0.250712	-1.33152	0.0105979	0.0320999	0.0195326	3361	tags=31%, list=20%, signal=25%	COL4A1/CTRB2/ZNF423/A2M/SERPINF1/NPTN/LAPTM4A/CPA2/THBS4/DEGS1/TOMM7/HLA-DRB1/HLA-DRB5/PLSCR4/AQP8/COL14A1/CALD1/CELA2B/CELA2A/LGALS1/CTHRC1/PRSS23/RARRES2/SYBU/MRFAP1/MYH10/ANXA5/CD81/CPA1/DPYSL2/CTRL/COL8A1/PNLIPRP1/PPY/CELA3A/CELA3B/EEF1G/ITGBL1/PALLD/SFRP2/VIM/PRDX4/CCDC80/PRSS1/PRSS2/PRSS3/PNLIP/CYBRD1/SPARC/TMEM97/CAV1/COL6A3/CEL/GNG10/COL15A1/COL1A2/COL1A1/FBN1/WDR82/SULF1/YWHAQ/RTN4/PRNP/…
	MycKO	Disease_Perturbations_from_GEO_down=anaplastic thyroid carcinoma UMLS CUI-C0238461 human GSE65144 sample 654	Adipose tissue	Disease_Perturbations_from_GEO_down	K5FvsW5F	anaplastic thyroid carcinoma UMLS CUI-C0238461 human GSE65144 sample 654	200	0.30264	1.39904	0.011473	0.0345013	0.0209938	4312	tags=30%, list=26%, signal=22%	ID2/MAL2/FHL1/PARM1/ASS1/BEX1/BEX2/KCNJ16/CD24/EPCAM/PNRC2/DSP/ATP1A1/CIRBP/CLIC3/PTGDS/CDH1/SEC11C/LTF/BEX4/PEBP1/TMBIM4/SPINT2/ATP1B1/LRP2/HERPUD1/ALDH1A1/SLC26A7/IPCEF1/SAT1/ITM2B/EMB/GPX3/TMT1A/LIPG/TSTD1/MUC15/TSPAN1/CCL19/TRIB1/EGR2/MT1G/PDIA3/NPC2/RGS1/FOS/EGR1/ENTREP1/DIO1/IER2/TG/KIT/HOPX/CLU/FKBP5/PPP1R14C/BMP2/C7/IYD
	MycKO	Disease_Perturbations_from_GEO_down=Carcinoma, Hepatocellular C0019204 human GSE3632 sample 125	Adipose tissue	Disease_Perturbations_from_GEO_down	K5FvsW5F	Carcinoma, Hepatocellular C0019204 human GSE3632 sample 125	184	-0.255753	-1.32617	0.0144132	0.0418431	0.0254613	2054	tags=16%, list=12%, signal=14%	SLC22A7/BCHE/CSE1L/PCK1/RBP4/RAB5C/CRYZ/MYO1C/CCT6A/NIPSNAP1/CUL4A/SIRT5/CTSO/YWHAQ/TMEM45B/ARMC8/RNASE2/COG4/NUP85/DGAT1/PSMD13/NOMO1/ELP2/POMT1/MIPEP/QDPR/PPP2R5D/ELP3/OPN3
	MycKO	Disease_Perturbations_from_GEO_down=Breast Cancer DOID-1612 human GSE34925 sample 478	Adipose tissue	Disease_Perturbations_from_GEO_down	K5FvsW5F	Breast Cancer DOID-1612 human GSE34925 sample 478	299	0.278318	1.33254	0.0176694	0.0497471	0.0302708	3960	tags=29%, list=24%, signal=23%	CES1/FHL1/IL1A/LCN2/PARM1/SERPINA3/MMP8/PLD5/ATF7IP2/RNF180/SEL1L3/PDZK1IP1/ANK3/KISS1/KRTAP2-3/KRTAP4-9/PARP8/EHF/TPMT/CNKSR2/ZC3H12A/WWC1/CDS1/GPR87/DEPDC7/GPR50/CYP2J2/MAML3/SAMD5/CYP24A1/SERPINE1/PHACTR1/KIF3A/NEDD9/REEP2/HHIP/SYT1/RGS9/SLC7A11/GAD1/SAT1/EMB/SPATA6/FUT9/CPM/ARHGAP19/MCOLN2/LIPG/TNIP1/SCD/SLC19A3/ANKFN1/TRIB3/IRAK3/IL1B/HOXB9/ATP6V0A1/SLCO4C1/SNX24/CSNK1G3/CNNM1/CCDC112/CHAC1/…
	MycKO	Disease_Perturbations_from_GEO_up=basal cell carcinoma DOID-2513 mouse GSE58894 sample 730	Adipose tissue	Disease_Perturbations_from_GEO_up	K5FvsW5F	basal cell carcinoma DOID-2513 mouse GSE58894 sample 730	249	0.484687	2.30001	1e-10	2.99643e-09	1.77068e-09	3988	tags=48%, list=24%, signal=37%	CD5/FCGR2A/FCGR2B/CXCL6/HDC/CD300LF/MS4A4A/OLR1/PORCN/VSIG4/CLEC4E/PGLYRP4/NFASC/LCN2/CTSS/GDF15/BCL2A1/CLEC7A/MMP8/LILRB4/LILRB3/ELF3/FPR1/BST1/FXYD4/FETUB/PLEKHG4/CCL1/ENPP1/EHF/IL19/PROK2/ZC3H12A/KLK9/CSF3/ARTN/LRRC26/CD53/BCL2L15/SERPINB12/HBEGF/CXCR2/PLA2G7/SLCO1A2/MSR1/SERPINE1/IL21R/AKR1B10/CLEC4D/CCL3L3/IL7R/CACNA2D2/FCER1A/LGI2/FPR2/SLC7A11/SH2D5/TWIST2/PLEK/CLEC6A/C1QTNF5/RPRM/MS4A7/PLA…
	MycKO	Disease_Perturbations_from_GEO_up=multiple myeloma DOID-9538 human GSE6691 sample 787	Adipose tissue	Disease_Perturbations_from_GEO_up	K5FvsW5F	multiple myeloma DOID-9538 human GSE6691 sample 787	389	-0.327942	-1.86789	3.91228e-10	1.05884e-08	6.257e-09	3831	tags=34%, list=23%, signal=27%	SH3BGRL/COX8A/NHP2/PPP2R3C/TTC19/PPP2CA/UBE2E1/MRPL34/HNRNPH3/LYRM1/GAS2/TRAPPC4/IMPDH2/PSMG2/LSM7/IRF1/HSP90AB1/P4HA1/TSPAN13/CLNS1A/C1QBP/FAM168B/CNIH1/GPI/NDUFA8/ATP6V1H/NT5DC2/UBQLN2/C1D/CYFIP1/RANBP6/PFKM/SLC25A46/GOLT1B/CTBP1/VPS51/HNRNPA2B1/PRKD2/IPO7/TMX2/COPZ1/HNRNPK/TMEM14A/HDAC1/PTPMT1/MRFAP1L1/POLE3/SSBP1/ANXA5/PSMA4/MRPS2/PIGK/ST3GAL6/CCDC47/CYC1/PGD/FAM13A/TMEM230/GAPDH/ZNHIT3/TNFAI…
	MycKO	Disease_Perturbations_from_GEO_up=breast cancer DOID-1612 human GSE14943 sample 504	Adipose tissue	Disease_Perturbations_from_GEO_up	K5FvsW5F	breast cancer DOID-1612 human GSE14943 sample 504	349	-0.336671	-1.9105	4.47872e-10	1.13868e-08	6.72879e-09	3863	tags=31%, list=23%, signal=24%	MCTS1/HDAC9/G0S2/PPP2R3C/PLBD1/PSMD6/UBE2E1/TRAPPC4/PSMG2/DLGAP5/MRPL13/POMP/GTF2H2C/FBXO3/SPC25/ALG6/CLNS1A/COMMD10/TFPI/TTK/ARHGAP12/TIMM10/HDAC2/PKIA/TOMM7/CHORDC1/SLC25A46/SMCHD1/CUL5/IPO7/SACS/CETN2/DCP2/NOC3L/TPRKB/NDC80/BMI1/NQO2/HTATIP2/ALG5/KRR1/PSMA4/PIGK/GTF2H1/NFU1/PLAC1/ACAD8/GTF2H5/NEDD4/AASDHPPT/COPS5/VRK1/PTS/RGS20/EI24/DPAGT1/PTRH2/YES1/ZNF22/CCNC/ARL5A/CBX1/RAD51AP1/LSM1/DCPS/CR…
	MycKO	Disease_Perturbations_from_GEO_up=Hepatocellular carcinoma DOID-684 human GSE10393 sample 493	Adipose tissue	Disease_Perturbations_from_GEO_up	K5FvsW5F	Hepatocellular carcinoma DOID-684 human GSE10393 sample 493	239	-0.357389	-1.92926	1.33358e-08	2.43233e-07	1.43733e-07	3668	tags=30%, list=22%, signal=24%	ERP29/LYRM1/IMPDH2/PSMG2/MRPL13/PSME2/ATP6V1E1/TSPAN13/TTK/KDELR3/TOMM7/EIF3L/MCM6/MLH1/METTL5/SC5D/CETN2/ARL1/MRPL22/IDI1/COPZ1/CEBPG/OAT/PARK7/RSRC2/RPN2/GTF2H5/TSPAN8/GPD1L/EEF1G/MTUS1/ORM1/ORM2/PSMB7/NDUFA2/DERA/PRDX4/HMGCS1/FKBP11/CRYZ/ZNF146/TMEM135/YPEL5/IFT20/APEX1/SCFD1/UQCRC2/NIPSNAP1/NUP37/PPA1/PSMA5/INSIG1/GHITM/CCNG1/NUSAP1/SCP2/ABHD10/MPC1/IDH1/ABCD3/ANP32E/MRPS28/DAP3/PRDX3/ARFGAP3…
	MycKO	Disease_Perturbations_from_GEO_up=cervical cancer DOID-4362 human GSE9750 sample 619	Adipose tissue	Disease_Perturbations_from_GEO_up	K5FvsW5F	cervical cancer DOID-4362 human GSE9750 sample 619	284	-0.338366	-1.88954	1.32105e-08	2.43233e-07	1.43733e-07	5355	tags=49%, list=32%, signal=34%	NANS/ANP32B/MEA1/PSMB4/RFC4/COX5A/NDUFS6/EIF4H/HNRNPAB/POLR2H/RPA3/ERH/COX6A1/RBMX/POLR2G/AHSA1/SNRPF/SEC11A/BANF1/UQCRH/SNRPB/RRM2/NONO/RPL4/GANAB/UQCRQ/RPS2/HPRT1/CHCHD2/AHCY/TUBB/SLC25A3/SF3B2/AURKAIP1/XPO1/PSMA1/CFL1/TUBB4B/TUBA1B/CYCS/HDGF/COX8A/NHP2/EEF1A2/TUBG1/EIF4A1/PPP2CA/ERP29/PFKP/MCM3/POMP/NUTF2/HSP90AB1/NDUFAB1/STOML2/GPI/NDUFA8/SMC4/NELFCD/CDC20/MCM6/STRAP/HNRNPA2B1/PRC1/KPNA2/ACTG…
	MycKO	Disease_Perturbations_from_GEO_up=prostate cancer DOID-10283 human GSE26910 sample 603	Adipose tissue	Disease_Perturbations_from_GEO_up	K5FvsW5F	prostate cancer DOID-10283 human GSE26910 sample 603	233	0.410217	1.94262	6.94398e-08	1.05927e-06	6.25955e-07	2957	tags=33%, list=18%, signal=27%	EYA1/MAL2/CREB3L4/SPDEF/KLK3/KLK2/TRPM8/SEL1L2/MUC1/CRMP1/TMC4/RAB3B/NKX3-1/SAMD13/CRISP3/MARCKSL1/DKK2/MMEL1/RAB17/CD24/MYO5C/EPCAM/MLPH/RIMS2/FAM3B/HOXD4/HPN/MPPED2/DSP/BMPR1B/RAB25/TPD52/CDH1/LTF/ESRP1/TMC5/FREM1/ESRP2/NPY/F5/CLDN8/RSPO3/ISM1/GRHL2/PRR15L/MIA/SPINK13/KRT18/RBM20/HHIP/FJX1/MRAP2/MAP7D2/LAMP5/HOXD8/CYP1B1/DNASE2B/MYO5B/IRF8/ZNF185/GOLM1/CA12/SLITRK5/HOXB2/CFI/PLEKHA7/TSTD1/TSPAN…
	MycKO	Disease_Perturbations_from_GEO_up=sporadic breast cancer DOID-8029 human GSE3744 sample 979	Adipose tissue	Disease_Perturbations_from_GEO_up	K5FvsW5F	sporadic breast cancer DOID-8029 human GSE3744 sample 979	164	-0.391239	-2.00405	1.63363e-07	2.36313e-06	1.39644e-06	3519	tags=46%, list=21%, signal=36%	MYBL2/KIF18A/SPC25/TTK/KIF18B/KDELR3/ASF1B/CDC20/TRIM59/RAD21/PRC1/AURKA/KPNA2/KIF15/CDCA3/DEPDC1/HJURP/CTHRC1/NCAN/NDC80/KIF4A/FSCN1/UHRF1/CCNB1/STIL/CXCL9/CCDC167/EZH2/KIF11/BCL11A/KIF14/GRB14/CENPE/HMMR/NUF2/SHCBP1/PBK/CDCA5/CDC45/CENPF/PRSS33/CDC6/MKI67/TPX2/TCF19/CCNE2/CKAP2L/CCNA2/RAD51AP1/LMNB1/NCAPD2/NCAPG/CDCA8/RACGAP1/TOP2A/CEP55/MELK/UBE2C/MSLN/ORC6/CDCA7/ART3/ASPM/CDC7/KIF20A/CENPW/NU…
	MycKO	Disease_Perturbations_from_GEO_up=Carcinoma, Hepatocellular C0019204 human GSE3632 sample 125	Adipose tissue	Disease_Perturbations_from_GEO_up	K5FvsW5F	Carcinoma, Hepatocellular C0019204 human GSE3632 sample 125	259	-0.319597	-1.74531	5.41263e-07	6.77791e-06	4.00526e-06	2964	tags=27%, list=18%, signal=22%	ACTG1/PRKCI/LTBR/ATG5/IBSP/EDN2/VEGFB/STIP1/FBXO5/COX15/CHID1/HGF/CPA1/ATRNL1/MCEE/SCARB2/SHCBP1/MYBPC3/HEATR6/SNX7/TARBP2/HLA-DMB/SFXN2/LYPLAL1/SSRP1/HP/PSMB7/TMEM69/VLDLR/NDUFC2/SETD3/NKAIN1/SCFD1/DAPP1/LRRC8D/TF/C8B/ITFG1/TRAP1/RDH10/NADSYN1/ERGIC1/FBXO4/NUSAP1/PSMD5/NDUFV1/GALE/FKBP10/FAM114A1/SUMF2/NGLY1/TRIM14/ZNF721/PYGB/DNAJA3/RNF14/LRRC20/RPS6KC1/ZNF195/ACO2/HEATR5B/RBM28/PRODH/CD99L2/OL…
	MycKO	Disease_Perturbations_from_GEO_up=CML - Chronic myeloid leukemia C0023473 human GSE4170 sample 4	Adipose tissue	Disease_Perturbations_from_GEO_up	K5FvsW5F	CML - Chronic myeloid leukemia C0023473 human GSE4170 sample 4	332	0.356108	1.73146	1.00355e-06	1.16942e-05	6.91043e-06	5373	tags=47%, list=32%, signal=33%	ARSG/CRIPTO/PADI2/TNFRSF10C/OLR1/TREM1/CMTM2/MS4A14/SYTL3/CETN1/G6PD/SLC2A5/STX3/LCN2/CTSS/BCL2A1/CRISP3/MMP8/LILRA5/PKP3/FPR1/PAPOLB/CD33/PIWIL4/CD24/GHRL/GALNT3/BCL2L14/CTSH/EHF/WWC1/MS4A5/ZBBX/CCR1/ISG20/BMPR1B/MYO16/BCL2L15/AQP9/F5/TRIM36/SH3GL3/S100A14/KCNQ1/TRPM3/PLXNB3/SV2B/SLC26A7/PPP2R2B/RSPO2/PLEKHG3/CYBB/MAP1B/MS4A7/TMEM51/TACSTD2/AMPD3/SLC15A3/CD14/SLC23A1/PTPRN2/FBP1/NAV2/RIPK4/PSTPI…
	MycKO	Disease_Perturbations_from_GEO_up=Breast Cancer C0006142 human GSE3744 sample 24	Adipose tissue	Disease_Perturbations_from_GEO_up	K5FvsW5F	Breast Cancer C0006142 human GSE3744 sample 24	132	-0.383459	-1.90057	3.21852e-06	3.17687e-05	1.87731e-05	3200	tags=48%, list=19%, signal=39%	FOXM1/CENPA/FANCI/EEF1A2/DLGAP5/MYBL2/TTK/ASF1B/CDC20/TRIM59/PRC1/AURKA/KPNA2/KIF15/CDCA3/DEPDC1/HJURP/CTHRC1/PLOD2/NDC80/KIF4A/UHRF1/CCNB1/CXCL9/EZH2/KIF11/KIF14/GRB14/CENPE/HMMR/NUF2/PBK/CDCA5/CENPF/MATN3/MKI67/TPX2/SPECC1L/CCNE2/CCNA2/RAD51AP1/LMNB1/NCAPG/NKAIN1/RACGAP1/TOP2A/CEP55/MELK/UBE2C/FAP/ART3/ASPM/CDC7/KIF20A/NUSAP1/TRIP13/ZNF367/MAD2L1/AGT/ASPN/COL5A2/MS4A1/ANLN
	MycKO	Disease_Perturbations_from_GEO_up=head and neck squamous cell carcinoma 5520 human GSE6631 sample 458	Adipose tissue	Disease_Perturbations_from_GEO_up	K5FvsW5F	head and neck squamous cell carcinoma 5520 human GSE6631 sample 458	299	-0.286761	-1.60701	1.98798e-05	0.000161934	9.56912e-05	2964	tags=26%, list=18%, signal=22%	ACTG1/ARPC1B/CPNE1/ACTC1/MYL1/LGALS1/PHB2/OAZ1/PKM/EEF2/MCM7/FSCN1/PLOD1/AKR1B1/KDELR2/EIF4G1/LMNB2/COPS6/CD81/SNRNP200/S100A10/GAPDH/CCT5/PPIF/RPN2/TMED2/KRT75/TMED9/CCT2/ITGA6/DUT/COL6A1/TPX2/PSMB5/TK1/NME2/PRDX4/SUMO3/ZNF146/COL6A2/BCAP31/SPARC/VCP/PLOD3/CAV1/COL6A3/UBE2C/COL1A2/COL1A1/NELFB/FBLN2/FBN1/ABCC5/POSTN/LAPTM4B/CLSTN3/PPP1CA/ANXA8/AURKB/YWHAQ/RTN4/CCT3/CCT7/PSMD2/CKS1B/PGK1/COL3A1/C…
	MycKO	Disease_Perturbations_from_GEO_up=colon cancer DOID-219 mouse GSE63032 sample 661	Adipose tissue	Disease_Perturbations_from_GEO_up	K5FvsW5F	colon cancer DOID-219 mouse GSE63032 sample 661	301	0.337739	1.629	3.56134e-05	0.000266782	0.00015765	5755	tags=48%, list=34%, signal=32%	RASGEF1B/FCGR2B/MS4A4A/CCL8/HCN1/HPSE/VSIG4/FHL1/NFASC/LCN2/CTSS/TMEM45A/C3AR1/LILRA6/ISYNA1/PLSCR1/CP/FETUB/GP9/CH25H/LAPTM5/SMIM3/CYB561/RNASE1/CD53/TTYH1/IL1R1/F5/CXCR2/PLA2G7/MPEG1/TLR7/CLEC4D/LYVE1/MRAP2/PGF/PLEK/SAT1/MS4A7/CYP1B1/GPX3/UCP2/COMT/TUBB1/SELP/LRRC52/SLC39A14/ECM1/STC1/IRAK3/CXCL13/CCL19/ATP8B1/PIRT/GFPT2/NR4A1/C1QB/DNAJC3/HMOX1/ENC1/TMEM176A/NPL/CHAC1/SBNO2/IER3/CLCA1/C1QC/LITA…
	MycKO	Disease_Perturbations_from_GEO_up=large cell neuroendocrine carcinoma DOID-0050872 human GSE51852 sample 733	Adipose tissue	Disease_Perturbations_from_GEO_up	K5FvsW5F	large cell neuroendocrine carcinoma DOID-0050872 human GSE51852 sample 733	229	0.359198	1.69865	5.34908e-05	0.000374705	0.000221424	4949	tags=48%, list=30%, signal=35%	DLL3/MYT1/TRPM8/DDX25/KCNJ6/TMEM89/RAB3B/SPATA16/BTBD16/SOAT2/CRYBA2/RNF186/RNF183/BEX1/BEX2/SMIM22/NR0B1/FAM169A/CD24/PROM1/SLC25A21/RIMS2/FAM3B/GJB1/OCIAD2/DPP10/KCNK12/ISX/ARG2/TMEM184A/SEC11C/CDX2/LGSN/HOXB8/CAMK2B/F5/ANXA13/PKIB/PPP2R2C/TMED6/COCH/HOOK1/GLDC/HOXB6/LGI2/SYT1/RAB3C/GAD1/NEURL1/HOXD8/IGF2BP3/ANKS4B/NOL4/ASPHD1/UNC80/PTPRN2/MMP11/OGDHL/KCNJ3/PDIA2/PDZK1/SLC18A1/TPH1/HOXB9/TERT/T…
	MycKO	Disease_Perturbations_from_GEO_up=oligodendroglioma DOID-3181 human GSE15824 sample 859	Adipose tissue	Disease_Perturbations_from_GEO_up	K5FvsW5F	oligodendroglioma DOID-3181 human GSE15824 sample 859	232	-0.297291	-1.61144	5.40397e-05	0.000374705	0.000221424	4914	tags=40%, list=29%, signal=29%	RPL36A/RRM2/NONO/RPL12/CAPZA2/SOX4/RPL4/PABPC3/PABPC1/MARCKS/LRRN3/PCDHGA8/RPS2/MRPS24/MFSD1/NOP58/VCAN/TUBB/SLC25A3/MTPN/PSMA1/GBE1/MYL6/COL4A2/FABP5/COL4A1/ZNF423/HNRNPA0/EIF4A1/A2M/PSMG2/SHC3/TSPAN13/LAPTM4A/PIK3R1/EIF3L/LPL/CYFIP1/HNRNPA2B1/KPNA2/ACTG1/MRPL3/LGALS1/PHB2/CTHRC1/NCAN/LHFPL3/EEF2/HNRNPK/TUBB2B/MYH10/ANXA5/DROSHA/PCNA/GAPDH/HACE1/RPN2/MDH2/GRIA2/BCHE/CCT2/DBI/EEF1G/VIM/PRDX4/CCT6…
	MycKO	Disease_Perturbations_from_GEO_up=endometrial cancer DOID-1380 human GSE17025 sample 849	Adipose tissue	Disease_Perturbations_from_GEO_up	K5FvsW5F	endometrial cancer DOID-1380 human GSE17025 sample 849	224	-0.297879	-1.61252	6.1087e-05	0.000413322	0.000244244	3285	tags=28%, list=20%, signal=23%	DEGS1/RAB10/CYFIP1/RPL22L1/PRC1/PRR11/KPNA2/ACTG1/ATP6V1A/MRPL3/LANCL2/CTHRC1/PLOD2/NDC80/VCL/CCNB1/CXCL9/PSMA4/OAT/S100A10/PCNA/GAPDH/HOXC6/SERBP1/RPN2/SNRPD3/CCT2/PSMB5/RASSF3/CCT6A/TOP2A/CEP55/MELK/PPA1/PSMD14/ARL6IP1/BLCAP/PPM1B/NUSAP1/STAT1/ALDH9A1/MMADHC/YWHAQ/RTN4/SLC25A5/CCT3/CCT7/ANP32E/DPPA2/KPNB1/CCDC43/CKS1B/PGK1/YWHAG/ALDH2/YBX1/OLA1/SKA2/STARD7/UQCRFS1/PGAM1/MTIF2/YWHAB
	MycKO	Disease_Perturbations_from_GEO_up=pancreatic ductal adenocarcinoma DOID-3498 mouse GSE61412 sample 698	Adipose tissue	Disease_Perturbations_from_GEO_up	K5FvsW5F	pancreatic ductal adenocarcinoma DOID-3498 mouse GSE61412 sample 698	274	0.333883	1.59846	0.000110536	0.000692089	0.000408976	4990	tags=43%, list=30%, signal=31%	FCGR2B/CHL1/MS4A4A/OLR1/TREM1/CLEC4E/IL1A/LCN2/CTSS/CD84/CLEC7A/C3AR1/LAMC2/LILRB4/DKK2/PLSCR1/CD33/CTSE/PARP8/LGMN/CNKSR2/CH25H/CCR1/GABRP/LAPTM5/MBOAT1/CD53/AOC1/HBEGF/NPY/SAMD5/F2RL1/DDAH1/NGF/CDH17/PLA2G7/MPEG1/MSR1/SERPINE1/TNFSF8/CWH43/CD52/NCAM1/SLC39A4/VSIG1/ALDH1A3/ARG1/CRISP1/CLDN4/PLEK/CYBB/MAP1B/NT5E/SFN/CD38/PLS3/ATP10B/GOLM1/GJB3/EGLN3/MASP1/CFI/ECM1/STC1/IL1B/CORO2A/RUNX1/SERPINB5/…
	MycKO	Disease_Perturbations_from_GEO_up=Small cell carcinoma of lung C0149925 human GSE1037 sample 362	Adipose tissue	Disease_Perturbations_from_GEO_up	K5FvsW5F	Small cell carcinoma of lung C0149925 human GSE1037 sample 362	164	-0.324264	-1.66099	0.00021421	0.00128373	0.000758595	4153	tags=45%, list=25%, signal=34%	DTL/NEK2/RCC2/ZNF781/CYCS/UNG/HDGF/TRIM54/CENPA/DSCC1/DLGAP5/MCM3/MYBL2/PPFIBP2/TTK/CDCA2/ECSIT/PDZD11/PRDX2/SEPHS2/GABRA1/MCM6/HNRNPA2B1/SPAG5/AURKA/SMARCC1/KPNA2/TMEFF1/HJURP/CTHRC1/MCM7/CCNB1/EZH2/KIF14/ECT2/YKT6/NUF2/CCT5/PBK/LHX2/CSE1L/DHCR7/ZNRF2/CKAP2/TPX2/TK1/CKAP2L/CDCA4/MTMR2/NEIL3/CDCA8/STMN1/TMEM97/TOP2A/NIPSNAP1/UBE2C/ASCL1/HCN2/CDCA7/MSH2/GALE/CPT2/MAD2L1/NNT/ANP32E/SULT4A1/NDN/ACAD…
	MycKO	Disease_Perturbations_from_GEO_up=breast cancer DOID-1612 human GSE3744 sample 978	Adipose tissue	Disease_Perturbations_from_GEO_up	K5FvsW5F	breast cancer DOID-1612 human GSE3744 sample 978	138	-0.337611	-1.68962	0.000252704	0.0014622	0.000864055	3909	tags=47%, list=23%, signal=36%	FOXM1/CENPA/FANCI/EEF1A2/DLGAP5/MYBL2/TTK/KIF18B/ASF1B/CDC20/TRIM59/PRC1/SPAG5/AURKA/KPNA2/INSM1/KIF15/CDCA3/DEPDC1/HJURP/CTHRC1/NDC80/KIF4A/UHRF1/CCNB1/CXCL9/EZH2/KIF11/KIF14/CENPE/HMMR/NUF2/PBK/CDCA5/CENPF/MKI67/TPX2/SPECC1L/CCNE2/CCNA2/RAD51AP1/LMNB1/NCAPG/NKAIN1/PRSS2/CDCA8/RACGAP1/COL5A1/TOP2A/CEP55/MELK/UBE2C/FAP/ASPM/CDC7/KIF20A/SULF1/NUSAP1/OIP5/TRIP13/ZNF367/MAD2L1/AGT/COL5A2/ANLN
	MycKO	Disease_Perturbations_from_GEO_up=Squamous cell carcinoma of mouth C0585362 human GSE3524 sample 295	Adipose tissue	Disease_Perturbations_from_GEO_up	K5FvsW5F	Squamous cell carcinoma of mouth C0585362 human GSE3524 sample 295	284	0.318417	1.53012	0.000334225	0.00188486	0.00111382	3833	tags=33%, list=23%, signal=26%	MS4A4A/MUC1/CES1/KLRC1/IL1A/SLC2A5/LCN2/STAR/CLCA4/SERPINA3/ACKR4/MUC4/LGR5/ASS1/MAGEA10/CP/CCNA1/EPCAM/MPPED2/GZMK/CTAG2/CTAG1A/ISG20/GABRP/CSF3/STAG3/LTF/CA2/PPM1H/PTPN22/SOSTDC1/NUDT11/ODAM/MSR1/IDO1/TLR7/DMRT1/LCP2/NCAM1/CCL18/IL13RA2/GLDC/ALDH1A1/RSAD2/SLC7A11/GAD1/KHDC1L/CYP4F11/IGF2BP3/LTBP1/FHOD3/SLCO1B3/ALDH8A1/ZDHHC4/GOLM1/SLC15A3/CFI/APOL1/IRAK3/TSPAN1/CXCL13/IL36G/GGT1/EGR2/TNFSF11/FA…
	MycKO	Disease_Perturbations_from_GEO_up=invasive ductal carcinoma DOID-3008 human GSE5764 sample 626	Adipose tissue	Disease_Perturbations_from_GEO_up	K5FvsW5F	invasive ductal carcinoma DOID-3008 human GSE5764 sample 626	202	-0.297233	-1.57153	0.00043588	0.00234425	0.00138529	3098	tags=24%, list=18%, signal=20%	OAS1/RAD21/KPNA2/MRPL3/PHB2/OAZ1/CTHRC1/COPZ1/TMEM167A/BMI1/CXCL9/PSMA4/CAPZA1/GRB14/ROBO1/PCNA/GAPDH/CCT5/COPS5/CCT2/SFRP2/PTRH2/MZT2A/SPARC/RACGAP1/COL6A3/PSMD14/ARL6IP1/COL1A2/COL1A1/GHITM/SULF1/POSTN/LAPTM4B/HIBCH/YWHAQ/IFI44L/CCT3/NME1/COL3A1/NAT1/COL5A2/COPB2/CTR9/HEBP1/MTIF2/LAP3/YWHAB/DENND2D
	MycKO	Disease_Perturbations_from_GEO_up=hepatocellular carcinoma DOID-684 human GSE60502 sample 656	Adipose tissue	Disease_Perturbations_from_GEO_up	K5FvsW5F	hepatocellular carcinoma DOID-684 human GSE60502 sample 656	243	-0.279056	-1.50844	0.00051929	0.00272302	0.00160911	4304	tags=42%, list=26%, signal=32%	TIE1/PDGFRL/AGPAT4/OGN/DCLRE1B/DTL/LRP12/NEK2/COL4A2/FABP5/GMNN/DPP3/FOXM1/ASRGL1/EEF1A2/COL4A1/TUBG1/FANCG/PRR16/BTBD2/MYBL2/E2F8/MYF5/PES1/TTK/FABP4/NUDT1/GPSM2/CUL9/MCM4/LPL/CDC20/PRC1/AURKA/PLK4/PARPBP/FER/CDCA3/GINS2/HJURP/NDC80/KIF4A/SAC3D1/STIP1/CCNB1/CLDN15/EZH2/KIF11/MFSD12/KIF14/CCNB2/ROBO1/ECT2/YKT6/HMMR/JPH3/PBK/BIRC5/CDC45/MATN3/TPM1/PTGFR/ITGA6/TPX2/CCNE2/KIF23/FKBP11/MCM5/NCAPG/NTM…
	MycKO	Disease_Perturbations_from_GEO_up=colorectal cancer DOID-9256 human GSE1323 sample 763	Adipose tissue	Disease_Perturbations_from_GEO_up	K5FvsW5F	colorectal cancer DOID-9256 human GSE1323 sample 763	297	-0.262847	-1.46633	0.000710545	0.0035485	0.00209691	4010	tags=32%, list=24%, signal=25%	MYL6/TUBA1B/CORO1C/NIP7/HDGF/COX8A/LASP1/POLR2L/EIF4A1/DDX19B/SERPINF1/MBD3/S100A6/PFKP/MCM3/LSM7/NUTF2/TNC/SF3B3/TM4SF1/C1QBP/ABHD17A/TPM2/ACTG1/IPO5/LGALS1/OAZ1/TRA2B/PKM/COPZ1/NOP56/EEF2/S100A4/HNRNPK/CCNB1/PSMC5/HDAC1/AKR1B1/MYH10/THAP11/LMNB2/CD81/OAT/PCNA/ETFB/RPN2/TFAM/SNRPD3/DBI/DDB1/SSRP1/SLC4A2/TIMM13/MZT2A/UQCRC1/TK1/VIM/TRMT5/STMN1/TYMS/VPS35/SRSF9/RACGAP1/CCND3/TOP2A/FXYD6/GSTO1/CAV1…
	MycKO	Disease_Perturbations_from_GEO_up=invasive lobular carcinoma DOID-3457 human GSE5764 sample 625	Adipose tissue	Disease_Perturbations_from_GEO_up	K5FvsW5F	invasive lobular carcinoma DOID-3457 human GSE5764 sample 625	221	-0.281279	-1.51087	0.000737283	0.00366024	0.00216294	4163	tags=35%, list=25%, signal=27%	LUM/CMSS1/ME3/FAM220A/HTRA1/COL4A2/FABP5/LOXL1/SH3BGRL/G0S2/NHP2/RRS1/SERPINF1/TRPS1/S100A6/MTERF2/MCM3/MRPL13/PSME2/POMP/CLNS1A/ENPP2/COL12A1/PDZD11/SRP14/THBS4/HLA-DRB1/HLA-DRB5/VTCN1/CAPN2/KPNA2/CTHRC1/PSMA4/UBA2/FAM162A/HADHB/GRB14/S100A10/PARP12/TIMP4/PCNA/GAPDH/STT3A/SPTSSA/COPS5/SFRP2/DPAGT1/PTRH2/VIM/NDUFC2/SPARC/COL5A1/COL16A1/COL6A3/PSMD14/COL1A2/COL1A1/FBN1/NID2/ALG8/POSTN/LAMB1/TALDO1…
	MycKO	Disease_Perturbations_from_GEO_up=Breast cancer DOID-1612 mouse GSE24594 sample 616	Adipose tissue	Disease_Perturbations_from_GEO_up	K5FvsW5F	Breast cancer DOID-1612 mouse GSE24594 sample 616	175	-0.295531	-1.52902	0.000891603	0.00429917	0.0025405	3742	tags=29%, list=22%, signal=22%	CSRP1/TMEM223/ATP1A2/TCEAL8/NUTF2/HSP90AB1/ROMO1/TSPAN13/IGFBP5/PNPLA8/MCM4/RBBP9/TPM2/CDC20/CALD1/RPL22L1/ATE1/RIN2/ACTG1/OAZ1/MCM7/IGFBP2/PCOLCE/PLAC1/PAICS/TPM1/DDB1/ANAPC5/NME2/TMEM184C/MCM5/COL6A2/SPARC/COL5A1/VCP/CSTF2T/DTD1/IDH1/PPIC/DAP3/MYADM/COL3A1/FNTA/GNPAT/SERPINH1/ECHDC1/SLC25A4/MTIF2/DYNLL2/LAP3
	MycKO	Disease_Perturbations_from_GEO_up=retinoblastoma DOID-768 mouse GSE6787 sample 455	Adipose tissue	Disease_Perturbations_from_GEO_up	K5FvsW5F	retinoblastoma DOID-768 mouse GSE6787 sample 455	326	-0.24479	-1.37624	0.00117311	0.00540227	0.00319236	3525	tags=25%, list=21%, signal=20%	POMP/P4HA1/CLNS1A/ITM2C/LAPTM4A/ACLY/CCNL2/GALK1/ATF5/CPNE3/VTN/NUDT4/STRAP/RPL22L1/RAD21/KDELR1/AAMP/ACTG1/ACTC1/PKM/CAMP/EEF2/VASP/CCNG2/MAGED2/VCL/HNRNPK/FSCN1/ANXA5/FAM162A/CD81/SPG21/GAPDH/NEDD4/IDH2/SSRP1/RBP4/COL6A1/EID1/PRDX4/HMGCS1/SUMO3/NREP/COL6A2/PFKL/SFR1/TMED4/ARMCX2/COL5A1/CDKN1C/COL6A3/ANXA6/COL1A1/FBLN2/CALU/POSTN/SUCLG2/BCL2L13/RTN4/HADH/CEBPA/TPI1/PPIC/NNT/PRNP/ACAA2/CKS1B/PGK1…
	MycKO	Disease_Perturbations_from_GEO_up=prostate cancer DOID-10283 human GSE3868 sample 639	Adipose tissue	Disease_Perturbations_from_GEO_up	K5FvsW5F	prostate cancer DOID-10283 human GSE3868 sample 639	201	-0.270165	-1.42913	0.00148541	0.00659398	0.00389657	4701	tags=35%, list=28%, signal=26%	CHN1/TRIOBP/MGAT4B/SEMA3C/ITGAE/UQCRQ/MFSD1/MFGE8/VCAN/TUBB/GNG11/TFPI2/SF3B2/AURKAIP1/WNT5A/CFL1/TUBB4B/TUBA1B/CYCS/LOXL1/COX8A/DNAJC15/HSD17B6/PFKP/PSME2/DDX1/HSP90AB1/TNC/TM4SF1/TPM2/PRC1/PRR11/KPNA2/LGALS1/PRSS23/PKM/RARRES2/CCNB1/PSMC5/HDAC1/PLOD1/AKR1B1/ETFA/GAPDH/CCT5/REEP5/DECR2/PSMB5/VIM/ANXA11/TRMT5/IFT20/TUBB3/TYMS/CCND3/GSTO1/CAV1/UBE2C/PPA1/PSMD1/ARL6IP1/COL1A2/DRAM1/TALDO1/MMADHC/CC…
	MycKO	Disease_Perturbations_from_GEO_up=papillary thyroid carcinoma DOID-3969 human GSE54958 sample 652	Adipose tissue	Disease_Perturbations_from_GEO_up	K5FvsW5F	papillary thyroid carcinoma DOID-3969 human GSE54958 sample 652	148	-0.30163	-1.52754	0.00163868	0.00708689	0.00418785	3610	tags=32%, list=22%, signal=26%	HSD17B6/ZNF426/EDIL3/NDUFAB1/KDELR3/NID1/HLA-DRB1/RBBP9/GPC4/DEXI/SLC16A4/PCDHB11/NOC3L/TMEM167A/MYH10/FAIM/PIGK/NPR3/GPX8/SYAP1/SERBP1/RAB18/LYPLAL1/PUS7L/PCDHB14/ZNF146/CTSO/FRMD3/GNAI1/POSTN/ZNF845/MICU2/KPNA4/NUDT12/ARMCX3/MRPS28/TFB1M/ASPN/ERLIN1/PCDHB5/SMIM15/FKBP9/PCCA/LZIC/ST6GAL2/GTF2H3/MET/TIMM21
	MycKO	Disease_Perturbations_from_GEO_up=CML - Chronic myeloid leukemia C0023473 human GSE11889 sample 403	Adipose tissue	Disease_Perturbations_from_GEO_up	K5FvsW5F	CML - Chronic myeloid leukemia C0023473 human GSE11889 sample 403	266	-0.253895	-1.39643	0.00191525	0.00799449	0.00472417	5300	tags=40%, list=32%, signal=28%	RBM15/CTDSP1/CAPRIN2/POLR2H/RPL23/ERH/RPS19/AKR1A1/RPL38/WNT10B/NDUFS2/SNRPF/SEC11A/PJA2/TNFRSF14/FBXO7/RPL12/HERC1/RPL4/PABPC3/ANXA1/RAB11A/VDAC3/ARMCX6/MRPL42/GTF3A/CSDE1/SMS/TLN1/RPS2/PIN4/NDUFB2/SKP1/ARL8B/RAC1/HNRNPA1/CFL1/HLTF/ZNF638/LASP1/UBE2E1/GAS2/WDR12/MEIS1/DCTPP1/CSTF3/HLA-DRB1/HLA-DRB5/EIF3L/SEPHS2/MLH1/CTBP1/UROD/ZFAND6/PRR11/MRPL3/GUSB/OAZ1/PLOD2/EEF2/BMI1/MGST2/PIEZO2/S100A10/SNR…
	MycKO	Disease_Perturbations_from_GEO_up=Cancer of prostate C0376358 human GSE3868 sample 135	Adipose tissue	Disease_Perturbations_from_GEO_up	K5FvsW5F	Cancer of prostate C0376358 human GSE3868 sample 135	193	-0.280959	-1.48432	0.00215776	0.00883102	0.00521851	4779	tags=36%, list=28%, signal=26%	RPL4/SERPINE2/CHN1/TRIOBP/MGAT4B/SEMA3C/ITGAE/UQCRQ/MFSD1/MFGE8/TUBB/GNG11/AURKAIP1/WNT5A/CFL1/TUBB4B/TUBA1B/CYCS/GAS6/LOXL1/COX8A/DNAJC15/HSD17B6/PSME2/POMP/DDX1/HSP90AB1/TNC/TPM2/PRC1/KPNA2/LGALS1/PRSS23/PKM/RARRES2/HDAC1/PLOD1/AKR1B1/ETFA/GAPDH/CCT5/REEP5/DECR2/PSMB5/VIM/ANXA11/TSPO/TRMT5/IFT20/TUBB3/TYMS/CCND3/GSTO1/CAV1/PPA1/PSMD1/ARL6IP1/COL1A2/ITFG1/DRAM1/TALDO1/MMADHC/CCT3/PSMD2/HIGD1A/NM…
	MycKO	Disease_Perturbations_from_GEO_up=pancreatic cancer DOID-1793 mouse GSE47811 sample 449	Adipose tissue	Disease_Perturbations_from_GEO_up	K5FvsW5F	pancreatic cancer DOID-1793 mouse GSE47811 sample 449	160	0.346638	1.57094	0.0022885	0.0091431	0.00540292	3686	tags=32%, list=22%, signal=25%	CRIPTO/SMC1B/AXDND1/TXNDC2/CRISP2/CATSPER1/QRICH2/CATSPERD/CD4/CCDC185/CPEB1/PPP3R2/HSPB9/MBIP/TEKT3/BEX1/SMCO2/LRRC63/LGMN/KRT32/ANKRD37/FAM170A/SLC34A1/LRP1B/EPPIN/HDAC6/UBE2U/NAALADL1/FBXW4/SLC25A18/MLANA/PPIL6/ACOXL/PLEKHD1/QRFPR/STK31/NAGA/ENKUR/IZUMO4/CCDC87/ACSBG1/MCEMP1/CDH18/NPY5R/OTX1/TMPRSS11F/KRT33A/SPDYA/IL20RB/CDH9/GPR65
	MycKO	Disease_Perturbations_from_GEO_up=lung large cell carcinoma DOID-4556 human GSE51852 sample 732	Adipose tissue	Disease_Perturbations_from_GEO_up	K5FvsW5F	lung large cell carcinoma DOID-4556 human GSE51852 sample 732	158	-0.285992	-1.4623	0.00230221	0.00915428	0.00540953	3508	tags=39%, list=21%, signal=31%	KIF18A/SPC25/E2F8/FANCB/TTK/CENPK/SPAG5/UGT1A6/KIF15/SKA3/CTHRC1/PLOD2/NDC80/FAM83A/KIF11/RHOV/KIF14/CENPE/SRSF12/HMMR/POLQ/NUF2/PBK/BIRC5/CDCA5/CDC45/CENPF/CLSPN/LHX2/ALPK2/RGS20/MKI67/KIF23/ERCC6L/CCNA2/RAD51AP1/NEIL3/MND1/NCAPG/PRSS1/PRSS2/CEP55/ESCO2/CHRNA5/MELK/FAP/FCRL2/CDCA7/AUNIP/ASPM/SULF1/NUSAP1/POSTN/PNOC/OIP5/MAD2L1/COL3A1/COL5A2/FCRL5/MS4A1/ANLN
	MycKO	Disease_Perturbations_from_GEO_up=Breast Cancer C0006142 human GSE1379 sample 392	Adipose tissue	Disease_Perturbations_from_GEO_up	K5FvsW5F	Breast Cancer C0006142 human GSE1379 sample 392	245	0.303598	1.44113	0.00288444	0.0113086	0.00668259	4167	tags=33%, list=25%, signal=25%	FCGR2B/CXCR6/ICOS/PLEKHS1/CCL8/CRISP2/CRMP1/BCL11B/CLEC4E/ATP8B3/SLC7A5/LEF1/CD55/LCN2/TCFL5/SAMD13/PCGF2/LILRA4/FBXO16/FRMPD3/SLC17A9/FAM3B/IL19/RDH16/FAM3D/ISG20/BMPR1B/TMEM150C/MTHFD2/SLCO4A1/SLC6A16/AOC1/LRP1B/AQP9/GUCY2D/RAMP1/AKR1B10/CCL18/CCL3L3/SGPP2/SV2B/CRABP2/SERPINA5/RASGRF1/NKG7/HOXD8/BDH1/MTHFD1L/DAPL1/DNASE2B/TMEM64/CCL23/UPK1A/ELFN2/ATP13A5/SLC15A2/S100A8/TMEM176A/SLC5A11/ADCYAP1/…
	MycKO	Disease_Perturbations_from_GEO_up=Thymic Carcinoma C0205969 mouse GSE2501 sample 344	Adipose tissue	Disease_Perturbations_from_GEO_up	K5FvsW5F	Thymic Carcinoma C0205969 mouse GSE2501 sample 344	185	-0.275476	-1.4451	0.00290322	0.0113293	0.00669481	3637	tags=30%, list=22%, signal=24%	IMPDH2/AHNAK/NUTF2/HSP90AB1/ROMO1/LAPTM4A/CNIH1/NT5DC2/GALK1/EIF3L/GPC1/RPL22L1/SRM/MRPS34/PKM/NOP56/PSMA4/PRMT1/GLRX3/GAPDH/CCT5/GPN1/PTCRA/CCT4/MDH2/SPTSSA/MNDA/SSRP1/CCT8/GAR1/ANXA11/SUMO3/INPPL1/UQCRC2/PYCR2/HSPA9/CHCHD3/CDCA7/FASN/NDUFV1/YWHAQ/TPI1/GZMA/ACAA2/PGK1/ACO2/TKT/TSR1/YBX1/PABPC4/XRCC6/SDHD/SLC25A4/PGAM1/ADSL/MYC
	MycKO	Disease_Perturbations_from_GEO_up=prostate cancer DOID-10283 human GSE3868 sample 638	Adipose tissue	Disease_Perturbations_from_GEO_up	K5FvsW5F	prostate cancer DOID-10283 human GSE3868 sample 638	206	-0.263485	-1.39878	0.00324002	0.0124127	0.00733501	4779	tags=37%, list=28%, signal=27%	COX6A1/CISD1/PSMC3/EEF1D/UQCRH/RRM2/RPL4/SERPINE2/ANXA1/TRIOBP/TXN/SEMA3C/UQCRQ/MFSD1/FKBP1A/CHCHD2/MFGE8/TUBB/NDUFS5/AURKAIP1/TUBB4B/TUBA1B/LRRC17/SMURF2/CYCS/CORO1C/GAS6/COX8A/POLR2L/EIF4A1/PSME2/POMP/HSP90AB1/SRP14/TPM2/GOLT1B/KPNA2/LGALS1/SRM/PRSS23/PLOD2/PKM/PRMT1/CYC1/PGD/S100A10/GAPDH/CCT5/REEP5/CCT2/PSMB5/PSMB7/VIM/ANXA11/TSPO/TRMT5/YPEL5/BCAP31/TUBB3/TYMS/GSTO1/CAV1/UBE2C/PPA1/ARL6IP1/TA…
	MycKO	Disease_Perturbations_from_GEO_up=anaplastic thyroid carcinoma UMLS CUI-C0238461 human GSE65144 sample 654	Adipose tissue	Disease_Perturbations_from_GEO_up	K5FvsW5F	anaplastic thyroid carcinoma UMLS CUI-C0238461 human GSE65144 sample 654	276	-0.246262	-1.36882	0.00420202	0.0155995	0.00921822	4354	tags=36%, list=26%, signal=27%	YBX3/VCAN/TUBB/GNG11/TFPI2/LAMC1/NDUFS5/RAC1/LUM/ITGB1/MICAL2/CFL1/TUBB4B/GBE1/COL4A2/FABP5/TUBA1B/CORO1C/LOXL1/G0S2/LASP1/COL4A1/EIF4A1/SERPINF1/S100A6/CKAP4/PSME2/EDIL3/TM4SF1/FHL2/FABP4/HLA-DRB1/HLA-DRB5/LPL/CALM1/RPL22L1/MRPL36/CAPN2/KPNA2/ACTG1/YAP1/ARPC1B/LGALS1/OAZ1/CTHRC1/PLOD2/S100A4/ANXA5/PSMA4/PCOLCE/S100A10/PCNA/GAPDH/DPYSL2/MNDA/MEPE/TPM1/SFRP2/VIM/RGS4/TSPO/TUBB3/SPARC/RAB13/CFD/COL…
	MycKO	Disease_Perturbations_from_GEO_up=lung cancer DOID-1324 mouse GSE14277 sample 615	Adipose tissue	Disease_Perturbations_from_GEO_up	K5FvsW5F	lung cancer DOID-1324 mouse GSE14277 sample 615	166	0.328768	1.49797	0.00487722	0.0177913	0.0105134	5246	tags=43%, list=31%, signal=30%	FCGR2B/HDC/BHLHE40/MUC1/ALDOA/STARD10/LCN2/CTSS/TMC4/CLEC7A/LAMC2/LILRB4/FETUB/CLDN7/CTSH/CH25H/ATP11A/TMEM30B/SPINT1/ATP1A1/PHLDA1/CLDN3/MAL/PRR15L/MPEG1/SPINT2/VCPKMT/ATP1B1/SLC34A2/SGPP2/KRT8/KRT18/HERPUD1/SAT1/ACSL4/GOLM1/CD14/BASP1/SLC15A2/GCLC/PTPRF/WFDC2/NPC2/PGLYRP1/FOS/EGR1/FCER1G/RAP1GAP/DCXR/LPCAT1/VMP1/CLU/ERRFI1/CTSK/HSPA1B/MRC1/PLIN2/TMEM50B/TYROBP/SDC4/CDKN1A/IL33/ATP6V0C/SPP1/LRRC…
	MycKO	Disease_Perturbations_from_GEO_up=endometrial cancer DOID-1380 human GSE17025 sample 846	Adipose tissue	Disease_Perturbations_from_GEO_up	K5FvsW5F	endometrial cancer DOID-1380 human GSE17025 sample 846	242	-0.254331	-1.37622	0.00502852	0.0181929	0.0107507	4107	tags=33%, list=24%, signal=26%	RCC2/PSMA1/CFL1/TUBB4B/UPK1B/FABP5/TUBA1B/CYCS/ENOPH1/SPCS1/COX8A/TTC19/EIF4A1/NAA50/HSP90AB1/GPI/NDUFA8/HLA-DRB1/SEPHS2/CYFIP1/CALM1/RPL22L1/PRC1/KPNA2/MRPL3/CTHRC1/CCNB1/TMEM14A/PSMC5/CXCL9/GSKIP/PSMA4/GRB14/PARK7/PCNA/NARF/GAPDH/HOXC6/SNRPD3/FAM174A/TFF3/CCT2/DBI/CCT8/PSMB5/UQCRC1/CBX1/RAD51AP1/CCT6A/BCAP31/ST6GALNAC1/TOP2A/MELK/LRP11/PSMD14/ARL6IP1/BLCAP/PPM1B/NUSAP1/SCP2/TALDO1/AGL/POLR2B/SL…
	MycKO	Disease_Perturbations_from_GEO_up=colon cancer DOID-219 human GSE34299 sample 502	Adipose tissue	Disease_Perturbations_from_GEO_up	K5FvsW5F	colon cancer DOID-219 human GSE34299 sample 502	230	0.30672	1.45123	0.00520256	0.0187337	0.0110703	4643	tags=34%, list=28%, signal=25%	APOBEC1/CALB2/PLEK2/PLCD3/NRIP3/ARL4C/CD55/CTSS/MUC17/PARM1/LAMC2/CAPN8/MMP1/GOLT1A/DSG2/CCRL2/SCEL/CCR1/ISG20/SULT2B1/GPR87/CDX2/OASL/XK/MBOAT2/CDH17/COL17A1/MALRD1/TMPRSS4/ALDH1A3/LTBP1/GPX3/GCOM1/ALDH8A1/ZNF185/GJB3/SH3BGRL3/DSC2/ABTB3/ECM1/THEM4/PHACTR3/CORO2A/CLIP4/TCHH/SERPINB5/MLF1/GRAMD1B/KRAS/IGFBP1/PMEPA1/EVA1C/MLLT11/MMP7/SST/EZR/BATF/UNC5CL/AGR3/LPCAT1/SLC2A1/ITGA2/PEAR1/DCAF6/PPP2R3A…
	MycKO	Disease_Perturbations_from_GEO_up=pancreatic ductal adenocarcinoma DOID-3498 human GSE15471 sample 604	Adipose tissue	Disease_Perturbations_from_GEO_up	K5FvsW5F	pancreatic ductal adenocarcinoma DOID-3498 human GSE15471 sample 604	398	0.275893	1.35945	0.00567012	0.0201578	0.0119118	3171	tags=27%, list=19%, signal=22%	FCGR2B/CXCL6/MAL2/PLEK2/OLR1/TREM1/MUC1/CNTN3/VSIG4/SLC44A4/LCN2/C1R/PMAIP1/TMEM45A/PLA2G10/BCL2A1/HSD17B2/FBXL2/LAMC2/SERPINA3/FCGR3A/CAPN8/LGR5/ELF3/ITGB6/CTSE/LY6E/TNFRSF21/CD24/PDZK1IP1/EPCAM/PROM1/MMP1/CLDN7/MLPH/EHF/PRR5-ARHGAP8/DSG2/CH25H/OCIAD2/RNF128/GABRP/CHRDL2/PTGDS/GPR87/RAB25/ESRP1/TMC5/DMBT1/MBOAT2/F5/ISM1/GRHL2/TOX3/S100A14/MIA/SERPINE1/ENO2/TMPRSS4/CCL18/IL7R/VSIG1/SGPP2/KRT18/SE…
	MycKO	Disease_Perturbations_from_GEO_up=Breast Cancer C0006142 mouse GSE2528 sample 28	Adipose tissue	Disease_Perturbations_from_GEO_up	K5FvsW5F	Breast Cancer C0006142 mouse GSE2528 sample 28	233	0.302276	1.43145	0.00652093	0.0227015	0.013415	4520	tags=33%, list=27%, signal=24%	ID2/SERINC3/BHLHE40/TGIF1/SLC7A5/TRAM1/PRDX6/LCN2/CTSS/MARCKSL1/ELF5/LY6E/KCNK1/CP/EPCAM/CDCP1/CLDN7/CTSH/WWC1/ATP1A1/PHLDA1/LTF/CYB561/GATA3/CLDN3/NPY/TPD52L1/MIA/RAMP1/ARG1/KRT8/KRT18/CLDN4/TFAP2C/SAT1/ERBB3/SMAGP/ACSL4/B2M/SOX10/FAM3C/PLET1/PERP/BASP1/HMOX1/RBBP7/PTPRF/IER3/COL11A1/ETV1/HK1/PDIA3/PLA2G1B/BPIFA2/LITAF/EZR/B4GALT6/RAP1GAP/IFITM3/GPX2/IER2/KIT/COL9A1/CLU/ESD/SLC3A2/PPP1CC/RPL37/T…
	MycKO	Disease_Perturbations_from_GEO_up=pancreatic cancer DOID-1793 human GSE49515 sample 555	Adipose tissue	Disease_Perturbations_from_GEO_up	K5FvsW5F	pancreatic cancer DOID-1793 human GSE49515 sample 555	202	0.30912	1.43759	0.00878694	0.0290896	0.0171899	5313	tags=41%, list=32%, signal=28%	TRAT1/RASGEF1B/UBASH3A/GPRC5D/SIT1/LCN2/CDRT4/TMEM45A/FAM50B/RBM11/LY6E/HEMGN/PDZK1IP1/FAM3B/TRANK1/HOXD4/DSP/PTGDS/LTF/SEC14L5/CPNE5/ATP1B1/FAM81B/ENO2/PLAG1/RSAD2/LAMP5/LTBP1/PLD6/DDB2/SOX10/STAP1/FBP1/LENG8/EVI2A/ENKUR/TMEM176A/SCGB1C1/ZNF23/ACSBG1/CSH2/USP9Y/TTTY15/CDH18/PRPH2/PATL2/GPR15/GNG8/ANKRD33B/SH3BGRL2/USP18/FDXACB1/TNFAIP6/PEAR1/GPNMB/IL2RG/SLC16A14/CD83/PRR7/PDK4/NCOA2/SIGLEC1/ANO9…
	MycKO	Disease_Perturbations_from_GEO_up=Cancer of prostate C0376358 mouse GSE1413 sample 48	Adipose tissue	Disease_Perturbations_from_GEO_up	K5FvsW5F	Cancer of prostate C0376358 mouse GSE1413 sample 48	221	0.30282	1.42441	0.00970189	0.03155	0.0186438	3869	tags=30%, list=23%, signal=24%	ACE/ALDOA/CHKA/PRDX6/TMEM45A/NEU1/PARM1/NIPAL2/TNFRSF21/SGPP1/EPCAM/CLDN7/TMPRSS2/EHF/FAM3B/TMEM30B/ARG2/CDH1/PHLDA1/SEC11C/LRRC26/CYB561/RNASE1/OCLN/NUCB2/ANXA13/TMBIM4/SPINT2/ATP1B1/DNAJC10/ARG1/KRT8/KRT18/CLDN4/PGAP2/SAT1/ITM2B/B2M/GPX3/UCP2/MYO5B/CLINT1/PLET1/ENPP5/UPK1A/TSPAN1/PDZK1/TPH1/RELL1/SHISA5/CNN3/PAK1/WFDC2/HK1/NPC2/ITLN1/GSDMC/SRSF2/GDPD1/LSR/SRSF5/JUND/IFITM2/ATP6AP1/DCXR/GRN/PLD3
	MycKO	Disease_Perturbations_from_GEO_up=astrocytoma DOID-3069 human GSE15824 sample 861	Adipose tissue	Disease_Perturbations_from_GEO_up	K5FvsW5F	astrocytoma DOID-3069 human GSE15824 sample 861	238	-0.243162	-1.3115	0.0122309	0.0382899	0.0226266	3220	tags=26%, list=19%, signal=22%	LAPTM4A/NDUFAB1/HLA-DRB1/HLA-DRB5/EIF3L/LPL/CYFIP1/PFKM/CAPN2/TSPAN6/ACTG1/CETN2/FIBIN/SLC1A3/PHB2/OAZ1/LHFPL3/AKR1B1/MYH10/ANXA5/HADHB/CD81/WLS/ETFA/PARK7/GAPDH/RPN2/SNX7/CCT2/DBI/EEF1G/LRIG1/VIM/CLDN5/PRDX4/GYG1/ADCYAP1R1/CCT6A/NLRP1/APEX1/SPARC/RAB13/FXYD6/PSMD14/PTPRZ1/BLCAP/SCP2/ALDH9A1/MMADHC/SLC25A5/IFI44L/AGT/NME1/PAM/SNN/ALDH2/FSTL1/YBX1/STARD7/NFIA/PTDSS1/UQCRFS1/LAP3
	MycKO	Disease_Perturbations_from_GEO_up=Gastrointestinal stromal tumor C0238198 human GSE2719 sample 270	Adipose tissue	Disease_Perturbations_from_GEO_up	K5FvsW5F	Gastrointestinal stromal tumor C0238198 human GSE2719 sample 270	321	-0.227622	-1.27437	0.013154	0.040724	0.024065	4964	tags=35%, list=30%, signal=25%	BANF1/PLAGL1/PJA2/PDE1A/NKX3-2/KANK2/NONO/PABPC3/PABPC1/CHN1/SF3B5/NDUFB4/TRIP12/UQCRQ/TUBA1A/NDUFB2/CHCHD2/BSG/SKP1/TUBB/SLC25A3/UQCR11/CD34/SPRY4/TMEM204/ANXA3/RAC1/PSMA1/TUBB4B/TUBA1B/COX5B/RPL34/CYCS/SPCS1/GOLGA7/CALM3/COX8A/PRR16/EIF4A1/NME7/UBE2E1/SERPINF1/CKAP4/CSGALNACT1/HSP90AB1/ITM2C/FHL2/NDUFAB1/SRP14/TOMM7/LY6H/NUDT4/PFKM/CTBP1/AAMP/ACTG1/ATP2A3/CETN2/OAZ1/MFAP4/MAGED2/CDH11/APLP2/KDE…
	MycKO	Disease_Perturbations_from_GEO_up=Serous carcinoma C0206701 human GSE10971 sample 58	Adipose tissue	Disease_Perturbations_from_GEO_up	K5FvsW5F	Serous carcinoma C0206701 human GSE10971 sample 58	228	-0.240618	-1.30012	0.0144394	0.0437351	0.0258443	4163	tags=32%, list=25%, signal=24%	LUM/RCC2/CFL1/E2F3/MUC16/HLTF/HTRA1/TUBA1B/COX5B/CENPA/COX8A/S100A6/ABCC1/TM4SF1/MAPRE1/KIF18B/SMC4/MCM4/SEPHS2/RIN2/AURKA/PRKCI/CTHRC1/NUP107/S100A4/TMEM14A/STIL/BMI1/AKR1B1/KIF11/IGFBP2/PSMA4/NCAPG2/PARP12/PCNA/CCT5/BIRC5/CDCA4/LMNB1/RASSF3/SPARC/RACGAP1/CEP55/ARF4/MMD/COL6A3/CHCHD3/ARL6IP1/COL1A2/COL1A1/TWIST1/DCK/ABCC5/CDC7/SULF1/NUSAP1/LAPTM4B/INHBC/CDCA7L/IDH1/SLC25A5/MAD2L1/CKS1B/RALA/SEC2…
	MycKO	Disease_Perturbations_from_GEO_up=melanoma DOID-1909 human GSE6887 sample 949	Adipose tissue	Disease_Perturbations_from_GEO_up	K5FvsW5F	melanoma DOID-1909 human GSE6887 sample 949	227	0.296672	1.40419	0.0147639	0.0443975	0.0262358	4685	tags=35%, list=28%, signal=25%	RASGEF1B/GRIN3B/THPO/TEX35/CCER1/NME8/KLRC3/SYTL3/RSPH6A/LAIR2/SUN3/USP44/FSCN3/ASIC3/TH/PDCL2/CCDC116/CLDN14/LRRC43/VEPH1/ACOT9/SMIM3/PIWIL1/SLCO4A1/SPINK2/DEFA3/SLC6A9/PMCH/COCH/CCL3/GLDC/CCDC81/HOXD8/CD38/PDE8B/BPI/TUBB1/PTBP1/GRM3/GNG2/PDZD8/SPSB1/GATA1/RUNX1/LBX2/RERG/TXNRD1/CST11/OR8B12/OR10H5/SEZ6L2/SRGAP1/EPB41L4A/RIMKLA/FSBP/DENND1B/SOX12/SELE/CLU/VAT1L/CLRN3/SEC14L3/PLXNB1/EPB41L5/CCR4/…
	MycKO	Disease_Perturbations_from_GEO_up=thymic carcinoma DOID-3284 mouse GSE2501 sample 985	Adipose tissue	Disease_Perturbations_from_GEO_up	K5FvsW5F	thymic carcinoma DOID-3284 mouse GSE2501 sample 985	191	-0.249093	-1.31183	0.0152337	0.0454842	0.0268779	4167	tags=33%, list=25%, signal=25%	PSMB10/TSPAN9/ITGB1/PCBP1/COX5B/RPL34/HDGF/NHP2/TUBG1/PSMD6/IMPDH2/AHNAK/NUTF2/HSP90AB1/ROMO1/LAPTM4A/NT5DC2/GALK1/EIF3L/GPC1/RPL22L1/SRM/MRPS34/PKM/PSMA4/PRMT1/GLRX3/CYC1/GAPDH/CCT5/PTCRA/CCT4/MDH2/SPTSSA/MNDA/DDB1/CCT8/GAR1/ANXA11/SUMO3/INPPL1/UQCRC2/PYCR2/HSPA9/CHCHD3/CDCA7/FASN/NDUFV1/YWHAQ/TPI1/GZMA/ACAA2/PGK1/ACO2/TKT/TSR1/YBX1/PABPC4/XRCC6/SDHD/SLC25A4/PGAM1/MYC
	MycKO	Disease_Perturbations_from_GEO_up=Breast Cancer C0006142 human GSE2429 sample 148	Adipose tissue	Disease_Perturbations_from_GEO_up	K5FvsW5F	Breast Cancer C0006142 human GSE2429 sample 148	219	-0.243996	-1.31112	0.0164252	0.0483535	0.0285735	2941	tags=22%, list=18%, signal=19%	ARPC1B/MRPL3/LGALS1/RARRES2/BLOC1S5/CXCL9/CDH11/ANXA5/KDELR2/CAPZA1/PCOLCE/OAT/S100A10/GAPDH/CCT5/OLFML2B/HLA-DMB/DBI/PSMB5/VIM/PRDX4/NREP/SPARC/COL5A1/GSTO1/COL6A3/FAP/PPA1/COL1A2/COL1A1/FBN1/DPT/ALG8/POSTN/LAPTM4B/ANXA8/SLC25A5/ASPN/COL3A1/MDH1/COL5A2/ALDH2/FSTL1/SERPINH1/YBX1/NDRG2/OLA1/LAP3/MYC
	MycKO	Disease_Perturbations_from_GEO_up=Synovial sarcoma C0039101 mouse GSE6461 sample 22	Adipose tissue	Disease_Perturbations_from_GEO_up	K5FvsW5F	Synovial sarcoma C0039101 mouse GSE6461 sample 22	253	-0.234906	-1.27421	0.0164997	0.0484029	0.0286027	4163	tags=30%, list=25%, signal=23%	LUM/WNT5A/PCBP1/CFL1/CFDP1/MYL6/RPL34/SH3BGRL/COL4A1/RPN1/HNRNPA0/TRPS1/AARD/NPTN/HSP90AB1/TNC/ITM2C/PPP2R1A/CALD1/RPL22L1/HNRNPA2B1/SACS/PGRMC1/EEF2/HNRNPK/FSCN1/HDAC1/MRFAP1/CDH11/ANXA5/UBA2/CAPZA1/CD81/PCOLCE/PCNA/GPX8/CCT5/RPN2/STT3A/NEDD4/SPTSSA/RHOB/SSRP1/COL6A1/MKI67/EID1/VIM/PRDX4/SPARC/ARMCX2/ARF4/CTTN/HMGN3/GNG10/COL1A2/COL1A1/TWIST1/CALU/SULF1/LTBP3/POSTN/P4HB/YWHAQ/PPIC/CCT7/TMEM263/C…
	MycKO	Disease_Perturbations_from_GEO_up=nasopharynx carcinoma DOID-9261 human GSE12452 sample 775	Adipose tissue	Disease_Perturbations_from_GEO_up	K5FvsW5F	nasopharynx carcinoma DOID-9261 human GSE12452 sample 775	188	-0.255454	-1.34244	0.0171425	0.0492553	0.0291064	3084	tags=34%, list=18%, signal=28%	SMC2/PRC1/CENPH/INSM1/PARPBP/KIF15/LGALS1/CTHRC1/NDC80/TNFRSF11B/UHRF1/CCNB1/CXCL9/EZH2/GHR/KIF11/KIF14/XKR4/GRB14/ROBO1/CENPE/PCNA/GPX8/CCR2/NUF2/HOXC6/PBK/CENPF/MNDA/LHX2/FZD7/KNTC1/TPX2/CCNE2/NREP/RAD51AP1/NCAPG/SPARC/RACGAP1/TOP2A/CEP55/COL6A3/ZNF260/MELK/COL15A1/COL1A2/CENPW/SULF1/MSH2/POSTN/LAMB1/STAT1/OIP5/KCTD3/ZNF367/IFI44L/GZMA/MAD2L1/NME1/CKS1B/COL3A1/COL5A2/MINPP1/ANLN
	MycKO	Disease_Perturbations_from_GEO_up=endometrial cancer DOID-1380 human GSE17025 sample 840	Adipose tissue	Disease_Perturbations_from_GEO_up	K5FvsW5F	endometrial cancer DOID-1380 human GSE17025 sample 840	241	-0.241193	-1.30784	0.0170674	0.0492553	0.0291064	3544	tags=33%, list=21%, signal=26%	RCC2/CFL1/MOB1B/ITIH5/ECH1/TUBA1B/ENOPH1/SPCS1/LASP1/ZNF423/WDR45B/PSME2/HSP90AB1/MAPRE1/GPI/RAB10/SMC4/HLA-DRB1/HLA-DRB5/CYFIP1/RPL22L1/PRC1/PRR11/KPNA2/ACTG1/MRPL3/CTHRC1/PLOD2/HNRNPK/TUBB2B/CCNB1/MRFAP1/CDH11/PSMA4/PCOLCE/WLS/ROBO1/PARK7/S100A10/GAPDH/DPYSL2/HOXC6/RPN2/SNRPD3/TFF3/CSE1L/TSPAN8/FBXO46/SFRP2/UQCRC1/BCAP31/TOP2A/CEP55/MELK/UBE2C/PSMD14/ARL6IP1/FBLN2/TWIST1/NUSAP1/SCP2/TALDO1/ALDH…
	MycKO	Disease_Signatures_from_GEO_down_2014=Synovial sarcoma GSE6461	Adipose tissue	Disease_Signatures_from_GEO_down_2014	K5FvsW5F	Synovial sarcoma GSE6461	266	-0.444343	-2.40552	1e-10	3.55e-09	1.89474e-09	3706	tags=49%, list=22%, signal=39%	PLEKHB2/ALKBH7/NDUFB8/DTNA/ZNF142/CLEC3B/SLC25A39/VDAC3/FXN/NAA15/TIMM9/MRPL4/MRPS24/METTL22/KCNA7/SLC25A3/BAG1/CLPP/TCF15/UACA/ZDHHC17/MRPL45/SLC25A38/MPC2/CYCS/NFIX/EMC6/DNAJC15/PHB1/MRPL34/BCKDHA/EXOC6/PPP3CB/CACNA2D1/GRSF1/IGFBP5/NDUFAB1/LRTM1/NUDT4/MRPL36/SDHB/MRPS18A/MTFP1/SUCLG1/TRAK1/PPP2R5B/IDH3G/NDUFB6/CCDC117/COQ6/PPA2/CEBPG/IGF2R/STIP1/KLHL24/TPPP3/COQ7/AMACR/CYC1/ETFB/KIF1B/CHCHD4/RN…
	MycKO	Disease_Signatures_from_GEO_down_2014=Cancer of Colon GSE4107	Adipose tissue	Disease_Signatures_from_GEO_down_2014	K5FvsW5F	Cancer of Colon GSE4107	254	-0.414847	-2.22631	1e-10	3.55e-09	1.89474e-09	3702	tags=33%, list=22%, signal=26%	DHRS7B/HNRNPH3/RWDD4/ATXN7L3B/CISD3/RCCD1/PEX11B/ALDH6A1/ACADSB/DIABLO/ZRANB2/SLC25A46/HOXA7/CAST/CIAO1/SLC30A9/TAT/PEPD/MRPS34/NUP107/HNRNPK/APPL1/ZC3H8/PSMA4/SVIP/COQ7/KRIT1/MAVS/AGGF1/FMR1/OAT/PTGR1/SERBP1/ACAD8/RPP25L/ACOT8/CBR4/PUS7L/CLYBL/NDUFC2/MTMR2/ITPRIPL2/ANXA11/IDH3B/SLC2A13/ZNF146/COA5/CHTOP/ZNF226/ZNF124/BPHL/ARL6IP1/TRIP4/GTF3C4/MRPS25/KIFAP3/MRPL14/ALDH9A1/GID8/KRCC1/MMADHC/GATAD1…
	MycKO	Disease_Signatures_from_GEO_down_2014=Carcinoma, Hepatocellular GSE2127	Adipose tissue	Disease_Signatures_from_GEO_down_2014	K5FvsW5F	Carcinoma, Hepatocellular GSE2127	272	-0.356263	-1.93696	1.52881e-09	2.71363e-08	1.44834e-08	3368	tags=33%, list=20%, signal=27%	PKD2/ECSIT/BCL2L2/MEN1/RHOT1/MANBAL/TPRG1L/TMEM120B/BLTP2/GJA5/SLC25A46/SDHB/MRPS7/ABCA8/MPDZ/WRNIP1/PHB2/ATG5/ELAVL1/NDUFB6/TPRKB/PPA2/PEX5/G3BP2/MRPS2/TYSND1/MOCS2/CYC1/COL18A1/SCARB2/ACAD8/PPP2R1B/TMED2/PAICS/GALT/CSE1L/CPPED1/RBP4/CLYBL/MZT2A/GCAT/DERA/OPA1/TMEM242/RAD50/ELP4/PDCD7/ELAC2/ABCC6/NDUFA9/LETM1/NIPSNAP1/PDS5A/ECI1/PXMP2/PPM1B/IVD/CEPT1/NDUFV1/MRPL14/SCP2/ARMC1/GRID2/COX18/DOLPP1/A…
	MycKO	Disease_Signatures_from_GEO_down_2014=Carcinoma, Hepatocellular GSE4612	Adipose tissue	Disease_Signatures_from_GEO_down_2014	K5FvsW5F	Carcinoma, Hepatocellular GSE4612	270	-0.338874	-1.83839	6.21429e-08	5.88286e-07	3.13985e-07	3722	tags=33%, list=22%, signal=26%	PLBD1/PSMD6/EIF2S3/RWDD4/FAH/ABHD6/MRPL13/LSM7/ARL6IP4/FARS2/ALDH6A1/ACADSB/ECSIT/BCCIP/SDHB/SLC25A45/OAZ1/LIAS/PGRMC1/HNRNPK/GHR/CLCN4/FAM162A/AMACR/HADHB/NFU1/ABCB4/HADHA/GPN1/CCT4/SCRN3/GINM1/PAICS/SLC22A7/GALT/CPPED1/ENPEP/BSCL2/DERA/HIBADH/SLC35B2/SDC2/KLHL22/CCT6A/MRPL28/CDV3/ST6GALNAC6/NPEPL1/NDUFA9/NIPSNAP1/MMD/PSMD1/NIT2/PSMA5/TPST1/PXMP2/CMBL/IVD/ACSM1/MGLL/SCP2/ALDH9A1/PEX6/MMADHC/RETS…
	MycKO	Disease_Signatures_from_GEO_down_2014=Adenoma GSE8514	Adipose tissue	Disease_Signatures_from_GEO_down_2014	K5FvsW5F	Adenoma GSE8514	263	-0.342378	-1.85518	1.17175e-07	1.03993e-06	5.55041e-07	4250	tags=37%, list=25%, signal=28%	DFFA/ACO1/WIPF1/TXNDC15/IPO13/MAPK1IP1L/FAM32A/PARP3/RAB35/RPL7L1/MAPKAP1/AGPAT5/KDM1B/G0S2/KLHL12/GALNT10/RPN1/XXYLT1/COMMD2/ATRN/IRF1/ZFAND3/USP40/LACTB2/NUDT4/MRPL49/MPLKIP/CFLAR/GUSB/XPNPEP1/TMEM209/FBXO5/PSMC5/POLE3/DDX23/HADHA/HACE1/REEP5/ELK1/CCS/AASDHPPT/CPPED1/ACYP2/GALM/TARS2/SPECC1L/ANAPC5/VEGFC/TRIQK/TLCD2/NDUFC2/TIMM50/RRP36/PACSIN3/SPARC/CRKL/NPEPL1/AVPR1A/CDKN1C/MRPL44/BPHL/TMEM42/…
	MycKO	Disease_Signatures_from_GEO_down_2014=Malignant mesothelioma of pleura GSE2549	Adipose tissue	Disease_Signatures_from_GEO_down_2014	K5FvsW5F	Malignant mesothelioma of pleura GSE2549	265	-0.322392	-1.7456	6.03101e-07	4.50738e-06	2.40572e-06	3361	tags=29%, list=20%, signal=24%	LAPTM4A/PPARG/NDUFAB1/BCL2L2/EMC3/PIK3R1/LPL/CALM1/STX12/HNRNPA2B1/SDHB/S100B/XPNPEP1/IDI1/ROM1/POLR3K/MGST2/PPWD1/ALG5/MRPS2/NFU1/MAPK14/REEP5/TGS1/RPIA/COPS5/SLC25A20/TSPAN8/MRPS14/GFOD2/ADD1/PRDX4/NDUFC2/CYB5R3/LSM1/CDK19/RASSF3/STOM/GCC1/TMEM135/MRPS22/CIDEC/CRKL/TMEM97/PTEN/PPP1R1A/TOR1B/KIAA0232/NOL9/VPS41/RXRG/CEPT1/TALDO1/MPC1/PPP2R5A/NGLY1/RETSAT/HADH/USP5/DECR1/KATNA1/GTPBP3/DOLPP1/OXSM…
	MycKO	Disease_Signatures_from_GEO_down_2014=Cancer of prostate GSE1413	Adipose tissue	Disease_Signatures_from_GEO_down_2014	K5FvsW5F	Cancer of prostate GSE1413	278	-0.31055	-1.68862	1.48562e-06	9.58899e-06	5.11792e-06	3439	tags=29%, list=21%, signal=23%	TM4SF1/ABCE1/SLC48A1/BCCIP/SLC39A13/MGAT1/PNPLA8/STX1A/TPRG1L/SDHB/DOCK1/ACTG1/CABLES1/IBSP/MFAP4/RAP1GDS1/COPZ1/CELA1/S100A4/SEC24D/PRADC1/ANGEL2/POLD2/IGFBP2/THAP11/BCAR3/KCNK3/TIMP4/COL18A1/REEP5/CYP2F1/MEPE/BCAM/PTGR3/EEF1G/ITGA6/TCTA/TGFB3/ITGB5/COL6A1/GCAT/NME2/OLFM1/HIBADH/TMEM184C/INPPL1/NPDC1/COL6A2/DHRS7/SPARC/COL5A1/CAV1/SPCS3/COL1A2/ECI1/TPST1/MCAT/ART3/SLC19A1/IFRD2/MRPS31/CEBPA/COX1…
	MycKO	Disease_Signatures_from_GEO_down_2014=Serous carcinoma GSE10971	Adipose tissue	Disease_Signatures_from_GEO_down_2014	K5FvsW5F	Serous carcinoma GSE10971	231	0.365978	1.72848	1.45192e-05	7.63601e-05	4.07556e-05	5604	tags=52%, list=33%, signal=35%	IQCF1/IRGC/IQCH/TMC4/CRISP3/CRYBA2/LILRA5/PITPNC1/TTLL9/LRRC46/DNAAF1/HNF1B/AK8/OFD1/CCDC60/HEMGN/SLC22A5/EFCAB6/TTLL10/ANK3/PLCZ1/BPIFB2/ANKRD37/CDS1/CIRBP/WDR38/MYCBPAP/SERPINB12/MAML3/FHAD1/ANKMY1/VAMP2/FAM81B/HOXB6/TBC1D1/IPCEF1/SPAG17/TEKT1/STK33/DLGAP2/AMPD3/PPIL6/DNAH7/LRRC27/IQUB/SLC26A3/TTC29/LRRC71/CORO2B/CCDC113/ADAMTS20/CCDC17/RIBC1/TMEM232/ENKUR/ARMC3/TEKT2/TMEM231/SLC46A1/DALRD3/CCD…
	MycKO	Disease_Signatures_from_GEO_down_2014=Cancer of thyroid GSE5364	Adipose tissue	Disease_Signatures_from_GEO_down_2014	K5FvsW5F	Cancer of thyroid GSE5364	268	-0.289754	-1.56726	3.03849e-05	0.000143822	7.67618e-05	2822	tags=25%, list=17%, signal=21%	TAT/STEAP3/PRODH2/ARHGAP1/LRRC40/SLC17A3/MGST2/MAN2A2/HADHB/ABCB4/CES3/COL18A1/HAGH/CBR4/SLC22A7/GALT/SLC25A20/HLCS/GCAT/ZNF778/ISOC1/ALDH4A1/CHPT1/DHODH/ENTPD5/C8A/GAPT/TF/C8B/VWA8/AKAP7/INSIG1/SCP2/ABHD10/PECR/MPC1/AGL/HIBCH/GCDH/MRPS31/ABCD3/HADH/PNPLA3/DECR1/CYP2D6/SLC25A44/OXSM/ACADVL/ECHS1/ACADS/AGT/ZG16/ACAA1/PBLD/TRPV1/SEC22B/NAT2/MSRA/ACSL1/MPST/ACAT1/HSD17B4/ETFDH/PDIA4/HAO1/TTC38/APMAP
	MycKO	Disease_Signatures_from_GEO_down_2014=Papillary Carcinoma of the Thyroid GSE3467	Adipose tissue	Disease_Signatures_from_GEO_down_2014	K5FvsW5F	Papillary Carcinoma of the Thyroid GSE3467	204	-0.281906	-1.48926	0.000943821	0.00334156	0.00178349	3205	tags=30%, list=19%, signal=25%	TTC23/ZNF518A/SNTB2/UBE3A/SAYSD1/STX17/RFT1/ZNF747/PGS1/AGPAT3/ERICH1/LRRC40/BLOC1S5/TMEM80/SNRNP200/SPG21/ZNF551/PUS3/TGS1/ELMOD2/ANKUB1/MTHFSD/LYPLAL1/PTGR3/MRI1/DUT/RS1/AP4B1/LYRM7/POFUT1/PARP11/WDPCP/ALG2/ZNF226/NMNAT1/FTO/ING5/TMED8/THUMPD1/ZNF346/BCAP29/GTF3C4/TRMT10A/PMPCB/RHD/FBXO4/PHKB/DDX27/MPC1/MRPS31/NOL6/UNC50/DNAJC24/ACSM5/JRKL/FBXL17/ZNF420/RNF141/QDPR/FN3KRP/SLC25A17/GID4
	MycKO	Disease_Signatures_from_GEO_down_2014=Adenoma GSE4183	Adipose tissue	Disease_Signatures_from_GEO_down_2014	K5FvsW5F	Adenoma GSE4183	254	-0.27032	-1.4507	0.00104913	0.00346456	0.00184913	2542	tags=20%, list=15%, signal=17%	TAOK1/TYSND1/SIK2/S100A10/CCDC15/TMEM170A/FEZ2/JMJD8/SUPV3L1/MRI1/EIF4E2/RXRB/BRF2/KIF22/POLE/TMEM184C/ITPRIPL2/ANXA11/INPPL1/NREP/RASSF3/RSPH3/CHPT1/AK2/AARS2/LRRC8D/TRUB2/TMEM199/ZFYVE28/WDR82/ZNF322/MON1B/INPP5A/PHTF2/TPI1/PANK2/ACAA1/NDUFB3/RALA/RAB28/LSM11/PEX16/NUDT7/FBXO9/SDHD/JKAMP/DET1/NAP1L4/TMEM129/BCAT2
	MycKO	Disease_Signatures_from_GEO_down_2014=Leukemia, Acute Megakaryocytic GSE2433	Adipose tissue	Disease_Signatures_from_GEO_down_2014	K5FvsW5F	Leukemia, Acute Megakaryocytic GSE2433	272	-0.252594	-1.37332	0.00147665	0.00476555	0.00254351	4846	tags=39%, list=29%, signal=28%	MRPL27/TRAPPC8/ALKBH7/CDK5/ZBTB37/GATC/CDK7/NDUFAF2/HS2ST1/ITGAE/ARFGAP2/SMARCA4/TAPBPL/EDEM3/WDR36/ALG1/MXRA8/THOC6/MED8/ADAL/ARL8B/SAP18/ICAM4/AIDA/IPO13/COQ4/RPUSD1/CAMK2N2/MICAL2/CFDP1/CYCS/DPP3/GAS6/SNRPN/TOPORS/LIN52/POLE4/EIF3B/PRSS27/ABCE1/PPP1R3E/MGAT1/CCM2/INTS4/DIABLO/PEX12/ECD/DDX56/SDHB/SNX12/ARL1/TRADD/USP31/NCAN/MFSD3/MAPK8/AVEN/ABCB10/RTN4RL1/LRRC14/MRFAP1/HDAC10/AMACR/PPP1R16A/RT…
	MycKO	Disease_Signatures_from_GEO_down_2014=Nephroblastoma GSE2712	Adipose tissue	Disease_Signatures_from_GEO_down_2014	K5FvsW5F	Nephroblastoma GSE2712	273	-0.242856	-1.31848	0.0129624	0.0317356	0.0169382	2961	tags=24%, list=18%, signal=20%	YAP1/SUCLG1/TRAK1/KIF15/DCP2/PLEKHF2/MAGED2/ALG5/TPPP3/NCAPG2/SYDE1/FEZ2/ACAD8/GTF2H5/SLC16A5/NPHS1/DPAGT1/FZR1/RXRB/MAP4/TM9SF3/PPM1F/NFATC2IP/ADD1/HMGCS1/ANXA11/PFKL/GLS/ZDHHC7/DHCR24/ANKS1A/SCFD1/ZNF266/AK2/HMGN3/BLCAP/IVD/SMO/DTYMK/GATAD1/HIBCH/ADAM12/DECR1/GPD1/PEX3/CALB1/VGLL1/AMD1/DNAJA3/ACAA1/ALDH7A1/NUBPL/HSDL2/RAP2A/FECH/MTRR/RFNG/POLG2/PGRMC2/FBXO9/PDHA1/MCPH1/ETFDH/TSEN2/DET1
	MycKO	Disease_Signatures_from_GEO_down_2014=Breast Cancer GSE3744	Adipose tissue	Disease_Signatures_from_GEO_down_2014	K5FvsW5F	Breast Cancer GSE3744	218	0.280846	1.32095	0.0219256	0.0486474	0.0259645	4948	tags=35%, list=29%, signal=25%	CHL1/KCNH6/PEBP4/GSG1/CSRNP3/NRG2/ZNRF4/CABS1/DNAJB8/PDE1C/C1QTNF4/ANKRD53/KCNJ16/KCTD19/EFCAB6/ACSM2B/BEND5/DSC1/CPA5/GRM1/PKHD1/MYO16/MGARP/TESC/SLC34A1/SHH/KCNIP3/FREM1/SYN2/SAMD5/COL17A1/F10/TSSK6/GRIN1/NDST3/SLC7A14/SLC26A3/CORO2B/MS4A6E/WFIKKN1/EVX1/SLC5A9/ATXN7L2/ST8SIA2/TMEM130/TMEM59L/CACNG5/A4GNT/TAS1R2/ZIC5/PGLYRP1/DCLK3/DBH/MME/WDR27/KIF19/LHX1/PEAR1/CRYBB3/ALPL/LMAN1L/SOBP/RELN/CNGB1…
	MycKO	Disease_Signatures_from_GEO_up_2014=B-cell chronic lymphocytic leukaemia-small lymphocytic lymphoma GSE8835	Adipose tissue	Disease_Signatures_from_GEO_up_2014	K5FvsW5F	B-cell chronic lymphocytic leukaemia-small lymphocytic lymphoma GSE8835	265	-0.300391	-1.63559	1.0835e-05	0.000118352	6.4045e-05	3704	tags=29%, list=22%, signal=23%	HNRNPA0/PDCD11/ERP29/LYRM1/ATXN7L3B/PFKP/MED1/P4HA1/ARL6IP4/STOML2/SRP14/CALM1/RPL22L1/DDX56/ARPC1B/PHB2/ATG5/NOP56/PLEKHF2/TSPYL1/PSMC5/FBXW2/COPS6/GLRX3/NFU1/HADHA/FASTKD5/SPG21/ZNHIT3/TOR3A/PPP2R1B/MDH2/NDUFA10/SSRP1/PTRH2/MZT2B/MZT2A/CDCA4/ANXA11/INPPL1/NCAPD2/TRMT5/GCC1/IFT20/BCS1L/SRSF9/CRKL/THNSL2/PTEN/TXNL4B/PSMD14/ABCC5/HNRNPR/TRMT61A/PMPCA/MPC1/CLEC2D/NGLY1/BCL2L13/UBE3C/PRAMEF11/ECHS1/…
	MycKO	Disease_Signatures_from_GEO_up_2014=Squamous cell carcinoma of lung GSE3268	Adipose tissue	Disease_Signatures_from_GEO_up_2014	K5FvsW5F	Squamous cell carcinoma of lung GSE3268	258	-0.303742	-1.65604	1.25461e-05	0.000127253	6.88621e-05	5050	tags=43%, list=30%, signal=31%	SLC37A2/NDUFS2/TDP1/SMG9/HSD17B10/MRPL11/UQCRH/ELANE/ADAMTS7/ERGIC3/TSPAN5/EHMT2/UMPS/NDUFB4/PRPF31/CARTPT/RFWD3/SMARCA4/MSTN/TUBB/NCAPH2/DDX47/BUB1/CHAF1B/AURKAIP1/AMH/ZFP64/PAX6/PPIL2/CENPA/NHP2/PLK1/RARG/SPOCK3/KLHL5/VGF/SLC39A9/SPC25/MRPL9/MYBPC2/TIMM10/FNTB/GFRA4/TXN2/EBF2/CLPTM1/AURKA/BCAS3/DCTN2/KIF4A/CCNB1/STIL/PDE1B/CCDC85A/FAM162A/CYC1/SLC4A10/GAPDH/CCT5/GPN1/CIB2/CDC45/MDH2/NOP16/CYP7A…
	MycKO	Disease_Signatures_from_GEO_up_2014=Leukemia, Chronic T-Cell GSE5788	Adipose tissue	Disease_Signatures_from_GEO_up_2014	K5FvsW5F	Leukemia, Chronic T-Cell GSE5788	269	-0.298248	-1.63429	1.67081e-05	0.000131808	7.13268e-05	3572	tags=30%, list=21%, signal=24%	EIF3B/NUTF2/TBC1D9B/TAOK2/ZFAND3/TRAPPC9/COMMD10/STOML2/DMXL2/PINK1/XKR8/TXN2/CPNE3/SMARCC1/AAMP/SCN11A/HSD17B8/CCNG2/SKIC8/UBE2H/POLD2/MRPS2/CYC1/TOP2B/MDH2/NDUFA10/PAICS/TARBP2/BCR/FBXO46/DUT/TIMM13/KLHDC4/GCAT/ERAL1/IDH3B/COL6A2/AGPS/BCS1L/ANKS1A/CCND3/TRAPPC3/ARF4/PRMT3/RAB1B/BLMH/ANAPC1/IPO4/VWA8/TBC1D13/MCAT/UROS/CHPF/ATAD3A/SLC25A32/SLC25A5/E2F1/SMPD1/DOLPP1/ARMCX3/LYPLA1/NME1/DHX29/PGK1/V…
	MycKO	Disease_Signatures_from_GEO_up_2014=Malignant mesothelioma of pleura GSE2549	Adipose tissue	Disease_Signatures_from_GEO_up_2014	K5FvsW5F	Malignant mesothelioma of pleura GSE2549	273	-0.291546	-1.60522	3.9458e-05	0.000266812	0.000144383	3703	tags=27%, list=22%, signal=22%	EIF4A1/CACYBP/TMEM223/HNRNPH1/CUL4B/TBC1D9B/TIMM10/UBE2G2/UCK2/XKR8/SMC4/DIABLO/AAMP/IPO7/STX17/ATP6V1A/TTF1/SSR1/ELAVL1/TPRKB/LRRC40/FUBP1/STX16/XPC/AMACR/ECT2/S100A10/HMMR/PEX7/PBK/COX11/SERBP1/BMS1/MDH2/ZNF706/EEF1G/KNTC1/LMNA/CKAP2/GSS/NME2/NFATC2IP/ADPGK/KEAP1/PUS7/RACGAP1/SYP/THUMPD1/TMCO1/TRAP1/MCAT/UROS/CHPF/USP14/ARMC1/TRIP13/TPI1/PPIC/PSMD2/ARMCX3/RNF14/SLC38A10/G3BP1/PARP1/TMEM185B/TSR…
	MycKO	Disease_Signatures_from_GEO_up_2014=Nephroblastoma GSE2712	Adipose tissue	Disease_Signatures_from_GEO_up_2014	K5FvsW5F	Nephroblastoma GSE2712	260	-0.289927	-1.57995	4.86375e-05	0.000313933	0.000169882	4662	tags=34%, list=28%, signal=25%	ASIC1/RGS19/EMG1/TWF2/SMARCA4/PCGF3/TUBA1A/PIN4/SURF1/MGAT2/SLC4A1AP/CHCHD2/SKP1/ACVR1/ADAMTS2/GRAMD4/PTPRM/SEMA4C/ECE1/TIAL1/CACYBP/RASGRP2/MRPL34/ALKBH4/TIMM10/EXTL3/ABCD1/UCK2/NDUFAB1/SRP14/NDUFA8/EIF2B3/PRDX2/GFRA4/MYL6B/CYFIP1/SF3A3/PTCD1/UBE3A/PIGT/CAND1/ACTG1/SLC39A1/TTF1/RPAP1/PHB2/MOCS1/GRK6/BMI1/EIF4G1/SPG21/ELK1/KIF1B/FZD7/B4GALT2/CBX1/NKAIN1/PRIM2/SRSF9/GPBP1L1/PSMD14/IPP/ESYT1/CCNG1/…
	MycKO	Disease_Signatures_from_GEO_up_2014=Breast Cancer GSE3744	Adipose tissue	Disease_Signatures_from_GEO_up_2014	K5FvsW5F	Breast Cancer GSE3744	154	0.387798	1.73565	0.000105634	0.000555558	0.000300636	3841	tags=38%, list=23%, signal=30%	TMEM247/COX7B2/CCDC54/TEKT5/PPP3R2/BTBD16/TAF7L/SPMAP2/TIMD4/LYPD4/TRIML1/KIF2B/FETUB/KRTAP9-8/KRTAP2-2/CDH16/ISX/DEFB119/FAM170A/SLC30A10/UNC93A/TAS2R40/NPC1L1/GADL1/TRIM42/ALPP/ANTXRL/BLZF1/DEFB123/MDGA2/GALR2/TLE6/TTC29/ANKFN1/KCNJ9/ALOXE3/ABHD12B/OMP/SYN3/CSH1/CSH2/KRTAP1-3/CYP2C18/FOXE3/REG1B/HTR3B/TREX2/CA10/LHX5/SPINK7/FOXR1/AGBL1/CHRNA4/MAGEC3/PCDHAC2/DAZ3/DAZ2/CRYBA4/SLC26A1
	MycKO	Disease_Signatures_from_GEO_up_2014=Astrocytoma GSE4290	Adipose tissue	Disease_Signatures_from_GEO_up_2014	K5FvsW5F	Astrocytoma GSE4290	256	-0.269387	-1.46595	0.000833041	0.00308089	0.0016672	4230	tags=35%, list=25%, signal=26%	BLOC1S3/TMEM204/PALB2/SF3B2/PIGG/RMND1/DDX59/CDC37/KLHL12/ZNF354A/PPP2R3C/DDX19B/TIGD5/CCNI/SF3B3/COMMD10/NAA35/POLR1B/HEXIM1/CWC27/INTS8/SLC39A13/CCM2/FNTB/DIABLO/NOB1/TTC23/IPO9/SERGEF/RADIL/CAPN2/DEXI/CIAO1/SLC39A1/MRPS34/BLOC1S5/TMEM14C/PSMC5/TNFAIP1/LYAR/KRIT1/AMACR/CD81/EIF3A/ZBTB9/WDR75/HADHA/MCEE/RSRC2/PPP2R1B/ALKBH8/HAGH/CDX1/ASB8/THAP1/MRPS14/MAP2K5/CYP2U1/ADD1/TMEM182/GYG1/TMEM184C/CDK…
	MycKO	Disease_Signatures_from_GEO_up_2014=Carcinoma, Hepatocellular GSE4612	Adipose tissue	Disease_Signatures_from_GEO_up_2014	K5FvsW5F	Carcinoma, Hepatocellular GSE4612	282	-0.250219	-1.37396	0.00274508	0.00829365	0.00448804	4393	tags=33%, list=26%, signal=25%	TGM2/PALMD/MFGE8/BSG/MXRA8/SGCE/SAP18/LPGAT1/SF3B2/LUM/CFL1/RNPEPL1/ITIH5/COL4A2/LY6D/GAS6/ASRGL1/LOXL1/ANTXR2/COL4A1/POLR2L/ABHD16A/CCNI/ITM2C/SNTA1/SLC48A1/STX2/DEGS1/SPRYD7/NID1/LPL/CYFIP1/MAPK3/MRPL49/ATP6V1A/LGALS1/LTBR/PEPD/SMPD3/RARRES2/TNFAIP1/HTATIP2/ANXA5/PCOLCE/NUDT16L1/S100A10/PTGR1/REEP5/RPN2/BIRC5/OGDH/CDCA5/SPTSSA/IDH2/CCT2/DDB1/LYPLAL1/ITGA6/ITGB5/APAF1/GSS/PSMB5/EID1/VIM/CRYZ/KEA…
	MycKO	Disease_Signatures_from_GEO_up_2014=Synovial sarcoma GSE6461	Adipose tissue	Disease_Signatures_from_GEO_up_2014	K5FvsW5F	Synovial sarcoma GSE6461	264	-0.238282	-1.29491	0.00839069	0.0224807	0.0121652	4780	tags=37%, list=28%, signal=27%	DDX10/RUNX1T1/TRO/PPIP5K2/LRRN3/RGS19/MBTPS1/CC2D2A/MOGS/EMC10/ATXN7L3/RASL11B/EPHB3/EPHB2/PURG/AGPAT4/TSSC4/SMARCD2/EFEMP2/TRNAU1AP/FBXO33/VPS45/WNT5A/PCDHB3/ARX/CFDP1/RPL7L1/COL4A1/RPN1/HNRNPA0/ERP29/CREB1/ABHD14A/PYGO2/DLX1/CENPJ/BTBD2/TRMT2A/TNC/SF3B3/ITM2C/DMXL2/CSTF3/TTC23/NVL/SSBP3/CYP51A1/TMEM237/SRM/LRRC40/NAP1L3/HDAC1/LRRC14/MFSD12/AAGAB/GNB4/COL18A1/HACE1/PBK/MEX3B/BBC3/ZBTB6/PAX7/SSRP…
	MycKO	DisGeNET=Seminoma	Adipose tissue	DisGeNET	K5FvsW5F	Seminoma	190	0.338584	1.55091	0.000732742	0.0213193	0.0190586	3587	tags=29%, list=21%, signal=23%	SAGE1/CT45A1/CRIPTO/GARIN1A/ACE/YBX2/SLC2A5/CLGN/TCFL5/FAM50B/DNAAF1/ELF3/PIWIL4/PROM1/PRM3/DDX4/CTAG1B/CTAG1A/TPD52/PIWIL1/TNF/CYP17A1/CDK6/SERPINE1/DMRT1/KRT18/PRAP1/TFAP2C/ALPG/AFP/IRX1/SLC5A5/PIWIL2/NR6A1/GDNF/PATZ1/SMAD7/GGT1/GGTLC3/GGT2P/ZFP42/KDM3A/KRAS/MMP7/ACVR1B/CSH1/CSH2/GH1/GH2/SST/ESR1/EGR1/SNED1/FGFR3/MAGEC2
	MycKO	DisGeNET=Malignant neoplasm of testis	Adipose tissue	DisGeNET	K5FvsW5F	Malignant neoplasm of testis	144	0.371386	1.65513	0.00082966	0.0228343	0.020413	4928	tags=44%, list=29%, signal=31%	CT45A1/CT45A2/TNFRSF10B/GARIN1A/SLCO6A1/SYCP1/LDHC/AKAP3/TEKT5/HSPB9/DYNLT1/PPIG/ZNF654/SPMAP2/SPA17/PIWIL4/CCNA1/RIMS2/CTAG1B/CTAG2/CTAG1A/TSGA10/PIWIL1/SRD5A2/SERPINE1/DMRT1/IL13RA2/SYT1/FBXW4/AFP/SPAG17/MLANA/SLCO1B3/SHBG/PIWIL2/ERBB2/JAK2/INSL3/GH2/FSHR/LEMD1/ESR1/AGER/MAGEA4/MAGEC2/MAGEA2B/UVRAG/ERCC4/KIT/CLU/CCNK/DLK1/CACNA1F/SINHCAF/PDE11A/MRC1/GSTP1/TP63/MOK/DKK3/CDKN1A/INHA/MDM2
	MycKO	Drug_Perturbations_from_GEO_2014=decitabine homo sapiens gpl96 melanoma gds3012 chdir up	Adipose tissue	Drug_Perturbations_from_GEO_2014	K5FvsW5F	decitabine homo sapiens gpl96 melanoma gds3012 chdir up	40	-0.430263	-1.70607	0.00956913	0.0385559	0.0264686	4076	tags=45%, list=24%, signal=34%	TUBB4B/TUBA1B/CYCS/MCM3/HSP90AB1/MCM6/PHB2/PCNA/LMNA/VIM/TRMT5/TUBB3/PLOD3/KRT7/YWHAQ/KPNB1/G3BP1/PTDSS1
	MycKO	Drug_Perturbations_from_GEO_down=Promyelocytic leukemia DB00755 human GSE5007 sample 2461	Adipose tissue	Drug_Perturbations_from_GEO_down	K5FvsW5F	Promyelocytic leukemia DB00755 human GSE5007 sample 2461	233	-0.360364	-1.94044	2.47272e-08	1.68969e-07	8.55788e-08	3995	tags=34%, list=24%, signal=27%	FABP5/TUBA1B/RPL34/CYCS/NHP2/RPN1/GYPC/IMPDH2/PSMG2/MCM3/WDR12/EIF3B/CTCFL/DDX1/HSP90AB1/CLNS1A/C1QBP/NDUFAB1/GPI/ATF5/LPL/MCM6/STRAP/MLH1/HNRNPA2B1/MRPL3/PHB2/SRM/NOP56/EEF2/BLOC1S5/MCM7/PRMT1/UBA2/CYC1/PCNA/GAPDH/CCT5/SERBP1/CCT4/SNRPD3/PAICS/CCT2/EEF1G/DUT/ORM1/TIMM13/TSPO/TYMS/APEX1/TMEM97/AK2/NAT10/PPA1/CHCHD3/PHGDH/TRAP1/HNRNPR/IFRD2/LONP1/RUVBL2/P4HB/CEBPA/CCT3/CCT7/MAD2L1/RNASE2/NME1/CKS1…
	MycKO	Drug_Perturbations_from_GEO_down=lung cancer DB00928 human GSE29077 sample 2535	Adipose tissue	Drug_Perturbations_from_GEO_down	K5FvsW5F	lung cancer DB00928 human GSE29077 sample 2535	296	-0.300876	-1.66704	3.66482e-06	1.73982e-05	8.81181e-06	3164	tags=34%, list=19%, signal=28%	LASP1/TUBG1/POLR2L/LBH/S100A6/DLGAP5/NPTN/HSP90AB1/TSPAN13/LAPTM4A/SRP14/ACLY/CYFIP1/CALM1/LACTB2/HNRNPA2B1/PRC1/CAPN2/KPNA2/ARPC1B/CETN2/LGALS1/GINS2/PRSS23/PLOD2/NDUFB6/PKM/PGRMC1/SAC3D1/S100A4/VCL/CCNB1/TMEM14A/AKR1B1/MYH10/KIF11/CAPZA1/HADHB/CAV2/PGD/ETFA/OAT/S100A10/PCNA/SHCBP1/PBK/RPN2/SNRPD3/SPTSSA/TPM1/DBI/DDB1/MGST3/PALLD/MTUS1/EID1/TK1/ABCG2/ANXA11/CBX1/CYB5R3/CRYZ/TUBB3/SEC23A/SRSF9/RA…
	MycKO	Drug_Perturbations_from_GEO_down=lung cancer DB00928 human GSE29077 sample 2534	Adipose tissue	Drug_Perturbations_from_GEO_down	K5FvsW5F	lung cancer DB00928 human GSE29077 sample 2534	289	-0.29605	-1.62725	8.50928e-06	3.69008e-05	1.86894e-05	3799	tags=33%, list=23%, signal=26%	RRS1/AMOTL2/LASP1/POLR2L/CSRP1/LBH/NAA50/S100A6/PFKP/PSME2/SYPL1/ASPH/TSPAN13/LAPTM4A/ACLY/FAM136A/TOMM7/EIF3L/CYFIP1/LACTB2/TSPAN14/HNRNPA2B1/PRC1/RIN2/CAPN2/ZFAND6/KPNA2/SLC16A4/PRSS23/PLOD2/NDUFB6/S100A4/VCL/TMEM14A/AKR1B1/ANXA5/PRMT1/HADHB/CAV2/ROBO1/S100A10/SERBP1/RPN2/RNF11/NEDD4/SNX7/TMED9/TPM1/DBI/MGST3/PALLD/TM9SF3/EID1/VIM/SETD3/CRYZ/YPEL5/GLS/TUBB3/ALCAM/COL5A1/HMGN3/CAV1/GNG10/ORC6/WD…
	MycKO	Drug_Perturbations_from_GEO_down=Hodgkin lymphoma CID 148177 human GSE31059 sample 2494	Adipose tissue	Drug_Perturbations_from_GEO_down	K5FvsW5F	Hodgkin lymphoma CID 148177 human GSE31059 sample 2494	251	-0.282207	-1.5256	0.000130722	0.000469765	0.000237925	5018	tags=41%, list=30%, signal=29%	TMEM147/NOL7/SNRPF/BANF1/TNFRSF14/SNRPB/NDUFB8/BATF3/SLC25A39/VDAC3/PRPF31/GTF3A/ILF2/SMARCA4/MAP2K2/UQCRQ/CCR7/FKBP1A/EDF1/FGGY/NDUFS5/CFL1/COX5B/TFDP1/SPCS1/HDGF/SOWAHC/NFKB1/PPP2CA/POLE4/TRAPPC4/IMPDH2/S100A6/MCM3/BCKDHA/PDXP/SERPINB6/CLNS1A/SNRNP40/C1QBP/FARS2/SRP14/GPI/MYL6B/INSIG2/MRPL36/TRPT1/HNRNPA2B1/SDHB/FARSB/BCKDK/OAZ1/GINS2/SRM/WDR18/PLOD2/FSCN1/VEGFB/TIMELESS/STIP1/HDAC1/PRMT1/CCNB2…
	MycKO	Drug_Perturbations_from_GEO_down=lung cancer DB00928 human GSE29077 sample 2536	Adipose tissue	Drug_Perturbations_from_GEO_down	K5FvsW5F	lung cancer DB00928 human GSE29077 sample 2536	272	-0.275917	-1.50682	0.000318725	0.00108079	0.000547395	3831	tags=33%, list=23%, signal=26%	SH3BGRL/COX8A/LASP1/TUBG1/POLR2L/LBH/S100A6/DLGAP5/NPTN/PSME2/CTCFL/TSPAN13/LAPTM4A/SRP14/ACLY/CALM1/LACTB2/HNRNPA2B1/PRC1/CAPN2/PRR11/KPNA2/ARPC1B/CETN2/LGALS1/PRSS23/PLOD2/PKM/PGRMC1/S100A4/VCL/CCNB1/TMEM14A/AKR1B1/CAV2/PGD/ETFA/OAT/S100A10/PCNA/SHCBP1/PBK/RPN2/SNRPD3/SPTSSA/TPM1/DBI/MGST3/PALLD/MTUS1/EID1/NME4/NDUFC2/CBX1/CYB5R3/CRYZ/TUBB3/SEC23A/TYMS/SRSF9/CCND3/ALCAM/TOP2A/RDX/HMGN3/MMD/CAV1…
	MycKO	Drug_Perturbations_from_GEO_up=lung cancer DB00928 human GSE29077 sample 2535	Adipose tissue	Drug_Perturbations_from_GEO_up	K5FvsW5F	lung cancer DB00928 human GSE29077 sample 2535	188	-0.321118	-1.69507	4.06487e-05	0.000282978	0.000170494	6328	tags=54%, list=38%, signal=34%	RPL28/NOLC1/NUPR1/RPS11/RPSA/RPL10A/SLC38A1/RPS16/UBE2S/RPL8/RPS5/RPS7/EEF1B2/CSNK1A1/RPL13/NPM3/PFDN2/RPL15/PSMA6/MAPK6/RPS20/DDX21/RPL23A/RPL27A/RPL32/TIPIN/RPS15/RPS4X/GTPBP4/RSL24D1/EEF1A1/RPLP1/ANP32B/NGRN/RPL23/RPS19/COX6A1/TMEM147/NOL7/EEF1D/KRT10/RPL36A/RPL12/DDX10/RPL4/PABPC3/PABPC1/TXN/EMG1/MRPL42/GTF3A/RPS2/MKNK2/EDF1/CTPS1/SLC25A3/SF3B2/PSMA1/RPL34/CYCS/CTNNAL1/IMPDH2/PFKP/CSGALNACT1/…
	MycKO	Drug_Perturbations_from_GEO_up=lung cancer DB00928 human GSE29077 sample 2534	Adipose tissue	Drug_Perturbations_from_GEO_up	K5FvsW5F	lung cancer DB00928 human GSE29077 sample 2534	195	-0.263148	-1.38502	0.00618805	0.0208185	0.0125432	5747	tags=53%, list=34%, signal=35%	EIF3D/RPL3/EIF4EBP1/GPX4/TCEA1/VBP1/UQCRB/RPS3A/AKAP12/RPS29/RPL30/NOLC1/NUPR1/RPS11/RPSA/RPL10A/SLC38A1/RPL8/RPS5/RPS7/RPL13/RPL15/PSMA6/CDC25B/DDX21/EIF4B/RPL23A/RPL6/RPL32/RPS15/HSPE1/RPS4X/RSL24D1/HTATSF1/ANP32B/PSMB4/NGRN/COX6A1/RBMX/EEF1D/KRT10/CBX3/RPL36A/NONO/RPL12/RPL4/PABPC3/CRIP1/EMG1/MRPL42/GTF3A/ENTREP3/UQCRQ/RPS2/EDF1/CHCHD2/KYNU/PSMA1/CFL1/FABP5/TUBA1B/RPL34/CYCS/SPCS1/NHP2/IMPDH2/…
	MycKO	Elsevier_Pathway_Collection=Metabolic Reprogramming in Cancer: Overview	Adipose tissue	Elsevier_Pathway_Collection	K5FvsW5F	Metabolic Reprogramming in Cancer: Overview	59	-0.509941	-2.19288	5.96698e-06	0.00106884	0.000934304	3298	tags=51%, list=20%, signal=41%	GPI/ACLY/PFKM/SDHB/TP53/PKM/GAPDH/IDH2/ALDH18A1/SHMT1/GLS/SDHC/PTEN/TIGAR/PHGDH/PYCR1/ACSS2/MPC1/IDH1/TPI1/PGK1/ME1/SLC1A5/PDHA1/SDHD/SDHA/SLC2A4/FH/PGAM1/MYC
	MycKO	Elsevier_Pathway_Collection=Mutations in Krebs Cycle Enzymes in Cancer	Adipose tissue	Elsevier_Pathway_Collection	K5FvsW5F	Mutations in Krebs Cycle Enzymes in Cancer	23	-0.562073	-1.92503	0.00157067	0.0368978	0.0322536	2255	tags=39%, list=13%, signal=34%	SDHB/KIF1B/IDH2/KEAP1/SDHC/IDH1/SDHD/SDHA/FH
	MycKO	Elsevier_Pathway_Collection=Genes with Mutation in Cancer-Associated Dysregulated DNA Repair	Adipose tissue	Elsevier_Pathway_Collection	K5FvsW5F	Genes with Mutation in Cancer-Associated Dysregulated DNA Repair	33	-0.488575	-1.85773	0.00181698	0.0400574	0.0350155	4381	tags=48%, list=26%, signal=36%	LIG1/BRCA2/FEN1/OGG1/MRE11/BRCA1/MLH1/BARD1/XPC/POLE/ATM/RAD50/MSH2/SMC1A/XRCC6/MSH6
	MycKO	Enrichr_Users_Contributed_Lists_2020=Lung Adenocarcinoma DEG Pathway Associations	Adipose tissue	Enrichr_Users_Contributed_Lists_2020	K5FvsW5F	Lung Adenocarcinoma DEG Pathway Associations	339	0.408526	1.98605	1e-10	6.62353e-09	4.79257e-09	5499	tags=54%, list=33%, signal=37%	DLL3/CALB2/MYT1/HSD3B1/FAM83C/PLCD3/SPMIP8/IL1A/SYCP1/LDHC/CYP2W1/WNT7A/TMEM45A/OPTC/MUC17/MBIP/HSD17B2/CLCA4/LAMC2/SERPINA3/GFAP/PDCL2/SYT8/TRIML1/TAC4/CCNA1/GOLT1A/TMPRSS2/GSTM1/HR/GABRP/GPR87/RHCG/ARTN/MUC5B/POPDC3/CLDN3/SPINK2/FZD10/ANXA13/SH3GL3/PPP2R2C/TOX3/DEFB103B/SLCO1A2/COL17A1/MIA/SERPINE1/GLB1L3/AKR1B10/SLC34A2/CACNA2D2/PLA2G12B/SLC9A2/FAT2/SERPINA5/PLEKHH1/SH2D5/FAM83B/ALPP/AFP/EDAR/…
	MycKO	Enrichr_Users_Contributed_Lists_2020=Dgenes downregulated in HIV+ cancer samples	Adipose tissue	Enrichr_Users_Contributed_Lists_2020	K5FvsW5F	Dgenes downregulated in HIV+ cancer samples	362	-0.354305	-1.95468	1e-10	6.62353e-09	4.79257e-09	5297	tags=45%, list=32%, signal=31%	RFC4/SRSF7/UBAP2L/CTNNA1/SNX4/GPBP1/PRPF38B/HELLS/COIL/RECQL/RPA3/ADO/COX6A1/CUTC/RHNO1/RBM8A/SENP5/CREBL2/SLC30A6/MOB1A/PRRC1/SOS1/APOO/IREB2/GATC/RAD17/GPN3/NDUFB4/MRPL42/NXT2/VMA21/LRRC58/UQCRQ/NDUFB2/MFSD1/UBE2T/MBNL1/RNF7/RRN3/UHMK1/XPO1/FAM199X/VPS45/NEK2/MPC2/HLTF/ENOPH1/ZNF638/TRMT10C/SPCS1/RAB21/ANKIB1/CCDC142/CACYBP/HNRNPH3/TIMM17A/FASTKD2/COMMD2/PPP3CB/PEX11B/ALG6/UCK2/NDUFAB1/RP2/RBBP…
	MycKO	Enrichr_Users_Contributed_Lists_2020=Breast Cancer short survivor group identified with a new method (manuscript)	Adipose tissue	Enrichr_Users_Contributed_Lists_2020	K5FvsW5F	Breast Cancer short survivor group identified with a new method (manuscript)	76	-0.573447	-2.58628	1.81744e-10	1.07707e-08	7.79336e-09	4242	tags=64%, list=25%, signal=48%	BUB1/POLR2D/E2F3/RPA2/TFDP1/FOXM1/CENPA/PLK1/FANCG/MCM3/CUL4B/KIF18A/SPC25/SKA1/CENPH/MRPL3/KIF15/HJURP/NDC80/TIMELESS/CCNB1/KIF11/UBA2/CENPL/CCNB2/CENPE/NUF2/BIRC5/CDCA5/CDC45/CENPF/CLSPN/NCAPH/XRCC4/KIF23/ERCC6L/EXO1/MRPL19/TYMS/SPC24/CPSF3/PSMD14/ANAPC1/CDC7/AURKB/E2F1/MAD2L1/SKA2/MTIF2
	MycKO	Enrichr_Users_Contributed_Lists_2020=Msi1 KO glioblastoma cells	Adipose tissue	Enrichr_Users_Contributed_Lists_2020	K5FvsW5F	Msi1 KO glioblastoma cells	276	-0.360692	-1.96035	3.55117e-10	1.9041e-08	1.37775e-08	4350	tags=46%, list=26%, signal=34%	JADE1/KLHDC8A/BRCA2/GNG11/FEN1/POLA1/DNA2/BUB1/SF3B2/GMPPB/DCLRE1B/CMSS1/UPF1/TUBB4B/TUBA1B/UNG/ASRGL1/CALM3/FANCI/FANCG/CAPN7/EXOSC9/CHAF1A/BRCA1/EIF3B/E2F8/SNRNP40/CDCA2/DAPK2/NEDD1/NUDT1/GPSM2/KIF18B/SMC4/MCM4/ZNF436/ASF1B/INCENP/CDC20/WDR76/SMCHD1/PRC1/SPAG5/AURKA/PRR11/SACS/KPNA2/CABLES1/PLK4/PARPBP/KIF15/IPO5/SKA3/GPD2/RBL1/TRA2B/TMEM209/TROAP/UHRF1/TIMELESS/STIP1/STIL/SGO1/EZH2/UBA2/LMNB2/…
	MycKO	Enrichr_Users_Contributed_Lists_2020=Prostate Cancer, dataset: ykd5	Adipose tissue	Enrichr_Users_Contributed_Lists_2020	K5FvsW5F	Prostate Cancer, dataset: ykd5	92	0.551676	2.28701	3.25821e-09	1.31026e-07	9.48065e-08	5583	tags=63%, list=33%, signal=42%	AOAH/CD300LF/CD4/CTSS/BCL2A1/CLEC7A/IL12RB1/LILRB4/LILRB3/LILRA6/CSF3R/CD33/ITGB2/CCRL2/CCR1/LAPTM5/CD53/PTPN22/LAIR1/CD86/MPEG1/LCP2/CYBB/MS4A7/CD14/MS4A6A/TNFRSF1B/EVI2A/C1QB/SAMSN1/NPL/CD300C/ITGAL/C1QC/GAB3/ITGAM/FCER1G/TFEC/CCR5/GPR65/FCGR1A/SPI1/FERMT3/TYROBP/IGSF6/GPSM3/SIGLEC7/SIGLEC9/SLC7A7/NCF2/EBI3/APBB1IP/CSF1R/CSF2RA/FGR/CD74/BIN2/LRRC25
	MycKO	Enrichr_Users_Contributed_Lists_2020=brest Cancer Adenocarcinoma gene list	Adipose tissue	Enrichr_Users_Contributed_Lists_2020	K5FvsW5F	brest Cancer Adenocarcinoma gene list	200	-0.388442	-2.03462	3.44391e-09	1.33719e-07	9.67545e-08	3909	tags=54%, list=23%, signal=42%	FOXM1/LRFN2/CENPA/FANCI/SRMS/PLK1/HSD17B6/DLGAP5/GABRD/GPRIN1/METRN/MYBL2/KIF18A/SPC25/E2F8/SALL4/TTK/CDCA2/KIF18B/CENPK/SKA1/ASF1B/CDC20/TRIM59/PRC1/SPAG5/AURKA/KPNA2/HSH2D/KIF15/SKA3/CDCA3/DEPDC1/GINS2/DIAPH3/POC1A/IBSP/HJURP/NDC80/KIF4A/TROAP/UHRF1/CCNB1/STIL/EZH2/KIF11/KIF14/CCNB2/ECT2/CENPE/PLAC1/HMMR/POLQ/NUF2/SHCBP1/RECQL4/PBK/BIRC5/CDCA5/CDC45/CENPF/CLSPN/NCAPH/CDC6/GTSE1/IQGAP3/MKI67/TPX…
	MycKO	Enrichr_Users_Contributed_Lists_2020=bladder cancer, dataset: 7w0x7	Adipose tissue	Enrichr_Users_Contributed_Lists_2020	K5FvsW5F	bladder cancer, dataset: 7w0x7	48	-0.586399	-2.40603	2.87878e-07	6.23367e-06	4.51048e-06	3282	tags=77%, list=20%, signal=62%	UBE2T/FEN1/ZYG11B/TUBA1B/CDC42/NSUN6/TAF13/ZFAND6/PRR11/KPNA2/KIF15/NRIP1/NDC80/KIF4A/TSPYL1/CCNB1/STIL/SKIC8/CENPE/PCNA/POLQ/NUF2/CENPF/KNTC1/MKI67/TPX2/PRDX4/CCNA2/LMNB1/NCAPG/TOP2A/ARL6IP1/INSIG1/ASPM/ABCD3/MAD2L1/ANLN
	MycKO	Enrichr_Users_Contributed_Lists_2020=Ovarian Cancer	Adipose tissue	Enrichr_Users_Contributed_Lists_2020	K5FvsW5F	Ovarian Cancer	86	0.507509	2.0773	6.533e-07	1.24681e-05	9.02149e-06	5758	tags=59%, list=34%, signal=39%	FCGR2B/MS4A14/VSIG4/CD4/C3AR1/FPR1/CD33/NLRP3/ITGB2/LAPTM5/CD53/LAIR1/CD86/ADORA3/TLR7/CYBB/MS4A7/TMEM52B/PRAM1/CD14/SLC11A1/C1QB/RNASE6/CD300C/C1QC/P2RY13/GAB3/ADAP2/ITGAM/GPR65/FCGR1A/CD37/SPI1/FAM78A/GPR34/TLR2/SIGLEC1/SIGLEC9/ALOX5AP/TREML1/STAB1/APBB1IP/TBXAS1/CSF1R/DOK3/BIN2/GIMAP4/LRRC25/ABI3/CD163/CLEC5A
	MycKO	Enrichr_Users_Contributed_Lists_2020=Thyroid Cancer	Adipose tissue	Enrichr_Users_Contributed_Lists_2020	K5FvsW5F	Thyroid Cancer	27	-0.683444	-2.48368	1.13984e-06	2.13911e-05	1.54779e-05	4454	tags=85%, list=27%, signal=63%	UBE2T/BUB1/DTL/NEK2/FANCI/DLGAP5/CENPK/NDC80/EZH2/KIF11/CCNB2/HMMR/PBK/CENPF/TYMS/TOP2A/CEP55/MELK/UBE2C/ASPM/NUSAP1/MAD2L1/ANLN
	MycKO	Enrichr_Users_Contributed_Lists_2020=Up in cancer, dataset: a0a9fd51c9970c23d0f410b8beaa538e	Adipose tissue	Enrichr_Users_Contributed_Lists_2020	K5FvsW5F	Up in cancer, dataset: a0a9fd51c9970c23d0f410b8beaa538e	412	0.320661	1.58264	2.33472e-05	0.000257735	0.000186488	4949	tags=38%, list=30%, signal=28%	CHL1/TREM1/ERLEC1/FAM83C/VSIG4/NRIP3/SPHK1/LCN2/MFSD2A/MARCO/HSD17B2/LAMC2/NIPAL2/MMP8/SYT8/WNT7B/FETUB/MAPK13/TEX15/CLCN5/PDZK1IP1/PTGS1/MFAP3L/CTSH/LGMN/ST14/CH25H/OCIAD2/PRMT8/RDH16/TMEM37/CHIT1/SPINT1/LAD1/CCR1/CBLC/CSF3/BSPRY/GPR87/RAB25/DEPDC7/MBOAT1/SLCO4A1/SHROOM2/ESRP1/POPDC3/BCL2L15/SRD5A1/NUCB2/TRPV4/HBEGF/MAL/GUCA2A/TMBIM4/COL17A1/S100A14/MSR1/SERPINE1/CWH43/EPN3/TMPRSS4/OSM/ARG1/LRRC…
	MycKO	Enrichr_Users_Contributed_Lists_2020=coloncancerup	Adipose tissue	Enrichr_Users_Contributed_Lists_2020	K5FvsW5F	coloncancerup	87	0.452665	1.85915	5.79158e-05	0.00058226	0.000421305	3515	tags=41%, list=21%, signal=33%	CHRM3/TNFRSF10C/PLEKHS1/SLC7A5/LCN2/SERPINA3/LGR5/MMP1/ATP11A/CCNO/SPINK4/ARG2/GABRP/PHLDA1/SLC4A8/DEFA5/DEFA6/PMCH/LY6G6F/FAIM2/IL13RA2/AP1S3/NQO1/SLCO1B3/LRP8/TACSTD2/SCD/SERPINB5/LZTS3/NFE2L3/MMP7/REG1B/CHI3L1/PML/SLC6A6/PPBP
	MycKO	Enrichr_Users_Contributed_Lists_2020=gastric cancer drug resistance	Adipose tissue	Enrichr_Users_Contributed_Lists_2020	K5FvsW5F	gastric cancer drug resistance	298	0.325074	1.56703	0.000102471	0.000994678	0.000719716	3861	tags=34%, list=23%, signal=27%	CALB2/PLEK2/KLK3/MUC1/FHL1/LCN2/AP1S2/ILDR1/SLAIN1/LAMC2/SYT8/CABYR/ELF3/BEX2/RAB17/SH3GL2/IRX2/CLDN7/GRB7/PLEKHA6/MLPH/EHF/PRSS8/ST14/SCEL/TMEM30B/LAD1/GSTM2/SULT2B1/CLIC3/RAB25/PHLDA1/RASAL1/HOXB8/FIBCD1/OASL/ASB9/RGS11/IRF9/BEX4/ODAM/GRHL2/PRR15L/COCH/MIA/EPN3/GLDC/RBM20/SLC9A2/ALDH1A1/MUC20/OSBPL7/NQO1/PROM2/EDAR/CYP4F12/GNA15/SLCO1B3/KRTCAP3/IFIT3/ABCC3/TACSTD2/GJB3/HOXB2/KRT17/ALDH3A1/JUNB/…
	MycKO	Enrichr_Users_Contributed_Lists_2020=breast cancer down regulated	Adipose tissue	Enrichr_Users_Contributed_Lists_2020	K5FvsW5F	breast cancer down regulated	461	-0.243126	-1.38113	0.000123042	0.00114501	0.000828489	4297	tags=33%, list=26%, signal=25%	DNAJC18/DSEL/AGPAT4/DFFA/ACO1/MSC/TXNDC15/DDX49/LRP12/ERCC2/ITGB1/MICAL2/PNMA2/PID1/CHST2/HTRA1/GBE1/COL4A2/CDC42/CORO1C/ARSJ/STRIP2/CCDC50/ANTXR2/MAP7D1/COL4A1/PRR16/ABHD14A/MBD3/GYPC/CKAP4/RHEBL1/IRF1/TNC/EDIL3/TFPI/JAG1/IL31RA/KATNAL1/ARHGAP18/PKD2/STX2/MRC2/PYGO1/FKBP7/DLC1/TPM2/TAP2/SGTB/CALD1/B3GLCT/ZEB2/UROD/CAST/RFK/RCN3/SACS/LIX1L/EID2B/MYDGF/ERICH1/AVEN/KLHL21/TMEM167A/MSRB3/AFAP1/CCNB1…
	MycKO	Enrichr_Users_Contributed_Lists_2020=heat shock for tumor	Adipose tissue	Enrichr_Users_Contributed_Lists_2020	K5FvsW5F	heat shock for tumor	340	0.308071	1.49684	0.000308211	0.00244398	0.00176838	6211	tags=50%, list=37%, signal=32%	P2RX7/CEP295NL/TGIF1/CHKA/SPHK1/TMC4/GDF15/EID3/ELL3/GHRL/IFITM10/FOXRED2/ISG20/CSF3/PHLDA1/A3GALT2/GPR62/TBC1D9/CUZD1/SERPINE1/TM6SF2/CRABP2/SLC7A11/PGF/HES1/CCDC81/TCTN1/EIF2B2/TTLL3/BSX/SCUBE3/SLC5A5/PPP1R15A/CPM/CLCF1/SAMD11/DDN/DEDD2/IL17C/UPK1A/NDRG4/JUNB/WFIKKN1/TRIB3/NDOR1/DNAJB7/SMAD7/HMOX1/ENC1/MAFK/ASPRV1/EFR3B/CHAC1/PRRG4/NFE2L3/RNF225/SLC1A4/ACRBP/EVA1C/LRRC51/CYP26B1/GLA/VEZF1/GGN/F…
	MycKO	Enrichr_Users_Contributed_Lists_2020=bladder cancer, dataset: 7w0yo	Adipose tissue	Enrichr_Users_Contributed_Lists_2020	K5FvsW5F	bladder cancer, dataset: 7w0yo	12	-0.725318	-2.09238	0.000724139	0.00512818	0.00371058	4287	tags=92%, list=26%, signal=68%	FEN1/CDC42/NSUN6/CENPE/PCNA/TPX2/CCNA2/NCAPG/TOP2A/ASPM/MAD2L1
	MycKO	Enrichr_Users_Contributed_Lists_2020=significantly differential expressed genes between liver cancer stage i and stage ii	Adipose tissue	Enrichr_Users_Contributed_Lists_2020	K5FvsW5F	significantly differential expressed genes between liver cancer stage i and stage ii	33	0.546007	1.86298	0.00089253	0.00624216	0.00451663	4826	tags=67%, list=29%, signal=48%	SCGN/ZNF541/STAR/PROM1/LGSN/PEG10/HEPACAM/AFP/MYO7B/CNKSR1/EGR2/TINAG/MMP7/ZNF256/ZNF419/ZNF549/ZNF773/ARK2C/PDE11A/CLDN10/SYT13/CFTR
	MycKO	Enrichr_Users_Contributed_Lists_2020=proteins expressed across dermal nf tumors	Adipose tissue	Enrichr_Users_Contributed_Lists_2020	K5FvsW5F	proteins expressed across dermal nf tumors	141	-0.312063	-1.56266	0.00121077	0.00801957	0.0058027	4330	tags=41%, list=26%, signal=31%	VCAN/TUBB/LAMC1/OGN/LUM/CFL1/TUBB4B/MYL6/HSPG2/MATN2/CSRP1/DNAJC15/A2M/SERPINF1/AHNAK/C1QBP/COL14A1/CALD1/HNRNPA2B1/S100B/ACTG1/LGALS1/DCTN2/VCL/HNRNPK/TUBB2B/TXLNG/ANXA5/PARK7/S100A10/GAPDH/DPYSL2/MDH2/TPM1/DBI/LMNA/COL6A1/MAP4/ORM1/HP/VIM/MYO1C/COL6A2/LAMA4/CAV1/COL6A3/SERPINA1/TF/COL1A1/FBN1/POSTN/LAMB1/TPI1/A1BG/GSN/ASPN/PGK1/COL3A1
	MycKO	Enrichr_Users_Contributed_Lists_2020=livercancerdown	Adipose tissue	Enrichr_Users_Contributed_Lists_2020	K5FvsW5F	livercancerdown	118	0.376651	1.62806	0.00183021	0.0110654	0.00800653	5383	tags=56%, list=32%, signal=38%	TREH/CD5L/MARCO/BEX1/LY6E/EPCAM/PROM1/NPTX2/CRHBP/PRSS8/RDH16/RAB25/SRD5A2/CAMK2B/SH3YL1/SPINT2/IL13RA2/HHIP/TFAP2C/PROM2/CYP4A11/CYP4A22/CNKSR1/VIPR1/ADGRG7/SLCO1B3/HGFAC/TACSTD2/SHBG/ESRRG/COL25A1/DACH1/IDO2/ECM1/SLC5A1/PEG3/TNFSF11/MT1G/EPO/CYP26A1/ESR1/SLC22A1/JCHAIN/KCND3/CXCL14/BBOX1/C7/HAL/GABRB3/CLDN10/SYT9/ALDOB/CFP/CASR/NRG1/FGFR2/CFTR/PROZ/SPP2/KBTBD11/ITGB8/CYP2A6/CYP2A7/CYP2A13/PBX1/…
	MycKO	Enrichr_Users_Contributed_Lists_2020=meningioma	Adipose tissue	Enrichr_Users_Contributed_Lists_2020	K5FvsW5F	meningioma	248	0.312946	1.48232	0.00206601	0.0120535	0.00872152	4710	tags=42%, list=28%, signal=31%	HUS1B/TMEM74/RPGRIP1/CATSPERD/SPPL2C/BTN2A2/PRR30/CYP2W1/PKP3/WNK4/SIGLEC6/CCDC116/CSTL1/CCDC74B/MYO5C/TTLL10/PTGS1/TRAF3IP2/PIK3C2G/TJP3/NWD1/PKHD1/IL1R1/ROS1/GADL1/SLC46A2/WASHC2C/F5/FAM184B/XKR7/GUCY2D/SAXO4/ABR/CD52/FBXW10/KCNC4/SV2B/CFAP100/TDRD5/MEGF11/ERICH6B/KRTCAP3/ALDH8A1/BPI/HGFAC/BLTP3B/AMPD3/SELP/PTPRJ/OTOGL/HCST/TSPEAR/USH2A/PHF21B/MECP2/FAM178B/EFCAB12/GREB1/LONRF3/CNN3/ITGB4/LRRIQ…
	MycKO	Enrichr_Users_Contributed_Lists_2020=Coloncancer(Up+Down)	Adipose tissue	Enrichr_Users_Contributed_Lists_2020	K5FvsW5F	Coloncancer(Up+Down)	266	0.307573	1.46659	0.00224256	0.0128833	0.00932192	3429	tags=29%, list=20%, signal=23%	CHRM3/TNFRSF10C/PLEKHS1/CCL8/HSD3B2/SCGN/SLC7A5/LCN2/RAB3B/HSD17B2/SERPINA3/LGR5/CP/MMP1/EDN3/ATP11A/CCNO/TMEM37/SPINK4/ARG2/GABRP/PHLDA1/CA2/SLC4A8/SPINK2/DEFA5/DEFA6/NPY/CLDN8/TBC1D9/GUCA2A/PMCH/LY6G6F/FAIM2/CES2/IL13RA2/AP1S3/NAALADL1/RSPO2/ALPI/NQO1/GPX3/ADGRG7/SLCO1B3/LRP8/CPM/TACSTD2/MCOLN2/CCL23/CDKL1/SLC26A3/SPINK5/SCD/PDE6A/SECTM1/PDZK1/TPH1/CXCL13/CCL19/SETBP1/SERPINB5/LZTS3/PTPRR/NFE2L…
	MycKO	Enrichr_Users_Contributed_Lists_2020=Liver cancer Down-regular	Adipose tissue	Enrichr_Users_Contributed_Lists_2020	K5FvsW5F	Liver cancer Down-regular	177	0.343083	1.56604	0.00240089	0.01366	0.00988395	4392	tags=39%, list=26%, signal=29%	DSCAM/AADAT/CD5L/MFSD2A/MARCO/TPPP2/TIMD4/LILRA5/CALN1/AGBL4/LY6E/PADI4/CRHBP/ASPG/RDH16/PROK2/CSF3/NXF3/PHLDA1/AOC1/CXCR2/TEX26/SERPINE1/CWH43/LYVE1/HHIP/FPR2/CYP4A11/CYP4A22/NOL4/VIPR1/SLCO1B3/NDST3/FBP1/CLEC1B/COL25A1/ECM1/PCSK2/NR4A1/PHACTR3/TRIB1/EGR2/KCNN2/MYOM2/MT1G/ITLN1/PGLYRP1/CYP26A1/ERVFRD-1/FOS/ESR1/EGR1/SLC22A1/DBH/FREM2/SPSB4/CXCL14/KIF19/FAM163B/NGFR/LRRC19/CTNNA3/SYT10/TSLP/C7/TT…
	MycKO	Enrichr_Users_Contributed_Lists_2020=CLASSICAL PAPILLARY THYROID CARCINOMA	Adipose tissue	Enrichr_Users_Contributed_Lists_2020	K5FvsW5F	CLASSICAL PAPILLARY THYROID CARCINOMA	267	0.298306	1.4235	0.00424083	0.0217053	0.0157053	3790	tags=28%, list=23%, signal=22%	STAT4/TNFRSF10C/BHLHE40/TREM1/MUC1/SPATA18/LCN2/CTSS/PMAIP1/GDF15/GLDN/SLIT1/TNFRSF21/SEL1L3/PDZK1IP1/CTSH/GOLT1A/PRMT8/SCEL/SPINT1/CAPN3/CA2/OSBPL10/TESC/GBP2/F5/LRP4/TRIM36/CBLN1/CPNE4/TMPRSS4/CCL18/MAMLD1/ALDH1A3/SLC34A2/PLAG1/FJX1/LAMP5/CAMK2N1/LTBP1/TNIK/SERINC2/NGEF/CYP1B1/SFN/ZCCHC12/ABCC3/CPM/PCSK1N/TACSTD2/GJB3/GALNT7/CFI/ECM1/PCSK2/CITED1/SPOCK1/TMEM71/HPCAL4/NFE2L3/TENM1/ETV1/COL13A1/M…
	MycKO	Enrichr_Users_Contributed_Lists_2020=Down in cancer, dataset: 8068aef20eac354647eff94e99973c7a	Adipose tissue	Enrichr_Users_Contributed_Lists_2020	K5FvsW5F	Down in cancer, dataset: 8068aef20eac354647eff94e99973c7a	162	0.314674	1.42314	0.009244	0.041389	0.0299478	5358	tags=40%, list=32%, signal=28%	CXCR6/CD96/TCP11/TDRD9/ESPN/TEKT3/SLC7A2/BEX2/AK8/GPRASP2/ZMYND10/GBP2/RD3/TOX3/SAXO4/GSTM3/PIK3AP1/SLC4A5/NECAB2/TTC29/RRAGB/USP11/ATP6V1B1/RGS22/RP1/GBP6/KIF6/ARMC3/ENTPD8/CCDC146/CD7/CCDC65/RPS6KA6/KNDC1/XCR1/SPAG8/TTC16/HYDIN/DIXDC1/HS3ST6/IL2RG/NPHP4/CD83/MPPE1/UBXN2B/FBXL13/TCEAL3/SLC10A5/GPRASP1/DZANK1/PGLYRP2/CHAD/RTP4/GRAP2/P4HTM/HEPACAM2/FAM120B/KANSL1/MAGI2/FYN/TSPYL4/CD2/STK4/PTPRCAP/…
	MycKO	Enrichr_Users_Contributed_Lists_2020=genes deregulated bu nucleous in leukemia	Adipose tissue	Enrichr_Users_Contributed_Lists_2020	K5FvsW5F	genes deregulated bu nucleous in leukemia	129	0.331607	1.45103	0.011547	0.0494368	0.0357708	5038	tags=40%, list=30%, signal=28%	AOAH/LILRB3/LILRA6/LILRA5/SLC2A6/ITGB2/CTSH/LAPTM5/MPEG1/KCNQ1/SMARCD3/CYBB/SLC15A3/CD14/WBP2/DEDD2/SH3BGRL3/SLC11A1/PSTPIP1/SECTM1/TNFRSF1B/HCST/AGTRAP/CD300C/TOM1/NINJ1/NPC2/ADAP2/FCER1G/GRN/NCF1/RAB4B/TNFSF12/TYMP/BEST1/LOC728392/CYBA/SPI1/FTH1/ZYX/CFP/TYROBP/GPSM3/CEBPB/SIGLEC7/SIGLEC9/SLC7A7/NCF2/ATP6V0C/HVCN1/ARHGEF10L
	MycKO	Human_Gene_Atlas=Lymphoma burkitts(Daudi)	Adipose tissue	Human_Gene_Atlas	K5FvsW5F	Lymphoma burkitts(Daudi)	102	-0.346674	-1.6622	0.00108475	0.00769187	0.00602062	3909	tags=40%, list=23%, signal=31%	FOXM1/FANCI/RRS1/ZNF804A/IMPDH2/CHAF1A/BRCA1/C1QBP/TIMM10/EIF2B3/CENPH/SMARCC1/STX17/IPO5/GNAL/PEX5/NEIL1/CCNB2/ALDH5A1/POLQ/CDCA5/TAF4B/NOP16/SSRP1/IMP4/EVC2/TK1/RFC3/BAZ1B/RFC1/GNG7/ABHD3/POLG/SLC25A32/TRIP13/POLR1E/AICDA/CKS1B/ACADM/EDEM1/MYC
	MycKO	Human_Phenotype_Ontology=Neoplasm of the adrenal gland (HP:0100631)	Adipose tissue	Human_Phenotype_Ontology	K5FvsW5F	Neoplasm of the adrenal gland (HP:0100631)	14	-0.696713	-2.10039	0.000400672	0.0144542	0.0125263	3945	tags=71%, list=24%, signal=55%	CHEK2/MEN1/SDHB/TP53/IDH2/SDHC/CDKN1C/PTEN/IDH1/SDHD
	MycKO	Human_Phenotype_Ontology=Multiple lipomas (HP:0001012)	Adipose tissue	Human_Phenotype_Ontology	K5FvsW5F	Multiple lipomas (HP:0001012)	25	-0.586765	-2.03618	0.000642382	0.0185391	0.0160663	3458	tags=52%, list=21%, signal=41%	ALX3/CYP27A1/MEN1/SDHB/FUZ/PIK3CA/LMNA/ABCC6/SDHC/PTEN/CDKN2B/SDHD/CDKN2C
	MycKO	InterPro_Domains_2019=Melanoma associated antigen, N-terminal	Adipose tissue	InterPro_Domains_2019	K5FvsW5F	Melanoma associated antigen, N-terminal	11	0.729494	1.90166	0.000686879	0.0180389	0.015608	3589	tags=91%, list=21%, signal=72%	MAGEA10/MAGEB6/MAGEB16/MAGEA2/MAGEA4/MAGEA8/MAGEA11/MAGEA12/MAGEB4/MAGEA2B
	MycKO	Jensen_DISEASES=Skin cancer	Adipose tissue	Jensen_DISEASES	K5FvsW5F	Skin cancer	392	0.329735	1.60438	4.501e-06	0.000649644	0.000598554	5058	tags=41%, list=30%, signal=29%	SAGE1/THEMIS/SCN10A/CHRM3/CHL1/HEATR4/NDST4/PLCL2/ADAM18/ZSWIM2/KCNH6/TEX14/CYLC2/CACNA1D/SPATA18/NFASC/GRIK2/MARCO/CDH10/SPATA16/CATSPERB/MUC17/FAM135B/MMP8/TUBA3C/PDE1C/PLCH1/KIF2B/CCDC60/NLRP3/EFCAB6/ANK3/DNAH8/DSC1/PLCZ1/LRRC7/DSP/ISX/PKHD1/NLRP9/FSTL5/PCDHA13/ROS1/SLC4A8/LRP1B/ATP13A4/ALK/SPHKAP/OTOF/TDRD1/MSR1/TRPM3/CWH43/ADAM7/NLRP4/LRP2/FAM83B/SPAG17/ADAM29/ABCB5/DNMBP/TDRD5/ERBB4/MCF2/SL…
	MycKO	Jensen_DISEASES=Melanoma	Adipose tissue	Jensen_DISEASES	K5FvsW5F	Melanoma	435	0.322288	1.58032	1.72378e-05	0.00135709	0.00125036	5058	tags=41%, list=30%, signal=29%	SAGE1/THEMIS/SCN10A/CHRM3/CHL1/NDST4/PLCL2/ADAM18/KCNH6/TRPV5/CYLC2/CACNA1D/SPATA18/NFASC/GRIK2/MARCO/CDH10/SPATA16/CATSPERB/MUC17/CRISP3/CAPZA3/MMP8/TUBA3C/MUC4/CNBD2/PDE1C/PLCH1/BPIFA3/KIF2B/CCDC60/TRPM2/NLRP3/EFCAB6/ACSM2B/ANK3/DNAH8/TSKS/DSC1/PLCZ1/DSP/ISX/PKHD1/GRIK1/NLRP9/FSTL5/OSBPL10/PCDHA13/ROS1/SLC4A8/LRP1B/ATP13A4/F5/ALK/SPHKAP/OTOF/TDRD1/MSR1/TRPM3/CWH43/ADAM7/NLRP4/LRP2/IL7R/HHIP/FAM…
	MycKO	Jensen_TISSUES=B-cell lymphoma cell	Adipose tissue	Jensen_TISSUES	K5FvsW5F	B-cell lymphoma cell	106	-0.463789	-2.23058	4.60388e-08	7.20046e-06	6.59081e-06	4341	tags=45%, list=26%, signal=34%	FCRLA/ARL8B/XPO1/CFL1/MYL6/RAB21/FANCI/PHB1/PSME2/MAPRE1/STOML2/GPI/EMC3/RBBP4/IPO9/CYFIP1/SF3A3/ACTG1/PKM/STIP1/SERBP1/CCT4/PAICS/TMED9/CSE1L/CCT2/EEF1G/CCT8/TIMM50/SLC25A11/GAPT/SFXN1/RAB1B/PHGDH/TNFRSF13C/IPO4/ESYT1/PSMD5/FASN/SCP2/YWHAQ/SLC25A5/KPNB1/IMMT/HSD17B12/LRPPRC/ACSL1/SLC25A4
	MycKO	Jensen_TISSUES=Hepatoma cell	Adipose tissue	Jensen_TISSUES	K5FvsW5F	Hepatoma cell	215	-0.31463	-1.67534	4.4951e-05	0.00292931	0.00268129	3299	tags=30%, list=20%, signal=24%	SRP14/EIF2B3/NOB1/ECD/TASP1/CYFIP1/POLD1/MAPK3/KPNA2/LGALS1/NOC3L/KLHL21/PSMC5/SYBU/HDAC10/EIF3A/CAV2/YKT6/MAPK14/HEATR6/ANKRD50/TFAM/EIF2D/SLC22A9/ACSL5/TPX2/ANAPC5/VIM/GCC1/ZDHHC7/GTF3C3/MSL3/RFC1/CPSF3/PCSK6/ERMP1/INTS3/NOL9/WDR82/MRPL50/ZNF322/ESYT1/HEATR3/MVK/NPAS1/DTD1/YWHAQ/RETSAT/CCT3/CCT7/GZF1/MAD2L1/FBXO45/DNAJA3/ACACA/YWHAG/TSR1/ATP9A/ABCB6/DGKD/FOCAD/UTP6/MET/ATIC
	MycKO	KEGG_2021_Human=Basal cell carcinoma	Adipose tissue	KEGG_2021_Human	K5FvsW5F	Basal cell carcinoma	62	0.4285	1.67364	0.00436811	0.0349449	0.0269986	4814	tags=44%, list=29%, signal=31%	WNT4/WNT3A/TCF7/LEF1/WNT7A/WNT7B/WNT8B/SHH/FZD10/HHIP/WNT10A/WNT6/DDB2/FZD6/WNT3/AXIN2/WNT8A/GADD45G/DVL3/BMP2/GLI1/TCF7L2/GLI2/GADD45B/GSK3B/TCF7L1/CDKN1A
	MycKO	Ligand_Perturbations_from_GEO_down=estrogen human human epithelial ovarian cancer (EOC) cells GDS4066 ligand:64	Adipose tissue	Ligand_Perturbations_from_GEO_down	K5FvsW5F	estrogen human human epithelial ovarian cancer (EOC) cells GDS4066 ligand:64	210	0.330267	1.54096	0.00104509	0.0044716	0.00277728	5108	tags=42%, list=30%, signal=30%	PLEKHS1/ROPN1/ROPN1B/SLC44A4/SPHK1/LCN2/ITGB6/FAM169A/CD24/CCNA1/FCRLB/EHF/PRR5-ARHGAP8/PRSS8/DSC1/SCEL/LCN12/GPRC5C/WFDC11/SPINK2/MAL/SLC35B3/CCDC184/PLA2G7/GGT6/TMPRSS4/MAMLD1/ATG4A/SLC34A2/GLDC/MACC1/BSND/CCDC81/PROM2/PIPOX/CAMK2N1/AMT/DAPL1/UCP2/SRCIN1/ZNF185/TMEM61/PGAP3/PLEKHA7/KRT15/RP1/TSPAN1/HKDC1/SLC28A3/ST6GALNAC2/SLC25A29/EVA1C/MMP7/SYN3/SLC12A1/CALHM1/LEMD1/KLRG2/ESR1/LY6G6C/FGFR3/TN…
	MycKO	MCF7_Perturbations_from_GEO_up=leukemia inhibitory factor (LIF) cytokine GDS4388 mcf7:116	Adipose tissue	MCF7_Perturbations_from_GEO_up	K5FvsW5F	leukemia inhibitory factor (LIF) cytokine GDS4388 mcf7:116	188	0.349662	1.59096	0.000442447	0.0014835	0.000845366	5642	tags=48%, list=34%, signal=32%	RPGRIP1/GARIN1A/CCDC38/ARHGEF38/BHLHE40/ZNF541/TEX14/MYO1A/CCDC178/YBX2/C1R/PMAIP1/SPMAP2/SERPINA3/RASL10A/ELF3/PLD5/CITED4/CRHBP/PCDH8/PHLDA1/BARHL1/SPATA31C2/FAM228A/IRF9/LSMEM2/LYG1/PLXNB3/KCND1/CLDN4/HES1/AMT/RAB20/IRF7/ZNF695/REM2/CD14/IZUMO1/JUNB/RASA4/EGR2/PTPN6/IER3/CCDC146/NEUROG3/BHLHE23/RSPO4/FOS/EGR1/GADD45G/BATF/BCL3/CCR5/GPR37L1/GPR65/ADM/UBALD1/NCF1/IER2/LRRC10B/VMP1/TNFSF12/CHRM4/…
	MycKO	MCF7_Perturbations_from_GEO_up=leukemia inhibitory factor (LIF) cytokine GDS4388 mcf7:117	Adipose tissue	MCF7_Perturbations_from_GEO_up	K5FvsW5F	leukemia inhibitory factor (LIF) cytokine GDS4388 mcf7:117	248	0.291262	1.37591	0.0109619	0.0275082	0.0156754	6233	tags=48%, list=37%, signal=30%	SALL3/ID2/EYA1/BHLHE40/NR4A2/NRTN/TMC4/PMAIP1/SERPINA3/ELF3/LHX8/SLC25A21/ZNF750/MPPED2/TMEM150C/CLIC3/PHLDA1/SERAC1/SMIM3/SERPINB9/ARNT2/LRP1B/ERICH5/PGAP1/CLDN4/FAM83B/HES1/CLDN23/FHOD3/ARHGAP32/RNF182/STIM2/CD14/NFAT5/JUNB/LINGO1/SPOCK1/PHACTR3/EGR2/PLTP/SP5/IER3/SLC9A3/GRAMD1C/CORT/SOX3/PCDHA6/CYP26A1/FOS/EGR1/GADD45G/FREM2/BATF/BCL3/DNER/ADM/CRISPLD1/SERPINB1/SOX9/IER2/VMP1/SALL1/VAT1L/EXOC6…
	MycKO	MCF7_Perturbations_from_GEO_up=Tumor Necrosis Factor &Icirc;&pl GSE24065 mcf7:494	Adipose tissue	MCF7_Perturbations_from_GEO_up	K5FvsW5F	Tumor Necrosis Factor &Icirc;&pl GSE24065 mcf7:494	338	0.26761	1.29758	0.0186438	0.0448124	0.0255362	4583	tags=33%, list=27%, signal=25%	WNT4/TNFRSF10B/CATSPER1/PPEF1/PGLYRP4/DIO3/CTSS/SCP2D1/PMAIP1/OAS3/GDF15/BCL2A1/NKX3-1/C3AR1/LAMC2/SERPINA3/ASS1/ITGB6/CP/TNFRSF21/SLC2A6/PDZK1IP1/PTGS1/PLA2G4C/SPINK4/ISG20/RHCG/PHLDA1/ARTN/TNF/GBP2/ELOVL2/ODAM/SMAD3/MAP3K8/MIA/KIF12/ADAD2/AKR1B10/FBXW10B/ALDH1A3/NEDD9/AP1S3/GLDC/SERPINA5/FJX1/SLC7A11/ERICH3/IL2RB/ATP6V1C2/SAT1/SLC25A18/FHOD3/B2M/CYP1B1/SLC5A5/IFIT3/GJB2/EGLN3/TNIP1/IL17C/CARD9/…
	MycKO	Microbe_Perturbations_from_GEO_down=Hepatitis C virus JFH-1 human Huh7 hepatoma cells GDS4160 microbe:98	Adipose tissue	Microbe_Perturbations_from_GEO_down	K5FvsW5F	Hepatitis C virus JFH-1 human Huh7 hepatoma cells GDS4160 microbe:98	245	-0.301631	-1.62804	3.53987e-05	0.000251009	0.000173606	4107	tags=38%, list=24%, signal=29%	RCC2/PSMA1/CFL1/TUBB4B/MPC2/FABP5/GMNN/HDGF/GLUD1/GLUD2/NHP2/EIF4A1/BAMBI/DLGAP5/DDX1/HSP90AB1/NDUFAB1/ABHD17A/SRP14/ACLY/SEPHS2/CDC20/SPAG5/AURKA/KPNA2/CYP51A1/ARPC1B/SNRNP25/MRPL3/PHB2/OAZ1/HJURP/IDI1/PKM/EEF2/CCNB1/TMEM14A/HDAC1/MRFAP1/PSMA4/KDELR2/OAT/S100A10/PCNA/PTGR1/NARF/GAPDH/SNRPD3/TMED2/CSE1L/CCT2/DBI/DDB1/MGST3/DHCR7/CCT8/TPX2/RPS6KA3/VIM/ADD1/VAMP3/NDUFC2/HMGCS1/NCAPG/DHCR24/TUBB3/TM…
	MycKO	Microbe_Perturbations_from_GEO_down=Hepatitis C virus JFH-1 human Huh7 hepatoma cells GDS4160 microbe:97	Adipose tissue	Microbe_Perturbations_from_GEO_down	K5FvsW5F	Hepatitis C virus JFH-1 human Huh7 hepatoma cells GDS4160 microbe:97	252	-0.247834	-1.35253	0.00714827	0.0275341	0.0190435	4637	tags=36%, list=28%, signal=27%	PIR/NDUFB4/TXN/ITGAE/UQCRQ/MRPS24/TACC3/CTPS1/SKP1/TUBB/QPRT/LAMC1/PSMA1/CFL1/TUBB4B/MYL6/FABP5/CDC42/GMNN/HDGF/GLUD1/COX8A/NHP2/CSRP1/EIF4A1/BAMBI/NPTN/POMP/NDUFAB1/ABHD17A/SRP14/ACLY/MCM6/KPNA2/CYP51A1/ACTG1/ARPC1B/SNRNP25/MRPL3/PRSS23/IDI1/PKM/EEF2/TUBB2B/CCNB1/TMEM14A/HDAC1/ANXA5/PSMA4/KDELR2/OAT/S100A10/PCNA/PTGR1/SH3KBP1/SNRPD3/SNX7/TPM1/DBI/MGST3/DHCR7/CCT8/RPS6KA3/RAB5C/VIM/ADD1/VAMP3/NDU…
	MycKO	Microbe_Perturbations_from_GEO_up=Hepatitis C virus JFH-1 human Huh7 hepatoma cells GDS4160 microbe:97	Adipose tissue	Microbe_Perturbations_from_GEO_up	K5FvsW5F	Hepatitis C virus JFH-1 human Huh7 hepatoma cells GDS4160 microbe:97	241	-0.2485	-1.3137	0.00512862	0.0153859	0.00903218	3695	tags=26%, list=22%, signal=20%	EIF2S3/ERP29/NAA50/IMPDH2/NUP35/CYP1A1/ABCE1/C1QBP/JAG1/FAM168B/TIMM10/RAB10/PROSER2/FAM136A/HINT2/VTN/ZNF330/STBD1/TMX2/CEBPG/MRFAP1L1/ETFA/LRRC42/GAPDH/RSRC2/SERBP1/RHOB/EEF1G/MTUS1/GYG1/SAE1/TRMT5/ZNF146/STOM/CDV3/CHTOP/NUP37/AIMP2/PPA1/HSPA9/PSMD14/PHGDH/LAMB1/LAPTM4B/NDUFV1/LONP1/PPP1CA/MRPL37/MMADHC/CCT7/AMD1/AGT/NME1/DAP3/YBX1/SLC1A5/XRCC6/DLD/ADSL/ATIC/MYC/DKC1
	MycKO	Microbe_Perturbations_from_GEO_up=Hepatitis C virus JFH-1 human Huh7 hepatoma cells GDS4160 microbe:96	Adipose tissue	Microbe_Perturbations_from_GEO_up	K5FvsW5F	Hepatitis C virus JFH-1 human Huh7 hepatoma cells GDS4160 microbe:96	233	-0.248312	-1.30305	0.00672933	0.0190868	0.0112048	3837	tags=26%, list=23%, signal=20%	BOD1/YIF1A/RRS1/ERP29/IMPDH2/WDR12/TSPAN13/CYP1A1/C1QBP/TIMM10/NDUFAB1/STOML2/RAB10/TOMM7/SEPHS2/HINT2/CDC20/RPL22L1/PFKM/TMX2/PHB2/SRM/NOP56/EEF2/PRMT1/FAM162A/ETFA/PCNA/PTGR1/GAPDH/SERBP1/TSPAN8/RBP4/RPS6KA3/PRDX4/GYG1/STOM/APEX1/GSTO1/AIMP2/PPA1/PHGDH/LAPTM4B/MRPL37/MMADHC/EBPL/IDH1/CEBPA/SLC25A5/AMD1/AGT/NME1/ALDH2/SLC1A5/SLC18B1/ADSL/LAP3/ATIC/MYC/DKC1
	MycKO	Microbe_Perturbations_from_GEO_up=Hepatitis C virus JFH-1 human Huh7 hepatoma cells GDS4160 microbe:98	Adipose tissue	Microbe_Perturbations_from_GEO_up	K5FvsW5F	Hepatitis C virus JFH-1 human Huh7 hepatoma cells GDS4160 microbe:98	253	-0.231783	-1.22839	0.0145927	0.0385841	0.0226506	3695	tags=23%, list=22%, signal=18%	EIF2S3/HNRNPH3/ERP29/IMPDH2/NUP35/ATP6V1E1/TSPAN13/CYP1A1/JAG1/FHL2/TIMM10/LAPTM4A/RAB10/FAM136A/HINT2/VTN/ZNF330/CAPN2/ACTG1/GPKOW/HNRNPK/NFU1/LRRC42/RSRC2/EEF1G/UQCRC1/TMEM69/PRDX4/GYG1/STOM/UBQLN1/CCDC51/CDV3/ALCAM/ZC3HC1/AIMP2/PPA1/PSMD14/PHGDH/RND3/LAMB1/NDUFV1/PPP1CA/MRPL37/MMADHC/CCT3/CCT7/HIGD1A/AGT/NME1/DAP3/MYADM/XRCC6/CS/MTHFD1/PPP1R8/ATIC/YWHAB/DKC1
	MycKO	NIH_Funded_PIs_2017_AutoRIF_ARCHS4_Predictions=Guo Yanxiang (Rbhs -Cancer Institute Of New Jersey)	Adipose tissue	NIH_Funded_PIs_2017_AutoRIF_ARCHS4_Predictions	K5FvsW5F	Guo Yanxiang (Rbhs -Cancer Institute Of New Jersey)	187	-0.633573	-3.32338	1e-10	1.73453e-09	7.89038e-10	4318	tags=69%, list=26%, signal=52%	BRCA2/TUBB/FEN1/BUB1/NEK2/CDC25C/TUBB4B/TUBA1B/GMNN/FOXM1/KIF20B/CENPA/FANCI/PLK1/MTFR2/TUBG1/DLGAP5/BRCA1/TRAIP/KIF18A/E2F8/FANCB/TTK/CDCA2/CENPK/SKA1/SMC4/MCM4/TRIM59/SMC2/PRC1/SPAG5/AURKA/CENPH/KPNA2/PLK4/PARPBP/KIF15/BARD1/SKA3/CDCA3/DEPDC1/GINS2/DIAPH3/POC1A/HJURP/NDC80/KIF4A/MCM7/TROAP/CCNB1/STIL/FBXO5/BUB3/SGO1/KIF11/KIF14/CCNB2/NCAPG2/ECT2/CENPE/PCNA/HMMR/NUF2/CCT5/SHCBP1/PBK/BIRC5/CDCA5/…
	MycKO	NIH_Funded_PIs_2017_AutoRIF_ARCHS4_Predictions=Patrizii Michele (Rbhs -Cancer Institute Of New Jersey)	Adipose tissue	NIH_Funded_PIs_2017_AutoRIF_ARCHS4_Predictions	K5FvsW5F	Patrizii Michele (Rbhs -Cancer Institute Of New Jersey)	189	-0.57917	-3.0389	1e-10	1.73453e-09	7.89038e-10	4148	tags=60%, list=25%, signal=46%	XPO1/NEK2/CDC25C/TUBB4B/TUBA1B/TFDP1/FOXM1/AFG3L2/HDGF/CENPA/FANCI/UBE2E1/NAA50/MCM3/EIF3B/MYBL2/KIF18A/PES1/TTK/CDCA2/SMC4/MCM4/INCENP/CDC20/POLD1/SPAG5/AURKA/IPO7/KPNA2/PLK4/KIF15/IPO5/SKA3/CDCA3/DEPDC1/POC1A/HJURP/PKM/KIF4A/MCM7/TROAP/STIP1/CCNB1/STIL/KIF11/EIF4G1/KIF14/LMNB2/CCNB2/NCAPG2/ECT2/HMMR/NUF2/CCT5/SHCBP1/PBK/SERBP1/BIRC5/CCT4/CDCA5/CENPF/CSE1L/NCAPH/SSRP1/GTSE1/CCNF/SLC4A2/CKAP2/IQG…
	MycKO	NIH_Funded_PIs_2017_AutoRIF_ARCHS4_Predictions=Coups Elliot J (Rbhs -Cancer Institute Of New Jersey)	Adipose tissue	NIH_Funded_PIs_2017_AutoRIF_ARCHS4_Predictions	K5FvsW5F	Coups Elliot J (Rbhs -Cancer Institute Of New Jersey)	181	-0.57964	-3.02015	1e-10	1.73453e-09	7.89038e-10	5647	tags=76%, list=34%, signal=51%	SNRPD2/UQCC2/NTMT1/UBE2L3/MRPL24/PSMB1/ORC1/CENPN/DHFR/PSMB4/PA2G4/RFC4/COX5A/NDUFS6/PSMB6/POLA2/COX6A1/MRPS16/PSMC3/HSD17B10/MRPL11/UQCRH/RRM2/DNAJC9/ILF2/UQCRQ/UBE2T/PSMG1/CHCHD2/FEN1/BUB1/CHAF1B/MRPL55/DTL/PSMA1/CDC25C/GMNN/FANCI/COX8A/NHP2/TUBG1/PHB1/CACYBP/MRPS15/MCM3/NUTF2/CDCA2/NDUFAB1/STOML2/SKA1/SMC4/MCM4/SF3A3/WDR76/SMC2/PRC1/UROD/SPAG5/TTF2/SNRNP25/SKA3/CDCA3/GINS2/TMEM14C/MCM7/TROAP/C…
	MycKO	NIH_Funded_PIs_2017_AutoRIF_ARCHS4_Predictions=Shen Zhiyuan (Rbhs -Cancer Institute Of New Jersey)	Adipose tissue	NIH_Funded_PIs_2017_AutoRIF_ARCHS4_Predictions	K5FvsW5F	Shen Zhiyuan (Rbhs -Cancer Institute Of New Jersey)	188	-0.563038	-2.9565	1e-10	1.73453e-09	7.89038e-10	4406	tags=60%, list=26%, signal=45%	CTPS1/AHCY/EIF5A/FEN1/POLA1/BUB1/DTL/XPO1/RCC2/TFDP1/FOXM1/HDGF/FANCI/PLK1/PHB1/NAA50/CHAF1A/MCM3/EIF3B/MYBL2/SF3B3/PES1/ABCE1/C1QBP/CDCA2/SMC4/MCM4/INCENP/CDC20/POLD1/PRC1/SPAG5/IPO7/PLK4/IPO5/DEPDC1/PKM/KIF4A/MCM7/TIMELESS/STIP1/KIF11/EIF4G1/LMNB2/SNRNP200/NCAPG2/ECT2/PCNA/CCT5/SHCBP1/SERBP1/CCT4/CDCA5/CDC45/PAICS/CSE1L/NCAPH/DDB1/SSRP1/CDC6/CCNF/TOMM40/SLC4A2/IQGAP3/MKI67/TPX2/TCF19/TK1/KIF23/…
	MycKO	NIH_Funded_PIs_2017_AutoRIF_ARCHS4_Predictions=Wilson Aruni (Loma Linda University)	Adipose tissue	NIH_Funded_PIs_2017_AutoRIF_ARCHS4_Predictions	K5FvsW5F	Wilson Aruni (Loma Linda University)	171	-0.430364	-2.20356	2.07596e-10	3.40783e-09	1.55022e-09	4421	tags=43%, list=26%, signal=32%	LMF2/MXRA8/EIF5A/LAMC1/CLPP/EFEMP2/AURKAIP1/ITGB1/GAS6/LOXL1/CDC37/CKAP4/TNC/PES1/CD276/SLC39A13/COL12A1/NT5DC2/MRC2/RCN3/YAP1/MYDGF/LGALS1/MARVELD1/PKM/FSCN1/PLOD1/LMNB2/CD81/PCOLCE/SYDE1/YKT6/B4GALT2/TOMM40/RAB34/SLC4A2/LMNA/ITGB5/COL6A1/VEGFC/RAB5C/NME2/CYB5R3/CENPB/EHD2/NAA10/MYO1C/COL6A2/COL5A1/LAMA4/PLOD3/CAV1/COL1A2/COL1A1/NELFB/FBLN2/FBN1/SLC25A1/CALU/CLMP/LONP1/FKBP10/ATAD3A/LOXL2/PSMD2/…
	MycKO	NIH_Funded_PIs_2017_AutoRIF_ARCHS4_Predictions=Tan Xianglin (Rbhs -Cancer Institute Of New Jersey)	Adipose tissue	NIH_Funded_PIs_2017_AutoRIF_ARCHS4_Predictions	K5FvsW5F	Tan Xianglin (Rbhs -Cancer Institute Of New Jersey)	190	-0.385085	-2.02286	1.00953e-08	1.13688e-07	5.17168e-08	4669	tags=41%, list=28%, signal=30%	MGAT4B/FHOD1/GANAB/MOGS/TMEM259/MRPL4/ADAM15/AHCY/BSG/SMARCD2/CCDC71/AURKAIP1/UPF1/RPUSD1/TUBB4B/HDGF/CDC37/APH1A/MBD3/EIF3B/BTBD2/TBC1D9B/TAOK2/ARL6IP4/PES1/ABCD1/NENF/MEN1/POLD1/CLPTM1/NAPRT/VPS51/KDELR1/POLRMT/PTGES2/CDK16/SH3GLB2/FASTK/CYC1/PPP1R16A/RNPEP/ZNF865/TMED9/TOMM40/SLC4A2/SLC25A10/MZT2B/RAB5C/NME2/INPPL1/CENPB/PFKL/CORO1B/PLOD3/SMG5/RAB1B/NELFB/SLC25A1/ESRRA/LONP1/P4HB/ATAD3A/E2F1/T…
	MycKO	NIH_Funded_PIs_2017_AutoRIF_ARCHS4_Predictions=Payne Kimberly J (Loma Linda University)	Adipose tissue	NIH_Funded_PIs_2017_AutoRIF_ARCHS4_Predictions	K5FvsW5F	Payne Kimberly J (Loma Linda University)	181	0.440631	1.99722	3.49746e-08	3.22712e-07	1.46801e-07	5404	tags=48%, list=32%, signal=33%	AOAH/TICAM1/FCGR2B/HLA-E/STXBP2/CD4/CTSS/C3AR1/LILRB4/LILRB3/SLC2A6/CCRL2/ZC3H12A/CCR1/LAPTM5/CD53/GBP2/CD86/MPEG1/LCP2/SAMHD1/PIK3AP1/PLEK/CYBB/AMPD3/SLC15A3/PTPRJ/TNIP1/PRKCD/TNFRSF1B/SLAMF7/NPL/PTPN6/SBNO2/TOM1/NINJ1/LITAF/NFKBIE/RIN3/ITGAM/CD40/BCL3/C5AR1/FCER1G/CCR5/TNFAIP2/SH3BP1/GRN/RNF19B/NCF1/IL17RA/TAP1/IL4R/MOB3C/PTPN1/MYO9B/AP5B1/TYMP/HK3/ELL/CYBA/SPI1/TLR2/SIGLEC1/FERMT3/TYROBP/GPSM3…
	MycKO	NIH_Funded_PIs_2017_AutoRIF_ARCHS4_Predictions=Okeoma Chioma M (University Of Iowa)	Adipose tissue	NIH_Funded_PIs_2017_AutoRIF_ARCHS4_Predictions	K5FvsW5F	Okeoma Chioma M (University Of Iowa)	184	0.428418	1.94549	1.18924e-07	9.02386e-07	4.10495e-07	5404	tags=51%, list=32%, signal=35%	AOAH/TICAM1/HLA-E/STXBP2/CD4/CTSS/OAS3/SLAMF1/C3AR1/LILRB4/LILRB3/LILRA6/CTSH/CCRL2/ZC3H12A/CCR1/ISG20/LAPTM5/CD53/OASL/IRF9/AQP9/GBP2/MPEG1/LCP2/PIK3AP1/PLEK/CYBB/IRF7/IFIT3/AMPD3/SLC15A3/CD14/TNIP1/PRKCD/SECTM1/APOL3/TNFRSF1B/SLAMF7/ADGRE5/NPL/PTPN6/SBNO2/TOM1/NINJ1/SHKBP1/LITAF/NFKBIE/PML/RIN3/BCL3/C5AR1/CCR5/TNFAIP2/SH3BP1/GRN/RNF19B/NCF1/TAP1/MOB3C/MYO9B/CSF2RB/AP5B1/TYMP/ELL/CYBA/SPI1/TLR2/…
	MycKO	NIH_Funded_PIs_2017_AutoRIF_ARCHS4_Predictions=Fletcher Hansel M (Loma Linda University)	Adipose tissue	NIH_Funded_PIs_2017_AutoRIF_ARCHS4_Predictions	K5FvsW5F	Fletcher Hansel M (Loma Linda University)	174	0.428276	1.93371	2.1152e-07	1.47325e-06	6.70182e-07	5404	tags=50%, list=32%, signal=34%	AOAH/HLA-E/TNFRSF10C/TREM1/STXBP2/CLEC4E/CD4/CTSS/CLEC7A/C3AR1/FCGR3A/LILRB3/LILRA6/CSF3R/FPR1/PROK2/CCR1/LAPTM5/CD53/AQP9/HRH2/GBP2/CXCR2/MPEG1/FPR2/CYBB/SLC15A3/TNIP1/XPO6/SLC11A1/PRKCD/SECTM1/TNFRSF1B/ADGRE5/OGFRL1/NPL/PTPN6/SBNO2/TOM1/NINJ1/SHKBP1/P2RY13/LITAF/RIN3/ITGAM/BCL3/C5AR1/FCER1G/TNFAIP2/SH3BP1/GRN/NCF1/IL17RA/MYO9B/CSF2RB/AP5B1/TYMP/HK3/MMP25/SPI1/TLR2/SIGLEC1/CFP/TYROBP/TLR6/IGSF6/…
	MycKO	NIH_Funded_PIs_2017_AutoRIF_ARCHS4_Predictions=Sotomayor Eduardo M (George Washington University)	Adipose tissue	NIH_Funded_PIs_2017_AutoRIF_ARCHS4_Predictions	K5FvsW5F	Sotomayor Eduardo M (George Washington University)	183	0.393723	1.78828	9.94682e-06	3.91206e-05	1.7796e-05	5636	tags=45%, list=34%, signal=30%	AOAH/TICAM1/HLA-E/STXBP2/CD4/CTSS/SLAMF1/LILRB3/LILRA6/ZC3H12A/CCR1/LAPTM5/CD53/AQP9/GBP2/MPEG1/LCP2/PIK3AP1/RUNX3/IRF7/AMPD3/SLC15A3/TNIP1/PRKCD/SECTM1/TNFRSF1B/SLAMF7/ADGRE5/CRTC2/PTPN6/SBNO2/NINJ1/FBRS/LITAF/NFKBIE/RIN3/CD40/BCL3/C5AR1/CCR5/TNFAIP2/SH3BP1/RNF19B/NCF1/ARID5A/IL17RA/TAP1/IL4R/PTPN1/MYO9B/CSF2RB/AP5B1/TYMP/ELL/SPI1/TLR2/KDM6B/LRCH4/SIGLEC1/N4BP1/GPSM3/VAV1/RPS6KA1/SIGLEC9/NCF2/AR…
	MycKO	NIH_Funded_PIs_2017_AutoRIF_ARCHS4_Predictions=Aloman Costica (Rush University Medical Center)	Adipose tissue	NIH_Funded_PIs_2017_AutoRIF_ARCHS4_Predictions	K5FvsW5F	Aloman Costica (Rush University Medical Center)	179	0.39241	1.77858	2.07521e-05	7.47574e-05	3.40071e-05	5388	tags=51%, list=32%, signal=35%	TICAM1/P2RX7/VSIG4/CD4/SPHK1/BCL2A1/SLAMF1/C3AR1/LILRB5/LILRB4/SLC2A6/LGMN/CCRL2/ZC3H12A/ISG20/LAPTM5/RNASE1/TNF/OASL/GBP2/MAP3K8/LCP2/CCL3/CCL3L3/ACOD1/RSAD2/PIK3AP1/IL4I1/IRF7/IFIT3/AMPD3/CLCF1/SLC15A3/CD14/IL27/TNIP1/PRKCD/TNFRSF1B/SLAMF7/IL1B/SPSB1/SAMSN1/TRIP10/NPL/SBNO2/TOM1/IER3/NINJ1/NPC2/C1QC/LITAF/NFKBIE/PML/LY96/CD40/BATF/BCL3/FCER1G/CCR5/TNFAIP2/GRN/RNF19B/ARID5A/TAP1/MOB3C/PTPN1/MYO9…
	MycKO	NIH_Funded_PIs_2017_AutoRIF_ARCHS4_Predictions=Goyal Ravi (Loma Linda University)	Adipose tissue	NIH_Funded_PIs_2017_AutoRIF_ARCHS4_Predictions	K5FvsW5F	Goyal Ravi (Loma Linda University)	185	0.382803	1.73607	2.42685e-05	8.56802e-05	3.89759e-05	5644	tags=48%, list=34%, signal=32%	AOAH/FCGR2B/VSIG4/STXBP2/CD4/CTSS/CD84/C3AR1/LILRB4/LILRB3/CTSH/GNS/CCR1/LAPTM5/CD86/PLA2G7/MPEG1/KCNQ1/SAMHD1/PIK3AP1/PLEKHM2/CYBB/MS4A7/AMPD3/SLC15A3/CD14/PTPRJ/TNIP1/PRKCD/SECTM1/TNFRSF1B/OGFRL1/HEXB/NPL/SBNO2/TOM1/NINJ1/C1QC/LITAF/SLC6A6/ITGAM/BCL3/C5AR1/FCER1G/CCR5/TNFAIP2/SH3BP1/GRN/RNF19B/LIPA/IL17RA/MOB3C/MYO9B/CSF2RB/AP5B1/TYMP/HK3/ELL/SPI1/TLR2/SIGLEC1/CAPG/FERMT3/TYROBP/CHMP4B/PLAUR/CE…
	MycKO	NIH_Funded_PIs_2017_AutoRIF_ARCHS4_Predictions=Tomayko Mary (Yale University)	Adipose tissue	NIH_Funded_PIs_2017_AutoRIF_ARCHS4_Predictions	K5FvsW5F	Tomayko Mary (Yale University)	182	-0.317909	-1.65923	0.000139156	0.000412054	0.000187443	4287	tags=40%, list=26%, signal=30%	FEN1/BUB1/MSC/DTL/XPO1/RCC2/GMNN/KIF20B/FANCI/CYP2S1/NFKB1/DSCC1/NAA50/MCM3/MYBL2/ABCE1/TTK/CDCA2/SMC4/MCM4/ATF5/MCM6/SPAG5/TTF2/PLK4/IPO5/SKA3/GINS2/CXCL9/NCAPG2/PCNA/LACTB/CCT5/PPIF/SERBP1/CCT4/TFAM/CDCA5/TAF4B/PAICS/LIN28A/CSE1L/NCAPH/CCT8/CDC6/ERCC6L/CCNA2/NIPAL4/LMNB1/EXO1/MCM5/NCAPG/RFC3/CCT6A/SOCS1/HSPA9/CDCA7/DRAM1/CDCA7L/CCT3/MAD2L1/G3BP1/PARP1/NDC1/TSR1/LRPPRC/RBPMS2/MTHFD1/PGAM1/LAP3/G…
	MycKO	NIH_Funded_PIs_2017_AutoRIF_ARCHS4_Predictions=Tang Jiping (Loma Linda University)	Adipose tissue	NIH_Funded_PIs_2017_AutoRIF_ARCHS4_Predictions	K5FvsW5F	Tang Jiping (Loma Linda University)	189	0.359282	1.63633	0.000222927	0.000628224	0.000285779	5920	tags=48%, list=35%, signal=32%	AOAH/TICAM1/CD4/SPHK1/CTSS/C3AR1/LILRB4/LILRB3/CCRL2/ZC3H12A/GNS/CCR1/LAPTM5/AQP9/GBP2/MPEG1/PIK3AP1/PLEKHM2/ITM2B/CYBB/AMPD3/SLC15A3/CD14/PTPRJ/TNIP1/FURIN/PRKCD/SECTM1/TNFRSF1B/OGFRL1/NPL/SBNO2/TOM1/NINJ1/C1QC/LITAF/SLC6A6/ITGAM/BCL3/C5AR1/CCR5/TNFAIP2/SH3BP1/GRN/RNF19B/IL17RA/MOB3C/MYO9B/CSF2RB/AP5B1/TYMP/HK3/ELL/SPI1/TLR2/SIGLEC1/ZYX/N4BP1/ARL8A/TYROBP/CHMP4B/PLAUR/CEBPB/SIGLEC9/NCF2/LRP10/TC…
	MycKO	NIH_Funded_PIs_2017_AutoRIF_ARCHS4_Predictions=Okonkwo Ozioma C (University Of Wisconsin-Madison)	Adipose tissue	NIH_Funded_PIs_2017_AutoRIF_ARCHS4_Predictions	K5FvsW5F	Okonkwo Ozioma C (University Of Wisconsin-Madison)	186	0.353911	1.6065	0.000297742	0.000810546	0.000368717	5932	tags=48%, list=35%, signal=32%	PPARD/MS4A4A/VSIG4/SPHK1/MARCO/CD84/C3AR1/LILRB5/LILRB4/SLC2A6/CTSH/LGMN/CCR1/LAPTM5/RNASE1/PLA2G7/ABR/PKD2L1/PLEKHM2/CYBB/MS4A7/RAB20/APOC2/AMPD3/SLC15A3/CD14/TNIP1/WBP2/OSGIN1/PRKCD/TNFRSF1B/CLCN7/C1QB/HEXB/HMOX1/ABHD12/NPL/SBNO2/TOM1/NINJ1/NPC2/C1QC/ADAP2/BCL3/C5AR1/FCER1G/CCR5/ATP6AP1/GRN/PLD3/MYO9B/TYMP/HK3/CYBA/SPI1/FTH1/TLR2/SIGLEC1/CAPG/ARL8A/FERMT3/TYROBP/CHMP4B/PLAUR/CEBPB/SIGLEC9/TCIRG…
	MycKO	NIH_Funded_PIs_2017_AutoRIF_ARCHS4_Predictions=De Leon Marino (Loma Linda University)	Adipose tissue	NIH_Funded_PIs_2017_AutoRIF_ARCHS4_Predictions	K5FvsW5F	De Leon Marino (Loma Linda University)	190	0.342882	1.56102	0.000692259	0.00173937	0.000791241	5268	tags=44%, list=31%, signal=31%	TICAM1/SLC16A3/VSIG4/CD4/SPHK1/CTSS/C3AR1/LILRB4/LILRB3/SLC2A6/GK/LGMN/CCRL2/ZC3H12A/GNS/CCR1/AQP9/GBP2/PIK3AP1/PLEKHM2/CYBB/RAB20/TMEM51/AMPD3/SLC15A3/CD14/TNIP1/FURIN/PRKCD/SECTM1/TNFRSF1B/SLAMF7/HEXB/SRXN1/SPSB1/HMOX1/TRIP10/NPL/SBNO2/TOM1/IER3/NINJ1/NPC2/C1QC/LITAF/NFKBIE/BCL3/C5AR1/FCER1G/CCR5/TNFAIP2/GRN/RNF19B/TAP1/MOB3C/MYO9B/AP5B1/TYMP/ELL/IRAK2/SPI1/TLR2/SIGLEC1/ZYX/CAPG/TYROBP/ANPEP/CH…
	MycKO	NIH_Funded_PIs_2017_AutoRIF_ARCHS4_Predictions=Zhang John H (Loma Linda University)	Adipose tissue	NIH_Funded_PIs_2017_AutoRIF_ARCHS4_Predictions	K5FvsW5F	Zhang John H (Loma Linda University)	192	0.336051	1.53389	0.0016783	0.00389002	0.00176957	6057	tags=47%, list=36%, signal=31%	TICAM1/PPARD/CD4/SPHK1/CTSS/LILRB4/LILRB3/SLC2A6/ZC3H12A/GNS/CCR1/AQP9/ABR/PLEKHM2/ITM2B/AMPD3/SLC15A3/CD14/TNIP1/WBP2/FURIN/PRKCD/SECTM1/TNFRSF1B/CLCN7/OGFRL1/SPSB1/NPL/SBNO2/TOM1/IER3/NINJ1/FBRS/PHC2/C1QC/LITAF/MINK1/ZSWIM8/BCL3/C5AR1/CCR5/TNFAIP2/GRN/RNF19B/IL17RA/MOB3C/MYO9B/AP5B1/TYMP/CIC/ELL/SPI1/TLR2/CAMTA2/SIGLEC1/ZYX/N4BP1/ARL8A/PIP5K1C/CHMP4B/PLAUR/CEBPB/SIGLEC9/NCF2/LRP10/TCIRG1/BCL6/S…
	MycKO	NIH_Funded_PIs_2017_AutoRIF_ARCHS4_Predictions=Xia Bing (Rbhs -Cancer Institute Of New Jersey)	Adipose tissue	NIH_Funded_PIs_2017_AutoRIF_ARCHS4_Predictions	K5FvsW5F	Xia Bing (Rbhs -Cancer Institute Of New Jersey)	182	0.314471	1.42643	0.00838116	0.0170474	0.00775485	5355	tags=39%, list=32%, signal=27%	TICAM1/STXBP2/CD4/CTSS/SLAMF1/LILRB4/LILRB3/ADAR/GK/CCRL2/ZC3H12A/CCR1/LAPTM5/AQP9/GBP2/LCP2/NUP210/PIK3AP1/AMPD3/SLC15A3/TNIP1/FURIN/PRKCD/SECTM1/TNFRSF1B/SLAMF7/NPL/SBNO2/TOM1/NINJ1/FBRS/LITAF/NFKBIE/CD40/BCL3/CCR5/TNFAIP2/SH3BP1/GRN/RNF19B/NCF1/TAP1/IL4R/MOB3C/PTPN1/MYO9B/AP5B1/TYMP/ELL/IRAK2/SPI1/TLR2/SIGLEC1/N4BP1/DCAF15/PLAUR/RPS6KA1/SIGLEC9/NCF2/ARHGAP27/TCIRG1/TRIM25/NBEAL2/TGFB1/UNC93B1/…
	MycKO	NIH_Funded_PIs_2017_AutoRIF_ARCHS4_Predictions=Zhao Yuhan (Rbhs -Cancer Institute Of New Jersey)	Adipose tissue	NIH_Funded_PIs_2017_AutoRIF_ARCHS4_Predictions	K5FvsW5F	Zhao Yuhan (Rbhs -Cancer Institute Of New Jersey)	192	-0.249131	-1.30886	0.0110567	0.0219942	0.0100052	4750	tags=31%, list=28%, signal=23%	TNKS1BP1/SMCR8/GANAB/KIF5B/TRIP12/TLN1/LAMC1/MTPN/UHMK1/UPF1/ITGB1/MICAL2/MAPKAP1/ECE1/HDGF/GALNT10/KIF13A/LASP1/AHNAK/EIF3B/ASPH/ABCC1/DDX42/FAM168B/KDM5C/PTPN11/INCENP/CYFIP1/BLTP2/CAST/CAPN2/IPO7/STRN/PKM/VCL/IGF2R/ATL3/EIF4G1/LMNB2/EIF3A/DDB1/SLC4A2/LMNA/TM9SF3/COPG1/POFUT1/MYO1C/GTF3C1/UBQLN1/VCP/GPR107/ISY1-RAB43/SMG5/EFR3A/OXSR1/UBE3C/SZRD1/KPNB1/TKT/NOMO1
	MycKO	NIH_Funded_PIs_2017_AutoRIF_ARCHS4_Predictions=Gatza Michael L (Rbhs -Cancer Institute Of New Jersey)	Adipose tissue	NIH_Funded_PIs_2017_AutoRIF_ARCHS4_Predictions	K5FvsW5F	Gatza Michael L (Rbhs -Cancer Institute Of New Jersey)	195	-0.250777	-1.32679	0.0144806	0.0281715	0.0128152	4994	tags=36%, list=30%, signal=26%	RRBP1/SNX33/RAD23B/ZC3H7B/SDF4/TNKS1BP1/MGAT4B/GANAB/CCAR2/MBTPS1/MOGS/TRIP12/DLST/ADAM15/LAMC1/SMARCD2/UPF1/RAB35/HDGF/APH1A/RARG/LASP1/EIF3B/TBC1D9B/ABCC1/TAOK2/PES1/DDX42/FAM168B/KDM5C/INCENP/CYFIP1/BLTP2/CLPTM1/IPO7/PKM/EEF2/AP3D1/EIF4G1/LMNB2/CCDC47/SNRNP200/DDB1/SLC4A2/LMNA/TM9SF3/COPG1/INPPL1/CENPB/MYO1C/GTF3C1/UBQLN1/VCP/GPR107/ZNF664/ISY1-RAB43/SMG5/RAB1B/ERGIC1/P4HB/TM9SF4/UBE3C/SZRD1/P…
	MycKO	NIH_Funded_PIs_2017_AutoRIF_ARCHS4_Predictions=Tomasson Michael H (University Of Iowa)	Adipose tissue	NIH_Funded_PIs_2017_AutoRIF_ARCHS4_Predictions	K5FvsW5F	Tomasson Michael H (University Of Iowa)	186	0.29955	1.35974	0.0165914	0.0319074	0.0145147	6420	tags=44%, list=38%, signal=28%	AOAH/HLA-E/STXBP2/CTSS/LILRB3/ADAR/LAPTM5/CD53/GBP2/MPEG1/LCP2/PIK3AP1/TNIP1/XPO6/PRKCD/TNFRSF1B/ADGRE5/CLASRP/CRTC2/PTPN6/SBNO2/FBRS/SHKBP1/LITAF/RIN3/SLC6A6/PACS1/BCL3/TNFAIP2/SH3BP1/NCF1/IL17RA/TAP1/IL4R/MYO9B/CSF2RB/AP5B1/RASAL3/ELL/SPI1/TLR2/LRCH4/SF1/N4BP1/DCAF15/CFP/GPSM3/REXO1/RPS6KA1/NCF2/ARHGAP27/TCIRG1/TRIM25/NBEAL2/TGFB1/UNC93B1/APBB1IP/NLRC5/GMIP/ALOX5/DOK3/FGR/APOBR/DENND4B/ADAM8/GR…
	MycKO	NIH_Funded_PIs_2017_GeneRIF_ARCHS4_Predictions=Sotomayor Eduardo M (George Washington University)	Adipose tissue	NIH_Funded_PIs_2017_GeneRIF_ARCHS4_Predictions	K5FvsW5F	Sotomayor Eduardo M (George Washington University)	162	0.568706	2.5435	1e-10	1.29476e-09	5.98489e-10	4190	tags=57%, list=25%, signal=43%	TICAM1/RNF151/GARIN5B/UBQLN3/ACTL7B/LELP1/SPACA4/PGK2/FAM83C/STPG3/TCP11/SPPL2C/SPZ1/PRR30/SPHK1/ACSBG2/SLAMF1/CAPZA3/PRM2/DNAJB8/LILRB4/TNP1/PKP3/BPIFA3/UBL4B/KIF2B/LMNTD2/SLC2A6/TBATA/TSKS/ZNF750/ZC3H12A/ODF1/DSP/HR/LAD1/ISG20/GARIN3/SPATA31E1/TNF/OASL/FAM187B/CCL3/CCL3L3/TSSK6/ACOD1/RUNX3/ZDHHC19/SFN/AMPD3/CLCF1/GJB3/GJB2/IL27/TTLL8/TNIP1/PKP1/TNFRSF1B/KRT15/SPATA3/SLAMF7/PERP/SPSB1/ST6GALNAC2…
	MycKO	NIH_Funded_PIs_2017_GeneRIF_ARCHS4_Predictions=Shen Zhiyuan (Rbhs -Cancer Institute Of New Jersey)	Adipose tissue	NIH_Funded_PIs_2017_GeneRIF_ARCHS4_Predictions	K5FvsW5F	Shen Zhiyuan (Rbhs -Cancer Institute Of New Jersey)	186	-0.460673	-2.43695	1e-10	1.29476e-09	5.98489e-10	4406	tags=46%, list=26%, signal=34%	CTPS1/AHCY/EIF5A/FEN1/LAMC1/XPO1/ITGB1/RCC2/TFDP1/FOXM1/HDGF/FANCI/CTNNAL1/EIF4A1/PDCD11/MCM3/EIF3B/MYBL2/ABCC1/PES1/SMC4/PTPN11/MCM4/INCENP/BLTP2/PRC1/SPAG5/CAPN2/IPO7/IPO5/PKM/VCL/STIP1/EIF4G1/LMNB2/NCAPG2/EIF3A/PCNA/CCT5/SHCBP1/SERBP1/CCT4/CDCA5/CSE1L/DDB1/SSRP1/CDC6/SLC4A2/LMNA/IQGAP3/MKI67/TPX2/TCF19/CCNA2/LMNB1/POFUT1/NCAPD2/MYO1C/CCT6A/RACGAP1/CEP55/VCP/HSPA9/ANAPC1/IPO4/KIFC1/KIF20A/FKBP1…
	MycKO	NIH_Funded_PIs_2017_GeneRIF_ARCHS4_Predictions=Kirchhoff Tomas (New York University School Of Medicine)	Adipose tissue	NIH_Funded_PIs_2017_GeneRIF_ARCHS4_Predictions	K5FvsW5F	Kirchhoff Tomas (New York University School Of Medicine)	183	-0.454707	-2.39381	1e-10	1.29476e-09	5.98489e-10	3871	tags=51%, list=23%, signal=40%	HAUS6/KIF20B/FANCI/DSCC1/DLGAP5/MCM3/KIF18A/FANCB/ABCE1/TTK/MMS22L/CDCA2/SKA1/SMC4/MCM4/NANOG/TRIM59/SMC2/HNRNPA2B1/SPAG5/KPNA2/TTF2/PLK4/PARPBP/KIF15/BARD1/SKA3/GULP1/DEPDC1/GINS2/DIAPH3/HJURP/DCP2/NOC3L/NUP107/KIF4A/CCNB1/STIL/FBXO5/BUB3/SGO1/KIF11/KIF14/CCNB2/NCAPG2/ECT2/CENPE/PCNA/POLQ/NUF2/SHCBP1/BIRC5/TFAM/CENPF/CLSPN/VRK1/PAICS/CSE1L/NCAPH/CDC6/KNTC1/CKAP2/TPX2/KNSTRN/CCNC/KIF23/CKAP2L/ERC…
	MycKO	NIH_Funded_PIs_2017_GeneRIF_ARCHS4_Predictions=Skorski Tomasz (Temple Univ Of The Commonwealth)	Adipose tissue	NIH_Funded_PIs_2017_GeneRIF_ARCHS4_Predictions	K5FvsW5F	Skorski Tomasz (Temple Univ Of The Commonwealth)	188	-0.442479	-2.34331	1e-10	1.29476e-09	5.98489e-10	4381	tags=47%, list=26%, signal=35%	LIG1/AHCY/EIF5A/FEN1/SMARCD2/BUB1/DTL/XPO1/UPF1/RCC2/RAB35/TFDP1/HDGF/FANCI/NAA50/IMPDH2/MCM3/EIF3B/MYBL2/SF3B3/PES1/ABCE1/KDM5C/SMC4/MCM4/INCENP/POLD1/PRC1/SPAG5/TTF2/PLK4/EEF2/MCM7/STIP1/HDAC1/KIF11/PRMT1/EIF4G1/LMNB2/SNRNP200/NCAPG2/EIF3A/PCNA/CCT5/SERBP1/CDCA5/CDC45/TAF15/PAICS/NCAPH/SSRP1/CDC6/MKI67/TPX2/TCF19/KIF22/TK1/CCNA2/LMNB1/NCAPD2/EXO1/MCM5/NCAPG/RFC3/TYMS/AK2/HSPA9/ANAPC1/KIFC1/RAD5…
	MycKO	NIH_Funded_PIs_2017_GeneRIF_ARCHS4_Predictions=Zhao Yuhan (Rbhs -Cancer Institute Of New Jersey)	Adipose tissue	NIH_Funded_PIs_2017_GeneRIF_ARCHS4_Predictions	K5FvsW5F	Zhao Yuhan (Rbhs -Cancer Institute Of New Jersey)	192	-0.35623	-1.89712	7.80838e-07	4.22694e-06	1.95386e-06	4994	tags=42%, list=30%, signal=30%	RRBP1/SNX33/RAD23B/ZC3H7B/SDF4/TNKS1BP1/MGAT4B/GANAB/RANGAP1/CCAR2/MOGS/TRIP12/TLN1/DLST/GBF1/LAMC1/UPF1/ITGB1/RAB35/MAPKAP1/ECE1/HDGF/APH1A/GALNT10/LASP1/RPN1/CKAP4/EIF3B/ASPH/ABCC1/TAOK2/PES1/FAM168B/KDM5C/PTPN11/CYFIP1/BLTP2/CLPTM1/CAPN2/IPO7/PKM/AP3D1/VCL/PLOD1/ANXA5/KDELR2/EIF4G1/LMNB2/KIF1C/CCDC47/YKT6/DDB1/SLC4A2/LMNA/ITGB5/TM9SF3/SLC12A4/RAB5C/COPG1/CENPB/EHD2/POFUT1/MYO1C/UBQLN1/VCP/GPR1…
	MycKO	NIH_Funded_PIs_2017_GeneRIF_ARCHS4_Predictions=Payne Kimberly J (Loma Linda University)	Adipose tissue	NIH_Funded_PIs_2017_GeneRIF_ARCHS4_Predictions	K5FvsW5F	Payne Kimberly J (Loma Linda University)	173	0.417019	1.87859	1.27093e-06	6.40421e-06	2.96028e-06	5630	tags=50%, list=34%, signal=34%	AOAH/HLA-E/TREM1/CLEC4E/CD4/CTSS/CLEC7A/LILRB4/LILRB3/LILRA6/LILRA5/FPR1/CCRL2/ZC3H12A/CCR1/LAPTM5/CD53/AQP9/HRH2/GBP2/MPEG1/LCP2/SAMHD1/FPR2/PIK3AP1/CYBB/AMPD3/SLC15A3/IL27/TNIP1/SLC11A1/PSTPIP1/PRKCD/TNFRSF1B/SLAMF7/ADGRE5/OGFRL1/NPL/SBNO2/NINJ1/P2RY13/LITAF/RIN3/BACH1/ITGAM/BCL3/C5AR1/FCER1G/CCR5/TNFAIP2/RNF19B/IL17RA/MYO9B/CSF2RB/AP5B1/TYMP/HK3/ELL/SPI1/TLR2/SIGLEC1/N4BP1/CFP/TLR6/GPSM3/VAV1/…
	MycKO	NIH_Funded_PIs_2017_GeneRIF_ARCHS4_Predictions=De Leon Marino (Loma Linda University)	Adipose tissue	NIH_Funded_PIs_2017_GeneRIF_ARCHS4_Predictions	K5FvsW5F	De Leon Marino (Loma Linda University)	169	-0.357485	-1.8721	1.06347e-05	4.23599e-05	1.95804e-05	4089	tags=40%, list=24%, signal=30%	PSMA1/TMEM33/GMNN/TRMT10C/SNRPN/CNOT9/EIF2S3/CACYBP/HNRNPH1/MRPL13/TCEAL8/POMP/NUTF2/COMMD10/ABCE1/BCCIP/FAM136A/NANOG/NANOGP8/RBBP4/RAP2C/TRIM59/HNRNPA2B1/KPNA2/PARPBP/BARD1/SKA3/DCP2/TMEM167A/SSBP1/BUB3/PSMA4/CHP1/CAPZA1/OAT/BIRC5/TFAM/VRK1/PAICS/CSE1L/LSM12/NUP54/CCT8/PSMB5/CCNC/RAD51AP1/RFC3/LRR1/HMGN3/PSMD14/BAG4/MSH2/IDH1/NUDT15/SLC25A5/TPI1/PDHB/MAD2L1/ANP32E/HIGD1A/EEF1E1/LYPLA1/SAR1A/ACA…
	MycKO	NIH_Funded_PIs_2017_GeneRIF_ARCHS4_Predictions=Xia Bing (Rbhs -Cancer Institute Of New Jersey)	Adipose tissue	NIH_Funded_PIs_2017_GeneRIF_ARCHS4_Predictions	K5FvsW5F	Xia Bing (Rbhs -Cancer Institute Of New Jersey)	180	0.372294	1.69427	0.00011664	0.000358951	0.000165921	5404	tags=45%, list=32%, signal=31%	AOAH/TICAM1/FCGR2B/HLA-E/STXBP2/CD4/CTSS/SLAMF1/LILRB4/LILRB3/ADAR/CCRL2/ZC3H12A/CCR1/LAPTM5/MBD2/CD53/OASL/AQP9/GBP2/MPEG1/LCP2/PIK3AP1/RUNX3/CYBB/CD80/AMPD3/SLC15A3/PTPRJ/TNIP1/PRKCD/SECTM1/APOL3/TNFRSF1B/SLAMF7/SAMSN1/SBNO2/NINJ1/LITAF/NFKBIE/BACH1/CD40/BCL3/C5AR1/CCR5/TNFAIP2/SH3BP1/RNF19B/NCF1/TAP1/IL4R/PTPN1/MYO9B/CSF2RB/AP5B1/TYMP/ELL/SPI1/TLR2/SIGLEC1/N4BP1/GPSM3/VAV1/PLAUR/RPS6KA1/SIGLEC…
	MycKO	NIH_Funded_PIs_2017_GeneRIF_ARCHS4_Predictions=Gatza Michael L (Rbhs -Cancer Institute Of New Jersey)	Adipose tissue	NIH_Funded_PIs_2017_GeneRIF_ARCHS4_Predictions	K5FvsW5F	Gatza Michael L (Rbhs -Cancer Institute Of New Jersey)	193	-0.297502	-1.58563	0.00034938	0.000964018	0.000445607	4693	tags=31%, list=28%, signal=22%	HS2ST1/PPP3R1/GANAB/KIF5B/TRIP12/TLN1/LAMC1/MTPN/DIP2B/NCKAP1/XPO1/UPF1/ITGB1/MICAL2/HDGF/PANK3/CTNNAL1/PURB/AHNAK/EIF3B/DDX42/FAM168B/KDM5C/SMC4/PTPN11/INCENP/BLTP2/CAPN2/IPO7/STRN/VCL/IGF2R/UBE2H/EIF4G1/LMNB2/SNRNP200/NCAPG2/DDB1/SSRP1/MKI67/TM9SF3/POFUT1/NCAPD2/EPB41L2/GTF3C1/UBQLN1/GPR107/SMG5/JOSD1/WDR82/KIFC1/OXSR1/UBE3C/KPNB1/NOMO1/LRPPRC/YBX1/ANLN/CHML
	MycKO	NIH_Funded_PIs_2017_GeneRIF_ARCHS4_Predictions=Pine Sharon R (Rbhs -Cancer Institute Of New Jersey)	Adipose tissue	NIH_Funded_PIs_2017_GeneRIF_ARCHS4_Predictions	K5FvsW5F	Pine Sharon R (Rbhs -Cancer Institute Of New Jersey)	172	0.34797	1.56972	0.000575295	0.00152447	0.000704668	6476	tags=52%, list=39%, signal=32%	HLA-E/TNFRSF10C/TREM1/CLEC4E/CLEC7A/FCGR3B/LILRB3/LILRA6/CSF3R/FPR1/TRANK1/PROK2/LAPTM5/AQP9/HRH2/GBP2/LCP2/TREML2/FPR2/PIK3AP1/XPO6/SLC11A1/PRKCD/TNFRSF1B/IRAK3/ADGRE5/OGFRL1/TMEM71/DENND3/SBNO2/RILPL2/P2RY13/LITAF/RIN3/BCL3/C5AR1/TNFAIP2/RNF19B/NCF1/IL17RA/MYO9B/CSF2RB/AP5B1/ELL/MMP25/SPI1/HAL/TLR2/KDM6B/N4BP1/CFP/TLR6/GPSM3/VAV1/ADGRG3/SUSD6/SIGLEC9/NCF2/ARHGAP27/BCL6/TRIM25/DPEP2/NBEAL2/APBB1…
	MycKO	NIH_Funded_PIs_2017_GeneRIF_ARCHS4_Predictions=Hu Wenwei (Rbhs -Cancer Institute Of New Jersey)	Adipose tissue	NIH_Funded_PIs_2017_GeneRIF_ARCHS4_Predictions	K5FvsW5F	Hu Wenwei (Rbhs -Cancer Institute Of New Jersey)	193	-0.286693	-1.52801	0.000915679	0.00232769	0.00107595	4994	tags=37%, list=30%, signal=27%	RRBP1/SNX33/RAD23B/SH3PXD2A/ZC3H7B/SDF4/TNKS1BP1/GANAB/MBTPS1/MOGS/TRIP12/TLN1/DLST/ADAM15/GBF1/LAMC1/UPF1/ITGB1/TUBB4B/MAPKAP1/ECE1/HDGF/APH1A/KIF13A/LASP1/AHNAK/EIF3B/ABCC1/TAOK2/PES1/DDX42/FAM168B/KDM5C/PTPN11/BLTP2/CAST/CAPN2/IPO7/STEAP3/PKM/AP3D1/EIF4G1/LMNB2/KIF1C/EIF3A/YKT6/OGDH/SLC4A2/LMNA/TM9SF3/SLC12A4/COPG1/INPPL1/CENPB/POFUT1/MYO1C/GTF3C1/UBQLN1/VCP/GPR107/ISY1-RAB43/SMG5/ERGIC1/P4HB/…
	MycKO	NIH_Funded_PIs_2017_GeneRIF_ARCHS4_Predictions=Zhang John H (Loma Linda University)	Adipose tissue	NIH_Funded_PIs_2017_GeneRIF_ARCHS4_Predictions	K5FvsW5F	Zhang John H (Loma Linda University)	187	-0.284389	-1.50402	0.00135456	0.00332728	0.001538	3523	tags=28%, list=21%, signal=22%	ATRN/TBC1D9B/TAOK2/BCL2L2/VTN/CYFIP1/DAB2IP/CLPTM1/STEAP3/PRODH2/PLOD1/APLP2/KDELR2/HSD3B7/CD81/COL18A1/SCARB2/TMED9/RBP4/SLC4A2/ITGB5/MEGF8/ORM1/ORM2/HP/HPR/SLC12A4/RAB5C/COPG1/ABCG5/MAN1B1/ALDH4A1/C8A/GPR107/SERPINA1/TF/C8B/C2/SPR/CHPF/CLSTN3/SIRPA/BOK/P4HB/TM9SF4/AGT/NOMO1/NOMO2/PDIA4/NFE2L1/PC/CRAT
	MycKO	NIH_Funded_PIs_2017_GeneRIF_ARCHS4_Predictions=Cierpicki Tomasz (University Of Michigan)	Adipose tissue	NIH_Funded_PIs_2017_GeneRIF_ARCHS4_Predictions	K5FvsW5F	Cierpicki Tomasz (University Of Michigan)	193	0.311129	1.42874	0.00776927	0.0163376	0.00755188	6501	tags=47%, list=39%, signal=29%	TNFRSF10C/PTPN23/LILRB3/FPR1/ADAR/CXCR2/NCOR2/RALGDS/XPO6/SRRM2/SLC35E2B/LENG8/MARK2/SKI/ADGRE5/PHF21A/MEF2D/MECP2/MED12/SBNO2/FBRS/STRN4/P2RY13/MINK1/ZSWIM8/PACS1/KMT2B/DVL3/POLR2A/CPSF7/IL17RA/ATN1/MYO9B/CSF2RB/AP5B1/CIC/CHD3/PHF12/MPRIP/MMP25/TNK2/ZMIZ1/KDM6B/LRCH4/SF1/BAZ2A/DCAF15/SREBF2/RBM33/REXO1/ACIN1/MLLT6/KIF21B/NBEAL2/SIN3B/GMIP/UBTF/ZNF609/PHRF1/RAI1/DENND4B/ADAM8/ZBTB18/GRK2/ATXN2L/P…
	MycKO	Orphanet_Augmented_2021=Primary peritoneal carcinoma ORPHA:168829	Adipose tissue	Orphanet_Augmented_2021	K5FvsW5F	Primary peritoneal carcinoma ORPHA:168829	94	-0.688421	-3.23961	1e-10	1.09971e-09	5.29385e-10	4318	tags=82%, list=26%, signal=61%	BRCA2/DNA2/BUB1/CHAF1B/DTL/NEK2/CDC25C/KIF20B/FANCI/DLGAP5/BRCA1/KIF18A/TTK/CDCA2/KIF18B/SKA1/SMC4/MCM4/WDR76/PRC1/AURKA/PRR11/TTF2/PLK4/PARPBP/KIF15/SKA3/DEPDC1/GINS2/DIAPH3/HJURP/NDC80/KIF4A/TROAP/UHRF1/STIL/SGO1/KIF11/KIF14/NCAPG2/ECT2/CENPE/HMMR/POLQ/NUF2/SHCBP1/BIRC5/CDC45/CENPF/CLSPN/NCAPH/GINS4/CDC6/GTSE1/KNTC1/MKI67/TPX2/KIF23/CKAP2L/ERCC6L/CCNA2/RAD51AP1/NEIL3/MND1/EXO1/NCAPG/SGO2/TOP2A/…
	MycKO	Orphanet_Augmented_2021=Hereditary site-specific ovarian cancer syndrome ORPHA:213524	Adipose tissue	Orphanet_Augmented_2021	K5FvsW5F	Hereditary site-specific ovarian cancer syndrome ORPHA:213524	91	-0.667249	-3.12264	1e-10	1.09971e-09	5.29385e-10	4318	tags=78%, list=26%, signal=58%	BRCA2/DNA2/BUB1/DTL/NEK2/KIF20B/FANCI/DLGAP5/BRCA1/KIF18A/FANCB/TTK/CDCA2/KIF18B/CENPK/SKA1/SMC4/WDR76/PRC1/PRR11/TTF2/PLK4/PARPBP/KIF15/SKA3/DIAPH3/HJURP/RBL1/NUP107/NDC80/UHRF1/STIL/FBXO5/SGO1/KIF11/KIF14/NCAPG2/ECT2/CENPE/HMMR/POLQ/NUF2/SHCBP1/CENPF/CLSPN/NCAPH/GINS4/CDC6/GTSE1/KNTC1/MKI67/TPX2/SASS6/KIF23/CKAP2L/ERCC6L/RAD51AP1/NEIL3/EXO1/NCAPG/SGO2/TOP2A/ESCO2/SPC24/MELK/AUNIP/ASPM/NUSAP1/CE…
	MycKO	Orphanet_Augmented_2021=Hereditary breast and ovarian cancer syndrome ORPHA:145	Adipose tissue	Orphanet_Augmented_2021	K5FvsW5F	Hereditary breast and ovarian cancer syndrome ORPHA:145	103	-0.654722	-3.10142	1e-10	1.09971e-09	5.29385e-10	4318	tags=76%, list=26%, signal=57%	BRCA2/DNA2/BUB1/PALB2/DTL/NEK2/MRE11/CHEK2/KIF20B/RAD51D/FANCI/DLGAP5/BRCA1/KIF18A/FANCB/TTK/MMS22L/CDCA2/CENPK/SKA1/SMC4/WDR76/SMC2/PRR11/TTF2/PLK4/PARPBP/KIF15/BARD1/SKA3/TP53/DIAPH3/HJURP/RBL1/NUP107/NDC80/STIL/FBXO5/SGO1/KIF11/KIF14/CENPL/NCAPG2/CENPE/HMMR/POLQ/NUF2/SHCBP1/CENPF/CLSPN/VRK1/GINS4/CDC6/GTSE1/KNTC1/CKAP2/SASS6/KIF23/CKAP2L/ERCC6L/RAD51AP1/NEIL3/RAD50/EXO1/NCAPG/RFC3/PRIM2/SGO2/T…
	MycKO	Orphanet_Augmented_2021=Small cell lung cancer ORPHA:70573	Adipose tissue	Orphanet_Augmented_2021	K5FvsW5F	Small cell lung cancer ORPHA:70573	98	-0.654998	-3.09937	1e-10	1.09971e-09	5.29385e-10	4318	tags=77%, list=26%, signal=57%	BRCA2/E2F7/BUB1/DTL/RCC2/CDC25C/TFDP1/RB1/FOXM1/CENPA/FANCI/PLK1/MTFR2/DLGAP5/MCM3/MYBL2/KIF18A/E2F8/TTK/CDCA2/SMC4/ASF1B/CDC20/PLK4/SKA3/TP53/KIF4A/UHRF1/TIMELESS/CCNB1/FBXO5/EZH2/KIF11/CCNB2/NCAPG2/PCNA/HMMR/NUF2/PBK/CDCA5/CDC45/CENPF/NCAPH/CDC6/GTSE1/CKAP2/MKI67/TPX2/TCF19/TK1/KIF23/ERCC6L/CCNA2/RAD51AP1/LMNB1/NCAPD2/EXO1/MCM5/NCAPG/RFC3/CDCA8/TYMS/RACGAP1/TOP2A/CEP55/MELK/UBE2C/CDK2/ASPM/KIFC…
	MycKO	Orphanet_Augmented_2021=Osteosarcoma ORPHA:668	Adipose tissue	Orphanet_Augmented_2021	K5FvsW5F	Osteosarcoma ORPHA:668	97	-0.644674	-3.0636	1e-10	1.09971e-09	5.29385e-10	3945	tags=75%, list=24%, signal=58%	BRCA2/BUB1/DTL/CHEK2/RB1/KIF20B/FANCI/MTFR2/DLGAP5/BRCA1/MYBL2/KIF18A/TTK/CDCA2/CENPK/SMC4/ASF1B/MCM6/WDR76/AURKA/CENPH/PRR11/TTF2/PLK4/PARPBP/SKA3/TP53/DIAPH3/HJURP/NDC80/STIL/FBXO5/SGO1/EZH2/KIF11/KIF14/CCNB2/NCAPG2/CENPE/HMMR/NUF2/SHCBP1/CLSPN/NCAPH/CDC6/GTSE1/KNTC1/CKAP2/MKI67/TPX2/KIF23/CKAP2L/ERCC6L/CCNA2/RAD51AP1/NEIL3/EXO1/MCM5/NCAPG/RFC3/PRIM2/SGO2/TOP2A/CEP55/LRR1/ESCO2/MELK/CDK2/ASPM/N…
	MycKO	Orphanet_Augmented_2021=Dedifferentiated liposarcoma ORPHA:99970	Adipose tissue	Orphanet_Augmented_2021	K5FvsW5F	Dedifferentiated liposarcoma ORPHA:99970	95	-0.645618	-3.03602	1e-10	1.09971e-09	5.29385e-10	4265	tags=77%, list=25%, signal=58%	E2F7/BUB1/DTL/NEK2/CDC25C/FOXM1/CENPA/FANCI/DSCC1/DLGAP5/KIF18A/TTK/CDCA2/HDAC2/KIF18B/MEX3A/CDC20/PRC1/AURKA/PRR11/KPNA2/PLK4/PARPBP/SKA3/DEPDC1/DIAPH3/HJURP/KIF4A/CCNB1/FBXO5/KIF11/KIF14/CCNB2/ECT2/CENPE/HMMR/POLQ/NUF2/SHCBP1/PBK/BIRC5/CENPF/CLSPN/PAICS/CCT2/GINS4/CDC6/GTSE1/IQGAP3/TPX2/KIF23/CKAP2L/ERCC6L/CCNA2/RAD51AP1/MND1/EXO1/NCAPG/CCT6A/SGO2/TYMS/TOP2A/CEP55/EME1/MELK/ASPM/KIF20A/SPDL1/NU…
	MycKO	Orphanet_Augmented_2021=Well-differentiated liposarcoma ORPHA:99971	Adipose tissue	Orphanet_Augmented_2021	K5FvsW5F	Well-differentiated liposarcoma ORPHA:99971	95	-0.645618	-3.03602	1e-10	1.09971e-09	5.29385e-10	4265	tags=77%, list=25%, signal=58%	E2F7/BUB1/DTL/NEK2/CDC25C/FOXM1/CENPA/FANCI/DSCC1/DLGAP5/KIF18A/TTK/CDCA2/HDAC2/KIF18B/MEX3A/CDC20/PRC1/AURKA/PRR11/KPNA2/PLK4/PARPBP/SKA3/DEPDC1/DIAPH3/HJURP/KIF4A/CCNB1/FBXO5/KIF11/KIF14/CCNB2/ECT2/CENPE/HMMR/POLQ/NUF2/SHCBP1/PBK/BIRC5/CENPF/CLSPN/PAICS/CCT2/GINS4/CDC6/GTSE1/IQGAP3/TPX2/KIF23/CKAP2L/ERCC6L/CCNA2/RAD51AP1/MND1/EXO1/NCAPG/CCT6A/SGO2/TYMS/TOP2A/CEP55/EME1/MELK/ASPM/KIF20A/SPDL1/NU…
	MycKO	Orphanet_Augmented_2021=Nephroblastoma ORPHA:654	Adipose tissue	Orphanet_Augmented_2021	K5FvsW5F	Nephroblastoma ORPHA:654	101	-0.634341	-3.00097	1e-10	1.09971e-09	5.29385e-10	4318	tags=72%, list=26%, signal=54%	BRCA2/BUB1/DTL/NEK2/FOXM1/FANCI/DLGAP5/MCM3/BRCA1/KIF18A/TTK/CDCA2/KIF18B/SMC4/MCM4/PRC1/TTF2/PLK4/PARPBP/KIF15/DEPDC1/HJURP/NUP107/NDC80/KIF4A/TROAP/TIMELESS/STIL/FBXO5/SGO1/KIF11/KIF14/CCNB2/NCAPG2/ECT2/CENPE/HMMR/POLQ/NUF2/BIRC5/CDC45/CENPF/CLSPN/PAICS/CBX2/NCAPH/CDC6/GTSE1/CCNF/KNTC1/MKI67/TPX2/KIF23/CKAP2L/ERCC6L/CCNA2/RAD51AP1/EXO1/NCAPG/RFC3/SGO2/TOP2A/MELK/ASPM/KIFC1/KIF20A/RAD54L/NUSAP1/…
	MycKO	Orphanet_Augmented_2021=Inherited cancer-predisposing syndrome due to biallelic BRCA2 mutations ORPHA:319462	Adipose tissue	Orphanet_Augmented_2021	K5FvsW5F	Inherited cancer-predisposing syndrome due to biallelic BRCA2 mutations ORPHA:319462	94	-0.62104	-2.92253	1e-10	1.09971e-09	5.29385e-10	4318	tags=71%, list=26%, signal=53%	BRCA2/DNA2/BUB1/DTL/KIF20B/FANCI/DLGAP5/BRCA1/KIF18A/FANCB/TTK/MMS22L/CDCA2/CENPK/SKA1/SMC4/WDR76/PRR11/TTF2/PLK4/PARPBP/KIF15/BARD1/SKA3/DIAPH3/HJURP/RBL1/NUP107/NDC80/STIL/FBXO5/SGO1/EZH2/KIF11/KIF14/CENPL/NCAPG2/CENPE/HMMR/POLQ/NUF2/SHCBP1/MIS18BP1/CENPF/CLSPN/GINS4/GTSE1/KNTC1/CKAP2/MKI67/SASS6/KIF23/CKAP2L/ERCC6L/RAD51AP1/NEIL3/EXO1/NCAPG/PRIM2/SGO2/TOP2A/ESCO2/MELK/ASPM/NUSAP1/CENPI/MCM8
	MycKO	Orphanet_Augmented_2021=Hereditary breast cancer ORPHA:227535	Adipose tissue	Orphanet_Augmented_2021	K5FvsW5F	Hereditary breast cancer ORPHA:227535	99	-0.617696	-2.91738	1e-10	1.09971e-09	5.29385e-10	4318	tags=72%, list=26%, signal=54%	BRCA2/DNA2/BUB1/CHAF1B/PALB2/DTL/NEK2/CHEK2/KIF20B/FANCI/DLGAP5/BRCA1/KIF18A/SPC25/TTK/MMS22L/CDCA2/KIF18B/CENPK/SKA1/SMC4/WDR76/PRC1/PRR11/TTF2/PLK4/PARPBP/KIF15/SKA3/DIAPH3/HJURP/NDC80/STIL/FBXO5/SGO1/EZH2/KIF11/KIF14/CENPL/NCAPG2/ECT2/CENPE/HMMR/POLQ/SHCBP1/CENPF/CLSPN/GINS4/CDC6/GTSE1/KNTC1/MKI67/TPX2/KIF23/CKAP2L/ERCC6L/NEIL3/EXO1/NCAPG/SGO2/TOP2A/ESCO2/SPC24/MELK/AUNIP/ASPM/RAD54L/NUSAP1/CE…
	MycKO	Orphanet_Augmented_2021=Acute myeloid leukemia with NPM1 somatic mutations ORPHA:402026	Adipose tissue	Orphanet_Augmented_2021	K5FvsW5F	Acute myeloid leukemia with NPM1 somatic mutations ORPHA:402026	92	-0.605008	-2.84181	1e-10	1.09971e-09	5.29385e-10	4558	tags=61%, list=27%, signal=45%	ILF2/UBE2T/NOP58/PSMG1/BUB1/DTL/HNRNPA1/GMNN/FANCI/DSCC1/MCM3/HSP90AB1/ABCE1/TTK/C1QBP/CDCA2/MCM4/CENPH/KPNA2/PLK4/MRPL3/CCNB1/KIF11/PCNA/HMMR/NUF2/CCT5/SERBP1/CCT4/PAICS/CSE1L/CCT2/SSRP1/CCT8/CDC6/CCNA2/RAD51AP1/MND1/EXO1/NCAPG/RFC3/CCT6A/PUS7/TOP2A/CEP55/HSPA9/SPDL1/CCT3/MAD2L1/CKS1B/NDC1/TSR1/OLA1/XRCC6/GART/DKC1
	MycKO	Orphanet_Augmented_2021=Familial pancreatic carcinoma ORPHA:1333	Adipose tissue	Orphanet_Augmented_2021	K5FvsW5F	Familial pancreatic carcinoma ORPHA:1333	101	-0.594074	-2.81048	1e-10	1.09971e-09	5.29385e-10	4660	tags=71%, list=28%, signal=52%	MASTL/NAA15/RFWD3/WDR36/BRCA2/POLA1/BUB1/PALB2/GSTCD/DTL/HAUS6/KIF20B/FANCI/DLGAP5/BRCA1/KIF18A/FANCB/ABCE1/TTK/CDCA2/NEDD1/SMC4/SMC2/PLK4/PARPBP/KIF15/SKA3/TP53/DEPDC1/DIAPH3/NOC3L/NUP107/NDC80/STIL/FBXO5/SGO1/KIF11/KIF14/NCAPG2/ECT2/CENPE/HMMR/POLQ/NUF2/FIGNL1/CENPF/CLSPN/CSE1L/PALLD/KNTC1/CKAP2/SASS6/KIF23/CKAP2L/ERCC6L/CCNA2/RAD51AP1/EXO1/NCAPG/RFC3/SGO2/TOP2A/CEP55/ESCO2/MELK/ASPM/SPDL1/NUSA…
	MycKO	Orphanet_Augmented_2021=Anaplastic oligodendroglioma ORPHA:251630	Adipose tissue	Orphanet_Augmented_2021	K5FvsW5F	Anaplastic oligodendroglioma ORPHA:251630	88	-0.602044	-2.79105	1e-10	1.09971e-09	5.29385e-10	3451	tags=52%, list=21%, signal=42%	CLNS1A/NEDD1/NDUFAB1/DUS4L/HINT2/MCM6/SMC2/CENPH/MRPL47/NSL1/ABCB10/ETFA/RTN4IP1/HADHA/PCNA/PEX7/IDH2/CCT8/DUT/RFC3/ISOC1/UQCRC2/CPSF3/CHCHD3/PMPCB/CCNG1/OIP5/ARMC1/HADH/LYPLA1/ATP23/PRDX3/TADA1/IMMT/GNPAT/COQ5/AIFM1/NARS2/POT1/PCCB/ACADM/DLD/CDC23/UQCRFS1/FH/DLAT
	MycKO	Orphanet_Augmented_2021=Oligodendroglioma ORPHA:251627	Adipose tissue	Orphanet_Augmented_2021	K5FvsW5F	Oligodendroglioma ORPHA:251627	88	-0.602044	-2.79105	1e-10	1.09971e-09	5.29385e-10	3451	tags=52%, list=21%, signal=42%	CLNS1A/NEDD1/NDUFAB1/DUS4L/HINT2/MCM6/SMC2/CENPH/MRPL47/NSL1/ABCB10/ETFA/RTN4IP1/HADHA/PCNA/PEX7/IDH2/CCT8/DUT/RFC3/ISOC1/UQCRC2/CPSF3/CHCHD3/PMPCB/CCNG1/OIP5/ARMC1/HADH/LYPLA1/ATP23/PRDX3/TADA1/IMMT/GNPAT/COQ5/AIFM1/NARS2/POT1/PCCB/ACADM/DLD/CDC23/UQCRFS1/FH/DLAT
	MycKO	Orphanet_Augmented_2021=Hereditary leiomyomatosis and renal cell cancer ORPHA:523	Adipose tissue	Orphanet_Augmented_2021	K5FvsW5F	Hereditary leiomyomatosis and renal cell cancer ORPHA:523	90	-0.598032	-2.7879	1e-10	1.09971e-09	5.29385e-10	5556	tags=82%, list=33%, signal=55%	MRPL24/EIF2S1/MTCH2/MRPL17/MRPL35/DRG1/MRPL15/MRPL51/PSMC2/NSDHL/CISD1/PSMC3/MRPL27/MRPL39/MRPS9/NDUFAF2/PRMT5/ILF2/PSMG1/AHCY/SLC25A3/MRPL45/RTCB/PHB1/TIMM17A/MRPL13/DDX1/C1QBP/NDUFAB1/STOML2/NDUFA8/SDHB/MRPL47/FARSB/TMX2/TMEM14C/CCT5/CHCHD4/CCT4/MDH2/CCT8/PSMB5/UQCRC1/PSMB7/PRDX4/MRPS27/CCT6A/MRPL19/CCDC51/UQCRC2/AIMP2/HSPA9/PSMD1/PSMD14/CHCHD3/GHITM/MRPL37/MTX2/CCT3/CCT7/ECHS1/PRDX3/IMMT/POLDI…
	MycKO	Orphanet_Augmented_2021=Gastrointestinal stromal tumor ORPHA:44890	Adipose tissue	Orphanet_Augmented_2021	K5FvsW5F	Gastrointestinal stromal tumor ORPHA:44890	93	-0.589418	-2.77531	1e-10	1.09971e-09	5.29385e-10	3354	tags=58%, list=20%, signal=47%	MYL3/NDUFAB1/NDUFA8/COL14A1/SDHB/SUCLG1/ARL1/MFAP4/TMEM14C/MOCS2/HADHB/HADHA/MDH2/NDUFA10/MGST3/UQCRC1/ATPAF1/HIBADH/COPS7A/SDHC/UQCRC2/DPT/GHITM/CMBL/NDUFV1/SCP2/ALDH9A1/HADH/PDHB/MTX2/PPIC/HIGD1A/ECHS1/SAMM50/PRDX3/ACO2/IMMT/MDH1/MFN2/PEX19/PCCB/ACADM/PDHA1/SUCLA2/DLD/SDHD/SLC25A4/ACAT1/UQCRFS1/SDHA/ETFDH/FH/NDUFS1/COQ9
	MycKO	Orphanet_Augmented_2021=Hereditary pheochromocytoma-paraganglioma ORPHA:29072	Adipose tissue	Orphanet_Augmented_2021	K5FvsW5F	Hereditary pheochromocytoma-paraganglioma ORPHA:29072	99	-0.578028	-2.73003	1e-10	1.09971e-09	5.29385e-10	3464	tags=56%, list=21%, signal=44%	DCTPP1/NDUFAB1/STOML2/NDUFA8/TXN2/MRPL16/MRPL49/SDHB/AAMP/MRPS18A/MRPS7/SUCLG1/TMX2/APEH/COPZ1/PRADC1/MRPS2/HADHB/CYC1/HADHA/MRPL2/KIF1B/RPP25L/MDH2/PSMB5/UQCRC1/PSMB7/ERAL1/IDH3B/SLC25A11/SDHC/UQCRC2/GHITM/NDUFV1/MRPL37/HADH/SLC25A5/ECHS1/PRDX3/NDUFB3/ACO2/IMMT/POLDIP2/MDH1/MFN2/PEX19/TUFM/CS/PDHA1/DLD/SDHD/UQCRFS1/SDHA/FH/COQ9
	MycKO	Orphanet_Augmented_2021=Familial prostate cancer ORPHA:1331	Adipose tissue	Orphanet_Augmented_2021	K5FvsW5F	Familial prostate cancer ORPHA:1331	103	-0.573014	-2.71437	1e-10	1.09971e-09	5.29385e-10	4660	tags=71%, list=28%, signal=52%	MASTL/UMPS/RFWD3/EPHB2/BRCA2/BUB1/MSMB/DTL/NEK2/CDC25C/CHEK2/KIF20B/FANCI/MTFR2/DLGAP5/BRCA1/KIF18A/E2F8/TTK/CDCA2/SKA1/SMC4/AURKA/TTF2/PLK4/PARPBP/SKA3/DEPDC1/DIAPH3/HJURP/NUP107/NDC80/KIF4A/STIL/SGO1/KIF11/ERI2/KIF14/CCNB2/ECT2/CENPE/HMMR/POLQ/NUF2/SHCBP1/CENPF/CLSPN/NCAPH/CDC6/KNTC1/MKI67/KIF23/CKAP2L/ERCC6L/RAD51AP1/NEIL3/EXO1/NCAPG/PRIM2/SGO2/ELAC2/TOP2A/CEP55/ESCO2/NUP37/MELK/ASPM/KIF20A/NU…
	MycKO	Orphanet_Augmented_2021=Carcinoid syndrome ORPHA:100093	Adipose tissue	Orphanet_Augmented_2021	K5FvsW5F	Carcinoid syndrome ORPHA:100093	87	-0.564605	-2.61934	1e-10	1.09971e-09	5.29385e-10	5802	tags=68%, list=35%, signal=45%	PARL/MRPS36/CD164/COA6/VPS29/MAT2B/PSMB1/NDUFB5/COX14/PSMA2/MRPL15/LAMTOR5/MRPL18/NDUFC1/OSTC/UQCR10/NIPSNAP3A/GPN3/NDUFB4/CDC26/COMMD8/PSMA1/ANXA7/PSMG2/SYPL1/COMMD10/NDUFAB1/C1D/LACTB2/MRPL16/SDHB/SUCLG1/NDUFB6/HADHB/HADHA/TMEM230/MCEE/SLC25A20/DERA/UQCRC2/GSTO1/TMEM70/PSMA5/GHITM/SUCLG2/SCP2/ALDH9A1/MMADHC/C1GALT1C1/HIGD1A/OXSM/PRDX3/TGDS/NDUFB3/MDH1/UMAD1/DLD/SDHD/UQCRFS1
	MycKO	Orphanet_Augmented_2021=Sporadic pheochromocytoma/secreting paraganglioma ORPHA:276621	Adipose tissue	Orphanet_Augmented_2021	K5FvsW5F	Sporadic pheochromocytoma/secreting paraganglioma ORPHA:276621	92	-0.551485	-2.5904	1e-10	1.09971e-09	5.29385e-10	3345	tags=45%, list=20%, signal=36%	NDUFAB1/NDUFA8/SEPHS2/LACTB2/SDHB/AAMP/STBD1/SUCLG1/TMEM14C/HADHB/CYC1/ETFA/HADHA/MDH2/UQCRC1/HIBADH/NDUFC2/SETD3/ISOC1/UQCRC2/TMEM70/SPR/GHITM/ESRRA/SCP2/MMADHC/HADH/SLC25A5/HIGD1A/ECHS1/LYPLA1/PRDX3/NDUFB3/ACO2/POLDIP2/MDH1/PEX19/DLD/SDHD/UQCRFS1/FH
	MycKO	Orphanet_Augmented_2021=Cholangiocarcinoma ORPHA:70567	Adipose tissue	Orphanet_Augmented_2021	K5FvsW5F	Cholangiocarcinoma ORPHA:70567	96	0.606243	2.55322	1e-10	1.09971e-09	5.29385e-10	2665	tags=53%, list=16%, signal=45%	MAL2/TTC39A/SLC7A2/PKP3/ASS1/ELF3/RAB17/ITGB6/OVOL2/MYO5C/GRB7/MLPH/EHF/PRSS8/EPB41L4B/DSG2/WWC1/DSP/ARHGEF16/LAD1/SOWAHB/RNF128/CDS1/GPRC5C/TMEM184A/CDH1/ESRP1/OCLN/ESRP2/MARVELD3/TPD52L1/GRHL2/S100A14/ATP1B1/EPN3/MARVELD2/ARFGEF3/KRT8/PATJ/CLDN4/PLEKHH1/FAM83B/PROM2/ERBB3/PTPN3/MYO5B/GJB3/RIPK4/GAREM1/TSPAN1/BAIAP2L1
	MycKO	Orphanet_Augmented_2021=Polymerase proofreading-related adenomatous polyposis ORPHA:447877	Adipose tissue	Orphanet_Augmented_2021	K5FvsW5F	Polymerase proofreading-related adenomatous polyposis ORPHA:447877	94	-0.539105	-2.53695	1e-10	1.09971e-09	5.29385e-10	3909	tags=55%, list=23%, signal=43%	FOXM1/FANCI/PLK1/FANCG/MYO19/CHAF1A/MCM3/DDX11/TRAIP/EIF3B/MYBL2/KIF18B/MCM4/ASF1B/INCENP/CDC20/POLD1/SPAG5/GINS2/MCM7/TROAP/UHRF1/TIMELESS/LMNB2/NCAPG2/RECQL4/CDCA5/CDC45/CBX2/NCAPH/GTSE1/CCNF/TOMM40/MKI67/KIF22/TK1/POLE/LMNB1/NCAPD2/EXO1/MCM5/CDCA8/CEP131/KIFC1/RAD54L/AURKB/BOP1/ATAD3A/E2F1/GTPBP3/THOP1/CHTF18
	MycKO	Orphanet_Augmented_2021=NTHL1-related attenuated familial adenomatous polyposis ORPHA:454840	Adipose tissue	Orphanet_Augmented_2021	K5FvsW5F	NTHL1-related attenuated familial adenomatous polyposis ORPHA:454840	90	-0.544058	-2.53628	1e-10	1.09971e-09	5.29385e-10	4505	tags=61%, list=27%, signal=45%	MRPL4/RRP9/CLPP/AURKAIP1/CDPF1/NAXE/RPUSD1/YIF1A/NHP2/PHB1/LSM7/DCTPP1/STOML2/PUSL1/ECSIT/GALK1/POLD1/PEMT/PTGES2/MTFP1/SNRNP25/HGH1/WDR18/MFSD3/MRPS34/SAC3D1/TBL3/POLD2/PRMT1/MRPS2/CYC1/TARBP2/SLC25A10/TIMM13/MRPL28/CCDC51/EXOSC5/TMEM177/MCAT/ARMC6/IFRD2/DNPH1/SARS2/RUVBL2/BOP1/ATAD3A/CCT3/CCT7/GPS1/RITA1/ISOC2/TMEM161A/TUFM/MLST8/BCAT2
	MycKO	Orphanet_Augmented_2021=Multiple symmetric lipomatosis ORPHA:2398	Adipose tissue	Orphanet_Augmented_2021	K5FvsW5F	Multiple symmetric lipomatosis ORPHA:2398	99	-0.527644	-2.49206	1e-10	1.09971e-09	5.29385e-10	2702	tags=39%, list=16%, signal=33%	EEF2/AP3D1/KIF1C/YKT6/OGDH/DDB1/B4GALT2/UQCRC1/COPG1/VCP/GORASP1/SMG5/KCTD2/RAB1B/NELFB/TBC1D13/TOMM40L/ESRRA/NDUFV1/SGTA/INPP5A/USP5/PYGB/UBE3C/ACADVL/ACO2/ACTR1A/POLDIP2/YWHAG/MFN2/NOMO1/UBAC1/CS/CLUH/SDHA/NFE2L1/ZNF768/PPP2R5D/COQ9
	MycKO	Orphanet_Augmented_2021=Schwannomatosis ORPHA:93921	Adipose tissue	Orphanet_Augmented_2021	K5FvsW5F	Schwannomatosis ORPHA:93921	103	-0.522274	-2.47401	1e-10	1.09971e-09	5.29385e-10	3106	tags=56%, list=19%, signal=46%	MRPL38/PRPF31/RANGAP1/TELO2/MRPL4/NCAPH2/DDX49/IPO13/WDR24/RPUSD1/RCC1L/TRMT2A/PES1/DHX30/DDX56/POLRMT/PTGES2/KLHL17/RPAP1/HGH1/WDR18/MFSD3/COQ6/LRRC14/TBL3/POLD2/CYC1/RECQL4/TARBP2/TAB1/BCS1L/ELAC2/AARS2/IPO4/CEP131/MCAT/ARMC6/TRMT61A/PMPCA/NDUFV1/IFRD2/LONP1/SARS2/BOP1/ATAD3A/USP5/NOL6/THOP1/GPS1/TMEM161A/LZTR1/TUFM/CLUH/TMEM201/MLST8/ABCB8/PPP2R5D/BCAT2
	MycKO	Orphanet_Augmented_2021=Adrenocortical carcinoma ORPHA:1501	Adipose tissue	Orphanet_Augmented_2021	K5FvsW5F	Adrenocortical carcinoma ORPHA:1501	93	-0.510399	-2.40324	1.28361e-09	1.15832e-08	5.57601e-09	4927	tags=66%, list=29%, signal=47%	SNRPB/RRM2/BCL2L12/RACK1/PABPC1/RFWD3/RPS2/TACC3/LIG1/EIF5A/BUB1/RCC2/CHEK2/FOXM1/PLK1/FANCG/EIF4A1/MCM3/MYBL2/NOB1/ASF1B/CDC20/POLD1/TP53/POC1A/MCM7/TROAP/UHRF1/TIMELESS/HDAC1/CCNB2/PCNA/BIRC5/CDCA5/NCAPH/GTSE1/MKI67/TCF19/TK1/CDCA4/LMNB1/NCAPD2/MCM5/WRAP53/CDCA8/APEX1/TOP2A/CEP55/MELK/UBE2C/CHST14/GEMIN4/CDK2/IPO4/KIFC1/KIF20A/NUSAP1/DTYMK/AURKB/SLC1A5/MYC
	MycKO	Orphanet_Augmented_2021=Choroid plexus carcinoma ORPHA:251899	Adipose tissue	Orphanet_Augmented_2021	K5FvsW5F	Choroid plexus carcinoma ORPHA:251899	93	-0.510399	-2.40324	1.28361e-09	1.15832e-08	5.57601e-09	4927	tags=66%, list=29%, signal=47%	SNRPB/RRM2/BCL2L12/RACK1/PABPC1/RFWD3/RPS2/TACC3/LIG1/EIF5A/BUB1/RCC2/CHEK2/FOXM1/PLK1/FANCG/EIF4A1/MCM3/MYBL2/NOB1/ASF1B/CDC20/POLD1/TP53/POC1A/MCM7/TROAP/UHRF1/TIMELESS/HDAC1/CCNB2/PCNA/BIRC5/CDCA5/NCAPH/GTSE1/MKI67/TCF19/TK1/CDCA4/LMNB1/NCAPD2/MCM5/WRAP53/CDCA8/APEX1/TOP2A/CEP55/MELK/UBE2C/CHST14/GEMIN4/CDK2/IPO4/KIFC1/KIF20A/NUSAP1/DTYMK/AURKB/SLC1A5/MYC
	MycKO	Orphanet_Augmented_2021=Papilloma of choroid plexus ORPHA:2807	Adipose tissue	Orphanet_Augmented_2021	K5FvsW5F	Papilloma of choroid plexus ORPHA:2807	93	-0.510399	-2.40324	1.28361e-09	1.15832e-08	5.57601e-09	4927	tags=66%, list=29%, signal=47%	SNRPB/RRM2/BCL2L12/RACK1/PABPC1/RFWD3/RPS2/TACC3/LIG1/EIF5A/BUB1/RCC2/CHEK2/FOXM1/PLK1/FANCG/EIF4A1/MCM3/MYBL2/NOB1/ASF1B/CDC20/POLD1/TP53/POC1A/MCM7/TROAP/UHRF1/TIMELESS/HDAC1/CCNB2/PCNA/BIRC5/CDCA5/NCAPH/GTSE1/MKI67/TCF19/TK1/CDCA4/LMNB1/NCAPD2/MCM5/WRAP53/CDCA8/APEX1/TOP2A/CEP55/MELK/UBE2C/CHST14/GEMIN4/CDK2/IPO4/KIFC1/KIF20A/NUSAP1/DTYMK/AURKB/SLC1A5/MYC
	MycKO	Orphanet_Augmented_2021=Subcutaneous panniculitis-like T-cell lymphoma ORPHA:86884	Adipose tissue	Orphanet_Augmented_2021	K5FvsW5F	Subcutaneous panniculitis-like T-cell lymphoma ORPHA:86884	93	0.545614	2.28249	2.37493e-09	2.00857e-08	9.66898e-09	5059	tags=58%, list=30%, signal=41%	AOAH/FCGR2B/MS4A14/CD4/CTSS/CD84/CLEC7A/C3AR1/FCGR3A/IL12RB1/LILRB4/GIMAP5/ITGB2/CCR1/LAPTM5/CD53/LAIR1/CD86/MPEG1/TNFSF8/TLR7/CD52/LCP2/CCL3/PLEK/CYBB/MS4A7/SLC11A1/PSTPIP1/MS4A6A/TNFRSF1B/EVI2A/HCST/SAMSN1/RNASE6/ITGAL/ITGAM/CCL4/FCER1G/CCR5/GPR65/NCF1/HK3/SPI1/GIMAP7/TYROBP/IGSF6/SIGLEC7/SIGLEC9/ALOX5AP/CD48/DPEP2/GMFG/FGL2
	MycKO	Orphanet_Augmented_2021=Combined immunodeficiency with granulomatosis ORPHA:157949	Adipose tissue	Orphanet_Augmented_2021	K5FvsW5F	Combined immunodeficiency with granulomatosis ORPHA:157949	88	-0.508593	-2.35781	1.1225e-08	8.30211e-08	3.99652e-08	4265	tags=61%, list=25%, signal=46%	E2F7/DNA2/BUB1/DTL/NEK2/DSCC1/DLGAP5/BRCA1/KIF18A/E2F8/TTK/CDCA2/SMC4/SMC2/PLK4/KIF15/SKA3/DIAPH3/KIF4A/STIL/FBXO5/KIF11/KIF14/ECT2/CENPE/PCNA/HMMR/POLQ/NUF2/CCDC15/TOP2B/CDC45/CENPF/PAICS/CCT2/CDC6/KNTC1/TPX2/CKAP2L/CCNA2/RAD51AP1/NEIL3/MND1/EXO1/NCAPG/TOP2A/RFC1/MELK/ASPM/KIF20A/SCML2/CEP57L1/MSH6/CSNK2A1
	MycKO	Orphanet_Augmented_2021=Familial atypical multiple mole melanoma syndrome ORPHA:404560	Adipose tissue	Orphanet_Augmented_2021	K5FvsW5F	Familial atypical multiple mole melanoma syndrome ORPHA:404560	86	-0.487465	-2.27117	9.98758e-08	6.28934e-07	3.0276e-07	3335	tags=44%, list=20%, signal=36%	PUSL1/AHRR/ASF1B/CDC20/MRPL36/MYDGF/POC1A/SAC3D1/TLX3/TMED9/YDJC/SLC35A2/TCF19/TK1/NME2/PRDX4/CDCA4/SLC35B2/MTAP/NAA10/CCDC137/CEP55/MELK/CDK2/MCAT/CENPW/IFRD2/DNPH1/CDKN2B/MRPL37/DTYMK/P4HB/ATAD3A/TRIP13/ITPA/SLC1A5/CDKN2C/SIGMAR1
	MycKO	Orphanet_Augmented_2021=Melanoma and neural system tumor syndrome ORPHA:252206	Adipose tissue	Orphanet_Augmented_2021	K5FvsW5F	Melanoma and neural system tumor syndrome ORPHA:252206	86	-0.487465	-2.27117	9.98758e-08	6.28934e-07	3.0276e-07	3335	tags=44%, list=20%, signal=36%	PUSL1/AHRR/ASF1B/CDC20/MRPL36/MYDGF/POC1A/SAC3D1/TLX3/TMED9/YDJC/SLC35A2/TCF19/TK1/NME2/PRDX4/CDCA4/SLC35B2/MTAP/NAA10/CCDC137/CEP55/MELK/CDK2/MCAT/CENPW/IFRD2/DNPH1/CDKN2B/MRPL37/DTYMK/P4HB/ATAD3A/TRIP13/ITPA/SLC1A5/CDKN2C/SIGMAR1
	MycKO	Orphanet_Augmented_2021=Atypical teratoid rhabdoid tumor ORPHA:99966	Adipose tissue	Orphanet_Augmented_2021	K5FvsW5F	Atypical teratoid rhabdoid tumor ORPHA:99966	94	-0.46884	-2.20629	1.08027e-07	6.76871e-07	3.25837e-07	4602	tags=50%, list=27%, signal=36%	PRPF31/TELO2/RRP9/LIG1/PRCC/EIF5A/DDX49/ERCC2/GTF2H4/FANCG/PES1/NT5DC2/MEN1/POLD1/HGH1/SRM/WDR18/MRPS34/MCM7/POLD2/PRMT1/MRPS2/LMNB2/RECQL4/SSRP1/TOMM40/ERAL1/ZMYND19/APEX1/TAF6/NELFB/IPO4/SLC25A1/CEP131/TTLL12/SARS2/SGTA/BOP1/ATAD3A/USP5/CCT7/GPS1/CHTF18/XRCC6/TMEM201/MLST8/PPP2R5D
	MycKO	Orphanet_Augmented_2021=Skeletal Ewing sarcoma ORPHA:319	Adipose tissue	Orphanet_Augmented_2021	K5FvsW5F	Skeletal Ewing sarcoma ORPHA:319	100	-0.463256	-2.19166	1.53083e-07	9.19472e-07	4.42621e-07	5026	tags=47%, list=30%, signal=33%	ERG/TEK/ADAMTS7/RBFOX2/KANK2/BGN/ANGPTL2/APLN/PCDH18/TIE1/SPRY4/HSPA12B/COL4A2/HSPG2/COL4A1/ZNF423/MRC2/NID1/TPM2/GJA5/IPO5/CTHRC1/FSCN1/CDH11/SYDE1/MCAM/HTRA3/AMOTL1/EHD2/EPB41L2/DPYSL3/COL5A1/LAMA4/ADAMTS12/COL1A2/FBN1/NID2/POSTN/LAMB1/FKBP10/LOXL2/PXDN/COL5A2/FSTL1/SERPINH1/HMCN1/KIF7
	MycKO	Orphanet_Augmented_2021=Burkitt lymphoma ORPHA:543	Adipose tissue	Orphanet_Augmented_2021	K5FvsW5F	Burkitt lymphoma ORPHA:543	97	-0.454808	-2.16133	3.22551e-07	1.75565e-06	8.45144e-07	6335	tags=73%, list=38%, signal=46%	TBRG4/NOLC1/KTI12/RPL8/RPS5/RCC1/SNRPA/NPM3/HNRNPF/PPRC1/DDX21/TOP1MT/METTL1/DDX39A/PNP/NXT1/NOP2/APRT/PA2G4/ALG3/SNRPB/RPL12/BCL2L12/RACK1/PABPC1/RPS2/NR2C2AP/RRP9/THOC6/EIF5A/NIP7/RRS1/MTFR2/EIF4A1/IMPDH2/MCM3/EIF3B/MYBL2/PES1/POLR1B/C1QBP/NOB1/ASF1B/PPAN/POLD1/PHB2/HDAC1/LYAR/MARS2/CCT5/CDC45/NOP16/YDJC/TCF19/TK1/CDCA4/MCM5/EXOSC5/LRR1/GEMIN4/CDK2/IPO4/IFRD2/WDR46/BYSL/POLR1E/SLC1A5/DPH2/WDR4/…
	MycKO	Orphanet_Augmented_2021=Anaplastic astrocytoma ORPHA:251589	Adipose tissue	Orphanet_Augmented_2021	K5FvsW5F	Anaplastic astrocytoma ORPHA:251589	94	-0.449762	-2.11652	4.7433e-07	2.50585e-06	1.20628e-06	4046	tags=47%, list=24%, signal=36%	CKM/ECH1/COX5B/COX8A/BCKDHA/COX6A2/ARL6IP4/MGMT/HINT2/VPS51/TRPT1/HSD17B8/BCKDK/APEH/PRADC1/NUDT16L1/CYC1/SPPL2B/MDH2/FITM1/IDH2/LRRC14B/MZT2B/UQCRC1/PFKL/ALDH4A1/LMF1/SLC25A11/ACTR1B/ECI1/PXMP2/MCRIP2/NDUFV1/DNPH1/CPT2/HADH/DHRS4/ECHS1/ACADS/ACAA1/ACO2/GPT/MPST/PCCB
	MycKO	Orphanet_Augmented_2021=Anaplastic oligoastrocytoma ORPHA:251663	Adipose tissue	Orphanet_Augmented_2021	K5FvsW5F	Anaplastic oligoastrocytoma ORPHA:251663	94	-0.449762	-2.11652	4.7433e-07	2.50585e-06	1.20628e-06	4046	tags=47%, list=24%, signal=36%	CKM/ECH1/COX5B/COX8A/BCKDHA/COX6A2/ARL6IP4/MGMT/HINT2/VPS51/TRPT1/HSD17B8/BCKDK/APEH/PRADC1/NUDT16L1/CYC1/SPPL2B/MDH2/FITM1/IDH2/LRRC14B/MZT2B/UQCRC1/PFKL/ALDH4A1/LMF1/SLC25A11/ACTR1B/ECI1/PXMP2/MCRIP2/NDUFV1/DNPH1/CPT2/HADH/DHRS4/ECHS1/ACADS/ACAA1/ACO2/GPT/MPST/PCCB
	MycKO	Orphanet_Augmented_2021=Fibrillary astrocytoma ORPHA:251601	Adipose tissue	Orphanet_Augmented_2021	K5FvsW5F	Fibrillary astrocytoma ORPHA:251601	94	-0.449762	-2.11652	4.7433e-07	2.50585e-06	1.20628e-06	4046	tags=47%, list=24%, signal=36%	CKM/ECH1/COX5B/COX8A/BCKDHA/COX6A2/ARL6IP4/MGMT/HINT2/VPS51/TRPT1/HSD17B8/BCKDK/APEH/PRADC1/NUDT16L1/CYC1/SPPL2B/MDH2/FITM1/IDH2/LRRC14B/MZT2B/UQCRC1/PFKL/ALDH4A1/LMF1/SLC25A11/ACTR1B/ECI1/PXMP2/MCRIP2/NDUFV1/DNPH1/CPT2/HADH/DHRS4/ECHS1/ACADS/ACAA1/ACO2/GPT/MPST/PCCB
	MycKO	Orphanet_Augmented_2021=Gemistocytic astrocytoma ORPHA:251604	Adipose tissue	Orphanet_Augmented_2021	K5FvsW5F	Gemistocytic astrocytoma ORPHA:251604	94	-0.449762	-2.11652	4.7433e-07	2.50585e-06	1.20628e-06	4046	tags=47%, list=24%, signal=36%	CKM/ECH1/COX5B/COX8A/BCKDHA/COX6A2/ARL6IP4/MGMT/HINT2/VPS51/TRPT1/HSD17B8/BCKDK/APEH/PRADC1/NUDT16L1/CYC1/SPPL2B/MDH2/FITM1/IDH2/LRRC14B/MZT2B/UQCRC1/PFKL/ALDH4A1/LMF1/SLC25A11/ACTR1B/ECI1/PXMP2/MCRIP2/NDUFV1/DNPH1/CPT2/HADH/DHRS4/ECHS1/ACADS/ACAA1/ACO2/GPT/MPST/PCCB
	MycKO	Orphanet_Augmented_2021=Oligoastrocytoma ORPHA:251656	Adipose tissue	Orphanet_Augmented_2021	K5FvsW5F	Oligoastrocytoma ORPHA:251656	94	-0.449762	-2.11652	4.7433e-07	2.50585e-06	1.20628e-06	4046	tags=47%, list=24%, signal=36%	CKM/ECH1/COX5B/COX8A/BCKDHA/COX6A2/ARL6IP4/MGMT/HINT2/VPS51/TRPT1/HSD17B8/BCKDK/APEH/PRADC1/NUDT16L1/CYC1/SPPL2B/MDH2/FITM1/IDH2/LRRC14B/MZT2B/UQCRC1/PFKL/ALDH4A1/LMF1/SLC25A11/ACTR1B/ECI1/PXMP2/MCRIP2/NDUFV1/DNPH1/CPT2/HADH/DHRS4/ECHS1/ACADS/ACAA1/ACO2/GPT/MPST/PCCB
	MycKO	Orphanet_Augmented_2021=Protoplasmic astrocytoma ORPHA:251598	Adipose tissue	Orphanet_Augmented_2021	K5FvsW5F	Protoplasmic astrocytoma ORPHA:251598	94	-0.449762	-2.11652	4.7433e-07	2.50585e-06	1.20628e-06	4046	tags=47%, list=24%, signal=36%	CKM/ECH1/COX5B/COX8A/BCKDHA/COX6A2/ARL6IP4/MGMT/HINT2/VPS51/TRPT1/HSD17B8/BCKDK/APEH/PRADC1/NUDT16L1/CYC1/SPPL2B/MDH2/FITM1/IDH2/LRRC14B/MZT2B/UQCRC1/PFKL/ALDH4A1/LMF1/SLC25A11/ACTR1B/ECI1/PXMP2/MCRIP2/NDUFV1/DNPH1/CPT2/HADH/DHRS4/ECHS1/ACADS/ACAA1/ACO2/GPT/MPST/PCCB
	MycKO	Orphanet_Augmented_2021=Classic Hodgkin lymphoma, nodular sclerosis type ORPHA:98843	Adipose tissue	Orphanet_Augmented_2021	K5FvsW5F	Classic Hodgkin lymphoma, nodular sclerosis type ORPHA:98843	92	-0.456944	-2.14633	5.0501e-07	2.64937e-06	1.27537e-06	3025	tags=33%, list=18%, signal=27%	ZBTB47/RCN3/FHL3/TST/MAGED2/PLPP7/PLOD1/WLS/SHISA4/COL18A1/CTIF/ITGB5/MTFR1L/SPARC/CDKN1C/GORASP1/CDC42EP4/ACSS2/MSRB2/SMPD1/NDN/POMGNT2/ACTR1A/CD151/MFN2/FSTL1/RFNG/ZNF205/TMEM129/CRAT
	MycKO	Orphanet_Augmented_2021=Intravascular large B-cell lymphoma ORPHA:98839	Adipose tissue	Orphanet_Augmented_2021	K5FvsW5F	Intravascular large B-cell lymphoma ORPHA:98839	92	0.494162	2.06014	6.92482e-07	3.56349e-06	1.71542e-06	5611	tags=53%, list=33%, signal=36%	CD5/AOAH/FCGR2B/MS4A14/CTSS/CD84/CLEC7A/FCGR3A/CSF3R/GIMAP5/ITGB2/CCR1/LAPTM5/CD53/LAIR1/MPEG1/TNFSF8/LCP2/PLEK/CYBB/MS4A7/PSTPIP1/EVI2A/ITGAL/P2RY13/ITGAM/CCR5/GPR65/P2RY14/NCF1/CSF2RB/SPI1/TLR2/GIMAP7/PNRC1/TYROBP/IGSF6/SIGLEC9/ALOX5AP/BCL6/CD48/DPEP2/FGL2/APBB1IP/FGR/BIN2/GIMAP4/LRRC25/PLXNC1
	MycKO	Orphanet_Augmented_2021=Familial multiple trichoepithelioma ORPHA:867	Adipose tissue	Orphanet_Augmented_2021	K5FvsW5F	Familial multiple trichoepithelioma ORPHA:867	90	0.504981	2.10399	9.13579e-07	4.59469e-06	2.21182e-06	2629	tags=30%, list=16%, signal=25%	STAT4/CD6/TRAT1/CD5/THEMIS/ICOS/CTSS/CD84/CD40LG/SLAMF1/IL12RB1/GIMAP5/CD53/SLAMF6/PTPN22/SLFN12L/TNFSF8/LCP2/IL7R/CD28/ITK/IPCEF1/PLEK/B2M/CD69/EVI2A/TMEM71
	MycKO	Orphanet_Augmented_2021=Pleomorphic salivary gland adenoma ORPHA:454821	Adipose tissue	Orphanet_Augmented_2021	K5FvsW5F	Pleomorphic salivary gland adenoma ORPHA:454821	91	-0.454352	-2.12631	9.84933e-07	4.88838e-06	2.3532e-06	4265	tags=55%, list=25%, signal=41%	E2F7/CEP170/BUB1/GSTCD/SMURF2/HAUS6/KIF20B/DLGAP5/KIF18A/TTK/HDAC2/CENPK/SKA1/PRR11/EXTL2/IPO5/DEPDC1/DIAPH3/NDC80/STIL/FBXO5/CCDC8/KIF11/KIF14/ECT2/DCBLD2/CENPE/GPX8/CENPF/CLSPN/LIN28A/GINS4/CKAP2/KIF23/CKAP2L/ERCC6L/GJC1/FKBP14/HYCC1/SGO2/IGF2BP1/FGF5/CALU/ASPM/SPDL1/CENPI/MAD2L1/IKBIP/MCM8/MSH6
	MycKO	Orphanet_Augmented_2021=Desmoplastic small round cell tumor ORPHA:83469	Adipose tissue	Orphanet_Augmented_2021	K5FvsW5F	Desmoplastic small round cell tumor ORPHA:83469	100	-0.435402	-2.05988	2.23683e-06	1.04552e-05	5.03299e-06	3672	tags=42%, list=22%, signal=33%	FANCI/PDCD11/HNRNPH1/CHAF1A/MCM3/DDX11/TRAIP/EIF3B/HSP90AB1/SF3B3/KIF18B/MCM4/SF3A3/HNRNPA2B1/SPAG5/SMARCC1/TRA2B/NUP107/NOP56/MCM7/TROAP/HNRNPK/UHRF1/TIMELESS/SNRNP200/SERBP1/CDCA5/CDC45/CBX2/SSRP1/CCT8/KIF22/POLE/NCAPD2/EME1/NAT10/KIFC1/RAD54L/HNRNPR/HNRNPM/GART/DKC1
	MycKO	Orphanet_Augmented_2021=Progeroid features-hepatocellular carcinoma predisposition syndrome ORPHA:435953	Adipose tissue	Orphanet_Augmented_2021	K5FvsW5F	Progeroid features-hepatocellular carcinoma predisposition syndrome ORPHA:435953	93	-0.434641	-2.04653	2.41126e-06	1.12011e-05	5.39204e-06	3929	tags=40%, list=23%, signal=31%	TRMT10C/RNASEH1/ZCCHC4/NIP7/FASTKD3/EXOSC9/FANCB/ABCE1/NEDD1/RINT1/TRMT6/NIFK/NOC3L/LRRC40/CENPL/TGS1/TFAM/FIGNL1/VRK1/NUP54/THAP1/SASS6/YARS2/LRR1/FBXO28/CHAC2/TEFM/HSPA14/OTUD6B/GTPBP8/SLC25A32/UTP23/KATNA1/WDR53/ZNF180/PIGW/URB2
	MycKO	Orphanet_Augmented_2021=Granulomatosis with polyangiitis ORPHA:900	Adipose tissue	Orphanet_Augmented_2021	K5FvsW5F	Granulomatosis with polyangiitis ORPHA:900	93	0.482729	2.01941	2.55472e-06	1.17804e-05	5.67095e-06	5494	tags=54%, list=33%, signal=36%	AOAH/CD3E/CTSS/CD84/SLAMF1/GIMAP5/ITGB2/LAPTM5/CD53/SLAMF6/PTPN22/CEACAM21/LAIR1/CD86/TNFSF8/CD52/LCP2/NKG7/PLEK/CD69/PSTPIP1/TNFRSF1B/EVI2A/CST7/HCST/SAMSN1/RNASE6/ITGAL/CCL4/FCER1G/CCR5/GPR65/CD37/NCF1/P2RY10/IL2RG/CSF2RB/RASAL3/CD244/TYROBP/ALOX5AP/CD48/DPEP2/GMFG/APBB1IP/CD2/FGR/CTLA4/CD74/BIN2
	MycKO	Orphanet_Augmented_2021=Juvenile myelomonocytic leukemia ORPHA:86834	Adipose tissue	Orphanet_Augmented_2021	K5FvsW5F	Juvenile myelomonocytic leukemia ORPHA:86834	101	-0.426751	-2.0189	2.56015e-06	1.17911e-05	5.67605e-06	5393	tags=51%, list=32%, signal=35%	ARL5B/NUFIP2/TOPBP1/UBXN7/ZBED6/MIB1/RAD23B/NRAS/IREB2/HS2ST1/MFAP3/KIF5B/CSDE1/TRIP12/CDC27/INTS2/WDR36/TAF2/XPO1/FAM199X/MOB1B/HAUS6/PANK3/ANKIB1/CUL4B/MED1/PTPN11/SMC2/RAD21/CAND1/IPO7/SACS/PRKCI/STRN/TAOK1/ECT2/CENPE/TOP2B/CKAP2/OPA1/MTMR2/PDS5A/GTF3C4/KPNA4/SMAD5/GTF2A1/KPNB1/UBA6/EIF4G2/CAPRIN1/IPO8/CHML
	MycKO	Orphanet_Augmented_2021=Acute myeloid leukemia with t(6;9)(p23;q34) ORPHA:402014	Adipose tissue	Orphanet_Augmented_2021	K5FvsW5F	Acute myeloid leukemia with t(6;9)(p23;q34) ORPHA:402014	98	-0.428699	-2.02855	2.86733e-06	1.30465e-05	6.28043e-06	3871	tags=41%, list=23%, signal=32%	HAUS6/KIF20B/FANCI/CHAF1A/BRCA1/CENPK/SMC4/WDR76/SMC2/SMARCC1/TTF2/RBL1/TRA2B/NUP107/HNRNPK/STIL/SGO1/KIF11/SNRNP200/NCAPG2/EIF3A/MIS18BP1/SERBP1/TGS1/NOL8/CLSPN/VRK1/KNTC1/CKAP2/SASS6/POLE/LMNB1/NCAPD2/BAZ1B/PDS5A/HNRNPR/ANP32E/KPNB1/SMC1A/MCM8
	MycKO	Orphanet_Augmented_2021=Acute myeloblastic leukemia without maturation ORPHA:98833	Adipose tissue	Orphanet_Augmented_2021	K5FvsW5F	Acute myeloblastic leukemia without maturation ORPHA:98833	90	-0.44275	-2.06401	3.65315e-06	1.62688e-05	7.83157e-06	5863	tags=59%, list=35%, signal=39%	NCL/HNRNPC/DBF4/DDX21/RPL6/RPS4X/ORC1/RSL24D1/YEATS4/TOPBP1/RFC4/RBMX/HAUS1/LTV1/NOL11/SNRPF/UTP18/RPL4/ILF2/RFWD3/NOP58/HNRNPA1/KIF20B/FANCI/FLT3/EIF2S3/EXOSC9/MCM3/CLNS1A/ABCE1/MCM6/SF3A3/CENPH/NIFK/PLK4/NUP107/FBXO5/MIS18BP1/TFAM/TAF4B/VRK1/NUP54/CCT8/SASS6/RAD51AP1/LMNB1/RFC3/CPSF3/CDCA7/HSPA14/CDC7/NDC1/DKC1
	MycKO	Orphanet_Augmented_2021=Follicular lymphoma ORPHA:545	Adipose tissue	Orphanet_Augmented_2021	K5FvsW5F	Follicular lymphoma ORPHA:545	91	0.475837	1.98265	4.47095e-06	1.96098e-05	9.43988e-06	5520	tags=53%, list=33%, signal=36%	AOAH/FCGR2B/MS4A14/CTSS/CD84/SLAMF1/FCGR3A/GIMAP5/ITGB2/CCR1/LAPTM5/CD53/LAIR1/CD86/MPEG1/TNFSF8/LCP2/PLEK/CYBB/MS4A7/IRF8/MS4A6A/EVI2A/RNASE6/ITGAL/ITGAM/CCL4/FCER1G/CCR5/GPR65/NCF1/CSF2RB/RASAL3/SPI1/GIMAP7/TYROBP/SIGLEC9/ALOX5AP/BCL6/CD48/DPEP2/FGL2/APBB1IP/CSF1R/FGR/CD74/BIN2/GIMAP4
	MycKO	Orphanet_Augmented_2021=Hereditary diffuse gastric cancer ORPHA:26106	Adipose tissue	Orphanet_Augmented_2021	K5FvsW5F	Hereditary diffuse gastric cancer ORPHA:26106	101	0.46432	1.97143	8.88219e-06	3.70206e-05	1.78212e-05	3076	tags=41%, list=18%, signal=33%	MAL2/LAMC2/PKP3/OVOL2/CLDN7/GRB7/PRSS8/DSP/AP1M2/ARHGEF16/LAD1/CBLC/RAB25/CDH1/ESRP1/S100A14/EPN3/FAM83H/KRT8/KRT18/CLDN4/FAM83B/NHSL3/SERINC2/OVOL1/RBBP8NL/TACSTD2/CEP170B/GJB3/RIPK4/PERP/TSPAN1/PLXNB2/ERBB2/BAIAP2L1/PTPRF/SH3BP4/ITGB4/GNG12/SCNN1A/TMEM54
	MycKO	Orphanet_Augmented_2021=Familial melanoma ORPHA:618	Adipose tissue	Orphanet_Augmented_2021	K5FvsW5F	Familial melanoma ORPHA:618	97	-0.416916	-1.98126	1.14554e-05	4.67131e-05	2.24871e-05	3464	tags=42%, list=21%, signal=34%	DCTPP1/PES1/PUSL1/MGMT/ASF1B/POLD1/KLHL17/HGH1/BAP1/SRM/WDR18/MRPS34/SAC3D1/OXLD1/TBL3/POLD2/MRPS2/RECQL4/TARBP2/YDJC/SLC4A2/TK1/NME2/ZMYND19/NAA10/MRPL28/CCDC137/EXOSC5/ARMC6/TRMT61A/IFRD2/CDKN2B/MRPL37/BOP1/ATAD3A/E2F1/CCT7/TMEM161A/POT1/CBX8/TUFM
	MycKO	Orphanet_Augmented_2021=Hereditary cryohydrocytosis with normal stomatin ORPHA:398088	Adipose tissue	Orphanet_Augmented_2021	K5FvsW5F	Hereditary cryohydrocytosis with normal stomatin ORPHA:398088	70	0.503432	2.02017	1.32223e-05	5.32278e-05	2.56231e-05	2378	tags=40%, list=14%, signal=34%	CMTM2/CLEC4E/FCGR3B/LILRA6/LILRA5/CSF3R/FPR1/GFI1B/SLC26A8/HEMGN/PADI4/GP9/SLA2/IFIT1B/DEFA1/DEFA3/DEFA4/DEFA1B/CXCR2/LY6G6F/TREML2/FPR2/PRAM1/BPI/TUBB1/CLEC1B/SLC11A1/NFE2
	MycKO	Orphanet_Augmented_2021=Atypical chronic myeloid leukemia ORPHA:98824	Adipose tissue	Orphanet_Augmented_2021	K5FvsW5F	Atypical chronic myeloid leukemia ORPHA:98824	76	0.495274	2.0135	1.34561e-05	5.38814e-05	2.59378e-05	5583	tags=67%, list=33%, signal=45%	AOAH/FCGR2A/CD300LF/TREM1/MS4A14/CLEC4E/CLEC7A/FCGR3A/FCGR3B/LILRB3/LILRA6/LILRA5/CSF3R/FPR1/PADI4/AQP9/CXCR2/LAIR1/MPEG1/CLEC4D/FPR2/MS4A7/PRAM1/SLC11A1/MS4A6A/RNASE6/CD300C/MCEMP1/LYZ/P2RY13/ITGAM/C5AR1/FCER1G/FCGR1A/NCF1/CSF2RB/HK3/SPI1/CFP/TYROBP/IGSF6/ADGRG3/SIGLEC7/SIGLEC9/DPEP2/FGL2/CSF2RA/FGR/APOBR/BIN2/LRRC25
	MycKO	Orphanet_Augmented_2021=Chronic neutrophilic leukemia ORPHA:86829	Adipose tissue	Orphanet_Augmented_2021	K5FvsW5F	Chronic neutrophilic leukemia ORPHA:86829	76	0.495274	2.0135	1.34561e-05	5.38814e-05	2.59378e-05	5583	tags=67%, list=33%, signal=45%	AOAH/FCGR2A/CD300LF/TREM1/MS4A14/CLEC4E/CLEC7A/FCGR3A/FCGR3B/LILRB3/LILRA6/LILRA5/CSF3R/FPR1/PADI4/AQP9/CXCR2/LAIR1/MPEG1/CLEC4D/FPR2/MS4A7/PRAM1/SLC11A1/MS4A6A/RNASE6/CD300C/MCEMP1/LYZ/P2RY13/ITGAM/C5AR1/FCER1G/FCGR1A/NCF1/CSF2RB/HK3/SPI1/CFP/TYROBP/IGSF6/ADGRG3/SIGLEC7/SIGLEC9/DPEP2/FGL2/CSF2RA/FGR/APOBR/BIN2/LRRC25
	MycKO	Orphanet_Augmented_2021=Myeloid/lymphoid neoplasm associated with PDGFRB rearrangement ORPHA:168950	Adipose tissue	Orphanet_Augmented_2021	K5FvsW5F	Myeloid/lymphoid neoplasm associated with PDGFRB rearrangement ORPHA:168950	98	-0.40486	-1.91574	1.7621e-05	6.88057e-05	3.31221e-05	5056	tags=48%, list=30%, signal=34%	HSPB7/TEK/CRYAB/BGN/ANGPTL2/CACNA1C/PCDH18/MXRA8/ADAMTS2/EFEMP2/LUM/COL4A2/AQP1/COL4A1/PODN/ENPP2/NID1/COL14A1/CALD1/FIBIN/MFAP4/CDH11/PCOLCE/OLFML2B/HTRA3/COL6A1/COL6A2/NTM/SPARC/COL5A1/COL16A1/ADAMTS12/ELN/COL6A3/FAP/HSPB2/COL15A1/COL1A2/COL1A1/FBLN2/FBN1/DPT/NID2/POSTN/COL5A3/COL3A1/COL5A2
	MycKO	Orphanet_Augmented_2021=Dermatofibrosarcoma protuberans ORPHA:31112	Adipose tissue	Orphanet_Augmented_2021	K5FvsW5F	Dermatofibrosarcoma protuberans ORPHA:31112	97	-0.411	-1.95315	1.79914e-05	6.98184e-05	3.36096e-05	4130	tags=42%, list=25%, signal=32%	TSPAN9/HTRA1/COL4A2/HSPG2/AMOTL2/COL4A1/TM4SF1/CD276/COL12A1/DAB2IP/GPC1/DOCK1/YAP1/SYDE1/LTBP2/NTN4/TPM1/BCAM/CPZ/PALLD/ITGB5/COL6A1/EHD2/MYO1C/COL6A2/COL5A1/COL16A1/CAV1/COL1A2/COL1A1/POSTN/RND3/FAM114A1/BOK/PPIC/SRPX2/COL3A1/COL5A2/IGFBP4/FKBP9/SERPINH1
	MycKO	Orphanet_Augmented_2021=Lymphomatoid papulosis ORPHA:98842	Adipose tissue	Orphanet_Augmented_2021	K5FvsW5F	Lymphomatoid papulosis ORPHA:98842	90	-0.421379	-1.96438	2.14537e-05	8.16583e-05	3.93092e-05	4927	tags=53%, list=29%, signal=38%	SNRPB/MTA2/RPL4/BCL2L12/RACK1/RPS2/TACC3/RRP9/LIG1/THOC6/FANCG/EIF4A1/IMPDH2/MCM3/DDX11/TRAIP/EIF3B/MYBL2/PES1/NOB1/ASF1B/PPAN/POLD1/KLHL17/MCM7/TIMELESS/HDAC1/LMNB2/PCNA/RECQL4/SSRP1/EEF1G/YDJC/TCF19/KIF22/TK1/CDCA4/NCAPD2/MCM5/WRAP53/CCDC137/IPO4/WDR46/BOP1/ATAD3A/CHTF18/WDR4/DKC1
	MycKO	Orphanet_Augmented_2021=Primary cutaneous anaplastic large cell lymphoma ORPHA:300865	Adipose tissue	Orphanet_Augmented_2021	K5FvsW5F	Primary cutaneous anaplastic large cell lymphoma ORPHA:300865	90	-0.421379	-1.96438	2.14537e-05	8.16583e-05	3.93092e-05	4927	tags=53%, list=29%, signal=38%	SNRPB/MTA2/RPL4/BCL2L12/RACK1/RPS2/TACC3/RRP9/LIG1/THOC6/FANCG/EIF4A1/IMPDH2/MCM3/DDX11/TRAIP/EIF3B/MYBL2/PES1/NOB1/ASF1B/PPAN/POLD1/KLHL17/MCM7/TIMELESS/HDAC1/LMNB2/PCNA/RECQL4/SSRP1/EEF1G/YDJC/TCF19/KIF22/TK1/CDCA4/NCAPD2/MCM5/WRAP53/CCDC137/IPO4/WDR46/BOP1/ATAD3A/CHTF18/WDR4/DKC1
	MycKO	Orphanet_Augmented_2021=Meningioma ORPHA:2495	Adipose tissue	Orphanet_Augmented_2021	K5FvsW5F	Meningioma ORPHA:2495	106	-0.386849	-1.8459	4.95162e-05	0.000174883	8.41863e-05	3549	tags=34%, list=21%, signal=27%	BTBD2/PELP1/NT5DC2/MEN1/POLD1/POLRMT/KLHL17/HGH1/BAP1/CDK16/EEF2/AP3D1/ZNF282/EIF4G1/LMNB2/RECQL4/PIK3CA/SLC4A2/TAF6/NELFB/SLC25A1/CEP131/FASN/SMO/LONP1/TTLL12/BOP1/ATAD3A/USP5/GPS1/CHTF18/PTPA/CLUH/TMEM201/ZNF768/PPP2R5D
	MycKO	Orphanet_Augmented_2021=Nasopharyngeal carcinoma ORPHA:150	Adipose tissue	Orphanet_Augmented_2021	K5FvsW5F	Nasopharyngeal carcinoma ORPHA:150	93	0.44471	1.86037	5.41563e-05	0.000188971	9.0968e-05	5630	tags=56%, list=34%, signal=37%	CTSS/BCL2A1/SLAMF1/ITGB2/ZC3H12A/ISG20/LAPTM5/TNF/OASL/IRF9/GBP2/MAP3K8/TNFSF8/CCL3/CCL3L3/OSM/PLEK/B2M/CD69/APOL3/JUNB/TNFRSF1B/SLAMF7/IL1B/PHF11/HCST/SAMSN1/PTPN6/BIRC3/RGS1/CIMAP1B/ITGAM/BATF/CCL4/CCL4L2/BCL3/TAP1/IL2RG/TYMP/ZFP36/GADD45B/PNRC1/SUSD6/ALOX5AP/NCF2/CD48/LTB/NLRC5/FGR/CSRNP1/ADAM8/ICAM1
	MycKO	Orphanet_Augmented_2021=Malignant peripheral nerve sheath tumor ORPHA:3148	Adipose tissue	Orphanet_Augmented_2021	K5FvsW5F	Malignant peripheral nerve sheath tumor ORPHA:3148	96	-0.393634	-1.85367	7.65627e-05	0.000261352	0.000125811	4907	tags=49%, list=29%, signal=35%	SH3PXD2A/RBFOX2/CRYAB/BGN/ANGPTL2/ANTXR1/FNDC4/LUM/WNT5A/HTRA1/COL4A2/AMOTL2/COL4A1/PPP1R3C/TNC/EDIL3/IGFBP5/COL12A1/PLSCR4/DAB2IP/GPC1/CALD1/DOCK1/YAP1/FIBIN/MPDZ/BACE1/PCDHGC3/CDH11/SYDE1/PALLD/COL6A1/DPYSL3/COL5A1/COL16A1/FAP/COL1A2/COL1A1/FBN1/POSTN/RND3/LAMB1/SRPX2/COL3A1/COL5A2/FKBP9/FSTL1
	MycKO	Orphanet_Augmented_2021=Hypomaturation-hypoplastic amelogenesis imperfecta with taurodontism ORPHA:100034	Adipose tissue	Orphanet_Augmented_2021	K5FvsW5F	Hypomaturation-hypoplastic amelogenesis imperfecta with taurodontism ORPHA:100034	91	0.439324	1.83052	8.54742e-05	0.000287096	0.000138204	2550	tags=35%, list=15%, signal=30%	PKP3/WNT7B/IRX2/OVOL2/GRB7/NECTIN4/CCNO/DSP/ARHGEF16/HR/SULT2B1/TFAP2A/ESRP1/S100A14/EPN3/FAM83H/LRRC8E/CLDN4/CRABP2/TFAP2C/FAM83B/NHSL3/OVOL1/RBBP8NL/SFN/TACSTD2/ATP6V1B1/KRT17/RIPK4/PKP1/ALOXE3/PERP
	MycKO	Orphanet_Augmented_2021=Clear cell sarcoma of kidney ORPHA:457246	Adipose tissue	Orphanet_Augmented_2021	K5FvsW5F	Clear cell sarcoma of kidney ORPHA:457246	100	-0.385978	-1.82605	0.000104422	0.000346725	0.000166909	4259	tags=45%, list=25%, signal=34%	POLA1/AMH/HNRNPA1/RCC2/FOXM1/PLK1/PDCD11/CHAF1A/PELP1/RCOR2/SF3B3/TNPO2/ACLY/NT5DC2/MCM4/IPO9/INCENP/MEX3A/SMARCC1/KIF4A/EEF2/TIMELESS/EIF4G1/LMNB2/SNRNP200/DROSHA/RECQL4/CBX2/SSRP1/POLE/NCAPD2/GTF3C1/BAZ1B/POLR1A/GTF3C4/KIFC1/RAD54L/FASN/ANKRD13B/ACACA/KPNB1/PARP1/SMC1A/CAPRIN1/TMEM201
	MycKO	Orphanet_Augmented_2021=Hypomaturation amelogenesis imperfecta ORPHA:100033	Adipose tissue	Orphanet_Augmented_2021	K5FvsW5F	Hypomaturation amelogenesis imperfecta ORPHA:100033	92	0.433495	1.80722	0.000113704	0.000375232	0.000180631	3533	tags=40%, list=21%, signal=32%	AOAH/FCGR2B/KLK3/KLK2/MS4A14/CATSPERG/CLEC4E/CTSS/CD84/CATSPERB/CLEC7A/SEMA4A/LILRB4/LILRA6/TAC4/MAPK13/CTSH/AQP9/F5/SLFN12L/PLA2G7/MPEG1/PIK3AP1/CYBB/WDR72/ZBP1/MMP20/CHRNA2/SLC11A1/MS4A6A/SLAMF7/PTPN6/CATSPER2/LYZ/PATL2/ITGAM/DENND1C
	MycKO	Orphanet_Augmented_2021=TSH-secreting pituitary adenoma ORPHA:91347	Adipose tissue	Orphanet_Augmented_2021	K5FvsW5F	TSH-secreting pituitary adenoma ORPHA:91347	84	0.452083	1.86562	0.000153626	0.000492753	0.000237204	5701	tags=56%, list=34%, signal=37%	AOAH/CD300LF/MS4A14/CD4/CLEC7A/FCGR3A/FCGR3B/LILRB4/LILRB3/LILRA6/LILRA5/CSF3R/FPR1/AQP9/HRH2/MPEG1/LCP2/CYBB/PRAM1/SLC11A1/PSTPIP1/MS4A6A/RNASE6/P2RY13/ITGAM/C5AR1/FCER1G/NCF1/HK3/SPI1/LOXHD1/SIGLEC1/CFP/TYROBP/IGSF6/SIGLEC7/SIGLEC9/DPEP2/FGL2/CSF1R/ALOX5/FGR/BIN2/GIMAP4/LRRC25/PLXNC1/CD163
	MycKO	Orphanet_Augmented_2021=Chondrosarcoma ORPHA:55880	Adipose tissue	Orphanet_Augmented_2021	K5FvsW5F	Chondrosarcoma ORPHA:55880	96	-0.383206	-1.80457	0.000164209	0.000523139	0.000251832	4115	tags=43%, list=25%, signal=32%	ITGB1/COL4A2/P4HA2/ARSJ/SOWAHC/AMOTL2/COL4A1/CKAP4/TNC/COL12A1/KDELR3/SH3D19/CALD1/DOCK1/YAP1/PLOD2/AFAP1/BCAR3/WLS/SYDE1/DCBLD2/GPX8/LTBP2/NTN4/SNX7/PALLD/VEGFC/ADAMTS12/CAV1/COL1A1/RND3/LAMB1/FAM114A1/LOXL2/ARHGAP29/SRPX2/COL5A2/FKBP9/FSTL1/SERPINH1/MET
	MycKO	Orphanet_Augmented_2021=Acute myeloid leukemia with t(8;21)(q22;q22) translocation ORPHA:102724	Adipose tissue	Orphanet_Augmented_2021	K5FvsW5F	Acute myeloid leukemia with t(8;21)(q22;q22) translocation ORPHA:102724	97	0.427798	1.79959	0.000204477	0.000639013	0.000307612	4507	tags=44%, list=27%, signal=33%	AOAH/HDC/CD300LF/MS4A4A/MS4A14/VSIG4/CD4/FCGR3A/CSF3R/RAB44/HRH2/LAIR1/ADORA3/MPEG1/LCP2/FCER1A/PLEK/CYBB/MS4A7/IRF8/SELP/MS4A6A/IRAK3/C1QB/S100A8/RUNX1/RNASE6/CPA3/LYZ/C1QC/P2RY13/ITGAM/FCER1G/TFEC/P2RY14/FCGR1A/KIT/CSF2RB/HK3/SPI1/TLR2/MRC1/SIGLEC1
	MycKO	Orphanet_Augmented_2021=NON RARE IN EUROPE: Infantile capillary hemangioma ORPHA:464293	Adipose tissue	Orphanet_Augmented_2021	K5FvsW5F	NON RARE IN EUROPE: Infantile capillary hemangioma ORPHA:464293	98	-0.365724	-1.73056	0.000304337	0.000919838	0.000442797	4866	tags=45%, list=29%, signal=32%	MMP2/ROBO4/AFAP1L1/TMEM47/TEK/RBFOX2/BGN/ANGPTL2/APLNR/ANTXR1/PCDH18/BOC/HTRA1/COL4A2/FZD4/AMOTL2/COL4A1/ZNF423/CACNA2D1/IGFBP5/SH3D19/DAB2IP/COL14A1/CALD1/GJA5/DOCK1/YAP1/MPDZ/MOCS1/CDH11/CGNL1/SYDE1/MCAM/COL6A1/DPYSL3/COL5A1/SULF1/LAMB1/PXDN/CCDC3/COL3A1/COL5A2/FSTL1/HMCN1
	MycKO	Orphanet_Augmented_2021=Chromophobe renal cell carcinoma ORPHA:319303	Adipose tissue	Orphanet_Augmented_2021	K5FvsW5F	Chromophobe renal cell carcinoma ORPHA:319303	90	0.431717	1.79873	0.000362776	0.00107917	0.000519499	5917	tags=59%, list=35%, signal=38%	RNF186/HNF1B/GJB1/ISX/IHH/NPC1L1/SULT2A1/ANXA13/CPN1/CDH17/MIA2/KIF12/PLA2G12B/PRAP1/ANKS4B/SERPINA7/CDHR2/CCL15/SLC39A5/TM4SF4/SGK2/USH1C/CDHR5/MUC13/DNAJC22/GPX2/SLC7A9/CLDN2/EPS8L3/SMLR1/APOA4/HNF4A/CLRN3/NR1I2/HNF1A/A1CF/SLC17A4/EXOC3L4/TRIM15/ALDOB/DDC/SPINK1/VIL1/FABP1/HABP2/UGT1A9/NR1H4/ABCG8/AGXT/AHSG/TMEM82/SLC17A1/GC
	MycKO	Orphanet_Augmented_2021=Acute megakaryoblastic leukemia in Down syndrome ORPHA:99887	Adipose tissue	Orphanet_Augmented_2021	K5FvsW5F	Acute megakaryoblastic leukemia in Down syndrome ORPHA:99887	71	0.442635	1.77987	0.000382807	0.00112985	0.000543894	3515	tags=44%, list=21%, signal=35%	UBASH3A/HDC/CMTM2/FCGR3B/CSF3R/GFI1B/HEMGN/PADI4/GP9/ITGA2B/PROK2/IFIT1B/DEFA1/DEFA3/DEFA4/DEFA1B/CXCR2/LY6G6F/FCER1A/TREML2/NKG7/PRAM1/TUBB1/CLEC1B/NFE2/GATA1/ACRBP/MCEMP1/OR2W3/PGLYRP1/PPBP
	MycKO	Orphanet_Augmented_2021=Acute myeloid leukemia with minimal differentiation ORPHA:98832	Adipose tissue	Orphanet_Augmented_2021	K5FvsW5F	Acute myeloid leukemia with minimal differentiation ORPHA:98832	84	0.436524	1.80141	0.000450479	0.00131722	0.000634089	4795	tags=43%, list=29%, signal=31%	AOAH/CD300LF/MS4A14/NME8/CSF3R/NLRP3/PROK2/CD53/RAB44/HRH2/LAIR1/CD86/MPEG1/FCER1A/PIK3AP1/PLEK/CYBB/PRAM1/IRF8/RNASE6/CD300C/MCEMP1/ITGAL/LYZ/P2RY13/ITGAM/TFEC/FCGR1A/NCF1/CSF2RB/HK3/SPI1/CFP/CD244/TYROBP/CBFA2T3
	MycKO	Orphanet_Augmented_2021=Peripheral primitive neuroectodermal tumor ORPHA:370348	Adipose tissue	Orphanet_Augmented_2021	K5FvsW5F	Peripheral primitive neuroectodermal tumor ORPHA:370348	90	0.426235	1.77589	0.000495265	0.00142064	0.000683877	5520	tags=44%, list=33%, signal=30%	SRGN/CTSS/CD84/GIMAP5/ITGB2/LAPTM5/CD53/PTPN22/CEACAM21/LAIR1/CD52/LCP2/PLEK/PSTPIP1/TNFRSF1B/EVI2A/TMEM71/SAMSN1/ITGAL/GAB3/GPR65/CD37/NCF1/CSF2RB/RASAL3/GIMAP7/ARHGAP15/INPP5D/CD244/FERMT3/GPSM3/ALOX5AP/CD48/HVCN1/GMFG/APBB1IP/ITGA4/FGR/BIN2/GIMAP4
	MycKO	Orphanet_Augmented_2021=Null pituitary adenoma ORPHA:314790	Adipose tissue	Orphanet_Augmented_2021	K5FvsW5F	Null pituitary adenoma ORPHA:314790	91	-0.371122	-1.7368	0.000503002	0.00143955	0.000692979	4682	tags=38%, list=28%, signal=28%	MRPL38/PRPF31/TELO2/LYPLA2/LMF2/CLPP/DDX49/WDR24/RPUSD1/CCDC22/AIP/TRMT2A/ECSIT/MEN1/INTS5/POLRMT/PTGES2/KLHL17/HGH1/WDR18/MRPS34/SAC3D1/TBL3/MRPS2/YDJC/ZBTB45/MRPL28/EXOSC5/TOR2A/NELFB/PPP1CA/BOP1/GPS1/MLST8/COASY
	MycKO	Orphanet_Augmented_2021=Silent pituitary adenoma ORPHA:314786	Adipose tissue	Orphanet_Augmented_2021	K5FvsW5F	Silent pituitary adenoma ORPHA:314786	91	-0.371122	-1.7368	0.000503002	0.00143955	0.000692979	4682	tags=38%, list=28%, signal=28%	MRPL38/PRPF31/TELO2/LYPLA2/LMF2/CLPP/DDX49/WDR24/RPUSD1/CCDC22/AIP/TRMT2A/ECSIT/MEN1/INTS5/POLRMT/PTGES2/KLHL17/HGH1/WDR18/MRPS34/SAC3D1/TBL3/MRPS2/YDJC/ZBTB45/MRPL28/EXOSC5/TOR2A/NELFB/PPP1CA/BOP1/GPS1/MLST8/COASY
	MycKO	Orphanet_Augmented_2021=Myeloid/lymphoid neoplasm associated with PDGFRA rearrangement ORPHA:168947	Adipose tissue	Orphanet_Augmented_2021	K5FvsW5F	Myeloid/lymphoid neoplasm associated with PDGFRA rearrangement ORPHA:168947	97	-0.363198	-1.72598	0.000524059	0.0014964	0.000720348	3445	tags=41%, list=21%, signal=33%	CRYAB/BGN/RUNX1T1/SEMA5A/ANGPTL2/PCDH18/ADAMTS2/LUM/GRIA3/COL4A1/PODN/ENPP2/IGFBP5/COL14A1/ABCA8/FIBIN/MFAP4/PLPPR4/CDH11/HEPH/CCDC80/NTM/SPARC/COL16A1/LAMA4/ELN/COL6A3/FAP/COL15A1/COL1A2/COL1A1/FBN1/DPT/NID2/SULF1/POSTN/ASPN/COL3A1/COL5A2/FSTL1
	MycKO	Orphanet_Augmented_2021=Extraskeletal myxoid chondrosarcoma ORPHA:209916	Adipose tissue	Orphanet_Augmented_2021	K5FvsW5F	Extraskeletal myxoid chondrosarcoma ORPHA:209916	102	-0.349307	-1.65495	0.000628962	0.00177445	0.000854198	3682	tags=34%, list=22%, signal=27%	HNRNPH3/HNRNPH1/DDX1/HSP90AB1/DDX42/IPO9/STRAP/HNRNPA2B1/IPO7/IPO5/HNRNPK/STIP1/LMNB2/CCDC47/SNRNP200/DROSHA/EIF3A/SERBP1/TAF15/SSRP1/CCT8/ZNF146/UBQLN1/BAZ1B/GTF3C4/HNRNPR/HNRNPM/USP14/YWHAQ/FAM98B/KPNB1/EIF4G2/CAPRIN1/TSR1/CS
	MycKO	Orphanet_Augmented_2021=Hairy cell leukemia variant ORPHA:300878	Adipose tissue	Orphanet_Augmented_2021	K5FvsW5F	Hairy cell leukemia variant ORPHA:300878	35	0.534076	1.82318	0.000806849	0.00223126	0.0010741	1480	tags=37%, list=9%, signal=34%	TRAT1/CD5/LCK/UBASH3A/ZAP70/ICOS/CD3E/SIT1/SLAMF1/GZMK/CD3D/SLAMF6/SH2D1A
	MycKO	Orphanet_Augmented_2021=Papillary renal cell carcinoma ORPHA:319298	Adipose tissue	Orphanet_Augmented_2021	K5FvsW5F	Papillary renal cell carcinoma ORPHA:319298	97	-0.357586	-1.69931	0.000829411	0.00228694	0.0011009	4289	tags=38%, list=26%, signal=29%	TANC1/LAMC1/UACA/NCKAP1/P4HA2/ARSJ/AMOTL2/ASPH/TM4SF1/COL12A1/PLSCR4/SH3D19/DOCK1/YAP1/PLOD2/SYNC/BCAR3/CAV2/DCBLD2/PTGR1/GPX8/SPATS2L/PALLD/ITGB5/ITPRIPL2/EHD2/CTTN/CAV1/RND3/LAMB1/FAM114A1/ARHGAP29/PPIC/SRPX2/FKBP9/ME1/MET
	MycKO	Orphanet_Augmented_2021=Multiple paragangliomas associated with polycythemia ORPHA:324299	Adipose tissue	Orphanet_Augmented_2021	K5FvsW5F	Multiple paragangliomas associated with polycythemia ORPHA:324299	93	-0.352917	-1.66173	0.0010795	0.00291265	0.00140211	4017	tags=40%, list=24%, signal=30%	HTRA1/P4HA2/HSPG2/AMOTL2/PPP1R3C/EPB41L1/ASPH/ANGPTL4/TM4SF1/COL12A1/PLSCR4/SH3D19/RIN2/DOCK1/YAP1/SYNC/KIF1C/BCAR3/CAV2/SPATS2L/LTBP2/NTN4/PALLD/LMNA/ITGB5/ABLIM3/EHD2/LURAP1L/COL16A1/CAV1/CDC42EP4/RND3/FAM114A1/PPIC/SRPX2/FKBP9/MET
	MycKO	Orphanet_Augmented_2021=T-cell large granular lymphocyte leukemia ORPHA:86872	Adipose tissue	Orphanet_Augmented_2021	K5FvsW5F	T-cell large granular lymphocyte leukemia ORPHA:86872	85	0.415109	1.71223	0.00118773	0.00313954	0.00151133	5834	tags=53%, list=35%, signal=35%	CTSS/GIMAP5/ITGB2/STAT2/CD82/TRANK1/IL1R1/IRF9/GBP2/MAP3K8/B2M/ETV6/SELP/CD14/APOL1/APOL2/APOL3/TNFRSF1B/BIRC3/CIMAP1B/LITAF/BCL3/TNFAIP2/IL18RAP/TAP1/IL4R/MOB3C/CSF2RB/TYMP/DDX60/ZFP36/GIMAP7/RNF213/IRF2/SUSD6/LRP10/EPSTI1/NLRC5/CD2/ZNFX1/CD74/GIMAP4/ICAM1/TMBIM1/SOCS3
	MycKO	Orphanet_Augmented_2021=NON RARE IN EUROPE: Aldosterone-producing adenoma ORPHA:85142	Adipose tissue	Orphanet_Augmented_2021	K5FvsW5F	NON RARE IN EUROPE: Aldosterone-producing adenoma ORPHA:85142	100	0.39953	1.69153	0.00119394	0.00315375	0.00151817	4372	tags=43%, list=26%, signal=32%	CACNA1D/NFASC/PHYHIPL/CSRNP3/SYNPR/ST8SIA3/SH3GL2/PLEKHA6/GARNL3/ATP1A1/CDS1/ABCC8/ARNT2/LGI3/RAPGEF4/SOWAHA/PTPRT/WNK2/ATP1B1/ARFGEF3/PLEKHH1/ATP2B3/ERBB4/SPTBN2/SRCIN1/GAREM1/PPFIA2/LINGO1/CACNA1B/MAPK10/ERC2/AQP4/LRRTM1/PCDHAC2/TRIM2/KIF1A/NRXN3/BSN/PLEKHA5/PLXNB1/SNAP91/NRXN1/SHANK2
	MycKO	Orphanet_Augmented_2021=Familial gastric type 1 neuroendocrine tumor ORPHA:464756	Adipose tissue	Orphanet_Augmented_2021	K5FvsW5F	Familial gastric type 1 neuroendocrine tumor ORPHA:464756	94	0.396431	1.66363	0.00128529	0.00337613	0.00162522	3954	tags=44%, list=24%, signal=34%	DLL3/MYT1/GFY/P2RX2/PRR35/ENTREP2/CRHR1/ATP4A/ABCC8/SRRM3/CASKIN1/REEP2/CAMSAP3/SH2D5/NOL4/GRIN1/IRS4/HRH3/OGDHL/PDIA2/LINGO1/CACNA1B/PHF21B/IGDCC3/MAPK8IP2/ZIC3/ZIC5/EIF4E1B/OTOG/ADAM11/CHD5/CHRNA4/CCKBR/SPTBN4/RASGEF1C/GNG13/KIF1A/SLC30A3/EMX1/GRM4/BSN
	MycKO	Orphanet_Augmented_2021=High grade B-cell lymphoma with MYC and/ or BCL2 and/or BCL6 rearrangement ORPHA:480541	Adipose tissue	Orphanet_Augmented_2021	K5FvsW5F	High grade B-cell lymphoma with MYC and/ or BCL2 and/or BCL6 rearrangement ORPHA:480541	94	0.395446	1.6595	0.00141255	0.00368984	0.00177624	5404	tags=47%, list=32%, signal=32%	TRAT1/CD5/ICOS/CD3E/SLAMF1/ITGB2/LAPTM5/CD53/SLAMF6/PTPN22/TNFSF8/CD28/OSM/NKG7/PLEK/ARRDC2/PSTPIP1/ADGRE5/CST7/ITGB7/ITGAL/TBX21/GPR174/GPR65/CD37/NCF1/ARID5A/IL18RAP/P2RY10/IL2RG/CSF2RB/RASAL3/SPI1/ZFP36/VAV1/ALOX5AP/BCL6/CD48/DPEP2/APBB1IP/NLRC5/CD2/FGR/APOBR
	MycKO	Orphanet_Augmented_2021=Giant cell glioblastoma ORPHA:251579	Adipose tissue	Orphanet_Augmented_2021	K5FvsW5F	Giant cell glioblastoma ORPHA:251579	105	-0.332764	-1.58206	0.00167077	0.00429888	0.00206942	3360	tags=30%, list=20%, signal=25%	PPARG/CD276/MGMT/CYFIP1/SLC39A1/MARVELD1/TP53/STEAP3/PLOD1/KDELR2/EIF4G1/KIF1C/SYDE1/SLC4A2/LMNA/SLC25A10/ITGB5/POFUT1/MYO1C/PLOD3/SLC25A1/COLGALT1/SPR/TXNDC5/BOK/P4HB/RETSAT/IDH1/LZTR1/CD151/SERPINH1/PDIA4
	MycKO	Orphanet_Augmented_2021=Gliosarcoma ORPHA:251576	Adipose tissue	Orphanet_Augmented_2021	K5FvsW5F	Gliosarcoma ORPHA:251576	105	-0.332764	-1.58206	0.00167077	0.00429888	0.00206942	3360	tags=30%, list=20%, signal=25%	PPARG/CD276/MGMT/CYFIP1/SLC39A1/MARVELD1/TP53/STEAP3/PLOD1/KDELR2/EIF4G1/KIF1C/SYDE1/SLC4A2/LMNA/SLC25A10/ITGB5/POFUT1/MYO1C/PLOD3/SLC25A1/COLGALT1/SPR/TXNDC5/BOK/P4HB/RETSAT/IDH1/LZTR1/CD151/SERPINH1/PDIA4
	MycKO	Orphanet_Augmented_2021=Acute myeloid leukemia with abnormal bone marrow eosinophils inv(16)(p13q22) or t(16;16)(p13;q22) ORPHA:98829	Adipose tissue	Orphanet_Augmented_2021	K5FvsW5F	Acute myeloid leukemia with abnormal bone marrow eosinophils inv(16)(p13q22) or t(16;16)(p13;q22) ORPHA:98829	96	0.388003	1.6341	0.00198149	0.00502635	0.00241962	5059	tags=38%, list=30%, signal=26%	AOAH/CD4/CD84/GIMAP5/PAN3/LAPTM5/CD53/LAIR1/MPEG1/LCP2/FCER1A/PLEK/CYBB/MS4A7/IRF8/CD69/MS4A6A/IRAK3/SAMSN1/RNASE6/CPA3/ITGAL/GAB3/TFEC/ELMO1/P2RY14/KIT/CSF2RB/RASAL3/SPI1/ARHGAP15/CD244/TYROBP/CD48/GMFG/FGL2
	MycKO	Orphanet_Augmented_2021=Familial rhabdoid tumor ORPHA:231108	Adipose tissue	Orphanet_Augmented_2021	K5FvsW5F	Familial rhabdoid tumor ORPHA:231108	94	-0.336282	-1.5825	0.0021601	0.00542109	0.00260964	3615	tags=34%, list=22%, signal=27%	CHAF1A/PELP1/PES1/TNPO2/NT5DC2/MEN1/INCENP/POLD1/CDK16/EEF2/AP3D1/MCM7/PRMT1/EIF4G1/LMNB2/RECQL4/CBX2/SSRP1/TOMM40/CEP131/RAD54L/FASN/ANKRD13B/LONP1/TTLL12/SGTA/BOP1/ATAD3A/THOP1/PARP1/CHTF18/TMEM201
	MycKO	Orphanet_Augmented_2021=MUTYH-related attenuated familial adenomatous polyposis ORPHA:247798	Adipose tissue	Orphanet_Augmented_2021	K5FvsW5F	MUTYH-related attenuated familial adenomatous polyposis ORPHA:247798	88	-0.348105	-1.6138	0.00255584	0.0063093	0.00303721	4474	tags=41%, list=27%, signal=30%	NR2C2AP/TACC3/RRP9/LIG1/THOC6/NCAPH2/BRAT1/TSEN54/FANCG/DDX11/LSM7/TRMT2A/WDR83/NUDT1/TMCO6/PPAN/POLD1/MTFP1/MCM7/TARBP2/KIF22/KLHDC4/MCM5/MAP4K1/WRAP53/NPRL2/TOR2A/SARS2/GCDH/GTPBP3/NUP85/PUS1/CHTF18/PEX16/FOXRED1/FLAD1
	MycKO	Orphanet_Augmented_2021=Chronic eosinophilic leukemia ORPHA:168940	Adipose tissue	Orphanet_Augmented_2021	K5FvsW5F	Chronic eosinophilic leukemia ORPHA:168940	91	-0.340811	-1.59495	0.00284469	0.00699489	0.00336724	4868	tags=38%, list=29%, signal=27%	MAP1A/RUNX1T1/SEMA5A/ANGPTL2/PCDH18/APLF/ANK2/CEP170/ADAMTS2/LUM/GRIA3/KATNAL1/LRCH2/FKBP7/COL14A1/FIBIN/FER/CDH11/CCDC80/SKIC3/HYCC1/SPARC/LAMA4/ELN/COL6A3/COL1A2/FBN1/NID2/SULF1/TBCK/POSTN/ITGA11/NBAS/ASPN/COG6
	MycKO	Orphanet_Augmented_2021=Acute myeloid leukemia with CEBPA somatic mutations ORPHA:319480	Adipose tissue	Orphanet_Augmented_2021	K5FvsW5F	Acute myeloid leukemia with CEBPA somatic mutations ORPHA:319480	88	0.389725	1.62145	0.00304365	0.00745982	0.00359106	5260	tags=56%, list=31%, signal=38%	CD300LF/MS4A4A/MS4A14/CES1/VSIG4/MARCO/CSF3R/CTSH/ST14/CCR1/AQP9/ADORA3/MPEG1/KCNQ1/FCER1A/CYBB/CD14/FBP1/PRKCD/S100A8/RNASE6/PTPN6/CD300C/LYZ/P2RY13/SULT1A1/CIMAP1B/ADAP2/TMEM176B/ITGAM/DENND1C/FCER1G/FCGR1A/TYMP/HK3/SPI1/HAL/SIGLEC1/TYROBP/CEBPB/SIGLEC7/ARHGAP27/MAFB/STAB1/TNFSF13/ASCL2/FOLR2/C1QA/CSF1R
	MycKO	Orphanet_Augmented_2021=Familial hyperphosphatemic tumoral calcinosis/Hyperphosphatemic hyperostosis syndrome ORPHA:306661	Adipose tissue	Orphanet_Augmented_2021	K5FvsW5F	Familial hyperphosphatemic tumoral calcinosis/Hyperphosphatemic hyperostosis syndrome ORPHA:306661	93	0.377181	1.57787	0.00341588	0.00828597	0.00398875	3628	tags=35%, list=22%, signal=28%	RASGEF1B/AOAH/CTSS/ILDR1/CLEC7A/FCGR3A/SEMA4A/MAPK13/GALNT3/ST14/TMEM30B/CCR1/MFSD6L/CD86/MPEG1/MACC1/RSAD2/CYBB/MS4A7/IRF8/SELP/FBP1/MS4A6A/TSTD1/IRAK3/S100A8/RNASE6/PTPN6/PRRG4/LYZ/P2RY13/TC2N/CCR5
	MycKO	Orphanet_Augmented_2021=Melanoma of soft tissue ORPHA:97338	Adipose tissue	Orphanet_Augmented_2021	K5FvsW5F	Melanoma of soft tissue ORPHA:97338	94	-0.328444	-1.54561	0.00381128	0.00908158	0.00437175	3967	tags=32%, list=24%, signal=25%	GABPA/TOPORS/KIF20B/EED/CREB1/HNRNPH1/EXOSC9/NEDD1/DCP2/TRA2B/NUP107/FUBP1/HNRNPK/PPWD1/ZBTB1/CAPZA1/MIS18BP1/TGS1/TFAM/VRK1/NUP54/THAP1/SASS6/DCK/HNRNPR/ZNF845/ZNF180/METTL4/MIS12/GTF2E1
	MycKO	Orphanet_Augmented_2021=Familial medullary thyroid carcinoma ORPHA:99361	Adipose tissue	Orphanet_Augmented_2021	K5FvsW5F	Familial medullary thyroid carcinoma ORPHA:99361	92	0.381224	1.5893	0.00444936	0.0103663	0.00499018	6246	tags=53%, list=37%, signal=34%	CD5/HDC/CATSPERG/PRKCQ/DNAJB8/JAKMIP1/ITGA2B/SLFN12L/CACNA2D2/ITK/IRGM/SLC4A5/INTS6L/HEATR9/PRDM2/KCNH2/INSRR/GATA1/SBK1/IL12RB2/PABPN1L/ACAP1/ELMO1/ATP1A3/ASIC4/NLRC3/GP6/CACNA1F/CCR4/DDHD1/LOXHD1/ARHGAP15/ARID2/KCNA3/CBFA2T3/KIF21B/ANK1/ZBTB25/SFMBT2/IGSF9B/ESR2/BACH2/PCBP3/CARMIL2/SPN/IKZF1/PRKCB/RASGRP1/LRRN2
	MycKO	Orphanet_Augmented_2021=MALT lymphoma ORPHA:52417	Adipose tissue	Orphanet_Augmented_2021	K5FvsW5F	MALT lymphoma ORPHA:52417	86	0.382421	1.57916	0.00638472	0.0143866	0.00692551	5540	tags=44%, list=33%, signal=30%	TRAT1/ICOS/CD96/CTSS/BCL2A1/SLAMF1/CD3G/ISG20/SLAMF6/PTPN22/GBP2/SLFN12L/TNFSF8/IL7R/CD28/ITK/ZBP1/B2M/CD69/SLAMF7/PHF11/BIRC3/PATL2/GPR65/CDC42SE2/GLIPR1/P2RY10/IL2RG/CCR4/IRF2/IL2RA/CD48/NLRC5/RNF149/CD226/STK4/TXK/LY75
	MycKO	Orphanet_Augmented_2021=Acute myeloid leukemia with inv(3)(q21q26.2) or t(3;3)(q21;q26.2) ORPHA:402020	Adipose tissue	Orphanet_Augmented_2021	K5FvsW5F	Acute myeloid leukemia with inv(3)(q21q26.2) or t(3;3)(q21;q26.2) ORPHA:402020	98	-0.310312	-1.46836	0.00736579	0.0163434	0.00786749	3439	tags=33%, list=21%, signal=26%	TM4SF1/TSPAN12/KDELR3/SH2D4A/TSPAN6/YAP1/PLOD2/KDELR2/GPX8/RPN2/STT3A/TMED2/ALDH18A1/SNX7/YES1/COPG1/PRDX4/POFUT1/ARF4/CALU/SPR/LAMB1/TXNDC5/FAM114A1/P4HB/PPIC/CD151/EXT2/FKBP9/COPB2/PDIA4/MET
	MycKO	Orphanet_Augmented_2021=Synovial sarcoma ORPHA:3273	Adipose tissue	Orphanet_Augmented_2021	K5FvsW5F	Synovial sarcoma ORPHA:3273	39	0.45537	1.58848	0.00924636	0.0199641	0.00961045	582	tags=23%, list=3%, signal=22%	SAGE1/CT45A5/CT45A1/CT45A2/CT45A10/CT45A9/CT45A8/TMEM247/TUBA3C
	MycKO	Orphanet_Augmented_2021=Adenocarcinoma of ovary ORPHA:213504	Adipose tissue	Orphanet_Augmented_2021	K5FvsW5F	Adenocarcinoma of ovary ORPHA:213504	93	-0.30532	-1.43762	0.0111369	0.023587	0.0113545	4393	tags=40%, list=26%, signal=30%	TGM2/TFPI2/LUM/WNT5A/HTRA1/COL4A2/P4HA2/ARSJ/COL4A1/BNC1/PRR16/TNC/COL12A1/DLC1/RIN2/TNFRSF11B/CDH11/CAV2/LTBP2/COL8A1/ITGBL1/P4HA3/VEGFC/EHD2/CCDC80/ADAMTS12/CAV1/COL6A3/FAP/COL1A2/COL1A1/FBN1/POSTN/RND3/FAM114A1/ADAM12/SRPX2
	MycKO	Orphanet_Augmented_2021=SMARCA4-deficient sarcoma of thorax ORPHA:466962	Adipose tissue	Orphanet_Augmented_2021	K5FvsW5F	SMARCA4-deficient sarcoma of thorax ORPHA:466962	96	-0.307931	-1.45009	0.0116416	0.0245318	0.0118093	3615	tags=32%, list=22%, signal=25%	CHAF1A/PELP1/RCOR2/TNPO2/NT5DC2/INCENP/MEX3A/SMARCC1/ELAVL1/EEF2/AP3D1/EIF4G1/LMNB2/SNRNP200/RECQL4/CBX2/SSRP1/GTF3C1/POLR1A/CEP131/RAD54L/FASN/ANKRD13B/LONP1/TTLL12/BOP1/ATAD3A/THOP1/PARP1/CHTF18/TMEM201
	MycKO	Orphanet_Augmented_2021=Small cell carcinoma of the ovary ORPHA:370396	Adipose tissue	Orphanet_Augmented_2021	K5FvsW5F	Small cell carcinoma of the ovary ORPHA:370396	96	-0.307931	-1.45009	0.0116416	0.0245318	0.0118093	3615	tags=32%, list=22%, signal=25%	CHAF1A/PELP1/RCOR2/TNPO2/NT5DC2/INCENP/MEX3A/SMARCC1/ELAVL1/EEF2/AP3D1/EIF4G1/LMNB2/SNRNP200/RECQL4/CBX2/SSRP1/GTF3C1/POLR1A/CEP131/RAD54L/FASN/ANKRD13B/LONP1/TTLL12/BOP1/ATAD3A/THOP1/PARP1/CHTF18/TMEM201
	MycKO	Orphanet_Augmented_2021=Osteoporosis-pseudoglioma syndrome ORPHA:2788	Adipose tissue	Orphanet_Augmented_2021	K5FvsW5F	Osteoporosis-pseudoglioma syndrome ORPHA:2788	98	-0.293567	-1.38912	0.017018	0.0347547	0.0167304	3330	tags=28%, list=20%, signal=22%	CD276/NT5DC2/MEX3A/DAB2IP/GPC1/YAP1/TBC1D16/EIF4G1/B4GALT2/SLC25A10/MYO1C/DHCR24/PACSIN3/LRP11/PYCR1/FASN/CHPF/FKBP10/P4HB/KCTD3/PPIC/SERPINH1/ZNF205/CLUH/KIF7/NFE2L1/ZNF768
	MycKO	Orphanet_Augmented_2021=Palmoplantar keratoderma-XX sex reversal-predisposition to squamous cell carcinoma syndrome ORPHA:85112	Adipose tissue	Orphanet_Augmented_2021	K5FvsW5F	Palmoplantar keratoderma-XX sex reversal-predisposition to squamous cell carcinoma syndrome ORPHA:85112	97	-0.302344	-1.43679	0.0174587	0.0356162	0.0171451	4785	tags=39%, list=29%, signal=28%	BGN/RUNX1T1/CAPN6/ANGPTL2/PCDH18/BOC/ROR2/ADAMTS2/LUM/ITIH5/NTF3/GAS1/ZNF423/PODN/IGFBP5/COL14A1/WNT2B/FIBIN/MFAP4/FGF10/CDH11/SMOC2/CCL21/CPZ/HEPH/SFRP2/ELN/COL6A3/OLFML1/COL15A1/COL1A2/COL1A1/DPT/SULF1/POSTN/ASPN/METTL24/COL3A1
	MycKO	Orphanet_Augmented_2021=Acute myeloid leukemia with t(8;16)(p11;p13) translocation ORPHA:370026	Adipose tissue	Orphanet_Augmented_2021	K5FvsW5F	Acute myeloid leukemia with t(8;16)(p11;p13) translocation ORPHA:370026	95	0.339081	1.42708	0.0208015	0.041559	0.0200059	7587	tags=61%, list=45%, signal=34%	LRRC37B/WAC/PRDM2/SRRM2/FAM193A/PHF21A/NCOA6/PHC3/SZT2/EMSY/PHF12/NCOA2/SCAF8/BPTF/EPC2/BAZ2A/ZNF236/RBM33/DYRK1A/KAT6B/KANSL1/GATAD2B/SIN3A/BRWD3/BRAF/HIPK1/ARID1B/CHD2/BLTP1/SPEN/MYCBP2/KDM2A/MED13L/EP300/KMT2E/ZNF592/ATXN7/ARID1A/PRRC2C/SIK3/KIAA2026/SMG1/SETD2/KMT2A/CDK13/NR2C2/ANKHD1/SON/RPRD2/GPATCH8/EPC1/UBN2/SETD1B/KAT6A/HELZ/SSH2/ZNF407/CDK12
	MycKO	Orphanet_Augmented_2021=Heart defect-tongue hamartoma-polysyndactyly syndrome ORPHA:1338	Adipose tissue	Orphanet_Augmented_2021	K5FvsW5F	Heart defect-tongue hamartoma-polysyndactyly syndrome ORPHA:1338	66	0.375071	1.48476	0.0238068	0.0473374	0.0227876	3812	tags=36%, list=23%, signal=28%	FSIP2/POU5F2/GSG1/ADAM32/TMEM45A/EFCAB3/GADL1/EPPIN/SPINK9/SAG/SHISA9/STK33/FRK/SLC14A2/FAM221A/MAB21L3/KIAA2012/CCDC30/MGAT4C/ZNF562/CFAP69/TMEM212/CFAP54/FAM228B
	MycKO	Orphanet_Augmented_2021=Acute basophilic leukemia ORPHA:86849	Adipose tissue	Orphanet_Augmented_2021	K5FvsW5F	Acute basophilic leukemia ORPHA:86849	83	0.354796	1.45936	0.0243637	0.0483939	0.0232961	5494	tags=47%, list=33%, signal=32%	UBASH3A/HDC/PIM2/GFI1B/HEMGN/PADI4/GP9/ITGA2B/PROK2/RAB44/LY6G6F/CD52/TREML2/NKG7/MYB/STAP1/TUBB1/NFE2/CST7/GATA1/PTPN6/ACRBP/MCEMP1/GPR174/ACAP1/CD37/IL18RAP/IL2RG/GRAP2/CD244/FERMT3/VAV1/ADGRG3/GMFG/GFI1/ARL11/APOBR/DEF6/BIN2
	MycKO	Orphanet_Augmented_2021=Myeloid/lymphoid neoplasm associated with FGFR1 rearrangement ORPHA:168953	Adipose tissue	Orphanet_Augmented_2021	K5FvsW5F	Myeloid/lymphoid neoplasm associated with FGFR1 rearrangement ORPHA:168953	96	-0.293843	-1.38375	0.0250401	0.0495546	0.0238549	5449	tags=48%, list=32%, signal=33%	MMP2/FLNC/GPR161/FGF2/TMEM47/TLN2/ADAMTS7/RASSF8/MEIS3/CHN1/ANGPTL2/IL17RD/MMP16/ANTXR1/PCDH18/FNDC4/MFGE8/ANK2/BOC/OBSL1/COL4A2/AMOTL2/COL4A1/ZNF423/NINL/CACNA2D1/LRCH2/TBC1D16/CDH11/SYDE1/TRPC4/FZD7/COL6A1/SGCB/COL6A2/DPYSL3/COL5A1/ADAMTS12/COL1A1/FBN1/SMO/FKBP10/PXDN/COL5A2/FSTL1/KIF7
	MycKO	Orphanet_Augmented_2021=Differentiated thyroid carcinoma ORPHA:146	Adipose tissue	Orphanet_Augmented_2021	K5FvsW5F	Differentiated thyroid carcinoma ORPHA:146	118	-0.277667	-1.35567	0.0252499	0.0499437	0.0240422	2992	tags=34%, list=18%, signal=28%	RANBP2/MIB1/NRAS/TPR/IREB2/NAA15/KIF5B/CSDE1/TRIP12/WDR36/NCOA4/TAF2/XPO1/HAUS6/PANK3/PPARG/CAND1/IPO7/PRKCI/SLC30A9/TAOK1/UBA2/EIF3A/CSE1L/OPA1/SKIC3/ZNF146/UBQLN1/BAZ1B/NCBP1/PDS5A/LPAR4/GTF3C4/HNRNPR/POLR2B/UBA6/EIF4G2/CAPRIN1/LRPPRC/CHML
	MycKO	ProteomicsDB_2020=Melanoma SK-MEL-28 BTO:0002131 P001360	Adipose tissue	ProteomicsDB_2020	K5FvsW5F	Melanoma SK-MEL-28 BTO:0002131 P001360	496	-0.423671	-2.47327	1e-10	1.79487e-09	9.79757e-10	3755	tags=41%, list=22%, signal=33%	SIL1/DIP2C/PIGS/POFUT2/PEX26/RPN1/ERP29/GYPC/ABHD6/TIMM17A/MCM3/VGF/FASTKD2/TRMT2A/ATRN/DDX1/TNC/P4HA1/ATP6V1E1/CYP27A1/ITM2C/C1QBP/ABCD1/STOML2/CD276/MGAT1/PNPLA8/PPP2R1A/NT5DC2/TXN2/HINT2/FKBP7/USP40/NELFCD/TRIM59/SF3A3/GOLT1B/PTCD1/SNTB2/S100B/PIGT/RCN3/CPNE1/ATP6V1A/BARD1/LGALS1/GPD2/SSR1/BAP1/CYP20A1/PKM/MAGED2/TRMU/STX16/HNRNPK/UGGT2/IGF2R/SCFD2/PITRM1/PLOD1/SSBP1/ANXA5/MAN2A2/CAPZA1/PIGK/S…
	MycKO	ProteomicsDB_2020=Melanoma UACC-62 BTO:0004152 P001891	Adipose tissue	ProteomicsDB_2020	K5FvsW5F	Melanoma UACC-62 BTO:0004152 P001891	425	-0.42763	-2.46648	1e-10	1.79487e-09	9.79757e-10	3499	tags=46%, list=21%, signal=38%	MFSD1/EDEM3/ARMC10/MFSD5/FAM3A/MMGT1/LMF2/CPQ/SLC25A3/EIF5A/LAMC1/CLPP/RNF7/SPRY4/MTPN/NDUFAF3/PTRH1/NAXE/MPC2/GTF2H4/TMEM33/FABP5/CYCS/TRMT2B/ACOT7/ATP5PO/RAB21/COX20/SIL1/RPN1/TMEM223/CISD3/TIMM17A/CENPJ/AK3/TNC/P4HA1/TSPAN13/CYP27A1/PHLDA3/C1QBP/SPRYD4/RDH13/KDELR3/NENF/FAHD2A/TXN2/HINT2/FKBP7/USP40/GOLT1B/IFT27/S100B/LIX1L/THUMPD2/RAB2A/SELENON/BARD1/LGALS1/GPD2/SSR1/CTHRC1/PDE3B/PGRMC1/STX16…
	MycKO	ProteomicsDB_2020=Lymphoma SR BTO:0003585 P001388	Adipose tissue	ProteomicsDB_2020	K5FvsW5F	Lymphoma SR BTO:0003585 P001388	331	-0.39632	-2.2123	1e-10	1.79487e-09	9.79757e-10	3954	tags=40%, list=24%, signal=31%	CYCS/UBL3/ACOT7/UTS2/ATP5PO/GPR180/COX8A/SIL1/PIGS/RPN1/ERP29/SERPINF1/FAH/CENPJ/CKAP4/ATP6V1E1/CYP27A1/SPRYD4/S100A13/PNPLA8/EMC3/KDELR3/RAB10/FAHD2A/TXN2/FKBP7/USP40/LACTB2/STX12/GOLT1B/S100B/PIGT/ATP6V1A/RAB2A/BARD1/SSR1/CTHRC1/PEPD/TMEM14C/MAGED2/ANXA5/KDELR2/SIK2/HADHB/MAVS/ETFA/PARK7/HADHA/TIMM22/TMEM230/GPX8/MCAM/COX11/RPN2/MDH2/MESD/TMX4/TIMM13/RAB5C/PRDX4/VAMP3/HIBADH/FKBP11/TIMM50/GGCX/…
	MycKO	ProteomicsDB_2020=Melanoma MALME-3M BTO:0004162 P003199	Adipose tissue	ProteomicsDB_2020	K5FvsW5F	Melanoma MALME-3M BTO:0004162 P003199	415	-0.378047	-2.16945	1e-10	1.79487e-09	9.79757e-10	3571	tags=36%, list=21%, signal=29%	VGF/ATL2/ATRN/SYPL1/ATP6V1E1/CYP27A1/SPRYD4/UBE2G2/ABCD1/PNPLA8/KDELR3/ATP6V1H/NENF/FNTB/SPRYD7/DIABLO/TXN2/HINT2/FKBP7/USP40/KDELR1/S100B/CYP51A1/ACTG1/SNX12/RAB2A/BARD1/LGALS1/GUSB/CTHRC1/CYP20A1/PEPD/COQ6/TPRKB/TMEM14C/STX16/UGGT2/IGF2R/SSBP1/MYH10/ANXA5/KDELR2/COQ7/SIK2/HADHB/PTPRS/OAT/HADHA/GAPDH/SCARB2/MCAM/CNPY4/PPIF/TMEM168/CCDC102A/MDH2/IDH2/ACSS1/MPDU1/TMX4/RAB5C/VAMP3/OPA1/HIBADH/SLC35…
	MycKO	ProteomicsDB_2020=Melanoma SK-MEL-5 BTO:0002134 P001570	Adipose tissue	ProteomicsDB_2020	K5FvsW5F	Melanoma SK-MEL-5 BTO:0002134 P001570	394	-0.368518	-2.07553	1e-10	1.79487e-09	9.79757e-10	2984	tags=30%, list=18%, signal=25%	IPO7/ACTG1/ATP6V1A/BARD1/GPD2/SSR1/BAP1/CTHRC1/PEPD/EEF2/TMEM14C/TRMU/STX16/GPAT3/ANXA5/UBA2/SIK2/HADHB/HPS5/HADHA/FASTKD5/GAPDH/MCAM/CCT4/CCDC102A/MDH2/RPTOR/MPDU1/TOMM40/PTRH2/PPM1F/UQCRC1/RAB5C/TOMM70/OPA1/HIBADH/VLDLR/SLC35B2/INPPL1/TIMM50/POFUT1/ADPGK/GGCX/MAN1B1/SACM1L/VPS35/TMED4/UFSP2/ACY1/SLC25A11/UQCRC2/NDUFAF5/GSTO1/TMEM120A/CTTN/PLOD3/RAB5B/HSPA9/TIMMDC1/CDK2/ATP5F1B/CALU/SPR/SLC27A3/…
	MycKO	ProteomicsDB_2020=Hepatoma Hep-G2 BTO:0000599 HepG2 R2	Adipose tissue	ProteomicsDB_2020	K5FvsW5F	Hepatoma Hep-G2 BTO:0000599 HepG2 R2	421	-0.355454	-2.04695	1e-10	1.79487e-09	9.79757e-10	3840	tags=36%, list=23%, signal=29%	GLUD1/GEMIN7/RMDN2/YIF1A/COX20/KHK/PSMD6/A2M/SERPINF1/GAS2/MTRF1L/NUTF2/PDXP/AK3/ROMO1/ATP6V1E1/PRCP/CYP27A1/TM4SF1/TFPI/ALDH6A1/BCCIP/SPRYD7/USP40/RAP2C/NUDT4/MAOB/STBD1/CPNE1/ATP6V1A/FER/BARD1/PHB2/GPT2/PEPD/PLOD2/NOP56/TMEM167A/SEC13/MGST2/SIK2/HADHB/NFU1/HADHA/MARS2/GMPR2/ETFB/ELMOD2/STT3A/SNRPD3/RPIA/HAGH/ALDH18A1/BCAM/CPPED1/RPTOR/ACSS1/MPDU1/GALM/TOMM40/RABIF/RPS6KA3/UQCRC1/GFPT1/PRDX4/CYB…
	MycKO	ProteomicsDB_2020=Melanoma LOX-IMVI BTO:0004151 P001390	Adipose tissue	ProteomicsDB_2020	K5FvsW5F	Melanoma LOX-IMVI BTO:0004151 P001390	238	-0.382259	-2.04085	2.30488e-10	3.58537e-09	1.95713e-09	4115	tags=38%, list=25%, signal=29%	ITGB1/CFL1/TMEM33/COX5B/CDC42/TRMT2B/TMX3/ATP5PO/RAB21/HSPA13/COX8A/ANTXR2/SIL1/RPN1/EIF4A1/PHB1/TMEM223/TIMM17A/SPRYD4/BCCIP/PDZD11/EMC3/KDELR3/RAB10/DIABLO/TOMM7/USP40/GOLT1B/EXTL2/PTGES2/RAB2A/BARD1/LGALS1/SSR1/PHB2/STEAP3/COQ6/TMEM14C/HNRNPK/MSRB3/ATL3/SIK2/CYC1/NARF/GPX8/GAPDH/DERL1/COX11/REEP5/RPN2/TMED9/EEF1G/TOMM40/RAB5C/NME2/VIM/FKBP11/TIMM50/ATP5F1C/ALCAM/AK2/NDUFAF5/MRPL44/RAB1B/ARL6IP…
	MycKO	ProteomicsDB_2020=Hepatoma Hep-G2 BTO:0000599 HepG2 R1	Adipose tissue	ProteomicsDB_2020	K5FvsW5F	Hepatoma Hep-G2 BTO:0000599 HepG2 R1	410	-0.306115	-1.74004	6.09698e-09	7.35842e-08	4.0167e-08	2932	tags=27%, list=17%, signal=23%	STBD1/SUCLG1/ATP6V1A/FER/BARD1/GPT2/CYP20A1/PLOD2/NOP56/IGF2R/AKR1B1/SEC13/SIK2/HADHB/SELENOT/NFU1/ETFA/ALDH5A1/HADHA/MARS2/RPN2/STT3A/HAGH/ACOT8/ALDH18A1/RHOB/BCAM/CPPED1/ACSS1/GALM/MESD/SLC25A10/RPS6KA3/GFPT1/SDC2/OGFOD1/POFUT1/ARSB/GGCX/ALDH4A1/GLS/UFM1/DHCR24/SEC23A/CHPT1/APEX1/UFSP2/ACY1/SFXN5/SDHC/ENTPD5/ALG2/NIPSNAP1/GSTO1/TMEM120A/IGF2BP1/SERPINA1/TF/AIMP2/PLA2G15/PHGDH/PYCR1/ECI1/SLC25A1…
	MycKO	ProteomicsDB_2020=Melanoma M14 BTO:0002805 P003817	Adipose tissue	ProteomicsDB_2020	K5FvsW5F	Melanoma M14 BTO:0002805 P003817	330	-0.317614	-1.7698	2.74218e-08	3.25343e-07	1.77593e-07	4326	tags=37%, list=26%, signal=28%	ANK2/TUBB/TANC1/UACA/GRAMD4/TXNDC15/IPO13/KIF3C/DDX59/CDC42/ACSS3/UBL3/ACOT7/ATP12A/NFIX/OSBPL5/FANCI/ABHD6/CISD3/TIMM17A/RTN2/SMYD4/ATP6V1E1/RCCD1/CNEP1R1/QPCTL/CYP27A1/TBC1D7/ABCD1/CD276/GPI/KDELR3/SPRYD7/FAHD2A/USP40/TPRG1L/B3GLCT/KDELR1/DTWD2/S100B/COMMD9/CAPN2/RCN3/SELENON/BARD1/LGALS1/CTHRC1/PEPD/ARHGAP1/PKM/TMEM14C/TRMU/UGGT2/ANXA5/KDELR2/CHP1/SIK2/HPS5/CD81/GMPR/NCAPG2/HADHA/SPG21/FIGNL1/…
	MycKO	ProteomicsDB_2020=Hepatoma Hep-G2 BTO:0000599 HepG2 R3	Adipose tissue	ProteomicsDB_2020	K5FvsW5F	Hepatoma Hep-G2 BTO:0000599 HepG2 R3	486	-0.274559	-1.60583	4.55263e-07	3.95341e-06	2.15803e-06	3881	tags=31%, list=23%, signal=25%	ASRGL1/GOLGA7/CDC37/GLUD1/PPTC7/RMDN2/YIF1A/COX20/CTNNAL1/KHK/RPN1/A2M/ERP29/SERPINF1/GAS2/ATL2/FASTKD2/AK3/CYP27A1/ALDH6A1/ACADSB/ACSM3/BCCIP/PNPLA8/NDUFA8/CCNL2/FNTB/RAB10/PRDX2/SEPHS2/USP40/DAB2IP/MRPL16/MAOB/POLRMT/PDPK1/EXTL2/STBD1/FER/BARD1/BAP1/GPT2/CYP20A1/MAPK8/NOP56/TSPYL1/SCFD2/UBE2H/SIK2/HADHB/HADHA/MARS2/PPIF/UTRN/ETFB/RPN2/ELMOD2/STT3A/TMED2/HAGH/ALDH18A1/SNX7/RHOB/CBR4/INO80C/BCAM/…
	MycKO	ProteomicsDB_2020=Glioma U-251 MG BTO:0002035 P003815	Adipose tissue	ProteomicsDB_2020	K5FvsW5F	Glioma U-251 MG BTO:0002035 P003815	303	-0.309583	-1.71976	4.73582e-07	3.99406e-06	2.18022e-06	3989	tags=36%, list=24%, signal=28%	P4HA2/CDC42/MGST1/ECE1/GOLGA7/HSPA13/GALNT10/RPN1/CISD3/CKAP4/NPTN/DDX1/TNC/P4HA1/CNEP1R1/TSPAN13/EDIL3/TM4SF1/JAG1/ABCD1/CD276/KDELR3/RAB10/SPRYD7/NT5DC2/RAB12/MRC2/FKBP7/PGM2L1/USP40/MANBAL/COL14A1/KDELR1/SACS/SELENON/BARD1/LGALS1/GPD2/TP53/PLOD2/PKM/PGRMC1/KIF4A/P3H4/FSCN1/IGF2R/PLOD1/SSBP1/UBE2H/IGFBP2/KDELR2/CHP1/SIK2/DCBLD2/GPX8/COL18A1/RNPEP/MCAM/ALDH18A1/RHOB/PALLD/DUT/COL6A1/VAMP3/OPA1/V…
	MycKO	ProteomicsDB_2020=Melanoma M14 BTO:0002805 P001562	Adipose tissue	ProteomicsDB_2020	K5FvsW5F	Melanoma M14 BTO:0002805 P001562	307	-0.308218	-1.70731	6.97106e-07	5.74088e-06	3.13374e-06	3504	tags=32%, list=21%, signal=26%	DDX1/CUL7/HSP90AB1/SPC25/ATP6V1E1/TBC1D7/ABCD1/CD276/PNPLA8/RDH13/GPI/FAHD2A/USP40/TPRG1L/GOLT1B/S100B/COMMD9/CAPN2/RCN3/SNX12/BARD1/CTHRC1/PEPD/ARHGAP1/TMEM14C/MCM7/CRK/SKIC8/PLOD1/SSBP1/MYH10/ANXA5/CHP1/UBA2/SIK2/HADHB/GMPR/LRRC42/HADHA/NARF/GPX8/SPG21/ALDH18A1/CYB561A3/MPDU1/TOMM40/TMX4/PPM1F/RPS6KA3/UQCRC1/RAB5C/OSBPL1A/VAMP3/HIBADH/ATM/CYB5R3/TIMM50/MYO1C/FKBP14/MAN1B1/SEC23A/TYMS/VPS35/PUS7…
	MycKO	ProteomicsDB_2020=Melanoma SK-MEL-2 BTO:0003476 P001749	Adipose tissue	ProteomicsDB_2020	K5FvsW5F	Melanoma SK-MEL-2 BTO:0003476 P001749	347	-0.291765	-1.63142	1.86062e-06	1.31493e-05	7.17773e-06	3892	tags=34%, list=23%, signal=26%	ECE1/ASRGL1/HDGF/GLUD1/NBEAL1/COL4A1/RPN1/ERP29/CKAP4/AHNAK/MARF1/ASPH/P4HA1/C1QBP/JAG1/TTC17/CD276/RDH13/KDELR3/SPRYD7/USP40/ABHD11/TSPAN14/SUCLG1/RAB2A/BARD1/SSR1/PHB2/PGRMC1/PPA2/PLOD1/APLP2/ANXA5/CHP1/CAPZA1/SIK2/PTPRS/CD81/CCDC47/ETFA/TTC13/PCNA/PTGR1/NARF/GPX8/COL18A1/GAPDH/UTRN/HSPA12A/MDH2/ALDH18A1/CBR4/TMED9/BCAM/MPDU1/EI24/RAB34/SLC25A10/RAB5C/KIF23/PRDX4/HIBADH/CYB5R3/SDC2/TIMM50/CRYZ/…
	MycKO	ProteomicsDB_2020=Glioma U-251 MG BTO:0002035 P001569	Adipose tissue	ProteomicsDB_2020	K5FvsW5F	Glioma U-251 MG BTO:0002035 P001569	340	-0.290494	-1.6251	2.03709e-06	1.41184e-05	7.70675e-06	3718	tags=34%, list=22%, signal=27%	POFUT2/TTC19/RPN1/EIF4A1/CKAP4/NPTN/TNC/P4HA1/EDIL3/C1QBP/ABCD1/CD276/GPI/EMC3/RAB10/NT5DC2/RAB12/PGM2L1/USP40/RAP2C/COL14A1/B3GLCT/GOLT1B/IPO7/SACS/THUMPD2/BARD1/GPD2/TP53/PLOD2/PKM/PGRMC1/P3H4/UGGT2/FSCN1/ATL3/PTPMT1/PLOD1/CHP1/SIK2/GLRX3/OAT/DCBLD2/GPX8/COL18A1/GAPDH/MCAM/NEDD4/ALDH18A1/SLC4A7/MPDU1/DUT/TOMM40/RAB34/COL6A1/RAB5C/ABCG2/OPA1/VLDLR/POFUT1/ADPGK/MYO1C/FKBP14/MAN1B1/AGPS/GOLIM4/DHC…
	MycKO	ProteomicsDB_2020=Myeloma RPMI-8226 BTO:0000726 P003359	Adipose tissue	ProteomicsDB_2020	K5FvsW5F	Myeloma RPMI-8226 BTO:0000726 P003359	312	-0.286196	-1.58539	1.78559e-05	0.000108688	5.9329e-05	5378	tags=45%, list=32%, signal=31%	CD320/DHFR/WRAP73/ANP32B/APRT/UFC1/NME3/COX5A/POLI/DRG1/PDCD6/PLA2G4A/SDC1/AKR1A1/REPIN1/FYCO1/ALG3/ALG13/TMEM147/HSD17B10/SEC11A/ACP1/OGFOD2/MOB1A/DUSP22/CAPZA2/SSR3/CORO1A/HSP90B1/GANAB/RANGAP1/FAM3A/CTPS1/FBXL8/SLC25A3/MBLAC2/ZBTB8OS/RAC1/GPX7/NAXE/RCC2/PCBP1/CFL1/CDC42/RO60/ATP5PO/ATP12A/FANCI/TSEN54/DNAJC15/RPN1/CACYBP/ERP29/CENPJ/MCM3/EIF3B/PSME2/HSP90AB1/DCTPP1/TTC17/UBE2G2/UCK2/GPI/PRDX2/…
	MycKO	ProteomicsDB_2020=Myeloma RPMI-8226 BTO:0000726 RPMI8226 NCI60	Adipose tissue	ProteomicsDB_2020	K5FvsW5F	Myeloma RPMI-8226 BTO:0000726 RPMI8226 NCI60	190	-0.326571	-1.71904	2.52349e-05	0.000147203	8.03532e-05	3678	tags=32%, list=22%, signal=25%	LBH/TRPS1/GAS2/MCM3/WDR12/RCCD1/DCTPP1/SKA1/MCM4/TXN2/ASF1B/RBBP4/INCENP/USP40/CDC20/MCM6/CHORDC1/MPLKIP/ZFAND6/BARD1/GINS2/SRM/SH3GLB2/MCM7/PARK7/ZER1/SHCBP1/CHCHD4/BIRC5/CLSPN/AASDHPPT/NUDT5/EEF1G/DUT/TIMM13/TK1/PRDX4/PUS7/CDV3/EMC9/TRMT61A/CENPS/TXNDC5/MMADHC/TRIP13/CENPM/ANP32E/CCND2/ITPA/CKS1B/SARDH/NOMO2/IMPDH1/TUFM/ACTR6/ACAT1/FH/CEP76/MTO1/GART
	MycKO	ProteomicsDB_2020=Lymphoma SR BTO:0003585 P001750	Adipose tissue	ProteomicsDB_2020	K5FvsW5F	Lymphoma SR BTO:0003585 P001750	247	-0.304969	-1.64493	3.76237e-05	0.000209021	0.000114097	3898	tags=30%, list=23%, signal=24%	UTS2/CDC37/GLUD1/YIF1A/GALNT10/MCM3/PSME2/HSP90AB1/CLNS1A/TTC17/UCK2/GPI/PPP2R1A/DEGS1/NLRX1/UBQLN2/USP40/MCM6/TRIM59/BARD1/PLOD2/PKM/COQ6/EEF2/MCM7/DDX6/FUBP1/FSCN1/UHRF1/STIP1/ATL3/SIK2/PCNA/RNPEP/CCDC102A/PAICS/GALM/COPG1/TRMT5/MCM5/STMN1/CCT6A/TUBB3/SEC23A/TYMS/VPS35/CDV3/KATNAL2/ARB2A/MLKL/MRPL44/SERPINA1/ANXA6/PPA1/HSPA9/TRAP1/STAT1/TRIP13/TPI1/CYP4F22/ANP32E/IKBIP/KPNB1/PGK1/PARP1/YWHAG/TU…
	MycKO	ProteomicsDB_2020=Neuroblastoma SK-N-BE BTO:0002696 0h P003958-1	Adipose tissue	ProteomicsDB_2020	K5FvsW5F	Neuroblastoma SK-N-BE BTO:0002696 0h P003958-1	336	-0.266457	-1.49028	4.11141e-05	0.000222544	0.000121479	3714	tags=29%, list=22%, signal=23%	PEX26/NME7/TMEM223/XXYLT1/DCUN1D3/EIF3B/VGF/WDR45B/GPRIN1/PPP1R9A/TMEM205/ROMO1/SPC25/PRCP/CACNA2D1/KATNAL1/IGFBP5/HDAC2/DMXL2/CD276/AP3M2/DIABLO/TXN2/RBBP4/USP40/TMEM120B/HNRNPA2B1/MRPS7/BARD1/DYNC1LI2/GPAM/DDX6/FSCN1/FUT11/SEC13/VPS26B/SIK2/PTPRS/ROBO1/SEC22A/TIMM22/DPYSL2/PDLIM3/CCDC102A/NEDD4/AASDHPPT/NUDT5/SSRP1/DUT/PTRH2/MRPS14/TIMM13/PODXL2/ARSB/FKBP14/SFR1/TUBB3/TMED4/SKIC2/GAP43/AP1S1/AP…
	MycKO	ProteomicsDB_2020=Neuroblastoma SK-N-BE BTO:0002696 0h P003958-2	Adipose tissue	ProteomicsDB_2020	K5FvsW5F	Neuroblastoma SK-N-BE BTO:0002696 0h P003958-2	336	-0.266457	-1.49028	4.11141e-05	0.000222544	0.000121479	3714	tags=29%, list=22%, signal=23%	PEX26/NME7/TMEM223/XXYLT1/DCUN1D3/EIF3B/VGF/WDR45B/GPRIN1/PPP1R9A/TMEM205/ROMO1/SPC25/PRCP/CACNA2D1/KATNAL1/IGFBP5/HDAC2/DMXL2/CD276/AP3M2/DIABLO/TXN2/RBBP4/USP40/TMEM120B/HNRNPA2B1/MRPS7/BARD1/DYNC1LI2/GPAM/DDX6/FSCN1/FUT11/SEC13/VPS26B/SIK2/PTPRS/ROBO1/SEC22A/TIMM22/DPYSL2/PDLIM3/CCDC102A/NEDD4/AASDHPPT/NUDT5/SSRP1/DUT/PTRH2/MRPS14/TIMM13/PODXL2/ARSB/FKBP14/SFR1/TUBB3/TMED4/SKIC2/GAP43/AP1S1/AP…
	MycKO	ProteomicsDB_2020=Melanoma A-375 BTO:0002806 3hrs 15cm	Adipose tissue	ProteomicsDB_2020	K5FvsW5F	Melanoma A-375 BTO:0002806 3hrs 15cm	145	-0.30877	-1.55477	0.000866961	0.00312821	0.00170758	3407	tags=30%, list=20%, signal=24%	C1QBP/STOML2/S100A13/BCCIP/USP40/UROD/S100B/BARD1/CDK16/ELAVL1/UGGT2/SIK2/AMACR/PARK7/CNPY4/LMNA/AMOTL1/MCFD2/VIM/DCPS/MTAP/UBQLN1/LETM1/PYCR2/VCP/APBB1/CDC42EP3/PLOD3/LOXL4/COLGALT1/ANKRD35/FKBP10/FAM114A1/PYGB/ANP32E/GSN/GTF2A1/KPNB1/PGK1/CA5B/RUVBL1/QDPR/PGAM1
	MycKO	ProteomicsDB_2020=Glioma SF-268 BTO:0003772 P003376	Adipose tissue	ProteomicsDB_2020	K5FvsW5F	Glioma SF-268 BTO:0003772 P003376	203	-0.274348	-1.45242	0.0011566	0.00394935	0.00215581	5034	tags=37%, list=30%, signal=26%	PYGM/PARVA/PFDN4/NRAS/COPS8/CPA4/CAPZA2/DDX10/BIRC2/RANGAP1/HPRT1/COMMD5/TUBB/RNF7/ACO1/RAC1/CFL1/MYL6/MAPKAP1/CDC42/ECE1/MATN2/CCDC22/PEA15/TNC/COL12A1/PDZD11/GPC1/PCMT1/COMMD9/CUL5/CAPN2/IPO7/SACS/ACTG1/YAP1/BARD1/LGALS1/TP53/AKR1B1/ANXA5/SIK2/TBCD/PTGR1/GAPDH/MCAM/CCT4/RPP25L/CCT2/CTIF/TK1/VAMP3/ATM/KLHL22/MYO1C/STMN1/DPYSL3/COL5A1/EXOSC5/VCP/APBB1/CAV1/COL6A3/OVCA2/FASN/TPI1/SCO1/SEC22B/R3HCC…
	MycKO	ProteomicsDB_2020=Melanoma SK-MEL-2 BTO:0003476 SKMEL2 NCI60	Adipose tissue	ProteomicsDB_2020	K5FvsW5F	Melanoma SK-MEL-2 BTO:0003476 SKMEL2 NCI60	223	-0.261016	-1.39888	0.00143467	0.00461049	0.0025167	4497	tags=31%, list=27%, signal=23%	KBTBD4/LYPLA2/FKBP1A/FBXL8/SIX5/ANK2/ADAL/TOM1L1/NCAPH2/CA8/MTPN/WIPI1/RANBP10/LZTS1/HS1BP3/POLL/IMPDH2/EIF5A2/WDR45B/POMP/TNC/ATP6V1E1/FNTB/S100B/ATP6V1A/FER/MPDZ/MAGED2/G3BP2/SKIC8/EEIG2/ANXA5/SIK2/HPS5/CNPY4/PDLIM3/FEZ2/SCRN3/RABIF/MTAP/WDR55/IFT20/ANKS1A/ACY1/ARF4/GSTO1/CTTN/FARP2/WASF1/CDK2/PSMA5/TRMT61A/GALE/FAM114A1/GATAD1/KANK1/NUDT12/POLR3H/PYGB/PRKD1/PGK1/MDH1/GTF2H3/FBXO9/KBTBD2/BNIP2/…
	MycKO	ProteomicsDB_2020=Neuroblastoma SK-N-BE BTO:0002696 6h P003960-1	Adipose tissue	ProteomicsDB_2020	K5FvsW5F	Neuroblastoma SK-N-BE BTO:0002696 6h P003960-1	249	-0.260881	-1.4086	0.00169177	0.00533689	0.00291322	3645	tags=27%, list=22%, signal=22%	HNRNPH1/MTRF1L/VGF/TMEM205/ROMO1/ATP6V1E1/PRCP/CACNA2D1/IGFBP5/HDAC2/NDUFAB1/SRP14/DEGS1/DIABLO/MYL6B/TXN2/VTN/USP40/TMEM120B/HNRNPA2B1/KDELR1/SORBS1/BARD1/TUBB2B/FSCN1/SEC13/FAIM/VPS26B/SIK2/DPYSL2/PDLIM3/BIRC5/ALKBH8/NEDD4/AASDHPPT/PTS/NUDT5/PRDX4/MTMR2/FKBP14/ISOC1/TUBB3/GAP43/EMC9/CALU/NEFL/TTLL12/CPNE2/SGTA/YWHAQ/CEP44/SEPTIN2/ANP32E/ZMYM1/PAM/CRELD1/R3HCC1/TMEM43/FECH/ABCB6/MCM8/XRCC6/UQCRF…
	MycKO	ProteomicsDB_2020=Neuroblastoma SK-N-BE BTO:0002696 6h P003960-2	Adipose tissue	ProteomicsDB_2020	K5FvsW5F	Neuroblastoma SK-N-BE BTO:0002696 6h P003960-2	249	-0.260881	-1.4086	0.00169177	0.00533689	0.00291322	3645	tags=27%, list=22%, signal=22%	HNRNPH1/MTRF1L/VGF/TMEM205/ROMO1/ATP6V1E1/PRCP/CACNA2D1/IGFBP5/HDAC2/NDUFAB1/SRP14/DEGS1/DIABLO/MYL6B/TXN2/VTN/USP40/TMEM120B/HNRNPA2B1/KDELR1/SORBS1/BARD1/TUBB2B/FSCN1/SEC13/FAIM/VPS26B/SIK2/DPYSL2/PDLIM3/BIRC5/ALKBH8/NEDD4/AASDHPPT/PTS/NUDT5/PRDX4/MTMR2/FKBP14/ISOC1/TUBB3/GAP43/EMC9/CALU/NEFL/TTLL12/CPNE2/SGTA/YWHAQ/CEP44/SEPTIN2/ANP32E/ZMYM1/PAM/CRELD1/R3HCC1/TMEM43/FECH/ABCB6/MCM8/XRCC6/UQCRF…
	MycKO	ProteomicsDB_2020=Melanoma A-375 BTO:0002806 4hrs 15cm	Adipose tissue	ProteomicsDB_2020	K5FvsW5F	Melanoma A-375 BTO:0002806 4hrs 15cm	166	-0.291748	-1.50384	0.00175057	0.00549506	0.00299956	4225	tags=34%, list=25%, signal=25%	SPRY4/MTPN/MAPK1IP1L/NAXE/PCBP1/CFL1/TMEM33/CDC37/GEMIN7/IMPDH2/S100A6/C1QBP/STOML2/BCCIP/PPP2R1A/URM1/USP40/PCMT1/TRPT1/S100B/BARD1/ELAVL1/HNRNPK/UGGT2/SIK2/AMACR/S100A10/SPATS2L/GAPDH/PDLIM3/AMOTL1/MCFD2/VIM/NOL3/VAMP3/HIBADH/POFUT1/MTAP/UBQLN1/CDC42EP3/CARHSP1/LOXL4/HNRNPM/FKBP10/RTN4/TPI1/PYGB/GSN/PGK1/CA5B/ACTR1A/RUVBL1/PTPA/QDPR/PGAM1/COASY
	MycKO	ProteomicsDB_2020=Melanoma LOX-IMVI BTO:0004151 LOXIMVI NCI60	Adipose tissue	ProteomicsDB_2020	K5FvsW5F	Melanoma LOX-IMVI BTO:0004151 LOXIMVI NCI60	247	-0.258739	-1.39558	0.0046341	0.0135161	0.00737798	4985	tags=36%, list=30%, signal=26%	EEF1D/MED31/NAP1L5/VPS13B/TCP1/NOSIP/SERPINB7/RPL12/ANXA1/MARCKS/GPN3/TWF2/PCGF3/KBTBD4/SIX5/TNFAIP8L1/NEIL2/ANK2/NCAPH2/POLR2D/PFDN1/PTRH1/HNRNPA1/PFDN6/RB1CC1/E2F3/SMURF2/SH3BP5L/SOWAHC/APTX/R3HDM4/TSEN54/PDRG1/EIF4A1/PDZD11/ACLY/SERGEF/USP40/RANBP6/CHORDC1/MPLKIP/IPO7/BARD1/MSRB3/LRRC14/CERCAM/AEBP2/SIK2/GLRX3/CINP/CCT5/CHCHD4/GNPDA2/GTF2H5/CCT4/NEDD4/YAF2/AASDHPPT/CCT2/CTIF/EEF1G/CCT8/PUS7L/N…
	MycKO	ProteomicsDB_2020=Melanoma A-375 BTO:0002806 2hrs 15cm	Adipose tissue	ProteomicsDB_2020	K5FvsW5F	Melanoma A-375 BTO:0002806 2hrs 15cm	156	-0.271063	-1.37587	0.00906186	0.023847	0.0130172	4296	tags=32%, list=26%, signal=24%	EIF5A/SPRY4/MTPN/MAPK1IP1L/COX5B/UTS2/NFIX/CDC37/CACYBP/IMPDH2/S100A6/HEXIM1/C1QBP/STOML2/S100A13/BCCIP/PPP2R1A/DIABLO/USP40/S100B/BARD1/SIK2/S100A10/LMNA/AMOTL1/MCFD2/VIM/VAMP3/POFUT1/MTAP/CHPT1/AK2/APBB1/CARHSP1/LOXL4/COLGALT1/HNRNPM/FKBP10/FAM114A1/PYGB/CCT3/ANP32E/GSN/KCTD15/ITPA/PGK1/SCCPDH/RUVBL1/QDPR/PGAM1
	MycKO	ProteomicsDB_2020=Neuroblastoma SK-N-BE BTO:0002696 3h P003959-1	Adipose tissue	ProteomicsDB_2020	K5FvsW5F	Neuroblastoma SK-N-BE BTO:0002696 3h P003959-1	325	-0.225221	-1.25094	0.0100455	0.0261406	0.0142692	3695	tags=26%, list=22%, signal=20%	EIF2S3/HNRNPH3/HNRNPH1/MTRF1L/EIF3B/VGF/PPP1R9A/TMEM205/ROMO1/SPC25/ATP6V1E1/PRCP/CACNA2D1/KATNAL1/HDAC2/NDUFAB1/CD276/DEGS1/DIABLO/MCM4/USP40/SUN1/KDELR1/PRC1/BARD1/RNF168/GPAM/MCM7/TUBB2B/FSCN1/LRRC14/VPS26B/SIK2/ROBO1/DPYSL2/PDLIM3/ELMOD2/SNRPD3/ALKBH8/RHOB/PTS/NUDT5/SSRP1/TTC5/MYEF2/MTMR2/LTN1/TMEM184C/OGFOD1/IFT172/ISOC1/TUBB3/UFSP2/GAP43/SPC24/EMC9/THUMPD3/WASF1/LYSMD1/NEFL/SGTA/NGLY1/CEP44…
	MycKO	Rare_Diseases_AutoRIF_ARCHS4_Predictions=Paragangliomas 2	Adipose tissue	Rare_Diseases_AutoRIF_ARCHS4_Predictions	K5FvsW5F	Paragangliomas 2	191	-0.518932	-2.6993	1e-10	1.77381e-09	8.4812e-10	3920	tags=51%, list=23%, signal=40%	TFDP1/FOXM1/AFG3L2/HDGF/FANCI/APH1A/PLK1/PHB1/MYO19/IMPDH2/MCM3/DDX11/EIF3B/MYBL2/SF3B3/PES1/C1QBP/SMC4/MCM4/PGAM5/INCENP/CDC20/POLD1/BLTP2/PRC1/SPAG5/IPO7/PHB2/EEF2/MCM7/STIP1/HDAC1/POLD2/EIF4G1/LMNB2/SNRNP200/NCAPG2/CYC1/ETFA/CCT5/SHCBP1/CDCA5/CDC45/MDH2/SSRP1/CDC6/TOMM40/SLC4A2/SLC25A10/TPX2/TCF19/TK1/NME2/POLE/CCNA2/LMNB1/NCAPD2/EXO1/MCM5/CCT6A/TYMS/RACGAP1/AK2/CEP55/SMG5/GEMIN4/PYCR1/PSMA5/I…
	MycKO	Rare_Diseases_AutoRIF_ARCHS4_Predictions=Phyllodes tumor of the prostate	Adipose tissue	Rare_Diseases_AutoRIF_ARCHS4_Predictions	K5FvsW5F	Phyllodes tumor of the prostate	189	-0.511735	-2.66476	1e-10	1.77381e-09	8.4812e-10	3920	tags=52%, list=23%, signal=40%	TFDP1/FOXM1/UNG/HDGF/FANCI/PLK1/PDCD11/DSCC1/IMPDH2/CHAF1A/MCM3/DDX11/EIF3B/MYBL2/E2F8/SF3B3/CDCA2/SMC4/MCM4/INCENP/CDC20/POLD1/MCM6/SMC2/RAD21/PRC1/SPAG5/PLK4/KIF15/IPO5/HJURP/KIF4A/MCM7/UHRF1/STIP1/CCNB1/KIF11/PRMT1/EIF4G1/UBA2/LMNB2/SNRNP200/NCAPG2/SHCBP1/SERBP1/CDCA5/PAICS/CSE1L/CBX2/NCAPH/SSRP1/EEF1G/CDC6/CCNF/IQGAP3/TPX2/TCF19/KIF22/TK1/KIF23/POLE/CCNA2/LMNB1/NCAPD2/EXO1/MCM5/NCAPG/RFC3/CCT…
	MycKO	Rare_Diseases_AutoRIF_ARCHS4_Predictions=CDK4 linked melanoma	Adipose tissue	Rare_Diseases_AutoRIF_ARCHS4_Predictions	K5FvsW5F	CDK4 linked melanoma	188	-0.510203	-2.64487	1e-10	1.77381e-09	8.4812e-10	3617	tags=57%, list=22%, signal=45%	BACE2/CHAF1A/DLGAP5/MCM3/MYBL2/GPR143/TBC1D7/TTK/CDCA2/SMC4/MCM4/INCENP/CDC20/POLD1/SMC2/PRC1/SPAG5/KPNA2/TTF2/CABLES1/PLK4/KIF15/SKA3/DEPDC1/DIAPH3/HJURP/KIF4A/TBC1D16/MCM7/TROAP/FUBP1/UHRF1/TIMELESS/STIP1/CCNB1/STIL/FBXO5/KIF11/ANXA5/MFSD12/KIF14/LMNB2/CCNB2/NCAPG2/ECT2/PCNA/POLQ/NUF2/CCT5/SHCBP1/PBK/SLC45A2/BIRC5/CDCA5/CENPF/CSE1L/NCAPH/SSRP1/CDC6/GTSE1/CCNF/CKAP2/IQGAP3/MKI67/TPX2/TCF19/KIF22…
	MycKO	Rare_Diseases_AutoRIF_ARCHS4_Predictions=Mediastinal endodermal sinus tumors	Adipose tissue	Rare_Diseases_AutoRIF_ARCHS4_Predictions	K5FvsW5F	Mediastinal endodermal sinus tumors	187	-0.504713	-2.61909	1e-10	1.77381e-09	8.4812e-10	4365	tags=60%, list=26%, signal=45%	AHCY/BRCA2/FEN1/POLA1/BUB1/DTL/RCC2/CDC25C/GMNN/UNG/KIF20B/FANCI/PLK1/EIF2S3/DSCC1/NAA50/CHAF1A/MCM3/MYBL2/HSP90AB1/ABCE1/TTK/CDCA2/SMC4/FAM136A/MCM4/INCENP/CDC20/MCM6/SF3A3/SMC2/HNRNPA2B1/PRC1/SPAG5/KPNA2/PLK4/PARPBP/KIF15/IPO5/SKA3/DEPDC1/GINS2/HJURP/DCP2/KIF4A/MCM7/CCNB1/STIL/FBXO5/KIF11/KIF14/CCNB2/NCAPG2/ECT2/CENPE/CCT5/SHCBP1/SERBP1/BIRC5/CCT4/TFAM/CDCA5/CDC45/VRK1/PAICS/CSE1L/NCAPH/CCT8/CD…
	MycKO	Rare_Diseases_AutoRIF_ARCHS4_Predictions=Desmoplastic infantile astrocytoma	Adipose tissue	Rare_Diseases_AutoRIF_ARCHS4_Predictions	K5FvsW5F	Desmoplastic infantile astrocytoma	186	-0.503479	-2.60946	1e-10	1.77381e-09	8.4812e-10	3909	tags=56%, list=23%, signal=43%	CTPS1/AHCY/BRCA2/FEN1/POLA1/BUB1/DTL/XPO1/FOXM1/HAUS6/KIF20B/GLUD1/FANCI/PLK1/EIF2S3/NAA50/MCM3/MYBL2/HSP90AB1/ABCE1/TTK/CDCA2/MAPRE1/SMC4/MCM4/INCENP/SMC2/RAD21/HNRNPA2B1/PRC1/SPAG5/SMARCC1/IPO7/TTF2/PLK4/KIF15/IPO5/DEPDC1/NUP107/KIF4A/MCM7/CCNB1/KIF11/UBA2/KIF14/LMNB2/NCAPG2/EIF3A/ECT2/CENPE/CCT5/SHCBP1/SERBP1/BIRC5/CDCA5/BMS1/CENPF/PAICS/CSE1L/NCAPH/UTP20/SSRP1/CCT8/CDC6/KNTC1/CKAP2/TPX2/KIF23…
	MycKO	Rare_Diseases_AutoRIF_ARCHS4_Predictions=Familial symmetric lipomatosis	Adipose tissue	Rare_Diseases_AutoRIF_ARCHS4_Predictions	K5FvsW5F	Familial symmetric lipomatosis	186	-0.490551	-2.54246	1e-10	1.77381e-09	8.4812e-10	4787	tags=52%, list=29%, signal=38%	SDF4/TNKS1BP1/CLEC3B/ANGPTL2/MGAT4B/MOGS/TMEM259/DLST/ADAM15/MEOX1/PALMD/BSG/SEMA3G/ACO1/HSPA12B/UPF1/ITIH5/FZD4/NPR1/G0S2/MAP7D1/BTBD2/TBC1D9B/TAOK2/CD36/PHLDA3/FABP4/ITGA7/LPL/CLPTM1/ZBTB47/SORBS1/STBD1/GPAM/VEGFB/KIF1C/CD81/TIMP4/MCAM/OGDH/AQP7/ZNF865/CTIF/SLC4A2/DGAT2/SLC12A4/ANXA11/INPPL1/CYB5R3/CENPB/EHD2/MYO1C/CIDEC/CFD/ST6GALNAC6/LGALS12/ECM2/AOC3/PPP1R1A/ANXA6/RAB1B/NELFB/FBLN2/SLC25A1/C…
	MycKO	Rare_Diseases_AutoRIF_ARCHS4_Predictions=Familial renal cell carcinoma	Adipose tissue	Rare_Diseases_AutoRIF_ARCHS4_Predictions	K5FvsW5F	Familial renal cell carcinoma	186	-0.487048	-2.52431	1e-10	1.77381e-09	8.4812e-10	3920	tags=44%, list=23%, signal=34%	TFDP1/FOXM1/AFG3L2/HDGF/PANK3/FANCI/NAA50/EIF3B/MYBL2/SF3B3/PES1/ABCE1/ACLY/KDM5C/SMC4/PTPN11/MCM4/INCENP/BLTP2/PRC1/SPAG5/IPO7/IPO5/EEF2/STIP1/KMT5A/EIF4G1/UBA2/LMNB2/CCDC47/STT3B/NCAPG2/EIF3A/CCT5/SERBP1/DDB1/SSRP1/WDR3/SLC4A2/IQGAP3/MKI67/TM9SF3/TPX2/POLE/CCNA2/LMNB1/POFUT1/NCAPD2/EXO1/GTF3C1/SHMT1/CCT6A/RACGAP1/AK2/PDS5A/SMG5/HSPA9/ANAPC1/CDK2/TRAP1/POLR1A/KIFC1/LONP1/TTLL12/ATAD3A/CCT3/UBE3C…
	MycKO	Rare_Diseases_AutoRIF_ARCHS4_Predictions=Pleuropulmonary blastoma	Adipose tissue	Rare_Diseases_AutoRIF_ARCHS4_Predictions	K5FvsW5F	Pleuropulmonary blastoma	191	-0.459499	-2.39015	1e-10	1.77381e-09	8.4812e-10	3909	tags=43%, list=23%, signal=34%	FOXM1/HDGF/PANK3/FANCI/PDCD11/CHAF1A/MCM3/DDX11/EIF3B/MYBL2/SF3B3/DDX42/ACLY/SMC4/PTPN11/MCM4/INCENP/BLTP2/HNRNPA2B1/PRC1/SPAG5/SMARCC1/IPO7/IPO5/EEF2/MCM7/FUBP1/HNRNPK/TIMELESS/STIP1/KIF11/PRMT1/EIF4G1/UBA2/LMNB2/SNRNP200/NCAPG2/EIF3A/CCT5/SERBP1/ALDH18A1/PAICS/CSE1L/CBX2/NCAPH/DDB1/SSRP1/CDC6/CCNF/MKI67/TPX2/POLE/CCNA2/LMNB1/NCAPD2/EXO1/MCM5/NCAPG/GTF3C1/CCT6A/RACGAP1/BAZ1B/TOP2A/HSPA9/ANAPC1/C…
	MycKO	Rare_Diseases_AutoRIF_ARCHS4_Predictions=Osteoporosis-pseudoglioma syndrome	Adipose tissue	Rare_Diseases_AutoRIF_ARCHS4_Predictions	K5FvsW5F	Osteoporosis-pseudoglioma syndrome	188	-0.452054	-2.34343	1e-10	1.77381e-09	8.4812e-10	4358	tags=52%, list=26%, signal=39%	COL4A5/PARVA/RRBP1/SNX33/ADAMTS7/SH3PXD2A/KANK2/ZC3H7B/TNKS1BP1/ANGPTL2/GANAB/ANTXR1/MFGE8/MXRA8/TANC1/LAMC1/UACA/ADAMTS2/PTPRM/EFEMP2/TSPAN9/ITGB1/HTRA1/COL4A2/GAS6/ECE1/LOXL1/KIF13A/LASP1/POFUT2/CKAP4/ATRN/LAPTM4A/COL12A1/MRC2/NID1/SH3D19/GPC1/CALD1/RCN3/DOCK1/YAP1/IBSP/CTHRC1/PLOD2/VCL/PLOD1/CDH11/APLP2/ANXA5/KIF1C/PCOLCE/GPX8/COL18A1/LTBP2/NTN4/MEPE/PALLD/LMNA/ITGB5/COL6A1/MAP4/TM9SF3/AMOTL1/…
	MycKO	Rare_Diseases_AutoRIF_ARCHS4_Predictions=Adenoameloblastoma	Adipose tissue	Rare_Diseases_AutoRIF_ARCHS4_Predictions	K5FvsW5F	Adenoameloblastoma	190	-0.444731	-2.30917	1e-10	1.77381e-09	8.4812e-10	4365	tags=49%, list=26%, signal=37%	MGAT4B/GANAB/RANGAP1/CCAR2/MOGS/AHCY/BSG/EIF5A/CCDC71/UPF1/RCC2/TUBB4B/RAB35/MAPKAP1/TFDP1/FOXM1/HDGF/APH1A/PLK1/LASP1/RPN1/MCM3/EIF3B/MYBL2/ABCC1/PES1/MCM4/INCENP/CDC20/POLD1/BLTP2/CLPTM1/PRC1/SPAG5/IPO7/SLC39A1/STEAP3/PKM/AP3D1/STIP1/PLOD1/EIF4G1/LMNB2/NCAPG2/YKT6/SHCBP1/PPIF/CDCA5/TMED9/DDB1/SSRP1/SLC4A2/LMNA/TPX2/TCF19/TK1/RAB5C/NME2/CCNA2/LMNB1/CENPB/POFUT1/NCAPD2/MYO1C/RACGAP1/CEP55/VCP/ISY…
	MycKO	Rare_Diseases_AutoRIF_ARCHS4_Predictions=Desmoplastic infantile ganglioglioma	Adipose tissue	Rare_Diseases_AutoRIF_ARCHS4_Predictions	K5FvsW5F	Desmoplastic infantile ganglioglioma	185	-0.441979	-2.30495	1e-10	1.77381e-09	8.4812e-10	4365	tags=50%, list=26%, signal=38%	AHCY/TUBB/POLA1/BUB1/DTL/XPO1/HNRNPA1/RCC2/FOXM1/HAUS6/KIF20B/HDGF/PANK3/FANCI/HNRNPA0/NAA50/MCM3/EIF3B/MYBL2/HSP90AB1/SF3B3/ABCE1/DDX42/ACLY/NT5DC2/SMC4/PTPN11/MCM4/INCENP/RAD21/HNRNPA2B1/SPAG5/SMARCC1/IPO7/TTF2/PLK4/KIF15/IPO5/DEPDC1/KIF4A/MCM7/G3BP2/MYH10/KIF11/EIF4G1/UBA2/LMNB2/SNRNP200/NCAPG2/EIF3A/ECT2/SERBP1/CDCA5/PAICS/CSE1L/CBX2/NCAPH/UTP20/SSRP1/CDC6/TPX2/YES1/POLE/CCNA2/LMNB1/NCAPD2/NC…
	MycKO	Rare_Diseases_AutoRIF_ARCHS4_Predictions=Leiomyomatosis and renal cell cancer hereditary	Adipose tissue	Rare_Diseases_AutoRIF_ARCHS4_Predictions	K5FvsW5F	Leiomyomatosis and renal cell cancer hereditary	194	-0.429003	-2.24473	1e-10	1.77381e-09	8.4812e-10	4613	tags=43%, list=28%, signal=31%	GANAB/RANGAP1/CCAR2/MOGS/DLST/AHCY/BSG/EIF5A/SMARCD2/UPF1/RCC2/RAB35/MAPKAP1/AFG3L2/HDGF/APH1A/EIF3B/MYBL2/ABCC1/TAOK2/PES1/DDX42/ACLY/KDM5C/MCM4/INCENP/POLD1/BLTP2/SPAG5/IPO7/PKM/EEF2/AP3D1/STIP1/EIF4G1/LMNB2/SNRNP200/NCAPG2/PPIF/SERBP1/OGDH/TAF15/DDB1/SSRP1/SLC4A2/TPX2/INPPL1/LMNB1/NCAPD2/MYO1C/GTF3C1/VCP/SMG5/HSPA9/NELFB/PYCR1/IPO4/TRAP1/KIFC1/LONP1/TTLL12/P4HB/ATAD3A/USP5/E2F1/CCT3/CCT7/PSMD2…
	MycKO	Rare_Diseases_AutoRIF_ARCHS4_Predictions=Paragangliomas 3	Adipose tissue	Rare_Diseases_AutoRIF_ARCHS4_Predictions	K5FvsW5F	Paragangliomas 3	194	-0.422739	-2.21196	1e-10	1.77381e-09	8.4812e-10	4669	tags=43%, list=28%, signal=31%	MGAT4B/GANAB/MOGS/TMEM259/MRPL4/ADAM15/PRCC/AHCY/EIF5A/SMARCD2/CCDC71/UPF1/RPUSD1/RAB35/HDGF/CDC37/APH1A/PHB1/EIF3B/TAOK2/PES1/ABCD1/INCENP/PPAN/CHMP1A/POLD1/CLPTM1/POLRMT/PTGES2/OAZ1/PKM/EEF2/STIP1/HDAC1/EIF4G1/CYC1/PPIF/OGDH/MDH2/ZNF865/TMED9/TOMM40/SLC4A2/SLC25A10/RAB5C/NME2/ANXA11/INPPL1/CENPB/BCAP31/SKIC2/CORO1B/AK2/SMG5/RAB1B/NELFB/PYCR1/TRAP1/SPR/ESRRA/NDUFV1/IFRD2/LONP1/MRPL37/P4HB/ATAD3A…
	MycKO	Rare_Diseases_AutoRIF_ARCHS4_Predictions=Glomus vagale tumors	Adipose tissue	Rare_Diseases_AutoRIF_ARCHS4_Predictions	K5FvsW5F	Glomus vagale tumors	188	-0.425681	-2.20671	1e-10	1.77381e-09	8.4812e-10	4354	tags=44%, list=26%, signal=33%	YBX3/MXRA8/MYADML2/LAMC1/MYPN/EFEMP2/SRL/TSPAN9/ITGB1/MICAL2/COL4A2/GAS6/SGCG/LOXL1/BNC1/LATS2/CSRP1/PPP1R3C/TNNI2/PHLDA3/TNNT3/FHL2/SNTA1/NID1/DLC1/TPM2/DAB2IP/GPC1/PFKM/TCAP/ZBTB47/RCN3/MYL1/LGALS1/MARVELD1/FHL3/SRM/TNNC2/KLHL21/TMEM184B/MSRB3/AFAP1/PLPP7/PLOD1/KIF1C/BCAR3/CYC1/SYDE1/SHISA4/LTBP2/MCAM/MDH2/FITM1/CTIF/LMNA/COL6A1/MAP4/ABLIM3/VEGFC/SLC12A4/CYB5R3/EHD2/MYO1C/COL6A2/KEAP1/PACSIN3/C…
	MycKO	Rare_Diseases_AutoRIF_ARCHS4_Predictions=Sarcoma botryoides	Adipose tissue	Rare_Diseases_AutoRIF_ARCHS4_Predictions	K5FvsW5F	Sarcoma botryoides	194	-0.412016	-2.15585	1.49109e-10	2.55959e-09	1.22383e-09	3656	tags=35%, list=22%, signal=28%	NAA50/MED1/EIF3B/SF3B3/DDX42/FAM168B/ACLY/NT5DC2/KDM5C/PTPN11/MCM4/INCENP/TPM2/BLTP2/RAD21/HNRNPA2B1/SPAG5/SMARCC1/IPO7/DOCK1/IPO5/PKM/VCL/HNRNPK/STIP1/EIF4G1/UBA2/LMNB2/SNRNP200/NCAPG2/EIF3A/SERBP1/TAF15/STAC3/DDB1/SSRP1/IQGAP3/MKI67/TPX2/YES1/AMOTL1/LMNB1/NCAPD2/GTF3C1/UBQLN1/BAZ1B/VCP/GPR107/SMG5/HSPA9/ANAPC1/KIFC1/FKBP10/USP5/UBE3C/FRAS1/KPNB1/PARP1/EMC1/SMC1A/CAPRIN1/NOMO1/LRPPRC/YBX1/PABPC4…
	MycKO	Rare_Diseases_AutoRIF_ARCHS4_Predictions=Carcinoma of the vocal tract	Adipose tissue	Rare_Diseases_AutoRIF_ARCHS4_Predictions	K5FvsW5F	Carcinoma of the vocal tract	170	-0.432947	-2.21885	1.72246e-10	2.87721e-09	1.37569e-09	5677	tags=62%, list=34%, signal=41%	DDOST/SNRPD2/NTMT1/UBE2L3/CFB/PIH1D1/PSMB1/MTCH2/MRPL17/CD320/PSMB4/PSMA2/NDUFS6/MRPL15/MRPL51/PSMB6/POR/PSMC2/COX6A1/PSMC3/OSTC/TMEM147/HSD17B10/MRPL11/SNRPB/MRPL27/TXN/SMS/ILF2/MRPS24/AHCY/EIF5A/AURKAIP1/GMNN/MGST1/YIF1A/NHP2/TUBG1/POLR2L/PHB1/MRPS15/S100A6/MRPL13/POMP/TIMM10/NDUFAB1/STOML2/S100A13/MRPL36/SDHB/MRPS7/MYDGF/SLC39A1/STEAP3/RARRES2/TMEM14C/SEC13/SSBP1/POLD2/ANXA5/KDELR2/COPS6/PARK7…
	MycKO	Rare_Diseases_AutoRIF_ARCHS4_Predictions=Gangliocytoma	Adipose tissue	Rare_Diseases_AutoRIF_ARCHS4_Predictions	K5FvsW5F	Gangliocytoma	196	-0.405569	-2.12285	4.90437e-10	7.67596e-09	3.67014e-09	3572	tags=35%, list=21%, signal=28%	EIF3B/ATRN/TBC1D9B/TAOK2/PES1/FAM168B/ACLY/KDM5C/PTPN11/INCENP/BLTP2/CLPTM1/KDELR1/IPO7/CDK16/PKM/EEF2/AP3D1/FSCN1/STIP1/EIF4G1/LMNB2/SNRNP200/YKT6/DDB1/RPTOR/DHCR7/SSRP1/SLC4A2/SLC25A10/SLC12A4/COPG1/INPPL1/CENPB/POFUT1/NCAPD2/GTF3C1/ALDH4A1/AP1S1/VCP/SMG5/NELFB/PYCR1/IPO4/TRAP1/KIFC1/LONP1/P4HB/ATAD3A/USP5/E2F1/TM9SF4/CCT7/UBE3C/THOP1/GPS1/AGT/SZRD1/PTPA/NOMO1/NOMO2/LRPPRC/YBX1/CLUH/PDIA4/NFE2L…
	MycKO	Rare_Diseases_AutoRIF_ARCHS4_Predictions=Non functioning pancreatic endocrine tumor	Adipose tissue	Rare_Diseases_AutoRIF_ARCHS4_Predictions	K5FvsW5F	Non functioning pancreatic endocrine tumor	189	-0.400084	-2.08336	1.14163e-09	1.66768e-08	7.97377e-09	3909	tags=42%, list=23%, signal=32%	FOXM1/HDGF/FANCI/PLK1/CHAF1A/EIF3B/MYBL2/PES1/ACLY/NT5DC2/KDM5C/SMC4/MCM4/INCENP/CDC20/POLD1/RAD21/PRC1/SPAG5/DEPDC1/KIF4A/EEF2/TBC1D16/AP3D1/MCM7/TROAP/STIP1/CCNB1/HDAC1/KIF11/ZNF282/EIF4G1/KIF14/LMNB2/SNRNP200/NCAPG2/EIF3A/CDCA5/CENPF/TAF15/NCAPH/SSRP1/GTSE1/CCNF/TOMM40/SLC4A2/IQGAP3/TPX2/TCF19/KIF23/POLE/CCNA2/LMNB1/NCAPD2/NCAPG/GTF3C1/CDCA8/RACGAP1/BAZ1B/TOP2A/CEP55/SMG5/CDK2/ASPM/GTF3C4/KIFC…
	MycKO	Rare_Diseases_AutoRIF_ARCHS4_Predictions=Tumor Necrosis Factor Receptor-Associated Periodic syndrome (TRAPS)	Adipose tissue	Rare_Diseases_AutoRIF_ARCHS4_Predictions	K5FvsW5F	Tumor Necrosis Factor Receptor-Associated Periodic syndrome (TRAPS)	180	0.461309	2.1114	2.01329e-09	2.79832e-08	1.33797e-08	4899	tags=48%, list=29%, signal=35%	AOAH/TICAM1/HLA-E/STXBP2/CLEC4E/CD4/SPHK1/CTSS/SLAMF1/C3AR1/LILRB5/LILRB4/LILRB3/LILRA6/LILRA5/SLC2A6/CCRL2/ZC3H12A/CCR1/ISG20/LAPTM5/CD53/TNF/OASL/IRF9/AQP9/GBP2/MPEG1/LCP2/CCL3L3/ACOD1/PIK3AP1/PLEK/IRF7/AMPD3/SLC15A3/RHBDF2/IL27/TNIP1/SLC11A1/PRKCD/SECTM1/TNFRSF1B/SLAMF7/IL1B/NPL/PTPN6/SBNO2/TOM1/IER3/NINJ1/LITAF/NFKBIE/RIN3/CD40/BCL3/C5AR1/FCER1G/CCR5/TNFAIP2/GRN/RNF19B/NCF1/IL17RA/TAP1/MOB3C/…
	MycKO	Rare_Diseases_AutoRIF_ARCHS4_Predictions=Microcystic adnexal carcinoma	Adipose tissue	Rare_Diseases_AutoRIF_ARCHS4_Predictions	K5FvsW5F	Microcystic adnexal carcinoma	193	0.445976	2.06008	2.02291e-09	2.80124e-08	1.33937e-08	3141	tags=36%, list=19%, signal=30%	MAL2/SSH3/BICDL2/CLCA4/PKP3/ELF3/GALNT3/EPCAM/CLDN7/CAPN5/EHF/PRSS8/ITPR3/DSG2/ST14/TJP3/NECTIN4/FAM3D/DSP/ARHGEF16/HR/SPINT1/ISX/LAD1/IRF6/CBLC/GPR87/RAB25/CDH1/ESRP1/CLDN3/AOC1/ESRP2/SCRIB/CDH17/PRR15L/COL17A1/S100A14/GGT6/EPN3/FAM83H/SLC9A2/CLDN4/ARHGEF5/PROM2/ERBB3/NHSL3/SERINC2/PLEKHG6/SFN/MYO5B/TACSTD2/CEP170B/GJB3/SLC26A3/DSC2/PLS1/PERP/PLXNB2/ATP8B1/BAIAP2L1/SERPINB5/TFCP2L1/PTPRF/ENTPD8/…
	MycKO	Rare_Diseases_AutoRIF_ARCHS4_Predictions=Radiation induced meningioma	Adipose tissue	Rare_Diseases_AutoRIF_ARCHS4_Predictions	K5FvsW5F	Radiation induced meningioma	191	-0.388933	-2.0231	3.16522e-09	4.15156e-08	1.98501e-08	4121	tags=38%, list=25%, signal=29%	UPF1/RCC2/RAB35/MAPKAP1/TFDP1/FOXM1/HDGF/APH1A/EIF3B/MYBL2/SF3B3/TAOK2/PES1/KDM5C/MCM4/INCENP/POLD1/BLTP2/IPO7/CDK16/PKM/EEF2/AP3D1/STIP1/EIF4G1/LMNB2/SNRNP200/NCAPG2/YKT6/CDCA5/TSPAN17/TAF15/DDB1/SSRP1/SLC4A2/SLC25A10/IQGAP3/TPX2/NME2/ZMYND19/INPPL1/LMNB1/CENPB/NCAPD2/MYO1C/GTF3C1/RACGAP1/AP1S1/CEP55/VCP/SMG5/RAB1B/NELFB/IPO4/KIFC1/LONP1/TTLL12/ATAD3A/USP5/E2F1/CCT7/PSMD2/UBE3C/SZRD1/KPNB1/TKT/P…
	MycKO	Rare_Diseases_AutoRIF_ARCHS4_Predictions=Supratentorial primitive neuroectodermal tumor	Adipose tissue	Rare_Diseases_AutoRIF_ARCHS4_Predictions	K5FvsW5F	Supratentorial primitive neuroectodermal tumor	189	-0.385967	-2.00985	1.2121e-08	1.40656e-07	6.72527e-08	4148	tags=40%, list=25%, signal=31%	XPO1/UPF1/RCC2/FOXM1/HDGF/PANK3/PLK1/HNRNPA0/MCM3/EIF3B/MYBL2/RCOR2/SF3B3/TAOK2/DDX42/FAM168B/ACLY/KDM5C/SMC4/PTPN11/MCM4/INCENP/POLD1/BLTP2/HNRNPA2B1/PRC1/SPAG5/SMARCC1/IPO7/IPO5/KIF4A/EEF2/MCM7/HNRNPK/FSCN1/KIF11/EIF4G1/LMNB2/PTPRS/SNRNP200/NCAPG2/TBCD/SERBP1/TAF15/CBX2/DDB1/DBN1/SSRP1/LRIG1/CCNF/IQGAP3/TPX2/CCNA2/LMNB1/NCAPD2/MCM5/EPB41L2/GTF3C1/TOP2A/VCP/ZNF664/SMG5/NELFB/ANAPC1/ASPM/KIFC1/KI…
	MycKO	Rare_Diseases_AutoRIF_ARCHS4_Predictions=Thyroid cancer childhood	Adipose tissue	Rare_Diseases_AutoRIF_ARCHS4_Predictions	K5FvsW5F	Thyroid cancer childhood	195	-0.37901	-1.98319	1.53463e-08	1.72704e-07	8.25758e-08	4669	tags=38%, list=28%, signal=28%	MGAT4B/GANAB/RANGAP1/CCAR2/MOGS/TRIP12/DLST/ATXN7L3/MCM3AP/AHCY/SMARCD2/UPF1/RCC2/RAB35/MAPKAP1/TFDP1/FOXM1/HDGF/APH1A/LASP1/NAA50/EIF3B/ABCC1/TAOK2/PES1/KDM5C/MCM4/INCENP/POLD1/BLTP2/SPAG5/IPO7/PKM/EEF2/AP3D1/EIF4G1/LMNB2/SNRNP200/NCAPG2/EIF3A/OGDH/TAF15/DDB1/SSRP1/SLC4A2/TPX2/INPPL1/LMNB1/NCAPD2/GTF3C1/VCP/ISY1-RAB43/SMG5/HSPA9/NELFB/KIFC1/ESRRA/LONP1/P4HB/ATAD3A/USP5/E2F1/SZRD1/KPNB1/MFN2/TKT/…
	MycKO	Rare_Diseases_AutoRIF_ARCHS4_Predictions=Wegener's granulomatosis	Adipose tissue	Rare_Diseases_AutoRIF_ARCHS4_Predictions	K5FvsW5F	Wegener's granulomatosis	183	0.442194	2.03455	1.70961e-08	1.90098e-07	9.08925e-08	5404	tags=51%, list=32%, signal=35%	AOAH/TICAM1/HLA-E/STXBP2/CD4/CTSS/SLAMF1/C3AR1/LILRB4/LILRB3/LILRA6/SLC2A6/CCRL2/ZC3H12A/CCR1/ISG20/LAPTM5/CD53/IRF9/AQP9/GBP2/MPEG1/LCP2/PIK3AP1/PLEK/RUNX3/CYBB/IRF7/AMPD3/SLC15A3/TNIP1/PRKCD/SECTM1/TNFRSF1B/SLAMF7/ADGRE5/SAMSN1/NPL/PTPN6/SBNO2/TOM1/NINJ1/LITAF/NFKBIE/RIN3/CD40/BCL3/C5AR1/FCER1G/CCR5/TNFAIP2/SH3BP1/GRN/RNF19B/NCF1/IL17RA/TAP1/IL4R/MOB3C/MYO9B/CSF2RB/AP5B1/TYMP/HK3/ELL/CYBA/SPI1/…
	MycKO	Rare_Diseases_AutoRIF_ARCHS4_Predictions=Hemangioblastoma	Adipose tissue	Rare_Diseases_AutoRIF_ARCHS4_Predictions	K5FvsW5F	Hemangioblastoma	191	-0.374649	-1.94879	2.14965e-08	2.31429e-07	1.10654e-07	5033	tags=45%, list=30%, signal=32%	PARVA/RRBP1/SNX33/RAD23B/SH3PXD2A/KANK2/ZC3H7B/SDF4/TNKS1BP1/MGAT4B/GANAB/AOX1/MXRA8/TANC1/LAMC1/PTPRM/EFEMP2/ACO1/TSPAN9/ITGB1/HTRA1/COL4A2/FZD4/HSPG2/ECE1/GLUD1/KIF13A/A2M/ATRN/TBC1D9B/TAOK2/FAM168B/MRC2/PTPN11/NID1/SH3D19/CYFIP1/DAB2IP/MAOB/DOCK1/YAP1/AP3D1/PLOD1/APLP2/KDELR2/EIF4G1/KIF1C/CD81/SYDE1/COL18A1/MCAM/SLC4A2/LMNA/ITGB5/MAP4/TM9SF3/MEGF8/SLC12A4/EHD2/MYO1C/EPB41L2/GTF3C1/ALDH4A1/SPAR…
	MycKO	Rare_Diseases_AutoRIF_ARCHS4_Predictions=Calcifying Epithelial Odontogenic Tumor	Adipose tissue	Rare_Diseases_AutoRIF_ARCHS4_Predictions	K5FvsW5F	Calcifying Epithelial Odontogenic Tumor	186	-0.387735	-2.00958	6.89835e-08	6.39213e-07	3.0563e-07	4121	tags=37%, list=25%, signal=28%	UPF1/ITGB1/RCC2/COL4A2/TFDP1/FOXM1/HDGF/APH1A/RARG/LASP1/EIF3B/MYBL2/ABCC1/TAOK2/PES1/COL12A1/ACLY/NT5DC2/KDM5C/SMC4/MRC2/PTPN11/INCENP/BLTP2/PRC1/IPO7/DOCK1/YAP1/PKM/AP3D1/EIF4G1/LMNB2/EIF3A/SYDE1/TAF15/SSRP1/SLC4A2/TM9SF3/TPX2/LMNB1/EHD2/POFUT1/NCAPD2/MYO1C/EPB41L2/GTF3C1/COL5A1/CEP55/VCP/NELFB/CALU/KIFC1/LAMB1/FKBP10/ATAD3A/LOXL2/E2F1/UBE3C/SZRD1/KPNB1/PXDN/EXT2/FKBP9/FSTL1/SERPINH1/YBX1/SLC1A…
	MycKO	Rare_Diseases_AutoRIF_ARCHS4_Predictions=Embryonal carcinoma	Adipose tissue	Rare_Diseases_AutoRIF_ARCHS4_Predictions	K5FvsW5F	Embryonal carcinoma	190	-0.371296	-1.92787	7.67766e-08	6.90804e-07	3.30298e-07	4613	tags=44%, list=28%, signal=32%	GANAB/RANGAP1/CCAR2/RFWD3/MOGS/AHCY/BSG/EIF5A/MMP15/XPO1/UPF1/RCC2/FOXM1/HDGF/APH1A/PLK1/NAA50/MCM3/EIF3B/MYBL2/PES1/NT5DC2/KDM5C/MCM4/INCENP/CDC20/POLD1/HNRNPA2B1/SPAG5/IPO7/SLC39A1/IPO5/EEF2/AP3D1/STIP1/EIF4G1/LMNB2/NCAPG2/EIF3A/SERBP1/CDCA5/ALDH18A1/PAICS/FZD7/CSE1L/DDB1/SSRP1/SLC4A2/IQGAP3/TPX2/CCNA2/LMNB1/NCAPD2/SAE1/MCM5/GTF3C1/VCP/IGF2BP1/SMG5/NELFB/KIFC1/KIF20A/LAPTM4B/HNRNPM/LONP1/ATAD3A…
	MycKO	Rare_Diseases_AutoRIF_ARCHS4_Predictions=Nevoid basal cell carcinoma syndrome	Adipose tissue	Rare_Diseases_AutoRIF_ARCHS4_Predictions	K5FvsW5F	Nevoid basal cell carcinoma syndrome	193	-0.36884	-1.93015	7.74457e-08	6.93474e-07	3.31574e-07	5033	tags=42%, list=30%, signal=30%	PARVA/RRBP1/SNX33/RAD23B/SH3PXD2A/KANK2/ZC3H7B/SDF4/TNKS1BP1/MGAT4B/GANAB/MOGS/TRIP12/TLN1/MXRA8/GBF1/LAMC1/EFEMP2/UPF1/ITGB1/COL4A2/GAS6/ECE1/APH1A/KIF13A/LASP1/POFUT2/CKAP4/TBC1D9B/ABCC1/TAOK2/CD276/COL12A1/KDM5C/MRC2/NID1/CYFIP1/GPC1/BLTP2/RCN3/DOCK1/YAP1/MARVELD1/AP3D1/IGF2R/EIF4G1/PCOLCE/SYDE1/LTBP2/SLC4A2/LMNA/ITGB5/COL6A1/TM9SF3/AMOTL1/SLC12A4/INPPL1/CENPB/EHD2/MYO1C/COL6A2/GTF3C1/COL5A1/C…
	MycKO	Rare_Diseases_AutoRIF_ARCHS4_Predictions=Mycetoma	Adipose tissue	Rare_Diseases_AutoRIF_ARCHS4_Predictions	K5FvsW5F	Mycetoma	182	0.427955	1.96727	8.61617e-08	7.65996e-07	3.6625e-07	5404	tags=49%, list=32%, signal=34%	AOAH/TICAM1/FCGR2B/HLA-E/STXBP2/CLEC4E/CD4/CTSS/C3AR1/LILRB5/LILRB4/LILRB3/LILRA6/SLC2A6/CCRL2/ZC3H12A/CCR1/LAPTM5/CD53/OASL/AQP9/GBP2/MPEG1/LCP2/PIK3AP1/CYBB/AMPD3/SLC15A3/CD14/TNIP1/PRKCD/SECTM1/TNFRSF1B/SLAMF7/NPL/PTPN6/SBNO2/TOM1/NINJ1/C1QC/LITAF/NFKBIE/RIN3/ITGAM/BCL3/C5AR1/FCER1G/CCR5/TNFAIP2/SH3BP1/GRN/RNF19B/NCF1/IL17RA/TAP1/MOB3C/MYO9B/CSF2RB/AP5B1/TYMP/HK3/ELL/CYBA/SPI1/TLR2/SIGLEC1/FER…
	MycKO	Rare_Diseases_AutoRIF_ARCHS4_Predictions=Secretory breast carcinoma	Adipose tissue	Rare_Diseases_AutoRIF_ARCHS4_Predictions	K5FvsW5F	Secretory breast carcinoma	193	0.420237	1.94119	9.39365e-08	8.29179e-07	3.9646e-07	3076	tags=32%, list=18%, signal=27%	SSH3/LLGL2/BICDL2/CLCA4/PKP3/ELF3/ITGB6/GALNT3/EPCAM/CLDN7/EHF/PRSS8/ITPR3/DSG2/ST14/TJP3/FAM3D/DSP/ARHGEF16/SPINT1/LAD1/IRF6/CBLC/RAB25/CDH1/ESRP1/CLDN3/ESRP2/SCRIB/GRHL2/PRR15L/COL17A1/S100A14/CWH43/EPN3/FAM83H/NCOR2/SLC9A2/CLDN4/ARHGEF5/PROM2/ERBB3/NHSL3/SERINC2/SFN/MYO5B/TACSTD2/BCL9L/CEP170B/GJB3/SRRM2/DSC2/MARK2/PERP/PLXNB2/ATP8B1/BAIAP2L1/SERPINB5/PTPRF/SLC9A3/SCNN1A/TMEM54
	MycKO	Rare_Diseases_AutoRIF_ARCHS4_Predictions=Urachal adenocarcinoma	Adipose tissue	Rare_Diseases_AutoRIF_ARCHS4_Predictions	K5FvsW5F	Urachal adenocarcinoma	178	0.428204	1.96445	1.21984e-07	1.04751e-06	5.0085e-07	5570	tags=57%, list=33%, signal=39%	MYO1A/SLC44A4/MUC17/CLCA4/PKP3/ELF3/GALNT3/EPCAM/CLDN7/CAPN5/PRSS8/EPB41L4B/ITPR3/DSG2/ST14/TJP3/FAM3D/ARHGEF16/SPINT1/ISX/LAD1/SOWAHB/RNF128/CBLC/ATP1A1/RAB25/CDH1/CDX2/DMBT1/AOC1/GUCA2A/CDH17/PRR15L/CES2/PRAP1/SLC9A2/CLDN4/ARHGEF5/CMTM4/MYO7B/ERBB3/CYP4F12/NHSL3/CLDN23/SERINC2/PLEKHG6/CDHR2/MYO5B/GOLM1/TJP2/CEP170B/SLC26A3/PLS1/TSPAN1/HKDC1/ATP8B1/SLC39A5/BAIAP2L1/TRIM31/ENTPD8/SLC9A3/TMEM54/US…
	MycKO	Rare_Diseases_AutoRIF_ARCHS4_Predictions=Hepatocellular carcinoma (fibrolamellar variant)	Adipose tissue	Rare_Diseases_AutoRIF_ARCHS4_Predictions	K5FvsW5F	Hepatocellular carcinoma (fibrolamellar variant)	194	-0.368173	-1.92644	1.23333e-07	1.05186e-06	5.02932e-07	4121	tags=38%, list=25%, signal=29%	UPF1/RCC2/RAB35/FOXM1/HDGF/GLUD1/APH1A/LASP1/RPN1/EIF3B/ATRN/MYBL2/ABCC1/TAOK2/PES1/ACLY/KDM5C/SEPHS2/INCENP/CYFIP1/BLTP2/KDELR1/SLC39A1/PKM/EEF2/AP3D1/STIP1/EIF4G1/LMNB2/CCDC47/SNRNP200/PPIF/RPN2/ALDH18A1/TAF15/TMED9/DDB1/DHCR7/SSRP1/SLC4A2/TM9SF3/RAB5C/INPPL1/LMNB1/CENPB/NCAPD2/GTF3C1/CORO1B/VCP/GPR107/ISY1-RAB43/SMG5/RAB1B/NELFB/IPO4/SPR/KIFC1/LONP1/P4HB/USP5/E2F1/TM9SF4/SZRD1/TKT/PTPA/NOMO1/N…
	MycKO	Rare_Diseases_AutoRIF_ARCHS4_Predictions=Malignant Teratocarcinosarcoma	Adipose tissue	Rare_Diseases_AutoRIF_ARCHS4_Predictions	K5FvsW5F	Malignant Teratocarcinosarcoma	189	-0.364478	-1.89795	2.28821e-07	1.77206e-06	8.47283e-07	4348	tags=40%, list=26%, signal=30%	MXRA8/LAMC1/ADAMTS2/EFEMP2/ITGB1/HTRA1/MYL6/COL4A2/ARSJ/GAS6/ECE1/NFIX/LOXL1/AQP1/CSRP1/CKAP4/TNC/ITM2C/SLC39A13/MRC2/GPC1/PCDHGA12/CALD1/ZBTB47/RCN3/FIBIN/LGALS1/BACE1/PCDHGC3/PLOD1/CERCAM/CDH11/ANXA5/CD81/PCOLCE/SYDE1/LTBP2/SCARB2/OLFML2B/CTIF/PALLD/LMNA/COL6A1/MAP4/VEGFC/ADD1/CYB5R3/EHD2/CCDC80/COL6A2/ADCYAP1R1/SPARC/COL5A1/COL16A1/LAMA4/CAV1/COL6A3/ANXA6/COL1A2/COL1A1/FBN1/CALU/B3GNT9/FKBP10/…
	MycKO	Rare_Diseases_AutoRIF_ARCHS4_Predictions=Laryngeal papillomatosis	Adipose tissue	Rare_Diseases_AutoRIF_ARCHS4_Predictions	K5FvsW5F	Laryngeal papillomatosis	181	0.426904	1.95928	2.29847e-07	1.77631e-06	8.49315e-07	5404	tags=51%, list=32%, signal=35%	AOAH/TICAM1/FCGR2B/HLA-E/TREM1/STXBP2/CLEC4E/CTSS/SLAMF1/C3AR1/LILRB4/LILRB3/LILRA6/SLC2A6/CTSH/CCRL2/ZC3H12A/CCR1/LAPTM5/CD53/OASL/AQP9/GBP2/CD86/MPEG1/LCP2/PIK3AP1/PLEK/CYBB/AMPD3/SLC15A3/PTPRJ/TNIP1/PRKCD/SECTM1/TNFRSF1B/SLAMF7/OGFRL1/NPL/PTPN6/SBNO2/TOM1/NINJ1/LITAF/NFKBIE/ITGAM/CD40/BCL3/C5AR1/FCER1G/CCR5/TNFAIP2/GRN/RNF19B/NCF1/IL17RA/TAP1/MOB3C/PTPN1/MYO9B/CSF2RB/AP5B1/TYMP/ELL/IRAK2/SPI1/…
	MycKO	Rare_Diseases_AutoRIF_ARCHS4_Predictions=Littoral cell angioma of the spleen	Adipose tissue	Rare_Diseases_AutoRIF_ARCHS4_Predictions	K5FvsW5F	Littoral cell angioma of the spleen	182	0.418997	1.92609	2.3927e-07	1.83391e-06	8.76858e-07	5379	tags=51%, list=32%, signal=35%	TICAM1/MS4A4A/VSIG4/CD4/SPHK1/CD84/C3AR1/LILRB5/LILRB4/SLC2A6/TRPM2/LGMN/CCRL2/ZC3H12A/CCR1/LAPTM5/RNASE1/LAIR1/CD86/PLA2G7/CCL3L3/ACOD1/PIK3AP1/PKD2L1/PLEKHM2/CYBB/GNA15/MS4A7/RAB20/TMEM51/AMPD3/SLC15A3/CD14/IL27/TNIP1/TNFRSF1B/SLAMF7/IL1B/CLCN7/HEXB/HMOX1/ABHD12/TRIP10/NPL/SBNO2/TOM1/IER3/NINJ1/GLA/NPC2/C1QC/NFKBIE/ADAP2/CD40/BCL3/C5AR1/FCER1G/TFEC/CCR5/TNFAIP2/TPRA1/GRN/RNF19B/PLD3/PTPN1/MYO9B…
	MycKO	Rare_Diseases_AutoRIF_ARCHS4_Predictions=Acute monoblastic leukemia	Adipose tissue	Rare_Diseases_AutoRIF_ARCHS4_Predictions	K5FvsW5F	Acute monoblastic leukemia	183	0.422913	1.94584	2.7898e-07	2.09095e-06	9.99755e-07	5636	tags=49%, list=34%, signal=33%	AOAH/TICAM1/HLA-E/STXBP2/CD4/CTSS/C3AR1/LILRB4/LILRB3/LILRA6/CCRL2/ZC3H12A/CCR1/LAPTM5/CD53/AQP9/GBP2/MPEG1/LCP2/PIK3AP1/PLEK/CYBB/AMPD3/SLC15A3/TNIP1/PRKCD/TNFRSF1B/IRAK3/SLAMF7/ADGRE5/NPL/PTPN6/SBNO2/TOM1/NINJ1/LITAF/NFKBIE/RIN3/ITGAM/CD40/BCL3/C5AR1/FCER1G/TFEC/CCR5/TNFAIP2/SH3BP1/GRN/RNF19B/NCF1/IL17RA/TAP1/MOB3C/MYO9B/CSF2RB/AP5B1/TYMP/HK3/ELL/CYBA/SPI1/TLR2/SIGLEC1/FERMT3/TYROBP/GPSM3/VAV1/…
	MycKO	Rare_Diseases_AutoRIF_ARCHS4_Predictions=BANF acoustic neurinoma	Adipose tissue	Rare_Diseases_AutoRIF_ARCHS4_Predictions	K5FvsW5F	BANF acoustic neurinoma	195	-0.358447	-1.87559	2.8262e-07	2.10552e-06	1.00672e-06	4121	tags=39%, list=25%, signal=30%	GANAB/RANGAP1/CCAR2/MOGS/ATXN7L3/AHCY/GBF1/UPF1/RCC2/RAB35/MAPKAP1/FOXM1/HDGF/LASP1/EIF3B/MYBL2/TBC1D9B/SF3B3/TAOK2/PES1/DDX42/FAM168B/TNPO2/ACLY/KDM5C/PTPN11/MCM4/INCENP/BLTP2/CLPTM1/PRC1/SPAG5/IPO7/CDK16/PKM/EEF2/AP3D1/FSCN1/STIP1/EIF4G1/LMNB2/SNRNP200/NCAPG2/YKT6/TAF15/DDB1/SSRP1/SLC4A2/TPX2/INPPL1/LMNB1/CENPB/NCAPD2/MYO1C/GTF3C1/RACGAP1/VCP/GPR107/SMG5/NELFB/KIFC1/LONP1/ATAD3A/USP5/E2F1/PSMD2…
	MycKO	Rare_Diseases_AutoRIF_ARCHS4_Predictions=Classic Kaposi sarcoma	Adipose tissue	Rare_Diseases_AutoRIF_ARCHS4_Predictions	K5FvsW5F	Classic Kaposi sarcoma	183	0.413788	1.90386	6.88876e-07	4.53368e-06	2.16771e-06	5404	tags=50%, list=32%, signal=34%	AOAH/TICAM1/HLA-E/STXBP2/CD4/SPHK1/CTSS/C3AR1/LILRB4/LILRB3/LILRA6/SLC2A6/CTSH/CCRL2/ZC3H12A/CCR1/LAPTM5/CD53/TNF/OASL/AQP9/GBP2/CD86/MPEG1/LCP2/PIK3AP1/CYBB/IRF7/AMPD3/SLC15A3/CD14/TNIP1/PRKCD/SECTM1/TNFRSF1B/SLAMF7/NPL/PTPN6/SBNO2/TOM1/IER3/NINJ1/C1QC/LITAF/NFKBIE/RIN3/CD40/BCL3/C5AR1/FCER1G/CCR5/TNFAIP2/SH3BP1/GRN/RNF19B/NCF1/TAP1/IL4R/MOB3C/PTPN1/MYO9B/CSF2RB/AP5B1/TYMP/ELL/CYBA/IRAK2/SPI1/TL…
	MycKO	Rare_Diseases_AutoRIF_ARCHS4_Predictions=Paragangliomas 4	Adipose tissue	Rare_Diseases_AutoRIF_ARCHS4_Predictions	K5FvsW5F	Paragangliomas 4	195	-0.3526	-1.845	6.97864e-07	4.58473e-06	2.19212e-06	4613	tags=37%, list=28%, signal=27%	GANAB/CCAR2/MOGS/TMEM259/MRPL4/ADAM15/PRCC/AHCY/EIF5A/SMARCD2/CCDC71/UPF1/RPUSD1/RAB35/HDGF/CDC37/APH1A/EIF3B/TBC1D9B/TAOK2/PES1/INCENP/PPAN/POLD1/CLPTM1/POLRMT/PTGES2/OAZ1/EEF2/HDAC1/EIF4G1/CYC1/PPIF/OGDH/MDH2/ZNF865/TMED9/RPTOR/TOMM40/SLC4A2/SLC25A10/RAB5C/ANXA11/INPPL1/CENPB/BCAP31/SKIC2/AK2/SMG5/RAB1B/NELFB/PYCR1/TRAP1/SPR/PRKACA/ESRRA/NDUFV1/LONP1/MRPL37/ATAD3A/SZRD1/ISOC2/SLC38A10/MFN2/TKT/…
	MycKO	Rare_Diseases_AutoRIF_ARCHS4_Predictions=Adenosarcoma of the uterus	Adipose tissue	Rare_Diseases_AutoRIF_ARCHS4_Predictions	K5FvsW5F	Adenosarcoma of the uterus	191	-0.345941	-1.79946	8.64069e-07	5.51152e-06	2.63525e-06	3572	tags=30%, list=21%, signal=24%	EIF3B/MYBL2/SF3B3/DDX42/ACLY/KDM5C/SMC4/PTPN11/MCM4/INCENP/BLTP2/RAD21/HNRNPA2B1/PRC1/SPAG5/SMARCC1/IPO7/DOCK1/IPO5/STRN/DEPDC1/KIF4A/FUBP1/KIF11/EIF4G1/LMNB2/SNRNP200/NCAPG2/EIF3A/ECT2/POLQ/SERBP1/CSE1L/UTP20/SSRP1/CDC6/IQGAP3/TPX2/AMOTL1/KIF23/POLE/LMNB1/NCAPD2/GTF3C1/BAZ1B/TOP2A/ANAPC1/ASPM/GTF3C4/KIFC1/KIF20A/ACACA/KPNB1/G3BP1/SMC1A/CAPRIN1/NDC1/ANLN
	MycKO	Rare_Diseases_AutoRIF_ARCHS4_Predictions=Granuloma annulare	Adipose tissue	Rare_Diseases_AutoRIF_ARCHS4_Predictions	K5FvsW5F	Granuloma annulare	185	0.409577	1.88246	1.43468e-06	8.4963e-06	4.06238e-06	5260	tags=47%, list=31%, signal=33%	AOAH/TICAM1/FCGR2B/HLA-E/STXBP2/CD4/CTSS/C3AR1/LILRB5/LILRB4/LILRB3/LILRA6/CTSH/LGMN/CCRL2/ZC3H12A/CCR1/LAPTM5/CD53/AQP9/GBP2/KCNQ1/PIK3AP1/PLEKHM2/IRF7/AMPD3/SLC15A3/CD14/TNIP1/FURIN/PRKCD/SECTM1/TNFRSF1B/SLAMF7/NPL/PTPN6/SBNO2/TOM1/NINJ1/C1QC/LITAF/NFKBIE/RIN3/ITGAM/CD40/BCL3/C5AR1/FCER1G/CCR5/TNFAIP2/SH3BP1/GRN/RNF19B/NCF1/TAP1/IL4R/MOB3C/MYO9B/CSF2RB/AP5B1/TYMP/HK3/ELL/CYBA/SPI1/TLR2/SIGLEC1/…
	MycKO	Rare_Diseases_AutoRIF_ARCHS4_Predictions=Hyperparathyroidism-jaw tumor syndrome	Adipose tissue	Rare_Diseases_AutoRIF_ARCHS4_Predictions	K5FvsW5F	Hyperparathyroidism-jaw tumor syndrome	193	-0.345209	-1.80649	1.45179e-06	8.58398e-06	4.1043e-06	3572	tags=32%, list=21%, signal=25%	EIF3B/ATRN/TBC1D9B/TAOK2/PES1/FAM168B/KDM5C/PTPN11/INCENP/BLTP2/CLPTM1/IPO7/SNX12/CDK16/STEAP3/PKM/EEF2/AP3D1/EIF4G1/LMNB2/KIF1C/CD81/YKT6/OGDH/TAF15/DDB1/SSRP1/SLC4A2/SLC25A10/RAB5C/COPG1/INPPL1/LMNB1/CENPB/MYO1C/GTF3C1/AP1S1/VCP/GPR107/ZNF664/SMG5/NELFB/KIFC1/PRKACA/ESRRA/LONP1/P4HB/ATAD3A/USP5/E2F1/UBE3C/SZRD1/ISOC2/MFN2/PTPA/NOMO1/NOMO2/YBX1/CLUH/NFE2L1/ZNF768
	MycKO	Rare_Diseases_AutoRIF_ARCHS4_Predictions=Primary malignant melanoma of the conjunctiva	Adipose tissue	Rare_Diseases_AutoRIF_ARCHS4_Predictions	K5FvsW5F	Primary malignant melanoma of the conjunctiva	187	-0.353343	-1.83359	1.50364e-06	8.82224e-06	4.21822e-06	4593	tags=40%, list=27%, signal=29%	CCAR2/KIF5B/RFWD3/TRIP12/MCM3AP/LHFPL2/MSC/NCKAP1/XPO1/CEP192/MAPKAP1/PANK3/FANCI/NAA50/EIF3B/ATRN/SF3B3/TAOK2/GPR143/TMEM245/DDX42/CD276/SMC4/PTPN11/INCENP/CYFIP1/BLTP2/PRC1/SPAG5/IPO7/SACS/CABLES1/IPO5/TBC1D16/FSCN1/KIF11/ANXA5/EIF4G1/UBA2/LMNB2/SNRNP200/SLC45A2/DDB1/RPTOR/CCNF/IQGAP3/TM9SF3/TPX2/AMOTL1/DCT/POLE/MTMR2/LMNB1/NCAPD2/NCAPG/GTF3C1/RACGAP1/VCP/PLOD3/HSPA9/FARP2/ANAPC1/CDK2/ASPM/KIFC…
	MycKO	Rare_Diseases_AutoRIF_ARCHS4_Predictions=Oropharyngeal cancer childhood	Adipose tissue	Rare_Diseases_AutoRIF_ARCHS4_Predictions	K5FvsW5F	Oropharyngeal cancer childhood	183	0.40609	1.86844	1.7924e-06	1.01779e-05	4.8664e-06	5742	tags=51%, list=34%, signal=34%	AOAH/TREM1/CLEC4E/CTSS/CLEC7A/C3AR1/LILRB4/LILRB3/LILRA6/NLRP3/CCRL2/ZC3H12A/CCR1/LAPTM5/TNF/AQP9/GBP2/MPEG1/LCP2/OSM/SAMHD1/FPR2/ACOD1/PIK3AP1/PLEK/CYBB/MS4A7/AMPD3/SLC15A3/CD14/PTPRJ/IL27/TNIP1/SLC11A1/PRKCD/TNFRSF1B/SLAMF7/IL1B/OGFRL1/NPL/SBNO2/TOM1/IER3/NINJ1/C1QC/LITAF/BACH1/SLC6A6/ITGAM/BCL3/C5AR1/CCR5/TNFAIP2/GRN/RNF19B/IL17RA/PTPN1/MYO9B/CSF2RB/AP5B1/TYMP/HK3/ELL/SPI1/TLR2/KDM6B/SIGLEC1/N…
	MycKO	Rare_Diseases_AutoRIF_ARCHS4_Predictions=Sacrococcygeal Teratoma	Adipose tissue	Rare_Diseases_AutoRIF_ARCHS4_Predictions	K5FvsW5F	Sacrococcygeal Teratoma	189	-0.345369	-1.79845	2.13072e-06	1.17237e-05	5.60551e-06	4613	tags=40%, list=28%, signal=29%	GANAB/RANGAP1/CCAR2/MOGS/RRP9/LIG1/PRCC/AHCY/BSG/EIF5A/UPF1/RCC2/SRF/FOXM1/HDGF/PLK1/MBD3/CHAF1A/MCM3/DDX11/EIF3B/BTBD2/MYBL2/PES1/NT5DC2/MEN1/KDM5C/MCM4/INCENP/POLD1/CLPTM1/KDELR1/POLRMT/EEF2/AP3D1/MCM7/FSCN1/PRMT1/EIF4G1/LMNB2/NCAPG2/TBCD/CDCA5/ZNF865/TAF15/SSRP1/TOMM40/SLC4A2/SLC25A10/LMNB1/NCAPD2/MCM5/TAF6/SMG5/NELFB/PHGDH/PYCR1/KIFC1/HNRNPM/LONP1/TTLL12/ATAD3A/USP5/E2F1/THOP1/GPS1/SZRD1/ISOC…
	MycKO	Rare_Diseases_AutoRIF_ARCHS4_Predictions=Ovarian cancer	Adipose tissue	Rare_Diseases_AutoRIF_ARCHS4_Predictions	K5FvsW5F	Ovarian cancer	190	-0.343069	-1.78131	2.34594e-06	1.27758e-05	6.10855e-06	4660	tags=41%, list=28%, signal=30%	MASTL/GANAB/CCAR2/RFWD3/MOGS/MCM3AP/AHCY/SMARCD2/BUB1/XPO1/UPF1/RCC2/RAB35/FOXM1/HDGF/FANCI/NAA50/MCM3/DDX11/EIF3B/MYBL2/ABCC1/SF3B3/PES1/DDX42/KDM5C/SMC4/MCM4/INCENP/POLD1/BLTP2/HNRNPA2B1/PRC1/SPAG5/IPO7/PLK4/EEF2/MCM7/KIF11/EIF4G1/LMNB2/SNRNP200/NCAPG2/EIF3A/SERBP1/CDCA5/TAF15/PAICS/CSE1L/RPTOR/SSRP1/CDC6/CCNF/MKI67/TPX2/KIF22/KIF23/POLE/CCNA2/LMNB1/NCAPD2/MCM5/NCAPG/GTF3C1/TOP2A/SMG5/ANAPC1/AS…
	MycKO	Rare_Diseases_AutoRIF_ARCHS4_Predictions=Retinoblastoma	Adipose tissue	Rare_Diseases_AutoRIF_ARCHS4_Predictions	K5FvsW5F	Retinoblastoma	190	-0.34286	-1.78022	2.43203e-06	1.30915e-05	6.2595e-06	4613	tags=40%, list=28%, signal=29%	GANAB/CCAR2/RFWD3/TRIP12/TACC3/MCM3AP/SMARCD2/XPO1/UPF1/RCC2/RAB35/TFDP1/FOXM1/HDGF/FANCI/APH1A/MCM3/DDX11/EIF3B/MYBL2/SF3B3/PES1/KDM5C/SMC4/MCM4/INCENP/CDC20/POLD1/BLTP2/PRC1/SPAG5/IPO7/PKM/KIF4A/EEF2/MCM7/KIF11/EIF4G1/LMNB2/SNRNP200/NCAPG2/CDCA5/TAF15/NCAPH/DDB1/SSRP1/CCNF/SLC4A2/IQGAP3/MKI67/TPX2/TCF19/POLE/CCNA2/LMNB1/NCAPD2/MCM5/NCAPG/GTF3C1/RACGAP1/TOP2A/CEP55/SMG5/ANAPC1/ASPM/KIFC1/KIF20A/…
	MycKO	Rare_Diseases_AutoRIF_ARCHS4_Predictions=Subcutaneous panniculitis-like T-cell lymphoma	Adipose tissue	Rare_Diseases_AutoRIF_ARCHS4_Predictions	K5FvsW5F	Subcutaneous panniculitis-like T-cell lymphoma	183	0.401361	1.84668	2.91221e-06	1.54971e-05	7.40972e-06	5388	tags=51%, list=32%, signal=35%	TICAM1/CD3E/VSIG4/CD4/SPHK1/CD84/SLAMF1/C3AR1/LILRB5/LILRB4/SLC2A6/LGMN/CCRL2/ZC3H12A/CCR1/ISG20/LAPTM5/CD53/TNF/OASL/GBP2/CD86/LCP2/CCL3/CCL3L1/CCL3L3/ACOD1/RSAD2/PIK3AP1/RUNX3/IRF7/IFIT3/CD80/AMPD3/SLC15A3/CD14/IL27/TNIP1/APOL3/TNFRSF1B/SLAMF7/IL1B/SAMSN1/NPL/SBNO2/TOM1/IER3/NINJ1/C1QC/LITAF/NFKBIE/PML/CD40/BATF/BCL3/FCER1G/CCR5/TNFAIP2/GRN/RNF19B/ARID5A/TAP1/IL2RG/MOB3C/PTPN1/MYO9B/TYMP/CD83/C…
	MycKO	Rare_Diseases_AutoRIF_ARCHS4_Predictions=Cystosarcoma phyllodes	Adipose tissue	Rare_Diseases_AutoRIF_ARCHS4_Predictions	K5FvsW5F	Cystosarcoma phyllodes	192	-0.3436	-1.7942	3.13213e-06	1.65024e-05	7.89038e-06	4994	tags=42%, list=30%, signal=30%	RRBP1/SNX33/RAD23B/SH3PXD2A/ZC3H7B/SDF4/TNKS1BP1/MGAT4B/GANAB/MOGS/TLN1/DLST/ATXN7L3/ADAM15/MXRA8/GBF1/LAMC1/EFEMP2/UPF1/ITGB1/RAB35/APH1A/RARG/LASP1/POFUT2/EIF3B/TBC1D9B/ABCC1/TAOK2/MGAT1/KDM5C/MRC2/NID1/CYFIP1/BLTP2/CLPTM1/CAPN2/PKM/AP3D1/PLOD1/EIF4G1/LMNB2/KIF1C/CD81/SYDE1/YKT6/SLC4A2/LMNA/ITGB5/SLC12A4/RAB5C/COPG1/INPPL1/CENPB/EHD2/MYO1C/GTF3C1/MAN1B1/COL5A1/COL16A1/GPR107/PLOD3/ISY1-RAB43/SM…
	MycKO	Rare_Diseases_AutoRIF_ARCHS4_Predictions=Follicular dendritic cell tumor	Adipose tissue	Rare_Diseases_AutoRIF_ARCHS4_Predictions	K5FvsW5F	Follicular dendritic cell tumor	183	0.398415	1.83312	4.12022e-06	2.09384e-05	1.00114e-05	5404	tags=45%, list=32%, signal=31%	AOAH/TICAM1/HLA-E/STXBP2/CD4/CTSS/SLAMF1/LILRB4/LILRB3/SLC2A6/CTSH/ZC3H12A/CCR1/ISG20/LAPTM5/CD53/TNF/IRF9/GBP2/LCP2/PIK3AP1/RUNX3/IRF7/AMPD3/SLC15A3/TNIP1/PRKCD/APOL3/TNFRSF1B/SLAMF7/PTPN6/SBNO2/NINJ1/LITAF/NFKBIE/PML/RIN3/CD40/DENND1C/BCL3/CCR5/TNFAIP2/SH3BP1/CD37/GRN/RNF19B/NCF1/ARID5A/TAP1/IL4R/MOB3C/PTPN1/MYO9B/RASAL3/TYMP/ELL/CYBA/SPI1/TLR2/SIGLEC1/FERMT3/GPSM3/VAV1/PLAUR/SUSD6/RPS6KA1/SIGL…
	MycKO	Rare_Diseases_AutoRIF_ARCHS4_Predictions=Human T-cell leukemia virus type 3	Adipose tissue	Rare_Diseases_AutoRIF_ARCHS4_Predictions	K5FvsW5F	Human T-cell leukemia virus type 3	187	0.398062	1.83559	4.20747e-06	2.13236e-05	1.01956e-05	5636	tags=47%, list=34%, signal=32%	AOAH/TICAM1/HLA-E/STXBP2/CD4/SLAMF1/LILRB4/LILRB3/ZC3H12A/ISG20/LAPTM5/CD53/TNF/OASL/IRF9/GBP2/LCP2/PIK3AP1/RUNX3/IRF7/AMPD3/SLC15A3/TNIP1/PRKCD/APOL3/JUNB/TNFRSF1B/SLAMF7/ADGRE5/SAMSN1/CRTC2/PTPN6/SBNO2/NINJ1/FBRS/LITAF/NFKBIE/RIN3/CD40/BATF/DENND1C/BCL3/CCR5/TNFAIP2/SH3BP1/RNF19B/NCF1/ARID5A/TAP1/IL4R/MOB3C/PTPN1/MYO9B/AP5B1/RASAL3/TYMP/ELL/CYBA/SPI1/TLR2/KDM6B/UBALD2/SIGLEC1/N4BP1/GADD45B/FERM…
	MycKO	Rare_Diseases_AutoRIF_ARCHS4_Predictions=Medulloblastoma	Adipose tissue	Rare_Diseases_AutoRIF_ARCHS4_Predictions	K5FvsW5F	Medulloblastoma	192	-0.338551	-1.76783	5.01049e-06	2.47534e-05	1.18355e-05	4121	tags=38%, list=25%, signal=29%	GANAB/RANGAP1/CCAR2/MOGS/TRIP12/TLN1/LAMC1/UPF1/ITGB1/RCC2/RAB35/FOXM1/HDGF/APH1A/LASP1/POFUT2/CKAP4/EIF3B/ATRN/ABCC1/TAOK2/PES1/FAM168B/KDM5C/MRC2/PTPN11/NID1/INCENP/BLTP2/IPO7/IPO5/PKM/EEF2/AP3D1/FSCN1/EIF4G1/LMNB2/SNRNP200/SYDE1/YKT6/DDB1/SSRP1/SLC4A2/ITGB5/TPX2/SLC12A4/INPPL1/LMNB1/CENPB/POFUT1/NCAPD2/MYO1C/EPB41L2/GTF3C1/VCP/GPR107/ISY1-RAB43/SMG5/KIFC1/LAMB1/FKBP10/P4HB/USP5/TM9SF4/SZRD1/KP…
	MycKO	Rare_Diseases_AutoRIF_ARCHS4_Predictions=Paragangliomas 1	Adipose tissue	Rare_Diseases_AutoRIF_ARCHS4_Predictions	K5FvsW5F	Paragangliomas 1	194	-0.33199	-1.73712	7.86926e-06	3.64589e-05	1.74323e-05	3610	tags=30%, list=22%, signal=24%	HDGF/GLUD1/APH1A/HSD17B6/EIF3B/ATRN/TBC1D9B/TAOK2/PES1/KDM5C/INCENP/BLTP2/CLPTM1/PRODH2/EEF2/AP3D1/EIF4G1/LMNB2/KIF1C/PPIF/DDB1/RPTOR/SLC4A2/SLC25A10/ORM1/ORM2/HPR/SLC12A4/RAB5C/INPPL1/CENPB/GTF3C1/SHMT1/ALDH4A1/C8A/TF/C8B/SMG5/NELFB/LONP1/P4HB/ATAD3A/USP5/E2F1/TM9SF4/ACADVL/AGT/SZRD1/ISOC2/SLC38A10/MFN2/PTPA/NOMO1/NOMO2/CLUH/PDIA4/NFE2L1/PC/ZNF768
	MycKO	Rare_Diseases_AutoRIF_ARCHS4_Predictions=Langerhans cell sarcoma	Adipose tissue	Rare_Diseases_AutoRIF_ARCHS4_Predictions	K5FvsW5F	Langerhans cell sarcoma	186	0.390651	1.8024	8.34993e-06	3.83048e-05	1.83149e-05	5404	tags=47%, list=32%, signal=32%	TICAM1/VSIG4/STXBP2/CD4/SPHK1/C3AR1/LILRB5/LILRB4/LILRB3/SLC2A6/CTSH/LGMN/CCRL2/ZC3H12A/CCR1/LAPTM5/RNASE1/TNF/GBP2/PIK3AP1/PLEKHM2/RAB20/AMPD3/SLC15A3/CD14/IL27/TNIP1/FURIN/PRKCD/TNFRSF1B/SLAMF7/CLCN7/NPL/SBNO2/TOM1/IER3/NINJ1/FBRS/C1QC/LITAF/NFKBIE/RIN3/CD40/BCL3/C5AR1/FCER1G/CCR5/TNFAIP2/SH3BP1/GRN/RNF19B/TAP1/MOB3C/PTPN1/MYO9B/AP5B1/TYMP/ELL/CYBA/SPI1/TLR2/SIGLEC1/CAPG/FERMT3/TYROBP/TSPAN33/C…
	MycKO	Rare_Diseases_AutoRIF_ARCHS4_Predictions=Orbital lymphangioma	Adipose tissue	Rare_Diseases_AutoRIF_ARCHS4_Predictions	K5FvsW5F	Orbital lymphangioma	188	-0.337023	-1.74711	1.03287e-05	4.59121e-05	2.19522e-05	4283	tags=39%, list=26%, signal=29%	LAMC1/SLC43A1/POLA1/NCKAP1/XPO1/RCC2/CEP192/PHKA2/ACSS3/UNG/FANCI/A2M/SERPINF1/NAA50/MCM3/DDX11/EIF3B/ATRN/ABCC1/DDX42/MCM4/NID1/VTN/INCENP/DLC1/POLD1/SPAG5/DOCK1/MOV10/IPO5/RARRES2/MCM7/EIF4G1/LMNB2/STT3B/SNRNP200/NCAPG2/TBCD/COL18A1/ALDH18A1/CSE1L/CBX2/DDB1/KNTC1/SLC12A4/PRSS57/NCAPD2/EPB41L2/GTF3C1/ALDH4A1/VCP/TF/SMG5/HSPA9/ANAPC1/C2/CDK2/CDCA7/MSH2/LAMB1/LAPTM4B/FKBP10/CDCA7L/FRAS1/AGT/G3BP1/…
	MycKO	Rare_Diseases_AutoRIF_ARCHS4_Predictions=Recurrent respiratory papillomatosis	Adipose tissue	Rare_Diseases_AutoRIF_ARCHS4_Predictions	K5FvsW5F	Recurrent respiratory papillomatosis	180	0.393314	1.80019	1.21053e-05	5.25552e-05	2.51285e-05	5388	tags=47%, list=32%, signal=32%	TICAM1/HLA-E/STXBP2/CD4/CTSS/SLAMF1/C3AR1/LILRB4/LILRB3/SLC2A6/CTSH/CCRL2/ZC3H12A/CCR1/ISG20/LAPTM5/CD53/OASL/IRF9/GBP2/LCP2/PIK3AP1/PLEK/RUNX3/IRF7/IFIT3/CD80/AMPD3/SLC15A3/TNIP1/FURIN/PRKCD/SECTM1/APOL3/TNFRSF1B/SLAMF7/NPL/PTPN6/SBNO2/NINJ1/LITAF/NFKBIE/PML/CD40/BCL3/FCER1G/CCR5/TNFAIP2/SH3BP1/GRN/RNF19B/NCF1/TAP1/IL4R/MOB3C/PTPN1/MYO9B/AP5B1/TYMP/ELL/CYBA/IRAK2/SPI1/SIGLEC1/FERMT3/TSPAN33/GPSM…
	MycKO	Rare_Diseases_AutoRIF_ARCHS4_Predictions=Capillary hemangioblastoma	Adipose tissue	Rare_Diseases_AutoRIF_ARCHS4_Predictions	K5FvsW5F	Capillary hemangioblastoma	189	-0.328397	-1.71007	1.37204e-05	5.87452e-05	2.80882e-05	4289	tags=35%, list=26%, signal=26%	TANC1/LAMC1/PTPRM/EFEMP2/ACO1/TSPAN9/COL4A2/FZD4/HSPG2/GLUD1/KIF13A/A2M/HSD17B6/ATRN/TBC1D9B/TAOK2/FAM168B/MRC2/NID1/VTN/CYFIP1/DAB2IP/SLC2A2/MAOB/DOCK1/RARRES2/PLOD1/APLP2/EIF4G1/KIF1C/CD81/COL18A1/MCAM/RHOB/SLC4A2/ITGB5/MAP4/TM9SF3/MEGF8/ORM1/ORM2/SLC12A4/EHD2/MYO1C/EPB41L2/GTF3C1/ALDH4A1/C8A/LAMA4/GPR107/C8B/SEC16B/LAMB1/FKBP10/BOK/P4HB/AGT/ACSM5/CRTAP/MFN2/FKBP9/SERPINH1/NOMO1/NOMO2/NFE2L1/PC
	MycKO	Rare_Diseases_AutoRIF_ARCHS4_Predictions=Familial adenomatous polyposis	Adipose tissue	Rare_Diseases_AutoRIF_ARCHS4_Predictions	K5FvsW5F	Familial adenomatous polyposis	191	-0.321227	-1.67091	1.75603e-05	7.31681e-05	3.49842e-05	4148	tags=37%, list=25%, signal=28%	MGAT4B/GANAB/CCAR2/MOGS/TRIP12/AHCY/SMARCD2/XPO1/UPF1/RCC2/RAB35/TFDP1/FOXM1/HDGF/PANK3/APH1A/LASP1/NAA50/EIF3B/ABCC1/SF3B3/TAOK2/PES1/DDX42/FAM168B/ACLY/KDM5C/SMC4/PTPN11/MCM4/INCENP/BLTP2/SPAG5/IPO7/IPO5/PKM/EEF2/AP3D1/EIF4G1/LMNB2/SNRNP200/NCAPG2/EIF3A/TAF15/DDB1/SSRP1/SLC4A2/TM9SF3/TPX2/LMNB1/NCAPD2/GTF3C1/RACGAP1/CEP55/VCP/GPR107/ISY1-RAB43/SMG5/HSPA9/KIFC1/UBE3C/SZRD1/KPNB1/G3BP1/CAPRIN1/LR…
	MycKO	Rare_Diseases_AutoRIF_ARCHS4_Predictions=Malignant eccrine spiradenoma	Adipose tissue	Rare_Diseases_AutoRIF_ARCHS4_Predictions	K5FvsW5F	Malignant eccrine spiradenoma	188	-0.328565	-1.70327	2.14691e-05	8.78817e-05	4.20193e-05	4970	tags=39%, list=30%, signal=28%	SNX33/RAD23B/ZC3H7B/NONO/RPL12/PABPC1/TNKS1BP1/GANAB/CCAR2/MOGS/TRIP12/MFGE8/XPO1/HNRNPA1/UPF1/RCC2/HDGF/APH1A/RARG/NAA50/IMPDH2/MCM3/EIF3B/ABCC1/PES1/RBM15B/DDX42/FAM168B/KDM5C/MRC2/PTPN11/MCM4/INCENP/BLTP2/HNRNPA2B1/AWAT2/SMARCC1/IPO7/IPO5/MARVELD1/EEF2/TBC1D16/AP3D1/EIF4G1/LMNB2/STT3B/SNRNP200/SERBP1/TAF15/SSRP1/EEF1G/TM9SF3/LMNB1/NCAPD2/MCM5/EPB41L2/GTF3C1/VCP/GPR107/PDS5A/SMG5/CDK2/LAPTM4B/H…
	MycKO	Rare_Diseases_AutoRIF_ARCHS4_Predictions=Heart tumor	Adipose tissue	Rare_Diseases_AutoRIF_ARCHS4_Predictions	K5FvsW5F	Heart tumor	184	0.380178	1.75144	2.48897e-05	0.000100232	4.79243e-05	5388	tags=47%, list=32%, signal=32%	TICAM1/VSIG4/CD4/SPHK1/CTSS/C3AR1/LILRB5/LILRB4/LILRB3/SLC2A6/LGMN/CCRL2/ZC3H12A/CCR1/LAPTM5/RNASE1/TNF/OASL/AQP9/GBP2/LCP2/ACOD1/PIK3AP1/PLEKHM2/CYBB/RAB20/AMPD3/SLC15A3/CD14/IL27/TNIP1/FURIN/PRKCD/TNFRSF1B/SLAMF7/IL1B/SPSB1/TRIP10/NPL/SBNO2/TOM1/IER3/NINJ1/C1QC/LITAF/NFKBIE/CD40/BCL3/C5AR1/FCER1G/CCR5/TNFAIP2/GRN/RNF19B/TAP1/MOB3C/PTPN1/MYO9B/AP5B1/TYMP/ELL/IRAK2/SPI1/TLR2/SIGLEC1/CAPG/N4BP1/TY…
	MycKO	Rare_Diseases_AutoRIF_ARCHS4_Predictions=Human T-cell leukemia virus type 1	Adipose tissue	Rare_Diseases_AutoRIF_ARCHS4_Predictions	K5FvsW5F	Human T-cell leukemia virus type 1	187	0.379562	1.75028	2.68779e-05	0.000106966	5.11443e-05	5636	tags=47%, list=34%, signal=31%	AOAH/TICAM1/HLA-E/CD3E/STXBP2/CD4/SLAMF1/LILRB4/LILRB3/ZC3H12A/ISG20/LAPTM5/CD53/TNF/OASL/IRF9/GBP2/LCP2/IL7R/PIK3AP1/RUNX3/IRF7/AMPD3/SLC15A3/TNIP1/PRKCD/APOL3/TNFRSF1B/SLAMF7/ADGRE5/SAMSN1/CRTC2/PTPN6/SBNO2/NINJ1/LITAF/NFKBIE/PML/RIN3/CD40/BATF/DENND1C/BCL3/CCR5/TNFAIP2/SH3BP1/RNF19B/NCF1/ARID5A/TAP1/IL4R/IL2RG/MOB3C/PTPN1/MYO9B/RASAL3/TYMP/ELL/CYBA/SPI1/TLR2/SIGLEC1/FERMT3/GPSM3/VAV1/PLAUR/RPS…
	MycKO	Rare_Diseases_AutoRIF_ARCHS4_Predictions=Ovarian germ cell tumor	Adipose tissue	Rare_Diseases_AutoRIF_ARCHS4_Predictions	K5FvsW5F	Ovarian germ cell tumor	192	-0.323327	-1.68833	2.7852e-05	0.000110489	5.28284e-05	3909	tags=35%, list=23%, signal=27%	FOXM1/HDGF/FANCI/APH1A/NAA50/CHAF1A/MCM3/DDX11/EIF3B/MYBL2/SF3B3/PES1/KDM5C/SMC4/MCM4/INCENP/POLD1/BLTP2/HNRNPA2B1/SPAG5/SMARCC1/IPO7/IPO5/EEF2/AP3D1/MCM7/KIF11/EIF4G1/LMNB2/SNRNP200/NCAPG2/EIF3A/SERBP1/CDCA5/ALDH18A1/TAF15/PAICS/CSE1L/SSRP1/CDC6/SLC4A2/TM9SF3/TPX2/CCNA2/LMNB1/NCAPD2/MCM5/NCAPG/GTF3C1/SMG5/NELFB/ANAPC1/KIFC1/RAD54L/LONP1/E2F1/KPNB1/G3BP1/PARP1/TKT/NDC1/LRPPRC/YBX1/PABPC4/CLUH/MTH…
	MycKO	Rare_Diseases_AutoRIF_ARCHS4_Predictions=Inflammatory breast cancer	Adipose tissue	Rare_Diseases_AutoRIF_ARCHS4_Predictions	K5FvsW5F	Inflammatory breast cancer	182	0.378229	1.73868	3.38028e-05	0.000130889	6.25827e-05	5388	tags=49%, list=32%, signal=34%	TICAM1/VSIG4/CD4/SPHK1/CTSS/SLAMF1/C3AR1/LILRB5/LILRB4/LILRB3/SLC2A6/LGMN/CCRL2/ZC3H12A/CCR1/LAPTM5/RNASE1/TNF/OASL/GBP2/LCP2/CCL3L3/ACOD1/PIK3AP1/RAB20/AMPD3/CLCF1/SLC15A3/CD14/IL27/TNIP1/PRKCD/TNFRSF1B/SLAMF7/IL1B/SPSB1/TRIP10/NPL/SBNO2/TOM1/IER3/NINJ1/NPC2/C1QC/LITAF/NFKBIE/PML/CD40/BCL3/C5AR1/FCER1G/CCR5/TNFAIP2/GRN/RNF19B/TAP1/MOB3C/PTPN1/MYO9B/AP5B1/TYMP/ELL/IRAK2/SPI1/FTH1/TLR2/SIGLEC1/CAP…
	MycKO	Rare_Diseases_AutoRIF_ARCHS4_Predictions=Eccrine mucinous carcinoma	Adipose tissue	Rare_Diseases_AutoRIF_ARCHS4_Predictions	K5FvsW5F	Eccrine mucinous carcinoma	148	0.391492	1.74579	4.85842e-05	0.000179718	8.59295e-05	2206	tags=30%, list=13%, signal=27%	KRT35/CYTL1/STARD10/BICDL2/BIRC7/P2RX2/ELF5/GTF2IRD2B/MYO5C/KRTAP9-3/PROM1/MLPH/CRHBP/GJB1/ST14/TJP3/ZNF750/NECTIN4/RDH16/AFM/HR/CDH1/CLDN3/SPINK2/ESRP2/SLC52A3/BPIFC/BNIPL/GRHL2/MIA/GGT6/RHPN1/EPN3/CLDN4/CAMSAP3/PROM2/ERBB3/CYP4A11/CYP4A22/BDH1/MLANA/GSE1/TRPM4/ETV6/TMT1A
	MycKO	Rare_Diseases_AutoRIF_ARCHS4_Predictions=Small cell lung cancer childhood	Adipose tissue	Rare_Diseases_AutoRIF_ARCHS4_Predictions	K5FvsW5F	Small cell lung cancer childhood	195	-0.312156	-1.63337	5.81277e-05	0.000211451	0.000101102	3920	tags=36%, list=23%, signal=28%	SAFB/DCTN1/PBX2/RAD23B/ZC3H7B/PPP3R1/GANAB/RANGAP1/CCAR2/MOGS/TACC3/ATXN7L3/TUBB/UPF1/RAB35/TFDP1/FOXM1/HDGF/APH1A/LASP1/EIF3B/TAOK2/FAM168B/TNPO2/KDM5C/INCENP/BLTP2/CLPTM1/PRC1/SPAG5/CDK16/KIF4A/EEF2/AP3D1/HNRNPK/KIF11/EIF4G1/LMNB2/SNRNP200/TBCD/TAF15/DDB1/SSRP1/MKI67/TPX2/CCNA2/INPPL1/LMNB1/NCAPD2/GTF3C1/CDCA8/UBQLN1/RACGAP1/VCP/SMG5/NELFB/WDR82/KIFC1/KIF20A/USP5/E2F1/SZRD1/YWHAG/MFN2/CAPRIN1/P…
	MycKO	Rare_Diseases_AutoRIF_ARCHS4_Predictions=Krukenberg carcinoma	Adipose tissue	Rare_Diseases_AutoRIF_ARCHS4_Predictions	K5FvsW5F	Krukenberg carcinoma	189	0.368764	1.70107	7.41039e-05	0.000261399	0.000124984	4092	tags=38%, list=24%, signal=29%	MYO1A/CLCA4/PKP3/ELF3/MAPK13/GALNT3/EPCAM/CLDN7/CAPN5/PRSS8/ITPR3/DSG2/ST14/TJP3/FAM3D/ARHGEF16/SPINT1/ISX/LAD1/SOWAHB/CBLC/ATP1A1/RAB25/CDH1/CDX2/CLDN3/DMBT1/AOC1/ESRP2/GUCA2A/CDH17/PRR15L/FAM83H/CES2/PRAP1/ARHGEF5/ERBB3/CYP4F12/NHSL3/CLDN23/SERINC2/PLEKHG6/CDHR2/MYO5B/TJP2/CEP170B/SLC26A3/SLC39A14/PLS1/HKDC1/PLXNB2/ATP8B1/SLC39A5/BAIAP2L1/TRIM31/ENTPD8/SLC9A3/TMEM54/USH1C/CLCA1/BAIAP2L2/LSR/MIN…
	MycKO	Rare_Diseases_AutoRIF_ARCHS4_Predictions=Lymphomatous thyroiditis	Adipose tissue	Rare_Diseases_AutoRIF_ARCHS4_Predictions	K5FvsW5F	Lymphomatous thyroiditis	186	0.369419	1.70444	8.17551e-05	0.000286288	0.000136884	5388	tags=48%, list=32%, signal=33%	TICAM1/VSIG4/STXBP2/CD4/SPHK1/SLAMF1/C3AR1/LILRB5/LILRB4/SLC2A6/CTSH/LGMN/CCRL2/ZC3H12A/CCR1/LAPTM5/RNASE1/TNF/OASL/GBP2/KCNQ1/LCP2/CCL3L3/ACOD1/PIK3AP1/PLEKHM2/IRF7/AMPD3/SLC15A3/IL27/TNIP1/FURIN/PRKCD/TNFRSF1B/SLAMF7/SPSB1/TRIP10/NPL/SBNO2/TOM1/IER3/NINJ1/C1QC/LITAF/NFKBIE/PML/CD40/BCL3/FCER1G/CCR5/TNFAIP2/SH3BP1/GRN/RNF19B/ARID5A/TAP1/IL4R/MOB3C/PTPN1/MYO9B/TYMP/ELL/CYBA/IRAK2/SPI1/TLR2/SIGLEC…
	MycKO	Rare_Diseases_AutoRIF_ARCHS4_Predictions=Abdominal cystic lymphangioma	Adipose tissue	Rare_Diseases_AutoRIF_ARCHS4_Predictions	K5FvsW5F	Abdominal cystic lymphangioma	183	0.371639	1.70993	8.41946e-05	0.000293656	0.000140407	5177	tags=40%, list=31%, signal=28%	TICAM1/HLA-E/STXBP2/CD4/SPHK1/LILRB4/SLC2A6/CCRL2/ZC3H12A/LAPTM5/SMIM3/FPGS/OASL/GBP2/LCP2/CCL3/CCL3L1/CCL3L3/ACOD1/PLEK/PLEKHM2/GNA15/IRF7/AMPD3/CLCF1/SLC15A3/CARD19/IL27/TNIP1/TNFRSF1B/SLAMF7/IL1B/SPSB1/TRIP10/PTPN6/SBNO2/TOM1/IER3/NINJ1/SHKBP1/NFKBIE/PML/RIN3/CD40/BCL3/TFEC/NR1H2/CCR5/TNFAIP2/GRN/RNF19B/ARID5A/TAP1/MOB3C/PTPN1/MYO9B/ELL/CYBA/IRAK2/SIGLEC1/ZYX/FERMT3/PNRC1/ETS2/VAV1/PLAUR/CEBPB…
	MycKO	Rare_Diseases_AutoRIF_ARCHS4_Predictions=Non-Hodgkin lymphoma childhood	Adipose tissue	Rare_Diseases_AutoRIF_ARCHS4_Predictions	K5FvsW5F	Non-Hodgkin lymphoma childhood	184	0.368984	1.69987	8.78889e-05	0.000305398	0.000146021	5636	tags=45%, list=34%, signal=30%	TICAM1/FCGR2B/HLA-E/STXBP2/CD4/SLAMF1/LILRB4/LILRB3/ZC3H12A/LAPTM5/CD53/GBP2/LCP2/PIK3AP1/PLEK/RUNX3/IRF7/AMPD3/SLC15A3/TNIP1/PRKCD/TNFRSF1B/SLAMF7/ADGRE5/CRTC2/PTPN6/SBNO2/NINJ1/SHKBP1/LITAF/NFKBIE/RIN3/CD40/DENND1C/BCL3/CCR5/TNFAIP2/SH3BP1/CD37/GRN/RNF19B/NCF1/TAP1/IL4R/PTPN1/MYO9B/CSF2RB/AP5B1/RASAL3/TYMP/ELL/CYBA/SPI1/TLR2/UBALD2/SIGLEC1/INPP5D/FERMT3/GPSM3/VAV1/RPS6KA1/SIGLEC9/NCF2/ARHGAP27/…
	MycKO	Rare_Diseases_AutoRIF_ARCHS4_Predictions=Diffuse neonatal hemangiomatosis	Adipose tissue	Rare_Diseases_AutoRIF_ARCHS4_Predictions	K5FvsW5F	Diffuse neonatal hemangiomatosis	185	-0.308719	-1.60999	9.47449e-05	0.000327692	0.000156681	5286	tags=44%, list=32%, signal=31%	EIF4H/RPS6KA4/MYH9/TAX1BP3/CTNNA1/SDC1/PARVA/RRBP1/SNX33/SH3PXD2A/ZC3H7B/SDF4/TNKS1BP1/MGAT4B/FHOD1/GANAB/MOGS/TLN1/FKBP1A/ADAM15/GBF1/LAMC1/EFEMP2/ITGB1/HTRA1/MAPKAP1/HSPG2/GAS6/NPR1/CDC37/LASP1/ABCC1/SERPINB6/ARL6IP4/SLC39A13/COL12A1/MGAT1/GPC1/BLTP2/CLPTM1/CAPN2/LGALS1/MARVELD1/MSRB3/INHBB/EIF4G1/KIF1C/CD81/SYDE1/OGDH/TMED9/LMNA/ITGB5/CLEC10A/SLC12A4/ANXA11/CYB5R3/TSPO/EHD2/MYO1C/CORO1B/CAV1/A…
	MycKO	Rare_Diseases_AutoRIF_ARCHS4_Predictions=Chronic myelomonocytic leukemia	Adipose tissue	Rare_Diseases_AutoRIF_ARCHS4_Predictions	K5FvsW5F	Chronic myelomonocytic leukemia	184	0.368514	1.69771	9.77323e-05	0.000336463	0.000160875	5404	tags=41%, list=32%, signal=28%	AOAH/TICAM1/HLA-E/STXBP2/CD4/CTSS/LILRB4/LILRB3/ADAR/ZC3H12A/CCR1/LAPTM5/CD53/GBP2/MPEG1/LCP2/PIK3AP1/PLEK/CYBB/IRF7/AMPD3/SLC15A3/TNIP1/PRKCD/TNFRSF1B/SLAMF7/NPL/PTPN6/SBNO2/NINJ1/FBRS/LITAF/NFKBIE/RIN3/BCL3/TFEC/CCR5/TNFAIP2/SH3BP1/GRN/RNF19B/NCF1/IL17RA/TAP1/IL4R/PTPN1/MYO9B/CSF2RB/AP5B1/TYMP/ELL/CYBA/SPI1/TLR2/SIGLEC1/N4BP1/FERMT3/GPSM3/VAV1/RPS6KA1/SIGLEC9/NCF2/ARHGAP27/TCIRG1/TRIM25/NBEAL2/…
	MycKO	Rare_Diseases_AutoRIF_ARCHS4_Predictions=Paraganglioma and gastric stromal sarcoma	Adipose tissue	Rare_Diseases_AutoRIF_ARCHS4_Predictions	K5FvsW5F	Paraganglioma and gastric stromal sarcoma	191	-0.303657	-1.57952	0.000104648	0.000357957	0.000171152	5303	tags=39%, list=32%, signal=27%	ARHGEF11/RHOA/CTNNA1/CMTR1/RAPGEF1/SNX18/FYCO1/SNX33/RAD23B/UBR3/SDF4/ANGPTL2/GANAB/TRIP12/DLST/LHFPL2/LAMC1/SNX19/PTPRM/CCDC71/UHMK1/UPF1/MAPKAP1/ANXA7/PPTC7/KIF13A/NAA50/ATRN/TBC1D9B/ABCC1/FAM168B/ABCD1/MGAT1/NID1/CYFIP1/BLTP2/CLPTM1/CAST/STRN/AGPAT3/IGF2R/APLP2/ANXA5/HADHB/CD81/RNPEP/OGDH/GPD1L/ITGB5/MAP4/TM9SF3/RAB5C/COPG1/ANXA11/MYO1C/EPB41L2/EFCAB14/LAMA4/GPR107/ISY1-RAB43/COL15A1/NID2/PRKA…
	MycKO	Rare_Diseases_AutoRIF_ARCHS4_Predictions=Bone cancer	Adipose tissue	Rare_Diseases_AutoRIF_ARCHS4_Predictions	K5FvsW5F	Bone cancer	186	0.367308	1.6947	0.0001125	0.00038062	0.000181988	5953	tags=45%, list=35%, signal=29%	AOAH/TICAM1/STXBP2/CD4/SPHK1/CTSS/LILRB4/ZC3H12A/CCR1/LAPTM5/GBP2/MPEG1/LCP2/PIK3AP1/PLEKHM2/CYBB/AMPD3/SLC15A3/TNIP1/FURIN/PRKCD/TNFRSF1B/CLCN7/CLASRP/CRTC2/NPL/PTPN6/SBNO2/TOM1/NINJ1/FBRS/NFKBIE/RIN3/BCL3/CCR5/TNFAIP2/SH3BP1/GRN/RNF19B/ARID5A/IL17RA/TAP1/IL4R/MOB3C/PTPN1/MYO9B/AP5B1/TYMP/ELL/CYBA/SPI1/TLR2/SIGLEC1/SF1/DCAF15/FERMT3/CHMP4B/VAV1/PLAUR/REXO1/CEBPB/RPS6KA1/SIGLEC9/MLLT6/NCF2/TCIRG1…
	MycKO	Rare_Diseases_AutoRIF_ARCHS4_Predictions=Adrenal medulla cancer	Adipose tissue	Rare_Diseases_AutoRIF_ARCHS4_Predictions	K5FvsW5F	Adrenal medulla cancer	194	-0.304433	-1.59293	0.000112805	0.000381307	0.000182316	5088	tags=41%, list=30%, signal=29%	REPIN1/RNF40/RRBP1/DCTN1/RAD23B/IRF2BP1/SH3PXD2A/ZC3H7B/SDF4/TNKS1BP1/MGAT4B/GANAB/RANGAP1/CCAR2/MOGS/TMEM259/DLST/ATXN7L3/BSG/GBF1/UPF1/AGAP3/RAB35/APH1A/LASP1/BTBD2/ATRN/TBC1D9B/TAOK2/FAM168B/BCL2L2/TNPO2/KDM5C/DAB2IP/BLTP2/CLPTM1/CDK16/PKM/AP3D1/TMEM184B/FSCN1/EIF4G1/KIF1C/CD81/YKT6/CTIF/DDB1/RPTOR/SLC4A2/LMNA/MAP4/MEGF8/SLC12A4/RAB5C/COPG1/INPPL1/CENPB/MYO1C/GTF3C1/GPR107/PLOD3/SMG5/NELFB/PRK…
	MycKO	Rare_Diseases_AutoRIF_ARCHS4_Predictions=Malignant mixed Mullerian tumor	Adipose tissue	Rare_Diseases_AutoRIF_ARCHS4_Predictions	K5FvsW5F	Malignant mixed Mullerian tumor	194	-0.304158	-1.59149	0.000121319	0.000408971	0.000195543	4994	tags=39%, list=30%, signal=27%	RRBP1/SNX33/PBX2/RAD23B/ZC3H7B/SDF4/TNKS1BP1/MGAT4B/GANAB/CCAR2/MOGS/TRIP12/AHCY/BSG/LAMC1/UPF1/RCC2/FOXM1/HDGF/APH1A/LASP1/EIF3B/ATRN/ABCC1/TAOK2/PES1/DDX42/KDM5C/PTPN11/INCENP/CYFIP1/BLTP2/IPO7/EEF2/AP3D1/VCL/APLP2/EIF4G1/LMNB2/SNRNP200/EIF3A/COL18A1/TAF15/DDB1/SSRP1/SLC4A2/LMNA/ITGB5/TM9SF3/SLC12A4/INPPL1/LMNB1/NCAPD2/MYO1C/EPB41L2/GTF3C1/VCP/GPR107/ISY1-RAB43/SMG5/NELFB/ERGIC1/KIFC1/FKBP10/P4…
	MycKO	Rare_Diseases_AutoRIF_ARCHS4_Predictions=Blastoma	Adipose tissue	Rare_Diseases_AutoRIF_ARCHS4_Predictions	K5FvsW5F	Blastoma	191	-0.301456	-1.56807	0.000121504	0.000409226	0.000195665	4148	tags=32%, list=25%, signal=24%	XPO1/UPF1/RCC2/RAB35/FOXM1/HDGF/GLUD1/APH1A/MCM3/EIF3B/MYBL2/ABCC1/SF3B3/PES1/DDX42/KDM5C/MCM4/INCENP/POLD1/BLTP2/SPAG5/IPO7/IPO5/EEF2/AP3D1/STIP1/EIF4G1/LMNB2/SNRNP200/NCAPG2/SERBP1/ALDH18A1/TAF15/DDB1/RPTOR/SSRP1/SLC4A2/TPX2/LMNB1/NCAPD2/MCM5/GTF3C1/VCP/SMG5/ANAPC1/IPO4/KIFC1/HNRNPM/LONP1/P4HB/E2F1/TM9SF4/SZRD1/KPNB1/CAPRIN1/NOMO1/LRPPRC/YBX1/PABPC4/CLUH/PDIA4
	MycKO	Rare_Diseases_AutoRIF_ARCHS4_Predictions=Acute myeloblastic leukemia type 6	Adipose tissue	Rare_Diseases_AutoRIF_ARCHS4_Predictions	K5FvsW5F	Acute myeloblastic leukemia type 6	184	0.365951	1.6859	0.000125856	0.000422736	0.000202125	5404	tags=40%, list=32%, signal=28%	AOAH/TICAM1/HLA-E/STXBP2/CTSS/LILRB3/ZC3H12A/CCR1/LAPTM5/CD53/GBP2/MPEG1/LCP2/PIK3AP1/PLEK/GNA15/AMPD3/SLC15A3/TNIP1/XPO6/PRKCD/SECTM1/TNFRSF1B/IRAK3/ADGRE5/CRTC2/PTPN6/SBNO2/NINJ1/FBRS/SHKBP1/LITAF/NFKBIE/RIN3/BCL3/TNFAIP2/SH3BP1/GRN/RNF19B/NCF1/IL17RA/TAP1/IL4R/PTPN1/MYO9B/CSF2RB/AP5B1/TYMP/ELL/CYBA/SPI1/TLR2/LRCH4/CFP/FERMT3/GPSM3/VAV1/CEBPB/RPS6KA1/SIGLEC9/NCF2/ARHGAP27/TCIRG1/TRIM25/NBEAL2/T…
	MycKO	Rare_Diseases_AutoRIF_ARCHS4_Predictions=Chondroblastoma	Adipose tissue	Rare_Diseases_AutoRIF_ARCHS4_Predictions	K5FvsW5F	Chondroblastoma	192	-0.306011	-1.59791	0.000141861	0.000469719	0.000224589	3572	tags=29%, list=21%, signal=23%	EIF3B/ATRN/TBC1D9B/ABCC1/TAOK2/PES1/FAM168B/ABCD1/CD276/MGAT1/KDM5C/MRC2/INCENP/CYFIP1/BLTP2/CLPTM1/PKM/AP3D1/FSCN1/PLOD1/EIF4G1/LMNB2/CD81/YKT6/TMED9/RPTOR/SLC4A2/LMNA/ITGB5/SLC12A4/RAB5C/INPPL1/CENPB/MYO1C/GTF3C1/MAN1B1/VCP/GPR107/PLOD3/ISY1-RAB43/SMG5/NELFB/FKBP10/P4HB/USP5/TM9SF4/SZRD1/CRTAP/SERPINH1/PTPA/NOMO1/NOMO2/CLUH/PDIA4/NFE2L1
	MycKO	Rare_Diseases_AutoRIF_ARCHS4_Predictions=Multiple self healing squamous epithelioma	Adipose tissue	Rare_Diseases_AutoRIF_ARCHS4_Predictions	K5FvsW5F	Multiple self healing squamous epithelioma	191	-0.299649	-1.55867	0.000142574	0.000471241	0.000225317	4348	tags=34%, list=26%, signal=26%	MXRA8/TANC1/LAMC1/NEURL1B/ADAMTS2/PTPRM/OGN/NCKAP1/ANGPTL1/LTBP4/TSPAN9/HTRA1/NFIX/MATN2/KIF13A/PODN/COL12A1/PINK1/ITGA7/MRC2/NID1/CYFIP1/DAB2IP/CAST/ZBTB47/ABCA8/SORBS1/DOCK1/YAP1/ADAMTSL4/KIF1C/CD81/PCOLCE/SMOC2/HTRA3/PALLD/ITGB5/MAP4/SSPN/AMOTL1/SLC12A4/ITPRIPL2/EHD2/CCDC80/MYO1C/CYBRD1/SPARC/COL5A1/ECM2/COL16A1/LAMA4/GPR107/COL15A1/FBLN2/FBN1/CLMP/LAMB1/KCTD11/COL3A1/CRTAP/COL5A2/MFN2/FKBP9/F…
	MycKO	Rare_Diseases_AutoRIF_ARCHS4_Predictions=Granuloma Inguinale	Adipose tissue	Rare_Diseases_AutoRIF_ARCHS4_Predictions	K5FvsW5F	Granuloma Inguinale	178	0.365444	1.67653	0.00015539	0.000509981	0.00024384	6481	tags=52%, list=39%, signal=32%	AOAH/HLA-E/TNFRSF10C/CD3E/STXBP2/CTSS/CLEC7A/FCGR3B/LILRB3/LILRA6/CSF3R/FPR1/GIMAP1-GIMAP5/TRANK1/LAPTM5/CD53/AQP9/HRH2/GBP2/CXCR2/MPEG1/TREML2/FPR2/ITM2B/XPO6/PSTPIP1/PRKCD/SECTM1/TNFRSF1B/ADGRE5/TMEM71/PTPN6/SHKBP1/ITGAL/P2RY13/LITAF/RIN3/DENND1C/SH3BP1/CD37/NCF1/IL17RA/TAP1/CSF2RB/RASAL3/MMP25/SPI1/TLR2/LRCH4/CFP/TLR6/GPSM3/ADGRG3/RPS6KA1/SIGLEC9/NCF2/ARHGAP27/TCIRG1/BCL6/RAC2/DPEP2/NBEAL2/FGL…
	MycKO	Rare_Diseases_AutoRIF_ARCHS4_Predictions=Optic pathway glioma	Adipose tissue	Rare_Diseases_AutoRIF_ARCHS4_Predictions	K5FvsW5F	Optic pathway glioma	192	-0.304735	-1.59125	0.000158716	0.000519066	0.000248183	4994	tags=40%, list=30%, signal=28%	RRBP1/SNX33/RAD23B/SH3PXD2A/ZC3H7B/SDF4/TNKS1BP1/FAM168A/MAP4K4/GANAB/CCAR2/MOGS/ATXN7L3/LAMC1/EFEMP2/TSPAN9/UPF1/GLUD1/LASP1/POFUT2/A2M/CKAP4/ATRN/TBC1D9B/TAOK2/FAM168B/CD276/TNPO2/KDM5C/MRC2/PTPN11/NID1/CYFIP1/DAB2IP/GPC1/CLPTM1/PKM/PCDHGC3/AP3D1/TMEM184B/PLOD1/APLP2/EIF4G1/LMNB2/KIF1C/PTPRS/CD81/SYDE1/COL18A1/CTIF/SLC4A2/ITGB5/MAP4/MEGF8/SLC12A4/VIM/INPPL1/CENPB/MYO1C/EPB41L2/GTF3C1/ALDH4A1/GP…
	MycKO	Rare_Diseases_AutoRIF_ARCHS4_Predictions=Abrikosov's tumor	Adipose tissue	Rare_Diseases_AutoRIF_ARCHS4_Predictions	K5FvsW5F	Abrikosov's tumor	187	0.362469	1.67146	0.000167541	0.000546489	0.000261296	5260	tags=43%, list=31%, signal=30%	AOAH/HLA-E/VSIG4/STXBP2/CD4/CTSS/CD84/C3AR1/LILRB5/LILRB4/TRPM2/LGMN/CCR1/LAPTM5/RNASE1/LAIR1/PLA2G7/ABR/PKD2L1/PLEKHM2/ITM2B/CYBB/GNA15/MS4A7/RALGDS/AMPD3/SLC15A3/CD14/WBP2/MAPKAPK3/TNFRSF1B/CLCN7/MEF2D/ABHD12/NPL/TOM1/NINJ1/CYP26B1/NPC2/C1QC/ADAP2/RIN3/ITGAM/TTYH3/C5AR1/FCER1G/TFEC/CCR5/ATP6AP1/GRN/PLD3/GPNMB/TNFSF12/MOB3C/MYO9B/TYMP/RAB37/HK3/SPI1/TLR2/MYO18A/ZMIZ1/SIGLEC1/CAPG/ARL8A/FERMT3/TY…
	MycKO	Rare_Diseases_AutoRIF_ARCHS4_Predictions=Acute myelomonocytic leukemia	Adipose tissue	Rare_Diseases_AutoRIF_ARCHS4_Predictions	K5FvsW5F	Acute myelomonocytic leukemia	184	0.362525	1.67012	0.000179472	0.00058184	0.000278198	5636	tags=43%, list=34%, signal=29%	AOAH/TICAM1/HLA-E/STXBP2/CD4/CTSS/LILRB4/LILRB3/ZC3H12A/CCR1/LAPTM5/CD53/GBP2/MPEG1/LCP2/PIK3AP1/PLEK/AMPD3/SLC15A3/TNIP1/PRKCD/TNFRSF1B/ADGRE5/CRTC2/NPL/PTPN6/SBNO2/NINJ1/FBRS/SHKBP1/LITAF/NFKBIE/RIN3/ITGAM/BCL3/C5AR1/CCR5/TNFAIP2/SH3BP1/GRN/RNF19B/NCF1/IL17RA/TAP1/IL4R/MYO9B/CSF2RB/AP5B1/TYMP/ELL/CYBA/SPI1/TLR2/LRCH4/SIGLEC1/FERMT3/GPSM3/VAV1/CEBPB/RPS6KA1/SIGLEC9/NCF2/ARHGAP27/TCIRG1/TRIM25/NB…
	MycKO	Rare_Diseases_AutoRIF_ARCHS4_Predictions=Seminoma	Adipose tissue	Rare_Diseases_AutoRIF_ARCHS4_Predictions	K5FvsW5F	Seminoma	190	-0.303969	-1.57829	0.000200043	0.00064516	0.000308474	4148	tags=39%, list=25%, signal=30%	GANAB/CCAR2/RFWD3/MOGS/TACC3/AHCY/BUB1/XPO1/UPF1/RCC2/PCBP1/FOXM1/UNG/HDGF/FANCI/APH1A/PLK1/CYP2S1/NAA50/CHAF1A/MCM3/EIF3B/MYBL2/PES1/KDM5C/MCM4/NANOGP8/INCENP/POLD1/HNRNPA2B1/SPAG5/IPO5/EEF2/MCM7/EIF4G1/LMNB2/SNRNP200/NCAPG2/EIF3A/RNPEP/SERBP1/CDCA5/TAF15/PAICS/LIN28A/CSE1L/SSRP1/CDC6/TPX2/CCNA2/LMNB1/NCAPD2/MCM5/SMG5/NELFB/ANAPC1/IPO4/KIFC1/KIF20A/HNRNPM/LONP1/TTLL12/E2F1/CCT3/KPNB1/G3BP1/PARP1…
	MycKO	Rare_Diseases_AutoRIF_ARCHS4_Predictions=Acute erythroleukemia	Adipose tissue	Rare_Diseases_AutoRIF_ARCHS4_Predictions	K5FvsW5F	Acute erythroleukemia	184	0.360806	1.6622	0.000224693	0.000713538	0.000341167	6059	tags=46%, list=36%, signal=30%	AOAH/HLA-E/STXBP2/CTSS/LILRB3/ADAR/ZC3H12A/LAPTM5/CD53/MPEG1/LCP2/NUP210/PIK3AP1/GNA15/SLC15A3/TNIP1/PRKCD/TNFRSF1B/IRAK3/ADGRE5/CTDP1/CLASRP/PTPN6/SBNO2/NINJ1/FBRS/SHKBP1/LITAF/RIN3/BCL3/TTC7A/TNFAIP2/SH3BP1/GRN/RNF19B/NCF1/GATAD2A/IL17RA/TAP1/MYO9B/CSF2RB/AP5B1/TYMP/ELL/CYBA/SPI1/TLR2/LRCH4/SF1/INPP5D/DCAF15/CFP/FERMT3/GPSM3/VAV1/REXO1/RPS6KA1/SIGLEC9/ACIN1/NCF2/ARHGAP27/TCIRG1/RAC2/TRIM25/NBEA…
	MycKO	Rare_Diseases_AutoRIF_ARCHS4_Predictions=Acute promyelocytic leukemia	Adipose tissue	Rare_Diseases_AutoRIF_ARCHS4_Predictions	K5FvsW5F	Acute promyelocytic leukemia	184	0.360501	1.66079	0.000224693	0.000713538	0.000341167	5404	tags=41%, list=32%, signal=28%	AOAH/HLA-E/STXBP2/CD4/CTSS/LILRB3/LILRA6/ZC3H12A/CCR1/LAPTM5/CD53/AQP9/GBP2/MPEG1/LCP2/PIK3AP1/SLC15A3/TNIP1/XPO6/PRKCD/SECTM1/TNFRSF1B/IRAK3/ADGRE5/PTPN6/SBNO2/NINJ1/FBRS/SHKBP1/LITAF/RIN3/BCL3/C5AR1/TNFAIP2/SH3BP1/GRN/RNF19B/NCF1/IL17RA/TAP1/IL4R/MYO9B/CSF2RB/AP5B1/RASAL3/TYMP/HK3/ELL/CYBA/SPI1/TLR2/LRCH4/CFP/FERMT3/GPSM3/VAV1/RPS6KA1/SIGLEC9/NCF2/ARHGAP27/TCIRG1/RAC2/TRIM25/DPEP2/NBEAL2/TGFB1/…
	MycKO	Rare_Diseases_AutoRIF_ARCHS4_Predictions=Buschke Lowenstein tumor	Adipose tissue	Rare_Diseases_AutoRIF_ARCHS4_Predictions	K5FvsW5F	Buschke Lowenstein tumor	174	0.367675	1.68227	0.000252964	0.000796528	0.000380848	5636	tags=47%, list=34%, signal=31%	AOAH/HLA-E/TNFRSF10C/TREM1/STXBP2/CLEC4E/CTSS/CLEC7A/FCGR3B/LILRB3/LILRA6/CSF3R/FPR1/BST1/PADI4/PROK2/AQP9/HRH2/GBP2/SLC46A2/CXCR2/MPEG1/CLEC4D/TREML2/FPR2/ITM2B/XPO6/PRKCD/SECTM1/IRAK3/ADGRE5/OGFRL1/TMEM71/DENND3/S100A8/PTPN6/SHKBP1/KCNE3/P2RY13/LITAF/RIN3/ITGAM/C5AR1/NCF1/HSD17B11/IL17RA/CSF2RB/AP5B1/HK3/MMP25/SPI1/HAL/TLR2/CFP/TLR6/GPSM3/ADGRG3/RPS6KA1/SIGLEC9/NCF2/ARHGAP27/TCIRG1/BCL6/TRIM25/…
	MycKO	Rare_Diseases_AutoRIF_ARCHS4_Predictions=Cerebral ventricle cancer	Adipose tissue	Rare_Diseases_AutoRIF_ARCHS4_Predictions	K5FvsW5F	Cerebral ventricle cancer	191	-0.293292	-1.5256	0.000275264	0.0008602	0.000411291	3549	tags=27%, list=21%, signal=22%	BTBD2/ATRN/TBC1D9B/TAOK2/ITM2C/FAM168B/TNPO2/KDM5C/PTPN11/VTN/DAB2IP/BLTP2/SLC2A2/CLPTM1/MAOB/GPT2/CDK16/PRODH2/AP3D1/EIF4G1/KIF1C/PTPRS/DDB1/SLC4A2/MAP4/MEGF8/ORM1/ORM2/HPR/CENPB/GTF3C1/ALDH4A1/C8A/GPR107/ZNF664/TF/C8B/SMG5/NELFB/LONP1/P4HB/USP5/TM9SF4/AGT/PTPA/NOMO1/NOMO2/CLUH/PDIA4/NFE2L1/PC/ZNF768
	MycKO	Rare_Diseases_AutoRIF_ARCHS4_Predictions=Orbital melanoma	Adipose tissue	Rare_Diseases_AutoRIF_ARCHS4_Predictions	K5FvsW5F	Orbital melanoma	194	-0.295568	-1.54654	0.000289466	0.00089855	0.000429628	4615	tags=33%, list=28%, signal=24%	FHOD1/GANAB/CCAR2/MOGS/TRIP12/TLN1/DLST/YBX3/GRAMD4/CCDC71/UPF1/TMEM127/RAB35/MAPKAP1/TFDP1/HDGF/GLUD1/APH1A/EIF3B/EHBP1L1/TBC1D9B/ABCC1/TAOK2/PES1/DDX42/ABCD1/MGAT1/KDM5C/PTPN11/INCENP/CYFIP1/BLTP2/CLPTM1/IPO7/EIF4G1/LMNB2/KIF1C/OGDH/ZNF865/RPTOR/SLC4A2/SLC12A4/RAB5C/INPPL1/LMNB1/CENPB/ISY1-RAB43/SMG5/NELFB/CDK2/ESRRA/LONP1/P4HB/UBE3C/ACADVL/SZRD1/SLC38A10/CRTAP/MFN2/PTPA/NOMO1/PABPC4/CLUH/NFE2L1
	MycKO	Rare_Diseases_AutoRIF_ARCHS4_Predictions=Central neurocytoma	Adipose tissue	Rare_Diseases_AutoRIF_ARCHS4_Predictions	K5FvsW5F	Central neurocytoma	193	-0.298452	-1.56181	0.000292035	0.000904871	0.00043265	3523	tags=28%, list=21%, signal=23%	ATRN/RCOR2/TAOK2/ITM2C/FAM168B/TNPO2/ACLY/PTPN11/INCENP/DAB2IP/IPO7/MAPK8IP1/IPO5/GPT2/PCDHGC3/EEF2/TBC1D16/AP3D1/FSCN1/PEX5/G3BP2/PDZD4/MYH10/EIF4G1/LMNB2/KIF1C/PTPRS/KIF1B/CTIF/PPFIA3/DDB1/DBN1/LRIG1/MAP4/MEGF8/LMNB1/EPB41L2/GTF3C1/ALDH4A1/UBQLN1/SMG5/CACNG7/LONP1/USP5/THRA/UNC13A/YWHAG/PTPA/NOMO1/LRPPRC/NDRG2/NAT8L/NFE2L1/TPPP/DYNLL2
	MycKO	Rare_Diseases_AutoRIF_ARCHS4_Predictions=Spleen neoplasm	Adipose tissue	Rare_Diseases_AutoRIF_ARCHS4_Predictions	K5FvsW5F	Spleen neoplasm	183	0.360551	1.65891	0.000294384	0.000910027	0.000435116	5404	tags=43%, list=32%, signal=29%	AOAH/TICAM1/HLA-E/STXBP2/CD4/CTSS/LILRB4/LILRB3/ZC3H12A/CCR1/ISG20/LAPTM5/CD53/GBP2/LCP2/PIK3AP1/RUNX3/IRF7/AMPD3/SLC15A3/TNIP1/PRKCD/TNFRSF1B/SLAMF7/ADGRE5/CRTC2/PTPN6/SBNO2/TOM1/NINJ1/FBRS/LITAF/NFKBIE/RIN3/CD40/BCL3/CCR5/TNFAIP2/SH3BP1/GRN/RNF19B/NCF1/ARID5A/TAP1/IL4R/MOB3C/PTPN1/MYO9B/AP5B1/TYMP/ELL/CYBA/SPI1/TLR2/SIGLEC1/N4BP1/FERMT3/GPSM3/VAV1/PLAUR/CEBPB/RPS6KA1/SIGLEC9/NCF2/ARHGAP27/TCIRG…
	MycKO	Rare_Diseases_AutoRIF_ARCHS4_Predictions=Acute myeloblastic leukemia type 4	Adipose tissue	Rare_Diseases_AutoRIF_ARCHS4_Predictions	K5FvsW5F	Acute myeloblastic leukemia type 4	183	0.360412	1.65827	0.000294384	0.000910027	0.000435116	5636	tags=43%, list=34%, signal=29%	AOAH/TICAM1/HLA-E/STXBP2/CD4/CTSS/LILRB3/ZC3H12A/CCR1/LAPTM5/CD53/GBP2/MPEG1/LCP2/PIK3AP1/PLEK/AMPD3/SLC15A3/TNIP1/PRKCD/TNFRSF1B/IRAK3/ADGRE5/CRTC2/PTPN6/SBNO2/NINJ1/FBRS/SHKBP1/LITAF/NFKBIE/RIN3/BCL3/C5AR1/CCR5/TNFAIP2/SH3BP1/GRN/RNF19B/NCF1/IL17RA/TAP1/IL4R/MOB3C/PTPN1/MYO9B/CSF2RB/AP5B1/TYMP/ELL/CYBA/SPI1/TLR2/LRCH4/FERMT3/GPSM3/VAV1/CEBPB/RPS6KA1/SIGLEC9/NCF2/ARHGAP27/TCIRG1/TRIM25/NBEAL2/TG…
	MycKO	Rare_Diseases_AutoRIF_ARCHS4_Predictions=Myeloid sarcoma	Adipose tissue	Rare_Diseases_AutoRIF_ARCHS4_Predictions	K5FvsW5F	Myeloid sarcoma	186	0.356524	1.64494	0.000318968	0.000975496	0.000466419	5636	tags=42%, list=34%, signal=29%	AOAH/TICAM1/HLA-E/STXBP2/CD4/CTSS/LILRB4/LILRB3/ZC3H12A/CCR1/LAPTM5/CD53/GBP2/MPEG1/LCP2/PIK3AP1/CYBB/AMPD3/SLC15A3/TNIP1/FURIN/PRKCD/TNFRSF1B/ADGRE5/CRTC2/PTPN6/SBNO2/NINJ1/FBRS/SHKBP1/LITAF/NFKBIE/RIN3/ITGAM/BCL3/C5AR1/CCR5/TNFAIP2/SH3BP1/GRN/RNF19B/NCF1/IL17RA/TAP1/IL4R/PTPN1/MYO9B/CSF2RB/AP5B1/TYMP/ELL/CYBA/SPI1/TLR2/LRCH4/SIGLEC1/FERMT3/GPSM3/VAV1/CEBPB/RPS6KA1/SIGLEC9/NCF2/ARHGAP27/TCIRG1/T…
	MycKO	Rare_Diseases_AutoRIF_ARCHS4_Predictions=Liposarcoma	Adipose tissue	Rare_Diseases_AutoRIF_ARCHS4_Predictions	K5FvsW5F	Liposarcoma	193	-0.296691	-1.55259	0.000353222	0.00107233	0.000512719	4121	tags=31%, list=25%, signal=24%	UPF1/RCC2/RAB35/MAPKAP1/TFDP1/FOXM1/HDGF/APH1A/EIF3B/ABCC1/TAOK2/PES1/DDX42/MGAT1/KDM5C/MCM4/INCENP/CYFIP1/POLD1/BLTP2/CLPTM1/IPO7/PKM/EEF2/AP3D1/STIP1/EIF4G1/LMNB2/SNRNP200/NCAPG2/YKT6/PPIF/TAF15/DDB1/RPTOR/SSRP1/SLC4A2/RAB5C/INPPL1/LMNB1/CENPB/NCAPD2/GTF3C1/VCP/ISY1-RAB43/SMG5/NELFB/KIFC1/LONP1/ATAD3A/USP5/THOP1/SZRD1/KPNB1/CRTAP/TKT/YBX1/PABPC4/SLC1A5/CLUH
	MycKO	Rare_Diseases_AutoRIF_ARCHS4_Predictions=Large granular lymphocyte leukemia	Adipose tissue	Rare_Diseases_AutoRIF_ARCHS4_Predictions	K5FvsW5F	Large granular lymphocyte leukemia	182	0.356007	1.63653	0.000385841	0.00116472	0.000556891	6428	tags=50%, list=38%, signal=31%	AOAH/ZAP70/HLA-E/CD3E/STXBP2/CD4/CTSS/LILRB3/GIMAP5/GIMAP1-GIMAP5/ISG20/LAPTM5/CD53/IRF9/GBP2/LCP2/RUNX3/B2M/TNIP1/PSTPIP1/PRKCD/SECTM1/TNFRSF1B/ADGRE5/PTPN6/SBNO2/SHKBP1/ITGAL/LITAF/RIN3/ACAP1/DENND1C/BCL3/SH3BP1/CD37/NCF1/IL17RA/TAP1/IL4R/IL2RG/MYO9B/CSF2RB/AP5B1/RASAL3/TYMP/CYBA/SPI1/TLR2/LRCH4/INPP5D/CFP/FERMT3/GPSM3/VAV1/RPS6KA1/SIGLEC9/NCF2/ARHGAP27/TCIRG1/RAC2/CD48/DPEP2/NBEAL2/TGFB1/APBB1…
	MycKO	Rare_Diseases_AutoRIF_ARCHS4_Predictions=Neuroepithelioma	Adipose tissue	Rare_Diseases_AutoRIF_ARCHS4_Predictions	K5FvsW5F	Neuroepithelioma	193	-0.294685	-1.54209	0.000414408	0.0012399	0.000592838	5303	tags=41%, list=32%, signal=28%	ARHGEF11/RPS6KA4/CTDSP1/MYH9/CMTR1/POR/RAPGEF1/RRBP1/SNX33/PBX2/ZC3H7B/SDF4/TNKS1BP1/MGAT4B/GANAB/CCAR2/MOGS/TMEM259/TLN1/DLST/ATXN7L3/GRAMD4/UPF1/TMEM127/RAB35/SH3BP5L/GLUD1/APH1A/LASP1/ATRN/TBC1D9B/TAOK2/FAM168B/MGAT1/KDM5C/BLTP2/CLPTM1/PPP1R9B/AGPAT3/AP3D1/EIF4G1/ORMDL3/KIF1C/OGDH/ZNF865/SLC4A2/ORM2/HP/SLC12A4/RAB5C/ANXA11/INPPL1/CENPB/MYO1C/ALDH4A1/C8A/GPR107/ISY1-RAB43/C8B/RAB5B/SMG5/SEC16B/…
	MycKO	Rare_Diseases_AutoRIF_ARCHS4_Predictions=Cutaneous T-cell lymphoma	Adipose tissue	Rare_Diseases_AutoRIF_ARCHS4_Predictions	K5FvsW5F	Cutaneous T-cell lymphoma	184	0.354588	1.63355	0.000423202	0.00126418	0.000604447	5276	tags=40%, list=31%, signal=27%	AOAH/HLA-E/CD3E/STXBP2/CD4/SLAMF1/LILRB3/GIMAP5/ZC3H12A/ISG20/LAPTM5/CD53/IRF9/GBP2/LCP2/PIK3AP1/RUNX3/IRF7/SLC15A3/TNIP1/PSTPIP1/PRKCD/TNFRSF1B/ADGRE5/CRTC2/PTPN6/SBNO2/NINJ1/FBRS/SHKBP1/ITGAL/LITAF/NFKBIE/RIN3/CD40/ACAP1/DENND1C/BCL3/CCR5/SH3BP1/CD37/RNF19B/NCF1/ARID5A/TAP1/IL4R/IL2RG/MYO9B/CSF2RB/RASAL3/TYMP/ELL/CYBA/SPI1/UBALD2/LRCH4/FERMT3/GPSM3/VAV1/RPS6KA1/NCF2/ARHGAP27/TCIRG1/RAC2/CD48/TR…
	MycKO	Rare_Diseases_AutoRIF_ARCHS4_Predictions=Hodgkin lymphoma	Adipose tissue	Rare_Diseases_AutoRIF_ARCHS4_Predictions	K5FvsW5F	Hodgkin lymphoma	186	0.352159	1.6248	0.00044881	0.00133532	0.000638462	5404	tags=40%, list=32%, signal=28%	AOAH/TICAM1/FCGR2B/HLA-E/STXBP2/CD4/CTSS/LILRB3/ZC3H12A/ISG20/LAPTM5/CD53/IRF9/GBP2/LCP2/PIK3AP1/RUNX3/IRF7/SLC15A3/TNIP1/PRKCD/TNFRSF1B/ADGRE5/CRTC2/PTPN6/SBNO2/NINJ1/FBRS/SHKBP1/LITAF/NFKBIE/RIN3/DENND1C/BCL3/CCR5/TNFAIP2/SH3BP1/CD37/GRN/RNF19B/NCF1/ARID5A/TAP1/IL4R/MYO9B/CSF2RB/AP5B1/RASAL3/TYMP/ELL/CYBA/SPI1/TLR2/UBALD2/LRCH4/FERMT3/GPSM3/VAV1/RPS6KA1/NCF2/ARHGAP27/TCIRG1/RAC2/CD48/TRIM25/NBE…
	MycKO	Rare_Diseases_AutoRIF_ARCHS4_Predictions=Multiple myeloma	Adipose tissue	Rare_Diseases_AutoRIF_ARCHS4_Predictions	K5FvsW5F	Multiple myeloma	186	0.351957	1.62387	0.00044881	0.00133532	0.000638462	5637	tags=44%, list=34%, signal=30%	TICAM1/CD4/SLAMF1/LILRB4/ADAR/ZC3H12A/LAPTM5/MBD2/CD53/GBP2/LCP2/PIK3AP1/PLEKHM2/RUNX3/IRF7/AMPD3/SLC15A3/TNIP1/FURIN/PRKCD/TNFRSF1B/SLAMF7/CLASRP/CRTC2/PTPN6/SBNO2/NINJ1/FBRS/LITAF/NFKBIE/PML/RIN3/CD40/PACS1/BCL3/CCR5/TNFAIP2/SH3BP1/GRN/RNF19B/ARID5A/TAP1/IL4R/MOB3C/PTPN1/MYO9B/AP5B1/TYMP/ELL/TLR2/RNF213/UBALD2/ARHGEF18/SIGLEC1/SF1/N4BP1/DCAF15/CHMP4B/VAV1/REXO1/CEBPB/RPS6KA1/MLLT6/NCF2/TCIRG1/T…
	MycKO	Rare_Diseases_AutoRIF_ARCHS4_Predictions=Acute myeloblastic leukemia type 3	Adipose tissue	Rare_Diseases_AutoRIF_ARCHS4_Predictions	K5FvsW5F	Acute myeloblastic leukemia type 3	185	0.35266	1.62086	0.000450978	0.00133856	0.000640013	6059	tags=45%, list=36%, signal=29%	AOAH/TICAM1/HLA-E/STXBP2/CD4/CTSS/LILRB3/ZC3H12A/CCR1/LAPTM5/CD53/GBP2/MPEG1/LCP2/PIK3AP1/PLEK/SLC15A3/TNIP1/XPO6/PRKCD/SECTM1/TNFRSF1B/IRAK3/ADGRE5/CRTC2/PTPN6/SBNO2/NINJ1/FBRS/SHKBP1/LITAF/RIN3/BCL3/C5AR1/TNFAIP2/SH3BP1/GRN/RNF19B/NCF1/IL17RA/TAP1/IL4R/MYO9B/CSF2RB/AP5B1/TYMP/ELL/CYBA/SPI1/TLR2/LRCH4/INPP5D/CFP/FERMT3/GPSM3/VAV1/RPS6KA1/SIGLEC9/NCF2/ARHGAP27/TCIRG1/TRIM25/NBEAL2/TGFB1/UNC93B1/A…
	MycKO	Rare_Diseases_AutoRIF_ARCHS4_Predictions=Gastric lymphoma	Adipose tissue	Rare_Diseases_AutoRIF_ARCHS4_Predictions	K5FvsW5F	Gastric lymphoma	186	0.351165	1.62022	0.000465746	0.00137763	0.000658692	5404	tags=40%, list=32%, signal=28%	AOAH/TICAM1/HLA-E/STXBP2/CD4/CTSS/LILRB3/ZC3H12A/CCR1/LAPTM5/CD53/GBP2/LCP2/PIK3AP1/RUNX3/IRF7/AMPD3/SLC15A3/TNIP1/PRKCD/SECTM1/TNFRSF1B/ADGRE5/CRTC2/PTPN6/SBNO2/NINJ1/FBRS/SHKBP1/LITAF/NFKBIE/RIN3/DENND1C/BCL3/CCR5/TNFAIP2/SH3BP1/CD37/GRN/RNF19B/NCF1/IL17RA/TAP1/IL4R/MYO9B/CSF2RB/AP5B1/RASAL3/TYMP/ELL/CYBA/SPI1/TLR2/UBALD2/ARHGEF18/FERMT3/GPSM3/VAV1/RPS6KA1/SIGLEC9/NCF2/ARHGAP27/TCIRG1/CD48/TRIM…
	MycKO	Rare_Diseases_AutoRIF_ARCHS4_Predictions=Hemangiopericytoma	Adipose tissue	Rare_Diseases_AutoRIF_ARCHS4_Predictions	K5FvsW5F	Hemangiopericytoma	193	-0.292267	-1.52944	0.000559032	0.00161426	0.000771834	3572	tags=37%, list=21%, signal=29%	RRBP1/SNX33/RAD23B/ZC3H7B/SDF4/TNKS1BP1/MGAT4B/GANAB/RANGAP1/CCAR2/MOGS/TMEM259/ATXN7L3/BSG/GBF1/UPF1/RAB35/GLUD1/APH1A/LASP1/EIF3B/ATRN/TBC1D9B/ABCC1/TAOK2/FAM168B/MGAT1/KDM5C/INCENP/BLTP2/CLPTM1/PKM/AP3D1/EIF4G1/LMNB2/CD81/YKT6/COL18A1/DDB1/RPTOR/SLC4A2/LMNA/SLC12A4/RAB5C/COPG1/INPPL1/CENPB/MYO1C/GTF3C1/MAN1B1/ALDH4A1/SKIC2/GPR107/PLOD3/ISY1-RAB43/SMG5/NELFB/CHPF/LONP1/P4HB/USP5/TM9SF4/SZRD1/SL…
	MycKO	Rare_Diseases_AutoRIF_ARCHS4_Predictions=Aggressive NK cell leukemia	Adipose tissue	Rare_Diseases_AutoRIF_ARCHS4_Predictions	K5FvsW5F	Aggressive NK cell leukemia	183	0.352883	1.62363	0.00056304	0.00162331	0.000776163	5636	tags=43%, list=34%, signal=29%	AOAH/HLA-E/CD3E/STXBP2/CD4/CTSS/LILRB3/LILRA6/CCR1/ISG20/LAPTM5/CD53/IRF9/GBP2/MPEG1/LCP2/PIK3AP1/RUNX3/SLC15A3/TNIP1/PSTPIP1/PRKCD/SECTM1/TNFRSF1B/ADGRE5/PTPN6/SBNO2/SHKBP1/ITGAL/LITAF/RIN3/ACAP1/DENND1C/BCL3/C5AR1/SH3BP1/CD37/RNF19B/NCF1/IL17RA/TAP1/IL4R/MYO9B/CSF2RB/AP5B1/RASAL3/TYMP/CYBA/SPI1/TLR2/INPP5D/CFP/FERMT3/GPSM3/VAV1/RPS6KA1/SIGLEC9/NCF2/ARHGAP27/TCIRG1/RAC2/CD48/TRIM25/DPEP2/NBEAL2/…
	MycKO	Rare_Diseases_AutoRIF_ARCHS4_Predictions=Plasma cell leukemia	Adipose tissue	Rare_Diseases_AutoRIF_ARCHS4_Predictions	K5FvsW5F	Plasma cell leukemia	184	0.351198	1.61793	0.000565214	0.00162832	0.000778559	5636	tags=43%, list=34%, signal=29%	TICAM1/HLA-E/STXBP2/CD4/LILRB3/ZC3H12A/CCR1/LAPTM5/CD53/GBP2/LCP2/PIK3AP1/PLEKHM2/IRF7/AMPD3/SLC15A3/TNIP1/FURIN/PRKCD/SECTM1/TNFRSF1B/ADGRE5/CLASRP/CRTC2/PTPN6/SBNO2/TOM1/NINJ1/FBRS/SHKBP1/LITAF/NFKBIE/RIN3/BCL3/CCR5/TNFAIP2/SH3BP1/GRN/RNF19B/NCF1/TAP1/IL4R/MOB3C/PTPN1/MYO9B/AP5B1/TYMP/ELL/CYBA/SPI1/TLR2/UBALD2/LRCH4/SIGLEC1/DCAF15/FERMT3/CHMP4B/GPSM3/VAV1/CEBPB/RPS6KA1/SIGLEC9/NCF2/LRP10/ARHGAP…
	MycKO	Rare_Diseases_AutoRIF_ARCHS4_Predictions=B-cell lymphomas	Adipose tissue	Rare_Diseases_AutoRIF_ARCHS4_Predictions	K5FvsW5F	B-cell lymphomas	185	0.348629	1.60234	0.000606203	0.00173336	0.00082878	6816	tags=52%, list=41%, signal=31%	TICAM1/HLA-E/STXBP2/CD4/LILRB3/ADAR/ZC3H12A/LAPTM5/MBD2/CD53/GBP2/LCP2/PIK3AP1/RUNX3/AMPD3/SLC15A3/TNIP1/PRKCD/TNFRSF1B/SLAMF7/ADGRE5/CRTC2/PTPN6/SBNO2/NINJ1/FBRS/LITAF/NFKBIE/RIN3/CD40/DENND1C/PACS1/BCL3/CCR5/TNFAIP2/SH3BP1/CD37/RNF19B/NCF1/ARID5A/TAP1/IL4R/PTPN1/MYO9B/AP5B1/RASAL3/ELL/SPI1/TLR2/RNF213/UBALD2/LRCH4/N4BP1/FERMT3/GPSM3/VAV1/RPS6KA1/MLLT6/NCF2/ARHGAP27/TCIRG1/RAC2/CD48/TRIM25/NBEAL…
	MycKO	Rare_Diseases_AutoRIF_ARCHS4_Predictions=Trichoepithelioma multiple familial 2	Adipose tissue	Rare_Diseases_AutoRIF_ARCHS4_Predictions	K5FvsW5F	Trichoepithelioma multiple familial 2	185	0.346425	1.59221	0.000767853	0.00213452	0.00102059	6059	tags=46%, list=36%, signal=30%	AOAH/TICAM1/HLA-E/CD3E/STXBP2/CD4/CTSS/LILRB3/ADAR/ZC3H12A/ISG20/LAPTM5/CD53/IRF9/GBP2/LCP2/PIK3AP1/RUNX3/TNIP1/PRKCD/APOL3/TNFRSF1B/ADGRE5/CRTC2/PTPN6/SBNO2/NINJ1/FBRS/SHKBP1/ITGAL/LITAF/RIN3/DENND1C/BCL3/TNFAIP2/SH3BP1/RNF19B/NCF1/ARID5A/IL17RA/TAP1/IL4R/MYO9B/CSF2RB/AP5B1/RASAL3/TYMP/ELL/CYBA/SPI1/TLR2/RNF213/LRCH4/GPSM3/VAV1/RPS6KA1/NCF2/ARHGAP27/TCIRG1/RAC2/CD48/TRIM25/NBEAL2/TGFB1/UNC93B1/A…
	MycKO	Rare_Diseases_AutoRIF_ARCHS4_Predictions=Enteropathy-associated T-cell lymphoma	Adipose tissue	Rare_Diseases_AutoRIF_ARCHS4_Predictions	K5FvsW5F	Enteropathy-associated T-cell lymphoma	185	0.343526	1.57888	0.000987236	0.00267841	0.00128064	6059	tags=45%, list=36%, signal=29%	AOAH/HLA-E/STXBP2/CD4/CTSS/LILRB3/LAPTM5/CD53/GBP2/MPEG1/LCP2/PIK3AP1/RUNX3/IRF7/SLC15A3/TNIP1/PSTPIP1/PRKCD/SECTM1/TNFRSF1B/ADGRE5/CRTC2/PTPN6/SBNO2/FBRS/SHKBP1/ITGAL/LITAF/RIN3/DENND1C/BCL3/SH3BP1/CD37/RNF19B/NCF1/IL17RA/TAP1/IL4R/MYO9B/CSF2RB/AP5B1/RASAL3/TYMP/ELL/CYBA/SPI1/TLR2/UBALD2/LRCH4/FERMT3/GPSM3/VAV1/RPS6KA1/SIGLEC9/MLLT6/NCF2/ARHGAP27/TCIRG1/RAC2/CD48/TRIM25/NBEAL2/TGFB1/UNC93B1/APBB…
	MycKO	Rare_Diseases_AutoRIF_ARCHS4_Predictions=Hairy cell leukemia	Adipose tissue	Rare_Diseases_AutoRIF_ARCHS4_Predictions	K5FvsW5F	Hairy cell leukemia	186	0.340998	1.57331	0.00101552	0.00274713	0.0013135	5636	tags=41%, list=34%, signal=27%	AOAH/TICAM1/HLA-E/STXBP2/CD4/CTSS/LILRB3/ZC3H12A/CCR1/LAPTM5/CD53/GBP2/MPEG1/LCP2/PIK3AP1/RUNX3/SLC15A3/TNIP1/PRKCD/TNFRSF1B/ADGRE5/CRTC2/PTPN6/SBNO2/NINJ1/FBRS/SHKBP1/LITAF/RIN3/DENND1C/BCL3/TNFAIP2/SH3BP1/CD37/GRN/RNF19B/NCF1/IL17RA/TAP1/IL4R/MYO9B/CSF2RB/AP5B1/RASAL3/TYMP/ELL/CYBA/SPI1/TLR2/LRCH4/FERMT3/GPSM3/VAV1/RPS6KA1/SIGLEC9/NCF2/ARHGAP27/TCIRG1/RAC2/CD48/TRIM25/DPEP2/NBEAL2/TGFB1/UNC93B1…
	MycKO	Rare_Diseases_AutoRIF_ARCHS4_Predictions=Hemangioma thrombocytopenia syndrome	Adipose tissue	Rare_Diseases_AutoRIF_ARCHS4_Predictions	K5FvsW5F	Hemangioma thrombocytopenia syndrome	194	-0.280902	-1.4698	0.00106564	0.00286401	0.00136938	3572	tags=25%, list=21%, signal=20%	EIF3B/ATRN/TBC1D9B/ABCC1/TAOK2/ABCD1/MGAT1/KDM5C/NID1/CYFIP1/BLTP2/CLPTM1/PRODH2/AP3D1/IGF2R/EIF4G1/COL18A1/RPTOR/SLC4A2/TM9SF3/ORM1/ORM2/SLC12A4/RAB5C/MYO1C/GTF3C1/ALDH4A1/C8A/SERPINA1/ISY1-RAB43/C8B/SMG5/SEC16B/C2/ERGIC1/ESRRA/P4HB/TM9SF4/ACADVL/AGT/SZRD1/SLC38A10/NOMO1/NOMO2/C1RL/CLUH/PDIA4/NFE2L1/PC
	MycKO	Rare_Diseases_AutoRIF_ARCHS4_Predictions=Lymphoma large-cell immunoblastic	Adipose tissue	Rare_Diseases_AutoRIF_ARCHS4_Predictions	K5FvsW5F	Lymphoma large-cell immunoblastic	185	0.340129	1.56327	0.00121839	0.00322796	0.0015434	5198	tags=39%, list=31%, signal=28%	TICAM1/HLA-E/STXBP2/CD4/SLAMF1/LILRB3/ADAR/ZC3H12A/ISG20/LAPTM5/MBD2/CD53/IRF9/GBP2/LCP2/PIK3AP1/RUNX3/IRF7/SLC15A3/TNIP1/FURIN/PRKCD/SECTM1/TNFRSF1B/ADGRE5/CRTC2/PTPN6/SBNO2/NINJ1/FBRS/SHKBP1/LITAF/NFKBIE/RIN3/CD40/DENND1C/PACS1/BCL3/SH3BP1/GRN/RNF19B/NCF1/ARID5A/TAP1/IL4R/PTPN1/MYO9B/CSF2RB/AP5B1/RASAL3/TYMP/ELL/CYBA/SPI1/UBALD2/LRCH4/ARHGEF18/N4BP1/GPSM3/RPS6KA1/NCF2/LRP10/ARHGAP27/TCIRG1/RAC2…
	MycKO	Rare_Diseases_AutoRIF_ARCHS4_Predictions=Primary effusion lymphoma	Adipose tissue	Rare_Diseases_AutoRIF_ARCHS4_Predictions	K5FvsW5F	Primary effusion lymphoma	186	0.336859	1.55421	0.00156216	0.00401811	0.0019212	5636	tags=40%, list=34%, signal=27%	AOAH/TICAM1/HLA-E/STXBP2/CD4/CTSS/LILRB3/ADAR/ZC3H12A/CCR1/LAPTM5/MBD2/CD53/GBP2/LCP2/PIK3AP1/RUNX3/AMPD3/SLC15A3/TNIP1/XPO6/FURIN/PRKCD/SECTM1/TNFRSF1B/ADGRE5/CRTC2/PTPN6/SBNO2/NINJ1/FBRS/LITAF/NFKBIE/RIN3/BCL3/TNFAIP2/SH3BP1/GRN/RNF19B/NCF1/IL17RA/TAP1/IL4R/PTPN1/MYO9B/CSF2RB/AP5B1/TYMP/ELL/CYBA/SPI1/TLR2/RNF213/ARHGEF18/N4BP1/GPSM3/RPS6KA1/NCF2/LRP10/ARHGAP27/TCIRG1/TRIM25/NBEAL2/TGFB1/UNC93B1…
	MycKO	Rare_Diseases_AutoRIF_ARCHS4_Predictions=Acute myeloblastic leukemia type 2	Adipose tissue	Rare_Diseases_AutoRIF_ARCHS4_Predictions	K5FvsW5F	Acute myeloblastic leukemia type 2	185	0.337203	1.54982	0.0015897	0.00407827	0.00194996	6059	tags=43%, list=36%, signal=28%	AOAH/TICAM1/HLA-E/STXBP2/CD4/CTSS/LILRB3/ADAR/ZC3H12A/CCR1/LAPTM5/CD53/GBP2/MPEG1/LCP2/PIK3AP1/PLEK/SLC15A3/TNIP1/XPO6/PRKCD/SECTM1/TNFRSF1B/ADGRE5/CRTC2/PTPN6/SBNO2/NINJ1/FBRS/SHKBP1/LITAF/RIN3/BCL3/TNFAIP2/SH3BP1/GRN/RNF19B/NCF1/IL17RA/TAP1/IL4R/PTPN1/MYO9B/CSF2RB/AP5B1/TYMP/ELL/CYBA/SPI1/TLR2/LRCH4/DCAF15/FERMT3/GPSM3/RPS6KA1/SIGLEC9/NCF2/ARHGAP27/TCIRG1/TRIM25/NBEAL2/TGFB1/UNC93B1/APBB1IP/NLR…
	MycKO	Rare_Diseases_AutoRIF_ARCHS4_Predictions=Acute myeloblastic leukemia type 1	Adipose tissue	Rare_Diseases_AutoRIF_ARCHS4_Predictions	K5FvsW5F	Acute myeloblastic leukemia type 1	186	0.336191	1.55113	0.00165338	0.00423288	0.00202389	6059	tags=45%, list=36%, signal=29%	AOAH/TICAM1/HLA-E/STXBP2/CD4/CTSS/LILRB3/ZC3H12A/CCR1/LAPTM5/CD53/GBP2/MPEG1/LCP2/PIK3AP1/PLEK/AMPD3/SLC15A3/TNIP1/PRKCD/TNFRSF1B/IRAK3/ADGRE5/PTPN6/SBNO2/NINJ1/FBRS/SHKBP1/LITAF/RIN3/ITGAM/BCL3/C5AR1/TNFAIP2/SH3BP1/GRN/RNF19B/NCF1/IL17RA/TAP1/IL4R/MYO9B/CSF2RB/AP5B1/TYMP/ELL/CYBA/SPI1/TLR2/LRCH4/INPP5D/CFP/FERMT3/GPSM3/VAV1/RPS6KA1/SIGLEC9/NCF2/ARHGAP27/TCIRG1/TRIM25/NBEAL2/TGFB1/UNC93B1/APBB1IP…
	MycKO	Rare_Diseases_AutoRIF_ARCHS4_Predictions=Juvenile myelomonocytic leukemia	Adipose tissue	Rare_Diseases_AutoRIF_ARCHS4_Predictions	K5FvsW5F	Juvenile myelomonocytic leukemia	185	0.335514	1.54206	0.00177536	0.00448962	0.00214665	6420	tags=47%, list=38%, signal=29%	AOAH/HLA-E/STXBP2/CD4/CTSS/LILRB3/ADAR/CCR1/LAPTM5/CD53/GBP2/MPEG1/LCP2/PIK3AP1/SLC15A3/PTPRJ/TNIP1/XPO6/FURIN/PRKCD/SECTM1/TNFRSF1B/ADGRE5/DENND3/CRTC2/PTPN6/SBNO2/FBRS/SHKBP1/LITAF/RIN3/ITGAM/PACS1/BCL3/TNFAIP2/SH3BP1/GRN/RNF19B/NCF1/IL17RA/TAP1/IL4R/MYO9B/CSF2RB/AP5B1/TYMP/ELL/SPI1/TLR2/LRCH4/CFP/GPSM3/RPS6KA1/SIGLEC9/NCF2/LRP10/ARHGAP27/TCIRG1/TRIM25/NBEAL2/TGFB1/UNC93B1/APBB1IP/NLRC5/GMIP/AL…
	MycKO	Rare_Diseases_AutoRIF_ARCHS4_Predictions=Hemangiomatosis familial pulmonary capillary	Adipose tissue	Rare_Diseases_AutoRIF_ARCHS4_Predictions	K5FvsW5F	Hemangiomatosis familial pulmonary capillary	174	-0.287732	-1.47738	0.00187503	0.00471607	0.00225492	4283	tags=34%, list=26%, signal=26%	LAMC1/ADAMTS2/EFEMP2/ACO1/TSPAN9/ITGB1/COL4A2/FZD4/CYP2E1/HSPG2/FMO3/HSD17B6/CKAP4/OTC/ATRN/NID1/VTN/SLC2A2/CALD1/C9/TAT/ADH4/CDH11/CAV2/COL18A1/LTBP2/MCAM/SLC22A7/COL6A1/ORM1/ORM2/HPR/ABLIM3/SLC12A4/EHD2/MYO1C/ALDH4A1/ABCB11/SPARC/COL5A1/C8A/COL16A1/LAMA4/OAF/COL6A3/C8B/SEC16B/FBN1/LAMB1/INHBC/FAM114A1/BOK/ACSM5/PXDN/COL5A2/FKBP9/FSTL1/SERPINH1/GYS2/HAO1
	MycKO	Rare_Diseases_AutoRIF_ARCHS4_Predictions=Desmoid tumor	Adipose tissue	Rare_Diseases_AutoRIF_ARCHS4_Predictions	K5FvsW5F	Desmoid tumor	194	-0.272321	-1.4249	0.00204919	0.00511955	0.00244784	4994	tags=38%, list=30%, signal=27%	RRBP1/SNX33/PBX2/RAD23B/SH3PXD2A/ZC3H7B/SDF4/TNKS1BP1/MGAT4B/GANAB/CCAR2/MOGS/TMEM259/TLN1/ATXN7L3/MXRA8/LAMC1/EFEMP2/UPF1/ITGB1/RAB35/SH3BP5L/ECE1/APH1A/LASP1/POFUT2/CKAP4/TBC1D9B/ABCC1/TAOK2/MGAT1/KDM5C/MRC2/NID1/CYFIP1/BLTP2/CLPTM1/PKM/AP3D1/IGF2R/PLOD1/EIF4G1/LMNB2/CD81/SYDE1/YKT6/ZNF865/SLC4A2/LMNA/ITGB5/COL6A1/SLC12A4/RAB5C/INPPL1/CENPB/EHD2/MYO1C/COL6A2/GPR107/PLOD3/ISY1-RAB43/ANXA6/SMG5/N…
	MycKO	Rare_Diseases_AutoRIF_ARCHS4_Predictions=Central nervous system lymphoma primary	Adipose tissue	Rare_Diseases_AutoRIF_ARCHS4_Predictions	K5FvsW5F	Central nervous system lymphoma primary	186	0.332904	1.53596	0.00206387	0.00514585	0.00246041	5237	tags=38%, list=31%, signal=26%	TICAM1/FCGR2B/HLA-E/STXBP2/CD4/CTSH/ZC3H12A/LAPTM5/MBD2/CD53/IRF9/GBP2/LCP2/PIK3AP1/PLEKHM2/RUNX3/AMPD3/SLC15A3/TNIP1/FURIN/PRKCD/TNFRSF1B/CRTC2/PTPN6/SBNO2/NINJ1/FBRS/LITAF/NFKBIE/RIN3/CD40/DENND1C/BCL3/CCR5/TNFAIP2/SH3BP1/CD37/GRN/RNF19B/NCF1/ARID5A/TAP1/IL4R/PTPN1/MYO9B/AP5B1/RASAL3/TYMP/ELL/CYBA/SPI1/UBALD2/FERMT3/CHMP4B/GPSM3/VAV1/SUSD6/REXO1/RPS6KA1/MLLT6/NCF2/ARHGAP27/TCIRG1/TRIM25/NBEAL2/…
	MycKO	Rare_Diseases_AutoRIF_ARCHS4_Predictions=Choroid plexus carcinoma	Adipose tissue	Rare_Diseases_AutoRIF_ARCHS4_Predictions	K5FvsW5F	Choroid plexus carcinoma	192	-0.276243	-1.44247	0.00208688	0.0051928	0.00248286	3615	tags=29%, list=22%, signal=23%	CHAF1A/DDX11/EIF3B/MYBL2/SF3B3/TAOK2/RBM15B/FAM168B/TNPO2/NT5DC2/KDM5C/SMC4/PTPN11/MCM4/INCENP/POLD1/BLTP2/SPAG5/IPO7/IPO5/CDK16/EEF2/AP3D1/MCM7/EIF4G1/LMNB2/PTPRS/SNRNP200/NCAPG2/TBCD/TAF15/CBX2/DDB1/SSRP1/SLC4A2/MKI67/MEGF8/TPX2/INPPL1/LMNB1/NCAPD2/GTF3C1/BAZ1B/SMG5/NELFB/KIFC1/LONP1/USP5/THOP1/SZRD1/KPNB1/PARP1/CHTF18/YBX1/NFE2L1
	MycKO	Rare_Diseases_AutoRIF_ARCHS4_Predictions=Leukemia T-cell chronic	Adipose tissue	Rare_Diseases_AutoRIF_ARCHS4_Predictions	K5FvsW5F	Leukemia T-cell chronic	185	0.33236	1.52756	0.00228591	0.00564657	0.00269982	6428	tags=49%, list=38%, signal=30%	AOAH/HLA-E/STXBP2/CD4/CTSS/LILRB3/ZC3H12A/ISG20/LAPTM5/CD53/IRF9/GBP2/LCP2/PIK3AP1/RUNX3/IRF7/SLC15A3/TNIP1/PSTPIP1/PRKCD/TNFRSF1B/ADGRE5/CRTC2/PTPN6/SBNO2/NINJ1/SHKBP1/LITAF/NFKBIE/RIN3/CD40/ACAP1/DENND1C/BCL3/CCR5/TNFAIP2/SH3BP1/CD37/RNF19B/NCF1/ARID5A/TAP1/IL4R/MYO9B/CSF2RB/AP5B1/RASAL3/TYMP/ELL/CYBA/SPI1/LRCH4/FERMT3/GPSM3/VAV1/RPS6KA1/SIGLEC9/NCF2/ARHGAP27/TCIRG1/RAC2/CD48/TRIM25/NBEAL2/TGFB…
	MycKO	Rare_Diseases_AutoRIF_ARCHS4_Predictions=Lipogranulomatosis	Adipose tissue	Rare_Diseases_AutoRIF_ARCHS4_Predictions	K5FvsW5F	Lipogranulomatosis	187	0.331097	1.52679	0.00250426	0.00614269	0.00293703	5636	tags=43%, list=34%, signal=29%	TICAM1/PPARD/STXBP2/CD4/SPHK1/CTSS/C3AR1/LILRB4/LILRB3/CCRL2/ZC3H12A/GNS/CCR1/LAPTM5/GBP2/MPEG1/PIK3AP1/PLEKHM2/CYBB/AMPD3/SLC15A3/PTPRJ/TNIP1/FURIN/PRKCD/SECTM1/TNFRSF1B/CLCN7/OGFRL1/NPL/SBNO2/TOM1/NINJ1/FBRS/C1QC/LITAF/SLC6A6/ITGAM/MINK1/BCL3/C5AR1/CCR5/TNFAIP2/SH3BP1/GRN/RNF19B/TAP1/MOB3C/PTPN1/MYO9B/AP5B1/TYMP/ELL/SPI1/TLR2/SIGLEC1/ZYX/N4BP1/CHMP4B/PLAUR/CEBPB/RPS6KA1/SIGLEC9/NCF2/LRP10/TCIRG…
	MycKO	Rare_Diseases_AutoRIF_ARCHS4_Predictions=Cholesteatoma	Adipose tissue	Rare_Diseases_AutoRIF_ARCHS4_Predictions	K5FvsW5F	Cholesteatoma	189	0.326718	1.50711	0.00256933	0.00626769	0.0029968	5834	tags=44%, list=35%, signal=29%	TICAM1/PPARD/SLC16A3/VSIG4/SPHK1/C3AR1/LILRB4/SLC2A6/CTSH/LGMN/CCRL2/ZC3H12A/GNS/CCR1/RNASE1/PLEKHM2/RAB20/TMEM51/AMPD3/CLCF1/SLC15A3/CD14/TNIP1/FURIN/PRKCD/TNFRSF1B/CLCN7/HEXB/SRXN1/SPSB1/TRIP10/NPL/SBNO2/TOM1/IER3/NINJ1/NPC2/C1QC/LITAF/NFKBIE/CD40/BCL3/CCR5/TNFAIP2/GRN/RNF19B/MOB3C/PTPN1/MYO9B/TYMP/ELL/CYBA/IRAK2/FTH1/SIGLEC1/CAPG/CHMP4B/PLAUR/CEBPB/RPS6KA1/SIGLEC9/LRP10/TCIRG1/STAB1/TRIM25/GRI…
	MycKO	Rare_Diseases_AutoRIF_ARCHS4_Predictions=Lymphomatoid papulosis	Adipose tissue	Rare_Diseases_AutoRIF_ARCHS4_Predictions	K5FvsW5F	Lymphomatoid papulosis	189	0.326687	1.50697	0.00256933	0.00626769	0.0029968	5237	tags=38%, list=31%, signal=27%	TICAM1/HLA-E/STXBP2/CD4/ADAR/ZC3H12A/LAPTM5/MBD2/CD53/GBP2/LCP2/PIK3AP1/PLEKHM2/RUNX3/SLC15A3/TNIP1/FURIN/PRKCD/TNFRSF1B/ADGRE5/CRTC2/PTPN6/SBNO2/NINJ1/FBRS/SHKBP1/LITAF/NFKBIE/RIN3/DENND1C/PACS1/BCL3/CCR5/TNFAIP2/SH3BP1/GRN/RNF19B/NCF1/ARID5A/TAP1/IL4R/PTPN1/MYO9B/AP5B1/RASAL3/TYMP/ELL/CYBA/SPI1/UBALD2/LRCH4/ARHGEF18/DCAF15/FERMT3/GPSM3/REXO1/RPS6KA1/NCF2/LRP10/ARHGAP27/TCIRG1/RAC2/CD48/TRIM25/N…
	MycKO	Rare_Diseases_AutoRIF_ARCHS4_Predictions=Burkitt's lymphoma	Adipose tissue	Rare_Diseases_AutoRIF_ARCHS4_Predictions	K5FvsW5F	Burkitt's lymphoma	184	0.332347	1.53109	0.00260585	0.00634432	0.00303344	6428	tags=49%, list=38%, signal=31%	AOAH/HLA-E/STXBP2/CD4/CTSS/LILRB3/ZC3H12A/LAPTM5/CD53/IRF9/GBP2/LCP2/PIK3AP1/RUNX3/IRF7/SLC15A3/TNIP1/PRKCD/TNFRSF1B/ADGRE5/CRTC2/PTPN6/SBNO2/FBRS/SHKBP1/LITAF/NFKBIE/RIN3/DENND1C/BCL3/TNFAIP2/SH3BP1/CD37/RNF19B/NCF1/IL17RA/TAP1/IL4R/MYO9B/CSF2RB/AP5B1/RASAL3/TYMP/ELL/CYBA/SPI1/TLR2/UBALD2/LRCH4/INPP5D/FERMT3/GPSM3/VAV1/RPS6KA1/NCF2/ARHGAP27/TCIRG1/RAC2/CD48/TRIM25/NBEAL2/TGFB1/UNC93B1/APBB1IP/NL…
	MycKO	Rare_Diseases_AutoRIF_ARCHS4_Predictions=Alveolar soft part sarcoma	Adipose tissue	Rare_Diseases_AutoRIF_ARCHS4_Predictions	K5FvsW5F	Alveolar soft part sarcoma	193	-0.273682	-1.43219	0.00264203	0.00642418	0.00307162	4615	tags=33%, list=28%, signal=24%	FHOD1/GANAB/CCAR2/MOGS/TMEM259/DLST/ATXN7L3/CCDC71/UPF1/RCC2/RAB35/MAPKAP1/HDGF/CDC37/APH1A/LASP1/EIF3B/ABCC1/TAOK2/PES1/ABCD1/MGAT1/KDM5C/INCENP/CYFIP1/BLTP2/CLPTM1/PKM/AP3D1/FSCN1/EIF4G1/LMNB2/CD81/YKT6/PPIF/ZNF865/TAF15/RPTOR/SLC4A2/LMNA/ITGB5/SLC12A4/RAB5C/INPPL1/LMNB1/CENPB/MYO1C/GTF3C1/VCP/ISY1-RAB43/SMG5/NELFB/KIFC1/LONP1/P4HB/USP5/SZRD1/CRTAP/SERPINH1/PTPA/NOMO1/PABPC4/CLUH/NFE2L1
	MycKO	Rare_Diseases_AutoRIF_ARCHS4_Predictions=Cartilaginous cancer	Adipose tissue	Rare_Diseases_AutoRIF_ARCHS4_Predictions	K5FvsW5F	Cartilaginous cancer	192	-0.271948	-1.42004	0.00300254	0.00722044	0.00345234	3902	tags=31%, list=23%, signal=24%	GAS6/ECE1/APH1A/LASP1/POFUT2/CKAP4/ATRN/ABCC1/TAOK2/ABCD1/CD276/SLC39A13/MGAT1/MRC2/NID1/CYFIP1/CLPTM1/RCN3/STEAP3/PLOD1/APLP2/ANXA5/EIF4G1/CD81/COL18A1/LTBP2/SLC4A2/LMNA/ITGB5/COL6A1/SLC12A4/RAB5C/CYB5R3/EHD2/MYO1C/COL6A2/COL16A1/GPR107/PLOD3/OAF/ISY1-RAB43/CALU/LAMB1/CHPF/DRAM1/FKBP10/P4HB/LOXL2/TM9SF4/SZRD1/PXDN/CD151/CRTAP/IGFBP4/FSTL1/SERPINH1/NOMO1/NOMO2/NFE2L1
	MycKO	Rare_Diseases_AutoRIF_ARCHS4_Predictions=Ependymoblastoma	Adipose tissue	Rare_Diseases_AutoRIF_ARCHS4_Predictions	K5FvsW5F	Ependymoblastoma	194	-0.26874	-1.40616	0.00304826	0.00732566	0.00350266	4613	tags=32%, list=28%, signal=24%	GANAB/CCAR2/MOGS/TRIP12/TLN1/DLST/ATXN7L3/CCDC71/UPF1/RCC2/RAB35/MAPKAP1/HDGF/APH1A/LASP1/UBE2E1/EIF3B/ABCC1/TAOK2/PES1/DDX42/FAM168B/MGAT1/KDM5C/PTPN11/INCENP/CYFIP1/BLTP2/CLPTM1/IPO7/PKM/EEF2/AP3D1/FSCN1/IGF2R/EIF4G1/LMNB2/YKT6/PPIF/TAF15/SSRP1/SLC4A2/TPX2/RAB5C/VIM/INPPL1/LMNB1/NCAPD2/GTF3C1/UBQLN1/VCP/GPR107/ISY1-RAB43/SMG5/NELFB/KIFC1/P4HB/USP5/SZRD1/KPNB1/NOMO1/YBX1/NFE2L1
	MycKO	Rare_Diseases_AutoRIF_ARCHS4_Predictions=Testicular cancer	Adipose tissue	Rare_Diseases_AutoRIF_ARCHS4_Predictions	K5FvsW5F	Testicular cancer	195	-0.271133	-1.41871	0.00312654	0.00749927	0.00358566	4613	tags=32%, list=28%, signal=24%	GANAB/RANGAP1/CCAR2/RFWD3/MOGS/TRIP12/MCM3AP/AHCY/SMARCD2/XPO1/UPF1/RCC2/FOXM1/HDGF/APH1A/NAA50/EIF3B/MYBL2/ABCC1/SF3B3/TAOK2/PES1/DDX42/KDM5C/MCM4/INCENP/BLTP2/IPO7/IPO5/STRN/EEF2/AP3D1/EIF4G1/LMNB2/SNRNP200/EIF3A/SERBP1/TAF15/DDB1/RPTOR/SSRP1/SLC4A2/INPPL1/LMNB1/NCAPD2/GTF3C1/VCP/SMG5/NELFB/ANAPC1/KIFC1/LONP1/ST3GAL4/E2F1/SZRD1/KPNB1/G3BP1/TKT/NOMO1/LRPPRC/PABPC4/CLUH/NFE2L1
	MycKO	Rare_Diseases_AutoRIF_ARCHS4_Predictions=Small intestine cancer	Adipose tissue	Rare_Diseases_AutoRIF_ARCHS4_Predictions	K5FvsW5F	Small intestine cancer	183	0.327769	1.50808	0.00359678	0.00854233	0.00408439	5135	tags=43%, list=31%, signal=30%	TICAM1/SLC6A19/MYO1A/MUC17/ADAR/EPCAM/CLDN7/CAPN5/PRSS8/ST14/ZC3H12A/FAM3D/ARHGEF16/ISX/ATP1A1/CDX2/DMBT1/DEFA6/AOC1/GUCA2A/CDH17/PRR15L/KCNQ1/CES2/PRAP1/CYP4F12/CDHR2/MYO5B/TJP2/TNIP1/SRRM2/FURIN/PLS1/HKDC1/PLXNB2/SLC39A5/SLC5A1/SBNO2/ENTPD8/FBRS/SLC9A3/TMEM54/USH1C/CLCA1/MINK1/BCL3/AMN/CDHR5/MUC13/RNF19B/MISP/EPS8L3/HNF4A/NHERF4/MYO9B/CLRN3/NR1I2/ARFGEF2/TDP2/PCK2/STK24/PARP4/ARHGEF18/ANO9/SDCB…
	MycKO	Rare_Diseases_AutoRIF_ARCHS4_Predictions=Melanoma familial	Adipose tissue	Rare_Diseases_AutoRIF_ARCHS4_Predictions	K5FvsW5F	Melanoma familial	187	0.327181	1.50874	0.00365297	0.00865606	0.00413877	5636	tags=41%, list=34%, signal=27%	TICAM1/HLA-E/STXBP2/CD4/CTSS/LILRB3/ADAR/ZC3H12A/LAPTM5/MBD2/GBP2/MED15/LCP2/SLC15A3/PTPRJ/TNIP1/XPO6/FURIN/PRKCD/SECTM1/TNFRSF1B/SLAMF7/ADGRE5/CLCN7/CRTC2/SBNO2/NINJ1/FBRS/LITAF/NFKBIE/PML/RIN3/BCL3/CCR5/TNFAIP2/SH3BP1/GRN/RNF19B/TAP1/IL4R/MOB3C/PTPN1/MYO9B/AP5B1/TYMP/ELL/SPI1/TLR2/UBALD2/N4BP1/DCAF15/CHMP4B/GPSM3/PLAUR/CEBPB/RPS6KA1/SIGLEC9/NCF2/LRP10/ARHGAP27/TCIRG1/TRIM25/GRINA/NBEAL2/TGFB1/U…
	MycKO	Rare_Diseases_AutoRIF_ARCHS4_Predictions=Metaplastic carcinoma of the breast	Adipose tissue	Rare_Diseases_AutoRIF_ARCHS4_Predictions	K5FvsW5F	Metaplastic carcinoma of the breast	194	-0.264774	-1.38541	0.00397901	0.00936312	0.00447684	4994	tags=38%, list=30%, signal=27%	RRBP1/SNX33/RAD23B/SH3PXD2A/ZC3H7B/SDF4/TNKS1BP1/MGAT4B/GANAB/CCAR2/MOGS/DLST/ATXN7L3/ADAM15/GBF1/LAMC1/UPF1/ITGB1/RAB35/HDGF/APH1A/LASP1/EIF3B/ATRN/TBC1D9B/ABCC1/TAOK2/FAM168B/KDM5C/MRC2/CYFIP1/DAB2IP/GPC1/BLTP2/CLPTM1/YAP1/PKM/AP3D1/APLP2/EIF4G1/LMNB2/KIF1C/YKT6/COL18A1/SLC4A2/LMNA/ITGB5/TM9SF3/SLC12A4/INPPL1/CENPB/MYO1C/GTF3C1/GPR107/ISY1-RAB43/SMG5/ERGIC1/LAMB1/CHPF/FKBP10/P4HB/TM9SF4/SZRD1/C…
	MycKO	Rare_Diseases_AutoRIF_ARCHS4_Predictions=Human T-cell leukemia virus type 2	Adipose tissue	Rare_Diseases_AutoRIF_ARCHS4_Predictions	K5FvsW5F	Human T-cell leukemia virus type 2	186	0.324251	1.49604	0.00410228	0.00963493	0.0046068	5636	tags=40%, list=34%, signal=27%	TICAM1/HLA-E/STXBP2/CD4/SLAMF1/ADAR/ZC3H12A/LAPTM5/CD53/GBP2/LCP2/PIK3AP1/RUNX3/IRF7/AMPD3/SLC15A3/TNIP1/FURIN/PRKCD/TNFRSF1B/ADGRE5/CRTC2/PTPN6/SBNO2/NINJ1/FBRS/LITAF/NFKBIE/RIN3/CD40/DENND1C/BCL3/CCR5/TNFAIP2/SH3BP1/GRN/RNF19B/NCF1/ARID5A/TAP1/IL4R/MOB3C/PTPN1/MYO9B/AP5B1/RASAL3/TYMP/ELL/CYBA/KDM6B/RNF213/UBALD2/LRCH4/SF1/N4BP1/GPSM3/VAV1/RPS6KA1/MLLT6/ARHGAP27/TCIRG1/CD48/TRIM25/NBEAL2/TGFB1/U…
	MycKO	Rare_Diseases_AutoRIF_ARCHS4_Predictions=Chronic lymphocytic leukemia	Adipose tissue	Rare_Diseases_AutoRIF_ARCHS4_Predictions	K5FvsW5F	Chronic lymphocytic leukemia	185	0.324175	1.48994	0.0042679	0.00997987	0.00477172	5636	tags=41%, list=34%, signal=27%	AOAH/HLA-E/STXBP2/CD4/CTSS/LILRB3/ZC3H12A/LAPTM5/CD53/IRF9/GBP2/MPEG1/LCP2/PIK3AP1/RUNX3/SLC15A3/TNIP1/PRKCD/TNFRSF1B/ADGRE5/CRTC2/PTPN6/SBNO2/FBRS/SHKBP1/ITGAL/LITAF/NFKBIE/RIN3/ACAP1/DENND1C/BCL3/SH3BP1/CD37/RNF19B/NCF1/ARID5A/IL17RA/TAP1/IL4R/MYO9B/CSF2RB/AP5B1/RASAL3/ELL/CYBA/SPI1/TLR2/UBALD2/LRCH4/INPP5D/GPSM3/VAV1/RPS6KA1/NCF2/ARHGAP27/TCIRG1/RAC2/CD48/TRIM25/NBEAL2/TGFB1/UNC93B1/APBB1IP/NL…
	MycKO	Rare_Diseases_AutoRIF_ARCHS4_Predictions=Chondrosarcoma	Adipose tissue	Rare_Diseases_AutoRIF_ARCHS4_Predictions	K5FvsW5F	Chondrosarcoma	194	-0.263824	-1.38044	0.00430478	0.0100598	0.00480993	3808	tags=29%, list=23%, signal=23%	APH1A/LASP1/POFUT2/CKAP4/ATRN/ABCC1/TAOK2/CD276/MGAT1/KDM5C/MRC2/NID1/CYFIP1/CLPTM1/RCN3/PKM/PLOD1/ANXA5/EIF4G1/CD81/SYDE1/YKT6/LTBP2/TMED9/SLC4A2/LMNA/ITGB5/COL6A1/SLC12A4/RAB5C/VIM/COPG1/INPPL1/EHD2/MYO1C/COL6A2/COL16A1/GPR107/PLOD3/ISY1-RAB43/ANXA6/SMG5/LAMB1/CHPF/DRAM1/FKBP10/P4HB/LOXL2/TM9SF4/SZRD1/CRTAP/FSTL1/SERPINH1/NOMO1/PDIA4/NFE2L1
	MycKO	Rare_Diseases_AutoRIF_ARCHS4_Predictions=Peripheral T-cell lymphoma	Adipose tissue	Rare_Diseases_AutoRIF_ARCHS4_Predictions	K5FvsW5F	Peripheral T-cell lymphoma	185	0.323959	1.48895	0.00436119	0.0101788	0.00486686	5491	tags=39%, list=33%, signal=27%	CD6/AOAH/HLA-E/CD3E/STXBP2/CD4/CTSS/SLAMF1/LILRB3/GIMAP5/ISG20/LAPTM5/CD53/IRF9/GBP2/IL21R/LCP2/PIK3AP1/RUNX3/IRF7/TNIP1/PSTPIP1/PRKCD/TNFRSF1B/ADGRE5/PTPN6/SBNO2/SHKBP1/ITGAL/LITAF/RIN3/ACAP1/DENND1C/BCL3/SH3BP1/CD37/NCF1/ARID5A/IL17RA/TAP1/P2RY10/IL4R/IL2RG/MYO9B/CSF2RB/RASAL3/CYBA/SPI1/LRCH4/INPP5D/FERMT3/GPSM3/VAV1/RPS6KA1/NCF2/ARHGAP27/TCIRG1/RAC2/CD48/DPEP2/NBEAL2/TGFB1/APBB1IP/NLRC5/GMIP/P…
	MycKO	Rare_Diseases_AutoRIF_ARCHS4_Predictions=Lymphomatoid granulomatosis	Adipose tissue	Rare_Diseases_AutoRIF_ARCHS4_Predictions	K5FvsW5F	Lymphomatoid granulomatosis	186	0.322163	1.48641	0.0046523	0.0107907	0.0051594	5636	tags=41%, list=34%, signal=28%	AOAH/ZAP70/HLA-E/CD3E/STXBP2/CD4/CTSS/LILRB3/GIMAP5/CCR1/ISG20/LAPTM5/CD53/IRF9/GBP2/MPEG1/LCP2/PIK3AP1/RUNX3/SLC15A3/TNIP1/PSTPIP1/PRKCD/SECTM1/APOL3/TNFRSF1B/ADGRE5/PTPN6/SBNO2/NINJ1/ITGAL/LITAF/RIN3/DENND1C/BCL3/CCR5/SH3BP1/RNF19B/NCF1/IL17RA/TAP1/IL4R/MYO9B/CSF2RB/AP5B1/RASAL3/TYMP/CYBA/SPI1/TLR2/LRCH4/FERMT3/GPSM3/VAV1/RPS6KA1/SIGLEC9/NCF2/ARHGAP27/TCIRG1/RAC2/CD48/TRIM25/NBEAL2/TGFB1/UNC93B…
	MycKO	Rare_Diseases_AutoRIF_ARCHS4_Predictions=Glucagonoma	Adipose tissue	Rare_Diseases_AutoRIF_ARCHS4_Predictions	K5FvsW5F	Glucagonoma	179	0.320625	1.46679	0.00477038	0.0109961	0.00525761	3709	tags=33%, list=22%, signal=26%	WNT4/TICAM1/SCGN/RAB3B/PARM1/CRYBA2/SLC7A2/ST8SIA3/SMIM22/SH3GL2/NRSN2/MAPK13/MAST3/EDN3/SLC38A4/TMEM37/ABCC8/TPD52/SEC11C/LGI3/PPP2R2C/TMED6/SOWAHA/ABR/PLCXD3/ARFGEF3/SGPP2/RASGRF1/NEURL1/PLEKHM2/NGEF/GPX3/PCSK1N/GCK/TMEM61/PTPRN2/WBP2/SYNGR4/ITPK1/PCSK2/ATP6V0A1/DNM1/CBX6/TM4SF4/ABHD12/TMEM176A/TOM1/USH1C/SCAMP5/KCNMB2/G6PC2/RFX6/SLC6A17/TMEM176B/CKMT1B/MINK1/SPTBN4/UNC5CL/RAP1GAP
	MycKO	Rare_Diseases_AutoRIF_ARCHS4_Predictions=Lymphosarcoma	Adipose tissue	Rare_Diseases_AutoRIF_ARCHS4_Predictions	K5FvsW5F	Lymphosarcoma	185	0.322445	1.48199	0.00501557	0.0115256	0.0055108	6428	tags=46%, list=38%, signal=29%	AOAH/HLA-E/STXBP2/CD4/CTSS/LILRB3/ZC3H12A/ISG20/LAPTM5/CD53/IRF9/GBP2/LCP2/PIK3AP1/RUNX3/TNIP1/PRKCD/TNFRSF1B/ADGRE5/CRTC2/PTPN6/SBNO2/FBRS/ITGAL/LITAF/RIN3/ACAP1/DENND1C/BCL3/SH3BP1/CD37/RNF19B/NCF1/ARID5A/IL17RA/TAP1/IL4R/MYO9B/CSF2RB/AP5B1/RASAL3/ELL/SPI1/TLR2/UBALD2/LRCH4/INPP5D/FERMT3/GPSM3/VAV1/RPS6KA1/MLLT6/NCF2/ARHGAP27/TCIRG1/RAC2/CD48/TRIM25/NBEAL2/TGFB1/UNC93B1/APBB1IP/NLRC5/GMIP/STK4/…
	MycKO	Rare_Diseases_AutoRIF_ARCHS4_Predictions=Small non-cleaved cell lymphoma	Adipose tissue	Rare_Diseases_AutoRIF_ARCHS4_Predictions	K5FvsW5F	Small non-cleaved cell lymphoma	185	0.322445	1.48199	0.00501557	0.0115256	0.0055108	6428	tags=46%, list=38%, signal=29%	AOAH/HLA-E/STXBP2/CD4/CTSS/LILRB3/ZC3H12A/ISG20/LAPTM5/CD53/IRF9/GBP2/LCP2/PIK3AP1/RUNX3/TNIP1/PRKCD/TNFRSF1B/ADGRE5/CRTC2/PTPN6/SBNO2/FBRS/ITGAL/LITAF/RIN3/ACAP1/DENND1C/BCL3/SH3BP1/CD37/RNF19B/NCF1/ARID5A/IL17RA/TAP1/IL4R/MYO9B/CSF2RB/AP5B1/RASAL3/ELL/SPI1/TLR2/UBALD2/LRCH4/INPP5D/FERMT3/GPSM3/VAV1/RPS6KA1/MLLT6/NCF2/ARHGAP27/TCIRG1/RAC2/CD48/TRIM25/NBEAL2/TGFB1/UNC93B1/APBB1IP/NLRC5/GMIP/STK4/…
	MycKO	Rare_Diseases_AutoRIF_ARCHS4_Predictions=Schwannoma	Adipose tissue	Rare_Diseases_AutoRIF_ARCHS4_Predictions	K5FvsW5F	Schwannoma	194	-0.261341	-1.36745	0.00509775	0.0116928	0.00559074	4994	tags=37%, list=30%, signal=26%	RRBP1/SNX33/RAD23B/ZC3H7B/SDF4/TNKS1BP1/MGAT4B/GANAB/CCAR2/MOGS/TRIP12/TLN1/ATXN7L3/GBF1/LAMC1/UPF1/ITGB1/TMEM127/RAB35/MAPKAP1/GLUD1/APH1A/LASP1/RPN1/EIF3B/ATRN/TBC1D9B/ABCC1/TAOK2/FAM168B/MGAT1/KDM5C/PTPN11/NID1/CYFIP1/BLTP2/CLPTM1/PKM/AP3D1/IGF2R/PLOD1/ANXA5/EIF4G1/YKT6/SLC4A2/LMNA/TM9SF3/SLC12A4/RAB5C/COPG1/INPPL1/CENPB/POFUT1/MYO1C/EPB41L2/GTF3C1/ALDH4A1/GPR107/PLOD3/ISY1-RAB43/SMG5/ERGIC1/P…
	MycKO	Rare_Diseases_AutoRIF_ARCHS4_Predictions=Anal cancer	Adipose tissue	Rare_Diseases_AutoRIF_ARCHS4_Predictions	K5FvsW5F	Anal cancer	187	-0.269066	-1.39626	0.00512376	0.0117452	0.00561581	3856	tags=27%, list=23%, signal=21%	HDGF/GLUD1/APH1A/LASP1/HSD17B6/EIF3B/ATRN/ABCC1/TAOK2/ABCD1/MGAT1/KDM5C/SEPHS2/VTN/BLTP2/SLC2A2/CLPTM1/STEAP3/PRODH2/AP3D1/IGF2R/EIF4G1/PPIF/SLC22A7/SLC4A2/ORM1/ORM2/HPR/RAB5C/INPPL1/CENPB/ALDH4A1/C8A/SERPINA1/ISY1-RAB43/C8B/SMG5/NELFB/C2/ESRRA/LONP1/P4HB/TM9SF4/AGT/SZRD1/ACSM5/NOMO1/CLUH/NFE2L1/PC/HAO1
	MycKO	Rare_Diseases_AutoRIF_ARCHS4_Predictions=Inflammatory myofibroblastic tumor	Adipose tissue	Rare_Diseases_AutoRIF_ARCHS4_Predictions	K5FvsW5F	Inflammatory myofibroblastic tumor	189	0.317661	1.46534	0.00516404	0.011823	0.005653	5834	tags=46%, list=35%, signal=30%	TICAM1/VSIG4/CD4/SPHK1/C3AR1/LILRB4/SLC2A6/CTSH/LGMN/CCRL2/ZC3H12A/GNS/CCR1/LAPTM5/RNASE1/PIK3AP1/PLEKHM2/RAB20/AMPD3/SLC15A3/CD14/IL27/TNIP1/FURIN/PRKCD/TNFRSF1B/SLAMF7/CLCN7/HEXB/SPSB1/TRIP10/NPL/SBNO2/TOM1/IER3/NINJ1/NPC2/C1QC/NFKBIE/CD40/BCL3/CCR5/TNFAIP2/GRN/RNF19B/MOB3C/PTPN1/MYO9B/AP5B1/TYMP/ELL/IRAK2/SPI1/TLR2/SIGLEC1/CAPG/TYROBP/CHMP4B/PLAUR/CEBPB/SIGLEC9/TCIRG1/STAB1/TRIM25/GRINA/B4GALT…
	MycKO	Rare_Diseases_AutoRIF_ARCHS4_Predictions=Urachal cancer	Adipose tissue	Rare_Diseases_AutoRIF_ARCHS4_Predictions	K5FvsW5F	Urachal cancer	193	-0.265229	-1.38795	0.00521939	0.0119204	0.00569957	5033	tags=38%, list=30%, signal=27%	PARVA/RRBP1/SNX33/MTCL2/RAD23B/SH3PXD2A/ZC3H7B/TNKS1BP1/FAM168A/GANAB/ABHD17C/KIF5B/TRIP12/ANTXR1/MXRA8/TANC1/LAMC1/ADAMTS2/EFEMP2/NCKAP1/ITGB1/LOXL1/PANK3/APH1A/LASP1/PURB/CKAP4/TNC/TAOK2/FAM168B/COL12A1/KDM5C/MRC2/PTPN11/SH3D19/BLTP2/CALD1/IPO7/DOCK1/YAP1/SEC24D/AFAP1/CDH11/UBE2H/KDELR2/PCOLCE/LTBP2/SCARB2/ANKRD50/TSPAN8/COL6A1/TM9SF3/MYO1C/EPB41L2/COL6A2/SPARC/COL16A1/GPR107/ZNF664/COL6A3/COL1…
	MycKO	Rare_Diseases_AutoRIF_ARCHS4_Predictions=Mantle cell lymphoma	Adipose tissue	Rare_Diseases_AutoRIF_ARCHS4_Predictions	K5FvsW5F	Mantle cell lymphoma	184	0.324048	1.49286	0.00523745	0.0119543	0.00571579	6428	tags=47%, list=38%, signal=29%	AOAH/HLA-E/STXBP2/CD4/CTSS/LILRB3/ZC3H12A/LAPTM5/CD53/GBP2/LCP2/PIK3AP1/RUNX3/IRF7/SLC15A3/TNIP1/PRKCD/TNFRSF1B/ADGRE5/CRTC2/PTPN6/SBNO2/FBRS/SHKBP1/LITAF/NFKBIE/RIN3/ACAP1/DENND1C/BCL3/SH3BP1/CD37/RNF19B/NCF1/IL17RA/TAP1/IL4R/MYO9B/CSF2RB/AP5B1/RASAL3/ELL/CYBA/SPI1/TLR2/UBALD2/LRCH4/INPP5D/FERMT3/GPSM3/VAV1/RPS6KA1/SIGLEC9/NCF2/ARHGAP27/TCIRG1/RAC2/CD48/TRIM25/NBEAL2/TGFB1/UNC93B1/APBB1IP/NLRC5/…
	MycKO	Rare_Diseases_AutoRIF_ARCHS4_Predictions=Granulosa cell tumor of the ovary	Adipose tissue	Rare_Diseases_AutoRIF_ARCHS4_Predictions	K5FvsW5F	Granulosa cell tumor of the ovary	193	-0.263145	-1.37704	0.00558247	0.012672	0.00605891	3572	tags=26%, list=21%, signal=21%	EIF3B/ATRN/TBC1D9B/ABCC1/TAOK2/FAM168B/KDM5C/PTPN11/INCENP/DAB2IP/GPC1/BLTP2/CLPTM1/IPO7/PKM/EEF2/AP3D1/TMEM184B/EIF4G1/LMNB2/KIF1C/DDB1/SLC4A2/LMNA/ITGB5/TM9SF3/SLC12A4/INPPL1/CENPB/POFUT1/MYO1C/GTF3C1/GPR107/SMG5/NELFB/ERGIC1/LAMB1/CHPF/LONP1/FKBP10/P4HB/TM9SF4/UBE3C/SZRD1/SERPINH1/PTPA/NOMO1/NOMO2/CLUH/NFE2L1
	MycKO	Rare_Diseases_AutoRIF_ARCHS4_Predictions=Acute myeloblastic leukemia type 5	Adipose tissue	Rare_Diseases_AutoRIF_ARCHS4_Predictions	K5FvsW5F	Acute myeloblastic leukemia type 5	185	0.320197	1.47166	0.00576555	0.013032	0.00623103	6420	tags=46%, list=38%, signal=29%	AOAH/HLA-E/STXBP2/CTSS/LILRB3/ADAR/LAPTM5/CD53/LCP2/NUP210/PIK3AP1/TNIP1/XPO6/PRKCD/TNFRSF1B/IRAK3/HDAC7/ADGRE5/CLASRP/DENND3/CRTC2/PTPN6/SBNO2/FBRS/SHKBP1/RIN3/BCL3/TTC7A/SH3BP1/NCF1/IL17RA/TAP1/IL4R/MYO9B/CSF2RB/AP5B1/RASAL3/ELL/CYBA/SPI1/TLR2/LRCH4/ARHGEF18/ZYX/SF1/INPP5D/DCAF15/CFP/FERMT3/GPSM3/RPS6KA1/NCF2/ARHGAP27/TCIRG1/RAC2/TRIM25/NBEAL2/TGFB1/UNC93B1/APBB1IP/NLRC5/GMIP/DOK3/FGR/APOBR/DEN…
	MycKO	Rare_Diseases_AutoRIF_ARCHS4_Predictions=Rhabdoid tumor	Adipose tissue	Rare_Diseases_AutoRIF_ARCHS4_Predictions	K5FvsW5F	Rhabdoid tumor	191	-0.261253	-1.35895	0.00578727	0.0130652	0.00624693	3572	tags=26%, list=21%, signal=21%	EIF3B/MYBL2/ABCC1/SF3B3/TAOK2/PES1/RBM15B/DDX42/FAM168B/NT5DC2/KDM5C/MCM4/INCENP/BLTP2/SMARCC1/IPO7/IPO5/EEF2/TBC1D16/AP3D1/EIF4G1/LMNB2/SNRNP200/NCAPG2/EIF3A/SERBP1/TAF15/CBX2/DDB1/SSRP1/SLC4A2/POLE/INPPL1/LMNB1/NCAPD2/GTF3C1/VCP/GPR107/IGF2BP1/SMG5/NELFB/ANAPC1/KIFC1/LONP1/SZRD1/KPNB1/PARP1/CAPRIN1/YBX1/PABPC4
	MycKO	Rare_Diseases_AutoRIF_ARCHS4_Predictions=Rectal cancer childhood	Adipose tissue	Rare_Diseases_AutoRIF_ARCHS4_Predictions	K5FvsW5F	Rectal cancer childhood	185	-0.261603	-1.36427	0.00615698	0.0137912	0.00659405	5019	tags=35%, list=30%, signal=25%	MAN1A1/EYA3/RANBP2/ATR/VPS13C/UBR3/MPHOSPH9/HERC1/ZBTB37/TRIP12/CLOCK/EDEM3/LRRK2/DIP2B/LPGAT1/XPO1/MOB1B/HLTF/TMEM33/ANXA7/PANK3/SPOPL/EIF2S3/ABCE1/ENPP2/USP15/PDS5B/RAP2C/SMCHD1/RIN2/PEMT/SACS/IPO5/STRN/SSR1/PRELID3B/DCP2/TSPYL1/VCPIP1/N4BP2L2/AEBP2/ZDHHC2/OPA1/ATM/SKIC3/PPM1A/GLS/TMED4/PDS5A/BAG4/THUMPD1/KIAA0232/PHKG1/DOCK5/PCMTD1/PHTF2/TMEM263/HIGD1A/PRDX3/G3BP1/SEC22B/UBA6/UBE4A/LRPPRC/SRBD1
	MycKO	Rare_Diseases_AutoRIF_ARCHS4_Predictions=Prolactinoma familial	Adipose tissue	Rare_Diseases_AutoRIF_ARCHS4_Predictions	K5FvsW5F	Prolactinoma familial	191	-0.260528	-1.35518	0.00625024	0.0139833	0.00668589	4708	tags=32%, list=28%, signal=23%	SMCR8/MGAT4B/GANAB/MOGS/TRIP12/DLST/ATXN7L3/MCM3AP/GBF1/SMARCD2/CCDC71/UPF1/TMEM127/RAB35/MAPKAP1/HDGF/PANK3/APH1A/EIF3B/EHBP1L1/TBC1D9B/ABCC1/TAOK2/ACLY/KDM5C/PTPN11/INCENP/BLTP2/CLPTM1/EEF2/IGF2R/EIF4G1/LMNB2/CCDC47/DDB1/SLC4A2/TM9SF3/COPG1/INPPL1/LMNB1/CENPB/GTF3C1/UBQLN1/ZDHHC7/CORO1B/GPR107/ZNF664/ISY1-RAB43/SMG5/RAB1B/NELFB/ERGIC1/ESRRA/P4HB/UBE3C/SZRD1/TKT/PTPA/IPO8/CLUH/NFE2L1
	MycKO	Rare_Diseases_AutoRIF_ARCHS4_Predictions=Ovarian small cell carcinoma	Adipose tissue	Rare_Diseases_AutoRIF_ARCHS4_Predictions	K5FvsW5F	Ovarian small cell carcinoma	193	-0.26061	-1.36378	0.0063994	0.0142899	0.00683248	5303	tags=36%, list=32%, signal=25%	ARHGEF11/MYBBP1A/EIF4H/MYH9/CTNNA1/HNRNPAB/CMTR1/DDX54/RAD23B/ZC3H7B/SDF4/MGAT4B/GANAB/RANGAP1/CCAR2/MOGS/DLST/ATXN7L3/BSG/SMARCD2/CCDC71/UPF1/RCC2/RAB35/MAPKAP1/HDGF/APH1A/LASP1/EIF3B/MYBL2/ABCC1/TAOK2/PES1/KDM5C/INCENP/BLTP2/CLPTM1/PKM/EEF2/AP3D1/EIF4G1/LMNB2/YKT6/TAF15/SSRP1/SLC4A2/RAB5C/INPPL1/LMNB1/CENPB/NCAPD2/MYO1C/GTF3C1/VCP/ISY1-RAB43/SMG5/RAB1B/NELFB/KIFC1/LONP1/P4HB/USP5/E2F1/SZRD1/TKT…
	MycKO	Rare_Diseases_AutoRIF_ARCHS4_Predictions=Angiomyomatous Hamartoma	Adipose tissue	Rare_Diseases_AutoRIF_ARCHS4_Predictions	K5FvsW5F	Angiomyomatous Hamartoma	187	-0.265328	-1.37686	0.00643992	0.0143645	0.00686817	4163	tags=35%, list=25%, signal=27%	LUM/CTSF/ITGB1/HTRA1/HSPG2/SCARF1/GAS6/LOXL1/LATS2/GRAMD1A/FRMD8/ABCC1/SERPINB6/PODN/LAPTM4A/SLC39A13/COL12A1/MGAT1/MRC2/RCN3/LGALS1/MARVELD1/CTHRC1/MFAP4/TNFRSF11B/MSRB3/INHBB/FAM180A/ANXA5/MFSD12/CD81/PCOLCE/SYDE1/LTBP2/OLFML2B/HTRA3/LMNA/ITGB5/COL6A1/FZR1/VEGFC/CALHM2/SLC12A4/VIM/CYB5R3/EHD2/CCDC80/COL6A2/STOM/DMPK/CYBRD1/COL16A1/LAMA4/COL6A3/COL15A1/COL1A1/FBLN2/CLMP/DRAM1/ASPN/SLC38A10/TMEM4…
	MycKO	Rare_Diseases_AutoRIF_ARCHS4_Predictions=Angiomatous lymphoid hamartoma	Adipose tissue	Rare_Diseases_AutoRIF_ARCHS4_Predictions	K5FvsW5F	Angiomatous lymphoid hamartoma	185	0.318456	1.46366	0.00660927	0.0146894	0.00702354	5953	tags=43%, list=35%, signal=28%	TICAM1/HLA-E/STXBP2/CD4/CTSS/LILRB3/ADAR/ZC3H12A/LAPTM5/MBD2/IRF9/GBP2/PIK3AP1/PLEKHM2/AMPD3/SLC15A3/TNIP1/FURIN/PRKCD/SECTM1/TNFRSF1B/ADGRE5/CRTC2/PTPN6/SBNO2/TOM1/NINJ1/FBRS/LITAF/NFKBIE/RIN3/BCL3/CCR5/TNFAIP2/SH3BP1/GRN/RNF19B/NCF1/IL17RA/TAP1/IL4R/PTPN1/MYO9B/CSF2RB/AP5B1/TYMP/ELL/CYBA/SPI1/TLR2/ARHGEF18/N4BP1/CHMP4B/GPSM3/CEBPB/RPS6KA1/SIGLEC9/NCF2/LRP10/ARHGAP27/TCIRG1/TRIM25/NBEAL2/TGFB1/U…
	MycKO	Rare_Diseases_AutoRIF_ARCHS4_Predictions=Trichoepithelioma multiple familial 1	Adipose tissue	Rare_Diseases_AutoRIF_ARCHS4_Predictions	K5FvsW5F	Trichoepithelioma multiple familial 1	184	0.320351	1.47582	0.00672058	0.0149013	0.00712483	6428	tags=48%, list=38%, signal=30%	AOAH/HLA-E/STXBP2/CD4/CTSS/LILRB3/LAPTM5/CD53/IRF9/GBP2/MPEG1/LCP2/RUNX3/TNIP1/XPO6/PRKCD/SECTM1/APOL3/TNFRSF1B/ADGRE5/CRTC2/PTPN6/SBNO2/FBRS/SHKBP1/LITAF/RIN3/DENND1C/PACS1/BCL3/TNFAIP2/SH3BP1/NCF1/IL17RA/TAP1/IL4R/MYO9B/CSF2RB/AP5B1/RASAL3/TYMP/ELL/CYBA/SPI1/TLR2/RNF213/LRCH4/CFP/GPSM3/RPS6KA1/SIGLEC9/NCF2/LRP10/ARHGAP27/TCIRG1/RAC2/TRIM25/NBEAL2/TGFB1/UNC93B1/APBB1IP/NLRC5/GMIP/ALOX5/DOK3/FGR/…
	MycKO	Rare_Diseases_AutoRIF_ARCHS4_Predictions=Hepatocellular carcinoma childhood	Adipose tissue	Rare_Diseases_AutoRIF_ARCHS4_Predictions	K5FvsW5F	Hepatocellular carcinoma childhood	179	-0.257993	-1.34178	0.00753423	0.0165771	0.00792609	2054	tags=19%, list=12%, signal=17%	SLC22A7/PCK1/ORM1/ORM2/HP/HPR/SHMT1/ALDH4A1/ENTPD5/C8A/OAF/SERPINA1/ISY1-RAB43/TF/C8B/SMG5/SEC16B/C2/SUCLG2/INHBC/ESRRA/P4HB/TM9SF4/CYP2D6/AGT/SZRD1/ACSM5/NAT2/GPT/NOMO1/CLUH/PDIA4/PC/HAO1
	MycKO	Rare_Diseases_AutoRIF_ARCHS4_Predictions=Bednar's tumor	Adipose tissue	Rare_Diseases_AutoRIF_ARCHS4_Predictions	K5FvsW5F	Bednar's tumor	190	-0.261487	-1.35771	0.00786387	0.0172008	0.00822429	4994	tags=37%, list=30%, signal=27%	RRBP1/SNX33/PBX2/RAD23B/SH3PXD2A/ZC3H7B/SDF4/TNKS1BP1/GANAB/CCAR2/MOGS/TMEM259/TLN1/ATXN7L3/MXRA8/LAMC1/EFEMP2/CCDC71/UPF1/ITGB1/TMEM127/RAB35/MAPKAP1/SH3BP5L/APH1A/LASP1/POFUT2/TBC1D9B/ABCC1/TAOK2/MGAT1/KDM5C/MRC2/NID1/BLTP2/CLPTM1/RCN3/AP3D1/IGF2R/PLOD1/EIF4G1/CD81/SYDE1/YKT6/SLC4A2/LMNA/ITGB5/COL6A1/SLC12A4/RAB5C/ANXA11/INPPL1/CENPB/EHD2/MYO1C/COL6A2/COL5A1/COL16A1/GPR107/ISY1-RAB43/ANXA6/SMG5…
	MycKO	Rare_Diseases_AutoRIF_ARCHS4_Predictions=Dermatofibrosarcoma protuberans	Adipose tissue	Rare_Diseases_AutoRIF_ARCHS4_Predictions	K5FvsW5F	Dermatofibrosarcoma protuberans	190	-0.261487	-1.35771	0.00786387	0.0172008	0.00822429	4994	tags=37%, list=30%, signal=27%	RRBP1/SNX33/PBX2/RAD23B/SH3PXD2A/ZC3H7B/SDF4/TNKS1BP1/GANAB/CCAR2/MOGS/TMEM259/TLN1/ATXN7L3/MXRA8/LAMC1/EFEMP2/CCDC71/UPF1/ITGB1/TMEM127/RAB35/MAPKAP1/SH3BP5L/APH1A/LASP1/POFUT2/TBC1D9B/ABCC1/TAOK2/MGAT1/KDM5C/MRC2/NID1/BLTP2/CLPTM1/RCN3/AP3D1/IGF2R/PLOD1/EIF4G1/CD81/SYDE1/YKT6/SLC4A2/LMNA/ITGB5/COL6A1/SLC12A4/RAB5C/ANXA11/INPPL1/CENPB/EHD2/MYO1C/COL6A2/COL5A1/COL16A1/GPR107/ISY1-RAB43/ANXA6/SMG5…
	MycKO	Rare_Diseases_AutoRIF_ARCHS4_Predictions=Gigantomastia	Adipose tissue	Rare_Diseases_AutoRIF_ARCHS4_Predictions	K5FvsW5F	Gigantomastia	190	-0.261181	-1.35612	0.00823612	0.0179203	0.00856832	3856	tags=25%, list=23%, signal=20%	HDGF/GLUD1/APH1A/RPN1/EIF3B/ATRN/ABCC1/TAOK2/PES1/KDM5C/SEPHS2/VTN/BLTP2/CLPTM1/POLRMT/PRODH2/EEF2/EIF4G1/LMNB2/DHCR7/SLC4A2/ORM2/SLC12A4/RAB5C/GTF3C1/ALDH4A1/SKIC2/SERPINA1/ISY1-RAB43/SMG5/NELFB/C2/ESYT1/LONP1/P4HB/ATAD3A/TM9SF4/AGT/SZRD1/TKT/PTPA/NOMO1/NOMO2/CLUH/PDIA4/PYGL/PC/COASY
	MycKO	Rare_Diseases_AutoRIF_ARCHS4_Predictions=Fibrosarcoma	Adipose tissue	Rare_Diseases_AutoRIF_ARCHS4_Predictions	K5FvsW5F	Fibrosarcoma	189	0.310731	1.43337	0.0088858	0.0192551	0.00920656	5834	tags=43%, list=35%, signal=29%	TICAM1/PPARD/CD4/SPHK1/LILRB4/SLC2A6/LGMN/CCRL2/ZC3H12A/GNS/RNASE1/GBP2/PLEKHM2/TMEM51/AMPD3/SLC15A3/IL27/TNIP1/FURIN/PRKCD/TNFRSF1B/SLAMF7/CLCN7/HEXB/SPSB1/TRIP10/NPL/SBNO2/TOM1/IER3/NINJ1/FBRS/C1QC/NFKBIE/PML/CD40/BCL3/CCR5/TNFAIP2/GRN/RNF19B/TAP1/MOB3C/PTPN1/MYO9B/TYMP/UBE2Z/ELL/IRAK2/FTH1/TLR2/SIGLEC1/CHMP4B/PLAUR/SUSD6/CEBPB/LRP10/TCIRG1/STAB1/TRIM25/GRINA/B4GALT5/TGFB1/UNC93B1/ZDHHC5/FOLR2/…
	MycKO	Rare_Diseases_AutoRIF_ARCHS4_Predictions=Uterine sarcoma	Adipose tissue	Rare_Diseases_AutoRIF_ARCHS4_Predictions	K5FvsW5F	Uterine sarcoma	194	-0.252473	-1.32105	0.0100579	0.0215691	0.0103129	4613	tags=31%, list=28%, signal=23%	GANAB/RANGAP1/CCAR2/MOGS/DLST/ATXN7L3/SMARCD2/CCDC71/UPF1/RCC2/RAB35/MAPKAP1/FOXM1/HDGF/APH1A/LASP1/EIF3B/ABCC1/TAOK2/PES1/KDM5C/INCENP/BLTP2/CLPTM1/IPO7/PKM/EEF2/AP3D1/EIF4G1/LMNB2/SNRNP200/PPIF/TAF15/DDB1/RPTOR/SSRP1/SLC4A2/TPX2/RAB5C/INPPL1/LMNB1/CENPB/NCAPD2/GTF3C1/VCP/ISY1-RAB43/SMG5/NELFB/KIFC1/LONP1/P4HB/ATAD3A/USP5/E2F1/SZRD1/KPNB1/TKT/PTPA/YBX1/PABPC4/CLUH
	MycKO	Rare_Diseases_AutoRIF_ARCHS4_Predictions=Hypothalamic hamartomas	Adipose tissue	Rare_Diseases_AutoRIF_ARCHS4_Predictions	K5FvsW5F	Hypothalamic hamartomas	195	-0.254441	-1.33138	0.010161	0.0217029	0.0103769	4041	tags=28%, list=24%, signal=22%	AGAP3/HTRA1/OBSL1/NFIX/CALM3/GLUD1/CKAP4/EPB41L1/BTBD2/ATRN/RCOR2/TAOK2/PAFAH1B1/FAM168B/CD276/BCL2L2/TNPO2/PTPN11/NID1/CYFIP1/DAB2IP/GPC1/MAOB/DOCK1/MAPK8IP1/DYNC1LI2/BACE1/PCDHGC3/AP3D1/PTPRS/CD81/KIF1B/CTIF/LRIG1/MAP4/MEGF8/ADD1/RGMA/EPB41L2/ADCYAP1R1/ALDH4A1/GPR107/CACNG7/SIRPA/RTN4/STMN3/THRA/YWHAG/MRAS/ATP9A/NOMO1/NDRG2/NAT8L/NFE2L1/DYNLL2
	MycKO	Rare_Diseases_AutoRIF_ARCHS4_Predictions=Renal pelvis and ureter transitional cell cancer	Adipose tissue	Rare_Diseases_AutoRIF_ARCHS4_Predictions	K5FvsW5F	Renal pelvis and ureter transitional cell cancer	194	-0.251443	-1.31566	0.0104338	0.0222092	0.010619	4787	tags=33%, list=29%, signal=24%	SDF4/TNKS1BP1/MGAT4B/GANAB/MOGS/TRIP12/TLN1/DLST/LAMC1/ACO1/XPO1/UPF1/ITGB1/RAB35/MAPKAP1/APH1A/LASP1/LATS2/RPN1/NAA50/EIF3B/ABCC1/KDM5C/PTPN11/INCENP/CYFIP1/BLTP2/CAPN2/IPO7/STRN/VCL/IGF2R/SEC24D/ANXA5/KDELR2/EIF4G1/LMNB2/EIF3A/SLC4A2/ITGB5/TM9SF3/COPG1/LMNB1/MYO1C/VCP/GPR107/ISY1-RAB43/SMG5/HSPA9/CALU/ERGIC1/KIFC1/DRAM1/P4HB/UBE3C/SZRD1/LMAN1/G3BP1/EXT2/FSTL1/SERPINH1/NOMO1/PDIA4/NFE2L1
	MycKO	Rare_Diseases_AutoRIF_ARCHS4_Predictions=Follicular lymphoma	Adipose tissue	Rare_Diseases_AutoRIF_ARCHS4_Predictions	K5FvsW5F	Follicular lymphoma	186	0.308543	1.42356	0.0108318	0.0229275	0.0109624	6428	tags=46%, list=38%, signal=29%	AOAH/FCGR2B/HLA-E/STXBP2/CD4/CTSS/LILRB3/ZC3H12A/LAPTM5/CD53/GBP2/LCP2/PIK3AP1/RUNX3/SLC15A3/TNIP1/PRKCD/TNFRSF1B/ADGRE5/CRTC2/PTPN6/SBNO2/FBRS/SHKBP1/LITAF/NFKBIE/RIN3/DENND1C/BCL3/SH3BP1/CD37/RNF19B/NCF1/ARID5A/IL17RA/TAP1/IL4R/MYO9B/CSF2RB/AP5B1/RASAL3/TYMP/ELL/CYBA/SPI1/TLR2/UBALD2/LRCH4/INPP5D/FERMT3/GPSM3/VAV1/RPS6KA1/NCF2/ARHGAP27/TCIRG1/RAC2/CD48/TRIM25/NBEAL2/TGFB1/UNC93B1/APBB1IP/NLRC5/…
	MycKO	Rare_Diseases_AutoRIF_ARCHS4_Predictions=Nasopharyngeal cancer childhood	Adipose tissue	Rare_Diseases_AutoRIF_ARCHS4_Predictions	K5FvsW5F	Nasopharyngeal cancer childhood	185	0.309872	1.42421	0.0110228	0.0232766	0.0111293	5920	tags=44%, list=35%, signal=29%	TICAM1/STXBP2/C3AR1/LILRB4/LILRB3/CTSH/LGMN/CCR1/LAPTM5/RNASE1/MPEG1/KCNQ1/PLEKHM2/RAB20/SLC15A3/CD14/CYP4F2/FBP1/TNIP1/FURIN/PRKCD/SECTM1/TNFRSF1B/CLCN7/NPL/SBNO2/TOM1/NINJ1/FBRS/SHKBP1/C1QC/RIN3/ITGAM/BCL3/C5AR1/CCR5/SH3BP1/GRN/TNFSF12/MYO9B/AP5B1/TYMP/HK3/ELL/CYBA/SPI1/PCK2/TLR2/SIGLEC1/ZYX/CAPG/FERMT3/TYROBP/ANPEP/CHMP4B/GPSM3/CEBPB/RPS6KA1/SIGLEC9/SLC7A7/ARHGAP27/TCIRG1/STAB1/GRINA/UNC93B1/G…
	MycKO	Rare_Diseases_AutoRIF_ARCHS4_Predictions=Midline lethal granuloma	Adipose tissue	Rare_Diseases_AutoRIF_ARCHS4_Predictions	K5FvsW5F	Midline lethal granuloma	181	0.304966	1.39965	0.0112112	0.0236342	0.0113004	5491	tags=39%, list=33%, signal=26%	CD6/LCK/ZAP70/HLA-E/CD3E/STXBP2/TCF7/GIMAP5/GIMAP1-GIMAP5/PCED1B/ISG20/LAPTM5/CD53/IRF9/GBP2/IL21R/LCP2/RUNX3/SLC15A3/TNIP1/PSTPIP1/PRKCD/TNFRSF1B/ADGRE5/CRTC2/PTPN6/SHKBP1/ITGAL/LITAF/RIN3/ACAP1/DENND1C/SH3BP1/CD37/NCF1/ARID5A/TAP1/P2RY10/IL4R/IL2RG/MYO9B/RASAL3/CYBA/SPI1/UBALD2/LRCH4/INPP5D/FERMT3/KLF2/GPSM3/VAV1/RPS6KA1/ARHGAP27/TCIRG1/RAC2/CD48/DPEP2/HVCN1/TGFB1/UNC93B1/APBB1IP/NLRC5/GMIP/PRK…
	MycKO	Rare_Diseases_AutoRIF_ARCHS4_Predictions=Leukemia B-cell chronic	Adipose tissue	Rare_Diseases_AutoRIF_ARCHS4_Predictions	K5FvsW5F	Leukemia B-cell chronic	186	0.305402	1.40907	0.012313	0.02576	0.0123167	6428	tags=47%, list=38%, signal=29%	AOAH/HLA-E/STXBP2/CD4/CTSS/LILRB3/LAPTM5/CD53/IRF9/GBP2/MPEG1/LCP2/PIK3AP1/RUNX3/TNIP1/PSTPIP1/PRKCD/TNFRSF1B/ADGRE5/CRTC2/PTPN6/SBNO2/FBRS/SHKBP1/ITGAL/LITAF/RIN3/ACAP1/DENND1C/BCL3/SH3BP1/CD37/NCF1/IL17RA/TAP1/IL4R/MYO9B/CSF2RB/AP5B1/RASAL3/ELL/CYBA/SPI1/TLR2/UBALD2/LRCH4/INPP5D/GPSM3/VAV1/RPS6KA1/NCF2/ARHGAP27/TCIRG1/RAC2/CD48/TRIM25/DPEP2/NBEAL2/TGFB1/UNC93B1/APBB1IP/NLRC5/GMIP/STK4/ALOX5/DOK…
	MycKO	Rare_Diseases_AutoRIF_ARCHS4_Predictions=Tufted angioma	Adipose tissue	Rare_Diseases_AutoRIF_ARCHS4_Predictions	K5FvsW5F	Tufted angioma	189	-0.252193	-1.31325	0.0123757	0.0258694	0.0123691	5001	tags=36%, list=30%, signal=26%	TEK/RRBP1/SNX33/ADAMTS7/EXOC3L1/KANK2/ZC3H7B/TNKS1BP1/ANGPTL2/MAP4K4/KIF5B/ADAM15/APLN/TIE1/TANC1/LAMC1/PTPRM/SEMA3G/NCKAP1/HSPA12B/TSPAN9/ITGB1/HTRA1/DLL4/COL4A2/FZD4/HSPG2/ECE1/AQP1/COL4A1/CSRP1/A2M/ATRN/TAOK2/ITM2C/NID1/SH3D19/DLC1/DAB2IP/GJA5/DOCK1/AP3D1/FSCN1/PLOD1/ESAM/KIF1C/CD81/COL18A1/MCAM/RHOB/CTIF/HTRA3/MEGF8/SLC12A4/CLDN5/EHD2/MYO1C/EPB41L2/SPARC/LAMA4/COL15A1/LAMB1/BOK/GSN/PXDN/FSTL1…
	MycKO	Rare_Diseases_AutoRIF_ARCHS4_Predictions=Hidradenocarcinoma	Adipose tissue	Rare_Diseases_AutoRIF_ARCHS4_Predictions	K5FvsW5F	Hidradenocarcinoma	186	0.302614	1.39621	0.0139794	0.0290426	0.0138863	4653	tags=36%, list=28%, signal=26%	SLC44A4/LLGL2/CLCA4/ELF3/EPCAM/CLDN7/CAPN5/PRSS8/EPB41L4B/ITPR3/DSG2/ST14/TJP3/FAM3D/ARHGEF16/SPINT1/LAD1/IRF6/CBLC/RAB25/CDH1/ESRP1/ESRP2/CDH17/PRR15L/ARHGEF5/CMTM4/ERBB3/NHSL3/SERINC2/DNMBP/MYO5B/GOLM1/TJP2/CEP170B/SLC26A3/SLC39A14/PLS1/TSPAN1/ATP8B1/BAIAP2L1/TEAD2/PTPRF/ENTPD8/GNG12/CHD4/SLC9A3/SCNN1A/TMEM54/LSR/FERMT1/MUC13/LGR4/KTN1/B4GALNT3/MISP/EPS8L3/CLRN3/PPP1R1B/NXPE4/ARFGEF2/MYO1B/STK2…
	MycKO	Rare_Diseases_AutoRIF_ARCHS4_Predictions=Indolent B cell lymphoma	Adipose tissue	Rare_Diseases_AutoRIF_ARCHS4_Predictions	K5FvsW5F	Indolent B cell lymphoma	184	0.307816	1.41808	0.0140665	0.0292071	0.0139649	6428	tags=47%, list=38%, signal=29%	HLA-E/STXBP2/LILRB3/ADAR/LAPTM5/CD53/GBP2/LCP2/NUP210/PIK3AP1/RUNX3/TNIP1/XPO6/PRKCD/TNFRSF1B/ADGRE5/CRTC2/PTPN6/SBNO2/FBRS/SHKBP1/ITGAL/LITAF/RIN3/ACAP1/DENND1C/PACS1/BCL3/SH3BP1/CD37/NCF1/IL17RA/TAP1/IL4R/MYO9B/CSF2RB/AP5B1/RASAL3/ELL/CYBA/SPI1/KDM6B/UBALD2/LRCH4/ARHGEF18/INPP5D/GPSM3/VAV1/RPS6KA1/MLLT6/NCF2/ARHGAP27/TCIRG1/RAC2/CD48/TRIM25/NBEAL2/TGFB1/UNC93B1/APBB1IP/NLRC5/GMIP/ALOX5/DOK3/FGR…
	MycKO	Rare_Diseases_AutoRIF_ARCHS4_Predictions=Basal cell carcinoma infundibulocystic	Adipose tissue	Rare_Diseases_AutoRIF_ARCHS4_Predictions	K5FvsW5F	Basal cell carcinoma infundibulocystic	184	0.307455	1.41642	0.0142528	0.0295446	0.0141263	5381	tags=43%, list=32%, signal=30%	PPARD/VSIG4/MYO1A/CD4/CLCA4/SCAMP2/MAPK13/EPCAM/CLDN7/CAPN5/ST14/FAM3D/ISX/GNS/CDX2/DMBT1/AOC1/CDH17/PRR15L/KCNQ1/ABR/CES2/PLEKHM2/CYP4F12/CLDN23/RAB20/CDHR2/SLC15A3/CD14/SLC26A3/TNIP1/FURIN/CLCN7/ATP8B1/C1QB/HEXB/TRIM31/SBNO2/TOM1/ENTPD8/SLC9A3/TMEM54/NPC2/USH1C/CLCA1/C1QC/TTYH3/MINK1/BCL3/CDHR5/MUC13/GRN/MISP/EPS8L3/HNF4A/NHERF4/MYO9B/CLRN3/NR1I2/NXPE4/PARP4/CAPG/SDCBP2/ETS2/ANPEP/CHMP4B/LRP10/…
	MycKO	Rare_Diseases_AutoRIF_ARCHS4_Predictions=Brain stem glioma childhood	Adipose tissue	Rare_Diseases_AutoRIF_ARCHS4_Predictions	K5FvsW5F	Brain stem glioma childhood	193	-0.247326	-1.29426	0.0148688	0.0307531	0.0147041	3856	tags=36%, list=23%, signal=28%	RNF40/RRBP1/SNX33/RAD23B/ZC3H7B/SDF4/TNKS1BP1/MGAT4B/GANAB/CCAR2/MOGS/DLST/ATXN7L3/LAMC1/CCDC71/UPF1/RAB35/HDGF/APH1A/LASP1/POFUT2/EIF3B/TBC1D9B/ABCC1/TAOK2/FAM168B/CD276/KDM5C/MRC2/INCENP/CYFIP1/GPC1/BLTP2/CLPTM1/PKM/EEF2/AP3D1/TMEM184B/FSCN1/EIF4G1/LMNB2/CD81/SYDE1/YKT6/COL18A1/SLC4A2/LMNA/ITGB5/SLC12A4/RAB5C/INPPL1/CENPB/MYO1C/GTF3C1/VCP/GPR107/PLOD3/ISY1-RAB43/SMG5/NELFB/CHPF/FKBP10/P4HB/USP5…
	MycKO	Rare_Diseases_AutoRIF_ARCHS4_Predictions=Anaplastic large cell lymphoma	Adipose tissue	Rare_Diseases_AutoRIF_ARCHS4_Predictions	K5FvsW5F	Anaplastic large cell lymphoma	185	0.303245	1.39375	0.0155448	0.0320801	0.0153386	5388	tags=36%, list=32%, signal=24%	TICAM1/HLA-E/STXBP2/CD4/SLAMF1/ADAR/CTSH/ZC3H12A/LAPTM5/MBD2/CD53/GBP2/LCP2/PIK3AP1/RUNX3/AMPD3/SLC15A3/TNIP1/FURIN/PRKCD/TNFRSF1B/SLAMF7/CRTC2/PTPN6/SBNO2/NINJ1/FBRS/LITAF/NFKBIE/RIN3/CD40/BCL3/CCR5/TNFAIP2/SH3BP1/GRN/RNF19B/NCF1/ARID5A/TAP1/IL4R/MOB3C/PTPN1/MYO9B/AP5B1/TYMP/ELL/CYBA/N4BP1/FERMT3/CHMP4B/GPSM3/RPS6KA1/NCF2/TCIRG1/CD48/TRIM25/TGFB1/UNC93B1/ZDHHC5/NLRC5/GMIP/FMNL3/DUSP5/CD274/ZNFX1
	MycKO	Rare_Diseases_AutoRIF_ARCHS4_Predictions=Cerebellar astrocytoma childhood	Adipose tissue	Rare_Diseases_AutoRIF_ARCHS4_Predictions	K5FvsW5F	Cerebellar astrocytoma childhood	189	0.301586	1.39118	0.0158023	0.0325033	0.015541	5630	tags=42%, list=34%, signal=28%	TICAM1/SPHK1/CTSS/C3AR1/LILRB4/SLC2A6/CTSH/LGMN/CCRL2/ZC3H12A/GNS/CCR1/TNF/OASL/GBP2/CD86/ACOD1/PIK3AP1/PLEKHM2/AMPD3/CLCF1/SLC15A3/IL27/TNIP1/PRKCD/TNFRSF1B/SLAMF7/IL1B/OGFRL1/HEXB/SPSB1/TRIP10/NPL/SBNO2/TOM1/IER3/NINJ1/C1QC/LITAF/NFKBIE/LY96/CD40/BCL3/CCR5/TNFAIP2/GRN/RNF19B/TAP1/MOB3C/PTPN1/MYO9B/TYMP/ELL/IRAK2/TLR2/SIGLEC1/N4BP1/CHMP4B/PLAUR/CEBPB/SIGLEC9/NCF2/STAB1/TRIM25/GRINA/B4GALT5/UNC93…
[truncated: 8,427 more rows]
