# Supplementary material for: Body‐Wide Inactivation of the Myc‐Like Mlx Transcription Factor Network Accelerates Aging and Increases the Lifetime Cancer Incidence
Source: Adv Sci (Weinh). 2024 Jul 8;11(34):2401593. doi: 10.1002/advs.202401593 (PMC11425880; doi:10.1002/advs.202401593)
Supplement: Supplementary file 2 — Supporting Information [file ADVS-11-2401593-s001.zip › Supplementary_File4--_1100953.xlsx]

## Sheet: Supplementary_File4--_1100953
	cohort	GeneSet	Tissue	lib	compare	GeneSet ID	setSize	enrichmentScore	NES	pvalue	p.adjust	qvalue	rank	leading_edge	Enriched Gene List
Shown in Fig 6D	MycKO	Orphanet_Augmented_2021=Primary microcephaly-epilepsy-permanent neonatal diabetes syndrome ORPHA:306558	Adipose tissue	Orphanet_Augmented_2021	K5FvsW5F	Primary microcephaly-epilepsy-permanent neonatal diabetes syndrome ORPHA:306558	84	-0.453823	-2.08785	5.15e-06	2.23e-05	1.07e-05	5547	tags=50%, list=33%, signal=34%	PSMB1/EIF2S1/MTCH2/RSL24D1/TAF9/PSMA2/PSMC2/CISD1/OSTC/COMMD6/TIPRL/NDUFAF2/COMMD8/RNF7/PSMA1/TRMT10C/MCTS1/RWDD4/TIMM17A/MRPL13/POMP/NDUFAB1/CNIH1/C1D/GOLT1B/METTL5/MRPL47/TPRKB/TMEM14C/ALG5/PSMA4/NFU1/TMED2/PSMD14/TMCO1/MMADHC/EEF1E1/PRDX3/NDUFB3/SMIM15/TMEM267/TSN
Shown in Fig 6D	MycKO	Orphanet_Augmented_2021=Primary microcephaly-epilepsy-permanent neonatal diabetes syndrome ORPHA:306558	Liver	Orphanet_Augmented_2021	K5LvsW5L	Primary microcephaly-epilepsy-permanent neonatal diabetes syndrome ORPHA:306558	84	-0.473584	-2.06304	3.14e-06	3.11e-05	1.71e-05	5212	tags=58%, list=34%, signal=39%	PSMA4/MCTS1/OSTC/TPRKB/PSMD14/ALG5/TOMM22/PSMA2/MRPL47/NDUFS4/MRPS36/COX7A2/TMEM14C/MRPS10/SNRPB2/TEX30/CNIH1/CISD1/PSMC2/PSMB1/COX7A2L/NDUFAB1/TIMM17A/POMP/PSMA1/SNRPE/TXNDC9/MRPL13/TMCO1/MRPS35/TRMT10C/ANAPC13/RSL24D1/MRPL1/GOLT1B/EIF2S1/AIMP1/LSM5/PRDX3/ZCCHC10/MRPL33/TIMM8B/COX16/RWDD4/TIPRL/TAF9/MRPL32/EEF1E1/TMEM267
Shown in Fig 6D	MycKO	Orphanet_Augmented_2021=Primary microcephaly-epilepsy-permanent neonatal diabetes syndrome ORPHA:306558	Skel. muscle	Orphanet_Augmented_2021	K5SvsW5S	Primary microcephaly-epilepsy-permanent neonatal diabetes syndrome ORPHA:306558	84	0.513407	2.36289	8.67e-09	3.33e-08	1.49e-08	5154	tags=70%, list=32%, signal=48%	MRPS18C/TSN/SEC61G/COX7A2L/TIMM17A/GTF2A2/SNRPE/MRPL47/C1D/MRPS35/TMEM14C/TRIAP1/TOMM22/MTCH2/NDUFAF2/CISD1/MRPL33/LSM3/RNF7/PDCD5/POLR2K/SF3B6/MRPL13/PSMA2/NDUFAB1/COX7A2/LSM5/ANAPC13/POMP/NDUFB3/RSL24D1/MRPS10/MCTS1/SRP9/MRPS36/MRPL1/HINT1/TXNDC9/TAF9/OSTC/AIMP1/TIMM8B/PSMA6/CNIH1/COX16/COMMD6/PSMB1/TMEM126A/NDUFS4/DPM1/PSMC2/SUMO1/SNRPB2/PSMA4/TPRKB/MRPL32/VTA1/TMED2/COMMD8
Shown in Fig 6D	MlxKO	Orphanet_Augmented_2021=Primary microcephaly-epilepsy-permanent neonatal diabetes syndrome ORPHA:306558	Adipose tissue	Orphanet_Augmented_2021	X5FvsW5F	Primary microcephaly-epilepsy-permanent neonatal diabetes syndrome ORPHA:306558	84	-0.751252	-3.517	1e-10	5e-10	2.2e-10	2155	tags=76%, list=13%, signal=67%	TRIAP1/NDUFAF2/NFU1/SRP9/MRPL13/MRPS36/SMIM15/DPM1/HINT1/PSMD14/MRPL1/SNRPE/COX7A2L/TAF9/YIPF5/POLR2K/TIPRL/LSM3/ANAPC13/NAA20/NDUFB3/PSMA1/OSTC/MRPL32/MRPS35/ALG5/MRPL47/C1D/VTA1/PSMA4/SF3B6/LSM5/CISD1/MRPS18C/SNRPB2/POMP/SEC61G/MMADHC/COMMD8/GOLT1B/TIMM8B/RNF7/MRPS10/NDUFS4/COX16/PSMA6/COMMD6/PSMA3/PSMB1/TMED2/TMEM14C/MRPL33/MCTS1/GTF2A2/COX7A2/PSMA2/TOMM22/CNIH1/TMCO1/PSMC2/PRDX3/NDUFAB1/MTCH2…
Shown in Fig 6D	MlxKO	Orphanet_Augmented_2021=Primary microcephaly-epilepsy-permanent neonatal diabetes syndrome ORPHA:306558	Liver	Orphanet_Augmented_2021	X5LvsW5L	Primary microcephaly-epilepsy-permanent neonatal diabetes syndrome ORPHA:306558	84	-0.611265	-2.72371	1e-10	5.04e-10	2.28e-10	3658	tags=63%, list=24%, signal=48%	TAF9/TMEM14C/TIMM17A/CNIH1/PSMA1/COMMD8/CISD1/ZCCHC10/SUMO1/METTL5/POLR2K/TMEM267/LSM5/MTCH2/PSMA6/COMMD6/SRP9/NDUFAF2/POMP/SF3B6/C1D/MRPS18C/TOMM22/PSMA2/MRPL13/RSL24D1/ANAPC13/MRPS36/HINT1/PSMC2/PDCD5/MCTS1/SNRPE/COX7A2/MRPS10/COX16/MRPS35/ALG5/TIMM8B/VTA1/PSMB1/GTF2A2/NFU1/COX7A2L/TMEM126A/NDUFS4/TIPRL/DPM1/TMCO1/AIMP1/MRPL33/SNRPB2/MRPL32
Shown in Fig 6D	MlxKO	Orphanet_Augmented_2021=Primary microcephaly-epilepsy-permanent neonatal diabetes syndrome ORPHA:306558	Skel. muscle	Orphanet_Augmented_2021	X5SvsW5S	Primary microcephaly-epilepsy-permanent neonatal diabetes syndrome ORPHA:306558	84	-0.733148	-3.21216	1e-10	5.66e-10	2.2e-10	2697	tags=74%, list=17%, signal=62%	NAA20/MRPL32/TIPRL/PSMC2/DPM1/CNIH1/PSMA1/CISD1/TRIAP1/NDUFB3/VBP1/MCTS1/HINT1/PSMD14/TMEM267/PSMA4/COX7A2L/RNF7/OSTC/TMED2/C1D/MRPS35/PSMA6/PSMA2/MRPS10/SF3B6/PSMA3/MTCH2/LSM5/MRPL13/TMEM14C/TAF9/TEX30/AIMP1/SNRPE/EEF1E1/NDUFAF2/TOMM22/MRPS36/POLR2K/COX7A2/TIMM17A/TIMM8B/METTL5/PSMB1/PRDX3/POMP/MRPL33/NFU1/ANAPC13/MRPS18C/SEC61G/PDCD5/MMADHC/GTF2A2/LSM3/NDUFAB1/NDUFS4/TMEM126A/COX16/SRP9/ALG5
Shown in Fig 6D	MycKO	Orphanet_Augmented_2021=Microcephalic primordial dwarfism-insulin resistance syndrome ORPHA:436182	Adipose tissue	Orphanet_Augmented_2021	K5FvsW5F	Microcephalic primordial dwarfism-insulin resistance syndrome ORPHA:436182	89	-0.467028	-2.166	4.97e-07	2.61e-06	1.26e-06	5517	tags=53%, list=33%, signal=36%	EIF2S1/RIOK2/YEATS4/TAF9/PSMA2/RPA3/HAUS1/PFDN4/MRPL39/CDK7/ANAPC10/GPN3/CENPQ/COMMD8/THG1L/TRMT10C/NIP7/MCTS1/MRPL13/COMMD10/NEDD1/METTL5/MRPL47/NIFK/PARPBP/MRPL22/TPRKB/SSBP1/PSMA4/CENPL/VRK1/THAP1/XRCC4/LSM1/SFR1/LRR1/NUP37/CHAC2/TEFM/TRMT10A/CENPW/MMADHC/KATNA1/EEF1E1/NUDCD1/TGDS/TMEM267
Shown in Fig 6D	MycKO	Orphanet_Augmented_2021=Microcephalic primordial dwarfism-insulin resistance syndrome ORPHA:436182	Liver	Orphanet_Augmented_2021	K5LvsW5L	Microcephalic primordial dwarfism-insulin resistance syndrome ORPHA:436182	89	-0.382683	-1.68113	0.000727	0.0030571	0.00168297	3532	tags=34%, list=23%, signal=26%	SSBP1/CHAC2/SNRPE/TXNDC9/HAUS1/MRPL13/IFT25/TRMT10C/MRPL1/TEFM/EIF2S1/AIMP1/LSM5/TFB2M/ZCCHC10/TMA16/TATDN1/UCHL3/RPF1/SAAL1/TAF9/YEATS4/GTF2F2/BRIX1/CENPQ/NIP7/NIFK/EEF1E1/TRMT10A/TMEM267
Shown in Fig 6D	MycKO	Orphanet_Augmented_2021=Microcephalic primordial dwarfism-insulin resistance syndrome ORPHA:436182	Skel. muscle	Orphanet_Augmented_2021	K5SvsW5S	Microcephalic primordial dwarfism-insulin resistance syndrome ORPHA:436182	89	0.35244	1.63446	0.00516644	0.0105001	0.00471089	5483	tags=58%, list=34%, signal=39%	LRR1/MRPS18C/SAAL1/RPA3/SNRPE/MAGOHB/CENPW/MRPL47/NSMCE2/LSM3/POLR2K/SF3B6/MRPL13/PSMA2/LSM5/MRPS10/KATNA1/NUP37/MCTS1/PFDN4/MRPL1/LSM6/TXNDC9/TAF9/PARPBP/ENY2/TGDS/AIMP1/HAUS1/UCHL3/PSMA6/TMEM126A/TATDN1/CCDC59/DPM1/DCAF13/SNRPB2/SSBP1/THAP1/PSMA4/METTL18/GTF2F2/PDCD10/COMMD10/TPRKB/TIPIN/THG1L/COMMD8/LSM1/YEATS4/IFT25/TEFM
Shown in Fig 6D	MlxKO	Orphanet_Augmented_2021=Microcephalic primordial dwarfism-insulin resistance syndrome ORPHA:436182	Adipose tissue	Orphanet_Augmented_2021	X5FvsW5F	Microcephalic primordial dwarfism-insulin resistance syndrome ORPHA:436182	89	-0.616368	-2.93004	1e-10	5e-10	2.2e-10	4260	tags=71%, list=26%, signal=53%	MAGOHB/EEF1E1/CCDC59/SAAL1/DCAF13/LSM6/ANAPC10/CENPL/NSMCE2/UCHL3/NIFK/HAT1/PDCD10/CKS2/YEATS4/IFT25/TXNDC9/TMEM126A/HAUS1/TIPIN/METTL18/NUP37/CENPW/SFR1/COMMD10/TMEM267/CHAC2/METTL5/ENY2/TATDN1/PFDN4/NIP7/TEFM/THAP1/MRPL13/MRPL39/DPM1/MRPL1/SNRPE/TAF9/GPN3/POLR2K/KATNA1/LSM3/SSBP1/THG1L/MRPL47/PSMA4/SF3B6/LSM5/MRPS18C/SNRPB2/MMADHC/COMMD8/RPA3/MRPS10/PSMA6/PSMA3/MCTS1/PSMA2/MRPL22/TGDS/LSM1
Shown in Fig 6D	MlxKO	Orphanet_Augmented_2021=Microcephalic primordial dwarfism-insulin resistance syndrome ORPHA:436182	Liver	Orphanet_Augmented_2021	X5LvsW5L	Microcephalic primordial dwarfism-insulin resistance syndrome ORPHA:436182	89	-0.488779	-2.18949	2.44e-07	8.7e-07	3.93e-07	3670	tags=53%, list=24%, signal=40%	CKS2/MRPL39/TAF9/DBF4/SAAL1/GTF2F2/KATNA1/COMMD8/ZCCHC10/HAUS1/METTL5/ENY2/POLR2K/TMEM267/LSM5/THG1L/PSMA6/CHAC2/TRMT10A/RPF1/LSM6/SF3B6/BRIX1/MRPS18C/SSBP1/TATDN1/UCHL3/PSMA2/NIFK/MRPL13/NIP7/MCTS1/SNRPE/HAT1/MRPS10/IFT25/PDCD10/SFR1/DCAF13/CCDC59/TMEM126A/CENPQ/YEATS4/TGDS/DPM1/AIMP1/SNRPB2
Shown in Fig 6D	MlxKO	Orphanet_Augmented_2021=Microcephalic primordial dwarfism-insulin resistance syndrome ORPHA:436182	Skel. muscle	Orphanet_Augmented_2021	X5SvsW5S	Microcephalic primordial dwarfism-insulin resistance syndrome ORPHA:436182	89	-0.550304	-2.44506	4.93e-10	2.58e-09	1e-09	2739	tags=46%, list=17%, signal=38%	CKS2/CCDC59/NIFK/UCHL3/TATDN1/DPM1/GPN3/MCTS1/TMEM267/PSMA4/SSBP1/PSMA6/PSMA2/MRPS10/SF3B6/SFR1/XRCC4/PSMA3/LSM5/HAUS1/HAT1/ENY2/MRPL13/LSM6/TAF9/TEX30/AIMP1/SNRPE/EEF1E1/POLR2K/PFDN4/CENPW/METTL5/MRPS18C/MRPL22/IFT25/MMADHC/LSM3/TMEM126A/LSM1/MRPL39
Shown in Fig 6D	MycKO	Orphanet_Augmented_2021=Hyperinsulinism due to short chain 3-hydroxylacyl-CoA dehydrogenase deficiency ORPHA:71212	Adipose tissue	Orphanet_Augmented_2021	K5FvsW5F	Hyperinsulinism due to short chain 3-hydroxylacyl-CoA dehydrogenase deficiency ORPHA:71212	86	-0.600847	-2.79943	1e-10	1.1e-09	5.29e-10	3464	tags=53%, list=21%, signal=43%	DCTPP1/NDUFAB1/STOML2/NDUFA8/HINT2/SUCLG1/TMEM14C/HADHB/ETFA/HADHA/MDH2/SLC25A10/UQCRC1/ATPAF1/HIBADH/ISOC1/UQCRC2/PXMP2/SUCLG2/SCP2/ALDH9A1/MRPL37/HADH/SLC25A5/ECHS1/SAMM50/PRDX3/IMMT/POLDIP2/MDH1/GNPAT/PEX19/COQ5/AIFM1/COQ3/PCCB/ACADM/TUFM/PDHA1/DLD/ACAT1/UQCRFS1/FH/MCCC2/COQ9/ATIC
Shown in Fig 6D	MycKO	Orphanet_Augmented_2021=Hyperinsulinism due to short chain 3-hydroxylacyl-CoA dehydrogenase deficiency ORPHA:71212	Liver	Orphanet_Augmented_2021	K5LvsW5L	Hyperinsulinism due to short chain 3-hydroxylacyl-CoA dehydrogenase deficiency ORPHA:71212	85	-0.418071	-1.83454	0.000211	0.0010715	0.00059	5357	tags=61%, list=35%, signal=40%	UQCRQ/VDAC3/ECH1/COX7C/SLC37A4/DLD/MRPL51/UNG/COX5A/TMEM14C/ADH5/FH/RIDA/SOD1/HINT2/GOT2/ACADM/COQ3/NDUFAB1/NDUFS2/COQ5/GOT1/ACAT1/GNPAT/POLDIP2/SUCLG2/NDUFC1/MRPS35/ECHS1/IMMT/TMEM106C/MCCC2/UQCRC1/MDH1/PMVK/UQCRC2/UQCRH/MRPL15/PRDX3/GGCT/HIBADH/MRPL45/MRPL37/SUCLG1/MDH2/NDUFB4/MRPL24/AIFM1/DCTPP1/PXMP2/ATIC/TUFM
Shown in Fig 6D	MycKO	Orphanet_Augmented_2021=Hyperinsulinism due to short chain 3-hydroxylacyl-CoA dehydrogenase deficiency ORPHA:71212	Skel. muscle	Orphanet_Augmented_2021	K5SvsW5S	Hyperinsulinism due to short chain 3-hydroxylacyl-CoA dehydrogenase deficiency ORPHA:71212	86	0.411335	1.89737	0.000221	0.000546	0.000245	4359	tags=51%, list=27%, signal=37%	PEBP1/PMVK/COX5A/MRPL15/UQCR10/NDUFA8/NDUFB9/MRPS35/TMEM14C/UQCRH/MTCH2/NAXE/UQCRC1/UQCRQ/DCTPP1/MRPL51/MRPL24/GLO1/NDUFAB1/NDUFS5/TMEM256/SAMM50/MDH2/NDUFC1/MRPS18B/VDAC3/MDH1/COQ3/MRPL45/HINT2/UNG/PXMP2/HINT1/NDUFB4/COA3/TUFM/ECH1/UQCRFS1/SOD1/SUCLG1/HADHA/SLC25A10/COX7C/MRPL37
Shown in Fig 6D	MlxKO	Orphanet_Augmented_2021=Hyperinsulinism due to short chain 3-hydroxylacyl-CoA dehydrogenase deficiency ORPHA:71212	Adipose tissue	Orphanet_Augmented_2021	X5FvsW5F	Hyperinsulinism due to short chain 3-hydroxylacyl-CoA dehydrogenase deficiency ORPHA:71212	86	-0.735165	-3.46107	1e-10	5e-10	2.2e-10	2641	tags=77%, list=16%, signal=65%	HADH/GGCT/ETFA/SLC25A10/SUCLG1/NDUFS2/NAXE/VDAC3/TMEM256/ADH5/ATPAF1/HINT1/DCTPP1/ECH1/MRPL15/PEX19/MRPL24/SAMM50/STOML2/NDUFA8/ACADM/COX7C/SOD1/SUCLG2/MRPS35/UQCRC1/UQCRH/AIFM1/HINT2/COQ3/COQ5/COA3/UQCRQ/NDUFB4/VDAC2/NDUFS5/SLC25A5/MCCC2/PDHA1/HIBADH/HADHB/MRPL51/TMEM14C/NDUFC1/FH/NDUFB9/MRPL45/SCP2/MDH2/DLD/UQCR10/HADHA/COX5A/MRPL37/UQCRC2/ACAT1/PRDX3/TUFM/NDUFAB1/MDH1/MTCH2/PXMP2/ECHS1/UQCRFS1…
Shown in Fig 6D	MlxKO	Orphanet_Augmented_2021=Hyperinsulinism due to short chain 3-hydroxylacyl-CoA dehydrogenase deficiency ORPHA:71212	Liver	Orphanet_Augmented_2021	X5LvsW5L	Hyperinsulinism due to short chain 3-hydroxylacyl-CoA dehydrogenase deficiency ORPHA:71212	85	-0.525001	-2.35072	1.13e-08	4.49e-08	2.03e-08	4532	tags=66%, list=30%, signal=46%	PHYH/MRPL45/UNG/SLC25A5/GLO1/GOT2/TMEM256/MDH2/NDUFB9/UQCRFS1/TMEM14C/PCCB/COX7C/MRPL51/AIFM1/GGCT/NAXE/AHCY/SAMM50/MTCH2/ESD/PMVK/NDUFB4/HINT2/UQCRQ/GOT1/NDUFC1/MRPL37/NDUFS5/MDH1/UQCR10/SUCLG1/PXMP2/TUFM/UQCRH/COA3/NDUFA8/MRPL15/COQ9/COX5A/HINT1/VDAC2/POLDIP2/UQCRC2/SLC37A4/VDAC3/ADH5/MRPS35/SOD1/NDUFS2/TMEM106C/UQCRC1/ECHS1/RIDA/DCTPP1/MRPL24
Shown in Fig 6D	MlxKO	Orphanet_Augmented_2021=Hyperinsulinism due to short chain 3-hydroxylacyl-CoA dehydrogenase deficiency ORPHA:71212	Skel. muscle	Orphanet_Augmented_2021	X5SvsW5S	Hyperinsulinism due to short chain 3-hydroxylacyl-CoA dehydrogenase deficiency ORPHA:71212	86	-0.725356	-3.20033	1e-10	5.66e-10	2.2e-10	2678	tags=74%, list=17%, signal=62%	COQ3/AIFM1/ACADM/MRPL24/COQ5/IMMT/GLO1/MRPL45/ECHS1/GOT1/NAXE/SLC25A5/SLC37A4/ETFA/HINT1/MRPS18B/ADH5/VDAC3/MRPS35/COA3/ESD/SAMM50/UQCRFS1/TMEM256/MTCH2/ECH1/DLD/PHYH/TMEM14C/VDAC2/NDUFA8/MDH2/NDUFS2/HINT2/SOD1/POLDIP2/FH/HADH/PMVK/NDUFB9/UQCRQ/UQCRC1/UQCRH/PRDX3/SUCLG1/COX5A/UQCR10/MRPL51/MRPL15/NDUFC1/PDHA1/COX7C/MRPL37/MDH1/TUFM/STOML2/NDUFAB1/GOT2/NDUFS5/COQ9/DCTPP1/UQCRC2/NDUFB4/TMEM106C
Shown in Fig 6D	MycKO	MCF7_Perturbations_from_GEO_up=insulin-like growth factor 1 GDS3484 mcf7:98	Adipose tissue	MCF7_Perturbations_from_GEO_up	K5FvsW5F	insulin-like growth factor 1 GDS3484 mcf7:98	239	-0.366448	-1.99464	5.16e-09	6.86e-08	3.91e-08	4085	tags=41%, list=24%, signal=31%	CFL1/TUBB4B/FABP5/TUBA1B/CYCS/CORO1C/FOXM1/MCTS1/COX8A/NHP2/EEF1A2/TUBG1/EIF4A1/PSMD6/PPP2CA/PFKP/PSME2/POMP/MYBL2/MRPL9/GPI/SMC4/CDC20/MLH1/PRC1/AURKA/KPNA2/ACTG1/ARPC1B/BARD1/GINS2/PKM/NDC80/MCM7/VIPR2/CEBPG/STIP1/CCNB1/PSMC5/BUB3/POLD2/PSMA4/PRMT1/CAPZA1/NCAPG2/CYC1/S100A10/GAPDH/CCT5/PBK/VRK1/CSE1L/DBI/DHCR7/DUT/SLC4A2/TPX2/MZT2A/UQCRC1/NPDC1/RFC3/UFM1/TUBB3/TYMS/RACGAP1/TOP2A/CEP55/MELK/UBE2…
Shown in Fig 6D	MycKO	MCF7_Perturbations_from_GEO_up=insulin-like growth factor 1 GDS3484 mcf7:98	Liver	MCF7_Perturbations_from_GEO_up	K5LvsW5L	insulin-like growth factor 1 GDS3484 mcf7:98	237	-0.247019	-1.25204	0.0208819	0.0410438	0.018516	4284	tags=36%, list=28%, signal=26%	COX8A/GSE1/TUBB4B/YWHAE/TMA7/EEF1A2/HNRNPAB/NME1/PHGDH/PGAM1/POLD2/PSMC2/KIF20A/MLH1/EGR3/MAD2L1/ATP1B1/SH3BGRL3/MEA1/PTP4A1/SFN/PSMC5/IFRD2/POMP/BANF1/ARPC5L/AP2S1/PSMA7/PPDPF/NDC80/NDUFS8/PSMC3/ASS1/ECHS1/BOLA2/CKS1B/EIF3CL/STIP1/BSG/TUBA1C/SMC4/HSP90AA1/VAPA/AURKB/JTB/CHCHD3/UQCRC1/FAU/CRIP2/ATF4/MTHFD2/TUBB/ID1/CDC20/DDIT3/MCM7/UBE2S/ADRM1/MYBL2/CCNB1/GGCT/SNRPA/PSMD7/ALDOA/FOXM1/CEBPB/MGP/CO…
Shown in Fig 6D	MycKO	MCF7_Perturbations_from_GEO_up=insulin-like growth factor 1 GDS3484 mcf7:98	Skel. muscle	MCF7_Perturbations_from_GEO_up	K5SvsW5S	insulin-like growth factor 1 GDS3484 mcf7:98	238	0.359285	1.93456	3.32e-07	1.38e-06	6.16e-07	5650	tags=53%, list=35%, signal=35%	NDC80/PBK/AURKB/CDC25B/SERPINA3/CKB/UCP2/CDC20/ALDOA/TOP2A/KRT10/PCK2/DBI/FABP5/BCAS2/CRIP2/COX8A/SNRPC/SEC61G/COX5A/ARPC5L/ACTB/BSG/SRP19/CYBA/PPDPF/PSME2/TUBB/PHGDH/UQCRC1/AP2S1/NUPR1/POLR2G/MGP/SH3BGRL3/NDUFA13/SNRPB/EDF1/SLIRP/UBE2C/MTCH1/HIGD1A/RPL8/GTF3A/JTB/GLO1/FAU/BOLA2/NDUFS8/EEF1A2/NGRN/NME1/MZT2A/POMP/EIF1/CHCHD2/UBE2M/PFN1/MEA1/PPP1CA/MCTS1/MIF/CKS1B/SRP9/TUBG1/SNRPA/EXOSC8/ERH/PRC1/…
Shown in Fig 6D	MlxKO	MCF7_Perturbations_from_GEO_up=insulin-like growth factor 1 GDS3484 mcf7:98	Adipose tissue	MCF7_Perturbations_from_GEO_up	X5FvsW5F	insulin-like growth factor 1 GDS3484 mcf7:98	238	-0.494022	-2.69331	1e-10	2.66e-10	1.03e-10	4958	tags=58%, list=30%, signal=41%	RFC2/EIF1/PPP2CA/UBE2C/RRM2/CDK1/MELK/PPP1R14B/YWHAE/TUBG1/PCK2/GRB2/KRT10/RACGAP1/AURKA/PBK/MIF/DHCR7/PHGDH/G6PD/CYBA/AURKB/CFL1/PFN1/ARPC1B/POLD2/GNAS/TPI1/GINS2/MGP/PSMC3/CALM2/ANP32B/HMGB2/KPNA2/MEA1/TYMS/CKS2/STIP1/S100A11/NUPR1/RFC3/PKM/HAX1/ZWINT/PSMC5/P4HB/PSMC4/TUBB3/SLC1A5/YBX1/CCT5/COPS3/DUT/GAPDH/NPDC1/BANF1/RFC4/PRMT1/BOLA2/GGCT/MAD2L1/MTCH1/PSMD7/SH3BGRL3/LONP1/SERPINA3/MRPL9/HNRNPA…
Shown in Fig 6D	MlxKO	MCF7_Perturbations_from_GEO_up=insulin-like growth factor 1 GDS3484 mcf7:98	Liver	MCF7_Perturbations_from_GEO_up	X5LvsW5L	insulin-like growth factor 1 GDS3484 mcf7:98	236	-0.448751	-2.37762	1e-10	3.19e-10	1.31e-10	4859	tags=59%, list=32%, signal=41%	HNRNPAB/EIF4A1/PSMD8/G6PD/FABP5/YBX1/DUT/SEC61G/TRIB3/BUB3/RFC3/CCNB1/AURKB/CDKN3/GLO1/PSMA4/TPX2/SLIRP/YWHAE/VBP1/SNRPC/EEF1A2/PSMC4/CRIP2/MZT2A/CKS2/KIF20A/PPP2CA/DBF4/NDUFS6/CKS1B/UCP2/RAC1/DBI/CEBPB/NHP2/PSMD6/ERH/IFRD2/CHCHD2/SNRPB/PTGES3/SNRPA1/TUBB4B/CBS/CDK1/IFRD1/ANP32B/BANF1/SLC1A5/MAZ/GGCT/NGRN/GTF3A/ALDOA/EIF1/EDF1/CFL1/SHMT2/PHGDH/PSMA6/CKB/LGALS3/MLF2/ACTB/SFN/SRP9/NME1/LONP1/POMP/P…
Shown in Fig 6D	MlxKO	MCF7_Perturbations_from_GEO_up=insulin-like growth factor 1 GDS3484 mcf7:98	Skel. muscle	MCF7_Perturbations_from_GEO_up	X5SvsW5S	insulin-like growth factor 1 GDS3484 mcf7:98	238	-0.511403	-2.58762	1e-10	2.89e-10	1.28e-10	3063	tags=46%, list=19%, signal=38%	UBA1/NUPR1/EIF1/CYBA/BUB3/MAZ/GRB2/SNRPB/ODC1/GTF3A/CRABP2/EIF4EBP1/CKS2/RAD51C/PSMC2/CCT5/CFL1/RFC4/UFM1/PSMD7/LONP1/RPL8/COPS3/YBX1/GLO1/KPNA2/ECHS1/BSG/VBP1/ALDOA/GINS2/MCTS1/PSMD14/PSMA4/SHMT2/ADRM1/GPI/MTCH1/HNRNPR/ERH/PSMA6/PGK1/SRP19/COX8A/EEF1A2/LGALS3/IER3/P4HB/TUBG1/POLR2G/S100A10/EXOSC8/PPDPF/DBI/MRPL9/NDUFA13/DDIT4/HNRNPAB/NDUFS6/PKM/AP2S1/PSMC5/PSMA7/CEBPB/PSMC3/SCD/PSMC4/JTB/NDUFS8/…
Shown in Fig 6D	MycKO	DrugMatrix=Insulin-0.56 mg/kg in Saline-Rat-Liver-3d-up	Adipose tissue	DrugMatrix	K5FvsW5F	Insulin-0.56 mg/kg in Saline-Rat-Liver-3d-up	245	-0.323054	-1.77211	2.44e-06	1.84e-05	6.07e-06	3992	tags=35%, list=24%, signal=27%	TUBA1B/CDC42/MGST1/CYCS/CYP2E1/G0S2/CSAD/CSRP1/PPP1R3C/PSMD6/ERP29/FAH/HSD17B6/OTC/ACADL/CLNS1A/PHLDA3/MRPL9/PRDX2/VTN/C9/MAOB/UROD/TAT/IBSP/PRODH2/IDH3G/PGRMC1/IGFBP2/KDELR2/AMACR/TTC13/PPIF/TFAM/TMED2/MDH2/CBR4/SLC22A7/TMED9/SLC25A20/STAC3/EI24/ANAPC5/PSMB7/NME2/PRDX4/SDC2/MLYCD/ABCB11/UBQLN1/SPARC/TMEM97/ABCC6/NR1H3/CARHSP1/NIT2/PSMA5/TRAP1/PMPCA/P4HB/RETSAT/SMPD1/PSMD2/FMO1/RAB38/ACADVL/ECHS1…
Shown in Fig 6D	MycKO	DrugMatrix=Insulin-0.56 mg/kg in Saline-Rat-Liver-3d-up	Liver	DrugMatrix	K5LvsW5L	Insulin-0.56 mg/kg in Saline-Rat-Liver-3d-up	244	-0.296295	-1.52689	0.000683	0.00288266	0.00134074	3203	tags=28%, list=21%, signal=23%	HPN/GSTM1/DMGDH/LCAT/PPP1CC/ECHS1/TCP1/FTCD/BSG/ASGR1/CPB2/TOR1AIP1/VKORC1/JTB/USP3/PNRC1/PPIF/XYLB/HSPE1/F10/PRDX1/OTC/CP/DHRS3/GCKR/MAOB/MST1/GNMT/SLC22A18/UPB1/BPNT1/PFDN5/SMPD1/RPS19/PLG/DPYS/KYNU/CLNS1A/MDH2/LRPPRC/TTC13/ABCB11/DYNLL1/FMO1/BTF3/PRODH2/VTN/SDC2/NAPA/GALNT11/TRAP1/CREM/ABCC6/ANAPC5/RPL39/HRG/FAH/KDELR2/TPT1/RPL23/CBS/RPS20/SHMT2/RPL32/RPS3A/RPS6/RBP1/RPL10A/EEF1B2
Shown in Fig 6D	MycKO	DrugMatrix=Insulin-0.56 mg/kg in Saline-Rat-Liver-3d-up	Skel. muscle	DrugMatrix	K5SvsW5S	Insulin-0.56 mg/kg in Saline-Rat-Liver-3d-up	244	0.325117	1.75933	1.76e-05	6.69e-05	2.08e-05	5650	tags=50%, list=35%, signal=33%	FMO1/PGRMC1/VTN/UPB1/IBSP/MLYCD/SPARC/DHRS3/G0S2/GSTM1/EPHX1/AIF1/ILK/C9/ITPA/SDF2L1/ERP29/COX5A/HPN/PDIA3/DHRS1/BSG/PRDX4/EXOSC4/PSME1/POLR2G/CUTA/RBP1/OSTF1/EEF1B2/RPS20/PFDN5/CSRP1/APOE/PPIF/MPST/CAMK1/GJB1/JTB/FCGRT/NDUFS7/PHLDA3/SDC2/UROD/VKORC1/MRPL27/NEDD8/UBL4A/PRDX2/CLEC4F/MDH2/BTF3/BOLA1/NME2/COPE/NDUFB8/VDAC3/ACADVL/PGRMC2/STARD10/COQ3/TMED9/RPS19/ALAD/ACADS/RPL39/RPS3A/TXNDC12/FBXW5/P…
Shown in Fig 6D	MlxKO	DrugMatrix=Insulin-0.56 mg/kg in Saline-Rat-Liver-3d-up	Adipose tissue	DrugMatrix	X5FvsW5F	Insulin-0.56 mg/kg in Saline-Rat-Liver-3d-up	245	-0.541874	-2.96828	1e-10	1.83e-10	6.05e-12	4087	tags=54%, list=25%, signal=41%	CAMK1/NR1H3/DYNLL1/GRHPR/TAT/SDF2L1/NAPA/PLRG1/RBP1/CSAD/CALM2/SLC16A1/CARHSP1/ESD/ALAD/VTN/PSMC1/OSTF1/F10/CDC42/RAB38/RNASE4/RPS6/PCCB/P4HB/RAB11A/COPB2/CA3/SMPD1/CTSC/VPS29/NDUFB8/BTF3/RPS3A/RPL23/TPT1/NAP1L4/CDO1/SAR1B/GSTM1/MAOB/CROT/MRPL9/RPL32/UROD/RETSAT/RPL10A/TMED9/HSPE1/PFDN5/TRAP1/RPL39/PDIA3/TCP1/ACADS/SULT1A1/VDAC3/AIF1/ACSL1/ACAA2/EEF1B2/NEDD8/GTF2B/COPE/BPNT1/RPS20/YIPF5/FMO1/FAH/…
Shown in Fig 6D	MlxKO	DrugMatrix=Insulin-0.56 mg/kg in Saline-Rat-Liver-3d-up	Liver	DrugMatrix	X5LvsW5L	Insulin-0.56 mg/kg in Saline-Rat-Liver-3d-up	244	-0.541842	-2.87616	1e-10	2.06e-10	1.03e-11	3486	tags=59%, list=23%, signal=46%	CBR4/PCCB/SPARC/CUTA/GRHPR/CA3/PSMD6/LDHD/USP3/HSPE1/IDH3G/CBS/SPP2/TFAM/PGRMC1/OTC/RBP1/NIT2/CA5A/TTC13/GSTM1/AHCY/GJB1/PAPSS2/CLEC4F/CTSC/FMO1/ZNRF1/CAMK1/BOLA1/FBXW5/NME2/HSD17B6/EGFR/SHMT2/PSMA6/ESD/ABCB11/NAPA/NIT1/KMO/PHLDA3/NUBP1/ACAA2/ABCC6/GNMT/SUB1/CLK4/MLYCD/DYNLL1/APCS/PSMB7/NDUFB8/VPS29/HAO2/TMT1A/PPP1CC/FCGRT/UBL4A/SRD5A1/CREM/AIF1/FGB/RNASE4/DHRS3/IGFBP2/STARD10/COX5A/PITPNB/FADS1/…
Shown in Fig 6D	MlxKO	DrugMatrix=Insulin-0.56 mg/kg in Saline-Rat-Liver-3d-up	Skel. muscle	DrugMatrix	X5SvsW5S	Insulin-0.56 mg/kg in Saline-Rat-Liver-3d-up	244	-0.428645	-2.19072	1e-10	3.45e-10	3.66e-11	2692	tags=39%, list=17%, signal=32%	TCP1/COQ3/TMED9/CSRP1/ACADM/SCCPDH/ACADL/C1QA/PPP1CC/EEF1B2/ECHS1/PRDX1/NAP1L4/BSG/MRPL27/STARD10/BTF3/SLC37A4/SLC25A25/SHMT2/SLC22A7/TMED2/VDAC3/ACADVL/RPL39/RPL10A/PSMA5/EI24/PSMA6/PGK1/SULT1A1/SMPD1/ESD/STAC3/PSMB7/HSD17B6/RPS20/RPS3A/P4HB/RETSAT/POLR2G/RPL23/SDF2L1/RPS19/MRPL9/RAB38/ACAA2/NME2/EXOSC4/TPT1/NEDD8/PSMC1/MDH2/RAB11A/SOD1/UROD/GRHPR/NIT1/JTB/PFDN5/COPE/FBXW5/FTH1/TRAP1/RPL32/PSMD6…
Shown in Fig 6D	MycKO	Disease_Perturbations_from_GEO_up=Type 2 diabetes mellitus C0011860 rat GSE6428 sample 291	Adipose tissue	Disease_Perturbations_from_GEO_up	K5FvsW5F	Type 2 diabetes mellitus C0011860 rat GSE6428 sample 291	210	-0.307553	-1.6362	5.57e-05	0.000383	0.000226	5621	tags=47%, list=34%, signal=31%	SCT/HSPE1/NDUFB10/MRPS12/PSMB1/CSRP2/SRI/SORD/PSMB4/PSMA2/EIF4H/UBD/PDCD6/RPL23/LAMTOR5/MRPL18/COX6A1/CISD1/NDUFC1/UQCR10/UQCRH/SNRPB/MRPL27/FOLR1/PABPC1/RAB11A/SLC25A39/NDUFB4/MRPL42/MRPS17/UQCRQ/PAIP2/CHCHD2/SKP1/MYL6/COX5B/MGST1/COX8A/FMC1/UBE2E1/FAH/CCNI/SYPL1/AK3/ROMO1/LAMTOR4/S100A13/PDAP1/HYPK/RPL22L1/UROD/SDHB/ZFAND6/PHB2/TMEM14C/HTATIP2/DRAM2/COPS6/PARK7/PTGR1/GAPDH/ETFB/CCS/MDH2/EI24/GN…
Shown in Fig 6D	MycKO	Disease_Perturbations_from_GEO_up=Type 2 diabetes mellitus C0011860 rat GSE6428 sample 291	Liver	Disease_Perturbations_from_GEO_up	K5LvsW5L	Type 2 diabetes mellitus C0011860 rat GSE6428 sample 291	210	-0.320934	-1.63869	0.000124	0.000565	0.000286	4654	tags=43%, list=31%, signal=30%	PDAP1/ARMCX2/TMEM14C/ADH5/RAB11A/NDUFA11/PRDX4/RNASET2/CRIPT/PSENEN/AK3/ZDHHC9/SOD1/COX8A/TMA7/STAU1/CISD1/PPP3CA/AP2M1/PDCD6/IFI35/CHMP2A/PARK7/MYL6/COX6C/TAF10/NDUFB10/TMBIM6/PSMB1/GSS/ETFB/NSMCE4A/HTATIP2/COX4I1/SSNA1/CSRP2/FCHSD2/AP2S1/SLC25A39/LAMTOR4/NDUFC1/ACSS2/PPP1CC/GNPDA1/NUP62/SDHB/ALDH1A1/ANAPC13/VKORC1/SULT1B1/SKP1/ID2/RPL22L1/FAU/QDPR/HSPE1/PRDX1/UQCRH/PAIP2/ID1/S100A13/SNCA/BUD31/…
Shown in Fig 6D	MycKO	Disease_Perturbations_from_GEO_up=Type 2 diabetes mellitus C0011860 rat GSE6428 sample 291	Skel. muscle	Disease_Perturbations_from_GEO_up	K5SvsW5S	Type 2 diabetes mellitus C0011860 rat GSE6428 sample 291	210	0.426532	2.22956	1e-10	5.52e-10	1.86e-10	5155	tags=59%, list=32%, signal=41%	HSD17B11/B2M/TMBIM6/BRI3/SCPEP1/EIF4H/EPHX1/COX6A1/NEFL/SMIM20/UBD/ID2/POLR2J/LAMTOR5/FOLR1/COX8A/TSEN34/SRI/SLC25A4/UQCR10/MYL6/S100A13/MRPS17/MRPS12/RPS27/PDCD6/PRDX4/TMEM14C/NDUFB10/SLC25A39/UQCRH/PSENEN/CISD1/AP2S1/HYPK/NDUFA11/SSNA1/COX5B/GSS/SNRPB/UQCRQ/HIGD2A/BUD31/POLR2K/SF3B6/VAMP8/CHMP2A/GLO1/NDUFA2/PSMA2/FAU/PDAP1/LAMTOR4/SKP1/ETFB/DYNLRB1/COX6C/TCN2/COX17/TXNDC17/CCS/COX4I1/RNASET2/AN…
Shown in Fig 6D	MlxKO	Disease_Perturbations_from_GEO_up=Type 2 diabetes mellitus C0011860 rat GSE6428 sample 291	Adipose tissue	Disease_Perturbations_from_GEO_up	X5FvsW5F	Type 2 diabetes mellitus C0011860 rat GSE6428 sample 291	210	-0.622971	-3.34829	1e-10	2.95e-10	9.3e-11	3174	tags=63%, list=19%, signal=51%	PRNP/AP3S2/GNG3/CCS/HTATIP2/GSS/PTGR1/BRI3/ALDH9A1/ACSS2/RAB11A/RPL22L1/NSMCE4A/SLC25A4/PSAT1/EMB/GAPDH/CYB5A/DYNLRB1/RPS8/TXNDC17/CD151/PDAP1/RPL23/TSEN34/ARL6IP5/NNT/DRAM2/NDUFA6/ACY1/RPL15/UBB/UROD/EIF6/HYPK/HSPE1/RPS16/HIGD2A/PARK7/MRPL42/ADH5/ACAA2/IFI35/PAIP2/PSENEN/CHMP2A/TMBIM6/MYL6/FAU/PIGP/TRAPPC1/FAH/POLR2K/RPL19/COX17/SKP1/SUPT4H1/ANAPC13/BOLA1/ZFAND6/YIPF4/NAA20/COMMD3/COPS6/UBE2E1/P…
Shown in Fig 6D	MlxKO	Disease_Perturbations_from_GEO_up=Type 2 diabetes mellitus C0011860 rat GSE6428 sample 291	Liver	Disease_Perturbations_from_GEO_up	X5LvsW5L	Type 2 diabetes mellitus C0011860 rat GSE6428 sample 291	209	-0.571006	-2.96612	1e-10	3.66e-10	1.13e-10	3821	tags=64%, list=25%, signal=48%	MDH2/FMC1/MRPL27/ZDHHC9/YIPF4/ACSS2/PPME1/CYB5A/ZFAND6/UBB/TMEM14C/SNCA/RPS27/CHCHD2/SNRPB/AP3S2/NDUFA2/PDAP1/HSPE1/COX7C/SORD/NDUFA1/CISD1/COX5B/PDCD6/COX6C/PIGP/ACY1/POLR2K/NDUFB10/BOLA1/EIF6/ETFB/RPL22L1/CDKN2C/NDUFB11/NDUFB4/ID3/HYPK/MRPL42/UQCRQ/S100A13/PSMB4/RAB28/COX8A/ACAA2/NFS1/CNDP2/SSNA1/CRIPT/NDUFC1/LAMTOR4/DYNLL1/CCS/SF3B6/UQCR10/PARK7/PSENEN/PPP1CC/GSS/TMA7/ARL6IP5/SKP1/COX6A1/SMIM2…
Shown in Fig 6D	MlxKO	Disease_Perturbations_from_GEO_up=Type 2 diabetes mellitus C0011860 rat GSE6428 sample 291	Skel. muscle	Disease_Perturbations_from_GEO_up	X5SvsW5S	Type 2 diabetes mellitus C0011860 rat GSE6428 sample 291	209	-0.635174	-3.18891	1e-10	3.49e-10	1.15e-10	2799	tags=59%, list=18%, signal=50%	SNRPB/SKP1/RPS27/NAA20/MRPL32/NNT/SLC25A39/DECR1/SCCPDH/TMBIM6/PSENEN/PPP1CC/S100A13/RNF128/GLO1/RPL22L1/VAMP8/PRDX1/CISD1/SYPL1/MRPL27/RAB28/NFS1/CRIPT/NDUFA2/PIGP/CSRP2/RPS8/TMEM59/SUPT4H1/ATP6V0E2/ADH5/RPS16/FMC1/NDFIP1/ADIPOR1/CCS/SCT/PDCD6/COX6A1/EI24/MYL6/SSNA1/COX8A/ROMO1/PSMA2/ETFB/B2M/SF3B6/PSMB4/NDUFA1/MRPS17/CNDP2/SLC25A4/RPL23/BUD31/RPL15/EIF6/ACAA2/PHB2/POLR2J/TMEM14C/COX17/PDHB/SDHB…
Shown in Fig 6D	MycKO	Disease_Perturbations_from_GEO_up=Type 2 diabetes mellitus C0011860 rat GSE3068 sample 335	Adipose tissue	Disease_Perturbations_from_GEO_up	K5FvsW5F	Type 2 diabetes mellitus C0011860 rat GSE3068 sample 335	240	-0.322612	-1.74652	2.8e-06	2.86e-05	1.69e-05	4016	tags=32%, list=24%, signal=25%	ECH1/FABP5/TUBA1B/CDC42/MGST1/MYH7/CYP2E1/LOXL1/TRIM54/IL15/FLOT2/CSRP1/AHNAK/EIF3B/ACADL/NUTF2/AK3/HSP90AB1/CD36/CACNA2D1/FABP4/MYL3/THBS4/ITGA7/MYL2/TNNI1/MYL6B/LPL/TPRG1L/NUDT4/TCAP/CAPN2/OAZ1/COPZ1/SMPX/S100A4/HADHB/GMPR/S100A10/HADHA/GAPDH/PDLIM3/AQP7/RHOB/GINM1/TSPAN8/URGCP/CITED2/EEF1G/EIF4E2/HP/ANAPC5/RRAD/VIM/NOL3/CFD/PPP1R1A/SERPINA1/TF/RAB5B/ECI1/INSIG1/POSTN/TRIM63/DECR1/NNT/ACAA2/MYA…
Shown in Fig 6D	MycKO	Disease_Perturbations_from_GEO_up=Type 2 diabetes mellitus C0011860 rat GSE3068 sample 335	Liver	Disease_Perturbations_from_GEO_up	K5LvsW5L	Type 2 diabetes mellitus C0011860 rat GSE3068 sample 335	237	-0.430169	-2.21438	1e-10	2.15e-09	1.09e-09	1987	tags=31%, list=13%, signal=27%	RPL37/RPL22/UBA52/SNCG/RPS19/NDRG2/GSTM2/RPL3/RPL24/TF/RPS23/CEBPB/MYL3/MGP/HSPA8/AMPD1/PPP1R1A/SMPX/MYH7/RPS16/PTOV1/RPS3/RPS9/NUTF2/EIF3B/RPL30/PABPC4/HBA1/TIMP1/MRPL23/RPL8/EIF5B/RPL31/RPS15/RPL19/TCAP/RPS11/NACA/ANAPC5/RPS14/RPL18A/HSP90AB1/RPS21/BCAT2/SERPINA1/RPL23/RPS5/RPL28/EEF1A1/RPS8/YBX3/RPS2/RPL14/RPL15/RPL26/RPS3A/RPS25/MYH6/RPS6/RPL35/EEF1G/RPL27A/RPL29/NNT/MYL2/RPS4X/RPL6/RPS7/RPL1…
Shown in Fig 6D	MycKO	Disease_Perturbations_from_GEO_up=Type 2 diabetes mellitus C0011860 rat GSE3068 sample 335	Skel. muscle	Disease_Perturbations_from_GEO_up	K5SvsW5S	Type 2 diabetes mellitus C0011860 rat GSE3068 sample 335	240	0.400272	2.12257	2.19e-10	1.16e-09	3.91e-10	5599	tags=58%, list=35%, signal=38%	CD74/FABP4/SLC27A1/B2M/IFITM3/TSPAN8/FABP3/LIPE/SNCG/RPL37/FABP5/VAMP5/PPP1R1A/MAPKAPK2/S100A4/SCN1B/C1R/HP/TPRG1L/PMEPA1/DES/UBA52/RPL29/COPZ1/MGP/RBCK1/HBA1/USE1/RPL24/IL15/CSRP1/APOE/AQP7/OAZ1/RPL8/CST3/FAU/RPS15/RPL28/CD63/RPL27/SERPING1/HMGCS2/PTOV1/DYNLRB1/RPL14/MYOC/ATP6V1F/ECI1/CFD/EIF4E2/CCDC124/RPS16/CPT1B/RPS23/TF/TCAP/EEF1G/MRPL23/GPX4/RPL22/RPS11/RPL30/FLOT1/RPL19/RPL35/RPL6/RPL26/RP…
Shown in Fig 6D	MlxKO	Disease_Perturbations_from_GEO_up=Type 2 diabetes mellitus C0011860 rat GSE3068 sample 335	Adipose tissue	Disease_Perturbations_from_GEO_up	X5FvsW5F	Type 2 diabetes mellitus C0011860 rat GSE3068 sample 335	240	-0.508115	-2.77443	1e-10	2.95e-10	9.3e-11	3572	tags=50%, list=22%, signal=40%	VAMP5/S100A4/LPL/RAB5B/CTSB/PSMC1/CITED2/RPL3/PDLIM3/SCN1B/NACA/CDC42/URGCP/MAP1LC3A/TIMP1/RPS6/RPS7/EEF1A1/RPS14/CD59/IFITM3/CIDEA/TPRG1L/HP/YBX1/CCDC124/CST3/RAD23A/GAPDH/GRN/RPL22/DYNLRB1/RPS8/AP4S1/RPS3A/RPL23/IL15/RPL12/NNT/RPL37/RPL18A/RPS21/RPL4/RPS23/CLU/RPL15/RPS5/C1R/C1S/RPL18/RBCK1/RPL10A/RPS3/RPL30/RPS16/SULT1A1/RPS9/GINM1/USE1/ACAA2/RPL31/RPS29/RPL35/RPS4X/RPL6/EIF4EBP1/RPL27A/RPS26/…
Shown in Fig 6D	MlxKO	Disease_Perturbations_from_GEO_up=Type 2 diabetes mellitus C0011860 rat GSE3068 sample 335	Liver	Disease_Perturbations_from_GEO_up	X5LvsW5L	Type 2 diabetes mellitus C0011860 rat GSE3068 sample 335	236	-0.497866	-2.63783	1e-10	3.66e-10	1.13e-10	2902	tags=44%, list=19%, signal=36%	SCN1B/TCAP/NUTF2/TPRG1L/TIMP1/PSMA6/C4B/CCDC124/LGALS3/COPZ1/PSMB4/ACAA2/CTSS/ATP6V1F/OAZ1/HBA1/PSMA7/MYL3/RPL22/CLU/TMA7/CD59/RPS2/PYGM/RPL37/EIF4EBP1/MYL6B/RPL31/CST3/FLOT1/GABARAP/RPS19/ALDH2/C1S/EIF4E2/PTOV1/SIRT2/APOE/RPL23/RAD23A/MRPL23/RPL30/CD74/RPS21/RPL27/TUBA1B/RPS23/FAU/VAMP5/CD63/SERPING1/MYL2/CTSB/USE1/RPS16/RPL18/UBA52/NACA/TRIM63/RPS9/RPL24/RPL18A/RPL8/RPS6/RPS5/RPS8/C1QB/RPSA/NNT…
Shown in Fig 6D	MlxKO	Disease_Perturbations_from_GEO_up=Type 2 diabetes mellitus C0011860 rat GSE3068 sample 335	Skel. muscle	Disease_Perturbations_from_GEO_up	X5SvsW5S	Type 2 diabetes mellitus C0011860 rat GSE3068 sample 335	240	-0.477806	-2.44833	1e-10	3.49e-10	1.15e-10	2882	tags=43%, list=18%, signal=36%	NDRG2/OAZ1/HGS/AP4S1/EIF4EBP1/ACTN2/RPS3/CFD/CSRP1/NNT/VAMP5/TRIM54/ALDH2/DECR1/ACADL/PIM3/RPL8/CD63/YBX1/TSPAN8/YBX3/RPL30/PRDX1/CIDEA/RPS4X/RPS9/RPS5/CTSB/RPS8/FLOT1/RPS16/RPL6/RPL10A/RPS23/DCAF6/PSMA6/GMPR/TPRG1L/SULT1A1/B2M/LGALS3/RPL18/RPS3A/PSMB4/IL15/RPL14/S100A10/RPS29/RPL23/PPP1R1A/RPS19/CBFB/RPL15/ECI1/ECH1/ACAA2/RPS15/MRPL23/RPL12/RPL27/MAP1LC3A/PSMC1/RPL18A/UBA52/RPL31/PSMA7/S100A4/RA…
Shown in Fig 6D	MycKO	Disease_Perturbations_from_GEO_down=Type 2 diabetes mellitus C0011860 rat GSE3068 sample 335	Adipose tissue	Disease_Perturbations_from_GEO_down	K5FvsW5F	Type 2 diabetes mellitus C0011860 rat GSE3068 sample 335	252	-0.461996	-2.47416	1e-10	1.55e-09	9.45e-10	4366	tags=50%, list=26%, signal=38%	PVALB/BSG/SLC25A3/UQCR11/LAMC1/NDUFS5/BCKDHB/CMSS1/ITGB1/CKM/COX5B/CYCS/MYL11/SNRPN/COX8A/EEF1A2/AQP1/RPN1/ATP1A2/COX6A2/CAV3/TNNI2/TNNT3/ALDH6A1/HDAC2/NDUFAB1/PKIA/NDUFA8/RAB10/PRDX2/TXN2/TPM2/NDUFV3/CALM1/STRAP/PCMT1/PFKM/ZFAND6/ACTG1/SUCLG1/ACTC1/MRPL3/MYL1/LGALS1/TNNC2/IDH3G/NDUFB6/PKM/EEF2/MYBPH/VEGFB/MRFAP1/AKR1B1/CD81/GRB14/CYC1/ETFA/MAPK14/PPIF/MDH2/IDH2/TPM1/MGST3/TRAPPC6B/MRPS14/PSMB5/N…
Shown in Fig 6D	MycKO	Disease_Perturbations_from_GEO_down=Type 2 diabetes mellitus C0011860 rat GSE3068 sample 335	Liver	Disease_Perturbations_from_GEO_down	K5LvsW5L	Type 2 diabetes mellitus C0011860 rat GSE3068 sample 335	248	-0.253369	-1.31057	0.0100832	0.0272897	0.014654	4855	tags=45%, list=32%, signal=31%	NDUFA6/MPST/GAMT/MYBPC1/NDUFB2/NDUFS4/PSMB3/COX5A/UBE2J2/LARP1B/CNBP/COX7A2/NDUFA9/VEGFB/CPE/IDH3G/UBQLN1/FH/MAP2K6/NDUFV3/MAPK14/COX8A/EEF1A2/PRDX2/MPC1/FXYD1/MGST3/DCAF11/NDUFC2/UBXN1/NDUFB10/GOT2/ACADM/PSMB1/MORF4L2/ATP1B1/COQ3/NR4A1/NDUFAB1/SLC25A3/NDUFS7/UQCC2/COX4I1/ALDH6A1/ARF5/GOT1/CDC34/ARPC5L/PPP2R5A/MRPL3/NDUFS8/NDUFC1/PSMC3/PGM1/PPP1CC/BSG/ASB2/YWHAG/JTB/PHKG1/TNNI2/PDHX/TNNC2/PPIF/MD…
Shown in Fig 6D	MycKO	Disease_Perturbations_from_GEO_down=Type 2 diabetes mellitus C0011860 rat GSE3068 sample 335	Skel. muscle	Disease_Perturbations_from_GEO_down	K5SvsW5S	Type 2 diabetes mellitus C0011860 rat GSE3068 sample 335	252	0.348031	1.87098	3.74e-07	1.43e-06	5.14e-07	4475	tags=48%, list=28%, signal=35%	FDX1/PEBP1/SPARC/NR1D1/COX6A1/COX6A2/COX8A/SLC25A3/COX5A/SLC25A4/NDUFC2/TNNC2/TNNT3/ARPC5L/GPT/CD81/NDUFB5/NDUFA8/CYB5R1/BSG/NDUFA5/EIF2B4/NDUFB9/PVALB/NDUFB10/RAB1B/DCAF11/TNNI2/AK2/SGTA/ARF5/MRFAP1/NDUFV3/CGRRF1/COX5B/SNRPB/MRPS14/FXYD1/MGST3/CDC34/PGAM2/HIGD2A/PPIF/MPST/HIGD1A/JTB/NDUFAB1/MYL11/COX7A2/UBE2J2/NDUFS8/EEF1A2/NDUFV2/NDUFS5/NDUFS7/NDUFB2/TPM2/ATP6V0C/COX4I1/TPM1/CKM/NDUFB3/PRDX2/CA…
Shown in Fig 6D	MlxKO	Disease_Perturbations_from_GEO_down=Type 2 diabetes mellitus C0011860 rat GSE3068 sample 335	Adipose tissue	Disease_Perturbations_from_GEO_down	X5FvsW5F	Type 2 diabetes mellitus C0011860 rat GSE3068 sample 335	252	-0.525855	-2.88997	1e-10	3.53e-10	1.2e-10	3174	tags=48%, list=19%, signal=39%	PRNP/IVD/CD81/PKM/GPT/VAMP3/UBE2J2/GAMT/SLC25A4/VEGFB/LARP1B/NDUFB8/CAPNS1/ETFA/PRKACA/TPT1/SUCLG1/NDUFA6/BIN1/RAB1B/HSPE1/HIGD2A/ACADS/PGM1/DCAF11/CGRRF1/MGST3/SDHA/UBE2A/UQCC2/CS/ATP6V0C/ZFAND6/NAA20/NDUFB3/NME2/ME1/SLC25A11/MORF4L2/JTB/NDUFA8/VCP/COX8A/SLC2A4/ACADM/AKR1B1/NDUFB6/NDUFB10/CNBP/PGK1/DLAT/NDUFV3/NDUFB2/UQCR11/COX6A1/COX5B/GSTO1/ARF1/RPN1/TIMM23/NDUFA5/COQ3/SOD2/NDUFA9/PRDX2/HIGD1A…
Shown in Fig 6D	MlxKO	Disease_Perturbations_from_GEO_down=Type 2 diabetes mellitus C0011860 rat GSE3068 sample 335	Liver	Disease_Perturbations_from_GEO_down	X5LvsW5L	Type 2 diabetes mellitus C0011860 rat GSE3068 sample 335	248	-0.42286	-2.26512	1e-10	4.35e-10	1.49e-10	3837	tags=48%, list=26%, signal=37%	TNNC2/TNNT3/MDH2/ACTC1/DNAJA2/STRAP/AKT1/UQCR11/BCKDHB/GAMT/AIMP2/NDUFB9/UQCRFS1/NR1D1/ACTA1/ZFAND6/TIMM23/PHKG1/SPARC/COPS7A/SGTA/SNRPB/HSPE1/EIF2B4/IDH3G/GRB14/UBXN1/SLC25A3/ARF1/MPC1/BIN1/COX5B/MGST3/ATP9B/NDUFB6/SYNGR2/NDUFB10/FBXW5/NME2/CNBP/FDX1/NDUFB2/RAB7A/NDUFB4/NDUFC2/ACSL6/CMSS1/MRFAP1/CD81/RAB28/COX8A/GOT1/NDUFC1/DYNLL1/NDUFV3/PSMB3/NDUFS5/MDH1/CDC34/NDUFA9/NDUFB8/PSMC3/SUCLG1/PPP1CC/…
Shown in Fig 6D	MlxKO	Disease_Perturbations_from_GEO_down=Type 2 diabetes mellitus C0011860 rat GSE3068 sample 335	Skel. muscle	Disease_Perturbations_from_GEO_down	X5SvsW5S	Type 2 diabetes mellitus C0011860 rat GSE3068 sample 335	252	-0.679446	-3.49258	1e-10	4.09e-10	1.45e-10	2841	tags=62%, list=18%, signal=52%	SYNGR2/CPE/SNRPB/TNNT3/LARP1B/NR4A1/NAA20/COQ3/SDHA/BIN1/TNNI2/SLC2A4/TNNC2/ACADM/TPM2/MYBPH/PPP1CC/COX6A2/GPD1/BECN1/ARF5/MRPL3/AK1/GOT1/PCMT1/BSG/NDUFB3/GSTO1/EEF2/RAB28/TPM1/SLC37A4/ETFA/MGST3/PGAM2/VEGFB/MORF4L2/AK2/GRB14/VAMP3/CASQ1/PSMB5/GAMT/ANAPC16/PHKG1/ARF1/COX6A1/PGK1/IGF2/EIF2B4/COX8A/EEF1A2/ENO1/CD24/SLC41A3/UQCRFS1/NDUFB2/AKT1/SLC25A4/PAIP1/ACTC1/MYL1/CALM1/NME2/NDUFB6/TPT1/NDUFA8/P…
Shown in Fig 6D	MycKO	Disease_Perturbations_from_GEO_down=Type 1 diabetes mellitus C0011854 mouse GSE4616 sample 363	Adipose tissue	Disease_Perturbations_from_GEO_down	K5FvsW5F	Type 1 diabetes mellitus C0011854 mouse GSE4616 sample 363	284	-0.453846	-2.47297	1e-10	1.55e-09	9.45e-10	4783	tags=52%, list=29%, signal=38%	NDUFB8/PABPC1/AK1/HRC/SLC25A39/MARCKS/MB/TWF2/UQCRQ/RPS2/MRPL4/NDUFB2/FKBP1A/EDF1/MBNL1/UQCR11/NDUFS5/OGN/MYL4/RAC1/MRPL45/LTBP4/ITGB1/PCBP1/CKM/MPC2/COL4A2/TUBA1B/P4HA2/COX5B/RPL34/HSPG2/NFIX/HDGF/PPTC7/EEF1A2/AQP1/MAP7D1/COL4A1/POLR2L/ABHD16A/PDRG1/ATP1A2/SLC4A3/BCKDHA/LSM7/NUTF2/HSP90AB1/FHL2/LAPTM4A/MYL3/NDUFAB1/NDUFA8/MYL2/NDUFV3/CALM1/GPC1/NUDT4/PFKM/HNRNPA2B1/KDELR1/ZFAND6/ACTG1/SUCLG1/ACT…
Shown in Fig 6D	MycKO	Disease_Perturbations_from_GEO_down=Type 1 diabetes mellitus C0011854 mouse GSE4616 sample 363	Liver	Disease_Perturbations_from_GEO_down	K5LvsW5L	Type 1 diabetes mellitus C0011854 mouse GSE4616 sample 363	284	-0.281969	-1.47069	0.000886	0.00323194	0.00173549	3566	tags=32%, list=24%, signal=25%	NDUFS2/PTMS/PRDX6/THRSP/RRAD/MRPL28/TMEM70/ARF5/HSPB8/CDC34/CMBL/COQ10A/SLC25A39/PPP2R5A/KDELR1/TMX2/NDUFC1/ACOT13/SDHC/NDUFS1/NDUFB7/PFKL/CPT2/HSP90AA1/YWHAG/DYNC1H1/ANXA6/CHCHD10/PPIF/CHCHD3/UQCRC1/CRIP2/UQCRC2/HSPE1/SERPINH1/EIF1B/FKBP4/VCP/HDGF/ZNHIT1/GCDH/PMPCB/COL1A1/AK1/HSPH1/CAPNS1/BAG3/SMPD1/FSCN1/NDUFV2/ALDOA/APBA3/MRPL45/MYL3/SUCLG1/HSPA8/CKMT2/MYL1/SCGB1A1/INPP4A/ACTA1/MDH2/PDRG1/NUTF…
Shown in Fig 6D	MycKO	Disease_Perturbations_from_GEO_down=Type 1 diabetes mellitus C0011854 mouse GSE4616 sample 363	Skel. muscle	Disease_Perturbations_from_GEO_down	K5SvsW5S	Type 1 diabetes mellitus C0011854 mouse GSE4616 sample 363	284	0.311286	1.6998	2.18e-05	6.18e-05	2.23e-05	5274	tags=49%, list=33%, signal=34%	FHL2/FDX1/SPARC/JUND/TNNI3/CPXM2/BRI3/TWF2/COX6A1/MARCKS/ALDOA/EID1/RPL34/CRIP2/SDHC/MRPL4/PTMS/COQ10A/GNAI2/ACTB/CHCHD10/NDUFB5/NDUFA8/NDUFA5/NDUFB9/PLTP/NDUFB10/SLC25A39/EIF1B/UQCRC1/ARF5/NDUFA11/NDUFV3/COX5B/TSC22D4/EDF1/UQCRQ/CDC34/MRPL28/PGAM2/HIGD2A/PPIF/ACTA2/PRDX6/SNRPD2/TMEM160/MRPL51/NDUFAB1/TIMM13/RPL28/NDUFB7/EEF1A2/OAZ2/NDUFV2/THRSP/NDUFS5/ATOX1/NDUFB2/CSNK1G2/CKM/RNASEK/SAMM50/PFKL/…
Shown in Fig 6D	MlxKO	Disease_Perturbations_from_GEO_down=Type 1 diabetes mellitus C0011854 mouse GSE4616 sample 363	Adipose tissue	Disease_Perturbations_from_GEO_down	X5FvsW5F	Type 1 diabetes mellitus C0011854 mouse GSE4616 sample 363	284	-0.512756	-2.85926	1e-10	3.53e-10	1.2e-10	2781	tags=45%, list=17%, signal=38%	SMPD1/REEP5/MSRB1/RAB18/NDUFB8/GAPDH/CAPNS1/RPL34/PRKACA/OAZ2/SUCLG1/NDUFS2/CMBL/MYL4/CCNG1/UBB/RANGRF/EID1/HSPB2/HSPE1/PRDX5/SNX3/GLRX3/HIGD2A/COQ10A/PDRG1/ATP6V1G1/NDUFS6/SNRPD2/RPL6/MRPS36/CCT7/GSK3A/LDHB/NDUFS1/TMEM160/RPL19/MYL7/CS/GCDH/NUTF2/ZFAND6/FKBP4/SAMM50/PCBP1/ARPC3/PPA1/SLC25A11/NDUFA8/VCP/EDF1/SLC2A4/COX7C/PMPCB/NDUFB6/NDUFB10/UBE2L3/ABHD16A/RPS2/PGK1/HDGF/NDUFV3/MRPL28/EIF1B/NDUFB…
Shown in Fig 6D	MlxKO	Disease_Perturbations_from_GEO_down=Type 1 diabetes mellitus C0011854 mouse GSE4616 sample 363	Liver	Disease_Perturbations_from_GEO_down	X5LvsW5L	Type 1 diabetes mellitus C0011854 mouse GSE4616 sample 363	284	-0.420022	-2.26974	1e-10	4.35e-10	1.49e-10	3821	tags=48%, list=25%, signal=36%	MDH2/CRIP2/ACTC1/MSRB1/UQCR11/FKBP1A/NDUFB9/ACTA1/ZFAND6/UBB/NDUFS6/TIMM23/RAC1/SPARC/MYL4/PRDX5/MYH6/PABPC4/PTGES3/HSPE1/COX7C/MRPL51/CHCHD10/AIFM1/RANGRF/MRPL4/COX5B/SERPINH1/EID1/NUTF2/PDRG1/ARL2BP/SAMM50/DPT/NDUFB6/PLTP/NDUFB10/PFKL/ATOX1/ALDOA/NOP10/PTMS/EDF1/OAZ2/JOSD2/FDX1/PRDX6/ACTB/NDUFB2/CCND1/TIMM13/ACOT13/UQCRQ/HDGF/COX7A1/MB/CSNK1G2/NDUFC1/DYNLL1/NDUFV3/NDUFS5/CDC34/NDUFA9/NDUFB8/SUC…
Shown in Fig 6D	MlxKO	Disease_Perturbations_from_GEO_down=Type 1 diabetes mellitus C0011854 mouse GSE4616 sample 363	Skel. muscle	Disease_Perturbations_from_GEO_down	X5SvsW5S	Type 1 diabetes mellitus C0011854 mouse GSE4616 sample 363	284	-0.603287	-3.1289	1e-10	4.09e-10	1.45e-10	2263	tags=47%, list=14%, signal=41%	SLC4A3/ARF5/NDUFS1/AK1/FKBP4/GSTO1/RAB18/ALDOA/CTSB/PGAM2/PSMA4/TMEM160/MRPL28/SCGB1A1/NOMO1/POLR2L/RPL6/COX6A1/COA3/APBA3/NOP10/PGK1/TIMM13/BCKDHA/SMPD1/EEF1A2/HDGF/SAMM50/CSNK1G2/RPL34/ATP6V1G1/SNRPD2/NDUFB2/SDHC/RANGRF/PDRG1/FKBP1A/ACTC1/SUCLA2/HMGB3/DLD/PHYH/MYL1/CALM1/NDUFB6/GLRX3/NDUFA8/PDHB/ABHD16A/NDUFS6/ANXA6/PKM/COQ10A/UQCR11/LGALS1/MDH2/NDUFS2/NUTF2/SDHD/BRI3/MSRB1/ACOT13/RPS11/EDF1/MB…
Shown in Fig 6D	MycKO	Disease_Perturbations_from_GEO_down=Type 1 diabetes mellitus C0011854 mouse GSE1659 sample 346	Adipose tissue	Disease_Perturbations_from_GEO_down	K5FvsW5F	Type 1 diabetes mellitus C0011854 mouse GSE1659 sample 346	212	-0.523068	-2.76825	1e-10	1.55e-09	9.45e-10	4046	tags=50%, list=24%, signal=39%	CKM/MPC2/TUBA1B/COX5B/MGST1/CYCS/MYH7/NFIX/PPTC7/G0S2/EEF1A2/MAP7D1/COL4A1/RTN2/ATL2/TNNT3/LAPTM4A/MYL3/HDAC2/NDUFAB1/PKIA/NDUFA8/RAB10/TPM2/HYPK/ART1/PFKM/HNRNPA2B1/SDHB/ZFAND6/ACTG1/PPID/SUCLG1/ACTC1/MYL1/TRADD/BCKDK/LGALS1/TNNC2/NDUFB6/PKM/MYBPH/COQ7/FASTK/NKIRAS1/CYC1/PARK7/GAPDH/CIB2/OGDH/RNF11/MDH2/C2CD2/ACYP2/TIMM13/UQCRC1/SSPN/NDUFA2/NREP/DMPK/SPARC/SLC25A11/SCHIP1/SDHC/UQCRC2/NDUFA9/VCP/…
Shown in Fig 6D	MycKO	Disease_Perturbations_from_GEO_down=Type 1 diabetes mellitus C0011854 mouse GSE1659 sample 346	Liver	Disease_Perturbations_from_GEO_down	K5LvsW5L	Type 1 diabetes mellitus C0011854 mouse GSE1659 sample 346	209	-0.278065	-1.41422	0.00384129	0.0117194	0.0062931	3188	tags=26%, list=21%, signal=21%	PPP2R5A/NDUFC1/ZBTB20/ACOT13/SDHB/SDHC/NDUFS1/UBE2R2/PHKG1/CHCHD10/TNNC2/CHCHD3/UQCRC1/UQCRC2/PRDX1/UQCRH/VCP/GYS1/COL1A1/AK1/ATP2A1/NDUFV2/ALDOA/TNNT3/ARFGAP2/MYL3/SUCLG1/ART1/CKMT2/MYH1/MYL1/PVALB/MYH7/ACTA1/MDH2/LRPPRC/BZW2/CKM/NDUFB5/MB/AIMP2/RSRP1/NUDT3/PFKFB1/HSPA9/AIFM1/HDAC2/BCKDK/LARP4B/PPID/TPT1/TOB1/ENO3/MYH6/RPS24
Shown in Fig 6D	MycKO	Disease_Perturbations_from_GEO_down=Type 1 diabetes mellitus C0011854 mouse GSE1659 sample 346	Skel. muscle	Disease_Perturbations_from_GEO_down	K5SvsW5S	Type 1 diabetes mellitus C0011854 mouse GSE1659 sample 346	212	0.337197	1.78386	2.19e-05	6.18e-05	2.23e-05	4493	tags=49%, list=28%, signal=35%	FDX1/SPARC/TNNI3/G0S2/TRADD/ALDOA/SDHC/SLC25A4/TNNC2/TNNT3/SCN1B/UQCR10/COQ10A/ACTB/CHCHD10/NDUFB5/NDUFA8/NDUFA5/SDHAF1/NDUFB9/PVALB/NDUFB10/UQCRH/NUDT3/CISD1/RAMP1/UQCRC1/HYPK/NDUFA11/COX5B/NDUFA13/UBAC1/AAMDC/SLIRP/UQCRQ/PGAM2/HIGD2A/SNRPD2/MRPL51/RTN2/NDUFA2/TMEM119/NDUFAB1/TIMM13/COX7A2/EEF1A2/OAZ2/NDUFV2/NDUFS5/NDUFB2/COX6C/TPM2/RPS24/COQ7/CSNK1G2/CKM/ECI1/NDUFB11/NDUFB3/ACOT13/MPC2/UQCRB/MD…
Shown in Fig 6D	MlxKO	Disease_Perturbations_from_GEO_down=Type 1 diabetes mellitus C0011854 mouse GSE1659 sample 346	Adipose tissue	Disease_Perturbations_from_GEO_down	X5FvsW5F	Type 1 diabetes mellitus C0011854 mouse GSE1659 sample 346	212	-0.544649	-2.92148	1e-10	3.53e-10	1.2e-10	2720	tags=47%, list=16%, signal=40%	MSRB1/NDUFB8/GAPDH/HADH/ACYP2/NUDT3/ARL6IP5/TPT1/OAZ2/SUCLG1/NDUFS2/CMBL/UBE2R2/CCNG1/BIN1/HYPK/RPS24/NKIRAS1/HIGD2A/COQ10A/PARK7/ATP6V1G1/NDUFS6/SNRPD2/GDAP1/MRPS36/TMEM119/NDUFS1/NDUFV1/COQ7/SDHA/ZFAND6/NDUFB3/SLC25A11/NDUFA8/VCP/SLC2A4/COX7C/NDUFA13/NDUFB6/NDUFB10/NDFIP1/PRDX1/NDUFA2/PGK1/ACO2/NDUFB11/NDUFB2/UQCR11/LAPTM4A/UQCRC1/MGST1/COX5B/CISD1/UQCRH/AIFM1/NDUFA5/UBAC1/FASTK/NDUFA11/AAMDC/N…
Shown in Fig 6D	MlxKO	Disease_Perturbations_from_GEO_down=Type 1 diabetes mellitus C0011854 mouse GSE1659 sample 346	Liver	Disease_Perturbations_from_GEO_down	X5LvsW5L	Type 1 diabetes mellitus C0011854 mouse GSE1659 sample 346	209	-0.429278	-2.24227	1e-10	4.35e-10	1.49e-10	4201	tags=54%, list=28%, signal=39%	TRADD/ART1/CKMT2/EEF1A2/MYH1/MYL1/PVALB/MYH7/TNNC2/TNNT3/MDH2/TMEM119/ACTC1/PCP4L1/MSRB1/UQCR11/AIMP2/NDUFB9/ACTA1/ZFAND6/NDUFS6/PFKFB1/UBAC1/PHKG1/SPARC/MYH6/NDUFA2/UQCRB/COX7C/MRPL51/CHCHD10/AIFM1/BIN1/CISD1/COX5B/COX6C/SCN1B/NDUFB6/NDUFB10/ITM2A/ALDOA/OAZ2/PKDCC/FDX1/RAMP1/ISCA1/ACTB/NDUFB2/NDUFB11/AAMDC/HYPK/TIMM13/ACOT13/UQCRQ/COX7A1/NDUFV1/MB/CSNK1G2/NDUFC1/NDUFS5/UQCR10/NDUFA9/PARK7/NUDT3/…
Shown in Fig 6D	MlxKO	Disease_Perturbations_from_GEO_down=Type 1 diabetes mellitus C0011854 mouse GSE1659 sample 346	Skel. muscle	Disease_Perturbations_from_GEO_down	X5SvsW5S	Type 1 diabetes mellitus C0011854 mouse GSE1659 sample 346	212	-0.655172	-3.26225	1e-10	4.09e-10	1.45e-10	2804	tags=59%, list=18%, signal=49%	CPE/TNNT3/MLF1/AIFM1/ARFGAP2/SDHA/BIN1/PFKFB1/SLC2A4/TNNC2/TPM2/MYBPH/GPD1/PRDX1/NDUFS1/NDUFV1/AK1/CISD1/NDUFB3/ALDOA/SLC37A4/NDUFA2/PGAM2/RTN2/CIB2/ACYP2/NDFIP1/CASQ1/PHKG1/PPID/PGK1/TIMM13/EEF1A2/CSNK1G2/ATP6V1G1/SNRPD2/NDUFB2/UBAC1/SDHC/SLC25A4/ART1/ECI1/ACTC1/SUCLA2/DLD/NDUFA13/PHYH/MYL1/NDUFB6/TPT1/NDUFA8/PDHB/BCKDK/SDHB/HYPK/NDUFS6/PKM/PARK7/COQ10A/UQCR11/LGALS1/MDH2/NDUFS2/DRAP1/NDUFB11/SD…
	MycKO	BioPlanet_2019=Insulin regulation of blood glucose	Adipose tissue	BioPlanet_2019	K5FvsW5F	Insulin regulation of blood glucose	26	-0.529908	-1.82998	0.00197333	0.0225444	0.0187731	1344	tags=27%, list=8%, signal=25%	LNPEP/YWHAQ/AKT2/YWHAG/SLC2A4/YWHAB/GYS1
	MycKO	Disease_Perturbations_from_GEO_down=Type 1 diabetes mellitus C0011854 mouse GSE1623 sample 53	Adipose tissue	Disease_Perturbations_from_GEO_down	K5FvsW5F	Type 1 diabetes mellitus C0011854 mouse GSE1623 sample 53	296	-0.364265	-2.00141	1e-10	1.55e-09	9.45e-10	4506	tags=44%, list=27%, signal=33%	RER1/MRPL4/MRPS24/EDF1/BSG/RNASEH2B/FEN1/UQCR11/CLPP/NCKAP1/GMPPB/LUM/TRAPPC2L/CHST2/TUBA1B/COX5B/TFDP1/TTC33/COL4A1/CCDC142/RPN1/EED/HNRNPH1/ATXN7L3B/MCM3/LSM7/COMMD2/NUTF2/ROMO1/TSPAN13/LAPTM4A/EXTL3/HDAC2/NDUFAB1/NT5DC2/SMC4/UBQLN2/LPL/VTN/AQP8/NDUFV3/CDC20/TRIM59/HYPK/ZRANB2/SMC2/RAD21/HNRNPA2B1/AURKA/UBE3A/SMARCC1/TSPAN6/KPNA2/PPID/SUCLG1/BCKDK/LGALS1/ELAVL1/CAMP/IGF2R/CCNB1/PRADC1/MRFAP1/SE…
	MycKO	Disease_Perturbations_from_GEO_down=Type 2 diabetes mellitus C0011860 rat GSE6428 sample 291	Adipose tissue	Disease_Perturbations_from_GEO_down	K5FvsW5F	Type 2 diabetes mellitus C0011860 rat GSE6428 sample 291	283	-0.308579	-1.67813	2.53e-06	2.08e-05	1.27e-05	3705	tags=34%, list=22%, signal=27%	RPN1/HNRNPA0/EIF4A1/BAMBI/HNRNPH1/MBD3/BACE2/VGF/SCG3/HSP90AB1/C1QBP/BCCIP/GPI/ACLY/EIF3L/ATF5/CALM1/MCM6/SLC2A2/MAOB/KPNA2/ACTG1/ARPC1B/ATP2A3/SUCLG1/ATP6V1A/IPO5/BMP3/SSR1/OAZ1/TRIM35/SRM/PRSS23/IDI1/PKM/PDE3B/EEF2/S100A4/STIP1/CCNB1/SEC13/ANXA5/KDELR2/ESAM/CD81/S100A10/PCNA/RNPEP/CCT5/CCT4/TMED2/ALDH18A1/TFF3/TMED9/CSE1L/CCT2/DBI/EEF1G/TMEM185A/NME2/HMGCS1/SNAP25/GLCE/STMN1/SHMT1/UFM1/VCP/PPP1…
	MycKO	Disease_Perturbations_from_GEO_down=Diabetes DOID-9351 mouse GSE31150 sample 805	Adipose tissue	Disease_Perturbations_from_GEO_down	K5FvsW5F	Diabetes DOID-9351 mouse GSE31150 sample 805	258	-0.305266	-1.64412	9.51e-06	7.19e-05	4.37e-05	3364	tags=34%, list=20%, signal=28%	SYVN1/TSPAN12/NT5DC2/SMC4/MCM4/PIK3R1/LPL/LACTB2/CHORDC1/COL14A1/RIN2/TSPAN6/CILP/PPID/ATP6V1A/SLC25A45/CTHRC1/S100A4/TUBB2B/VEGFB/SEC24D/NAP1L3/POLD2/FAIM/PRMT1/EIF4G1/CCNB2/NKIRAS1/ECT2/PCNA/PBK/ANKRD50/BIRC5/MNDA/WTIP/CSE1L/KCNA5/CDC6/SFRP2/TOMM40/ENPEP/DGAT2/MKI67/VIM/CLDN5/CCNA2/NREP/MRPS27/MTAP/GOPC/MCM5/HYCC1/MRPS22/STMN1/CFD/CDKN1C/AOC3/RDX/ELN/CAV1/MELK/UBE2C/KPNA3/PCSK6/COL1A1/FAM120C/C…
	MycKO	Disease_Perturbations_from_GEO_down=Erectile dysfunction associated with type 2 diabetes mellitus C1997651 rat GSE2457 sample 186	Adipose tissue	Disease_Perturbations_from_GEO_down	K5FvsW5F	Erectile dysfunction associated with type 2 diabetes mellitus C1997651 rat GSE2457 sample 186	208	-0.319389	-1.68354	1.91e-05	0.00013	7.93e-05	5122	tags=47%, list=31%, signal=33%	TMOD4/NDUFC1/SMCO4/HSPB7/PYGM/OSTC/UQCR10/UQCRH/ACTN3/BGN/SERPINE2/NDUFB4/CSDE1/UQCRQ/NDUFB2/SLC4A1AP/CHCHD2/PVALB/SKP1/UQCR11/RNF7/NDUFS5/CKM/HTRA1/COX5B/CYCS/MYL11/MATN2/TRIM54/G0S2/PPP1R3C/DNAJC15/RPN1/SERPINF1/S100A6/COX6A2/ATL2/POMP/ASPH/TNNI2/TNNT3/MYBPC2/LAPTM4A/NDUFAB1/PKIA/THBS4/CALM1/ART1/COL14A1/SDHB/S100B/LGALS1/DBNDD2/TNNC2/IDH3G/S100A4/MYBPH/MRFAP1/AKR1B1/PCOLCE/PARK7/S100A10/KCNE1/…
	MycKO	Disease_Perturbations_from_GEO_down=type 2 diabetes mellitus DOID-9352 human GSE13760 sample 882	Adipose tissue	Disease_Perturbations_from_GEO_down	K5FvsW5F	type 2 diabetes mellitus DOID-9352 human GSE13760 sample 882	333	-0.27719	-1.54551	3.94e-05	0.000245	0.000149	3240	tags=25%, list=19%, signal=20%	RHOT1/UBQLN2/TPM2/CYFIP1/CALM1/CALD1/KCNAB1/MAOB/CAST/RIN2/CAPN2/ACTG1/LGALS1/DBNDD2/NDUFB6/S100A4/VCL/TSPYL1/NAP1L3/BMI1/UBA2/CAV2/OAT/PARK7/S100A10/COL18A1/DPYSL2/MCAM/PDLIM3/TOP2B/TNFAIP8/RNF11/GRIA2/FZD7/MGST3/PALLD/EI24/TM9SF3/EID1/ARL5A/NDUFC2/GYG1/CYB5R3/SDC2/CRYZ/YPEL5/UFM1/CHPT1/DPYSL3/SCHIP1/HMGN3/CAV1/C8B/GNG10/GHITM/FGF13/SULF1/HNRNPR/POSTN/RND3/SUCLG2/ENDOD1/MPC1/INPP5A/MMADHC/EFR3A/…
	MycKO	Disease_Perturbations_from_GEO_down=Type 2 diabetes mellitus C0011860 mouse GSE2899 sample 203	Adipose tissue	Disease_Perturbations_from_GEO_down	K5FvsW5F	Type 2 diabetes mellitus C0011860 mouse GSE2899 sample 203	227	-0.305791	-1.62549	5.33e-05	0.00032	0.000195	3971	tags=34%, list=24%, signal=26%	MGST1/CYCS/CYP2E1/HSPG2/RB1/MYL11/SGCG/NFIX/HDGF/SMOC1/PLBD1/MTRF1L/MYOZ1/RTN2/NTSR2/TNNI2/PHLDA3/TNNT3/SNTA1/SLC48A1/NDUFAB1/NDUFA8/TNNI1/NDUFV3/ART1/PFKM/HOXA7/SDHB/RIN2/ARPC1B/SUCLG1/MYL1/LGALS1/PHB2/TNNC2/PKM/PARK7/MCEE/RNPEP/PDLIM3/OGDH/MDH2/RHOB/SLC25A20/ACYP2/MRPS14/UQCRC1/PSMB7/NFATC2IP/ADD1/ANXA11/DMPK/CHPT1/TMED4/UQCRC2/PYCR2/GSTO1/FTO/HSPB2/KCNN1/CMBL/CCNG1/PRKACA/HADH/TPI1/SAMM50/MPV1…
	MycKO	Disease_Perturbations_from_GEO_down=type 2 diabetes mellitus DOID-9352 human GSE23343 sample 895	Adipose tissue	Disease_Perturbations_from_GEO_down	K5FvsW5F	type 2 diabetes mellitus DOID-9352 human GSE23343 sample 895	191	0.359775	1.64624	0.000182	0.000967	0.000588	4398	tags=41%, list=26%, signal=30%	SAGE1/TREM1/SPESP1/UBQLNL/GARIN5A/SNAPC4/TSSK3/TDRD9/GTF2A1L/HMGB4/SLC22A16/TEKTL1/UGT2A2/CHRD/KRTAP4-1/KRTAP4-5/KRTAP4-11/HOXD4/NYAP2/RNF208/BPIFB2/SNAPC2/NMBR/FIBCD1/AOC1/HRH2/BPIFC/SLCO1A2/MALRD1/MRAP2/CLCNKA/CCDC27/LKAAEAR1/RBBP8NL/RNF182/EDARADD/ZCCHC12/PANX2/ZNF695/SHBG/HHIPL2/DDN/IL17C/OSGIN1/JUNB/NXPH4/CCDC17/CTDP1/MDH1B/KRT5/BTN1A1/BBS5/TMEM59L/KRTAP1-1/PRR9/TFF2/HTR3B/FEV/TAS1R2/ZNF610/…
	MycKO	Disease_Perturbations_from_GEO_down=Type 2 diabetes mellitus C0011860 mouse GSE2899 sample 45	Adipose tissue	Disease_Perturbations_from_GEO_down	K5FvsW5F	Type 2 diabetes mellitus C0011860 mouse GSE2899 sample 45	192	-0.293913	-1.53311	0.00051	0.00229987	0.00139946	3395	tags=30%, list=20%, signal=24%	SHF/SLC48A1/ACLY/GALK1/AQP8/SC5D/CPLX1/GPC4/SLC23A3/ACTG1/LGALS1/TAT/GPAM/APLP2/POLD2/ANXA5/HSD3B7/AMACR/OAT/S100A10/SPG21/MDH2/DBI/MGST3/PCK1/RBP4/ACSL5/SLC25A10/ORM2/HP/TIMM13/HIBADH/HMGCS1/CYB5R3/COL6A2/DHCR24/TUBB3/UQCRC2/NIPSNAP1/COL1A1/PEX11A/FASN/BOK/ABCD3/CEBPA/SAMM50/PRDX3/ACO2/HSD17B12/NFS1/TKT/ME1/YBX1/CS/QDPR/THRSP/SIGMAR1
	MycKO	Disease_Perturbations_from_GEO_down=Insulin Resistance DOID-9352 human GSE36297 sample 581	Adipose tissue	Disease_Perturbations_from_GEO_down	K5FvsW5F	Insulin Resistance DOID-9352 human GSE36297 sample 581	255	-0.264059	-1.42042	0.00209828	0.00826507	0.00502925	5724	tags=49%, list=34%, signal=33%	RPL23A/RPL32/RGS5/SPAG7/RPS15/BZW2/RPS4X/CRIM1/MRPL24/GLRX5/BAG6/PDLIM1/RGCC/MTCH2/FLNC/NGRN/COX5A/NDUFS6/DRG1/MRPL15/GSTK1/RPS19/RBMX/NDUFC1/REPIN1/CUTC/FYCO1/AHSA1/ACTN3/CRYAB/RPL4/ECI2/ATP8A1/NDUFB4/LMCD1/GTF3A/UQCRQ/MKNK2/NCOA4/RBFOX1/BCAS2/CHCHD2/SLC25A3/CPEB3/BAG1/RAC1/PCBP1/ANGPT1/RPA2/MPC2/ECH1/COX5B/MYH7/SGCG/HDGF/HDAC9/LRRC2/AMOTL2/A2M/MYOZ1/COX6A2/FBXO3/HSP90AB1/P4HA1/TRAPPC9/CD36/MYL3…
	MycKO	Disease_Perturbations_from_GEO_down=type 2 diabetes mellitus DOID-9352 human GSE23343 sample 893	Adipose tissue	Disease_Perturbations_from_GEO_down	K5FvsW5F	type 2 diabetes mellitus DOID-9352 human GSE23343 sample 893	189	0.302624	1.38182	0.0139496	0.0407796	0.0248141	3695	tags=32%, list=22%, signal=25%	P2RX7/SPESP1/CRISP2/UBQLNL/GARIN5A/CCDC54/SNAPC4/MEF2B/PRR30/CAPZA3/FAM229A/TMCO2/KRTAP4-9/CCDC154/HOXD4/RNF208/CYP11A1/PRR19/CDH20/FADS2/FSTL5/POPDC3/FAM228A/ARHGEF19/GUCY2D/SOSTDC1/CASKIN1/KIF12/SUSD4/SPTBN2/PAFAH1B3/PLEKHG6/HGFAC/OSGIN1/PRR22/CLCN7/RASA4B/DNM1/NOXO1/BTN1A1/ST6GALNAC2/ARFGAP1/LRRIQ1/EVA1C/RUNDC1/CHRND/CACNG3/IL24/A4GNT/TMEM235/LEMD1/ADAM11/RENBP/FCHO1/AGBL1/NOC4L/IL20RB/PCDHAC2…
	MycKO	Disease_Perturbations_from_GEO_up=Type 2 diabetes mellitus C0011860 mouse GSE2899 sample 279	Adipose tissue	Disease_Perturbations_from_GEO_up	K5FvsW5F	Type 2 diabetes mellitus C0011860 mouse GSE2899 sample 279	227	-0.363593	-1.95765	1.3e-08	2.43e-07	1.44e-07	4761	tags=47%, list=28%, signal=34%	PABPC1/CLEC3B/SERPINE2/HSP90B1/CRIP1/UBA5/MLF2/TUBA1A/AOX1/FKBP1A/TGM2/EPHX2/OGN/ANXA3/MAP1LC3A/RAC1/BCKDHB/PCBP1/HTRA1/ECH1/FZD4/TUBA1B/CD200/LOXL1/CALM3/SH3BGRL/GAS1/LATS2/DHRS7B/RETN/FAH/S100A6/PSME2/ROMO1/ENPP2/LAPTM4A/TSPAN12/ACLY/TOMM7/COL14A1/ZFAND6/SORBS1/SUCLG1/GUSB/PRSS23/CCNG2/S100A4/MRFAP1/ORMDL3/HADHB/UPK3B/ETFA/S100A10/MCAM/CCT4/TMED2/NEDD4/SLC25A20/TMEM134/DBI/MGST3/UTP20/PCK1/LMNA…
	MycKO	Disease_Perturbations_from_GEO_up=Type 1 diabetes mellitus C0011854 mouse GSE1623 sample 53	Adipose tissue	Disease_Perturbations_from_GEO_up	K5FvsW5F	Type 1 diabetes mellitus C0011854 mouse GSE1623 sample 53	156	0.444753	2.00441	2.73e-07	3.69e-06	2.18e-06	5705	tags=51%, list=34%, signal=34%	APOBEC1/NRBP2/BHLHE40/CCL8/SRGN/TGIF1/LCN2/MARCO/CTSS/CP/GZMB/CTSH/LGMN/LAPTM5/CD53/DMBT1/GBP2/SH3YL1/CUZD1/PLA2G7/IL18BP/CD52/CLEC4D/HERPUD1/FPR2/SAT1/B2M/GPX3/CD14/SLC11A1/JUNB/TNFRSF1B/TRIB3/C1QB/MMP7/PLA2G1B/ITLN1/C1QC/FOS/GADD45G/SERPING1/IFITM3/HSD17B11/TAP1/FKBP5/OSMR/CSF2RB/ATP1B3/VCAM1/RELA/SPI1/FTH1/PDK4/ACOT1/ZFP36L1/ZFP36/ERRFI1/STIM1/RAB11FIP5/GADD45B/PLIN2/CFP/TYROBP/CDKN1A/CEBPB/KL…
	MycKO	Disease_Perturbations_from_GEO_up=Insulin Resistance DOID-9352 human GSE36297 sample 581	Adipose tissue	Disease_Perturbations_from_GEO_up	K5FvsW5F	Insulin Resistance DOID-9352 human GSE36297 sample 581	261	-0.323041	-1.766	6.55e-07	8.08e-06	4.78e-06	5056	tags=44%, list=30%, signal=31%	HSPB7/NDUFS2/PYGM/SIX1/DES/BANF1/HNRNPH2/MYH1/HERC1/CAPZA2/AK1/NT5M/ATP2A1/DGCR6L/PRKAB2/SEMA3C/MB/NDUFB2/APOBEC2/YBX3/DUSP26/PDGFRL/RNF7/LUM/HSPB3/CFL1/CKM/CMPK1/GBE1/TUBA1B/RPL34/CYCS/MYL11/G0S2/MAP7D1/COL4A1/PPP1R3C/SERPINF1/NAA50/S100A6/CAV3/PPP3CB/TNNI2/TNNT3/MYBPC2/IGFBP5/PINK1/PKIA/SRP14/THBS4/ITGA7/PDS5B/TOMM7/CALM1/MYOZ3/PFKM/HNRNPA2B1/STBD1/MYL1/LGALS1/DBNDD2/TNNC2/CYP20A1/PKM/SYNC/S100…
	MycKO	Disease_Perturbations_from_GEO_up=Diabetes DOID-9351 mouse GSE31150 sample 805	Adipose tissue	Disease_Perturbations_from_GEO_up	K5FvsW5F	Diabetes DOID-9351 mouse GSE31150 sample 805	165	0.404428	1.83916	5.01e-06	4.77e-05	2.82e-05	4397	tags=40%, list=26%, signal=30%	MUC1/RSPH6A/NFASC/ELF3/SULT1C2/LY6E/MAPK13/PCED1B/CAPN5/ENPP1/CHIT1/HOOK2/FADS2/RIIAD1/TMC5/DMBT1/IRF9/SOSTDC1/TMEM102/PRR15L/KCNQ1/TMPRSS4/AP1S3/MORN5/SAT1/CAMK2N1/NHERF1/HCN3/UCP2/CDHR2/HGFAC/ABCC3/ARHGEF26/LRRC75B/TNIP1/CFI/JUNB/TGM4/HKDC1/OGFRL1/SLC15A2/GGT1/S100A8/EFR3B/RSC1A1/CNN3/TMEM63C/SPAG6/LITAF/GADD45G/BCL3/IFITM3/SOX8/RNF38/SOX9/MICALL1/SLC19A2/OXT/CSF2RB/BEST1/CPNE8/RELA/TMEM163/NDR…
	MycKO	Disease_Perturbations_from_GEO_up=type 2 diabetes mellitus DOID-9352 human GSE23343 sample 893	Adipose tissue	Disease_Perturbations_from_GEO_up	K5FvsW5F	type 2 diabetes mellitus DOID-9352 human GSE23343 sample 893	143	0.409597	1.82779	2.78e-05	0.000218	0.000129	4301	tags=42%, list=26%, signal=31%	CXCL6/SYCE3/DIO3/FBXL2/PKP3/EPCAM/PRPS1L1/GSTM1/SHCBP1L/GSTM2/ARG2/SNAPC2/PEG10/PNMT/AOC1/SLC6A9/CXCR2/CDH17/PNPLA1/LY6G6F/ADAD2/SV2B/RGS9/SLC7A11/SH2D5/IL22RA2/TMC1/RBBP8NL/GDPD2/BPI/BANF2/ESRRG/PHACTR3/GGTLC2/FAM178B/OSBP2/SCNN1B/MLLT11/GAST/FEV/TFAP2D/TMEM117/CYP26A1/DNAH17/SCUBE2/PPBP/LCA5L/KCNE2/FABP2/DCDC2B/EYA2/TG/LRRC10B/SELE/EXOC6B/HOXA2/PPP1R14C/CRLF2/CRP/ACOT2
	MycKO	Disease_Perturbations_from_GEO_up=Kidney disorder associated with type 2 diabetes mellitus C1720457 mouse GSE2557 sample 8	Adipose tissue	Disease_Perturbations_from_GEO_up	K5FvsW5F	Kidney disorder associated with type 2 diabetes mellitus C1720457 mouse GSE2557 sample 8	242	-0.272316	-1.47354	0.000763	0.00374555	0.00221335	4010	tags=33%, list=24%, signal=26%	MYL6/FABP5/TUBA1B/ACOT7/COX8A/AQP1/PLK1/POLR2L/FLOT2/EIF4A1/S100A6/PSME2/POMP/ROMO1/LAMTOR4/PHLDA3/TM4SF1/SLC48A1/S100A13/PPP2R1A/ACLY/DEGS1/PRDX2/NDUFV3/CDC20/MAPK3/KPNA2/ACTG1/LGALS1/OAZ1/PKM/TMEM14C/S100A4/TUBB2B/HDAC1/CCNB2/CD81/PCOLCE/PGD/S100A10/PCNA/PTGR1/COL18A1/GAPDH/MDH2/SNX7/RHOB/DBI/DHCR7/PSMB5/TIMM13/UQCRC1/TK1/PSMB7/HMGCS1/CYB5R3/NREP/TSPO/CDCA8/AP1S1/UBE2C/PSMA5/INSIG1/PRKACA/PSMD5…
	MycKO	Disease_Perturbations_from_GEO_up=Type 2 diabetes mellitus C0011860 mouse GSE642 sample 320	Adipose tissue	Disease_Perturbations_from_GEO_up	K5FvsW5F	Type 2 diabetes mellitus C0011860 mouse GSE642 sample 320	228	-0.271453	-1.46672	0.001101	0.00513186	0.00303257	2801	tags=25%, list=17%, signal=21%	CDK16/PKM/PGRMC1/EEF2/FSCN1/RCAN1/FAM151A/PCOLCE/CYC1/ETFA/S100A10/GAPDH/RHOB/DBI/MGST3/ACSS1/PCK1/PSMB5/ABCG2/STOM/UBQLN1/CHPT1/AP1S1/GSTO1/CHCHD3/GHITM/PXMP2/FOXO4/CCNG1/SUCLG2/SCP2/ALDH9A1/P4HB/PPP2R5A/YWHAQ/IDH1/HADH/SLC25A5/TPI1/FMO1/CALB1/GSTZ1/PRDX3/FAHD1/ACAA2/ACO2/IMMT/ALDH2/GPR27/TKT/DLD/QDPR/SDHD/PTER/SLC25A4/HSD17B4/NFE2L1/DYNLL2
	MycKO	Disease_Perturbations_from_GEO_up=Type 2 diabetes mellitus C0011860 rat GSE2470 sample 238	Adipose tissue	Disease_Perturbations_from_GEO_up	K5FvsW5F	Type 2 diabetes mellitus C0011860 rat GSE2470 sample 238	276	-0.25706	-1.42884	0.00134572	0.00613617	0.00362604	3566	tags=29%, list=21%, signal=23%	ACADL/NPTN/AK3/ANGPTL4/CD36/C1QBP/TIMM10/SYVN1/TSPAN12/SPRYD7/DIABLO/RAD21/CAPN2/MRPS18A/DEXI/CIAO1/IPO5/PPA2/STIP1/BUB3/RHOV/HADHB/ETFA/S100A10/HADHA/JAK3/PDLIM3/PPIF/ETFB/NOP16/DBI/ACSS1/TCTA/MTUS1/AP4B1/ANXA11/CCDC80/PRSS2/MRPS22/SFR1/MLYCD/ECHDC3/UFSP2/TMEM97/MSL3/CHTOP/EIF3J/DBT/FBLN2/TMCO1/INSIG1/CMBL/NID2/MRPL14/RETSAT/ABCD3/HADH/KANK1/DECR1/OPLAH/LGALS2/LYPLA1/PRDX3/FAHD1/ACAA2/HSD17B12/T…
	MycKO	Disease_Perturbations_from_GEO_up=type 2 diabetes mellitus DOID-9352 human GSE23343 sample 895	Adipose tissue	Disease_Perturbations_from_GEO_up	K5FvsW5F	type 2 diabetes mellitus DOID-9352 human GSE23343 sample 895	141	0.358393	1.59209	0.00144833	0.00649814	0.00383994	4017	tags=38%, list=24%, signal=29%	UBASH3A/ICOS/UBXN11/CCDC178/DIO3/CLGN/MARCO/SPMAP2/CD33/PBX4/CCDC74B/PRM3/FAM170B/CFAP45/CYP11A1/GSTM1/SPINT1/GSTM2/KLK9/LTF/PEG10/DEFA3/XK/PKIB/KIF12/CWH43/ADAD2/AKR1B10/ALDH1A3/FOXI1/SAG/DEFB132/GCK/SCD/GPR37/FADS1/HKDC1/CXCL13/CCL19/TMEM71/RNASE6/EVA1C/LEMD1/EGR1/PLEKHN1/MAGEC3/CFAP54/RAPGEFL1/LHX1/FABP2/CXCL10/KIT/BSN/FKBP5
	MycKO	Disease_Perturbations_from_GEO_up=Type 1 diabetes mellitus C0011854 mouse GSE4616 sample 363	Adipose tissue	Disease_Perturbations_from_GEO_up	K5FvsW5F	Type 1 diabetes mellitus C0011854 mouse GSE4616 sample 363	197	-0.246431	-1.30554	0.0126135	0.0391951	0.0231615	2172	tags=17%, list=13%, signal=15%	IDH2/RHOB/SLC25A20/DBI/MGST3/ACSS1/NDUFA2/SUMO3/SELENBP1/MLYCD/TNNC1/RDX/FBLN2/ECI1/ART3/NDUFV1/RTN4/DECR1/PYGB/DHRS4/NNT/ECHS1/GSN/SAR1A/ACAA2/HSDL2/COG6/YBX1/ACADM/NDRG2/SLC25A4/HSD17B4/ETFDH/LIPE
	MycKO	Disease_Perturbations_from_GEO_up=Type 1 diabetes mellitus C0011854 mouse GSE1659 sample 346	Adipose tissue	Disease_Perturbations_from_GEO_up	K5FvsW5F	Type 1 diabetes mellitus C0011854 mouse GSE1659 sample 346	281	-0.225332	-1.25393	0.0171225	0.0492553	0.0291064	6328	tags=48%, list=38%, signal=30%	RPL28/ZBTB16/FDFT1/RPS11/RPL10A/RPL7/GFER/RPL8/RPS5/RPS7/VPS4A/SVIL/CAPNS1/TMEM38B/PSMB3/RPL13/SESN1/LDB3/PLP2/ARF1/MAP2K3/NCL/PSMD4/PSMC6/EIF4B/RPL23A/RPL27A/RPL6/ABCF1/MYF6/LRRC59/UBE2L3/RPS4X/SAR1B/DYM/RGCC/RALBP1/EEF1A1/RPLP1/ANP32B/PSME4/ANKRD2/PSMC2/RPS19/SMDT1/PSMC3/RAD23B/ACTN3/SGCA/LIMK1/PABPC1/GNAI3/SSR3/HSP90B1/KIF5B/CSDE1/TWF2/LRRC58/RPS2/TUBA1A/INCA1/MKNK2/MBNL1/MFGE8/RNF10/YBX3/NCKA…
	MycKO	Disease_Signatures_from_GEO_down_2014=Type 1 diabetes mellitus GSE10586	Adipose tissue	Disease_Signatures_from_GEO_down_2014	K5FvsW5F	Type 1 diabetes mellitus GSE10586	205	0.380232	1.76794	1.71e-05	8.65e-05	4.62e-05	3809	tags=38%, list=23%, signal=29%	KLK2/CCL8/CMTM2/AFF2/ESX1/NRG2/BTBD16/SOAT2/SAMD13/GFAP/CRYBA2/MMP8/PCDH10/CCDC148/LILRB4/FPR1/FXYD4/OVOL2/CSTL1/MMP1/TBATA/ASPG/WDR31/TRAF3IP2/DSG2/WWC1/DEFB119/OR5H1/KLHL14/NPC1L1/ESRP1/DMC1/SRRM3/CNTNAP4/MIA2/CTAGE1/CYP17A1/NCAM1/CCL18/VWA3B/GPR82/ALPP/ABCB5/PIPOX/WDR72/FRK/DNAH7/ENTPD3/SLC7A14/PIWIL2/MCHR1/CRISPLD2/ACOXL/IZUMO1/MUC15/CD8B/ATP13A5/ATP6V0A1/KLF17/OMP/CALCR/VOPP1/ZFP42/TMEM231/E…
	MycKO	Disease_Signatures_from_GEO_up_2014=Type 1 diabetes mellitus GSE10586	Adipose tissue	Disease_Signatures_from_GEO_up_2014	K5FvsW5F	Type 1 diabetes mellitus GSE10586	194	0.3053	1.40507	0.00928094	0.0239617	0.0129667	3667	tags=31%, list=22%, signal=24%	CXCL6/LOC100507547/COX7B2/CRISP2/CCDC136/SLC35F4/SLCO6A1/CLGN/PARM1/PLD5/FBXO16/CLCN5/KRTAP9-9/KRTAP9-4/KRTAP2-2/GALNTL6/TSKS/CH25H/CLEC3A/PKHD1/UNC93A/AQP9/RSPO3/TMEM102/SMARCA1/SDR9C7/RBM24/GGT6/MACC1/FPR2/SGMS2/TWIST2/CCDC81/ANTXRL/FGF12/TMEM52B/CPM/GPR37/DACH1/TKTL2/RP1/HDAC7/SLC18A1/TPH1/RUNX1/PHF21B/CORIN/PLP1/DNALI1/CSHL1/KRT12/SERPINB4/KCNH8/SLC25A31/SPTLC3/DCLK3/LRRTM1/SLC25A42/DAZ3/DIO1
	MycKO	DisGeNET=Insulin-resistant diabetes mellitus	Adipose tissue	DisGeNET	K5FvsW5F	Insulin-resistant diabetes mellitus	24	-0.563079	-1.9294	0.000987	0.0259872	0.0232315	3936	tags=46%, list=23%, signal=35%	DCAF17/PPARG/PIK3R1/PRKAG2/LMNA/XRCC4/CIDEC/FASN/AKT2/PLIN1/LIPE
	MycKO	DisGeNET=Diabetes, Autoimmune	Adipose tissue	DisGeNET	K5FvsW5F	Diabetes, Autoimmune	88	0.397212	1.62823	0.0016668	0.038899	0.0347742	4616	tags=47%, list=28%, signal=34%	STAT4/SLC7A5/IL1A/PRKCQ/CP/CTSH/ITPR3/IL19/ABCC8/SLC30A10/TNF/PTPN22/NGF/GAD1/ERBB3/B2M/GCK/IL27/SLC11A1/CD69/IL1B/FOXP3/SLC29A3/G6PC2/IL2/AGER/USP18/SOX13/FCGR1A/ATN1/TNFRSF9/HNF4A/SLC3A2/BMPR2/HNF1A/CRP/TLR2/TCF7L2/FGF21/IL2RA/CALCA
	MycKO	Drug_Perturbations_from_GEO_2014=rosiglitazone mus musculus gpl1261 diabetes gds4036 chdir down	Adipose tissue	Drug_Perturbations_from_GEO_2014	K5FvsW5F	rosiglitazone mus musculus gpl1261 diabetes gds4036 chdir down	117	-0.354967	-1.70413	0.000188	0.00154573	0.00106114	4366	tags=40%, list=26%, signal=30%	PVALB/ANK2/RNF7/NDUFS5/LUM/TRAPPC2L/SFRP5/MYL11/G0S2/EIF4A1/TNNI2/TNNT3/C1QBP/FABP4/MYL3/SRP14/NDUFA8/MYL2/NENF/SEPHS2/FKBP7/TPM2/RPL22L1/ARPC1B/MYL1/COMMD1/TNNC2/S100A4/ARL3/KDELR2/PCOLCE/NFU1/SERBP1/TPM1/VIM/CIDEC/SPARC/COL1A1/SCP2/MPC1/NFIB/CCT3/COL3A1/MDH1/COL5A2/SERPINH1/ACSL1
	MycKO	Drug_Perturbations_from_GEO_down=Insulin Regular DB00030 mouse GSE39752 sample 3290	Adipose tissue	Drug_Perturbations_from_GEO_down	K5FvsW5F	Insulin Regular DB00030 mouse GSE39752 sample 3290	170	-0.291752	-1.50584	0.00129876	0.00389197	0.00197119	3479	tags=36%, list=21%, signal=29%	E2F8/SPATA22/PPARG/ACLY/PIK3R1/AQP8/MVD/PROK1/SC5D/MYL1/GPD2/ARHGAP6/NOX4/GPAM/ABCB10/VEGFB/FITM1/SNRK/PAQR9/CD79B/CES4A/TMX4/PAQR7/CYP2U1/PROCA1/TLCD2/NREP/RASSF3/CIDEC/LRRC39/C8A/CAV1/OLFML1/C8B/ERMP1/INSIG1/PEX11A/GNAI1/FASN/MGLL/INHBC/SCP2/ACSS2/SLC10A2/HYCC2/PPP2R5A/EBPL/PNPLA3/FRAS1/TRHDE/ACACA/HSD17B12/ME1/PFKFB1/ACSL1/PGRMC2/NUDT7/ACAT1/THRSP/HAO1/ARSA
	MycKO	Drug_Perturbations_from_GEO_up=Insulin Regular DB00030 mouse GSE39752 sample 3290	Adipose tissue	Drug_Perturbations_from_GEO_up	K5FvsW5F	Insulin Regular DB00030 mouse GSE39752 sample 3290	263	0.318221	1.50281	0.00127872	0.00593458	0.00357559	5010	tags=38%, list=30%, signal=27%	RASGEF1B/TNFRSF10B/LCN2/GDF15/LILRB4/ELL3/ISYNA1/TMPRSS2/PHLDA1/AIG1/DUSP14/GBP2/ARHGEF19/RSPO3/GTDC1/CIB3/SH3YL1/RAPGEF4/PLA2G7/CYP17A1/SPINT2/CERS6/UBE2U/VCPKMT/TLR7/AKR1B10/GSTM3/SLC39A4/CCL3/SLC34A2/GLDC/TM6SF2/RSAD2/NQO1/GOT1/ZBP1/GPX3/NT5E/CBR3/IRF7/CPM/PPIL6/CLCF1/GOLM1/RHBDF2/OSGIN1/ITPK1/PLS1/SMAD7/GBP6/HEXB/SRXN1/HMOX1/TM4SF4/ARHGEF37/SCGB1C1/PRRG4/SLC1A4/CTH/IGFBP1/SULT1A1/CIMAP1B/CYP2…
	MycKO	DrugMatrix=Insulin-0.56 mg/kg in Saline-Rat-Liver-1d-dn	Adipose tissue	DrugMatrix	K5FvsW5F	Insulin-0.56 mg/kg in Saline-Rat-Liver-1d-dn	203	-0.298858	-1.59676	0.000399	0.00126137	0.000415	3407	tags=32%, list=20%, signal=26%	C1QBP/ALDH6A1/ACLY/DEGS1/PRDX2/VTN/NUDT4/SLC2A2/MRPL16/MAOB/SDHB/POPDC2/TAT/PRODH2/COPZ1/RARRES2/PGRMC1/TST/MRFAP1/COL18A1/MCEE/PPIF/ETFB/CCS/TMED2/MDH2/NEDD4/PTS/CYP7A1/STAC3/PCK1/EEF1G/DGAT2/ORM1/MAP2K5/PRDX4/ABCB11/BCAP31/ACY1/ABCC6/AVPR1A/NIPSNAP1/NR1H3/NIT2/PXMP2/FASN/SCP2/TALDO1/PECR/P4HB/EBPL/RETSAT/SMPD1/FMO1/MRPS5/ECHS1/AGT/IMMT/CA3/PFKFB1/POLG2/SDHD/PDIA4/PGAM1/ANKRD46
	MycKO	DrugMatrix=Insulin-0.56 mg/kg in Saline-Rat-Liver-5d-up	Adipose tissue	DrugMatrix	K5FvsW5F	Insulin-0.56 mg/kg in Saline-Rat-Liver-5d-up	222	-0.26545	-1.44603	0.00404609	0.00857101	0.00282027	3981	tags=32%, list=24%, signal=24%	CDC42/CYCS/CYP2E1/GOLGA7/CSAD/KHK/PSMD6/ERP29/HSD17B6/OTC/ITM2C/ACLY/MGMT/SLC2A2/C9/UROD/SDHB/PEMT/TAT/IBSP/PRODH2/RARRES2/PGRMC1/TST/PSMC5/MRFAP1/ST3GAL6/MCEE/CCT5/CIB2/TMED2/CYP7A1/DHTKD1/STAC3/PCK1/HP/PSMB7/PRDX4/HMGCS1/NREP/ABCB11/UBQLN1/SPARC/ABCC6/NIPSNAP1/PRPS1/PSMA5/NR3C1/RND2/CEPT1/FASN/PMPCA/DDX27/P4HB/SMAD5/UNC50/PSMD2/ECHS1/ACADS/ACAA2/YWHAG/CA3/MINPP1/COPB2/ME1/PCCB/ACADM/POLG2/PGRMC…
	MycKO	DrugMatrix=Insulin-0.56 mg/kg in Saline-Rat-Liver-3d-dn	Adipose tissue	DrugMatrix	K5FvsW5F	Insulin-0.56 mg/kg in Saline-Rat-Liver-3d-dn	157	-0.256421	-1.32752	0.0264182	0.041689	0.0137177	3136	tags=27%, list=19%, signal=22%	NUDT4/MRPL16/SDHB/S100B/PEMT/SC5D/MRPS7/SORBS1/POPDC2/UGT1A6/SUCLG1/RARRES2/HADHB/PARK7/RNPEP/ETFB/PCK1/DGAT2/CLYBL/HP/MAP2K5/BCAP31/AK2/UQCRC2/AVPR1A/NIPSNAP1/ARF4/TSEN34/PXMP2/CEPT1/MRPS25/SCP2/ACSS2/PECR/SMAD5/AUH/MRPS5/IMMT/SLC40A1/ADHFE1/PFKFB1/CS/ADSL
	MycKO	Elsevier_Pathway_Collection=Treg-Cell Function in Diabetes Mellitus Type 1	Adipose tissue	Elsevier_Pathway_Collection	K5FvsW5F	Treg-Cell Function in Diabetes Mellitus Type 1	57	0.502319	1.92669	0.00025	0.0115449	0.0100918	4637	tags=49%, list=28%, signal=36%	LCK/ZAP70/LAT/ICOS/CD3E/CD4/CD40LG/PRKCQ/TGFBR1/CD3G/CD3D/CD86/SMAD3/MAP3K8/CD28/IL2RB/CD80/PTPN6/FOXP3/IL2/FCER1G/MAP3K14/MAP2K7/IL2RG/TRAF6/MAPK9/IL2RA/GRAP2
	MycKO	Elsevier_Pathway_Collection=CD8+ T-Cell Response to Self-Determinants in Diabetes	Adipose tissue	Elsevier_Pathway_Collection	K5FvsW5F	CD8+ T-Cell Response to Self-Determinants in Diabetes	23	0.623208	1.97169	0.000409	0.0141866	0.0124009	1350	tags=30%, list=8%, signal=28%	LCK/ZAP70/LAT/CD3E/CD8A/CD3G/CD3D
	MycKO	Elsevier_Pathway_Collection=non-Suppressive Treg-Cell in Diabetes Mellitus Type 1	Adipose tissue	Elsevier_Pathway_Collection	K5FvsW5F	non-Suppressive Treg-Cell in Diabetes Mellitus Type 1	48	0.488002	1.82054	0.00105196	0.0277385	0.0242471	5069	tags=50%, list=30%, signal=35%	LCK/ZAP70/LAT/CD3E/CD4/PRKCQ/TGFBR1/CD3G/CD3D/CD86/SMAD3/IL2RB/PTPN6/FOXP3/IL2/FCER1G/MAP2K7/IL2RG/TRAF6/MAPK9/IL2RA/GRAP2/TGFB1/FYN
	MycKO	Elsevier_Pathway_Collection=TLR2 Signaling in Treg-Cell in Type 1 Diabetes (Animal Model)	Adipose tissue	Elsevier_Pathway_Collection	K5FvsW5F	TLR2 Signaling in Treg-Cell in Type 1 Diabetes (Animal Model)	58	0.463061	1.77519	0.00106463	0.0277385	0.0242471	5069	tags=47%, list=30%, signal=33%	LCK/TICAM1/ZAP70/LAT/CD3E/CD4/PRKCQ/TGFBR1/CD3G/CD3D/CD86/SMAD3/IL2RB/PTPN6/FOXP3/IL2/FCER1G/MAP2K7/IL2RG/TRAF6/TLR2/MAPK9/IL2RA/GRAP2/IRAK1/TGFB1/FYN
	MycKO	Elsevier_Pathway_Collection=Natural Killer T-Cell Roles in Diabetes Mellitus Type 1	Adipose tissue	Elsevier_Pathway_Collection	K5FvsW5F	Natural Killer T-Cell Roles in Diabetes Mellitus Type 1	60	0.447074	1.72482	0.00172326	0.0391973	0.0342636	4603	tags=43%, list=27%, signal=32%	LCK/ZAP70/LAT/ICOS/CD3E/CD4/CD40LG/PRKCQ/CD3G/CD3D/CD86/MAP3K8/CD28/IL2RB/CD80/CD69/PTPN6/CHD4/IL2/FCER1G/MAP3K14/MAP2K7/IL2RG/TRAF6/MAPK9/IL2RA
	MycKO	KEGG_2021_Human=Insulin signaling pathway	Adipose tissue	KEGG_2021_Human	K5FvsW5F	Insulin signaling pathway	132	-0.294382	-1.46022	0.00287741	0.0256501	0.0198174	3223	tags=30%, list=19%, signal=24%	PIK3R1/CALM1/MAPK3/PDPK1/SORBS1/PRKCI/PPP1R3F/PRKAG2/SH2B2/PDE3B/MAPK8/CRK/PRKAR2B/ELK1/PRKAA1/PIK3CA/PRKAG3/RPTOR/PCK1/EIF4E2/INPPL1/PPP1R3D/CRKL/SOCS1/PHKG1/PRKACA/PHKB/FASN/PPP1CA/INPP5A/PYGB/AKT2/ACACA/IRS1/SLC2A4/PYGL/GYS2/LIPE/GYS1
	MycKO	Ligand_Perturbations_from_GEO_down=Interleukin 1&Icirc;&sup2; rat insulinoma cell line (Pdx1 overexpression) GDS4332 ligand:204	Adipose tissue	Ligand_Perturbations_from_GEO_down	K5FvsW5F	Interleukin 1&Icirc;&sup2; rat insulinoma cell line (Pdx1 overexpression) GDS4332 ligand:204	259	-0.306735	-1.6617	6.05e-06	5.26e-05	3.27e-05	3995	tags=37%, list=24%, signal=28%	FABP5/COX5B/CYCS/UBL3/CORO1C/TFDP1/SNRPN/KIF20B/CALM3/GLUD1/G0S2/HNRNPA0/EIF4A1/HNRNPH1/VGF/CCNI/CACNA2D1/MAPRE1/CNIH1/ACLY/CENPK/MCM4/CALM1/MCM6/SMC2/RAD21/HNRNPA2B1/PRC1/CAND1/KPNA2/OAZ1/DEPDC1/TRA2B/NDUFB6/PKM/ARL3/CCNB1/KIF11/RCAN1/EIF3A/CYC1/ECT2/PCNA/HMMR/TM2D1/GAPDH/NUF2/REEP5/SERBP1/TMED2/NEDD4/CENPF/DBI/TMCO3/DUT/CKAP2/MKI67/ANAPC5/KNSTRN/NME2/CCNA2/NDUFC2/CYB5R3/RASSF3/SNAP25/STMN1/DHCR…
	MycKO	Ligand_Perturbations_from_GEO_down=Interleukin 1&Icirc;&sup2; rat insulinoma cell line (Pdx1 overexpression) GDS4332 ligand:200	Adipose tissue	Ligand_Perturbations_from_GEO_down	K5FvsW5F	Interleukin 1&Icirc;&sup2; rat insulinoma cell line (Pdx1 overexpression) GDS4332 ligand:200	245	-0.27802	-1.48761	0.000727	0.00345212	0.00214409	3954	tags=43%, list=24%, signal=33%	MRPL27/NONO/OCIAD1/OXR1/VWA5B2/HSP90B1/VDAC3/UMPS/RPS2/KLHL7/BTBD3/SEL1L/BCAS2/RNF10/SKP1/TXNDC15/XPO1/CFL1/DISP2/CYCS/CORO1C/SNRPN/KIF20B/CALM3/GLUD1/G0S2/APH1A/HNRNPA0/EIF4A1/ERP29/ATL2/HSP90AB1/ATP6V1E1/CACNA2D1/PAFAH1B1/MAPRE1/HDAC2/GPSM2/CNIH1/PDAP1/GPI/PPP2R1A/MCM4/UBQLN2/IPO9/MCM6/RAD21/KDELR1/CAND1/ACTG1/DEPDC1/TRIM35/NDUFB6/PGRMC1/SEC24D/KIF11/KDELR2/PRKAR2B/PCNA/TM2D1/GAPDH/DPYSL2/NUF2/…
	MycKO	Ligand_Perturbations_from_GEO_down=insulin-like growth factor-I (IGF-I) human MCF-7 cells GDS3484 ligand:13	Adipose tissue	Ligand_Perturbations_from_GEO_down	K5FvsW5F	insulin-like growth factor-I (IGF-I) human MCF-7 cells GDS3484 ligand:13	275	-0.246243	-1.33955	0.0038097	0.0138102	0.0085774	3695	tags=27%, list=22%, signal=21%	EIF2S3/BAMBI/ERP29/PCMTD2/TRPS1/IMPDH2/PSMG2/CCNI/SYPL1/LAPTM4A/TOMM7/EIF3L/APPBP2/CPNE3/RAD21/BCAS3/NRIP1/GUSB/DCP2/EEF2/CCNG2/PLEKHF2/MAGED2/TSPYL1/CCNB2/HMMR/HEATR6/RHOB/GPD1L/CITED2/CKAP2/TPX2/TRMT5/STOM/ISOC1/YPEL5/SELENBP1/ZDHHC7/APEX1/RAB13/CDV3/RACGAP1/ALCAM/TOP2A/UBE2C/RAB5B/ARL6IP1/NR3C1/ASPM/KIF20A/PMPCB/CCNG1/NUSAP1/ALDH9A1/KRCC1/MMADHC/RETSAT/KCTD3/PDHB/GSTZ1/ARMCX1/UBE4A/IRS1/MCCC1/…
	MycKO	Ligand_Perturbations_from_GEO_down=Interleukin 1&Icirc;&sup2; rat insulinoma cell line (Pdx1 overexpression) GDS4332 ligand:206	Adipose tissue	Ligand_Perturbations_from_GEO_down	K5FvsW5F	Interleukin 1&Icirc;&sup2; rat insulinoma cell line (Pdx1 overexpression) GDS4332 ligand:206	238	-0.238778	-1.27934	0.0126102	0.0391818	0.0243355	4148	tags=36%, list=25%, signal=27%	XPO1/CTSF/TUBB4B/FABP5/UBL3/CORO1C/TFDP1/GAS6/ECE1/KIF20B/GLUD1/G0S2/HNRNPA0/EIF4A1/RWDD4/HNRNPH1/ATP1A2/VGF/ATL2/GPRIN1/HSP90AB1/P4HA1/CACNA2D1/PDAP1/GPI/ACLY/MCM4/CALM1/MCM6/NUDT4/RAD21/PRC1/KPNA2/ACTG1/TTYH2/OAZ1/DEPDC1/TRA2B/PKM/HNRNPK/STIP1/MRFAP1/RCAN1/KDELR2/CD81/PCNA/GAPDH/DPYSL2/NUF2/HSPA12A/SNRPD3/TMED2/TMCO3/MKI67/TCF19/ANAPC5/CCNA2/CYB5R3/RASSF3/SNAP25/STMN1/SFR1/FAM111A/RACGAP1/TOP2A…
	MycKO	Ligand_Perturbations_from_GEO_down=Interleukin 1&Icirc;&sup2; rat insulinoma cell line (Pdx1 overexpression) GDS4332 ligand:194	Adipose tissue	Ligand_Perturbations_from_GEO_down	K5FvsW5F	Interleukin 1&Icirc;&sup2; rat insulinoma cell line (Pdx1 overexpression) GDS4332 ligand:194	221	-0.246454	-1.31697	0.0158879	0.0476637	0.0296036	4971	tags=38%, list=30%, signal=27%	MED31/DCTN1/NAP1L5/TCP1/MRPL27/NONO/OCIAD1/OXR1/CAPZA2/VWA5B2/HSP90B1/VDAC3/NDUFB4/ABHD17C/RPS2/KLHL7/BTBD3/CHCHD2/SKP1/TXNDC15/CFL1/CYCS/SNRPN/KIF20B/GLUD1/G0S2/HNRNPA0/EIF4A1/TIMM17A/ATL2/HSP90AB1/ROMO1/CACNA2D1/MAPRE1/GPSM2/GPI/UBQLN2/RAD21/HNRNPA2B1/UBE3A/ZFAND6/CAND1/ACTG1/TRIM35/TRA2B/TMEM178B/NDUFB6/PDE3B/COPZ1/PGRMC1/MYH10/PCNA/GAPDH/TMED2/TMCO3/TMX4/EID1/PSMB7/VLDLR/ISOC1/SFR1/PPP1R1A/CC…
	MycKO	Ligand_Perturbations_from_GEO_up=insulin-like growth factor-I (IGF-I) human MCF-7 cells GDS3484 ligand:14	Adipose tissue	Ligand_Perturbations_from_GEO_up	K5FvsW5F	insulin-like growth factor-I (IGF-I) human MCF-7 cells GDS3484 ligand:14	239	-0.366448	-2.00579	4.47e-09	7.29e-08	3.67e-08	4085	tags=41%, list=24%, signal=31%	CFL1/TUBB4B/FABP5/TUBA1B/CYCS/CORO1C/FOXM1/MCTS1/COX8A/NHP2/EEF1A2/TUBG1/EIF4A1/PSMD6/PPP2CA/PFKP/PSME2/POMP/MYBL2/MRPL9/GPI/SMC4/CDC20/MLH1/PRC1/AURKA/KPNA2/ACTG1/ARPC1B/BARD1/GINS2/PKM/NDC80/MCM7/VIPR2/CEBPG/STIP1/CCNB1/PSMC5/BUB3/POLD2/PSMA4/PRMT1/CAPZA1/NCAPG2/CYC1/S100A10/GAPDH/CCT5/PBK/VRK1/CSE1L/DBI/DHCR7/DUT/SLC4A2/TPX2/MZT2A/UQCRC1/NPDC1/RFC3/UFM1/TUBB3/TYMS/RACGAP1/TOP2A/CEP55/MELK/UBE2…
	MycKO	Ligand_Perturbations_from_GEO_up=insulin human human embryonic stem cells (hESCs) GSE71949 ligand:286	Adipose tissue	Ligand_Perturbations_from_GEO_up	K5FvsW5F	insulin human human embryonic stem cells (hESCs) GSE71949 ligand:286	154	0.454381	2.03069	2.11e-08	2.41e-07	1.21e-07	4072	tags=46%, list=24%, signal=35%	CD300LF/TBC1D21/PEBP4/ROPN1/GK2/SPPL2C/AKAP3/CETN1/C3AR1/FCGR3A/SYNPR/RNF183/TAS2R39/SMIM22/PDZK1IP1/PRPS1L1/DNAH8/CCL1/HOXD4/MS4A5/CDH20/NLRP9/DEFA6/SLC6A16/ST8SIA5/BPIFC/FAM187B/CYP17A1/TLR7/MAMLD1/LPO/LYVE1/RSAD2/ATP6V1G3/TEKT1/CYP4A22/REPS2/TSHB/PLD6/CD38/SELP/PATE1/KCNJ3/ATP8B1/C1QB/GGTLC2/FER1L5/TM4SF4/SERPINB5/SLC30A4/BDKRB1/AQP4/SCNN1B/EBF4/KRTAP1-3/KRTAP7-1/OR10H1/TFAP2D/UCMA/GRIK1-AS2/E…
	MycKO	Ligand_Perturbations_from_GEO_up=Insulin mouse Kidney GDS4839 ligand:164	Adipose tissue	Ligand_Perturbations_from_GEO_up	K5FvsW5F	Insulin mouse Kidney GDS4839 ligand:164	175	0.41521	1.88464	3.77e-07	3.17e-06	1.6e-06	3147	tags=33%, list=19%, signal=27%	NAT8/MS4A4A/OBP2A/CCL8/HSD3B1/HSD3B2/CLEC4E/IL1A/LCN2/CTSS/STAR/RBM11/C3AR1/LILRB4/FPR1/BEX1/NLRP3/CYP11A1/ISG20/GABRP/AQP6/CIRBP/MTHFD2/CD53/SLAMF6/SLC22A12/ASB11/AOC1/NPY/CXCR2/CYP24A1/CD52/CLEC4D/CCL3/ARG1/SLC34A2/PIGA/ALDH1A1/SLC7A11/NQO1/PLEK/CMTM4/UCP2/CBR3/APOC2/CD14/TBC1D8/MAB21L3/IL1B/CXCL13/CORO2A/S100A8/WFDC2/MMP7/SNORD15B/CLCA1/EPO
	MycKO	Ligand_Perturbations_from_GEO_up=insulin-like growth factor I (IGF-1) human MCF-7 cells GSE26834 ligand:138	Adipose tissue	Ligand_Perturbations_from_GEO_up	K5FvsW5F	insulin-like growth factor I (IGF-1) human MCF-7 cells GSE26834 ligand:138	296	-0.281619	-1.56781	5.74e-05	0.000238	0.00012	3995	tags=39%, list=24%, signal=30%	FABP5/P4HA2/TRMT2B/FOXM1/ACOT7/CALM3/CENPA/PLK1/MAP7D1/TUBG1/MYO19/DLGAP5/BRCA1/MYBL2/KIF18A/SPC25/E2F8/TTK/GPSM2/KIF18B/SKA1/ASF1B/INCENP/MVD/CDC20/POLD1/HIRIP3/PRC1/SSBP3/SPAG5/AURKA/PLK4/PDSS1/KIF15/BARD1/HGH1/DEPDC1/GINS2/CDK16/HJURP/PKM/NDC80/KIF4A/TROAP/CEBPG/CCNB1/STIL/FBXO5/EZH2/KIF14/NCAPG2/CENPE/PLAC1/HMMR/POLQ/SHCBP1/RECQL4/PBK/BIRC5/CDC45/NCAPH/GINS4/DHCR7/CDC6/DUT/SLC4A2/SLC25A10/MKI…
	MycKO	Ligand_Perturbations_from_GEO_up=insulin-like growth factor-I (IGF-I) human MCF-7 cells GDS3484 ligand:13	Adipose tissue	Ligand_Perturbations_from_GEO_up	K5FvsW5F	insulin-like growth factor-I (IGF-I) human MCF-7 cells GDS3484 ligand:13	232	-0.285161	-1.54164	0.000526	0.00169591	0.000855	4085	tags=34%, list=24%, signal=26%	CFL1/TUBB4B/FABP5/TUBA1B/GMNN/CYCS/ENOPH1/CORO1C/UNG/YIF1A/NHP2/EEF1A2/RRS1/TUBG1/CSRP1/EIF4A1/PSMD6/CACYBP/NAA50/PFKP/EIF3B/POMP/HSP90AB1/DCTPP1/ABCE1/C1QBP/NDUFAB1/ACLY/FAM136A/MCM6/CYP51A1/ACTG1/ARPC1B/MRPL3/GINS2/SRM/IDI1/MCM7/STIP1/POLR3K/PSMC5/POLD2/PSMA4/PRMT1/CYC1/S100A10/PCNA/CCT5/PPIF/TOR3A/CCT2/DBI/DHCR7/IMP4/TOMM40/PTRH2/PRDX4/HMGCS1/CCT6A/DHCR24/TUBB3/ARF4/AIMP2/ORC6/TRAP1/INSIG1/ESY…
	MycKO	Ligand_Perturbations_from_GEO_up=insulin-like growth factor I (IGF-I) human MCF-7 cells GSE26834 ligand:136	Adipose tissue	Ligand_Perturbations_from_GEO_up	K5FvsW5F	insulin-like growth factor I (IGF-I) human MCF-7 cells GSE26834 ligand:136	235	-0.275042	-1.50277	0.000577	0.00181339	0.000914	4015	tags=35%, list=24%, signal=27%	ALDH1B1/FABP5/P4HA2/CYCS/CORO1C/NIP7/LOXL1/PSEN2/MAP7D1/TUBG1/CSRP1/CTNNAL1/PDCD11/PFKP/PEA15/RRP7A/ABCE1/FHL2/UCK2/KDELR3/EIF2B3/PPAN/MVD/MCM6/CHORDC1/WDR76/SLC29A2/PDSS1/HGH1/GINS2/STEAP3/SRM/IDI1/SH2B2/NOC3L/RARRES2/CEBPG/FSCN1/MFSD12/PLAC1/POLQ/SHCBP1/PPIF/TOR3A/DBN1/DHCR7/CDC6/B4GALT2/TOMM40/SLC25A10/CCNE2/HMGCS1/TUBB3/SLC5A6/PUS7/CCND3/ORC6/PYCR1/IPO4/HSPA14/AUNIP/INSIG1/HEATR3/MVK/DEF8/MGL…
	MycKO	Ligand_Perturbations_from_GEO_up=Interleukin 1&Icirc;&sup2; rat insulinoma cell line GDS4332 ligand:186	Adipose tissue	Ligand_Perturbations_from_GEO_up	K5FvsW5F	Interleukin 1&Icirc;&sup2; rat insulinoma cell line GDS4332 ligand:186	265	-0.246281	-1.34163	0.00458402	0.0115041	0.00579961	3995	tags=31%, list=24%, signal=24%	FABP5/DTX2/MGST1/CYCS/G0S2/LASP1/NFKB1/CACYBP/CERS5/BACE2/EXOC6/EIF3B/PSME2/POMP/IRF1/FRMD8/CLNS1A/FHL2/BCCIP/CALM1/SLC2A2/CHORDC1/KDELR1/CAND1/KPNA2/SUCLG1/SLC39A1/TMX2/MRPL22/TP53/OAZ1/TRA2B/SMPD3/MRPS34/S100A4/PSMC5/UBA2/COPS6/GLRX3/CYC1/LRRC42/SERBP1/CCT4/SNRPD3/S100A5/SSRP1/SNX25/ACSL5/ANAPC5/UQCRC1/PSMB7/HMGCS1/NPDC1/SAE1/DHCR24/ALCAM/PPA1/LRP11/PSMA5/CCNG1/KRT7/KPNA4/USP14/CSTF2T/RTN4/WDR7…
	MycKO	MCF7_Perturbations_from_GEO_down=insulin-like growth factor 1 GDS3484 mcf7:97	Adipose tissue	MCF7_Perturbations_from_GEO_down	K5FvsW5F	insulin-like growth factor 1 GDS3484 mcf7:97	275	-0.246243	-1.36009	0.00387489	0.0111473	0.00597046	3695	tags=27%, list=22%, signal=21%	EIF2S3/BAMBI/ERP29/PCMTD2/TRPS1/IMPDH2/PSMG2/CCNI/SYPL1/LAPTM4A/TOMM7/EIF3L/APPBP2/CPNE3/RAD21/BCAS3/NRIP1/GUSB/DCP2/EEF2/CCNG2/PLEKHF2/MAGED2/TSPYL1/CCNB2/HMMR/HEATR6/RHOB/GPD1L/CITED2/CKAP2/TPX2/TRMT5/STOM/ISOC1/YPEL5/SELENBP1/ZDHHC7/APEX1/RAB13/CDV3/RACGAP1/ALCAM/TOP2A/UBE2C/RAB5B/ARL6IP1/NR3C1/ASPM/KIF20A/PMPCB/CCNG1/NUSAP1/ALDH9A1/KRCC1/MMADHC/RETSAT/KCTD3/PDHB/GSTZ1/ARMCX1/UBE4A/IRS1/MCCC1/…
	MycKO	MCF7_Perturbations_from_GEO_down=insulin-like growth factor 1 GDS3484 mcf7:98	Adipose tissue	MCF7_Perturbations_from_GEO_down	K5FvsW5F	insulin-like growth factor 1 GDS3484 mcf7:98	254	-0.233067	-1.27019	0.0202284	0.0472393	0.0253012	3872	tags=26%, list=23%, signal=21%	MATN2/SH3BGRL/LASP1/HNRNPA0/BAMBI/PCMTD2/IMPDH2/PSMG2/CCNI/SYPL1/HSP90AB1/DCTPP1/CLNS1A/LAPTM4A/TOMM7/EIF3L/APPBP2/CPNE3/CAND1/CETN2/BCAS3/NRIP1/GUSB/BLOC1S5/CCNG2/PLEKHF2/TST/MAGED2/TSPYL1/BMI1/HADHB/OAT/HEATR6/SERBP1/COPS5/DDB1/CITED2/GYG1/MRPS27/ISOC1/YPEL5/SELENBP1/ZDHHC7/APEX1/RAB13/ALCAM/TUBD1/GNG10/TSEN34/ARL6IP1/NR3C1/PMPCB/CCNG1/DRAM1/SCP2/DECR1/GSTZ1/ARMCX1/MDH1/CAPRIN1/PABPC4/LETMD1/AC…
	MycKO	MCF7_Perturbations_from_GEO_up=insulin-like growth factor 1 GDS4063 mcf7:95	Adipose tissue	MCF7_Perturbations_from_GEO_up	K5FvsW5F	insulin-like growth factor 1 GDS4063 mcf7:95	296	-0.281619	-1.56688	6.57e-05	0.000273	0.000156	3995	tags=39%, list=24%, signal=30%	FABP5/P4HA2/TRMT2B/FOXM1/ACOT7/CALM3/CENPA/PLK1/MAP7D1/TUBG1/MYO19/DLGAP5/BRCA1/MYBL2/KIF18A/SPC25/E2F8/TTK/GPSM2/KIF18B/SKA1/ASF1B/INCENP/MVD/CDC20/POLD1/HIRIP3/PRC1/SSBP3/SPAG5/AURKA/PLK4/PDSS1/KIF15/BARD1/HGH1/DEPDC1/GINS2/CDK16/HJURP/PKM/NDC80/KIF4A/TROAP/CEBPG/CCNB1/STIL/FBXO5/EZH2/KIF14/NCAPG2/CENPE/PLAC1/HMMR/POLQ/SHCBP1/RECQL4/PBK/BIRC5/CDC45/NCAPH/GINS4/DHCR7/CDC6/DUT/SLC4A2/SLC25A10/MKI…
	MycKO	MCF7_Perturbations_from_GEO_up=insulin-like growth factor 1 GDS3484 mcf7:97	Adipose tissue	MCF7_Perturbations_from_GEO_up	K5FvsW5F	insulin-like growth factor 1 GDS3484 mcf7:97	232	-0.285161	-1.53779	0.000275	0.00099	0.000564	4085	tags=34%, list=24%, signal=26%	CFL1/TUBB4B/FABP5/TUBA1B/GMNN/CYCS/ENOPH1/CORO1C/UNG/YIF1A/NHP2/EEF1A2/RRS1/TUBG1/CSRP1/EIF4A1/PSMD6/CACYBP/NAA50/PFKP/EIF3B/POMP/HSP90AB1/DCTPP1/ABCE1/C1QBP/NDUFAB1/ACLY/FAM136A/MCM6/CYP51A1/ACTG1/ARPC1B/MRPL3/GINS2/SRM/IDI1/MCM7/STIP1/POLR3K/PSMC5/POLD2/PSMA4/PRMT1/CYC1/S100A10/PCNA/CCT5/PPIF/TOR3A/CCT2/DBI/DHCR7/IMP4/TOMM40/PTRH2/PRDX4/HMGCS1/CCT6A/DHCR24/TUBB3/ARF4/AIMP2/ORC6/TRAP1/INSIG1/ESY…
	MycKO	MCF7_Perturbations_from_GEO_up=insulin-like growth factor 1 GDS4063 mcf7:93	Adipose tissue	MCF7_Perturbations_from_GEO_up	K5FvsW5F	insulin-like growth factor 1 GDS4063 mcf7:93	235	-0.275042	-1.49231	0.000768	0.00243284	0.00138634	4015	tags=35%, list=24%, signal=27%	ALDH1B1/FABP5/P4HA2/CYCS/CORO1C/NIP7/LOXL1/PSEN2/MAP7D1/TUBG1/CSRP1/CTNNAL1/PDCD11/PFKP/PEA15/RRP7A/ABCE1/FHL2/UCK2/KDELR3/EIF2B3/PPAN/MVD/MCM6/CHORDC1/WDR76/SLC29A2/PDSS1/HGH1/GINS2/STEAP3/SRM/IDI1/SH2B2/NOC3L/RARRES2/CEBPG/FSCN1/MFSD12/PLAC1/POLQ/SHCBP1/PPIF/TOR3A/DBN1/DHCR7/CDC6/B4GALT2/TOMM40/SLC25A10/CCNE2/HMGCS1/TUBB3/SLC5A6/PUS7/CCND3/ORC6/PYCR1/IPO4/HSPA14/AUNIP/INSIG1/HEATR3/MVK/DEF8/MGL…
	MycKO	Orphanet_Augmented_2021=Exercise-induced hyperinsulinism ORPHA:165991	Adipose tissue	Orphanet_Augmented_2021	K5FvsW5F	Exercise-induced hyperinsulinism ORPHA:165991	89	-0.60381	-2.80037	1e-10	1.1e-09	5.29e-10	4015	tags=71%, list=24%, signal=54%	UBE2T/CTPS1/PSMG1/AHCY/ALDH1B1/GMNN/AGPAT5/DSCC1/WDR12/DDX1/HSP90AB1/ABCE1/TTK/C1QBP/CDCA2/HDAC2/UCK2/MCM4/EXTL2/IPO7/KPNA2/TMEM237/FARSB/MRPL3/IPO5/DEPDC1/LRRC40/CCNB1/HMMR/CCT5/PBK/SERBP1/CCT4/PAICS/CSE1L/CCT2/CCT8/CDC6/NLN/TPX2/CCNA2/RAD51AP1/CCT6A/MRPL19/PUS7/TMEM97/HSPA9/PSMD1/PSMD14/CHCHD3/CALU/SPDL1/CCT3/CCT7/MAD2L1/NME1/NDC1/TSR1/LRPPRC/OLA1/DLAT/CSNK2A1/GART
	MycKO	Orphanet_Augmented_2021=X-linked intellectual disability-limb spasticity-retinal dystrophy-diabetes insipidus syndrome ORPHA:423479	Adipose tissue	Orphanet_Augmented_2021	K5FvsW5F	X-linked intellectual disability-limb spasticity-retinal dystrophy-diabetes insipidus syndrome ORPHA:423479	94	-0.536778	-2.526	1e-10	1.1e-09	5.29e-10	4966	tags=63%, list=30%, signal=44%	MRPL11/SNRPB/TCP1/NONO/MRPL39/RPL4/MRPS9/PRMT5/ILF2/UBE2T/CTPS1/RRP9/TUBB/EIF5A/FEN1/MRPL45/GMNN/DCTPP1/MRPL9/SNRNP40/C1QBP/STOML2/SF3A3/STRAP/CENPH/WDCP/FARSB/STIP1/RTN4IP1/PCNA/CCT5/GPN1/CCT4/CSE1L/CCT2/SSRP1/CCT8/ERAL1/MRPS27/SAE1/WRAP53/CCT6A/ZC3HC1/CPSF3/PRPS1/CHAC2/BYSL/MRPL37/WDR77/CCT3/CCT7/POLR1E/PARP1/RUVBL1/NDC1/XRCC6/CDC23/PPP1R8/ATIC
	MycKO	Orphanet_Augmented_2021=Hyperinsulinism-hyperammonemia syndrome ORPHA:35878	Adipose tissue	Orphanet_Augmented_2021	K5FvsW5F	Hyperinsulinism-hyperammonemia syndrome ORPHA:35878	89	-0.543662	-2.52142	1.72e-10	1.81e-09	8.7e-10	2998	tags=51%, list=18%, signal=42%	HSD17B6/ATRN/CNIH1/PTPN11/SC5D/ARL1/TMX2/GPAM/PEX5/PITRM1/MOCS2/HADHB/LANCL1/ALDH18A1/RBP4/TM9SF3/TOMM70/HIBADH/ALDH4A1/UBQLN1/MRPL19/DHCR24/HSPA9/LRP11/GHITM/SUCLG2/SCP2/ALDH9A1/IDH1/KCTD3/ABCD3/B4GAT1/ECHS1/AGT/PRDX3/POLDIP2/MDH1/PEX19/NOMO1/LRPPRC/SUCLA2/HSD17B4/FH/DLAT/PC
	MycKO	Orphanet_Augmented_2021=Primary microcephaly-mild intellectual disability-young-onset diabetes syndrome ORPHA:391408	Adipose tissue	Orphanet_Augmented_2021	K5FvsW5F	Primary microcephaly-mild intellectual disability-young-onset diabetes syndrome ORPHA:391408	97	-0.452616	-2.15091	3.68e-07	1.98e-06	9.56e-07	5918	tags=57%, list=35%, signal=37%	ALG10/CHUK/DBF4/DDX21/BZW1/RIOK2/RSL24D1/NANP/YEATS4/ARL5B/COIL/NUP160/EIF2A/NOL11/NRAS/SLC30A6/TIPRL/MASTL/WDR36/RRN3/TAF2/TRMT10C/NIP7/EIF2S3/FASTKD3/NAA50/ABCE1/NEDD1/RINT1/SIKE1/PRELID3B/NOC3L/CCDC117/CAPZA1/STT3B/TFAM/FIGNL1/ZBTB6/LYSMD3/NUP54/THAP1/SASS6/CMTR2/FBXO28/CHAC2/HSPA14/TRMT10A/OTUD6B/POLR2B/SLC25A32/TGDS/AP1AR/G3BP1/DARS2/MIS12
	MycKO	Orphanet_Augmented_2021=Nephrogenic diabetes insipidus ORPHA:223	Adipose tissue	Orphanet_Augmented_2021	K5FvsW5F	Nephrogenic diabetes insipidus ORPHA:223	96	0.418813	1.76385	0.000244	0.000753	0.000362	5005	tags=45%, list=30%, signal=32%	HDC/KCNK7/SIGLEC6/TTLL10/ITGB2/SLC34A1/SLC22A12/RAB44/MFSD6L/ANKMY1/KCNQ1/NHLRC4/LCP2/OSM/FOXI1/RUNX3/GNA15/UCP2/STAP1/AVPR2/CCDC17/CFAP73/PTPN6/TMEM174/NPHS2/ITGB7/ITGAL/LYZ/CIMAP1B/ITGAM/DNAH1/IL2RG/CSF2RB/UMOD/RASAL3/CYBA/SPI1/FERMT3/VAV1/RPS6KA1/ARHGAP27/TNFSF13/NBEAL2
	MycKO	Orphanet_Augmented_2021=NON RARE IN EUROPE: Diabetes mellitus type 1 ORPHA:243377	Adipose tissue	Orphanet_Augmented_2021	K5FvsW5F	NON RARE IN EUROPE: Diabetes mellitus type 1 ORPHA:243377	88	0.436457	1.81588	0.000249	0.000767	0.000369	4089	tags=40%, list=24%, signal=30%	AOAH/FCGR2B/MS4A14/CTSS/CD84/CLEC7A/SLAMF1/FCGR3A/LILRB4/GIMAP5/LAPTM5/CD53/LAIR1/CD86/MPEG1/TLR7/CD52/LCP2/PLEK/CYBB/MS4A7/IRF8/MS4A6A/SLAMF7/RNASE6/RGS1/ITGAL/ITGAM/CCL4/FCER1G/CCR5/GPR65/NCF1/CSF2RB/RASAL3
	MycKO	Orphanet_Augmented_2021=Hyperinsulinism due to HNF4A deficiency ORPHA:263455	Adipose tissue	Orphanet_Augmented_2021	K5FvsW5F	Hyperinsulinism due to HNF4A deficiency ORPHA:263455	90	0.435483	1.81442	0.000278	0.000846	0.000407	5502	tags=57%, list=33%, signal=38%	HSD17B2/RNF186/HNF1B/GJB1/ADH6/ISX/IHH/NPC1L1/SULT2A1/ANXA13/CDH17/MIA2/PLA2G12B/PRAP1/ANKS4B/SERPINA7/ADGRG7/CDHR2/CCL15/SLC26A3/SLC39A5/TM4SF4/SGK2/PAH/USH1C/CDHR5/MUC13/DNAJC22/GPX2/CLDN2/EPS8L3/SMLR1/APOA4/HNF4A/CLRN3/NR1I2/HNF1A/A1CF/IYD/SLC17A4/EXOC3L4/TRIM15/ALDOB/DDC/SPINK1/VIL1/FABP1/HABP2/UGT1A9/NR1H4/ABCG8
	MycKO	Orphanet_Augmented_2021=Hyperinsulinism due to HNF1A deficiency ORPHA:324575	Adipose tissue	Orphanet_Augmented_2021	K5FvsW5F	Hyperinsulinism due to HNF1A deficiency ORPHA:324575	90	0.431717	1.79873	0.000363	0.00107917	0.000519	5917	tags=59%, list=35%, signal=38%	RNF186/HNF1B/GJB1/ISX/IHH/NPC1L1/SULT2A1/ANXA13/CPN1/CDH17/MIA2/KIF12/PLA2G12B/PRAP1/ANKS4B/SERPINA7/CDHR2/CCL15/SLC39A5/TM4SF4/SGK2/USH1C/CDHR5/MUC13/DNAJC22/GPX2/SLC7A9/CLDN2/EPS8L3/SMLR1/APOA4/HNF4A/CLRN3/NR1I2/HNF1A/A1CF/SLC17A4/EXOC3L4/TRIM15/ALDOB/DDC/SPINK1/VIL1/FABP1/HABP2/UGT1A9/NR1H4/ABCG8/AGXT/AHSG/TMEM82/SLC17A1/GC
	MycKO	Orphanet_Augmented_2021=Hyperinsulinism due to UCP2 deficiency ORPHA:276556	Adipose tissue	Orphanet_Augmented_2021	K5FvsW5F	Hyperinsulinism due to UCP2 deficiency ORPHA:276556	90	0.413111	1.72121	0.00138901	0.00363088	0.00174786	6059	tags=57%, list=36%, signal=36%	LCK/ZAP70/CD3E/STXBP2/SIT1/SLAMF1/ITGB2/CXCR3/CD53/CEACAM21/CD52/NKG7/PLEK/UCP2/STAP1/PSTPIP1/CST7/HCST/PTPN6/ACRBP/SHKBP1/ITGB7/ITGAL/BATF/DENND1C/CD37/NCF1/P2RY10/IL2RG/RASAL3/CYBA/CD244/FERMT3/GPSM3/VAV1/ALOX5AP/CD48/DPEP2/GMFG/CXCR4/LTB/GMIP/PTPRCAP/APOBR/BIN2/ADGRG5/IGFLR1/ARRB2/TMC8/UNC13D/IKZF1
	MycKO	Orphanet_Augmented_2021=Permanent neonatal diabetes mellitus ORPHA:99885	Adipose tissue	Orphanet_Augmented_2021	K5FvsW5F	Permanent neonatal diabetes mellitus ORPHA:99885	88	0.400908	1.66798	0.0016416	0.00423538	0.00203885	5095	tags=52%, list=30%, signal=37%	MYT1/SCGN/CRYBA2/TTBK1/ST8SIA3/SH3GL2/ENTREP2/CDK5R2/ABCC8/RGS11/CAMK2B/SOWAHA/KIF12/WNK2/CAMSAP3/NOL4/SRCIN1/GCK/OGDHL/PDIA2/GPR142/LINGO1/CACNA1B/TMEM59L/DSCAML1/MAPK8IP2/USH1C/SST/FEV/RFX6/HS6ST3/SPTBN4/KIF1A/CACNA1H/RIMKLA/BSN/KCNQ2/SNAP91/EPHA8/ADGRA1/SYT13/CASR/MAPK4/CDH22/CTNND2/HCN4
	MycKO	Orphanet_Augmented_2021=Autosomal dominant hyperinsulinism due to SUR1 deficiency ORPHA:276575	Adipose tissue	Orphanet_Augmented_2021	K5FvsW5F	Autosomal dominant hyperinsulinism due to SUR1 deficiency ORPHA:276575	95	0.375806	1.58165	0.00372889	0.00891342	0.0042908	5041	tags=54%, list=30%, signal=38%	MYT1/PHYHIPL/TTBK1/ST8SIA3/SH3GL2/CRHR1/CDK5R2/ABCC8/CAMK2B/PPP2R2C/PTPRT/CASKIN1/WNK2/RAB3C/NOL4/GRIN1/SRCIN1/CADM2/HRH3/NDRG4/PPFIA2/PDIA2/LINGO1/CACNA1B/TMEM59L/MAPK8IP2/HS6ST3/CHD5/CHRNA4/SPTBN4/MAPT/KIF5C/KIF1A/BSN/CNTFR/HPCA/LRRTM3/KCNQ2/BRINP2/MMD2/SNAP91/TCEAL6/TCEAL5/NRXN1/ADGRA1/SYT13/MAPK4/CDH22/ARHGDIG/LONRF2/CTNND2
	MycKO	Orphanet_Augmented_2021=Autosomal recessive hyperinsulinism due to SUR1 deficiency ORPHA:79643	Adipose tissue	Orphanet_Augmented_2021	K5FvsW5F	Autosomal recessive hyperinsulinism due to SUR1 deficiency ORPHA:79643	95	0.375806	1.58165	0.00372889	0.00891342	0.0042908	5041	tags=54%, list=30%, signal=38%	MYT1/PHYHIPL/TTBK1/ST8SIA3/SH3GL2/CRHR1/CDK5R2/ABCC8/CAMK2B/PPP2R2C/PTPRT/CASKIN1/WNK2/RAB3C/NOL4/GRIN1/SRCIN1/CADM2/HRH3/NDRG4/PPFIA2/PDIA2/LINGO1/CACNA1B/TMEM59L/MAPK8IP2/HS6ST3/CHD5/CHRNA4/SPTBN4/MAPT/KIF5C/KIF1A/BSN/CNTFR/HPCA/LRRTM3/KCNQ2/BRINP2/MMD2/SNAP91/TCEAL6/TCEAL5/NRXN1/ADGRA1/SYT13/MAPK4/CDH22/ARHGDIG/LONRF2/CTNND2
	MycKO	Orphanet_Augmented_2021=Diazoxide-resistant focal hyperinsulinism due to SUR1 deficiency ORPHA:276598	Adipose tissue	Orphanet_Augmented_2021	K5FvsW5F	Diazoxide-resistant focal hyperinsulinism due to SUR1 deficiency ORPHA:276598	95	0.375806	1.58165	0.00372889	0.00891342	0.0042908	5041	tags=54%, list=30%, signal=38%	MYT1/PHYHIPL/TTBK1/ST8SIA3/SH3GL2/CRHR1/CDK5R2/ABCC8/CAMK2B/PPP2R2C/PTPRT/CASKIN1/WNK2/RAB3C/NOL4/GRIN1/SRCIN1/CADM2/HRH3/NDRG4/PPFIA2/PDIA2/LINGO1/CACNA1B/TMEM59L/MAPK8IP2/HS6ST3/CHD5/CHRNA4/SPTBN4/MAPT/KIF5C/KIF1A/BSN/CNTFR/HPCA/LRRTM3/KCNQ2/BRINP2/MMD2/SNAP91/TCEAL6/TCEAL5/NRXN1/ADGRA1/SYT13/MAPK4/CDH22/ARHGDIG/LONRF2/CTNND2
	MycKO	Orphanet_Augmented_2021=Transient neonatal diabetes mellitus ORPHA:99886	Adipose tissue	Orphanet_Augmented_2021	K5FvsW5F	Transient neonatal diabetes mellitus ORPHA:99886	99	0.370114	1.5657	0.00374372	0.00893755	0.00430241	5041	tags=53%, list=30%, signal=37%	ST8SIA3/SH3GL2/CRHR1/PCDH8/ABCC8/RGS11/SYN2/CAMK2B/WNK2/CACNA2D2/RAB3C/SMIM10L2A/KCNH2/HRH3/ATP1B2/PDIA2/LINGO1/CACNA1B/DSCAML1/MAPK8IP2/PGBD5/TMEM63C/HS6ST3/SEZ6L/CHD5/LRRTM1/CCKBR/SPTBN4/MAPT/KIF1A/ADGRB1/CTNNA3/BSN/CNTFR/SYN1/HPCA/HHATL/SGSM1/LRRTM3/KCNQ2/MMD2/SNAP91/TCEAL6/TCEAL5/NRXN1/IQSEC3/ADGRA1/SYT13/MAPK4/CDH22/ARHGDIG/CTNND2
	MycKO	Orphanet_Augmented_2021=Permanent neonatal diabetes mellitus-pancreatic and cerebellar agenesis syndrome ORPHA:65288	Adipose tissue	Orphanet_Augmented_2021	K5FvsW5F	Permanent neonatal diabetes mellitus-pancreatic and cerebellar agenesis syndrome ORPHA:65288	75	0.373743	1.51785	0.0198566	0.0398187	0.0191682	5095	tags=53%, list=30%, signal=37%	MYT1/SH3GL2/POU3F3/CRHR1/CDK5R2/PCDH8/ABCC8/HMX1/CBLN1/SOX1/RAB3C/NOL4/ZCCHC12/POU4F2/CELF4/KCNIP1/IRS4/PHF21B/MAPK8IP2/CACNG5/ADCYAP1/SOX3/ZIC3/LHX5/BHLHE23/RFX6/CHRNA4/TMEM200C/CCKBR/SPSB4/KIF1A/CNTFR/KCNQ2/SNAP91/EPHA8/ADGRA1/FBLL1/CDH22/SLC17A6/HCN4
	MycKO	Orphanet_Augmented_2021=Hereditary central diabetes insipidus ORPHA:30925	Adipose tissue	Orphanet_Augmented_2021	K5FvsW5F	Hereditary central diabetes insipidus ORPHA:30925	66	0.378638	1.49888	0.0212352	0.0423582	0.0203907	3191	tags=33%, list=19%, signal=27%	DPEP3/HDC/SMIM24/C1QTNF4/GP9/CRHBP/ITGA2B/CCDC42/PKLR/SPINK2/CD52/OSM/FCER1A/NAALADL1/NKG7/LKAAEAR1/ZDHHC19/NFE2/HCST/GATA1/CD7/PRG3
	MycKO	Rare_Diseases_AutoRIF_ARCHS4_Predictions=Insulin-resistant acanthosis nigricans type A	Adipose tissue	Rare_Diseases_AutoRIF_ARCHS4_Predictions	K5FvsW5F	Insulin-resistant acanthosis nigricans type A	193	-0.356713	-1.86669	4.01e-07	2.86e-06	1.37e-06	4353	tags=42%, list=26%, signal=31%	PARVA/RRBP1/SNX33/RAD23B/SH3PXD2A/ZC3H7B/SDF4/TNKS1BP1/MGAT4B/GANAB/MOGS/BSG/MXRA8/GBF1/LAMC1/EFEMP2/ACO1/TSPAN9/UPF1/ITGB1/HTRA1/GAS6/LASP1/POFUT2/CKAP4/ATRN/TBC1D9B/ABCC1/TAOK2/BCL2L2/MRC2/NID1/DAB2IP/GPC1/CLPTM1/YAP1/AP3D1/TMEM184B/PLOD1/EIF4G1/KIF1C/CD81/SYDE1/COL18A1/CTIF/SLC4A2/LMNA/ITGB5/COL6A1/MAP4/SLC12A4/INPPL1/CYB5R3/CENPB/EHD2/MYO1C/EPB41L2/GTF3C1/ALDH4A1/GPR107/PLOD3/ISY1-RAB43/FBN1/…
	MycKO	Rare_Diseases_AutoRIF_ARCHS4_Predictions=Permanent neonatal diabetes mellitus	Adipose tissue	Rare_Diseases_AutoRIF_ARCHS4_Predictions	K5FvsW5F	Permanent neonatal diabetes mellitus	169	0.374119	1.70441	9.41e-05	0.000326	0.000156	3263	tags=33%, list=19%, signal=26%	WNT4/SCGN/RAB3B/PARM1/CRYBA2/TTC39A/SLC7A2/SMIM22/RAB17/GOLT1A/EDN3/GJB1/SLC38A4/HPN/TMEM37/RNF128/ABCC8/TPD52/RGN/SEC11C/NPC1L1/OCLN/PPM1H/ERICH5/RRAGD/TMED6/HOOK1/F10/MARVELD2/PLCXD3/ARFGEF3/PATJ/SERPINA5/PIPOX/GPX3/PTPN3/GCK/TMEM61/PTPRN2/ENPP5/SYNGR4/CFI/PDZK1/PCSK2/DNAJC3/CBX6/TM4SF4/TMEM176A/PAH/MRLN/USH1C/ADCYAP1/KCNMB2/G6PC2/RFX6
	MycKO	Rare_Diseases_AutoRIF_ARCHS4_Predictions=Pancreatic beta cell agenesis with neonatal diabetes mellitus	Adipose tissue	Rare_Diseases_AutoRIF_ARCHS4_Predictions	K5FvsW5F	Pancreatic beta cell agenesis with neonatal diabetes mellitus	165	0.357945	1.62499	0.000698	0.00197166	0.000943	3443	tags=33%, list=21%, signal=27%	WNT4/USP2/SCGN/RAB3B/PARM1/CRYBA2/TTC39A/TMOD1/SLC7A2/SMIM22/NR0B1/NPTX2/GOLT1A/FAM3B/EPB41L4B/EDN3/SLC38A4/TMEM37/RNF128/ABCC8/TPD52/SEC11C/OCLN/PPM1H/ERICH5/RRAGD/TMED6/F10/MARVELD2/PLCXD3/ARFGEF3/SGPP2/MRAP2/GPX3/PTPN3/ENTPD3/GCK/TMEM61/PTPRN2/ENPP5/SYNGR4/PCSK2/DNAJC3/CBX6/TM4SF4/GLP1R/TMEM176A/MRLN/USH1C/ADCYAP1/KCNMB2/G6PC2/RFX6/TMEM176B/EGR1
	MycKO	Rare_Diseases_AutoRIF_ARCHS4_Predictions=Maturity-onset diabetes of the young	Adipose tissue	Rare_Diseases_AutoRIF_ARCHS4_Predictions	K5FvsW5F	Maturity-onset diabetes of the young	178	0.343457	1.57566	0.000743	0.00208221	0.000996	4647	tags=42%, list=28%, signal=30%	SCGN/SLC6A19/MYO1A/SERPINA3/SLC7A2/SLC13A2/RAB17/ACSM2B/EPCAM/GOLT1A/FAM3B/EPB41L4B/GJB1/SLC38A4/HPN/ADH6/TMEM37/ISX/RNF128/ABCC8/RGN/CYP2J2/AOC1/GUCA2A/CDH17/PRR15L/F10/CES2/PLA2G12B/PRAP1/ERBB3/CYP4A11/CYP4F12/PIPOX/GPX3/FTCD/CDHR2/CYP4F2/SLC23A1/SLC39A14/CFI/PLS1/PDZK1/SLC5A9/SLC39A5/SLC5A1/TMEM176A/PAH/ENTPD8/CIDEB/USH1C/CYP2C18/G6PC2/TMEM176B/UNC5CL/AMN/CDHR5/MUC13/GPX2/MST1/SLC7A9/EPS8L3/HN…
	MycKO	Rare_Diseases_AutoRIF_ARCHS4_Predictions=Nephrogenic diabetes insipidus	Adipose tissue	Rare_Diseases_AutoRIF_ARCHS4_Predictions	K5FvsW5F	Nephrogenic diabetes insipidus	191	-0.279403	-1.45336	0.00134095	0.00352259	0.00168427	1959	tags=18%, list=12%, signal=16%	PCK1/SLC4A2/SLC12A4/RAB5C/ANXA11/INPPL1/CENPB/MYO1C/ALDH4A1/CORO1B/ISY1-RAB43/RAB5B/SMG5/RAB1B/ERGIC1/PRKACA/ESRRA/BOK/P4HB/RETSAT/ACADVL/GSN/SLC38A10/MXD4/ALDH2/MFN2/GPT/PTPA/NOMO1/NOMO2/CLUH/NFE2L1/PC/CRAT
	MycKO	Rare_Diseases_AutoRIF_ARCHS4_Predictions=Hypogonadism alopecia diabetes mellitus mental retardation and extrapyramidal syndrome	Adipose tissue	Rare_Diseases_AutoRIF_ARCHS4_Predictions	K5FvsW5F	Hypogonadism alopecia diabetes mellitus mental retardation and extrapyramidal syndrome	192	-0.280412	-1.46424	0.00137986	0.00360953	0.00172584	5484	tags=42%, list=33%, signal=28%	LSS/MAZ/PLCG1/TSC2/MYBBP1A/EIF4H/UBAP2L/CMTR1/POR/DDX54/REPIN1/RNF40/RTEL1/ZC3H7B/MTA2/EHMT2/GANAB/CCAR2/MBTPS1/MOGS/TMEM259/MAP2K2/DLST/MCM3AP/AHCY/GBF1/UPF1/GTF2H4/PPIL2/HDGF/CDC37/DDX11/EIF3B/TBC1D9B/CUL7/SF3B3/TAOK2/PES1/KDM5C/INCENP/POLD1/BLTP2/POLRMT/CDK16/EEF2/AP3D1/EIF4G1/SNRNP200/TBCD/TAF15/RPTOR/SSRP1/EEF1G/SLC4A2/SLC12A4/POLE/INPPL1/GTF3C1/MAN1B1/ALDH4A1/SKIC2/SMG5/NELFB/PYCR1/TRAP1/ND…
	MycKO	Rare_Diseases_AutoRIF_ARCHS4_Predictions=Insulin-resistance type B	Adipose tissue	Rare_Diseases_AutoRIF_ARCHS4_Predictions	K5FvsW5F	Insulin-resistance type B	180	0.336158	1.53859	0.00251766	0.00615373	0.00294231	5834	tags=49%, list=35%, signal=33%	TICAM1/VSIG4/CD4/SPHK1/C3AR1/LILRB5/LILRB4/SLC2A6/CTSH/LGMN/CCRL2/ZC3H12A/GNS/CCR1/RNASE1/TNF/OASL/AQP9/ACOD1/PIK3AP1/PLEKHM2/RAB20/AMPD3/SLC15A3/CD14/IL27/TNIP1/FURIN/OSGIN1/PRKCD/TNFRSF1B/SLAMF7/IL1B/HEXB/SPSB1/TRIP10/NPL/PAH/SBNO2/TOM1/IER3/NINJ1/NPC2/C1QC/LITAF/NFKBIE/CD40/BCL3/C5AR1/CCR5/TNFAIP2/GRN/RNF19B/MOB3C/PTPN1/MYO9B/AP5B1/TYMP/ELL/IRAK2/SPI1/TLR2/SIGLEC1/CAPG/CHMP4B/PLAUR/SUSD6/CEBPB…
	MycKO	Rare_Diseases_AutoRIF_ARCHS4_Predictions=Insulin autoimmune syndrome	Adipose tissue	Rare_Diseases_AutoRIF_ARCHS4_Predictions	K5FvsW5F	Insulin autoimmune syndrome	186	0.321878	1.48509	0.00520504	0.0119096	0.00569438	5268	tags=40%, list=31%, signal=28%	TICAM1/HLA-E/STXBP2/CD4/SPHK1/LILRB4/SLC2A6/CTSH/ZC3H12A/LAPTM5/IRF9/GBP2/KCNQ1/PIK3AP1/PLEKHM2/IRF7/AMPD3/SLC15A3/CD14/TNIP1/FURIN/PRKCD/SECTM1/TNFRSF1B/SLAMF7/CLCN7/SPSB1/PTPN6/SBNO2/TOM1/NINJ1/FBRS/C1QC/LITAF/NFKBIE/PML/RIN3/CD40/BCL3/CCR5/TNFAIP2/SH3BP1/GRN/RNF19B/NCF1/TAP1/IL4R/MOB3C/PTPN1/MYO9B/AP5B1/TYMP/ELL/CYBA/SPI1/SIGLEC1/TSPAN33/CHMP4B/PLAUR/SUSD6/CEBPB/RPS6KA1/SIGLEC9/NCF2/LRP10/ARHG…
	MycKO	Rare_Diseases_AutoRIF_ARCHS4_Predictions=Exercise-induced hyperinsulinemic hypoglycemia	Adipose tissue	Rare_Diseases_AutoRIF_ARCHS4_Predictions	K5FvsW5F	Exercise-induced hyperinsulinemic hypoglycemia	176	0.309065	1.41607	0.0077245	0.0169457	0.00810232	4916	tags=41%, list=29%, signal=30%	SCGN/SOAT2/SERPINA3/SLC7A2/RAB17/CP/EPCAM/GOLT1A/FAM3B/EPB41L4B/GJB1/HPN/ADH6/TMEM37/BPIFB2/ISX/RNF128/RGN/F5/CDH17/PRR15L/TMED6/F10/CES2/PLA2G12B/PRAP1/SERPINA5/ERBB3/CYP4F12/PIPOX/SERPINA7/FTCD/CDHR2/TJP2/CYP4F2/NOTUM/SLC39A14/CFI/PLS1/HLF/SLC5A9/SLC39A5/SLC5A1/PAH/IGFBP1/USH1C/ADCYAP1/CYP2C18/G6PC2/UNC5CL/CDHR5/MUC13/EML4/MST1/EPS8L3/SMLR1/DUSP9/FAM47E-STBD1/CLRN3/NR1I2/FGFR4/A1CF/PCK2/COL27A1…
	MycKO	Rare_Diseases_AutoRIF_ARCHS4_Predictions=Mitochondrial myopathy with diabetes	Adipose tissue	Rare_Diseases_AutoRIF_ARCHS4_Predictions	K5FvsW5F	Mitochondrial myopathy with diabetes	188	-0.244454	-1.26724	0.0200407	0.0402434	0.0192418	3251	tags=31%, list=19%, signal=25%	MGAT4B/GANAB/CCAR2/MOGS/TMEM259/DLST/ATXN7L3/BSG/SMARCD2/CCDC71/UPF1/RAB35/HDGF/APH1A/EIF3B/TAOK2/PES1/KDM5C/SEPHS2/VTN/INCENP/BLTP2/SLC2A2/CLPTM1/POLRMT/EEF2/AP3D1/EIF4G1/ZNF865/TAF15/SLC22A7/RPTOR/SLC4A2/SLC25A10/ORM1/ORM2/HP/HPR/INPPL1/ALDH4A1/SKIC2/C8A/ISY1-RAB43/C8B/SMG5/NELFB/ESRRA/LONP1/P4HB/ATAD3A/SZRD1/SLC38A10/ACSM5/TKT/PTPA/NOMO1/CLUH/HAO1
	MycKO	Rare_Diseases_AutoRIF_ARCHS4_Predictions=Hyperinsulinism due to glutamodehydrogenase deficiency	Adipose tissue	Rare_Diseases_AutoRIF_ARCHS4_Predictions	K5FvsW5F	Hyperinsulinism due to glutamodehydrogenase deficiency	190	-0.247736	-1.28631	0.0250001	0.0489875	0.0234227	2011	tags=18%, list=12%, signal=16%	FLVCR2/RBP4/APOL6/DGAT2/ANXA11/STOM/ALDH4A1/CIDEC/AOC3/SERPINA1/NR1H3/SEC16B/C2/INSIG1/HNMT/MGLL/SIRPA/ACSS2/BOK/RETSAT/CEBPA/GPD1/ACADVL/GSN/SLC38A10/ACSM5/SOD2/PLIN1/ALDH2/AGPAT2/ACSL1/C1RL/PC/LIPE
	MycKO	Rare_Diseases_GeneRIF_ARCHS4_Predictions=Insulin-resistant acanthosis nigricans type A	Adipose tissue	Rare_Diseases_GeneRIF_ARCHS4_Predictions	K5FvsW5F	Insulin-resistant acanthosis nigricans type A	189	-0.41	-2.13936	3.26e-10	3.47e-09	1.42e-09	4456	tags=41%, list=27%, signal=31%	DLST/PALMD/MXRA8/GBF1/LAMC1/PTPRM/EFEMP2/SEMA3G/ACO1/ITGB1/FZD4/G0S2/KIF13A/SERPINF1/ATRN/ASPH/TAOK2/SLC39A13/ITGA7/NID1/SH3D19/TPM2/CAST/ZBTB47/CAPN2/SORBS1/STBD1/LGALS1/PLOD2/GPAM/AFAP1/PLOD1/EIF4G1/SIK2/KIF1C/CAV2/SYDE1/LTBP2/MCAM/OGDH/AQP7/SLC4A2/ITGB5/MAP4/ABLIM3/SLC12A4/ITPRIPL2/CYB5R3/EHD2/MYO1C/EPB41L2/CIDEC/ECM2/AOC3/LAMA4/PPP1R1A/PLOD3/CAV1/FBN1/CLMP/LAMB1/FKBP10/BOK/RETSAT/ADIPOQ/LOXL2…
	MycKO	Rare_Diseases_GeneRIF_ARCHS4_Predictions=Mitochondrial myopathy with diabetes	Adipose tissue	Rare_Diseases_GeneRIF_ARCHS4_Predictions	K5FvsW5F	Mitochondrial myopathy with diabetes	179	-0.414375	-2.16166	9.51e-10	9.04e-09	3.69e-09	3830	tags=44%, list=23%, signal=34%	FANCI/NHP2/PHB1/MYO19/PDCD11/IMPDH2/TIGD5/MCM3/DDX11/EIF3B/RRP7A/MYBL2/SF3B3/PES1/C1QBP/STOML2/PDAP1/MCM4/PGAM5/INCENP/POLD1/TMEM120B/SLC29A2/NLE1/APEH/MFSD3/MRPS34/MCM7/TBL3/MFSD12/PRMT1/EIF4G1/LMNB2/CYC1/RECQL4/JMJD8/CDCA5/SNRPD3/CDC45/MDH2/NCAPH/SSRP1/CCNF/TOMM40/SLC25A10/FZR1/KIF22/NME2/SLC35B2/ZMYND19/NCAPD2/MCM5/AK2/GEMIN4/PYCR1/ECI1/IPO4/TRAP1/MCRIP2/IFRD2/LONP1/MRPL37/PAQR4/ATAD3A/E2F1/PO…
	MycKO	Rare_Diseases_GeneRIF_ARCHS4_Predictions=Maturity-onset diabetes of the young	Adipose tissue	Rare_Diseases_GeneRIF_ARCHS4_Predictions	K5FvsW5F	Maturity-onset diabetes of the young	176	0.422534	1.91234	4.07e-07	1.84e-06	7.53e-07	4759	tags=49%, list=28%, signal=35%	APOBEC1/SCGN/ACE/SLC6A19/MYO1A/MUC17/HSD17B2/SERPINA3/SLC7A2/SLC13A2/SMIM22/RAB17/EPCAM/GOLT1A/FAM3B/EPB41L4B/GJB1/SLC38A4/HPN/ADH6/TMEM37/ISX/RNF128/ABCC8/TPD52/CYP2J2/AOC1/GUCA2A/CDH17/PRR15L/TMED6/F10/CES2/PLA2G12B/PRAP1/CYP4F12/PIPOX/GPX3/CDHR2/MYO5B/CYP4F2/SLC23A1/SLC39A14/CFI/PLS1/PDZK1/HKDC1/SLC5A9/SLC39A5/SLC5A1/TMEM176A/PAH/ENTPD8/USH1C/CLCA1/CYP2C18/MEP1B/G6PC2/TMEM176B/RBP2/UNC5CL/AMN/…
	MycKO	Rare_Diseases_GeneRIF_ARCHS4_Predictions=Insulin autoimmune syndrome	Adipose tissue	Rare_Diseases_GeneRIF_ARCHS4_Predictions	K5FvsW5F	Insulin autoimmune syndrome	179	0.38644	1.74884	2.04e-05	6.19e-05	2.53e-05	5797	tags=49%, list=35%, signal=32%	HLA-E/P2RX7/SCGN/CD4/CD84/SLAMF1/C3AR1/LILRB5/LILRB4/MAPK13/STAT2/CTSH/ZC3H12A/TMEM37/CCR1/ISG20/LAPTM5/ABCC8/CD53/TNF/IRF9/GBP2/CD86/MSR1/IL21R/CCL3/SGPP2/SAMHD1/PIK3AP1/RUNX3/DAZAP2/MS4A7/B2M/CD80/AMPD3/SLC15A3/MCOLN2/TNIP1/APOL2/APOL3/TNFRSF1B/SLAMF7/PHF11/C1QB/P2RX4/SAMSN1/PTPN6/RILPL2/C1QC/NFKBIE/TMEM176B/CD40/BCL3/CCR5/CDC42SE2/RNF19B/TAP1/IL2RG/TYMP/BEST1/CD83/FNIP2/SIDT2/SIGLEC1/GADD45B/I…
	MycKO	Rare_Diseases_GeneRIF_ARCHS4_Predictions=Insulin-like growth factor 1 resistance to	Adipose tissue	Rare_Diseases_GeneRIF_ARCHS4_Predictions	K5FvsW5F	Insulin-like growth factor 1 resistance to	192	-0.314794	-1.64959	7.21e-05	0.000192	7.85e-05	5033	tags=40%, list=30%, signal=28%	PARVA/RRBP1/SNX33/RAD23B/SH3PXD2A/ZC3H7B/SDF4/TNKS1BP1/MGAT4B/GANAB/MBTPS1/MOGS/TRIP12/TLN1/DLST/GBF1/LAMC1/UPF1/ITGB1/TMEM127/RAB35/ECE1/APH1A/KIF13A/LASP1/CKAP4/ATRN/TBC1D9B/ABCC1/TAOK2/FAM168B/KDM5C/MRC2/PTPN11/NID1/DAB2IP/GPC1/BLTP2/CLPTM1/CAPN2/AP3D1/TMEM184B/IGF2R/UBE2H/EIF4G1/KIF1C/SYDE1/SLC4A2/LMNA/ITGB5/MAP4/TM9SF3/SLC12A4/INPPL1/CENPB/EHD2/MYO1C/GPR107/ISY1-RAB43/SMG5/ERGIC1/LAMB1/CHPF/…
	MycKO	Rare_Diseases_GeneRIF_ARCHS4_Predictions=Persistent hyperinsulinemic hypoglycemia of infancy	Adipose tissue	Rare_Diseases_GeneRIF_ARCHS4_Predictions	K5FvsW5F	Persistent hyperinsulinemic hypoglycemia of infancy	172	0.360857	1.62848	0.000236	0.000573	0.000234	4737	tags=44%, list=28%, signal=32%	WNT4/SCGN/RAB3B/PARM1/SOAT2/SLC7A2/RAB17/EPCAM/GOLT1A/ENPP1/FAM3B/EPB41L4B/EDN3/GJB1/HPN/TMEM37/BPIFB2/DSP/RNF128/ABCC8/TPD52/RGN/NPC1L1/PPM1H/F5/RRAGD/TMED6/F10/PLCXD3/ARFGEF3/PATJ/SERPINA5/ERBB3/CYP4F12/PIPOX/GPX3/SERPINA7/PTPN3/ENTPD3/GCK/NOTUM/PTPRN2/SYNGR4/SLC39A14/CFI/HLF/PDZK1/PCSK2/SLC5A9/SLC39A5/DNAJC3/CREB3L2/PAH/IGFBP1/USH1C/ADCYAP1/G6PC2/RFX6/DNAJC22/EML4/MST1/SMLR1/DUSP9/HNF4A/RGL3/F…
	MycKO	Rare_Diseases_GeneRIF_ARCHS4_Predictions=Neurogenic diabetes insipidus	Adipose tissue	Rare_Diseases_GeneRIF_ARCHS4_Predictions	K5FvsW5F	Neurogenic diabetes insipidus	191	0.360175	1.64494	0.000241	0.000585	0.000239	4432	tags=41%, list=26%, signal=30%	PRRT1/PHF7/CRISP2/AKAP4/TCP11/FSCB/NFASC/DOCK3/TPD52L3/SH3GL2/KCNH3/CDH16/CDK5R2/SLC34A1/ARNT2/SLC22A12/SYN2/CAMK2B/LGI3/NRGN/PPP2R2C/RAPGEF4/PTPRT/VAMP2/KCNS1/FAIM2/SV2B/SYT1/ATP2B3/CLCNKA/RASGRF1/EGF/CAMK2N1/NGEF/GRIN1/SPTBN2/SRCIN1/ABCA2/RUNDC3A/UNC80/DDN/PHF24/NDRG4/KCNJ9/RGS22/DLGAP1/DNM1/HPCAL4/B3GAT1/HAPLN4/NPHS2/PACSIN1/MAPK8IP2/PEX5L/SCAMP5/SLC12A1/SLC6A17/ADAM11/RBFOX3/CHD5/KNDC1/PLEKHB…
	MycKO	Rare_Diseases_GeneRIF_ARCHS4_Predictions=Pancreatic beta cell agenesis with neonatal diabetes mellitus	Adipose tissue	Rare_Diseases_GeneRIF_ARCHS4_Predictions	K5FvsW5F	Pancreatic beta cell agenesis with neonatal diabetes mellitus	164	0.360866	1.63117	0.000638	0.00142061	0.00058	3436	tags=32%, list=20%, signal=26%	WNT4/USP2/KCNJ6/SCGN/RAB3B/PARM1/CRYBA2/TTC39A/TMOD1/SLC7A2/ST8SIA3/BEX1/SMIM22/NR0B1/NPTX2/EDN3/SLC38A4/ABCC8/TPD52/SEC11C/MIA2/RRAGD/TMED6/MARVELD2/PLCXD3/DPP6/ARFGEF3/PATJ/RGS9/MRAP2/NEURL1/GPX3/PTPN3/LCLAT1/ENTPD3/GCK/UNC80/PTPRN2/ENPP5/SYNGR4/PCSK2/DNAJC3/CBX6/TM4SF4/GLP1R/MRLN/ADCYAP1/KCNMB2/G6PC2/RFX6/TMEM176B/CADM1/CEP126
	MycKO	Rare_Diseases_GeneRIF_ARCHS4_Predictions=Diabetes mellitus transient neonatal	Adipose tissue	Rare_Diseases_GeneRIF_ARCHS4_Predictions	K5FvsW5F	Diabetes mellitus transient neonatal	167	0.354127	1.60422	0.000683	0.00151348	0.000618	3263	tags=34%, list=19%, signal=27%	WNT4/USP2/SCGN/SMIM24/RAB3B/PARM1/CRYBA2/TTC39A/TMOD1/SLC7A2/SMIM22/MAST3/NPTX2/GOLT1A/FAM3B/EDN3/SLC38A4/TMEM37/RNF128/ABCC8/TPD52/RGN/SEC11C/ERICH5/MIA2/RRAGD/TMED6/MARVELD2/PLCXD3/ARFGEF3/PATJ/PIPOX/ANKS4B/R3HDM2/GPX3/PTPN3/ENTPD3/GCK/UNC80/TMEM61/PTPRN2/ENPP5/SYNGR4/PDZK1/PCSK2/RASA4/DNAJC3/CBX6/TM4SF4/TMEM176A/MRLN/USH1C/ADCYAP1/KCNMB2/G6PC2/RFX6
	MycKO	Rare_Diseases_GeneRIF_ARCHS4_Predictions=Hyperinsulinemic hypoglycemia familial 3	Adipose tissue	Rare_Diseases_GeneRIF_ARCHS4_Predictions	K5FvsW5F	Hyperinsulinemic hypoglycemia familial 3	171	0.334011	1.50931	0.00337337	0.00668123	0.00272978	4916	tags=42%, list=29%, signal=30%	SCGN/PARM1/SLC7A2/RAB17/EPCAM/GOLT1A/FAM3B/EPB41L4B/GJB1/SLC38A4/HPN/ADH6/TMEM37/BPIFB2/ARHGEF16/ISX/RNF128/ABCC8/TPD52/RGN/NPC1L1/PPM1H/F5/TMED6/F10/CES2/SERPINA5/CMTM4/ERBB3/CYP4F12/PIPOX/GPX3/SERPINA7/PTPN3/FTCD/PTPRN2/SYNGR4/SLC39A14/CFI/HLF/PDZK1/PCSK2/SLC5A9/SLC39A5/PAH/IGFBP1/USH1C/ADCYAP1/G6PC2/RAP1GAP/GPX2/MST1/EPS8L3/SMLR1/DUSP9/HNF4A/FAM47E-STBD1/NR1I2/FGFR4/A1CF/PCK2/GDA/COL27A1/SLC37…
	MycKO	Rare_Diseases_GeneRIF_ARCHS4_Predictions=Insulin-resistance type B	Adipose tissue	Rare_Diseases_GeneRIF_ARCHS4_Predictions	K5FvsW5F	Insulin-resistance type B	193	-0.266212	-1.39268	0.00422978	0.00821786	0.00335761	3815	tags=28%, list=23%, signal=22%	G0S2/KIF13A/LASP1/A2M/EHBP1L1/ATRN/TAOK2/CYP27A1/ABCD1/MGAT1/MAOB/CAST/STBD1/TEP1/AGPAT3/VASP/IGF2R/ORMDL3/KIF1C/OGDH/AQP7/PCK1/APOL6/SLC12A4/ANXA11/MYO1C/STOM/ALDH4A1/ENTPD5/SERPINA1/ISY1-RAB43/SEC16B/C2/ERGIC1/FOXO4/PRKACA/MGLL/ESRRA/SIRPA/ACSS2/BOK/RETSAT/CEBPA/GPD1/ACADVL/GSN/SLC38A10/ACSM5/NADK/ALDH2/AGPAT2/ACSL1/C1RL/NFE2L1/PC
	MycKO	Rare_Diseases_GeneRIF_ARCHS4_Predictions=Hyperinsulinism due to glutamodehydrogenase deficiency	Adipose tissue	Rare_Diseases_GeneRIF_ARCHS4_Predictions	K5FvsW5F	Hyperinsulinism due to glutamodehydrogenase deficiency	178	-0.264619	-1.37663	0.00825875	0.0152783	0.00624235	2054	tags=20%, list=12%, signal=18%	SLC22A7/PCK1/RBP4/ORM1/ORM2/HP/HPR/ALDH4A1/ABCC6/ENTPD5/C8A/OAF/SERPINA1/TF/C8B/SEC16B/C2/HNMT/INHBC/ACSS2/BOK/RETSAT/CEBPA/CYP2D6/GPD1/AGT/ACAA1/ACSM5/ALDH2/GPT/AGPAT2/ACSL1/C1RL/PC/GYS2/HAO1
	MycKO	Rare_Diseases_GeneRIF_ARCHS4_Predictions=Insulin-like growth factor I deficiency	Adipose tissue	Rare_Diseases_GeneRIF_ARCHS4_Predictions	K5FvsW5F	Insulin-like growth factor I deficiency	192	-0.258219	-1.35313	0.00838697	0.01549	0.00632883	3048	tags=23%, list=18%, signal=19%	MAOB/ABCA8/SORBS1/PPP1R9B/TEP1/AGPAT3/GPAM/VASP/IGF2R/APLP2/SIK2/ZER1/SCARB2/SMOC2/AQP7/CTIF/APOL6/DGAT2/ADD1/STEAP4/CIDEC/NLRP1/ECM2/AOC3/GPR107/ISY1-RAB43/RAB5B/DPT/FOXO4/PRKACA/SIRPA/BOK/RETSAT/ADIPOQ/GPD1/GSN/ACSM5/NADK/PLIN1/ALDH2/PFKFB1/ACSL1/C1RL/NFE2L1/LIPE
	MycKO	Rare_Diseases_GeneRIF_ARCHS4_Predictions=Hyperinsulinemic hypoglycemia familial 2	Adipose tissue	Rare_Diseases_GeneRIF_ARCHS4_Predictions	K5FvsW5F	Hyperinsulinemic hypoglycemia familial 2	169	0.301283	1.36398	0.0179798	0.0314716	0.0128585	5921	tags=48%, list=35%, signal=31%	SCGN/PARM1/SLC7A2/RAB17/EPCAM/CLDN7/GOLT1A/FAM3B/EPB41L4B/GJB1/SLC38A4/HPN/ADH6/TMEM37/RNF128/TPD52/RGN/PPM1H/F5/TMED6/F10/SERPINA5/CMTM4/ERBB3/CYP4F12/PIPOX/GPX3/SERPINA7/PTPN3/FTCD/PTPRN2/SYNGR4/SLC39A14/CFI/HLF/PDZK1/PCSK2/SLC5A9/SLC39A5/PAH/IGFBP1/USH1C/ADCYAP1/G6PC2/RFX6/RAP1GAP/MST1/EPS8L3/SMLR1/DUSP9/FAM47E-STBD1/RGL3/NR1I2/FGFR4/A1CF/PCK2/GDA/COL27A1/SLC37A4/ITIH2/CASR/HEPACAM2/SLC13A5/VI…
	MycKO	RNAseq_Automatic_GEO_Signatures_Human_Down=Responses Insulinoma Cytokine Exposure GSE134122 1	Adipose tissue	RNAseq_Automatic_GEO_Signatures_Human_Down	K5FvsW5F	Responses Insulinoma Cytokine Exposure GSE134122 1	225	-0.363894	-1.96542	7.16e-09	9.86e-08	6.16e-08	4460	tags=49%, list=27%, signal=36%	TACC3/BTBD3/EPHB2/AHCY/TUBB/FEN1/NEURL1B/POLA1/BUB1/DTL/TUBB4B/HLTF/TUBA1B/TFDP1/FOXM1/MATN2/FANCI/PLK1/HNRNPA0/CHAF1A/DLGAP5/MCM3/MYBL2/RCOR2/ITM2C/FAM168B/IGFBP5/NT5DC2/MCM4/ASF1B/GPC1/MCM6/PRC1/SPAG5/PRR11/SACS/KPNA2/CABLES1/ATP2A3/KIF15/BTBD17/GINS2/HJURP/MCM7/UHRF1/KIF11/LMNB2/CCNB2/ST3GAL6/NCAPG2/PCNA/BIRC5/CDCA5/CDC45/CENPF/CLSPN/PAICS/BCAM/CBX2/CDH23/LRIG1/CCNF/C1QTNF6/MKI67/TPX2/TCF19/CC…
	MycKO	RNAseq_Automatic_GEO_Signatures_Human_Down=Insulin Acetylation Triple Negative GSE124127 1	Adipose tissue	RNAseq_Automatic_GEO_Signatures_Human_Down	K5FvsW5F	Insulin Acetylation Triple Negative GSE124127 1	228	-0.304106	-1.65004	3.34e-05	0.000214	0.000134	3966	tags=33%, list=24%, signal=25%	GEMIN5/CYCS/NIP7/MIEF1/NFIX/STRIP2/SOWAHC/RRS1/ATP6V0A2/CSRP1/PDCD11/ABHD6/GTF2H2/TNC/ANGPTL4/POLR1B/UBE2G2/SPRYD7/PYGO1/PGAM5/PPAN/GPC1/RANBP6/CDC20/ZNF330/TAF13/ACTG1/NIFK/NOC3L/NOP56/TOR3A/B3GNT5/WDR3/IMP4/TOMM40/PUS7L/RGS4/HMGCS1/KLHL18/RRP36/CCDC51/TUBB3/PUS7/CDV3/TMEM97/PRMT3/NAT10/IPO4/CDCA7/POLR1A/OTUD6B/MRPS25/BYSL/TRIM14/ATAD3A/RBM14/SLC25A32/POLR3H/NOL6/SLC25A44/EEF2KMT/AMD1/G3BP1/SMIM…
	MycKO	RNAseq_Automatic_GEO_Signatures_Human_Down=Differentially Breast Cancer Diabetes GSE150586 1	Adipose tissue	RNAseq_Automatic_GEO_Signatures_Human_Down	K5FvsW5F	Differentially Breast Cancer Diabetes GSE150586 1	213	0.308603	1.45562	0.00410242	0.0149106	0.00932387	5462	tags=47%, list=33%, signal=32%	HLA-E/USP2/SRGN/BCL2A1/SLAIN1/SERPINA3/SLC7A2/DYRK3/TSPYL2/PLSCR1/PPP3CA/SLC6A16/HBEGF/GBP2/HDAC6/RBM24/IDO1/PLCL1/PTGDR2/TBC1D1/SAT1/CYP4F12/IRX1/WNT6/PDE8B/IFIT3/PPP1R15A/CUL1/USP11/CD69/PINX1/APOL1/APOL3/JUNB/STC1/IL1B/ADGRE5/PDZK1/NR4A1/L3MBTL4/TRIB1/PEG3/TOX2/TFCP2L1/DLX2/RBPMS/DSCAML1/GLA/GDAP1/RGS1/PML/FOS/LAMA3/EGR1/FREM2/UVRAG/ELMO1/JUND/IFITM1/CAP2/IER2/ARC/TAP1/FAM135A/SSTR2/BEST1/CD83…
	MycKO	RNAseq_Automatic_GEO_Signatures_Human_Up=Insulin Receptor Associates Promoters GSE107336 1	Adipose tissue	RNAseq_Automatic_GEO_Signatures_Human_Up	K5FvsW5F	Insulin Receptor Associates Promoters GSE107336 1	233	-0.327454	-1.76011	1.99e-06	3.44e-05	2.43e-05	3933	tags=36%, list=23%, signal=28%	DPP3/UNG/CCDC22/NHP2/CSRP1/IMPDH2/PFKP/RTN2/METRN/MYBL2/TMEM205/SERPINB6/TRAPPC9/ITM2C/C1QBP/ZDHHC3/EXTL3/DEGS1/NENF/RBBP9/ADCK2/GPC1/RFT1/TRADD/BCKDK/LGALS1/GINS2/DBNDD2/TUBB2B/PRADC1/POLE3/SCFD2/PITRM1/AKR1B1/VPS26B/ZBTB9/PARK7/S100A10/SPG21/GMPR2/TSPAN17/MANEAL/EI24/MAGEH1/PDPR/DPAGT1/ANAPC5/CENPB/POFUT1/SAE1/MYO1C/CCND3/AAR2/NDUFA9/AOC3/PLA2G15/CHST14/COLGALT1/GHITM/PXMP2/ALDH9A1/DTD1/LMAN2L/…
	MycKO	RNAseq_Automatic_GEO_Signatures_Human_Up=Chb8 Embryonic Insulin Receptor GSE60328 1	Adipose tissue	RNAseq_Automatic_GEO_Signatures_Human_Up	K5FvsW5F	Chb8 Embryonic Insulin Receptor GSE60328 1	209	0.352858	1.63333	0.000204	0.00186444	0.00131436	3731	tags=32%, list=22%, signal=25%	DPEP3/HDC/MYT1/NDST4/BHLHE40/LEFTY1/PPEF1/LAYN/TMC4/PMAIP1/TES/PARM1/LAMC2/PCDH10/SLIT1/CP/CCNA1/GALNT3/CRB3/EPCAM/PROM1/MFAP3L/PRSS8/DSP/SPINT1/IRF6/VEPH1/CDH20/VAX1/SERPINB9/ERICH5/SAMD5/SLC52A3/DDAH1/PKIB/NPY2R/CDK6/SPINT2/COCH/SERPINE1/ALDH1A3/CLDN4/NT5E/SPINK5/IRS4/MASP1/PERP/PGPEP1/ZNF385B/SMAD7/ABHD12B/CFAP161/EMX2/DLX2/SLC46A1/ECEL1/PMEPA1/TMEM54/FOXG1/NHLH1/CYP26A1/USP53/TP73/IL11/HSPA4L…
	MycKO	RNAseq_Automatic_GEO_Signatures_Human_Up=Function Compromised Type Diabetes GSE106148 1	Adipose tissue	RNAseq_Automatic_GEO_Signatures_Human_Up	K5FvsW5F	Function Compromised Type Diabetes GSE106148 1	214	0.314321	1.45986	0.00211761	0.0124782	0.00879666	4806	tags=37%, list=29%, signal=27%	PPARD/UBXN11/SLC35F4/SNAPC4/ARL4C/TMEM132C/STX3/SPHK1/LCN2/PPP3R2/MBIP/IFITM10/PAN3/CCDC175/ISG20/MTHFD2/MBD2/CTAGE6/SMAD3/TRPV6/ALDH1A3/KRT18/SLC7A11/DYRK4/SLC4A5/CYBB/GNA15/DAZAP2/TMPRSS9/ETV6/CPM/BLTP3B/TACSTD2/DNAH7/CD14/CEP170B/PIWIL2/HGS/LRRC8B/FNBP4/OGFRL1/SPSB1/BBS5/IL12RB2/TRIP10/SBNO2/SH3BP4/TOM1/PATL1/YWHAZ/AQP12B/ZSWIM4/ABHD2/SEMA3B/TC2N/OVGP1/SERPING1/DNAL1/SH3BGRL2/TRIM39/FNDC7/ERN1…
	MycKO	RNAseq_Automatic_GEO_Signatures_Mouse_Down=Comprehensive Vitro Insulin Resistance GSE35724 1	Adipose tissue	RNAseq_Automatic_GEO_Signatures_Mouse_Down	K5FvsW5F	Comprehensive Vitro Insulin Resistance GSE35724 1	226	-0.684723	-3.64769	1e-10	2.45e-09	1.63e-09	2773	tags=62%, list=17%, signal=52%	LIAS/AGPAT3/IDH3G/GPAM/TST/CEBPG/FAM83A/CLDN15/SLC25A19/SBSN/MFSD12/ORMDL3/HADHB/CYC1/ETFA/RALGAPA2/FAM13A/HADHA/MCAM/DERL1/CIB2/ETFB/PPP2R1B/MDH2/IDH2/TMEM134/DBI/MGST3/ITGA6/LRIG1/DGAT2/BSCL2/SLC25A10/ORM1/UQCRC1/HIBADH/IDH3B/STOM/TMEM135/ALDH4A1/CIDEC/DHCR24/SLC5A6/CFD/LGALS12/AK2/UQCRC2/TMEM120A/ADAMTS12/SFXN1/BAG4/ECI1/SLC25A1/INSIG1/IVD/LTBP3/PRKACA/FASN/NDUFV1/SCP2/ST3GAL4/TALDO1/PAQR4/MPC…
	MycKO	RNAseq_Automatic_GEO_Signatures_Mouse_Down=Comprehensive Vitro Insulin Resistance GSE35724 2	Adipose tissue	RNAseq_Automatic_GEO_Signatures_Mouse_Down	K5FvsW5F	Comprehensive Vitro Insulin Resistance GSE35724 2	210	-0.534555	-2.79948	1e-10	2.45e-09	1.63e-09	3677	tags=53%, list=22%, signal=42%	MYO19/ATP1A2/BAHCC1/SLF1/BRCA1/ACADL/CUL7/IL31RA/NDUFAB1/NT5DC2/KLB/SEPHS2/ASF1B/RADIL/SDHB/SUCLG1/CFLAR/GPD2/IDH3G/NDUFB6/PDE3B/CCNB1/BMI1/CDKL2/SLC25A19/TMEM80/MFSD12/COQ7/HADHB/CGNL1/PRKAR2B/CYC1/ETFA/HADHA/HAUS3/AATK/GPX8/NOCT/JAK3/ETFB/ANKRD50/MDH2/COL8A1/CENPF/TMEM72/GALM/PCK1/KNTC1/UQCRC1/TK1/KIF23/CKAP2L/STEAP4/GDF5/IDH3B/MYO1C/MCM5/MCUR1/LGALS12/TOP2A/UQCRC2/NDUFA9/PPA1/HSPA9/GEMIN4/PHGD…
	MycKO	RNAseq_Automatic_GEO_Signatures_Mouse_Down=Langerhans Preceding Onset Diabetes GSE143875 1	Adipose tissue	RNAseq_Automatic_GEO_Signatures_Mouse_Down	K5FvsW5F	Langerhans Preceding Onset Diabetes GSE143875 1	223	0.362495	1.67835	3.29e-05	0.000279	0.000186	4715	tags=42%, list=28%, signal=30%	ARL15/MROH1/SCMH1/ALDOA/SKAP1/APPL2/RNF186/TH/SCAMP2/SLC6A8/EEIG1/JADE2/WWP2/SH3GL2/PHF8/MAST3/RNF157/GRK5/TMEM30B/TSGA10/SPINT1/ATP4A/FBXO44/AIG1/KCNIP3/DUSP28/TOX3/LMX1B/ZMIZ2/LYVE1/NUP210/GAD1/NQO1/PLEKHG3/FAAH/AGBL5/R3HDM2/CPM/WBP2/VWA5B1/ENPP5/HRH3/OGDHL/PATZ1/FADS1/CTDP1/CIART/MPP3/CRTC2/INPP5E/MECP2/MAPK15/OSBP2/TOM1/PATL1/ERC2/FBRS/MTA1/CREB3L1/SAMD4B/CAMK1G/NCOA6/CHRNA4/DNAL1/PACS1/UVRAG…
	MycKO	RNAseq_Automatic_GEO_Signatures_Mouse_Down=Super Estrogen-Dependent Insulin-Like Igf1 GSE125972 1	Adipose tissue	RNAseq_Automatic_GEO_Signatures_Mouse_Down	K5FvsW5F	Super Estrogen-Dependent Insulin-Like Igf1 GSE125972 1	206	-0.315959	-1.64009	4.52e-05	0.000367	0.000245	3701	tags=30%, list=22%, signal=24%	PSMD6/NUS1/PPP2CA/CACYBP/POLE4/TRAPPC4/KBTBD8/RNF6/RRP7A/P4HA1/ZDHHC13/SNRNP40/TIMM10/CHORDC1/GOLT1B/CTBP1/IPO7/KPNA2/ACTG1/LTBR/TRA2B/VASP/STIP1/SKIC8/BUB3/GSKIP/CAPZA1/PCNA/GAPDH/LYSMD3/KCTD10/NOP16/CSE1L/CCT8/CCNC/CDCA4/RALB/COL5A1/TOR2A/KPNA3/PRPS1/IBA57/NRARP/RBMXL1/MRPL50/OTUD6B/YWHAQ/SLC25A5/ARSI/FAM110C/CCT3/SAR1A/CCDC43/NADK/UBA6/UBA3/PGM1/DLD/CTR9/MIS12/TRAPPC13/MYC
	MycKO	RNAseq_Automatic_GEO_Signatures_Mouse_Down=Droplet Based Type-1 Diabetes GSE111752 1	Adipose tissue	RNAseq_Automatic_GEO_Signatures_Mouse_Down	K5FvsW5F	Droplet Based Type-1 Diabetes GSE111752 1	192	-0.286498	-1.47847	0.00207913	0.0103474	0.00689183	2952	tags=30%, list=18%, signal=25%	ABHD14A/PYGO2/CKAP4/COX6A2/SLC39A9/FBXO25/MYLK3/SLC48A1/TXN2/SCO2/CABLES1/RPAP1/GPD2/WRNIP1/TMEM14A/BUB3/MRPS2/FAM151A/CTPS2/NUDT5/TMEM216/BID/KLHDC4/GCAT/ERCC6L/SETD3/STMN1/MEMO1/UFSP2/AAR2/E2F2/CCDC61/SFXN1/NIT2/TMEM177/TMEM199/PMPCB/SCML2/ABCD3/SLC25A32/MSANTD4/LBHD1/AMD1/SAR1A/ACAA2/TAB3/SLC40A1/ACTR1A/MCCC1/GPATCH4/NEK9/SLC1A5/FOXRED1/DPH2/PDHX/TMEM220/TRAPPC12/ANKRD46
	MycKO	RNAseq_Automatic_GEO_Signatures_Mouse_Down=Circadian Insulin Secretion Glucose GSE146916 2	Adipose tissue	RNAseq_Automatic_GEO_Signatures_Mouse_Down	K5FvsW5F	Circadian Insulin Secretion Glucose GSE146916 2	203	0.314752	1.45217	0.00675456	0.0275077	0.0183213	4676	tags=38%, list=28%, signal=28%	CHL1/BCAN/ARL4C/CLGN/SLITRK1/TES/PARM1/PRKCQ/SEMA4A/LY6E/KCNK1/NPTX2/MGAT3/FSTL5/FRMPD4/TTYH1/SMARCA1/PAX2/CPNE4/KRT8/CNIH2/PKD2L1/PPP2R2B/NECAB2/SCRT2/GPX3/DOK5/TEX101/ADGRG1/CTNNA2/NDRG4/DACH1/LRRC8B/PDZK1/BASP1/NR4A1/SLC5A1/GCLM/SGK2/TCHH/B4GALNT4/ECEL1/CDH18/KCNMB2/GSDMA/TBX3/BRD4/NELL1/FAM81A/USP18/DNAJC22/ST6GAL1/NGFR/CNTFR/SOX12/CLU/IVNS1ABP/AKAP8L/CLRN3/HPCA/HUNK/DLK1/CRP/MMD2/TMEM163/AKA…
	MycKO	RNAseq_Automatic_GEO_Signatures_Mouse_Up=Super Estrogen-Dependent Insulin-Like Igf1 GSE125972 1	Adipose tissue	RNAseq_Automatic_GEO_Signatures_Mouse_Up	K5FvsW5F	Super Estrogen-Dependent Insulin-Like Igf1 GSE125972 1	146	0.75393	3.32565	1e-10	3.29e-09	2.15e-09	2655	tags=81%, list=16%, signal=69%	SMC1B/GARIN1A/MBD3L1/TMEM247/TEX35/HORMAD1/CYLC1/RPL10L/ADAM18/CST8/ACTRT2/SPAM1/SPATA19/MS4A14/ASB17/UBQLN3/SPMIP9/QRICH2/HSFY2/HECW1/FABP9/GARIN5A/GALNTL5/CYLC2/GK2/TCP11/YBX2/NT5C1B/SPZ1/SPATA18/TSSK3/LDHC/AKAP3/SUN3/FAM227B/LRRC37A/CCDC185/TNP2/SLC2A5/ACTL9/SMIM24/GTSF1L/MAEL/GTSF1/SCP2D1/ZNRF4/PRSS37/PPP3R2/HSPB9/CDRT4/TSSK2/CATSPERB/RIMBP3/PDHA2/ACSBG2/GARIN1B/FAM50B/CAPZA3/IQCF3/HMGB4/XRRA…
	MycKO	RNAseq_Automatic_GEO_Signatures_Mouse_Up=Langerhans Preceding Onset Diabetes GSE143875 1	Adipose tissue	RNAseq_Automatic_GEO_Signatures_Mouse_Up	K5FvsW5F	Langerhans Preceding Onset Diabetes GSE143875 1	199	-0.3232	-1.70435	1.97e-05	0.000193	0.000126	3525	tags=35%, list=21%, signal=28%	POMP/TNC/ROMO1/COL12A1/ITGA7/KDELR3/TOMM7/RPL22L1/PRC1/GPC4/CDCA3/PRSS23/MAGED2/TIMELESS/CCNB1/ALG5/STT3B/PGD/ECT2/CENPE/HMMR/COL18A1/NUF2/ETFB/REEP5/OLFML2B/CENPF/TPM1/NCAPH/GAR1/COL6A1/IQGAP3/MKI67/TPX2/MRPS14/PSMB5/PSMB7/NME2/NDUFA2/OLFM1/CKAP2L/CCNA2/ILVBL/FKBP11/COL6A2/PRSS3/TAGLN3/TOP2A/CEP55/ELN/COL6A3/MELK/CARHSP1/COL1A2/COL1A1/FBN1/CDCA7/POSTN/NGLY1/MAD2L1/IKBIP/COL5A3/NUDCD2/NDUFB3/COL3…
	MycKO	RNAseq_Automatic_GEO_Signatures_Mouse_Up=Insulin-Stimulated Proteolytic Expenditure Uptake GSE134846 1	Adipose tissue	RNAseq_Automatic_GEO_Signatures_Mouse_Up	K5FvsW5F	Insulin-Stimulated Proteolytic Expenditure Uptake GSE134846 1	206	-0.284684	-1.50592	0.00180847	0.00902308	0.00589569	3396	tags=31%, list=20%, signal=25%	FHL2/ARHGAP18/POLN/AKAP5/TNNI1/EBF2/MCM6/COL14A1/RIN2/ARPC1B/ATP2A3/TTYH2/SLC25A45/HGF/IGFBP2/MFSD12/CGNL1/NPR3/ECT2/CCR2/LTBP2/ANKRD50/B3GNT5/BBC3/IDH2/OLFML2B/SNX7/PRELID2/TENM4/RAB34/CKAP2/TGFB3/MKI67/EHD2/ARSB/CCDC80/RALB/TNNC1/PPP1R3D/TOP2A/LAMA4/ADAMTS12/LPAR4/FBN1/VSIR/ASPM/POSTN/ENDOD1/GALE/ST3GAL4/BOK/IGFALS/ACP5/PXDN/SHOX2/SARDH/COL3A1/PPM1M/FSTL1/MS4A1/EDEM1/GRIN2A/OPN3
	MycKO	RNAseq_Automatic_GEO_Signatures_Mouse_Up=Insulin-Like Protein-7 Igfbp7 Hepatocellular GSE85427 1	Adipose tissue	RNAseq_Automatic_GEO_Signatures_Mouse_Up	K5FvsW5F	Insulin-Like Protein-7 Igfbp7 Hepatocellular GSE85427 1	199	0.312356	1.42768	0.0066176	0.0263454	0.0172141	5462	tags=40%, list=33%, signal=27%	NRBP2/BHLHE40/HSD3B2/AFMID/RNF186/SLC22A5/ENPP1/WDR31/CCNO/PRR3/ODF2/FCHSD2/SLC6A9/GFRA1/LRP4/FHAD1/CYP17A1/VAMP2/ZNRF1/CHST10/TLE2/CFAP100/NGEF/CTNS/NOTUM/LIPG/SRRM2/SLC39A14/LENG8/MROH2A/SMAD7/CIART/KCNN2/TUBGCP3/WEE1/SERTAD2/DCLRE1C/CDK18/CYP26B1/TOX/TBX3/SULT1A1/MMS19/ECHDC2/PPCDC/BCL2L11/SRSF5/MAPT/FAM76A/ACOT12/XYLB/TMEM25/MICALL1/STAP2/SALL1/DCAF6/FKBP5/MOB3C/AKAP8L/CHD3/ADH7/KDM6B/MMP12/A…
	MycKO	RNAseq_Automatic_GEO_Signatures_Mouse_Up=Klf10 Triggers Obesity Insulin GSE139977 1	Adipose tissue	RNAseq_Automatic_GEO_Signatures_Mouse_Up	K5FvsW5F	Klf10 Triggers Obesity Insulin GSE139977 1	188	0.308329	1.40434	0.0087599	0.03277	0.0214119	5303	tags=35%, list=32%, signal=24%	CD6/TRAT1/CD5/THEMIS/LAT/IL5/BCL11B/VPS37B/TCF7/ARL4C/PRKCQ/SEMA4A/CBARP/SLC22A5/MICAL1/SLC17A9/CDCP1/KCNH3/LAD1/IRF6/CIRBP/SLC37A1/TESC/CPNE4/CACNA2D2/SCML4/GLB1/SFN/TMEM64/CAMK4/FZD6/SYNJ2/ECM1/XCL1/RAB3IP/RFX1/ST8SIA1/SATB1/B4GALNT1/P2RY10/ATP1B3/PRR7/RPL37/TMIE/MTCL1/PPM1J/ARHGAP15/CFAP74/IL17RB/IL2RA/GRAP2/ADAMTS6/WDR90/ZNRF3/GPSM3/KLF10/CTNND2/SPICE1/LTB/PVR/RPS27/CD226/PMEL/NLK/CD2/DGKA
	MycKO	RNAseq_Automatic_GEO_Signatures_Mouse_Up=Insulin-Induced Serine 22 Retinoid GSE147687 1	Adipose tissue	RNAseq_Automatic_GEO_Signatures_Mouse_Up	K5FvsW5F	Insulin-Induced Serine 22 Retinoid GSE147687 1	127	0.334067	1.44366	0.0112304	0.0396212	0.0258885	4643	tags=39%, list=28%, signal=29%	LCK/HSD3B2/TCEA2/ZMYND12/BTBD16/DOCK3/STKLD1/SLC7A2/SLC9B1/MMEL1/CCDC60/FAM169A/GABRB1/OCIAD2/SSMEM1/PTPN22/RNF32/GTDC1/LAIR1/RRAGD/ADORA3/NAALADL1/SLC25A48/SLC7A14/SETD4/CCDC17/OGFRL1/MYOM2/NINJ1/BIRC3/STX19/KCNIP4/DRC1/CPNE9/CD40/SPTBN4/DPY19L4/AGBL2/DENND1B/TBP/HOPX/TYMP/GLYAT/CCDC89/BLNK/DZANK1/CCL28/CGN/CSDC2/RALGPS2
	MycKO	SysMyo_Muscle_Gene_Sets=MGS348 Human adult insulin resistant TZD PPAR gamma ligand treated 3mo v healthy GSE13070 down	Adipose tissue	SysMyo_Muscle_Gene_Sets	K5FvsW5F	MGS348 Human adult insulin resistant TZD PPAR gamma ligand treated 3mo v healthy GSE13070 down	198	-0.300398	-1.59175	0.000274	0.00168101	0.00108995	3794	tags=30%, list=23%, signal=24%	COX20/EMC6/RASGRP2/MRPS15/CISD3/MIEF2/MYF5/NEDD1/ECSIT/NDUFA8/HINT2/NDUFV3/MRPL36/UPK3A/TRMT6/SNRNP25/SUCLG1/PDSS1/PHB2/CDK16/SRM/VEGFB/PRADC1/MGST2/SBSN/CHP1/FAM162A/CYC1/NDUFAF6/CHCHD4/BBC3/FAM174A/NOP16/HCCS/B4GALT2/SLC25A10/TMEM184C/ILVBL/IDH3B/MCUR1/MSL3/TMEM120A/GNG7/UROS/FOXO4/TOMM40L/ESRRA/PAQR4/MPC1/MTX2/OXSM/LYPLA1/SNN/R3HCC1/COQ3/DPH2/MTHFD1/MTIF2/SLC18B1/CDKN2C
	MycKO	SysMyo_Muscle_Gene_Sets=MGS4 Human vastus lateralis insulin sensitive after high fat diet v before high fat diet PMID 15983191 down	Adipose tissue	SysMyo_Muscle_Gene_Sets	K5FvsW5F	MGS4 Human vastus lateralis insulin sensitive after high fat diet v before high fat diet PMID 15983191 down	94	-0.321541	-1.51337	0.00379967	0.0157994	0.0102442	3932	tags=36%, list=23%, signal=28%	AGPAT5/GAS1/GABBR2/FAH/MEIS1/COMMD10/VTN/P2RY1/TUB/NDUFB6/TST/STX16/HNRNPK/MGST2/UBE2H/MICAL3/GALT/LURAP1L/ACY1/VCP/NDUFV1/ABHD10/DECR1/PDHB/HIGD1A/PAIP2B/NDN/KPNB1/NDUFB3/ACSL1/PCCB/ACADM/FH/NDUFS1
	MycKO	dbGaP=Diabetes Mellitus	Liver	dbGaP	K5LvsW5L	Diabetes Mellitus	60	0.494961	1.88849	0.000219	0.0169344	0.0149506	2020	tags=35%, list=13%, signal=30%	SLC9A9/ASAP1/OPCML/TTC39A/ATP8A1/MYO5B/TMED7-TICAM2/ADAM10/ROR1/IRF7/MANBA/PDE4D/XIRP1/DPF3/SETBP1/RPS6KA2/SPOCK1/CNTNAP2/SLC9B1/TTC12/SLC16A9
	MycKO	Disease_Perturbations_from_GEO_down=Type 2 diabetes mellitus C0011860 mouse GSE642 sample 320	Liver	Disease_Perturbations_from_GEO_down	K5LvsW5L	Type 2 diabetes mellitus C0011860 mouse GSE642 sample 320	242	-0.360356	-1.85184	1.27e-07	1.27e-06	6.8e-07	3723	tags=37%, list=25%, signal=28%	HSPA1A/HSPA1B/CCDC6/NDUFAB1/RER1/GM2A/MIOX/PCYT2/CSRP2/PPIB/SLC25A39/PPDPF/DXO/HPN/TMX2/GJB2/NDUFC1/EPN1/EIF4A3/ECHS1/NEURL4/TOP1/NDUFS1/LPL/RPL18/HSP90AA1/VKORC1/PRSS8/DYNC1H1/JTB/UBE2R2/KRTCAP2/FAM98A/WDR83OS/RNPEPL1/RNF10/UQCRC2/TST/PCBD1/PRDX1/UQCRH/GCDH/RPL37/HSPH1/LRP2/HGD/GGCT/TMEM150A/HIBADH/GLMP/BUD31/RPL3/RPS23/HSPA8/CDH16/ACTA1/PTOV1/RPS3/TMEM223/NHP2/SERPINF2/DYNLL1/GLRX3/RPL8/SLC9A8/…
	MycKO	Disease_Perturbations_from_GEO_down=Kidney disorder associated with type 2 diabetes mellitus C1720457 mouse GSE2557 sample 8	Liver	Disease_Perturbations_from_GEO_down	K5LvsW5L	Kidney disorder associated with type 2 diabetes mellitus C1720457 mouse GSE2557 sample 8	211	-0.36093	-1.83476	1.27e-06	9.03e-06	4.85e-06	2845	tags=29%, list=19%, signal=24%	PSPH/ANAPC13/RPL18/VKORC1/CHCHD10/KRTCAP2/RPL22L1/ALDH18A1/AIMP1/LCN2/WDR74/MTHFD2/KLF15/SLC39A7/PPIC/DDIT3/EIF2S2/OSBPL2/NGDN/CDK2AP2/RPL3/RPS23/IVNS1ABP/CHAC1/RPL35A/EDEM1/PABPC4/EIF3A/LONP1/RPL8/RABGGTB/MRPL24/EIF3E/PAM16/RPL19/CCT2/IMPDH2/IPO4/RPL34/RPL23/SRM/RPS5/RPL28/EEF1A1/RPS8/YBX3/RPS2/RPL14/PABPC1/RPL13/GSTO1/NCL/EEF1E1/RPL6/RPS7/RPL10A/EEF1B2/RPL7/C1QBP/RPL4/RPL12
	MycKO	Disease_Perturbations_from_GEO_down=Type 2 diabetes mellitus C0011860 rat GSE6428 sample 291	Liver	Disease_Perturbations_from_GEO_down	K5LvsW5L	Type 2 diabetes mellitus C0011860 rat GSE6428 sample 291	274	-0.328654	-1.71454	2.45e-06	1.66e-05	8.9e-06	3019	tags=27%, list=20%, signal=22%	PRKAR1B/TCP1/EIF3C/STIP1/SAR1A/TUBA1C/BMP3/HSP90AA1/PTPRN/MBD3/ATF5/WDR83OS/GC/ALDH18A1/EIF5A/PRPH/UBE2V1/SNX5/ISG20/VCP/MAOB/UBE2S/CCNB1/EIF3D/ICA1/RPL3/STC1/CCT3/SUCLG1/HSPA8/ISL1/PPP1R1A/RPS3/RPS9/STMN1/MAGOH/PABPC4/EIF3L/TESC/RPL8/SWI5/CCT4/EEF2/HNRNPH1/TFF3/DDC/FBL/CCT7/PTGES3/RPL18A/AP3M1/HSP90AB1/CCT2/RPS21/IPO5/KDELR2/YWHAZ/SRM/EEF1A1/CCT5/RPS25/NAA15/NCL/EEF1G/RPL29/EIF4A1/EEF1E1/RPL10A/…
	MycKO	Disease_Perturbations_from_GEO_down=Insulin Resistance DOID-9352 human GSE36297 sample 581	Liver	Disease_Perturbations_from_GEO_down	K5LvsW5L	Insulin Resistance DOID-9352 human GSE36297 sample 581	251	-0.289462	-1.49794	0.00064	0.00247457	0.00132879	3990	tags=37%, list=26%, signal=28%	TAF7/OLA1/ANGPT1/ZNF330/LLPH/TBC1D8/RGCC/ATP1B1/IRS1/BAG6/LRRC2/NDUFAB1/SLC25A3/CUTC/AMOTL2/TMEM70/RBFOX1/GOT1/GSTM3/SLC38A2/NDUFS8/GSTM1/NDUFC1/MYOT/FLNC/EIF3CL/ADAMTSL2/ACTN3/ADSL/HSP90AA1/PDHX/P4HA1/RPL27/CHCHD3/LMCD1/MDH1/AHSA1/SPAG7/MRPL15/PRDX3/IDH3B/HDGF/PFDN5/A2M/UBA52/NDUFV2/RYR3/RPS19/EIF3K/BTG2/GSTM2/CEBPB/MYL3/SUCLG1/AMPD1/CKMT2/PPP1R1A/SGCG/SMPX/MYH7/USP13/RBM38/BZW2/RPS9/HBA1/NDUFB4…
	MycKO	Disease_Perturbations_from_GEO_down=Type 1 diabetes mellitus C0011854 mouse GSE2254 sample 204	Liver	Disease_Perturbations_from_GEO_down	K5LvsW5L	Type 1 diabetes mellitus C0011854 mouse GSE2254 sample 204	130	-0.318951	-1.494	0.00246284	0.00800899	0.00430067	2335	tags=26%, list=15%, signal=22%	UQCRH/CELA2A/SMARCC1/CDC20/RPL37/ZG16/GRIN2C/RPS23/SCT/INPP4A/RPS3/RPL37A/CTRL/PDCD4/RPL8/CLPS/TFF3/DDC/RPS11/RPS13/PLK3/TPT1/RPL34/RPS5/MIDN/GSTO1/RXRB/RPS6/RPL23A/RPS4X/RPS7/RPL10A/RPL7/RPS24
	MycKO	Disease_Perturbations_from_GEO_down=diabetes mellitus type 2 DOID-9352 human GSE12643 sample 766	Liver	Disease_Perturbations_from_GEO_down	K5LvsW5L	diabetes mellitus type 2 DOID-9352 human GSE12643 sample 766	299	0.291059	1.405	0.00376254	0.0115211	0.00618658	4760	tags=37%, list=31%, signal=26%	ADD3/PCSK1/TMT1A/COL15A1/LTBP1/SFRP4/ALDH3A2/CLEC3B/PROCR/GNS/CSTA/FAM114A1/NDRG1/IL13RA2/PDZRN3/DDR2/PLSCR1/IFITM1/TGFBR3/GEM/PLXNC1/PRCP/PTGES/EPS8/ROR1/ANGPTL2/FGL2/ALDH3B1/GLUL/HSD11B1/TRIM2/C1S/TGFBI/CD9/TEK/LIPA/TMEM47/RPS6KA2/TNFAIP8/PLIN2/C1R/RRM1/ADM/BCAT1/PRSS3/PRPH2/SPOCK1/PLEKHO2/EML1/NBL1/SLC39A8/TTN/PMEL/PCK2/GAS1/TCF21/SP3/RNF144A/TNFAIP6/F2R/CHI3L1/THBS2/CDC25B/TNC/NPC1/NFYB/RBPJ/…
	MycKO	Disease_Perturbations_from_GEO_down=Type 1 diabetes mellitus C0011854 mouse GSE11 sample 173	Liver	Disease_Perturbations_from_GEO_down	K5LvsW5L	Type 1 diabetes mellitus C0011854 mouse GSE11 sample 173	226	0.298345	1.3888	0.00780465	0.0219735	0.0117993	3864	tags=34%, list=25%, signal=25%	FCGR2B/CSF2RB/LGMN/S100A6/GNS/SDC3/SASH3/TMEM121/PRCP/GNGT1/SMIM14/PTPRS/IRF5/TMEM86A/AXL/BPGM/IRF7/HNF1B/TNNI3/SNN/SIGLEC1/SAMD10/PTPRCAP/DTNBP1/NEU2/CD164/GIMAP1/DNASE1L3/ADCY6/SAMD9L/LAPTM4A/PDLIM2/SIX1/GPR3/CNTNAP2/CD74/CHMP2B/VASP/RGS2/ZMYND11/NFKB1/PRKAG1/RGL1/UBR1/PDE9A/SCIN/IGFBP7/PAFAH1B3/LGALS3BP/CD44/CHP1/RARG/MED15/STK25/PLAC8/ZFR2/TMEM165/RFX5/UNC93B1/THBS1/SLC25A20/SENP3/LMNB2/GSR/P…
	MycKO	Disease_Perturbations_from_GEO_down=Type 1 diabetes mellitus C0011854 mouse GSE1623 sample 53	Liver	Disease_Perturbations_from_GEO_down	K5LvsW5L	Type 1 diabetes mellitus C0011854 mouse GSE1623 sample 53	291	-0.246622	-1.29086	0.0174551	0.0434564	0.0233352	4744	tags=42%, list=31%, signal=29%	RPN2/RNASEH2B/PSMB3/PURA/PSMB6/EDF1/STRN3/COX7A2/PRMT1/RAD21/MRPS24/CDO1/CPE/NDUFA11/CNPY2/NDUFV3/TMEM208/CCNB2/POLR2E/TTC33/MRPL4/UQCRB/MGST3/ANAPC11/PARK7/COX6C/SLC35D1/ARGLU1/MRPS28/TAF10/GPX4/SPTSSA/SNRPD2/UQCC3/ALCAM/NDUFAB1/PRPSAP1/RER1/ECT2/UQCC2/SSBP1/MRPL28/SCG2/SSNA1/BANF1/SNRPE/RNASEH2A/CSRP2/DTD1/PPIB/JAGN1/POLDIP2/DEAF1/ZBTB20/CLK2/DDOST/TOP1/BSG/CLPP/LPL/TUBA1C/SMC4/VKORC1/AP4S1/ZRA…
	MycKO	Disease_Perturbations_from_GEO_up=Erectile dysfunction associated with type 2 diabetes mellitus C1997651 rat GSE2457 sample 186	Liver	Disease_Perturbations_from_GEO_up	K5LvsW5L	Erectile dysfunction associated with type 2 diabetes mellitus C1997651 rat GSE2457 sample 186	285	-0.374985	-1.97132	1.61e-09	2.28e-08	1.16e-08	1987	tags=27%, list=13%, signal=24%	CP/KLF15/RSRC2/PPP1R10/RPL37/TOB2/NONO/UBA52/RPS19/NDRG2/GSTM2/ERRFI1/RPL3/RPL24/TF/RPS23/EIF3H/CEBPB/MYL3/NEB/EGR1/IVNS1ABP/HSPA8/MYH1/RPS16/RPS3/SF1/RPS9/PDCD4/HBA1/BTF3/RPL8/EEF2/ATP1A2/HNRNPH1/ACTA2/EEF1D/DDX17/RPL19/TCAP/PTGES3/NACA/RPL18A/HSP90AB1/PCBP2/RPS13/TSC22D3/RPS21/IMPDH2/KDELR2/YWHAZ/RPL23/RPS5/RPL28/EEF1A1/RPS20/UCP3/RPS8/SCN7A/YBX3/RPS2/RPL32/RPL15/RPL26/RPS6/RPL35/EEF1G/RPL27A/R…
	MycKO	Disease_Perturbations_from_GEO_up=Type 1 diabetes mellitus C0011854 mouse GSE1659 sample 346	Liver	Disease_Perturbations_from_GEO_up	K5LvsW5L	Type 1 diabetes mellitus C0011854 mouse GSE1659 sample 346	279	-0.355629	-1.86653	9.63e-08	9.22e-07	4.66e-07	2958	tags=29%, list=20%, signal=24%	EIF3C/ALDH1A1/NDUFB7/ACTN3/LPL/SAR1A/NPEPL1/RPL18/ANXA6/MAP2K3/GDPD3/FKBP5/ATF4/AIMP1/RNF10/HCFC1R1/PSMB2/GCDH/ADRM1/RPL37/GFER/CAPNS1/PSMD7/RPS19/EIF3K/BTG2/ERRFI1/RPL3/PCID2/RPS23/BCKDHB/RPS3/TUBA1A/PLP2/DYNLL1/PABPC4/GLRX3/DYM/BTF3/RPL8/SCX/CCT4/B4GALT1/EEF2/NAPA/AUP1/SMYD2/RPL19/RPS11/PNRC2/ANAPC5/HSP90AB1/PCBP2/ANP32B/PLK3/RPL34/RPS5/EIF4B/LRRC58/RPL28/EEF1A1/YBX3/RPS2/CDV3/RPLP1/PABPC1/RPL1…
	MycKO	Disease_Perturbations_from_GEO_up=Type 2 diabetes mellitus C0011860 mouse GSE2899 sample 45	Liver	Disease_Perturbations_from_GEO_up	K5LvsW5L	Type 2 diabetes mellitus C0011860 mouse GSE2899 sample 45	252	-0.311654	-1.61735	2.91e-05	0.000162	8.18e-05	3361	tags=33%, list=22%, signal=26%	CSRP2/CMBL/PPIB/LSR/G6PC3/ADK/PPDPF/HPN/MRPL3/TMCO1/GSTM1/DMGDH/LCAT/SERPIND1/PIPOX/SDHB/BSG/PON1/RDH5/TUBA1C/VKORC1/JTB/SULT1B1/AADAT/PTPRR/PNRC1/JUP/CYP17A1/F10/LCN2/PRDX1/ITIH2/CP/SLC25A15/IGF1/AGT/SERPINA10/SRCAP/UBTF/RGS11/ASGR2/NDRG2/CAMK2A/COX16/PIGT/PLG/RPS23/BCKDHB/PVALB/INPP4A/CRP/RPS3/SERPINF2/DYNLL1/FGGY/ELF3/CTRL/AHSG/DAP/VTN/SLC9A8/CLPS/NDUFB5/ITIH1/TMEM183A/IGSF10/HRG/ST3GAL3/RPS13…
	MycKO	Disease_Perturbations_from_GEO_up=type 2 diabetes mellitus DOID-9352 human GSE13760 sample 882	Liver	Disease_Perturbations_from_GEO_up	K5LvsW5L	type 2 diabetes mellitus DOID-9352 human GSE13760 sample 882	174	-0.343493	-1.71547	8.2e-05	0.000389	0.000196	2229	tags=28%, list=15%, signal=24%	RPL38/TUBB/ID1/COL1A1/UBA52/IGFBP4/RPS19/RFTN1/BTG2/RPL3/RPL24/RPS23/CEBPB/CTSF/RPS16/RPS9/ID3/RPL37A/HBA1/RPL8/EEF2/FBLN2/ATP1A2/ACTA2/AKAP12/RPS15/RPL19/RPS11/CISH/RPL39/RPS13/RPS21/TPT1/RPL28/EEF1A1/FBXW12/SERPINF1/VCAN/PABPC1/RPL13/EEF1G/RPS4X/CCL8/RPL6/RPL10A/EEF1B2/RPL36A/MYC
	MycKO	Disease_Perturbations_from_GEO_up=Type 1 diabetes mellitus C0011854 mouse GSE1623 sample 53	Liver	Disease_Perturbations_from_GEO_up	K5LvsW5L	Type 1 diabetes mellitus C0011854 mouse GSE1623 sample 53	153	0.380534	1.68711	0.000227	0.000973	0.000492	3682	tags=37%, list=24%, signal=28%	GZMB/PSMB9/TAP1/CSF2RB/GBP2/APOBEC1/LGMN/RAB11FIP5/GORASP2/SCARB2/IFITM3/RETNLB/SPI1/SRGN/CTSS/FGL2/UGT1A10/GLUL/MNDA/STIM1/PLIN2/NUPR1/B2M/SLC11A1/CD74/ACOT1/IL18BP/RGS2/CLIC1/PSAP/TXNIP/PDK4/CD53/TYROBP/XDH/ATP1B3/C1QC/C1QA/KLF6/LGALS3BP/LAPTM5/PLAC8/TRIB3/LGALS3/C1QB/PLBD1/VCAM1/THBS1/TGIF1/SGIP1/CYTIP/TIPARP/LIFR/CFP/TNFRSF1B/CXCL9
	MycKO	Disease_Perturbations_from_GEO_up=type 1 diabetes mellitus 9744 rat GSE4990 sample 474	Liver	Disease_Perturbations_from_GEO_up	K5LvsW5L	type 1 diabetes mellitus 9744 rat GSE4990 sample 474	169	-0.305205	-1.51769	0.00192327	0.00625434	0.00316229	1232	tags=20%, list=8%, signal=18%	CTRB1/RPS16/RPS3/PLP2/STMN1/HBA1/ACOT7/CLPS/NDUFB5/RPL31/NDUFA10/EIF3F/RPS11/RPS14/RPL18A/RPS21/ANP32B/ZAP70/RPL34/RPL23/RPL28/RPS8/RPL32/RPS3A/RPS27/RPL35/RPL27A/RPL29/RPS4X/RPL10A/EEF1B2/RPSA/RPL12
	MycKO	Disease_Perturbations_from_GEO_up=Type 2 diabetes mellitus C0011860 mouse GSE2899 sample 203	Liver	Disease_Perturbations_from_GEO_up	K5LvsW5L	Type 2 diabetes mellitus C0011860 mouse GSE2899 sample 203	238	-0.276988	-1.42721	0.00267963	0.00820513	0.00414863	2973	tags=27%, list=20%, signal=22%	ANGPTL4/TOP1/HBEGF/SAR1A/NPEPL1/TUBA1C/RPL18/YWHAG/PNRC1/RELA/ID2/RPL22L1/RFX1/RNF10/HSPE1/PCBD1/HCFC1R1/NSA2/SMARCC1/ID1/RPL37/ATP2A1/UBTF/PSMD7/SNCG/MRPL33/BTG2/ARFGAP2/RPL3/RPS23/CEBPB/MYL3/HSPA8/CCL11/MYH7/ACTA1/RPS3/TUBA1A/PLP2/RPL37A/DYNLL1/CLPS/CCT4/EEF2/CEBPA/RPL19/TCAP/RPS11/AOC3/TPT1/LRRC58/RPL28/EEF1A1/YBX3/CDV3/RPLP1/PABPC1/RPL13/RPL27A/NNT/RPL6/RPS7/RPL10A/RPL7/RPS26
	MycKO	Disease_Perturbations_from_GEO_up=Insulin Resistance DOID-9352 human GSE36297 sample 581	Liver	Disease_Perturbations_from_GEO_up	K5LvsW5L	Insulin Resistance DOID-9352 human GSE36297 sample 581	252	-0.264554	-1.37292	0.00460666	0.0130574	0.00660201	1707	tags=17%, list=11%, signal=16%	TNNT3/PPP1R13B/FXR1/RPS23/NEB/MGP/HSPA8/MYBPC2/MYH1/MYL1/ACTA1/POLR1D/RPS16/CKM/CTDNEP1/DYNLL1/RPL30/NDUFB5/DDX17/MB/RPL39/NFE2L1/RPS13/RPS21/RASSF9/RPL34/EEF1A1/RPS20/MFAP5/MYOZ2/SERPINF1/YBX3/RPLP1/RPS27/RPS25/MAFB/ENO3/RPS6/FBXO40/DPH5/RPS24/RPSA/RPS26/PLN
	MycKO	Disease_Perturbations_from_GEO_up=Type 2 diabetes mellitus C0011860 human GSE12643 sample 274	Liver	Disease_Perturbations_from_GEO_up	K5LvsW5L	Type 2 diabetes mellitus C0011860 human GSE12643 sample 274	299	0.28659	1.38005	0.00695067	0.01912	0.00966737	4760	tags=37%, list=31%, signal=26%	ADD3/PCSK1/TMT1A/COL15A1/LTBP1/SFRP4/ALDH3A2/CLEC3B/PROCR/GNS/CSTA/FAM114A1/NDRG1/IL13RA2/PDZRN3/DDR2/PLSCR1/TGFBR3/GEM/PLXNC1/PRCP/PTGES/EPS8/ROR1/ANGPTL2/FGL2/ALDH3B1/GLUL/HSD11B1/TRIM2/C1S/TGFBI/CD9/TEK/LIPA/TMEM47/RPS6KA2/TNFAIP8/PLIN2/C1R/RRM1/ADM/BCAT1/PRSS3/PRPH2/SPOCK1/PLEKHO2/EML1/NBL1/SLC39A8/TTN/PMEL/PCK2/GAS1/TCF21/SP3/RNF144A/TNFAIP6/F2R/CHI3L1/THBS2/CDC25B/TNC/NPC1/NFYB/RBPJ/SDC1/TN…
	MycKO	Disease_Perturbations_from_GEO_up=Type 1 diabetes mellitus C0011854 mouse GSE4616 sample 363	Liver	Disease_Perturbations_from_GEO_up	K5LvsW5L	Type 1 diabetes mellitus C0011854 mouse GSE4616 sample 363	195	-0.267091	-1.35146	0.0176564	0.0408091	0.0206337	2828	tags=24%, list=19%, signal=19%	LPL/SAR1A/TUBA1C/PTPRN/AP4S1/UGDH/FKBP5/RELA/ATF4/UQCRH/CP/PARM1/RPL37/RPS19/NDRG2/SELENBP1/RPL3/RPS23/MGP/NPPA/MYH7/HMOX1/RPS3/TUBA1A/PLP2/RPL37A/RPL8/SCX/TNNT2/EEF2/FBLN2/RPS5/LRRC58/ATP6V1E1/YBX3/RPLP1/RPL13/RPS6/GSTK1/RPL27A/NNT/RPL23A/RPL10A/RPL7/RPS24/RPS26
	MycKO	Drug_Perturbations_from_GEO_2014=rosiglitazone mus musculus gpl1261 diabetes gds4036 chdir down	Liver	Drug_Perturbations_from_GEO_2014	K5LvsW5L	rosiglitazone mus musculus gpl1261 diabetes gds4036 chdir down	115	-0.412059	-1.88241	1.33e-05	8.84e-05	5.3e-05	3173	tags=38%, list=21%, signal=30%	RPS27L/NDUFC1/ACOT13/APOC1/SFRP5/TNNI2/TNNC2/RPL22L1/MDH1/HSPE1/RBMS3/PRDX1/SERPINH1/RPL38/CP/EIF2S2/COL1A1/IGF1/ATP2A1/TNNT3/SEPHS2/CCT3/MYL3/MRPL42/MGP/MYL1/PVALB/CCL11/ACTA1/ID3/DYNLL1/SERBP1/RPL31/EIF3I/IMMP1L/EIF3F/NACA/KDELR2/PCOLCE/MYL2/EIF4A1/CCL8/RBP1/C1QBP
	MycKO	Drug_Perturbations_from_GEO_down=Insulin Regular DB00030 mouse GSE39752 sample 3290	Liver	Drug_Perturbations_from_GEO_down	K5LvsW5L	Insulin Regular DB00030 mouse GSE39752 sample 3290	171	0.322415	1.46314	0.0101013	0.0272282	0.0145369	4548	tags=35%, list=30%, signal=25%	PPBP/ERMP1/SNRK/PEX11A/HSD3B2/ARRDC3/GPD2/GPAM/ELOVL6/MGLL/OLIG1/PKLR/PGRMC2/NRP2/MFHAS1/RGS16/NXPE2/PLIN2/ZFAND4/THEMIS/WEE1/ACLY/KLK1/S100A14/OBP2A/GADD45A/BCL6/TLR5/PNPLA3/SLC44A1/CIDEC/PAQR9/ARSA/PROCA1/RARRES1/OLFML1/SERPINA12/HSD17B12/FASN/LRRC39/FMN1/FABP1/SSH2/PERP/PGM3/CHRNA2/ACACA/ACSL1/SCP2/PPARA/ME1/ELOVL5/GCK/SORT1/RNF186/PPARG/SH3BGRL2/F11/MID1IP1/DIO1
	MycKO	DrugMatrix=Insulin-0.56 mg/kg in Saline-Rat-Liver-1d-dn	Liver	DrugMatrix	K5LvsW5L	Insulin-0.56 mg/kg in Saline-Rat-Liver-1d-dn	202	-0.389162	-1.94474	6.99e-08	3.02e-06	1.4e-06	4563	tags=50%, list=30%, signal=36%	ETHE1/TCEA3/MRPS24/CDO1/LIPC/PRDX4/CLTA/GABARAP/NPC2/PTS/TAT/PRDX2/GCHFR/FGB/MRPL16/PGAM1/APOA1/STARD10/MRPL11/HERPUD1/ETFB/AS3MT/SLC25A3/NDUFS2/MCEE/NDUFS7/ALDH6A1/STAP2/SLC38A2/TMEM50A/HPN/GSTM1/ECHS1/SERPIND1/APOC1/SDHB/FTCD/IMMT/HAAO/NDUFB7/CPB2/VKORC1/AADAT/ALB/GLDC/NIPSNAP1/RARRES2/PPIF/CYP7A1/EIF2S1/COPZ1/GC/TST/PRDX1/UQCRH/OTC/MRPL15/CLDN3/PECR/KLF15/DHRS3/EIF2S2/DEGS1/MAOB/MST1/GNMT/SLC2…
	MycKO	DrugMatrix=Insulin-0.56 mg/kg in Saline-Rat-Liver-5d-dn	Liver	DrugMatrix	K5LvsW5L	Insulin-0.56 mg/kg in Saline-Rat-Liver-5d-dn	181	-0.321551	-1.59259	0.000322	0.00161813	0.000753	4139	tags=41%, list=27%, signal=30%	LIPC/ENPP3/KMO/CLTA/PARP16/GABARAP/PTS/FGB/MRPL43/MRPL16/PGAM1/PARK7/APOA1/PPP1R3C/STARD10/APOA2/ETFB/AS3MT/NINJ1/NDUFS2/NDUFS7/ALDH6A1/SLC38A4/ADHFE1/POLD4/MRPS35/APOC1/FTCD/IMMT/NDUFB7/AADAT/ID2/PMVK/GC/UQCRH/SNX5/PECR/MST1/GNMT/UPB1/AGT/RPS19/BTG2/SEPHS2/SDS/CTSF/SUCLG1/ADORA3/MDH2/LRPPRC/RPL35A/PAICS/VTN/IER2/FETUB/ACTA2/JUNB/DDC/RPS11/HRG/CXXC5/ACY1/CAND1/TPT1/RPS5/PXMP2/CBS/RPS8/RPL32/RPS3A…
	MycKO	DrugMatrix=Insulin-0.56 mg/kg in Saline-Rat-Liver-3d-dn	Liver	DrugMatrix	K5LvsW5L	Insulin-0.56 mg/kg in Saline-Rat-Liver-3d-dn	154	-0.300247	-1.45779	0.00520471	0.0141744	0.00659255	3818	tags=36%, list=25%, signal=27%	ATP1B1/HERPUD1/APOA2/ETFB/SMAD5/AS3MT/NDUFS2/STAT3/ALDH6A1/BANF1/SLC38A4/ADHFE1/POLD4/MRPS35/ACSS2/APOC1/SDHB/IMMT/PON1/NDUFB7/ADSL/AADAT/ALB/NIPSNAP1/RARRES2/GC/UQCRC2/UQCRH/MRPL15/FADS2/PECR/PEMT/CTH/SERPINA10/A2M/ACSL4/SDS/SUCLG1/HSPA8/ADORA3/AKR1D1/UBE2B/SARS1/MRPS25/NDUFB5/GDI2/FMO3/CHKA/DDC/RPS15/RPS11/PFKFB1/MRPL32/PXMP2/RPS8/RPL6
	MycKO	Elsevier_Pathway_Collection=Natural Killer Cell in Diabetes Mellitus Type 1	Liver	Elsevier_Pathway_Collection	K5LvsW5L	Natural Killer Cell in Diabetes Mellitus Type 1	46	0.590799	2.13314	6e-06	0.001148	0.000964	3672	tags=57%, list=24%, signal=43%	GZMB/LAT/MAP2K1/PDCD1LG2/GZMA/IFNG/PRF1/STAT5A/PDCD1/GRB2/SYK/KLRK1/PLCG1/PAK1/FCGR3A/KLRG1/FASLG/VAV1/PTPN6/MAPK1/NCR1/INPP5D/NFATC2/LCP2/HCST/JAK3
	MycKO	Elsevier_Pathway_Collection=CD8+ T-Cell Response to Self-Determinants in Diabetes	Liver	Elsevier_Pathway_Collection	K5LvsW5L	CD8+ T-Cell Response to Self-Determinants in Diabetes	23	0.688234	2.13798	3.04e-05	0.00282557	0.00237252	1485	tags=48%, list=10%, signal=43%	CD8A/CD3G/LAT/MAP2K1/LCK/CD3E/IFNG/PRF1/GRB2/CD3D/PLCG1
	MycKO	Elsevier_Pathway_Collection=Treg-Cell Activation in Diabetes Mellitus	Liver	Elsevier_Pathway_Collection	K5LvsW5L	Treg-Cell Activation in Diabetes Mellitus	54	0.504267	1.89066	0.000255	0.011231	0.00943021	1485	tags=26%, list=10%, signal=23%	CD3G/CTLA4/IL10/LAT/MAP2K1/CCR4/SRC/LCK/CD3E/TGFBR2/STAT5A/GRB2/CD3D/PLCG1
	MycKO	Elsevier_Pathway_Collection=Natural Killer T-Cell Roles in Diabetes Mellitus Type 1	Liver	Elsevier_Pathway_Collection	K5LvsW5L	Natural Killer T-Cell Roles in Diabetes Mellitus Type 1	57	0.48307	1.83793	0.000334	0.0121197	0.0101764	1485	tags=26%, list=10%, signal=24%	CD3G/CTLA4/IL10/LAT/MAP2K1/CD28/LCK/CD3E/IFNG/STAT5A/CD80/PDCD1/GRB2/CD3D/PLCG1
	MycKO	Elsevier_Pathway_Collection=non-Suppressive Treg-Cell in Diabetes Mellitus Type 1	Liver	Elsevier_Pathway_Collection	K5LvsW5L	non-Suppressive Treg-Cell in Diabetes Mellitus Type 1	46	0.493704	1.78257	0.00137446	0.0266955	0.0224152	1485	tags=26%, list=10%, signal=24%	CD3G/CTLA4/LAT/MAP2K1/LCK/CD3E/IFNG/TGFBR2/STAT5A/GRB2/CD3D/PLCG1
	MycKO	Elsevier_Pathway_Collection=Treg-Cell Function in Diabetes Mellitus Type 1	Liver	Elsevier_Pathway_Collection	K5LvsW5L	Treg-Cell Function in Diabetes Mellitus Type 1	59	0.448239	1.72239	0.00178943	0.0300195	0.0252063	1485	tags=24%, list=10%, signal=21%	CD3G/CTLA4/IL10/LAT/MAP2K1/CD28/LCK/CD3E/TGFBR2/STAT5A/CD80/GRB2/CD3D/PLCG1
	MycKO	Elsevier_Pathway_Collection=Peripheral Tolerance to Autoantigens Recession in Diabetes Mellitus Type 1	Liver	Elsevier_Pathway_Collection	K5LvsW5L	Peripheral Tolerance to Autoantigens Recession in Diabetes Mellitus Type 1	37	0.508357	1.75444	0.0022358	0.034493	0.0289625	1485	tags=27%, list=10%, signal=24%	CD3G/LAT/MAP2K1/LCK/CD3E/STAT5A/GRB2/HLA-DQB1/CD3D/PLCG1
	MycKO	Enrichr_Users_Contributed_Lists_2020=Control vs Diabetes UP genes table october nofdr.gene list hsapiens	Liver	Enrichr_Users_Contributed_Lists_2020	K5LvsW5L	Control vs Diabetes UP genes table october nofdr.gene list hsapiens	215	0.378646	1.73148	1.21e-05	0.000258	0.000191	3247	tags=35%, list=21%, signal=28%	ADGRL4/ZNF618/DLK2/CD209/CLEC4M/SLC37A2/MERTK/PROCR/ZNF248/DNAAF4/ZNF449/ADAM23/PRRG4/NDNF/ARHGEF40/RIMS3/CD33/SIGLEC6/CCDC170/NPL/CADM1/DSEL/GPR62/SIGLEC1/SLC41A2/SPATS2/CAND2/TRIM2/TLN2/POMGNT2/COL5A1/HIC1/ACOT4/C1R/TINAGL1/WEE1/CLEC4F/SLC16A1/ADM/CHIA/ATP8B3/GPR27/PRSS1/PRSS2/PRSS3/ALX4/MAP3K19/VWA5B2/IL22RA2/PRSS57/CHRM4/RAB39B/PLEKHA5/MYPN/SYN3/ACOT2/ACOT1/PDK4/UBE2E2/CASKIN1/PARD6B/WTIP/CCD…
	MycKO	Ligand_Perturbations_from_GEO_down=insulin-like growth factor-I (IGF-I) human MCF-7 cells GDS3484 ligand:14	Liver	Ligand_Perturbations_from_GEO_down	K5LvsW5L	insulin-like growth factor-I (IGF-I) human MCF-7 cells GDS3484 ligand:14	252	-0.359185	-1.84544	2.05e-07	2.43e-06	1.26e-06	2393	tags=27%, list=16%, signal=23%	RLIM/CBX3/TST/NSA2/TOM1L1/RPL38/APEX1/PMPCB/RPL37/RPL22/PFDN5/MRPS27/SELENBP1/PSMG2/RPL3/RPL24/FXR1/EIF3H/CLNS1A/HSPA8/POLR1D/RPS3/KRT19/RPS9/PABPC4/EIF3L/HEATR6/NDUFB4/BTF3/NDUFB5/GDI2/EIF3E/SERBP1/RPS15/IMP3/EIF3F/TSPYL1/RPS11/PNRC2/LETMD1/HSP90AB1/IGBP1/RPS21/CAND1/IMPDH2/RPL23/EIF4B/RPL28/DCTPP1/EEF1A1/TOB1/RPS8/RPL14/RPL15/RPS3A/RPS27/RPS25/RPL13/ADIPOR2/GSTK1/RPL29/RPL23A/RPL6/GNL3/RPL10A/R…
	MycKO	Ligand_Perturbations_from_GEO_down=Interleukin 1&Icirc;&sup2; rat insulinoma cell line (Pdx1 overexpression) GDS4332 ligand:194	Liver	Ligand_Perturbations_from_GEO_down	K5LvsW5L	Interleukin 1&Icirc;&sup2; rat insulinoma cell line (Pdx1 overexpression) GDS4332 ligand:194	217	-0.342168	-1.73176	9.68e-06	7.22e-05	3.73e-05	2979	tags=29%, list=20%, signal=24%	TCP1/MATR3/GLUD1/RTN3/HSP90AA1/OCIAD1/CHCHD10/SKP1/MDH1/PCGF1/COPZ1/PCBD1/PRDX1/RAB3A/ID1/USP14/UBE2S/RPL37/PCDH17/NONO/UCHL1/SUOX/RPS23/HSPA8/ADORA2B/PPP1R1A/TMEM178B/KIF20B/RPS16/RPS9/DYNLL1/NDUFB4/RPL8/SWI5/ASNS/FOXA2/ATP6V1B2/TRIM27/RPS15/RPS11/PTGES3/NACA/RPS14/HSP90AB1/RPS21/CAND1/RPS20/TOB1/BEX4/PRPS1/RPS2/RPL32/RPL15/RPL26/RPS6/RPL29/RPS4X/EIF4A1/RPL6/RPL10A/EEF1B2/RPSA/RPS26
	MycKO	Ligand_Perturbations_from_GEO_down=Interleukin 1&Icirc;&sup2; rat insulinoma cell line (Pdx1 overexpression) GDS4332 ligand:202	Liver	Ligand_Perturbations_from_GEO_down	K5LvsW5L	Interleukin 1&Icirc;&sup2; rat insulinoma cell line (Pdx1 overexpression) GDS4332 ligand:202	210	-0.282258	-1.4233	0.00475633	0.0136612	0.00705238	2909	tags=27%, list=19%, signal=22%	BSG/GLUD1/RTN3/RPL18/HSP90AA1/VKORC1/CHCHD10/P4HA1/SKP1/QDPR/COPZ1/PMVK/PCBD1/PRDX1/PRPH/UQCRH/RAB3A/ID1/FKBP4/ALDOA/HNRNPU/TMEM130/SUOX/STC1/CTSF/EGR1/PPP1R1A/RPS3/DYNLL1/EIF3L/RPL8/ASNS/FOXA2/ATP6V1B2/RPS15/RPL19/RPS11/NACA/RPS14/RPL18A/PCBP2/YWHAZ/BEX4/RPS2/MAP1B/RPL32/RPL15/RPL26/RPS27/GSTO1/RPL35/RPL27A/RPL29/RPL6/RPL10A/RPL12
	MycKO	Ligand_Perturbations_from_GEO_down=insulin-like growth factor-I (IGF-I) human MCF-7 cells GDS3484 ligand:13	Liver	Ligand_Perturbations_from_GEO_down	K5LvsW5L	insulin-like growth factor-I (IGF-I) human MCF-7 cells GDS3484 ligand:13	272	-0.260529	-1.34858	0.00563854	0.0159963	0.00825782	1710	tags=17%, list=11%, signal=15%	SELENBP1/PPM1D/PSMG2/RPL3/FXR1/EIF3H/NUSAP1/KYNU/DKK1/ZHX2/POLR1D/RPS9/COMMD3/PDCD4/PABPC4/EIF3L/HEATR6/NDUFB5/EEF2/GDI2/PIGV/EIF3E/PRR15L/EIF3F/TSPYL1/PNRC2/LETMD1/IGBP1/TPX2/IMPDH2/EIF4B/TOB1/ARID5B/RPL15/CDV3/MCCC1/RPLP1/PABPC3/PABPC1/ADIPOR2/RPS6/AMZ2/RMND1/RPL4/RPL12/MYC
	MycKO	Ligand_Perturbations_from_GEO_down=insulin-like growth factor I (IGF-1) human MCF-7 cells GSE26834 ligand:138	Liver	Ligand_Perturbations_from_GEO_down	K5LvsW5L	insulin-like growth factor I (IGF-1) human MCF-7 cells GSE26834 ligand:138	215	0.296181	1.37735	0.0109946	0.0278601	0.0143823	4323	tags=36%, list=28%, signal=26%	SGMS1/EFEMP1/CYP4B1/CITED2/OPN3/PLK2/ATP8A1/GNS/PEX11A/FAM114A1/NDRG1/PDE8B/IFITM1/HERC6/PLSCR4/PRCP/SMPDL3A/PBX1/IRS2/CYBRD1/TARBP1/ADAM2/HBP1/MANBA/LMO2/GLUL/TGFBI/EHHADH/TENM3/RIN2/RLN2/SYCP2/GPR137B/F8/OPTN/FRAT1/ABHD2/NMI/LAMB1/PEX1/CALCOCO1/ICE2/RBL2/WDR19/CRBN/RASGRP1/KCTD12/RCBTB1/PTGER4/SRD5A3/TMEM59/BIK/SATB1/EOGT/GNA14/MAP3K8/LDLRAD4/RTN2/RSBN1/XYLT1/TSPAN12/GUSB/THNSL1/GALC/TNS3/STON1…
	MycKO	Ligand_Perturbations_from_GEO_up=insulin-like growth factor-I (IGF-I) human MCF-7 cells GDS3484 ligand:13	Liver	Ligand_Perturbations_from_GEO_up	K5LvsW5L	insulin-like growth factor-I (IGF-I) human MCF-7 cells GDS3484 ligand:13	229	-0.360964	-1.84951	7.83e-07	4.65e-06	2.27e-06	3764	tags=40%, list=25%, signal=30%	TOMM40/HSPA1A/HSPA1B/NDUFAB1/SFN/PSMC5/IFRD2/FDPS/POMP/KRT18/NXT1/DHCR24/ARPC5L/PSMA7/KRT8/MRPL3/EMG1/BOLA2/STIP1/TUBA1C/HSP90AA1/JTB/POP7/PPIF/EIF2S1/FAU/AHSA1/ATF4/COA4/HSPE1/LAD1/TUBB/NDUFAF4/FKBP4/MCM7/TMEM147/UBE2S/ADRM1/TCERG1/PSMG1/HSPH1/ALDOA/CCT6A/TIMM8B/SNRPF/DNAJA3/MARCKSL1/CCT3/CEBPB/MGP/EGR1/HSPA8/KRT19/TUBA1A/BZW2/NHP2/DYNLL1/EIF3B/CACYBP/IER2/ASNS/GINS2/AMD1/TRAP1/SRRT/AIMP2/NOL11/…
	MycKO	Ligand_Perturbations_from_GEO_up=Insulin mouse Kidney GDS4839 ligand:164	Liver	Ligand_Perturbations_from_GEO_up	K5LvsW5L	Insulin mouse Kidney GDS4839 ligand:164	167	-0.354052	-1.76045	4.43e-05	0.00017	8.3e-05	2637	tags=32%, list=17%, signal=27%	KRTCAP2/RARRES2/FPR1/FKBP5/GC/TST/LCN2/GYPA/MTHFD2/IL1A/ISG20/PIGA/CHCHD1/RPL37/SUSD3/RPS19/SNCA/SEPHS2/RPL24/DPYS/RPS23/CLCA1/ASB11/RPS3/RPS9/TIMP1/RPL8/ASNS/EIF3E/RPS14/CD79A/RPS5/SLC7A13/RPS20/XPNPEP2/RPS8/RPL26/RPLP1/RPL13/RPL27A/NAT8/RPL23A/RPS4X/CCL8/RPS7/RPL10A/EEF1B2/RPL7/RPS24/RPSA/RPL36A/RPS26/MYC
	MycKO	Ligand_Perturbations_from_GEO_up=insulin-like growth factor I (IGF-I) human MCF-7 cells GSE26834 ligand:136	Liver	Ligand_Perturbations_from_GEO_up	K5LvsW5L	insulin-like growth factor I (IGF-I) human MCF-7 cells GSE26834 ligand:136	231	-0.27825	-1.42592	0.00286105	0.00732093	0.00357262	2289	tags=36%, list=15%, signal=31%	EGR3/AEN/LPIN1/ACAT2/TOMM40/HSPA1A/JAG2/SFN/ZYX/IFRD2/RRP7A/HEATR3/CDC6/NXT1/SLC25A32/PCYT2/ARPC5L/MSX1/LIF/SLC29A1/FADS3/PUS1/SLC39A14/BOLA2/PSPH/CHORDC1/RARRES2/PPIF/FKBP5/LAD1/IRF3/CDC25A/ENDOG/NDUFAF4/TCERG1/PMM2/HSPH1/FSCN1/RRP15/DND1/CCND3/MYBBP1A/EGR1/CCNE2/PUS7/CHAC1/GNAZ/MRTO4/UCK2/SLC29A2/KDELR3/ASNS/DESI1/FJX1/BYSL/GINS2/AMD1/JMJD6/HGH1/ETNK2/TSEN2/RPP25/CEBPG/WDR43/TELO2/GLB1L2/EBP/IP…
	MycKO	Ligand_Perturbations_from_GEO_up=Interleukin 1&Icirc;&sup2; rat insulinoma cell line GDS4332 ligand:186	Liver	Ligand_Perturbations_from_GEO_up	K5LvsW5L	Interleukin 1&Icirc;&sup2; rat insulinoma cell line GDS4332 ligand:186	261	-0.261379	-1.34374	0.00499763	0.011858	0.00578673	3918	tags=33%, list=26%, signal=25%	PSMC2/TMEM252/PSMB1/METAP2/ATP1B1/MMGT1/ALCAM/SLC25A3/EIF3G/KPNA4/ZC3H12A/PSMC5/FDPS/POMP/STAT3/TXNRD1/STAP2/DHCR24/LRRC42/PSMA7/ZNHIT6/KDELR1/TMX2/PSMC3/PPP1CC/TCP1/CHORDC1/TUBA1C/RPL18/KRT7/EHD1/MAP2K3/UGDH/NFKB2/TRAF4/UQCRC1/RIPK2/FAU/MED21/PSMB2/ISG20/USP14/DDIT3/UBE2S/NDUFV2/ACSL4/EIF3D/CKMT1B/SSRP1/SOD2/SUCLG1/CLNS1A/RPS16/EIF3B/ELF3/CMSS1/GLRX3/CACYBP/CCT4/EIF3E/SERBP1/SRRM2/EIF3I/RPS15/EI…
	MycKO	Ligand_Perturbations_from_GEO_up=Interleukin 1&Icirc;&sup2; rat insulinoma cell line (Pdx1 overexpression) GDS4332 ligand:206	Liver	Ligand_Perturbations_from_GEO_up	K5LvsW5L	Interleukin 1&Icirc;&sup2; rat insulinoma cell line (Pdx1 overexpression) GDS4332 ligand:206	244	-0.259907	-1.33134	0.0106305	0.0239186	0.0116723	1987	tags=23%, list=13%, signal=21%	MCCC2/CHCHD10/NFKB2/FAM98A/MDH1/FAU/GC/TIMM10/HSPE1/UQCRH/TMEM147/RPL37/CAPNS1/PFDN5/UBA52/ALDOA/MRPL33/RPS19/ACSL4/CKMT1B/SOD2/FAM151A/ZCCHC18/GLRX3/NDUFB4/TMC4/RPL31/DDC/RPS15/RPL19/NPDC1/NACA/RPL18A/DCAF12/RPS21/GLB1L2/RPL23/RPS5/CABLES2/RPS20/PRPS1/CCT5/RPL32/EIF1AX/RPL26/RPLP1/PABPC1/RPS27/RPS25/DZIP1L/RPL35/RPL29/RTBDN/RPS7/RPL36A/RPL4/RPL12
	MycKO	Ligand_Perturbations_from_GEO_up=Interleukin 1&Icirc;&sup2; rat insulinoma cell line GDS4332 ligand:191	Liver	Ligand_Perturbations_from_GEO_up	K5LvsW5L	Interleukin 1&Icirc;&sup2; rat insulinoma cell line GDS4332 ligand:191	253	-0.265888	-1.36299	0.0119621	0.0264585	0.0129118	2703	tags=23%, list=18%, signal=19%	KRT7/PLXNB2/NFKB2/ATF5/RPL22L1/GC/ATF4/ALDH18A1/PGPEP1/PRDX1/PRPH/ID1/DDIT3/TMEM147/RPL37/NUDT11/PFDN5/NDUFV2/RPS19/ACSL4/CKMT1B/SOD2/CTSF/HSPA8/ZCCHC18/RPS16/ID3/GLRX3/CACYBP/ASNS/NDUFB5/DDC/EIF3I/RPS15/EIF3F/NPDC1/RPS11/NACA/RPS14/RPS21/CAND1/RPL23/RPS20/RPL32/RPL15/RPL26/RPS3A/RPS27/RPS25/DZIP1L/RPS6/RPL23A/RPS4X/RTBDN/RPS7/WDR77/RPL36A/RPL4/RPL12
	MycKO	MCF7_Perturbations_from_GEO_down=insulin-like growth factor 1 GDS3484 mcf7:98	Liver	MCF7_Perturbations_from_GEO_down	K5LvsW5L	insulin-like growth factor 1 GDS3484 mcf7:98	252	-0.359185	-1.85601	1.18e-07	5.07e-07	2.56e-07	2393	tags=27%, list=16%, signal=23%	RLIM/CBX3/TST/NSA2/TOM1L1/RPL38/APEX1/PMPCB/RPL37/RPL22/PFDN5/MRPS27/SELENBP1/PSMG2/RPL3/RPL24/FXR1/EIF3H/CLNS1A/HSPA8/POLR1D/RPS3/KRT19/RPS9/PABPC4/EIF3L/HEATR6/NDUFB4/BTF3/NDUFB5/GDI2/EIF3E/SERBP1/RPS15/IMP3/EIF3F/TSPYL1/RPS11/PNRC2/LETMD1/HSP90AB1/IGBP1/RPS21/CAND1/IMPDH2/RPL23/EIF4B/RPL28/DCTPP1/EEF1A1/TOB1/RPS8/RPL14/RPL15/RPS3A/RPS27/RPS25/RPL13/ADIPOR2/GSTK1/RPL29/RPL23A/RPL6/GNL3/RPL10A/R…
	MycKO	MCF7_Perturbations_from_GEO_down=insulin-like growth factor 1 GDS3484 mcf7:97	Liver	MCF7_Perturbations_from_GEO_down	K5LvsW5L	insulin-like growth factor 1 GDS3484 mcf7:97	272	-0.260529	-1.36052	0.00617352	0.0156108	0.00786436	1710	tags=17%, list=11%, signal=15%	SELENBP1/PPM1D/PSMG2/RPL3/FXR1/EIF3H/NUSAP1/KYNU/DKK1/ZHX2/POLR1D/RPS9/COMMD3/PDCD4/PABPC4/EIF3L/HEATR6/NDUFB5/EEF2/GDI2/PIGV/EIF3E/PRR15L/EIF3F/TSPYL1/PNRC2/LETMD1/IGBP1/TPX2/IMPDH2/EIF4B/TOB1/ARID5B/RPL15/CDV3/MCCC1/RPLP1/PABPC3/PABPC1/ADIPOR2/RPS6/AMZ2/RMND1/RPL4/RPL12/MYC
	MycKO	MCF7_Perturbations_from_GEO_down=insulin-like growth factor 1 GDS4063 mcf7:95	Liver	MCF7_Perturbations_from_GEO_down	K5LvsW5L	insulin-like growth factor 1 GDS4063 mcf7:95	215	0.296181	1.37285	0.0132961	0.0310104	0.0156224	4323	tags=36%, list=28%, signal=26%	SGMS1/EFEMP1/CYP4B1/CITED2/OPN3/PLK2/ATP8A1/GNS/PEX11A/FAM114A1/NDRG1/PDE8B/IFITM1/HERC6/PLSCR4/PRCP/SMPDL3A/PBX1/IRS2/CYBRD1/TARBP1/ADAM2/HBP1/MANBA/LMO2/GLUL/TGFBI/EHHADH/TENM3/RIN2/RLN2/SYCP2/GPR137B/F8/OPTN/FRAT1/ABHD2/NMI/LAMB1/PEX1/CALCOCO1/ICE2/RBL2/WDR19/CRBN/RASGRP1/KCTD12/RCBTB1/PTGER4/SRD5A3/TMEM59/BIK/SATB1/EOGT/GNA14/MAP3K8/LDLRAD4/RTN2/RSBN1/XYLT1/TSPAN12/GUSB/THNSL1/GALC/TNS3/STON1…
	MycKO	MCF7_Perturbations_from_GEO_up=insulin-like growth factor 1 GDS3484 mcf7:97	Liver	MCF7_Perturbations_from_GEO_up	K5LvsW5L	insulin-like growth factor 1 GDS3484 mcf7:97	229	-0.360964	-1.80907	4.97e-07	2.51e-06	1.13e-06	3764	tags=40%, list=25%, signal=30%	TOMM40/HSPA1A/HSPA1B/NDUFAB1/SFN/PSMC5/IFRD2/FDPS/POMP/KRT18/NXT1/DHCR24/ARPC5L/PSMA7/KRT8/MRPL3/EMG1/BOLA2/STIP1/TUBA1C/HSP90AA1/JTB/POP7/PPIF/EIF2S1/FAU/AHSA1/ATF4/COA4/HSPE1/LAD1/TUBB/NDUFAF4/FKBP4/MCM7/TMEM147/UBE2S/ADRM1/TCERG1/PSMG1/HSPH1/ALDOA/CCT6A/TIMM8B/SNRPF/DNAJA3/MARCKSL1/CCT3/CEBPB/MGP/EGR1/HSPA8/KRT19/TUBA1A/BZW2/NHP2/DYNLL1/EIF3B/CACYBP/IER2/ASNS/GINS2/AMD1/TRAP1/SRRT/AIMP2/NOL11/…
	MycKO	MCF7_Perturbations_from_GEO_up=insulin-like growth factor 1 GDS4063 mcf7:93	Liver	MCF7_Perturbations_from_GEO_up	K5LvsW5L	insulin-like growth factor 1 GDS4063 mcf7:93	231	-0.27825	-1.40065	0.00327179	0.0077705	0.00350549	2289	tags=36%, list=15%, signal=31%	EGR3/AEN/LPIN1/ACAT2/TOMM40/HSPA1A/JAG2/SFN/ZYX/IFRD2/RRP7A/HEATR3/CDC6/NXT1/SLC25A32/PCYT2/ARPC5L/MSX1/LIF/SLC29A1/FADS3/PUS1/SLC39A14/BOLA2/PSPH/CHORDC1/RARRES2/PPIF/FKBP5/LAD1/IRF3/CDC25A/ENDOG/NDUFAF4/TCERG1/PMM2/HSPH1/FSCN1/RRP15/DND1/CCND3/MYBBP1A/EGR1/CCNE2/PUS7/CHAC1/GNAZ/MRTO4/UCK2/SLC29A2/KDELR3/ASNS/DESI1/FJX1/BYSL/GINS2/AMD1/JMJD6/HGH1/ETNK2/TSEN2/RPP25/CEBPG/WDR43/TELO2/GLB1L2/EBP/IP…
	MycKO	Orphanet_Augmented_2021=X-linked intellectual disability-limb spasticity-retinal dystrophy-diabetes insipidus syndrome ORPHA:423479	Liver	Orphanet_Augmented_2021	K5LvsW5L	X-linked intellectual disability-limb spasticity-retinal dystrophy-diabetes insipidus syndrome ORPHA:423479	94	-0.595123	-2.66257	1e-10	4.48e-09	2.47e-09	3046	tags=50%, list=20%, signal=40%	WDCP/PPIL1/TCP1/STIP1/HNRNPC/NIF3L1/CSTF2/POLR2C/CCT8/EIF5A/ZC3HC1/WDR5/TUBB/PPM1G/NDC1/MRPS9/NONO/MRPS27/CCT6A/MRPL45/SSRP1/MRPL37/CCT3/RANBP1/COPS3/SAAL1/CCT4/BYSL/TIMM8A/ILF2/EIF3I/FBL/CCT7/RUVBL1/CCT2/CPSF3/PRMT5/DCTPP1/ATIC/SHMT2/PRPS1/CCT5/PA2G4/XRCC6/WDR77/C1QBP/RPL4
	MycKO	Orphanet_Augmented_2021=Exercise-induced hyperinsulinism ORPHA:165991	Liver	Orphanet_Augmented_2021	K5LvsW5L	Exercise-induced hyperinsulinism ORPHA:165991	89	-0.506739	-2.22611	7.9e-08	1.24e-06	6.85e-07	3195	tags=49%, list=21%, signal=39%	CDCA2/MRPL3/SLC39A14/PPIL1/TCP1/KLHL23/CHCHD3/MRPL19/CCT8/RPF2/CDC25A/AGPAT5/PSMG1/CCNB1/NDC1/CCT6A/GART/CCT3/RANBP1/PUS7/LRPPRC/KIF2C/UCK2/IPO7/PAICS/CCT4/SERBP1/TSR1/TMEM237/PPAT/TEAD4/CCT7/HSPA9/WDR12/HDAC2/HSP90AB1/CCT2/TPX2/IPO5/CCT5/NOLC1/GNL3/C1QBP/ALDH1B1
	MycKO	Orphanet_Augmented_2021=Nephrogenic diabetes insipidus ORPHA:223	Liver	Orphanet_Augmented_2021	K5LvsW5L	Nephrogenic diabetes insipidus ORPHA:223	89	0.525091	2.18601	1.56e-07	2.28e-06	1.25e-06	3765	tags=54%, list=25%, signal=41%	MYO1G/CSF2RB/ITGB2/TNFSF13/KCNK7/UMOD/SASH3/SLC34A1/RPS6KA1/APOBR/WAS/STAT5A/SIGLEC6/SPI1/SPNS3/IRF5/ITGB7/NRROS/FERMT3/SYK/DNAJB13/HDC/ABCA7/TMC8/NHLRC4/CD74/SH3TC1/ARHGAP45/RUNX3/ITGAM/BTK/NCKAP1L/PARVG/CYTH4/ATP2A3/CRIP1/VAV1/PTPN6/PARP10/CCDC17/FGD3/EXOC3/LCP2/ADGRG5/CCDC88B/ITGAL/S100A4/ARHGAP30
	MycKO	Orphanet_Augmented_2021=NON RARE IN EUROPE: Diabetes mellitus type 1 ORPHA:243377	Liver	Orphanet_Augmented_2021	K5LvsW5L	NON RARE IN EUROPE: Diabetes mellitus type 1 ORPHA:243377	88	0.483314	2.00635	1.35e-05	0.000105	5.8e-05	3551	tags=42%, list=23%, signal=32%	CCR5/MYO1G/FCGR2B/LILRB4/GBP4/CSF2RB/CLEC7A/CD84/IRF8/SASH3/MS4A6A/MPEG1/SPI1/CTSS/FGL2/ENTPD1/LAIR1/HLA-DQB1/MNDA/IL10RA/CD74/FCGR3A/ARHGAP9/CD53/TYROBP/ITGAM/LAPTM5/CYBB/NCKAP1L/PARVG/CYTH4/GIMAP5/LCP2/CYTIP/IGSF6/ITGAX/ITGAL
	MycKO	Orphanet_Augmented_2021=Insulinoma ORPHA:97279	Liver	Orphanet_Augmented_2021	K5LvsW5L	Insulinoma ORPHA:97279	95	-0.425473	-1.9075	3.84e-05	0.000259	0.000143	3183	tags=41%, list=21%, signal=33%	ZNF598/ZNF865/TRAF7/SF3A2/RCC2/CNOT3/SCRIB/KLF16/IRF2BP1/ILF3/POLRMT/ZMYND19/WDR5/MCM7/UBTF/SNRPA/ZNF282/PYGO2/SSRP1/RBM10/DDX54/SF1/FBXL19/SMARCB1/EEF2/TTLL12/HGH1/SRRT/MAZ/FBL/ZNF48/MTA1/TRIM28/SRM/RPS2/ELAVL1/RAVER1/PTBP1/ATXN2L
	MycKO	Orphanet_Augmented_2021=Neonatal diabetes-congenital hypothyroidism-congenital glaucoma-hepatic fibrosis-polycystic kidneys syndrome ORPHA:79118	Liver	Orphanet_Augmented_2021	K5LvsW5L	Neonatal diabetes-congenital hypothyroidism-congenital glaucoma-hepatic fibrosis-polycystic kidneys syndrome ORPHA:79118	96	0.397208	1.67719	0.00143341	0.00550963	0.00303312	3496	tags=28%, list=23%, signal=22%	WWTR1/SNX7/DKK3/EFEMP1/GNG12/COL12A1/DNAH5/EDIL3/NRP1/FAM114A1/PLSCR4/EPS8/CRIM1/NRP2/TMEM47/FMNL2/WNT5A/RGL1/FN1/FSTL1/PRICKLE2/ITGAV/TNC/ADAM9/NTN4/LIFR/FBN1
	MycKO	Orphanet_Augmented_2021=Hyperinsulinism due to UCP2 deficiency ORPHA:276556	Liver	Orphanet_Augmented_2021	K5LvsW5L	Hyperinsulinism due to UCP2 deficiency ORPHA:276556	90	0.388349	1.61787	0.00419655	0.0134522	0.00740561	4872	tags=57%, list=32%, signal=39%	MYO1G/CXCR3/SHKBP1/PSTPIP1/ITGB2/ALOX5AP/LCK/LTB/CD3E/SASH3/APOBR/WAS/SELPLG/TNFAIP8L2/ITGB7/FERMT3/PTPRCAP/IL10RA/CEACAM21/ARRB2/TMC8/ARHGAP9/CD53/ARHGAP45/PARVG/CD244/ATP2A3/NKG7/VAV1/PTPN6/FGD3/CYTIP/ADGRG5/ITGAL/DPEP2/HCST/P2RY10/ARHGAP30/GMIP/STXBP2/UCP2/PLEK/PLCB2/MFNG/FMNL1/SIT1/IKZF1/BIN2/UNC13D/BATF/CD48
	MycKO	Orphanet_Augmented_2021=Juvenile-onset diabetes mellitus-central and peripheral neurodegeneration syndrome ORPHA:445062	Liver	Orphanet_Augmented_2021	K5LvsW5L	Juvenile-onset diabetes mellitus-central and peripheral neurodegeneration syndrome ORPHA:445062	92	0.379176	1.5897	0.00657136	0.0200389	0.0110317	5604	tags=59%, list=37%, signal=37%	ARFGAP3/CTBS/GNS/TMED7/RP2/SLC35F5/MFSD1/CASP7/CD164/IFIH1/DNAJC3/UFL1/FICD/SEL1L/FNDC3B/LACC1/SPPL2A/IFNGR1/ARFIP1/PLEKHF2/BROX/IQGAP1/MTMR6/GALNT4/SPCS3/CCPG1/TANK/ABHD13/HIPK3/PNPLA8/FBXL3/PYROXD1/SLC30A7/STAM2/YIPF5/LAMP2/UFM1/SEC24D/TMED5/SPTY2D1/AHR/LYSMD3/ZNF654/ELF1/SHOC2/TBC1D23/COG3/EDEM3/DRAM1/CARD6/MAP3K2/TRAM1/TMBIM4/TM9SF2
	MycKO	Orphanet_Augmented_2021=Severe early-onset obesity-insulin resistance syndrome due to SH2B1 deficiency ORPHA:329249	Liver	Orphanet_Augmented_2021	K5LvsW5L	Severe early-onset obesity-insulin resistance syndrome due to SH2B1 deficiency ORPHA:329249	93	-0.344265	-1.54043	0.007357	0.0218284	0.0120168	4324	tags=44%, list=29%, signal=32%	MIB2/TSC2/MED25/SNAPC4/D2HGDH/ARFGAP1/BTBD2/PRRC2A/BAG6/CROCC/LZTR1/KMT2B/ZNF865/TAB1/NEURL4/TMEM259/LENG8/SCRIB/SNRNP70/SYMPK/TMEM94/KIFC2/PIDD1/GIGYF1/IRF2BP1/TAF1C/FAM193B/MAP2K7/PCED1A/MZF1/TEPSIN/MBD6/PTOV1/PPP1R37/FBXL19/HDAC10/SGSM2/INTS1/MTA1/KAT2A/RXRB
	MycKO	Orphanet_Augmented_2021=Primary microcephaly-mild intellectual disability-young-onset diabetes syndrome ORPHA:391408	Liver	Orphanet_Augmented_2021	K5LvsW5L	Primary microcephaly-mild intellectual disability-young-onset diabetes syndrome ORPHA:391408	97	-0.336115	-1.51232	0.011054	0.0309955	0.0170634	976	tags=25%, list=6%, signal=23%	RSL24D1/FBXO28/FASTKD3/PIGA/TFB2M/G3BP1/MCMBP/EIF2A/TIPRL/YEATS4/EIF3E/PPP1R15B/NOL11/CEBPZ/WDR43/TAF1A/CMTR2/RRN3/DDX21/NOC3L/NIP7/ETF1/MAK16/TRMT10A
	MycKO	Orphanet_Augmented_2021=Growth delay due to insulin-like growth factor I resistance ORPHA:73273	Liver	Orphanet_Augmented_2021	K5LvsW5L	Growth delay due to insulin-like growth factor I resistance ORPHA:73273	98	0.35354	1.49623	0.0183459	0.0469875	0.0258672	5574	tags=53%, list=37%, signal=34%	ZNF618/ANKRD50/EPN2/B4GALNT4/DAB2IP/FIGN/FARP1/ACVR1B/PTPRS/KIAA1549/PBX1/PTK7/KIF13A/CACHD1/LRP4/NUAK1/TENM3/CACNG4/CC2D2A/DLG5/WWC2/BTBD3/APP/LMTK2/ASAP2/SEMA3C/TBC1D16/ANKS1A/SH3BP4/NLGN2/PRRC2B/SORT1/ADGRL1/CMTM4/SVIL/ARHGEF17/CELSR2/MTCL2/ZCCHC14/DYNC2H1/ARHGEF10/AGAP1/TJP1/TANC2/ATP9A/MYH10/KIF1B/FNBP1L/MAGI3/NOTCH3/IGF1R/ARHGAP32
	MycKO	PhenGenI_Association_2021=Diabetes Mellitus	Liver	PhenGenI_Association_2021	K5LvsW5L	Diabetes Mellitus	163	0.369244	1.65318	0.000197	0.0191564	0.01641	2627	tags=29%, list=17%, signal=24%	COLEC10/MTA3/FRK/SLC9A9/ASAP1/RAB22A/OPCML/SLC27A6/TTC39A/SERPINB7/ATP8A1/AJAP1/MYO5B/SEMA5B/UMOD/TMED7-TICAM2/ADAM10/ROR1/MAML3/IRF7/LPIN3/TRAPPC11/MANBA/PDE4D/PXYLP1/XIRP1/DPF3/SETBP1/RPS6KA2/PLCG1/SPOCK1/HAND1/CNTNAP2/PROK2/SLC9B1/BSX/TTC12/SLC16A9/PLEKHH2/DMRTA1/SLC39A8/NFKB1/TRA2B/NHLRC1/GAS1/SNTB1/FBN2
	MycKO	Rare_Diseases_AutoRIF_ARCHS4_Predictions=Hyperinsulinemic hypoglycemia familial 3	Liver	Rare_Diseases_AutoRIF_ARCHS4_Predictions	K5LvsW5L	Hyperinsulinemic hypoglycemia familial 3	175	-0.375021	-1.83533	3.77e-06	1.82e-05	7.31e-06	3590	tags=35%, list=24%, signal=27%	AFM/ANG/CYP2C18/APOM/PCYT2/FGG/HPN/SLC39A14/SERPIND1/APOC1/PIPOX/FTCD/PON1/ASGR1/CPB2/F7/ALB/SEMA4G/APOC3/F10/OTC/ITIH2/CP/HPD/SLC39A7/GCKR/MST1/SEC16B/ALDH4A1/AGT/A2M/HGD/GLTPD2/ASGR2/SEPHS2/TF/SERPINC1/PLG/DPYS/FGFR4/SERPINF2/AHSG/ANGPTL3/PRODH2/VTN/APOH/SLC38A3/ITIH1/NR1I2/ABCC6/ADH6/TRIM15/HRG/ACY1/HNF4A/SERPINA1/VIL1/EPS8L2/CYP4F2/SARDH/KNG1/CES1
	MycKO	Rare_Diseases_AutoRIF_ARCHS4_Predictions=Hyperinsulinism due to glucokinase deficiency	Liver	Rare_Diseases_AutoRIF_ARCHS4_Predictions	K5LvsW5L	Hyperinsulinism due to glucokinase deficiency	177	-0.370096	-1.80812	4.87e-06	2.28e-05	9.15e-06	3041	tags=33%, list=20%, signal=27%	SLC39A14/SERPIND1/PIPOX/FTCD/PON1/ASGR1/CPB2/F7/ALB/PGLYRP2/SEMA4G/APOC3/GC/F10/OTC/ITIH2/CP/HPD/GCKR/MAOB/MST1/GNMT/SEC16B/ALDH4A1/AGT/SERPINA10/A2M/HGD/GLTPD2/ASGR2/TF/SERPINC1/PLG/DPYS/MASP2/SLC26A1/FGFR4/SERPINF2/AHSG/ANGPTL3/PRODH2/VTN/APOH/SLC38A3/ITIH1/FMO3/NR1I2/ABCC6/ADH6/UROC1/HRG/HNF4A/SERPINA1/EPS8L2/SERPINF1/CYP4F2/SARDH/KNG1
	MycKO	Rare_Diseases_AutoRIF_ARCHS4_Predictions=Insulin autoimmune syndrome	Liver	Rare_Diseases_AutoRIF_ARCHS4_Predictions	K5LvsW5L	Insulin autoimmune syndrome	186	0.38924	1.77281	1.1e-05	4.63e-05	1.86e-05	3325	tags=32%, list=22%, signal=25%	CCR5/PARP12/MYO1G/HLA-E/TAP1/LILRB4/GBP2/ANXA11/SH3BP1/DHX58/SLC43A2/PTPN1/GAK/SLC38A10/SRC/ARHGEF2/MYO9B/RPS6KA1/STAT5A/SPI1/IRF5/DNM2/IRF7/NLRC5/PRKCD/SIGLEC1/TYMP/IL10RA/NOD2/TMBIM1/SIRPA/ELF4/SECTM1/PLEKHO2/IFI30/MVP/IL4R/VASP/IFNGR2/NFKB1/PSAP/CTSA/C1QC/C1QA/GRINA/ARSA/LAPTM5/CYTH4/LYN/PTPN6/PARP10/NCF2/SLC15A3/UNC93B1/NFKBIE/RAB5C/TCIRG1/TNFAIP2/EMILIN2
	MycKO	Rare_Diseases_AutoRIF_ARCHS4_Predictions=Mitochondrial myopathy with diabetes	Liver	Rare_Diseases_AutoRIF_ARCHS4_Predictions	K5LvsW5L	Mitochondrial myopathy with diabetes	188	-0.337298	-1.66777	2.91e-05	0.000109	4.39e-05	3273	tags=32%, list=22%, signal=26%	RXRA/PBX2/ZNF598/ZNF865/TRAF7/SLC39A14/TMEM259/USP19/SUPT6H/BSG/SEC16A/AP3D1/CPB2/CNOT3/SCRIB/SYMPK/ALB/DIAPH1/KLF16/POLRMT/NOP9/HPD/SLC39A7/HDGF/WDR81/MST1/SMG5/ALDH4A1/NDOR1/SRCAP/UBTF/SEPHS2/MYBBP1A/SERPINC1/PLG/DPYS/ATXN7L3/DDX54/UPF1/SLC26A1/PHRF1/DHX37/EIF3B/LONP1/ANGPTL3/VTN/EEF2/ITIH1/ACIN1/SMARCD2/ATAD3A/AKT1S1/PES1/INTS1/REPIN1/TRIM28/RAB35/RAVER1/PTBP1/ATXN2L/KNG1
	MycKO	Rare_Diseases_AutoRIF_ARCHS4_Predictions=Diabetes mellitus transient neonatal	Liver	Rare_Diseases_AutoRIF_ARCHS4_Predictions	K5LvsW5L	Diabetes mellitus transient neonatal	171	-0.353547	-1.72175	5.56e-05	0.000197	7.89e-05	3013	tags=31%, list=20%, signal=25%	SERPIND1/APOC1/PIPOX/FTCD/ASGR1/CPB2/F7/ACADSB/PTPRN/ALB/SEMA4G/CYP2J2/SYT7/APOC3/USP2/GC/F10/OTC/ITIH2/PARM1/MAOB/MST1/SEC16B/ALDH4A1/AGT/SERPINA10/A2M/HGD/ASGR2/FXYD2/TF/SERPINC1/PLG/DPYS/INS/SERPINF2/ANGPTL3/PRODH2/VTN/APOH/TMOD1/SLC38A3/ITIH1/G6PC2/NR1I2/ABCC6/ADH6/HNF4A/SERPINA1/VIL1/CYP4F2/KNG1/UNC5CL
	MycKO	Rare_Diseases_AutoRIF_ARCHS4_Predictions=Hypogonadism alopecia diabetes mellitus mental retardation and extrapyramidal syndrome	Liver	Rare_Diseases_AutoRIF_ARCHS4_Predictions	K5LvsW5L	Hypogonadism alopecia diabetes mellitus mental retardation and extrapyramidal syndrome	192	-0.329834	-1.62304	7.35e-05	0.000253	0.000101	3131	tags=32%, list=21%, signal=26%	TRAF7/SF3A2/NEURL4/TMEM259/EIF3C/USP19/SUPT6H/AP3D1/RNF40/CNOT3/SCRIB/SNRNP70/SYMPK/NOC2L/ILF3/TRPC4AP/POLRMT/NOP9/TAF1C/MED24/SLC39A7/FKBP4/CDK16/HDGF/SMG5/CDC37/ALDH4A1/SRCAP/UBTF/SF3B3/SSRP1/MYBBP1A/DDX54/UPF1/SLC26A1/PHRF1/LRPPRC/DHX37/FBXL19/EIF3B/LONP1/UBFD1/EEF2/TRAP1/ACIN1/SRRT/SRRM2/MAZ/ATAD3A/PES1/CIZ1/AKAP8L/INTS1/MTA1/REPIN1/KAT2A/TRIM28/EEF1G/RAVER1/PTBP1/ATXN2L/THOP1
	MycKO	Rare_Diseases_AutoRIF_ARCHS4_Predictions=Hyperinsulinemic hypoglycemia familial 2	Liver	Rare_Diseases_AutoRIF_ARCHS4_Predictions	K5LvsW5L	Hyperinsulinemic hypoglycemia familial 2	169	-0.33043	-1.59854	0.000201	0.000607	0.000243	3476	tags=36%, list=23%, signal=28%	CYP2C18/APOM/CMBL/ACAT1/FGG/HPN/SLC39A14/SERPIND1/APOC1/PIPOX/FTCD/ASGR1/PTPRH/CPB2/F7/ALB/SEMA4G/APOC3/F10/OTC/TOM1L1/ITIH2/CP/HPD/GCKR/SLC17A4/MST1/SEC16B/ALDH4A1/AGT/A2M/HGD/ASGR2/FXYD2/SEPHS2/TF/SERPINC1/PLG/INS/FGFR4/SERPINF2/AHSG/ANGPTL3/PRODH2/VTN/APOH/SLC38A3/ITIH1/G6PC2/NR1I2/ABCC6/ADH6/TRIM15/ACY1/HNF4A/SERPINA1/VIL1/EPS8L2/CYP4F2/SARDH/KNG1
	MycKO	Rare_Diseases_AutoRIF_ARCHS4_Predictions=Insulin-like growth factor 1 resistance to	Liver	Rare_Diseases_AutoRIF_ARCHS4_Predictions	K5LvsW5L	Insulin-like growth factor 1 resistance to	190	0.361662	1.65063	0.000204	0.000614	0.000246	4124	tags=37%, list=27%, signal=27%	CCR5/MBD2/TAP1/LILRB3/GBP2/ANXA11/DHX58/FLII/PTPN1/GAK/GNS/SRC/ARHGEF2/ANO6/MYO9B/TGFBR2/NPL/DNM2/CTSS/PRKCD/ARHGAP31/SIGLEC1/WDR1/CHPF2/TYMP/CCR1/NOD2/TMBIM1/SIRPA/ELF4/SECTM1/PLEKHO2/BCL6/MVP/VASP/IFNGR2/IER3/NFKB1/PSAP/TLR4/TRIP10/ZDHHC5/CREG1/CTSA/GRINA/CMTR1/LYN/SNX9/PARP10/PARP14/NCF2/SLC15A3/UNC93B1/RAB5C/TCIRG1/TNFAIP2/EMILIN2/ITGAX/CHMP4B/TNFRSF1B/USP12/ICAM1/PLEKHM2/TLR8/TNS3/TNFRSF14/T…
	MycKO	Rare_Diseases_AutoRIF_ARCHS4_Predictions=Hyperinsulinism diffuse	Liver	Rare_Diseases_AutoRIF_ARCHS4_Predictions	K5LvsW5L	Hyperinsulinism diffuse	175	-0.327981	-1.60512	0.000366	0.00101508	0.000407	3228	tags=31%, list=21%, signal=25%	FGG/HPN/ACSS2/SLC39A14/SERPIND1/APOC1/PIPOX/FTCD/ASGR1/PTPRH/CPB2/F7/ALB/SEMA4G/APOC3/NOP9/F10/OTC/ITIH2/CP/HPD/MST1/SEC16B/ALDH4A1/AGT/A2M/HGD/ASGR2/FXYD2/SEPHS2/TF/PLG/FAM3B/FGFR4/SERPINF2/AHSG/PRODH2/VTN/APOH/SLC38A3/ITIH1/CDHR5/NR1I2/ABCC6/ADH6/PHKA2/TRIM15/ACY1/HNF4A/SERPINA1/VIL1/EPS8L2/CYP4F2/KNG1/UNC5CL
	MycKO	Rare_Diseases_AutoRIF_ARCHS4_Predictions=Persistent hyperinsulinemic hypoglycemia of infancy	Liver	Rare_Diseases_AutoRIF_ARCHS4_Predictions	K5LvsW5L	Persistent hyperinsulinemic hypoglycemia of infancy	175	-0.319881	-1.56548	0.000669	0.00173911	0.000697	3041	tags=30%, list=20%, signal=24%	FGG/HPN/SLC39A14/SERPIND1/APOC1/PIPOX/FTCD/PON1/ASGR1/CPB2/F7/ALB/SEMA4G/APOC3/GC/F10/OTC/ITIH2/HPD/AGXT2/SLC17A4/MAOB/MST1/SEC16B/ALDH4A1/AGT/SERPINA10/HGD/ASGR2/TF/SERPINC1/PLG/DPYS/FGFR4/SERPINF2/AHSG/ANGPTL3/PRODH2/VTN/APOH/SLC38A3/ITIH1/NR1I2/ABCC6/ADH6/UROC1/HRG/HNF4A/SERPINA1/VIL1/CYP4F2/KNG1
	MycKO	Rare_Diseases_AutoRIF_ARCHS4_Predictions=Maturity-onset diabetes of the young	Liver	Rare_Diseases_AutoRIF_ARCHS4_Predictions	K5LvsW5L	Maturity-onset diabetes of the young	175	-0.316637	-1.5496	0.000795	0.00202398	0.000812	3484	tags=33%, list=23%, signal=25%	LGALS4/CYP2C18/MAOA/SLC38A4/FGG/HPN/SLC39A14/SERPIND1/PIPOX/FTCD/ASGR1/PTPRH/CPB2/F7/ALB/SEMA4G/CYP2J2/APOC3/GC/F10/OTC/ITIH2/SLC17A4/MST1/SEC16B/AGT/SERPINA10/HGD/ASGR2/FXYD2/SERPINC1/PLG/DPYS/INS/FAM3B/NHERF4/SERPINF2/ANGPTL3/PRODH2/VTN/APOH/SLC38A3/ITIH1/G6PC2/CDHR5/SLC13A2/NR1I2/ABCC6/ADH6/PRR15L/HNF4A/SERPINA1/VIL1/XPNPEP2/CYP4F2/KNG1/UNC5CL
	MycKO	Rare_Diseases_AutoRIF_ARCHS4_Predictions=Insulin-resistant acanthosis nigricans type A	Liver	Rare_Diseases_AutoRIF_ARCHS4_Predictions	K5LvsW5L	Insulin-resistant acanthosis nigricans type A	193	0.333797	1.53053	0.00161524	0.00380568	0.00152604	3908	tags=35%, list=26%, signal=26%	GPC1/TSPAN9/MYO1C/FLII/RAB11FIP5/TTYH3/PIEZO1/ANO6/DDR2/DAB2IP/VAT1/MAP4/PTK7/CRIM1/WDR1/CHPF2/FRMD6/EXT1/TMBIM1/ZC3H7B/SLC12A4/GAS6/CYTH3/GALNT2/MXRA8/TJP2/EPB41L2/FNDC3B/EIF4G1/CD151/TRIP10/MRC2/FGFRL1/ZDHHC5/ABL1/SHC1/MINK1/TRAM2/LAMB1/SLC4A2/LGALS3BP/FN1/CKAP4/RAD23B/BOK/AKT1/FSTL1/SNX9/KIF1C/SH3PXD2A/BCAR1/ACTN1/LAMC1/NID1/FBN1/ITGB5/ATRN/ITGB1/SH3BP4/LRP5/SPTBN1/SKI/P4HB/CHPF/PLEKHM2/TRIO/T…
	MycKO	Rare_Diseases_AutoRIF_ARCHS4_Predictions=Hyperinsulinism-hyperammonemia syndrome	Liver	Rare_Diseases_AutoRIF_ARCHS4_Predictions	K5LvsW5L	Hyperinsulinism-hyperammonemia syndrome	175	-0.288396	-1.41139	0.0072985	0.0149625	0.00599981	3041	tags=29%, list=20%, signal=24%	SLC39A14/SERPIND1/APOC1/PIPOX/FTCD/ASGR1/PTPRH/CPB2/F7/ALB/SEMA4G/APOC3/TST/F10/ITIH2/CP/HPD/GCKR/MST1/SEC16B/ALDH4A1/AGT/A2M/HGD/GLTPD2/ASGR2/ACSL4/SEPHS2/TF/PLG/AFP/FGFR4/SERPINF2/AHSG/ANGPTL3/PRODH2/VTN/APOH/SLC38A3/ITIH1/NR1I2/ABCC6/ADH6/TRIM15/ACY1/HNF4A/SERPINA1/VIL1/TRIM10/SERPINF1/KNG1
	MycKO	Rare_Diseases_AutoRIF_ARCHS4_Predictions=Insulin-resistance type B	Liver	Rare_Diseases_AutoRIF_ARCHS4_Predictions	K5LvsW5L	Insulin-resistance type B	179	0.310301	1.4017	0.0145722	0.0274149	0.0109931	4062	tags=34%, list=27%, signal=25%	CCR5/LILRB5/LILRB4/LGMN/DHX58/SLC43A2/PTPN1/GNS/SRC/MYO9B/LHFPL2/SPI1/NPL/PRKCD/CD163/ARHGAP31/SIGLEC1/TYMP/CCR1/IL10RA/CSF1R/TMBIM1/SIRPA/ELF4/PLEKHO2/IFI30/VASP/IFNGR2/IER3/NFKB1/PSAP/TRIP10/CREG1/CTSA/C1QC/C1QA/GRINA/IRAK2/VSIG4/C3AR1/SLC15A3/UNC93B1/NFKBIE/RAB5C/TCIRG1/TNFAIP2/EMILIN2/RAB20/CHMP4B/TNFRSF1B/USP12/FOLR2/ICAM1/PLEKHM2/C2/TNFRSF14/FLVCR2/TMEM127/AQP9/ACSL1
	MycKO	Rare_Diseases_AutoRIF_ARCHS4_Predictions=Insulinoma	Liver	Rare_Diseases_AutoRIF_ARCHS4_Predictions	K5LvsW5L	Insulinoma	179	0.308512	1.39361	0.0158675	0.029568	0.0118564	4138	tags=35%, list=27%, signal=25%	CCR5/TAP1/PCSK1/ANXA11/DHX58/SLC43A2/GAK/SLC38A10/SRC/MYO9B/APOL2/DNM2/MARK2/RASSF5/PRKCD/IL10RA/STIM1/TMBIM1/PPP6R1/IFIH1/SIRPA/ELF4/PDX1/MAFA/VASP/IFNGR2/IER3/NFKB1/ZDHHC5/MINK1/CTSA/MAN1A1/GRINA/SSTR3/TMEM37/ATP2A3/RAP1GAP2/IRAK2/PARVB/PARP10/RPS6KA3/SLC15A3/UNC93B1/TCIRG1/TNFAIP2/EMILIN2/SOCS1/CHMP4B/TNFRSF1B/USP12/GNAS/ERO1B/ICAM1/PLEKHM2/C2/MLLT6/TNFRSF14/TMEM127/SCG5/ACSL1/CIC/STXBP2
	MycKO	Rare_Diseases_GeneRIF_ARCHS4_Predictions=Mitochondrial myopathy with diabetes	Liver	Rare_Diseases_GeneRIF_ARCHS4_Predictions	K5LvsW5L	Mitochondrial myopathy with diabetes	177	-0.50509	-2.50664	1e-10	1.57e-09	5.77e-10	3588	tags=49%, list=24%, signal=38%	EIF3G/NLE1/IFRD2/RRP7A/PRELID1/TONSL/BANF1/RNASEH2A/LRFN4/TRMT112/MLST8/TIGD5/EMG1/CKS1B/RCC2/RNF40/PKMYT1/NOC2L/ZNF276/RPL27/MFSD3/NOP14/ZNF446/ZMYND19/CDC25A/FKBP4/PPM1G/MCM7/ADRM1/MYBL2/SNRPA/SF3B3/PHB1/SSRP1/MYBBP1A/MRPL37/FOXM1/CCT3/RANBP1/DDX54/HNRNPF/JMJD8/SLFNL1/BRICD5/MDH2/MRTO4/DHX37/NHP2/EIF3B/SLC29A2/LONP1/TLCD1/RPL8/MRPL24/TRAP1/SMARCD2/EEF1D/MAZ/ATAD3A/EIF3I/PES1/FBL/LENEP/TMEM120B/…
	MycKO	Rare_Diseases_GeneRIF_ARCHS4_Predictions=Insulin autoimmune syndrome	Liver	Rare_Diseases_GeneRIF_ARCHS4_Predictions	K5LvsW5L	Insulin autoimmune syndrome	176	0.484425	2.19064	2.61e-10	3.38e-09	1.24e-09	3777	tags=45%, list=25%, signal=35%	CCR5/EPSTI1/HLA-E/PSMB9/CDC42SE2/TAP1/ASAH1/MSR1/LILRB5/LILRB4/GBP4/GBP2/DHX58/CD84/SLC43A2/MR1/CCDC69/DAZAP2/CCL3/XAF1/APOL2/APOL3/CD80/IRF5/LY75/SNX29/MCOLN2/PSD4/NLRC5/STK17B/RASSF5/ARHGAP31/SIGLEC1/SAMSN1/RNF19A/TYMP/ENTPD1/CCR1/HLA-DQB1/IL10RA/TNFAIP8/TMEM106A/B2M/IFI30/HLA-DMB/CD74/PRDM1/MVP/PARP9/NFKB1/SAMHD1/CD53/P2RX7/C1QC/SCIN/SLC7A7/RUNX3/LAPTM5/TMEM37/HLA-DMA/NCKAP1L/TACC1/PTGIR/PTPN6…
	MycKO	Rare_Diseases_GeneRIF_ARCHS4_Predictions=Insulin-resistant acanthosis nigricans type A	Liver	Rare_Diseases_GeneRIF_ARCHS4_Predictions	K5LvsW5L	Insulin-resistant acanthosis nigricans type A	187	0.385787	1.75433	1.99e-05	7.36e-05	2.71e-05	4230	tags=41%, list=28%, signal=30%	CAPN2/MYO1C/GNG12/FLII/RAB11FIP5/GNS/ANO6/DDR2/TGFBR3/TGFBR2/GPAM/FZD4/SIK2/MAP4/ANGPTL2/CRIM1/GPD1/FRMD6/KIF13A/SYNJ2/EXT1/TMBIM1/HSPB6/SYNPO/SLC12A4/CHRDL1/PRND/PTPRB/MXRA8/EPB41L2/FNDC3B/EIF4G1/CD151/OPTN/SHC1/TRAM2/PLIN4/ITGA7/CIDEC/LAMB1/SLC4A2/LGALS3BP/FN1/NFIC/TMEM37/BOK/SORBS1/ZBTB47/SNX9/KIF1C/SH3PXD2A/BCAR1/CAST/WFS1/ACTN1/LAMC1/NID1/AQP7/FBN1/ITGB5/ATRN/ITGB1/LRP5/SPTBN1/CARD10/FYCO1/I…
	MycKO	Rare_Diseases_GeneRIF_ARCHS4_Predictions=Hyperinsulinism due to glutamodehydrogenase deficiency	Liver	Rare_Diseases_GeneRIF_ARCHS4_Predictions	K5LvsW5L	Hyperinsulinism due to glutamodehydrogenase deficiency	178	-0.334322	-1.66326	0.000336	0.000911	0.000335	3273	tags=30%, list=22%, signal=24%	RXRA/FGG/HPN/ACSS2/SLC39A14/SERPIND1/APOC1/FTCD/PON1/ASGR1/CPB2/F7/OAF/ALB/SEMA4G/APOC3/OTC/ITIH2/HPD/GCKR/MAOB/MST1/SEC16B/ALDH4A1/AGT/A2M/HGD/ASGR2/TF/SERPINC1/PLG/DPYS/SDS/SERPINF2/ANGPTL3/PRODH2/VTN/APOH/SLC38A3/ITIH1/FMO3/NR1I2/ABCC6/ADH6/CEBPA/UROC1/HRG/HNF4A/SERPINA1/SERPINF1/CYP4F2/KNG1/CES1
	MycKO	Rare_Diseases_GeneRIF_ARCHS4_Predictions=Insulin-like growth factor I deficiency	Liver	Rare_Diseases_GeneRIF_ARCHS4_Predictions	K5LvsW5L	Insulin-like growth factor I deficiency	191	0.347981	1.58982	0.000985	0.00236308	0.00087	4659	tags=40%, list=31%, signal=28%	NLRP1/HLA-E/TMT1A/LILRB3/CSF2RB/ADD1/GNS/RHOQ/PPP1R9B/HGSNAT/MYO9B/SCARB2/GPAM/NFAM1/FZD4/SIK2/GPD1/PRKCD/PREX1/TNFRSF10C/KIF13A/C1S/STIM1/CXCR2/TMBIM1/SYNPO/C1R/CHRDL1/SIRPA/BCL6/MAP3K3/VASP/DYSF/PSAP/TXNIP/TLR4/OPTN/MINK1/RALGDS/PLIN4/CIDEC/NACC2/PHF2/RAB5B/BOK/CALCOCO1/VPS13D/SORBS1/ATG16L2/TECPR2/NCF2/AQP7/ITGAX/ATRN/PLIN1/IQSEC1/MTMR10/SPTBN1/SKI/PLEKHM2/MED13L/TLR8/C1RL/TMEM127/AQP9/ACSL1/R…
	MycKO	Rare_Diseases_GeneRIF_ARCHS4_Predictions=Insulinoma	Liver	Rare_Diseases_GeneRIF_ARCHS4_Predictions	K5LvsW5L	Insulinoma	182	0.34403	1.56257	0.00110199	0.00262233	0.000966	4110	tags=38%, list=27%, signal=28%	PCSK1/ARF3/ANXA11/ABR/GAK/SLC38A10/GNS/SRC/PPP1R9B/CLIP2/MYO9B/SCARB2/THRA/MARK2/ZBTB4/ANKH/DNAJC5/PIP5K1C/ARL8A/CLSTN3/TMBIM1/ZC3H7B/CD99L2/SCAMP5/SIRPA/PTPRN2/RASGRF1/USH1C/VWA5B2/DAGLA/PSAP/CBX6/MINK1/RALGDS/CTSA/NPTN/MAN1A1/NACC2/GRINA/RAB5B/TMEM37/RAP1GAP2/TPRG1L/GNA11/RAB5C/PI4KA/MGRN1/PDXK/DLG4/WFS1/GDI1/ATRN/CALM3/IQSEC1/CHMP4B/GNAS/ERO1B/EPB41L3/PLEKHM2/CAMTA2/TNS3/TAOK2/ATP6V0C/ATP6V0A1…
	MycKO	Rare_Diseases_GeneRIF_ARCHS4_Predictions=Insulin-like growth factor 1 resistance to	Liver	Rare_Diseases_GeneRIF_ARCHS4_Predictions	K5LvsW5L	Insulin-like growth factor 1 resistance to	192	0.33436	1.52796	0.00271699	0.00580108	0.00213615	4641	tags=40%, list=31%, signal=28%	GPC1/CAPN2/MYO1C/CUEDC1/GNG12/FLII/RAB11FIP5/PIEZO1/ANO6/DAB2IP/PTPN11/MAP4/CRIM1/CHPF2/KIF13A/HNRNPUL1/EXT1/ZC3H7B/SLC12A4/FAM168B/ADCY6/FNDC3B/EIF4G1/CD151/MRC2/FGFRL1/ZDHHC5/ABL1/SHC1/MINK1/TRAM2/TM9SF3/RHBDF1/LAMB1/SLC4A2/GRINA/CKAP4/RAD23B/BOK/ESYT2/AKT1/ZFP91/SNX9/APP/KIF1C/SH3PXD2A/BCAR1/BLTP2/ADAM9/ACTN1/LAMC1/NID1/ITGB5/ATRN/ITGB1/LRP5/SPTBN1/SKI/P4HB/CHPF/TRIO/TNS3/TAOK2/TMEM127/ARFGEF2…
	MycKO	RNAseq_Automatic_GEO_Signatures_Human_Down=Insulin Acetylation Triple Negative GSE124127 1	Liver	RNAseq_Automatic_GEO_Signatures_Human_Down	K5LvsW5L	Insulin Acetylation Triple Negative GSE124127 1	227	-0.383859	-1.9452	3.55e-08	9.42e-07	5.81e-07	3015	tags=35%, list=20%, signal=29%	GEMIN5/ANGPTL4/EIF3CL/HBEGF/TAF13/MFSD2A/YWHAG/CHCHD10/DDX31/MRPL1/ABCF2/FKBP5/DDX18/NAT10/B3GNT5/RPF2/MYO1B/UTP4/SERPINH1/CDC20/FKBP4/UBE2S/ADRM1/EHF/RRP12/RRP15/PLAUR/G3BP1/STC1/DNAJC11/CCDC51/PUS7/RARA/TTC4/MRTO4/KRT19/DHX37/DYNLL1/MRPS25/POLR1A/USP36/RBM14/BYSL/POLR1C/AMD1/PUS7L/FARSA/SURF6/BRIX1/EEF2KMT/ATAD3A/ISG20L2/SNRPD1/POLR1B/WDR43/RRS1/ZNF787/IPO4/KNOP1/PUM3/PRMT3/PPAN/DKC1/CDV3/DDX21…
	MycKO	RNAseq_Automatic_GEO_Signatures_Human_Down=Insulin Receptor Associates Promoters GSE107336 1	Liver	RNAseq_Automatic_GEO_Signatures_Human_Down	K5LvsW5L	Insulin Receptor Associates Promoters GSE107336 1	195	-0.266449	-1.31464	0.0119819	0.037611	0.0231756	3087	tags=27%, list=20%, signal=22%	IWS1/BRD2/CLK2/ZCCHC2/SERPIND1/GABRE/PTPRH/LENG8/RBM5/GIGYF1/NINL/TMEM87A/ATF4/TAF8/SNX5/ZRANB3/ITIH2/RSRC2/FNBP4/TSC1/ATP2A1/SERPINA10/BTG2/ALG14/ERRFI1/ZCCHC4/TTLL3/GREB1/EMSY/ZFC3H1/LYSMD1/ACIN1/AKR1B10/ZBTB40/DDX17/AKT1S1/MRPS15/MEX3A/RSRP1/PUS10/PNRC2/PNN/EIF4B/WSB1/METAP1D/FREM1/CCNL2/POU2AF3/ADIPOR2/LUC7L3/NOP56/TRMT10A
	MycKO	RNAseq_Automatic_GEO_Signatures_Human_Up=Responses Insulinoma Cytokine Exposure GSE134122 1	Liver	RNAseq_Automatic_GEO_Signatures_Human_Up	K5LvsW5L	Responses Insulinoma Cytokine Exposure GSE134122 1	209	0.419547	1.94244	1.31e-07	2.62e-06	1.4e-06	3609	tags=38%, list=24%, signal=29%	PARP12/DYNLT1/TAPBPL/EPSTI1/HLA-E/ARL4C/IL7/TAP1/GOLM1/GBP4/TAP2/PARP3/USP18/NRP1/PRRG4/IRF8/CD47/DDX60/PLSCR1/INPP1/DAB2IP/ARHGAP26/XAF1/APOL1/APOL2/CTSS/TRIM21/CRIM1/NLRC5/DENND3/TYMP/DOCK9/HOPX/CASP8/STAT1/FBXO6/C1R/KIAA0040/IFIH1/B2M/DNAJC3/SECTM1/IFI30/CD74/PARP9/TJP2/IL18BP/OPTN/SAMHD1/VAMP5/TRIM56/FKBP11/NMI/FAM110C/OAS3/LGALS3BP/FN1/CD44/PIM2/UHMK1/LYN/EIF2AK2/KCTD12/PARP10/PARP14/SLC35F1…
	MycKO	RNAseq_Automatic_GEO_Signatures_Human_Up=Insulin Acetylation Triple Negative GSE124127 1	Liver	RNAseq_Automatic_GEO_Signatures_Human_Up	K5LvsW5L	Insulin Acetylation Triple Negative GSE124127 1	226	0.303462	1.42254	0.00651445	0.0209414	0.0112154	4760	tags=39%, list=31%, signal=27%	NLRP1/KLHL5/CITED2/LBH/NR4A2/BMP4/SHROOM3/SERINC5/ZNRF2/TGFBR3/PLSCR4/TGFBR2/THRA/WNT9A/EPS8/TMEM243/NUDT4/PDE5A/FAM3C/DENND3/HBP1/PGRMC2/GLUL/TRIM2/MAT2B/BNIP3L/CDKN1B/NUAK1/CHMP1B/MAP3K3/SAV1/ADAMTS1/ZNF704/TLR4/TANC1/ERBB3/ETV1/RALGDS/CBLB/PARD6B/ADGRF5/DUSP4/ANKRD28/MFSD6/BROX/CALCOCO1/RNF144A/RBL2/WDR19/PDZD2/AGO4/SNX9/YPEL3/ABHD4/GLCCI1/PJA2/ASAP2/SNX30/SATB1/TGIF1/PLEKHA7/CTDSPL/SESN3/MTMR…
	MycKO	RNAseq_Automatic_GEO_Signatures_Human_Up=Differentially Breast Cancer Diabetes GSE150586 1	Liver	RNAseq_Automatic_GEO_Signatures_Human_Up	K5LvsW5L	Differentially Breast Cancer Diabetes GSE150586 1	163	0.321358	1.44562	0.0102507	0.0301172	0.0161296	3863	tags=34%, list=25%, signal=25%	CDR2L/CREG2/CUEDC1/MFSD14B/ZNF248/ALOX12/POSTN/SLC22A23/PLA2G4F/CCDC39/RNF103/MBOAT2/GALNT7/GPR39/GPR157/ANKRD34A/ZFP3/TMEM86A/SFRP2/GDPD1/FHDC1/DNAJB13/PLEKHA8/SCYL3/LBX2/MBD4/LIN7A/PLPP6/SLC39A1/GPR137B/CPOX/CRYM/LSAMP/CYB561/MXRA8/GORAB/HILPDA/ZBTB7C/ADAMTS14/PLPP5/COL13A1/SLC23A3/MAN1B1/CREBZF/SLC20A2/SAMD14/IGSF8/GIPC1/SYTL2/ZNF879/PERP/PTPDC1/MPP7/CLN3/CBR3
	MycKO	RNAseq_Automatic_GEO_Signatures_Mouse_Down=Insulin-Like Protein-7 Igfbp7 Hepatocellular GSE85427 1	Liver	RNAseq_Automatic_GEO_Signatures_Mouse_Down	K5LvsW5L	Insulin-Like Protein-7 Igfbp7 Hepatocellular GSE85427 1	186	0.445786	2.03479	1.3e-08	2.92e-07	1.56e-07	3844	tags=45%, list=25%, signal=34%	MLKL/TGM2/POU6F1/ITM2C/GBP4/FGD1/GBP2/NEK6/USP18/ITGB2/LGMN/SERPINB9/CITED2/DHX58/CD84/SDC3/ZNRF2/STK10/ATP11A/MPEG1/ARHGAP24/PLEKHB2/TMEM43/CTSS/AXL/IRF7/FGL2/SLC41A2/SYK/ENTPD1/CSF1R/DHRS9/REEP5/SIRPA/NCALD/SLC11A1/CD74/IL18BP/CLIC1/SAMHD1/CD53/TYROBP/C1QC/PMEPA1/C1QA/GBP6/IGFBP7/MCM6/LGALS3BP/CD44/LAPTM5/CYBB/COTL1/CYTH4/PLAC8/VSIG4/RASGRP1/NENF/C1QB/PARP14/TMEM218/SLC15A3/PIK3CD/LCP2/TMEM26/C…
	MycKO	RNAseq_Automatic_GEO_Signatures_Mouse_Down=Klf10 Triggers Obesity Insulin GSE139977 1	Liver	RNAseq_Automatic_GEO_Signatures_Mouse_Down	K5LvsW5L	Klf10 Triggers Obesity Insulin GSE139977 1	197	0.367652	1.69653	4.01e-05	0.00029	0.000155	4206	tags=40%, list=28%, signal=29%	PARP12/TGM2/MRAS/LILRA5/AQP1/SFRP4/LAPTM4B/MERTK/BAIAP3/SLC22A23/SDC3/ADRB1/MPZL1/TIGIT/NIPA1/ANK1/MPEG1/GDA/SMOX/ARHGAP19/AXL/BPGM/FHDC1/MAF/GLUL/GPR35/CSF1R/PIK3CB/SPTB/SIRPA/CPOX/NCALD/SLC11A1/RAB3IL1/CD82/GNA12/RGL1/CREG1/TYROBP/ARHGAP23/C1QC/C1QA/GFRA2/ITGAD/GRINA/MYO1D/PAQR9/SHTN1/EPB41/RAP1GAP2/C1QB/APP/PLBD1/SLC15A3/ABHD4/PLA2G15/VCAM1/SLC8A1/CTSE/TMEM26/CD5L/BLVRB/ITGB5/TMEM140/AZIN1/CSF…
	MycKO	RNAseq_Automatic_GEO_Signatures_Mouse_Down=Super Estrogen-Dependent Insulin-Like Igf1 GSE125972 1	Liver	RNAseq_Automatic_GEO_Signatures_Mouse_Down	K5LvsW5L	Super Estrogen-Dependent Insulin-Like Igf1 GSE125972 1	206	-0.327604	-1.6471	0.000104	0.000643	0.000344	3083	tags=39%, list=20%, signal=31%	SKIC8/TOR2A/PUF60/IFI35/BCL10/SRSF10/TMEM39A/MORF4L2/IMPA1/BCL7C/MMGT1/SCAND1/HSPA1B/CCDC43/GPAA1/RRP7A/TXNRD1/PSMC6/MED11/MTMR4/UMPS/PGM1/NUP62/MRPL50/STIP1/SAR1A/CHORDC1/TUBA1C/HSP90AA1/RPL7L1/TUBA4A/P4HA1/COPS4/TXNL4A/GOLT1B/FKBP5/CCT8/EIF2S1/AHSA1/TIMM10/RBMXL1/HSPE1/PHF5A/UAP1/SNX5/EMC6/FKBP4/UBE2S/CTBP1/ARSI/HSPH1/PLAUR/LSM2/ADAMTS9/CCT3/RBM10/HSPA8/POLR1D/DYNLL1/IPO7/CACYBP/UBFD1/POLR1C/ZC…
	MycKO	RNAseq_Automatic_GEO_Signatures_Mouse_Down=Insulin-Like Alter Identity Th17 GSE114733 1	Liver	RNAseq_Automatic_GEO_Signatures_Mouse_Down	K5LvsW5L	Insulin-Like Alter Identity Th17 GSE114733 1	186	0.315251	1.43896	0.0095059	0.0269451	0.0144003	3389	tags=30%, list=22%, signal=24%	IL10/CDR2L/PEX5/TMEM163/LGMN/SLC27A6/AMOTL1/AREL1/SERINC5/ACSBG1/DAB2IP/GALNT7/SEMA3D/SYT12/CD33/MAB21L2/VIPR1/ANKRD34A/CHST2/NPR3/ANGPTL2/PDE5A/FAM3C/ARHGAP31/TTBK1/CLSTN3/CD9/RERE/SCAMP5/RIN2/SLC4A4/SCN11A/RBPMS/CPOX/RBFOX2/SH3TC1/PATL2/RASA3/TLE4/SNTB1/FBN2/NFIC/BOK/UST/PCDHGC3/SLAMF6/SNX9/TDRP/OGDHL/ANTXR2/PDE2A/THBS1/AQP3/ACTN1/TSHZ2/CD5L
	MycKO	RNAseq_Automatic_GEO_Signatures_Mouse_Down=Circadian Insulin Secretion Glucose GSE146916 2	Liver	RNAseq_Automatic_GEO_Signatures_Mouse_Down	K5LvsW5L	Circadian Insulin Secretion Glucose GSE146916 2	184	0.311992	1.4232	0.0149178	0.0385996	0.0206289	3022	tags=28%, list=20%, signal=22%	LRRC8B/ARL4C/ANKRD44/OPRD1/PLA2G2D/TMEM163/OLFM1/SLC29A4/USP18/PCDHGA6/TSPAN15/FAM114A1/SDC3/NDRG1/DOK5/DLK1/B4GALNT4/IQSEC3/LFNG/UPP1/EPS8/PBX1/GABBR2/CACNG8/PREX1/UGT1A9/GLUL/NEK2/GLIS2/LIN7A/GAS6/NUPR1/SNTG1/BCAT1/NELL1/DACH2/ARHGAP36/MRC2/LRRN2/GALNT9/C1QA/IGFBP7/GDF2/WTIP/CKAP4/ENPEP/ZCCHC3/SEMA6D/NTRK1/CNIH2/GDF10
	MycKO	RNAseq_Automatic_GEO_Signatures_Mouse_Up=Comprehensive Vitro Insulin Resistance GSE35724 1	Liver	RNAseq_Automatic_GEO_Signatures_Mouse_Up	K5LvsW5L	Comprehensive Vitro Insulin Resistance GSE35724 1	205	0.437342	2.00371	1.14e-08	2.16e-07	1.1e-07	3805	tags=42%, list=25%, signal=32%	PARP12/MLKL/TAPBPL/TAP1/GBP2/APOBEC1/ABR/USP18/SLC43A2/PLK2/ENPP4/SDC3/MYO10/CD47/DDR2/PLSCR1/RHOC/IFITM3/HERC6/SPTLC2/EZR/MPEG1/XAF1/HIF1A/UBA7/VAT1/RAP1B/LY75/PTGES/MAP4/AXL/NRP2/MNDA/STAT1/GOPC/FMNL2/FRMD4A/IFIH1/B2M/SAMD9L/UBD/ADM/LRRK1/PLEKHO2/GPR137B/RCN1/PARP9/IFNGR2/CLIC1/SLC43A3/SAMHD1/RGL1/XDH/GBP6/KLF6/PEAK1/TPM1/LGALS3BP/FN1/CD44/AGRN/FLT1/IL1RL2/PLAC8/SPRED1/IQGAP1/EIF2AK2/DAB2/ITGAV…
	MycKO	RNAseq_Automatic_GEO_Signatures_Mouse_Up=Insulin-Stimulated Proteolytic Expenditure Uptake GSE134846 1	Liver	RNAseq_Automatic_GEO_Signatures_Mouse_Up	K5LvsW5L	Insulin-Stimulated Proteolytic Expenditure Uptake GSE134846 1	201	0.413451	1.88945	8.87e-07	9.44e-06	4.81e-06	3500	tags=35%, list=23%, signal=27%	HHIP/MYO1G/SNX7/TAP1/SHISA5/IL10RB/ESR1/SLC43A2/ANKRD50/OPN3/POSTN/HGF/VSIR/MGAT5/ADAMTS8/ADAMTS16/SPN/ARSG/ST6GALNAC4/PDGFC/LHFPL2/MRC1/FAM217B/TGFBR2/MPEG1/ADCY7/RAB34/NFAM1/SPNS3/RTP4/NPR3/ANGPTL2/CDK6/NRP2/NEU2/MFSD12/ENDOD1/CHRDL1/GAS6/RIN2/MYH3/CNTNAP2/PPP1R27/GXYLT2/EPB41L1/ARHGAP9/RGL1/TMEM164/GRAMD1C/IGFBP7/SNTB1/MCM6/PXDN/ST3GAL4/BOK/COTL1/SHOX2/RNF144A/ATP2A3/CHD3/AKT1/FSTL1/ARSB/RNF18…
	MycKO	RNAseq_Automatic_GEO_Signatures_Mouse_Up=Insulin-Like Protein-7 Igfbp7 Hepatocellular GSE85427 1	Liver	RNAseq_Automatic_GEO_Signatures_Mouse_Up	K5LvsW5L	Insulin-Like Protein-7 Igfbp7 Hepatocellular GSE85427 1	199	-0.342832	-1.71427	2.31e-05	0.000156	7.95e-05	2890	tags=30%, list=19%, signal=24%	SLC12A7/ABHD17B/LENG8/SNRNP70/KIFC2/XYLB/FHAD1/FKBP5/CYP17A1/SMAD7/FAM193B/RHOBTB1/TIAL1/CDIP1/ADAMTS13/GCKR/MROH2A/TRUB1/SLC25A34/ANKS3/ASPDH/AFMID/PPCDC/ADRB3/BRPF3/INPP4A/TLE2/ZFC3H1/KCNN2/TLCD1/MOB3C/MED1/SORBS3/MTERF3/SERTAD2/AP5Z1/SRRM2/GRIK5/SLC12A9/RSRP1/JOSD2/MMS19/PFKFB1/AKAP8L/ANAPC5/PNN/ACY1/BCAT2/RNPC3/WSB1/METAP1D/MAFG/KLHDC8B/CCNL2/CIPC/ZC3H8/TMEM25/SURF2/ZPR1
	MycKO	RNAseq_Automatic_GEO_Signatures_Mouse_Up=Klf10 Triggers Obesity Insulin GSE139977 1	Liver	RNAseq_Automatic_GEO_Signatures_Mouse_Up	K5LvsW5L	Klf10 Triggers Obesity Insulin GSE139977 1	185	-0.347458	-1.71791	2.41e-05	0.000161	8.23e-05	1230	tags=23%, list=8%, signal=21%	RPS16/POP5/RPS3/RPL35A/ID3/ARMC10/RPL37A/RPL30/TESC/ST8SIA1/SDC2/RAB3IP/EIF3E/KLK8/RPS15/EXOSC6/RPS11/RPL39/RPL18A/RPS13/RPS21/RPL34/RPL23/RPS5/ACAD10/SRPK1/RPS20/RPS8/RPL32/RPL15/RPS27/RPS25/RPL13/RPS6/RPS4X/RPS7/RPL10A/EEF1B2/RPS24/RPSA/RPL36A/MYC
	MycKO	RNAseq_Automatic_GEO_Signatures_Mouse_Up=Roles Diabetes Candidate Tcf7L2 GSE95029 1	Liver	RNAseq_Automatic_GEO_Signatures_Mouse_Up	K5LvsW5L	Roles Diabetes Candidate Tcf7L2 GSE95029 1	203	0.340529	1.56112	0.000622	0.00261319	0.0013323	3192	tags=29%, list=21%, signal=23%	C2CD5/FBXO2/DNAJA4/ADD3/RBBP9/HSPA2/MED6/PRICKLE1/FAM124A/PCDHGA6/FHOD1/RAB12/B4GALNT4/TMEM121/ID4/NPHP3/ITPKB/SPIN4/VIPR1/SLC35F5/ROR1/ACVRL1/CCDC8/SNN/ARHGAP31/XRCC2/TCAF2/XPC/PLEKHA8/TWF1/ARRDC4/EXT1/MBD4/AGAP2/SPTB/RIN2/NBL1/PLCB3/TADA1/SHC1/RECK/CASP2/GALNT9/MECOM/SGCB/PIANP/PDGFRA/PEG3/IL4I1/EGFL7/CUL9/TMOD3/AKT1/CNIH2/PPP2R5C/MXD3/CHN2/GALNT4/RCAN1
	MycKO	RNAseq_Automatic_GEO_Signatures_Mouse_Up=Insulin-Like Alter Identity Th17 GSE114733 1	Liver	RNAseq_Automatic_GEO_Signatures_Mouse_Up	K5LvsW5L	Insulin-Like Alter Identity Th17 GSE114733 1	184	0.315347	1.42498	0.0109699	0.0283389	0.0144482	5108	tags=47%, list=34%, signal=32%	ASAH1/SLC9A9/RAB3D/DHX58/MED12L/DERL1/IRF8/GCNT1/APOBR/ACTR2/KLRC1/PLEKHB2/HSD17B7/FUNDC1/ACVRL1/STK17B/CCR1/TMEM30B/RAB8B/PLIN2/SLC52A3/NUPR1/S1PR2/EEF2K/IFIH1/SAMD9L/PPP1R14C/DMC1/SYCE1/AKIRIN1/STK26/NOL4L/TLR4/MANSC1/P2RX7/TRIM7/CBLB/HIP1/TESPA1/TUBA8/PLEKHF2/SPECC1/PPP1CB/STX7/CRIP1/KCNA2/DAB2/PTGIR/SYNGAP1/SUCO/BRDT/ADGRG5/TANK/PDP1/TMEM123/P2RY10/GALC/ZCCHC24/WDR13/PADI2/TNS3/ACTR3/B3GALT5/…
	MycKO	RNAseq_Automatic_GEO_Signatures_Mouse_Up=Circadian Insulin Secretion Glucose GSE146916 1	Liver	RNAseq_Automatic_GEO_Signatures_Mouse_Up	K5LvsW5L	Circadian Insulin Secretion Glucose GSE146916 1	222	0.289871	1.33628	0.0179737	0.0424045	0.0216194	4006	tags=31%, list=26%, signal=23%	ESYT1/DHX32/HOMER3/LSM11/CITED2/SLC2A5/RGS12/SERINC5/RAB12/KIT/NDRG1/DLK1/RPS6KA1/EPN2/DAB2IP/CNKSR3/DIP2A/STAT5A/ARHGAP24/THRA/FOLR1/PIP5K1C/PREX1/HBP1/NRP2/SCNN1B/LIPA/NUAK1/PLCG1/PLIN2/ABCA7/ADCY6/GALNT18/NPY/PNMA5/MAP3K3/LAMA5/SPON2/CACNA1H/AMIGO1/DNMT3A/BHLHE41/HIP1/IGFBP7/DEF8/PCDHGC3/NFYA/RAP1GAP2/ARRB1/APP/KIF1C/CCDC92B/DLG4/MAP3K15/RORC/TWSG1/PRKACB/DUSP16/BTG1/S100A4/INPP5K/HLF/MLLT6/TN…
	MycKO	RNAseq_Automatic_GEO_Signatures_Mouse_Up=Circadian Insulin Secretion Glucose GSE146916 2	Liver	RNAseq_Automatic_GEO_Signatures_Mouse_Up	K5LvsW5L	Circadian Insulin Secretion Glucose GSE146916 2	201	0.303533	1.38713	0.0212083	0.0485682	0.0247619	3538	tags=30%, list=23%, signal=23%	P2RY1/ASAH1/SHISA2/TNFRSF9/PHACTR2/PARP3/TM7SF3/CITED2/LBH/FAM124A/OPN3/BAIAP3/NSG2/FRMD3/ZC3H12D/PBXIP1/GSG1L/GEM/FOLR1/KRAS/HS3ST6/MAF/ALDH3B1/CTNNAL1/ENDOD1/SLC16A1/SYNPR/GNG4/NPY/PNMA5/ANKRD34C/TBX2/SLC39A8/EED/THOC3/NCOA7/SORL1/DUSP4/EBF3/EXOC7/TPM1/SMIM1/ILDR2/FOXA1/XPO6/RAPGEF5/TM6SF1/ARSB/PARVB/BCAR1/DCAKD/RHPN2/TRPM5/SATB1/ASB4/PFKP/RORC/AMER2/CCDC112/RHOU
	MycKO	RNAseq_Automatic_GEO_Signatures_Mouse_Up=Langerhans Preceding Onset Diabetes GSE143875 1	Liver	RNAseq_Automatic_GEO_Signatures_Mouse_Up	K5LvsW5L	Langerhans Preceding Onset Diabetes GSE143875 1	190	-0.263546	-1.30868	0.0216891	0.0493478	0.0251593	2523	tags=23%, list=17%, signal=20%	LMCD1/RPL22L1/CRLS1/CKAP2L/COL5A3/HSPE1/DLGAP5/NUF2/SERPINH1/F13A1/PARM1/COL1A1/CCNB1/SDF2/COX16/TMC6/NOG/ZCCHC12/RPL35A/LDLRAD3/KIF2C/DYNLL1/GAR1/KDELR3/TAGLN3/COL18A1/CNBD2/ACTA2/MELK/CENPF/NUP210L/RPS21/TPX2/EBP/ARHGEF19/CLDN11/RPL26/RPLP1/PI15/SEMA3G/CNN1/RBP1/EEF1B2/RPL12
	MycKO	SysMyo_Muscle_Gene_Sets=MGS347 Human adult insulin resistant TZD PPAR gamma ligand treated 3mo v healthy GSE13070 up	Liver	SysMyo_Muscle_Gene_Sets	K5LvsW5L	MGS347 Human adult insulin resistant TZD PPAR gamma ligand treated 3mo v healthy GSE13070 up	43	0.499965	1.78849	0.00166561	0.0198815	0.0157706	1611	tags=28%, list=11%, signal=25%	FEZ2/SNX7/TMT1A/ASF1B/HSPA2/RBP7/PBXIP1/GPAM/CYP26B1/CRIM1/BNIP3L/DACT1
	MycKO	BioPlanet_2019=Insulin signaling pathway	Skel. muscle	BioPlanet_2019	K5SvsW5S	Insulin signaling pathway	266	-0.238528	-1.47937	0.000472	0.0117742	0.00970182	4479	tags=38%, list=28%, signal=28%	SLC2A1/EIF4E/AKT3/MAP4K4/GYS2/ELK1/IGF1R/INPP4A/KRAS/MAP3K3/PRKCD/CYTH3/NCK2/RPS6KA2/RHOA/MINK1/PTPRF/IRS2/RHOJ/PRKCI/CREB1/MAP3K4/RPS6KA5/MAPK8/SGK1/FOXO3/MAP4K3/SLC2A4/MAP3K6/RASA1/ACACA/MYO1C/CRK/STXBP4/PPP1R3A/MAP3K10/RPTOR/SH2B2/ARHGAP5/EGR1/SNAP23/RAPGEF1/MAP3K2/PIK3R4/PIK3R1/BRAF/EIF4E1B/TSC1/PIK3CB/MAPK14/EXOC2/BCL2/ROCK2/PRKX/KIF5B/MAP4K5/INSR/RHOQ/MTOR/PTPN11/SOS2/NRAS/SOS1/PRKAA2/PIK3C…
	MycKO	BioPlanet_2019=Type 1 diabetes mellitus	Skel. muscle	BioPlanet_2019	K5SvsW5S	Type 1 diabetes mellitus	28	0.510128	1.83193	0.00352288	0.0434731	0.0358214	5959	tags=71%, list=37%, signal=45%	HLA-E/HLA-DQB1/HLA-DMB/HLA-DMA/HLA-DOA/IFNG/FASLG/ICA1/CPE/HLA-DOB/IL2/LTA/GAD1/CD86/TNF/PRF1/HLA-DRB1/HLA-DRB5/IL12A/GZMB
	MycKO	dbGaP=Insulin Resistance	Skel. muscle	dbGaP	K5SvsW5S	Insulin Resistance	46	-0.410764	-1.87633	0.000651	0.00711512	0.00538886	3380	tags=50%, list=21%, signal=40%	MBOAT1/SEZ6L/ASB7/CERS6/ZFAND3/CCDC88C/NT5DC1/BCAT1/LIPC/GPA33/PITRM1/CTNNA2/ANK2/TNRC6B/UBE2N/VWA8/SCAI/HELZ/TRRAP/CACNA1D/ALK/GCKR/FBXL17
	MycKO	dbGaP=Insulin	Skel. muscle	dbGaP	K5SvsW5S	Insulin	76	-0.335784	-1.72981	0.00201984	0.0157739	0.0119469	3658	tags=38%, list=23%, signal=30%	ACOX1/WLS/PTPN12/CCDC88C/NT5DC1/BCAT1/KIF1B/DAB2/FLVCR1/GPA33/KALRN/PITRM1/AGPS/NACC2/RNF217/TNRC6B/SCAI/FZD4/THRB/PALLD/PHTF2/DMD/TRRAP/SYN3/CDH23/WWOX/ALK/HERPUD2/SLTM
	MycKO	Disease_Perturbations_from_GEO_down=type 1 diabetes mellitus 9744 rat GSE4990 sample 474	Skel. muscle	Disease_Perturbations_from_GEO_down	K5SvsW5S	type 1 diabetes mellitus 9744 rat GSE4990 sample 474	312	0.373551	2.06197	2.2e-10	1.44e-09	5.19e-10	5154	tags=49%, list=32%, signal=34%	IFI30/SMIM14/PSMB9/GBP2/LMO2/CTSE/CORO1B/HPGD/CXCL16/NAAA/EDEM2/TMEM176A/JUND/COTL1/HEXB/FERMT3/TMEM176B/CD37/ALDOA/BTK/HCK/HMGN3/ACP5/LY86/BCAS2/CYB561A3/BCAP31/PTPRCAP/PSMB10/SDF2L1/COX8A/SLC25A3/ERP29/LCP1/SDHC/SFT2D1/IST1/PTPN6/PDIA3/ACTB/MYL6/GTF2A2/PTPN18/MMP12/LY6E/TMEM14C/HNRNPL/CTSA/LTB/ATP6V0D1/CLTA/OSTF1/IL2RG/CD79B/COX5B/RPL24/TRIM5/APOE/TRMT112/CSF1R/RPL8/CST3/COMT/GLO1/FAU/CSK/RPS15…
	MycKO	Disease_Perturbations_from_GEO_down=Type 1 diabetes mellitus C0011854 mouse GSE1623 sample 53	Skel. muscle	Disease_Perturbations_from_GEO_down	K5SvsW5S	Type 1 diabetes mellitus C0011854 mouse GSE1623 sample 53	294	0.35654	1.9523	6.68e-09	3.37e-08	1.22e-08	4573	tags=48%, list=29%, signal=35%	CTSE/TMEM45A/VTN/SPP1/MKI67/ALYREF/CAMP/SPARC/KRT20/S100A8/SLC38A5/BIRC5/TSPAN13/CDC20/MARCKS/POLR2J/COMMD2/HEMGN/SEC61G/RNASEH2B/MRPL4/PPIB/CD81/GTF2A2/BSG/NDUFA5/GPN1/TMEM147/CNPY2/SNRPE/MRPS25/TM2D3/POLR2G/MGP/HYPK/MRFAP1/NDUFA11/NDUFV3/PRADC1/RNASEH2C/TBCA/SSNA1/SSR2/COX5B/DHRS7/EDF1/TALDO1/SLIRP/MGST3/MRPL28/ANXA5/SF3B5/SNRPD2/COMT/MTX2/MRPS24/TMEM119/NDUFAB1/COX7A2/MRPS21/UQCC3/COX6C/PDK3/K…
	MycKO	Disease_Perturbations_from_GEO_down=Erectile dysfunction associated with type 2 diabetes mellitus C1997651 rat GSE2457 sample 186	Skel. muscle	Disease_Perturbations_from_GEO_down	K5SvsW5S	Erectile dysfunction associated with type 2 diabetes mellitus C1997651 rat GSE2457 sample 186	208	0.38426	2.03599	3.35e-08	1.55e-07	5.6e-08	4439	tags=50%, list=28%, signal=37%	AQP5/SPARC/G0S2/S100B/SPCS3/ALDOA/COX6A2/S100A6/ARPC1A/SEC61G/CHCHD1/TNNC2/TNNT3/S100A4/UQCR10/NDUFB5/SPON2/NDUFB9/PMEPA1/PVALB/UQCRH/DBNDD2/TNNI2/MRFAP1/NDUFA11/SERPINF1/COX5B/UBAC1/UQCRQ/PGAM2/RNF7/SEC11C/HIGD1A/NDUFA2/NDUFAB1/MYL11/COX7A2/SKP1/DNAJC15/NDUFV2/NDUFS5/NDUFS7/NDUFB2/COX6C/MATN2/TPM1/CKM/POMP/DPH3/UFC1/NDUFB3/UQCRB/CHCHD2/NDUFC1/GPX4/CACNG1/NDUFA7/MRPL54/TIMM23/PCOLCE/LGALS1/UQCR11…
	MycKO	Disease_Perturbations_from_GEO_down=Type 1 diabetes mellitus C0011854 mouse GSE11 sample 173	Skel. muscle	Disease_Perturbations_from_GEO_down	K5SvsW5S	Type 1 diabetes mellitus C0011854 mouse GSE11 sample 173	233	0.370502	1.97135	4.72e-08	2.12e-07	7.62e-08	4343	tags=41%, list=27%, signal=30%	PRRT1/SMIM14/CD74/GIMAP1/TMEM121/PDLIM2/CORO1B/HPGD/PEBP1/EPHB3/ARHGDIB/PLVAP/PRCP/TMEM176A/CD72/TNNI3/TMEM176B/TMEM86A/MPDU1/UNC93B1/CD37/HCK/ID2/PAFAH1B3/PTPRCAP/COX8A/CISD3/LST1/S100A6/LCP1/PQBP1/MAP4K1/HCFC1R1/RHNO1/PTPN18/DTNBP1/LY6E/LY6D/PNP/MRPS35/SASH3/BLK/PSME1/GADD45GIP1/LAGE3/GIMAP4/CD79B/SH3BGRL3/AQP7/RPS13/RARG/VASP/DNASE1L3/WBP1/SNN/DOCK2/FCER1G/VPS25/CNTNAP2/ARAP1/FKBP8/ID3/POU2AF1…
	MycKO	Disease_Perturbations_from_GEO_down=Type 2 diabetes mellitus C0011860 mouse GSE2899 sample 203	Skel. muscle	Disease_Perturbations_from_GEO_down	K5SvsW5S	Type 2 diabetes mellitus C0011860 mouse GSE2899 sample 203	227	0.346983	1.84509	1.75e-06	6.11e-06	2.2e-06	4428	tags=45%, list=28%, signal=33%	BMP7/MFGE8/NTSR2/PEBP1/JUND/SMOC1/KCNN4/FABP3/CKB/TWF2/MYL9/SMTN/SH3BP1/YIPF3/TNNC2/MAPKAPK2/TNNT3/SCN1B/UQCR10/COQ10A/NDUFA8/PTTG1/GTF2A2/EMP3/SYNGR1/PVALB/ANKRD2/NDUFB10/UQCRH/PHPT1/TNNI2/UQCRC1/MGP/NDUFA11/NDUFV3/PFDN5/NDUFA13/UBAC1/MRPS14/PGAM2/HIGD2A/BUD31/CST3/MRPL30/LAMTOR1/RTN2/TMEM119/NDUFAB1/MYL11/COX7A2/PHLDA3/KRTCAP2/CSNK1G2/DPCD/RNASEK/SAMM50/NDUFB11/NDUFB3/MDH2/NDUFC1/ZCRB1/UBE2M/ND…
	MycKO	Disease_Perturbations_from_GEO_down=Type 2 diabetes mellitus C0011860 mouse GSE2899 sample 279	Skel. muscle	Disease_Perturbations_from_GEO_down	K5SvsW5S	Type 2 diabetes mellitus C0011860 mouse GSE2899 sample 279	241	0.327436	1.74965	8.62e-06	2.69e-05	9.68e-06	4895	tags=44%, list=31%, signal=31%	TUSC2/KIF22/CD74/ITM2B/DTX1/MFGE8/TNFSF12/RAB8A/GM2A/FABP4/LAT/S100A8/AP5S1/PPP2R1A/NR1H2/SLC25A45/MIS18BP1/TSHB/SH3BP1/SFT2D1/SCN1B/CD81/NDUFA8/PTTG1/CYBA/TOMM34/SDHAF1/GET4/LAPTM5/AP1S1/BOK/EIF1B/MGP/DGCR6/UQCRQ/CLPS/TMEM205/BUD31/RPL28/NDUFS5/ATOX1/RPS24/AGTRAP/PTCD2/AAMP/CFD/NDUFB3/WBP1/RSL24D1/RPS11/FLI1/RPL19/TSSC4/DOCK2/SNTA1/RAB3D/AGER/TUBG1/PCOLCE/TYROBP/MBD3/PPT2/SELPLG/TXNL4A/PSMB3/CD4…
	MycKO	Disease_Perturbations_from_GEO_down=Type 1 diabetes mellitus C0011854 mouse GSE2254 sample 204	Skel. muscle	Disease_Perturbations_from_GEO_down	K5SvsW5S	Type 1 diabetes mellitus C0011854 mouse GSE2254 sample 204	130	0.390549	1.93648	9.17e-06	2.83e-05	1.02e-05	5277	tags=55%, list=33%, signal=37%	HSD17B11/RAC2/MAG/CORO1A/PDCD4/ARHGDIB/KRT20/JUND/TRADD/TWIST2/CKB/LGALS4/CDC20/RPL34/RPL37/LY86/CDC42SE1/PTPRCAP/ACTB/CD48/NDUFA5/EPN1/UQCRH/MXD3/LSP1/LTB/CD79B/USE1/RPL23A/CLPS/RPL8/SNRPD2/TMEM119/RPS13/CD3G/RPS24/MED27/TOMM7/RPS23/RPL37A/RPS11/PFN1/RPS4X/NAPSA/RPL7/GNL1/CD19/SLPI/RPS3/RPS5/TPT1/CEL/FABP2/PDC/PNLIPRP1/SYCN/CELA2A/RPL18/COX7C/GSK3A/GGH/RPL10A/MS4A1/PRKD2/RPS28/RXRB/ZC3H3/DSTN/CC…
	MycKO	Disease_Perturbations_from_GEO_down=Type 2 diabetes mellitus C0011860 mouse GSE2899 sample 299	Skel. muscle	Disease_Perturbations_from_GEO_down	K5SvsW5S	Type 2 diabetes mellitus C0011860 mouse GSE2899 sample 299	177	0.358298	1.85542	1.57e-05	4.57e-05	1.65e-05	4659	tags=45%, list=29%, signal=32%	GABRG2/FOXD2/CYB5R3/JUND/SMOC1/USF2/AP5S1/IGSF8/PRPF38A/RPL34/PTPRCAP/DNAJC8/MCRS1/PRSS2/IST1/YIPF3/HSPBP1/SF3A2/POFUT2/RNF26/LAPTM5/CPQ/AP1S1/ARF5/PFDN5/MMP14/ANXA5/CLPS/HIGD1A/MOB2/CST3/POLD4/RPS13/ATOX1/RPS24/MED27/ATP6V0E2/RPS23/RPL37A/RPL19/RPL6/CYBB/MBL2/AGER/CANT1/RNF208/SCG5/GABARAP/ATP6V1D/COA3/NECAP2/SH2D2A/CPE/GNL1/RPS3/DNAJB5/TPT1/SLC25A20/TRAF2/NEUROD2/CEL/GCG/CELA2A/RESP18/RPL18/CHM…
	MycKO	Disease_Perturbations_from_GEO_down=Type 2 diabetes mellitus C0011860 mouse GSE642 sample 320	Skel. muscle	Disease_Perturbations_from_GEO_down	K5SvsW5S	Type 2 diabetes mellitus C0011860 mouse GSE642 sample 320	244	0.312889	1.67536	5.07e-05	0.000135	4.84e-05	4927	tags=48%, list=31%, signal=33%	MDK/CD74/HSD17B11/GM2A/FDX1/TMEM176A/B2M/TMEM176B/GATM/MED28/RPL34/RPL37/PTH1R/FOLR1/GLMP/HMGCL/PPIB/PCYT2/UQCR10/HPN/NDUFB5/SDHAF1/EPN1/PPDPF/LY6E/PNP/TMEM14C/ARL6IP1/SLC25A39/UQCRH/DXO/CISD1/TMEM234/RPL23A/SLIRP/UQCRQ/HIGD2A/BUD31/RPL8/JTB/VAMP8/TMEM119/NDUFAB1/RPL28/NDUFS5/PTOV1/ATOX1/PDK3/KRTCAP2/ATP6V0C/TCN2/COX17/CSNK1G2/VKORC1/WDR83OS/NDUFB11/EIF4A3/RPS23/NDUFC1/TAF10/RPS11/RPL19/RPL6/ROMO…
	MycKO	Disease_Perturbations_from_GEO_down=Type 2 diabetes mellitus C0011860 mouse GSE2899 sample 45	Skel. muscle	Disease_Perturbations_from_GEO_down	K5SvsW5S	Type 2 diabetes mellitus C0011860 mouse GSE2899 sample 45	191	0.334485	1.75234	5.18e-05	0.000137	4.94e-05	5841	tags=49%, list=36%, signal=32%	PLCG2/ITM2B/CYB5R3/PDCD4/ACAT2/TMEM176B/DBI/GALK1/NIPSNAP1/SHF/HMGCL/PTMS/PCYT2/HP/TMEM147/FDPS/SDHAF1/PLTP/LY6D/EXOSC4/PIGX/DCAF11/BOK/MGST3/ANXA5/TMEM205/BUD31/ELOVL6/CST3/POLD4/GJB1/TIMM13/SSTR1/RPL28/COX7A2/HMGCS2/THRSP/ATOX1/RPL14/MED27/SAMM50/SLC23A3/EIF1/QDPR/MDH2/SLC25A47/GPX4/GSTP1/CAPNS1/TKT/LGALS1/UQCR11/PSMB3/PLIN2/FKBP1A/PSMD4/S100A10/ACSL5/IL18/GSTM3/CEBPA/CSTB/SLC25A10/ABCC3/FADS1/…
	MycKO	Disease_Perturbations_from_GEO_down=type 2 diabetes mellitus DOID-9352 human GSE23343 sample 893	Skel. muscle	Disease_Perturbations_from_GEO_down	K5SvsW5S	type 2 diabetes mellitus DOID-9352 human GSE23343 sample 893	173	0.318189	1.64964	0.000564	0.00122031	0.000439	5722	tags=47%, list=36%, signal=31%	PRAMEF11/KCNN4/ALKBH4/SOSTDC1/NT5M/CDCA8/INO80E/C1QTNF2/EXOC3L4/PAFAH1B3/CRIP2/FOLR1/SEBOX/FCHO1/ADAM11/TNNC2/ARHGEF19/S100A4/USHBP1/PEX6/RENBP/BIN2/MXD3/STX1A/ZNF444/TNNI2/DNLZ/FKBP10/OGFR/FAHD2A/AMN/PGAM2/MYL11/MEF2B/THAP3/CKM/WDR25/MB/NPM2/ASPSCR1/ACTA1/SLC27A4/RNF208/GPR162/ST6GALNAC2/ARAP1/MAPK8IP1/GARIN5A/CCR7/FGFRL1/BTN1A1/CNTN5/GPAT2/CALCB/GUCY2D/LRRIQ1/LEMD1/SEMA6C/PICK1/SMPX/MXRA8/OPLAH…
	MycKO	Disease_Perturbations_from_GEO_down=Type 2 diabetes mellitus C0011860 rat GSE2470 sample 238	Skel. muscle	Disease_Perturbations_from_GEO_down	K5SvsW5S	Type 2 diabetes mellitus C0011860 rat GSE2470 sample 238	217	0.301112	1.59578	0.000624	0.00133853	0.000482	4626	tags=41%, list=29%, signal=30%	CD74/CORO1B/CRYM/ARHGDIB/SLC22A17/KCNAB2/HEXB/TMBIM6/S100B/SOSTDC1/LBH/C1QTNF5/PPP1R1A/TEX264/CRIP2/SDF2L1/JMJD8/NGDN/ERP29/DNPH1/LCP1/CD81/HEXA/MYL6/SCG3/CALR/LYNX1/PKN1/MAGED1/LY6E/MRPS16/GADD45GIP1/MGP/HYPK/CUTA/RP9/NDUFA11/SPPL3/CD79B/HBA1/ZNHIT2/TOMM6/CBX6/PRRX2/FUCA1/B4GALNT1/TMEM160/CST3/PCSK1N/THRSP/MFSD5/KRTCAP2/RNASET2/AGTRAP/VKORC1/ANG/MSRA/SWI5/SERPINA10/GSTP1/CMPK1/SCG5/RPL7/DPM3/CPE…
	MycKO	Disease_Perturbations_from_GEO_down=Type 2 diabetes mellitus C0011860 human GSE12643 sample 274	Skel. muscle	Disease_Perturbations_from_GEO_down	K5SvsW5S	Type 2 diabetes mellitus C0011860 human GSE12643 sample 274	218	-0.228886	-1.39128	0.0042227	0.00773548	0.00278537	3837	tags=33%, list=24%, signal=25%	ZBTB20/HIF1A/PRKCI/SERPINE1/UAP1/VEGFA/SECISBP2L/FOSB/OFD1/PRPS1/PPP1R12A/ACTN1/ZNF354A/PDLIM3/VCL/SLC20A1/PNISR/DCBLD2/DDIT4/DOCK9/CPNE1/MTRR/PNN/TNPO1/RRAGD/SIK1/DLX4/PHLDA2/F13A1/SUCLA2/LUC7L3/MLLT11/SLC4A7/CDC42EP3/MAPK8IP3/CTNNB1/MSTN/CAP2/ALDH1A1/CHD9/SRSF6/SPAG9/IDI1/ZEB2/REEP1/EIF4G3/SEC24A/PICALM/TRIO/DMD/PRKAB2/SMURF2/CNOT2/TPP2/SCAF11/GLS/IL6/MPHOSPH10/GSK3B/THOC2/TIPARP/CACNA2D1/ZFYVE…
	MycKO	Disease_Perturbations_from_GEO_down=Kidney disorder associated with type 2 diabetes mellitus C1720457 mouse GSE2557 sample 8	Skel. muscle	Disease_Perturbations_from_GEO_down	K5SvsW5S	Kidney disorder associated with type 2 diabetes mellitus C1720457 mouse GSE2557 sample 8	212	0.273344	1.44606	0.00722908	0.0127153	0.0045785	4501	tags=40%, list=28%, signal=29%	SMIM14/BEX1/ISYNA1/SPCS3/SCPEP1/SLC39A7/CDK2AP2/AJUBA/RPL34/SDF2L1/RCHY1/DNAJC8/NGDN/SEC61G/PPIB/PDIA3/CHCHD10/CYB5R1/CALR/CNPY2/AKIP1/PAM16/YIF1A/NUPR1/MRFAP1/SSR2/EEF1B2/POLR2I/SEC61A1/YIF1B/RPL8/MRPL24/TBCB/ORMDL2/RPL28/MRPL2/ANGPTL6/RPL35A/KRTCAP2/DDOST/RPL14/ANAPC13/VKORC1/RPS23/COX18/CDK5RAP3/NME2/RPL19/MRPS18B/RPL6/SLC35B1/RPIA/TMED9/HINT2/RPL7/DDIT3/CFDP1/RPS8/RPL13/WDR74/OSTC/AIMP1/RPS5/…
	MycKO	Disease_Perturbations_from_GEO_down=type 2 diabetes mellitus DOID-9352 human GSE13760 sample 882	Skel. muscle	Disease_Perturbations_from_GEO_down	K5SvsW5S	type 2 diabetes mellitus DOID-9352 human GSE13760 sample 882	332	-0.189561	-1.21565	0.023676	0.038054	0.0137024	3100	tags=24%, list=19%, signal=20%	HNRNPH2/VCL/ZFAND5/PNISR/FUBP3/CAPN2/RBM39/CLIC4/EGR1/ZEB1/ASAP2/DEK/MATR3/ZFP36/SYNM/EFR3A/CREG1/CAST/PNMA1/FILIP1L/ZNF160/GNPAT/HSPA2/SUCLA2/JUNB/YTHDC1/SORBS2/RCAN2/TAX1BP1/ADAMTS1/CLDND1/SEC24B/TTLL7/CAP2/PDZRN3/SOBP/CRIM1/DGKD/RNF11/KLHDC2/CHPT1/PCYOX1/FGF13/CAND2/BTBD1/PRKACB/MAOB/PALLD/MBNL1/ARL5A/TSPYL1/HLTF/ROCK1/EPS15/SERINC1/SUCLG2/MTR/USP6/CYFIP1/CCNL1/IER5/GNG12/DYNC1I2/CD164/RHOT1/T…
	MycKO	Disease_Perturbations_from_GEO_up=type 1 diabetes mellitus 9744 rat GSE4990 sample 474	Skel. muscle	Disease_Perturbations_from_GEO_up	K5SvsW5S	type 1 diabetes mellitus 9744 rat GSE4990 sample 474	169	0.554352	2.82311	1e-10	5.52e-10	1.86e-10	4659	tags=67%, list=29%, signal=48%	RNASE2/CD74/RAC2/STMN1/CORO1A/MKI67/SKAP1/GM2A/DPYSL2/PIP4K2A/ITM2C/IFITM1/TBC1D10C/TSPAN13/CRIP1/RPL34/SDF4/RPL37/ID2/SPN/LCK/CHI3L1/PRSS1/PRSS3/COX7A2L/RNASE1/S100A4/UQCR10/NDUFB5/GDF1/RPS27/TPRG1L/NDUFB9/UBA52/PIGX/RPL29/UQCRH/DUS1L/LAPTM5/TM2D3/POLR2G/CD7/MRFAP1/EEF1B2/HBA1/ATP6V0E1/TALDO1/EIF3F/UQCRQ/TMEM258/PDCD5/CLPS/RPL38/RPL28/NDUFB2/CD3G/COX4I1/GYG1/LCMT1/NEDD8/PRDX2/LEPROTL1/RPS16/RPS2…
	MycKO	Disease_Perturbations_from_GEO_up=Kidney disorder associated with type 2 diabetes mellitus C1720457 mouse GSE2557 sample 8	Skel. muscle	Disease_Perturbations_from_GEO_up	K5SvsW5S	Kidney disorder associated with type 2 diabetes mellitus C1720457 mouse GSE2557 sample 8	242	0.495144	2.62818	1e-10	5.52e-10	1.86e-10	5585	tags=68%, list=35%, signal=45%	IFI30/SPP1/CYB5R3/MFGE8/TAPBP/MAPK3/PEBP1/ACAT2/TMEM176B/IFITM3/IFITM2/IGSF8/TWIST2/TMEM51/GSTM1/PPP2R1A/ABHD14B/CDCA8/CDC20/CBR3/EPHX1/ALDOA/DBI/ILK/FABP5/COX8A/TK1/PMVK/S100A6/DDAH2/S100A4/CD81/UQCR10/DAD1/ACTB/MYL6/PTTG1/S100A13/CYBA/EMP3/LY6E/PSME2/PNP/TMEM14C/UQCRH/POLR2F/AP1S1/UQCRC1/GSN/AP2S1/LSM3/NDUFV3/CBR1/ARHGDIA/SSNA1/SH3BGRL3/AGT/NDUFA13/SNRPB/TSPO/OAZ1/TOMM6/ARPC4/TALDO1/HIGD2A/RPL3…
	MycKO	Disease_Perturbations_from_GEO_up=Type 1 diabetes mellitus C0011854 mouse GSE11 sample 178	Skel. muscle	Disease_Perturbations_from_GEO_up	K5SvsW5S	Type 1 diabetes mellitus C0011854 mouse GSE11 sample 178	216	0.396979	2.0862	3.28e-09	1.46e-08	4.93e-09	4536	tags=48%, list=28%, signal=35%	COL9A2/RAC2/PLIN5/CD40/PLXNB1/SHKBP1/EGFL7/CD3D/ARHGDIB/SMOC1/BEX1/S100A8/ITGB2/PRG2/CD2/UCP2/LIG1/KRT10/RPL34/EVL/ACP5/MEGF11/THY1/LCK/MEIS3/PMVK/EMID1/SYT13/SHF/SEC61G/RPH3A/S100A13/LHFPL4/PRDX4/FAM20A/TNFAIP8L1/LAPTM5/TSR3/NUPR1/HYPK/CBX3/MRPL52/RBP1/CCM2/UQCC5/MRPL11/EEF1B2/PAQR6/ABT1/MYB/ACTA2/TXK/CCND3/TMEM160/DCTPP1/GLO1/CCL19/CD3G/RAB20/EEF1D/RARG/RTP3/NDUFA7/ZNHIT1/GRN/PSMB6/HDGF/ERH/CD3…
	MycKO	Disease_Perturbations_from_GEO_up=Type 1 diabetes mellitus C0011854 mouse GSE11 sample 173	Skel. muscle	Disease_Perturbations_from_GEO_up	K5SvsW5S	Type 1 diabetes mellitus C0011854 mouse GSE11 sample 173	205	0.396286	2.06308	1.44e-08	5.9e-08	1.99e-08	4365	tags=45%, list=27%, signal=33%	PRKAR2B/COL9A2/ERMAP/PLIN5/CTSE/CD40/PLXNB1/VTN/SLC4A1/MKI67/KLF1/GM2A/CD3D/SFXN2/CCNA2/BEX1/ITM2C/PRG2/SLC38A5/ACTR5/BIRC5/CDCA8/TSPAN33/KRT10/RPL34/ACP5/BCAS2/FAM117A/LCK/SHF/HEMGN/SEC61G/OS9/PRSS2/RNASE1/HOXB5/S100A13/MKKS/MSX1/TSR3/NUPR1/PPBP/UQCC5/MRPL11/EEF1B2/ABT1/UBAC1/TALDO1/MGST3/UBE2C/DAP/GLO1/CCL19/CSNK1G2/EEF1D/MCM5/NME3/CHCHD7/CDKN2D/VCAM1/DMTN/STARD10/NDUFV1/RHAG/HAGH/CYGB/ERH/ALAD…
	MycKO	Disease_Perturbations_from_GEO_up=Type 1 diabetes mellitus C0011854 mouse GSE4616 sample 363	Skel. muscle	Disease_Perturbations_from_GEO_up	K5SvsW5S	Type 1 diabetes mellitus C0011854 mouse GSE4616 sample 363	197	0.378152	1.96256	1.73e-07	5.91e-07	1.99e-07	3503	tags=39%, list=22%, signal=31%	HSD17B11/GBP2/MFGE8/FABP4/MLYCD/SLC27A1/B2M/NPPB/IFITM3/FABP3/GSTM1/LGALS4/LIPE/RAB11B/DBI/RPL37/COX6A2/ATP6V1E1/S100A6/SGCE/MED22/SLC25A4/YPEL3/SCX/EPN1/CIRBP/PNP/UQCRH/MAF1/GSN/MGP/SNRPB/FXYD1/RPL23A/MGST3/PDCD5/PDCL3/RPL8/COMT/NDUFA2/CD63/COX7A2/SERPING1/RABAC1/COX17/RPS24/ECI1/EIF1/TOMM7/NDUFB11/RPLP1/CHCHD7/UQCRB/RPS23/RPL37A/FLOT1/NDUFA7/PYGB/NDUFV1/SELENBP1/RPS26/RPL27A/RPS19/HINT1/RPL7/ND…
	MycKO	Disease_Perturbations_from_GEO_up=Type 2 diabetes mellitus C0011860 mouse GSE2899 sample 45	Skel. muscle	Disease_Perturbations_from_GEO_up	K5SvsW5S	Type 2 diabetes mellitus C0011860 mouse GSE2899 sample 45	260	0.334652	1.79543	1.77e-06	5.21e-06	1.75e-06	3412	tags=33%, list=21%, signal=26%	SMIM14/CTSE/VTN/C2/POU3F4/ITIH2/SPP1/MYO1F/HEBP1/SLC22A17/JUND/S100A8/IFITM3/IFITM2/TRADD/GSTM1/C8G/MIS18BP1/C9/GPX2/SEC61G/EBP/PPIB/UQCR10/HPN/PDIA3/NDUFB5/NDUFA8/PTTG1/BSG/APOF/UBTF/PPDPF/PRDX4/PVALB/PNP/GLIPR2/MRFAP1/RAD51B/AGT/COX5B/DHRS7/TMEM234/RPL23A/CLPS/ELOVL1/PRDX6/JTB/DAP/COMT/MRPS24/RPS13/SERPING1/PSMD9/TCN2/VKORC1/MRPL27/RPLP1/KRT12/RPS23/SYT9/ANG/G6PC3/MRPL3/SLC35B1/CPSF4/PFN1/SERPI…
	MycKO	Disease_Perturbations_from_GEO_up=type 2 diabetes mellitus DOID-9352 human GSE13760 sample 882	Skel. muscle	Disease_Perturbations_from_GEO_up	K5SvsW5S	type 2 diabetes mellitus DOID-9352 human GSE13760 sample 882	174	0.377068	1.92637	2.79e-06	7.96e-06	2.68e-06	4659	tags=49%, list=29%, signal=35%	HLA-E/CD74/FBLN1/FABP4/SPARC/FMOD/COL16A1/IFITM1/IFITM3/IFITM2/EFEMP1/CKB/ID2/CTSF/APOD/PPIB/CD81/ISG15/ACTB/C1R/PPDPF/UBA52/MFAP4/TUBB/CLEC3B/GSN/SERPINF1/EEF1B2/HBA1/RPL24/MUTYH/RPL38/ACTA2/MTCH1/RPL8/CST3/FCGRT/RPS15/RPL28/RPS13/SERPING1/PLSCR4/MYOC/CFD/RPL36A/RPS16/RPS23/EEF1G/RPL37A/RPS11/RPL19/RPL6/RPS9/ACADVL/MIF/RPS4X/RPS19/GABARAP/IGFBP4/FHL1/RPL39/RPL13/FTL/ID3/CHRDL1/VIM/ADIPOQ/TPT1/TG…
	MycKO	Disease_Perturbations_from_GEO_up=Type 2 diabetes mellitus C0011860 mouse GSE2899 sample 299	Skel. muscle	Disease_Perturbations_from_GEO_up	K5SvsW5S	Type 2 diabetes mellitus C0011860 mouse GSE2899 sample 299	289	0.307871	1.67646	4.17e-05	9.69e-05	3.26e-05	4573	tags=43%, list=29%, signal=31%	SMIM14/ITM2B/SPP1/ORMDL3/EDEM2/TMEM176A/ITM2C/BRI3/TMEM176B/SLC39A7/COX6A1/EID1/RPL37/PCBD2/GLMP/ADPRH/PRSS1/COPZ2/SLC50A1/GUCY2C/CD81/HPN/DAD1/GNAI2/PDIA3/CHCHD10/HCFC1R1/NDUFB5/SCG3/SPI1/APOF/MRPS12/CNPY2/LY6E/LYPLA2/SLC25A39/UQCRH/BSCL2/MRFAP1/NDUFA11/COX5B/DHRS7/EDF1/UQCRQ/STUB1/SEC61A1/VTI1B/TMEM160/DAP/NDUFAB1/WNT4/RPL28/CD63/EEF1A2/THRSP/CTSZ/KDELR3/NPC2/ATP6V0C/DDOST/TCN2/COX17/MIEN1/UBE2…
	MycKO	Disease_Perturbations_from_GEO_up=Type 1 diabetes mellitus C0011854 mouse GSE2254 sample 204	Skel. muscle	Disease_Perturbations_from_GEO_up	K5SvsW5S	Type 1 diabetes mellitus C0011854 mouse GSE2254 sample 204	310	0.296081	1.62522	8.01e-05	0.000178	5.98e-05	5593	tags=49%, list=35%, signal=32%	IFI30/TAP2/PSMB9/CD74/GBP2/ITM2B/SPP1/MFGE8/TAPBP/SPARC/TMEM176A/B2M/ITM2C/TMEM176B/IFITM3/GATM/MTHFS/MARCKS/ALDOA/ACP5/UBD/FABP5/ID2/BCAP31/PSMB10/PRSS2/SLC50A1/RBM8A/SCG3/TMED3/HP/CYBA/LY6E/PSME2/PNP/GLIPR2/CTSA/NUPR1/POLR2G/GIMAP4/MRFAP1/OSTF1/SSR2/TSPO/APOE/ATP6V0B/UQCRQ/SEC61A1/DDX39B/ANXA5/JTB/RPL28/CD63/SERPING1/CTSZ/NPC2/RABAC1/KRTCAP2/ATP6V0C/TPM1/RNASEK/EIF1/RPL6/VCAM1/SERPINA10/NDUFV1/…
	MycKO	Disease_Perturbations_from_GEO_up=Type 2 diabetes mellitus C0011860 mouse GSE2899 sample 279	Skel. muscle	Disease_Perturbations_from_GEO_up	K5SvsW5S	Type 2 diabetes mellitus C0011860 mouse GSE2899 sample 279	226	0.318859	1.68412	0.000116	0.000254	8.54e-05	5918	tags=50%, list=37%, signal=32%	GBP2/SPP1/ORMDL3/CYB5R3/TAPBP/ACAT2/TMEM176B/IFITM3/IFITM2/LEP/LIPE/SNCG/IGFBP6/DBI/CRIP1/GPX2/BCAP31/MYL9/S100A6/S100A4/PDIA3/NDUFB5/HP/MMP12/LY6E/TAGLN/PSME2/PNP/MTCH2/RNF26/CLEC3B/GSN/NUPR1/MRFAP1/RBP1/TMEM134/TSPO/MGST3/DDX39B/VTI1B/ACTA2/RPL8/TMEM160/CST3/DAP/RPS13/RABAC1/PGLS/SAMM50/TOMM7/RPS23/SLC35B1/TAGLN2/GSTP1/ROMO1/ISLR/RPS26/DHRS7B/PRDX5/HINT1/ADD1/ECH1/PLIN2/FKBP1A/MORF4L1/RPS5/S100…
	MycKO	Disease_Perturbations_from_GEO_up=Erectile dysfunction associated with type 2 diabetes mellitus C1997651 rat GSE2457 sample 186	Skel. muscle	Disease_Perturbations_from_GEO_up	K5SvsW5S	Erectile dysfunction associated with type 2 diabetes mellitus C1997651 rat GSE2457 sample 186	289	0.280461	1.5272	0.00123778	0.00236559	0.000795	3436	tags=30%, list=21%, signal=24%	MGST2/CD74/ITGB4/ITM2B/FXYD3/PDCD4/MLYCD/B2M/IFITM3/FABP3/BHLHA15/EIF4H/EPHX1/F11R/IGFBP6/DBI/EID1/RPL37/UBD/CRIP2/SLC25A3/SLC25A4/ACTB/MYL6/YPEL3/CRACR2B/DES/TAGLN/UBA52/RPL29/CLDN5/PSME1/UQCRC1/GSN/RPS20/HBA1/RPL24/CSRP1/APOE/OAZ1/RPL23A/ACTA2/RPL8/FAU/RPL28/CD63/RPS13/TPM2/STAP2/COX4I1/EEF1D/EIF1/RPL36A/RPS16/CPT1B/RPS23/TF/TCAP/EEF1G/BTF3/RPL19/RPL35/RPL26/VCAM1/APOBEC2/RPS9/TAGLN2/GSTP1/GRN/…
	MycKO	Disease_Perturbations_from_GEO_up=diabetes mellitus type 2 DOID-9352 human GSE12643 sample 766	Skel. muscle	Disease_Perturbations_from_GEO_up	K5SvsW5S	diabetes mellitus type 2 DOID-9352 human GSE12643 sample 766	218	-0.228886	-1.38979	0.00762657	0.0128488	0.00432027	3837	tags=33%, list=24%, signal=25%	ZBTB20/HIF1A/PRKCI/SERPINE1/UAP1/VEGFA/SECISBP2L/FOSB/OFD1/PRPS1/PPP1R12A/ACTN1/ZNF354A/PDLIM3/VCL/SLC20A1/PNISR/DCBLD2/DDIT4/DOCK9/CPNE1/MTRR/PNN/TNPO1/RRAGD/SIK1/DLX4/PHLDA2/F13A1/SUCLA2/LUC7L3/MLLT11/SLC4A7/CDC42EP3/MAPK8IP3/CTNNB1/MSTN/CAP2/ALDH1A1/CHD9/SRSF6/SPAG9/IDI1/ZEB2/REEP1/EIF4G3/SEC24A/PICALM/TRIO/DMD/PRKAB2/SMURF2/CNOT2/TPP2/SCAF11/GLS/IL6/MPHOSPH10/GSK3B/THOC2/TIPARP/CACNA2D1/ZFYVE…
	MycKO	Disease_Perturbations_from_GEO_up=type 2 diabetes mellitus DOID-9352 human GSE23343 sample 895	Skel. muscle	Disease_Perturbations_from_GEO_up	K5SvsW5S	type 2 diabetes mellitus DOID-9352 human GSE23343 sample 895	136	0.29252	1.44169	0.0136978	0.0218905	0.00736045	1334	tags=18%, list=8%, signal=16%	AQP5/FMO1/PBK/ABRACL/LTF/UBXN11/PBX4/LIMD2/DLGAP5/NPPB/ZC3H12B/EFEMP1/PLEKHN1/PLK5/GSTM1/LGALS4/CCDC102A/UBD/FABP5/CDC42EP5/NDUFA4L2/RNASE6/SMTNL1/QPCT
	MycKO	Drug_Perturbations_from_GEO_2014=rosiglitazone mus musculus gpl1261 diabetes gds4036 chdir down	Skel. muscle	Drug_Perturbations_from_GEO_2014	K5SvsW5S	rosiglitazone mus musculus gpl1261 diabetes gds4036 chdir down	117	0.536502	2.58476	1e-10	2.91e-09	1.55e-09	5906	tags=72%, list=37%, signal=46%	GPC3/HSD17B11/SFRP5/PMP2/FAM178B/FABP4/SPARC/G0S2/FABP3/COMP/THY1/TNNC2/TNNT3/S100A4/ACTB/NDUFA8/GTF2A2/NDUFB9/NENF/PVALB/ARL3/TNNI2/LEPR/MGP/RBP1/EIF3F/SLIRP/RNF7/RPL38/SNRPD2/COMT/MYL11/NDUFS5/TPM2/ATP6V0C/MYOC/TPM1/FKBP7/ACOT13/COMMD1/NDUFC1/NDUFA7/EIF3I/MDH1/NR2F2/ACTA1/PCOLCE/SSR4/TRAPPC2L/SEPHS2/RPS27L/ID3/SRP14/NDUFA1/TIMP2/TSPAN31/VIM/RPL31/IMMP1L/ARPC1B/GPX3/TNXB/DERL2/C4B/RBM3/GRPEL1/CD…
	MycKO	Drug_Perturbations_from_GEO_down=Insulin 3989 human GSE22309 sample 3370	Skel. muscle	Drug_Perturbations_from_GEO_down	K5SvsW5S	Insulin 3989 human GSE22309 sample 3370	241	-0.243416	-1.49024	0.000867	0.00180123	0.000687	3685	tags=36%, list=23%, signal=28%	MSN/AUTS2/CDK14/FOXO3/SPRYD7/NFE2L1/CALU/SNX2/SEL1L3/ZHX3/CANX/CEBPD/ZMPSTE24/CLEC16A/ACTN1/RALBP1/PER1/EDDM3A/DDIT4/FNBP4/PHF8/KLF9/USP33/KCNK1/NFKBIA/CREBBP/GBE1/ATG14/RRAGD/KLHL21/KDM3A/SEMA3C/TDRD3/TTI1/HIPK1/LUC7L3/MLLT11/MNDA/SIX1/ARHGEF7/RNF44/MSTN/SEC24B/PDZRN3/NRAS/PIKFYVE/TBC1D9/SPAG9/KAT6B/RBM6/CD24/IRS1/KIFAP3/RAPGEF2/TLR5/TBC1D8/LILRB3/NNT/PLCL1/TRRAP/PKP2/MLLT10/AKAP9/PRKAB2/HDLBP/D…
	MycKO	Drug_Perturbations_from_GEO_up=Insulin 3989 human GSE22309 sample 3370	Skel. muscle	Drug_Perturbations_from_GEO_up	K5SvsW5S	Insulin 3989 human GSE22309 sample 3370	270	-0.273355	-1.72433	9.51e-06	2.95e-05	1.09e-05	3666	tags=36%, list=23%, signal=28%	FKBP5/TSTD2/VEGFA/SGK1/DDR1/SECISBP2L/THBD/BAZ1A/HMOX1/ZMYM4/DNAJB1/CPNE3/LAMA2/DAG1/ZNF274/SLC7A6/NCOR2/MAFF/USP8/RYBP/CRK/USP2/MAB21L1/UBE2G1/HBP1/ETF1/QKI/PNISR/MYOD1/ITIH4/EGR1/ETS2/SNRK/PIK3R1/TRIB1/SIK1/ZFP36/CCL17/RNMT/DLG5/DUSP7/AMD1/PDE4B/STBD1/JUNB/PDE4D/NAB1/CDC42EP3/RCAN2/MAP4K5/TECPR2/ZNF189/FAM8A1/NFX1/CRIM1/DGKD/PCF11/LMO7/ATXN1/LPP/SERTAD2/SPEN/AQR/ORC3/IRF2/HDAC4/SEC24A/YTHDC2/MB…
	MycKO	DrugMatrix=Insulin-0.56 mg/kg in Saline-Rat-Liver-1d-dn	Skel. muscle	DrugMatrix	K5SvsW5S	Insulin-0.56 mg/kg in Saline-Rat-Liver-1d-dn	201	0.291639	1.53912	0.0028043	0.0055845	0.00173979	3572	tags=35%, list=22%, signal=27%	FMO1/PGRMC1/VTN/TNFSF12/DHRS3/BRI3/GSTM1/ABHD14B/POLG2/EPHX1/BCAP31/TIMM8A/SLC25A3/NIPSNAP1/COX5A/MRPL15/RARRES2/HPN/PTS/PRDX4/RPL29/UQCRH/COPZ1/MTCH2/PPCS/MRFAP1/CLTA/MRPL11/AGT/TALDO1/HAAO/PPIF/GJB1/COMT/MRPS24/RPS15/NDUFB7/ETFB/SERPING1/NDUFS7/NPC2/STAP2/CCS/VKORC1/NDUFB11/PRDX2/MDH2/EEF1G/RPS11/RPL6/NDUFB8/VDAC3/STARD10/MIF/TIMM23/RPS19/GABARAP/TST/PXMP2/EBPL/RPL39/ETHE1/MRPL16/MRPL17/SDHB/GR…
	MycKO	DrugMatrix=Insulin-0.56 mg/kg in Saline-Rat-Liver-5d-dn	Skel. muscle	DrugMatrix	K5SvsW5S	Insulin-0.56 mg/kg in Saline-Rat-Liver-5d-dn	183	0.288692	1.50002	0.0080765	0.0140328	0.00437176	3507	tags=33%, list=22%, signal=26%	CD74/VTN/UPB1/C2/G0S2/EPHX1/SDF4/ID2/SDF2L1/PMVK/CTSF/MRPL43/SLC6A13/PTS/MRPS35/RPL29/UQCRH/MRPS7/YIPF1/PON2/CLTA/AGT/ATP6V0B/ACTA2/POLD4/GJB1/CD63/NDUFB7/ETFB/SERPING1/NDUFS7/RPL35A/CIB1/NDUFB11/MDH2/RPS11/NME2/RPL6/STARD10/MIF/PSMB4/TMED9/RPS19/GABARAP/PXMP2/EBPL/SEPHS2/CXXC5/NINJ1/RPS3A/RPS8/MRPL16/FBXW5/PSMC1/EI24/TSPAN31/RPSA/RPS5/GRHPR/TPT1/RPL32
	MycKO	DrugMatrix=Insulin-0.56 mg/kg in Saline-Rat-Liver-1d-up	Skel. muscle	DrugMatrix	K5SvsW5S	Insulin-0.56 mg/kg in Saline-Rat-Liver-1d-up	208	0.272152	1.44267	0.0125604	0.0207284	0.0064577	6198	tags=49%, list=39%, signal=30%	PSMB9/CD74/UPB1/COL2A1/IBSP/SPARC/LYL1/UBE2L6/BCAS2/C9/PSMB10/WBP2/PMVK/ABCC2/ARPC1A/CTSF/PDIA3/HP/NDUFA5/MRPS25/MRPS35/PSME1/RBP1/TBCA/EEF1B2/PFDN5/APOE/TIMM10/KCNA2/FABP7/MRPS23/PSMA2/NDUFV2/POP5/CLEC4F/BTF3/BOLA1/COPE/SERPINA10/PGRMC2/MGAT3/GRN/TMED9/ALAD/TYROBP/RPS3A/PSMB3/ID3/MINPP1/PSMD4/NIPSNAP3A/FOXA2/SULT2A1/MMD2/SOD1/PSMA6/CTSH/PSMB7/COPS4/FTH1/ACP6/CSTB/IRF1/FADS1/MRPS33/RAB11A/SLC22A7…
	MycKO	DrugMatrix=Insulin-0.56 mg/kg in Saline-Rat-Liver-5d-up	Skel. muscle	DrugMatrix	K5SvsW5S	Insulin-0.56 mg/kg in Saline-Rat-Liver-5d-up	222	0.260527	1.39394	0.0146837	0.0237472	0.00739818	6632	tags=58%, list=41%, signal=34%	PGRMC1/IBSP/SPARC/ITM2C/BRI3/GSTM1/POLG2/C9/WBP2/NIPSNAP1/ERP29/COX7A2L/COPZ2/MRPL15/RARRES2/HPN/PDIA3/HP/BSG/NDUFA5/NME6/PRDX4/IMP3/PSME1/NUPR1/MRFAP1/RBP1/TBCA/EEF1B2/PFDN5/APOE/KCNA2/HAAO/RELN/FABP7/CAMK1/GUK1/COMT/PSMA2/FCGRT/NDUFV2/RNASET2/UROD/NEDD8/UBL4A/DNASE1L3/CLEC4F/BOLA1/RND2/SERPINA10/PGRMC2/GRN/TST/TYROBP/RNF8/ACADS/PSMC5/CHURC1/RPL39/PSMB3/PFDN1/MGMT/MINPP1/PPP1CC/DCXR/SDHB/CRELD2/…
	MycKO	Elsevier_Pathway_Collection=Glucocorticoids in Insulin Resistance in Skeletal Muscles	Skel. muscle	Elsevier_Pathway_Collection	K5SvsW5S	Glucocorticoids in Insulin Resistance in Skeletal Muscles	34	-0.55999	-2.36228	1.22e-05	0.00255558	0.00200192	4460	tags=65%, list=28%, signal=47%	EIF4E/GYS2/IRS2/NCOA3/CREB1/SGK1/SLC2A4/LDLR/DDIT4/DEPTOR/CREBBP/PIK3R1/TSC1/INSR/NR3C1/MTOR/NCOA1/IRS1/NCOA2/EP300/RPS6KB1/GSK3B
	MycKO	Elsevier_Pathway_Collection=Insulin Signaling	Skel. muscle	Elsevier_Pathway_Collection	K5SvsW5S	Insulin Signaling	53	-0.416474	-1.96127	0.000132	0.00813387	0.0063717	4479	tags=57%, list=28%, signal=41%	SLC2A1/EIF4E/GYS2/ELK1/IGF1R/KRAS/IRS2/ULK1/CREB1/SIK2/FOXO3/SLC2A4/LDLR/CRTC2/SH2B2/CREBBP/INSR/RHOQ/MTOR/SOS1/IRS1/CBL/MAPK1/PDPK1/RAF1/SLC2A2/RPS6KB1/GSK3B/MYC/MAP2K1
	MycKO	Elsevier_Pathway_Collection=Insulin Influence on Glycogenesis	Skel. muscle	Elsevier_Pathway_Collection	K5SvsW5S	Insulin Influence on Glycogenesis	23	-0.60061	-2.23577	0.000158	0.00861216	0.00674637	4479	tags=70%, list=28%, signal=50%	SLC2A1/GYS2/IRS2/SLC2A4/IDE/INSR/SOS1/IRS1/RPS6KA3/PTEN/MAPK1/PDPK1/RAF1/SLC2A2/GSK3B/MAP2K1
	MycKO	Elsevier_Pathway_Collection=Insulin Resistance in Myocytes Induced by Obesity	Skel. muscle	Elsevier_Pathway_Collection	K5SvsW5S	Insulin Resistance in Myocytes Induced by Obesity	39	-0.461616	-2.00852	0.000409	0.0138109	0.0108188	1963	tags=36%, list=12%, signal=32%	STAT3/TRAF6/INSR/SOCS3/MAPK9/SOCS6/MAP3K7/IKBKB/JAK2/RPS6KB1/TIRAP/APPL1/IRAK1/MAP2K4
	MycKO	Elsevier_Pathway_Collection=Insulin Influence on Protein Synthesis	Skel. muscle	Elsevier_Pathway_Collection	K5SvsW5S	Insulin Influence on Protein Synthesis	31	-0.493302	-2.02472	0.000893	0.0181029	0.014181	2949	tags=48%, list=18%, signal=40%	RPTOR/IDE/TSC1/INSR/MTOR/SOS1/EIF2S1/IRS1/PTEN/PDPK1/RAF1/RPS6KB1/GSK3B/MYC/MAP2K1
	MycKO	Jensen_COMPARTMENTS=Insulin receptor complex	Skel. muscle	Jensen_COMPARTMENTS	K5SvsW5S	Insulin receptor complex	139	-0.298077	-1.7242	0.000363	0.00876989	0.00739956	4901	tags=47%, list=31%, signal=33%	APP/FOXM1/FOXO1/MORN4/PPARG/ABCC8/SLC2A1/TBC1D1/IGF1R/FBXO24/FRMD4B/WASF2/NPY/HNRNPU/IRS2/SH2B1/MTMR1/NOS3/MAPK8/FOXO3/SLC2A4/FURIN/BAIAP2L1/NISCH/CRK/RPTOR/AOC2/DEPTOR/IDE/SNAP23/RAPGEF1/PIK3R1/COL25A1/PHIP/PTPRH/TTI1/SORBS2/PRDM10/INSR/MTOR/PTPN11/PTPN2/DGKD/MTTP/PIKFYVE/PIK3CA/SOCS4/IRS1/GRB10/SOCS3/CBL/MBNL1/EGF/NAMPT/SOCS7/PTPRB/DENND4C/PDPK1/ZKSCAN1/SLC2A2/JAK2/RPS6KB1/GSK3B/XK/MYC/DMPK
	MycKO	Jensen_DISEASES=Type 1 diabetes mellitus	Skel. muscle	Jensen_DISEASES	K5SvsW5S	Type 1 diabetes mellitus	124	0.389815	1.92179	1.36e-05	0.0012657	0.00112832	5416	tags=56%, list=34%, signal=37%	PRRT1/HLA-E/FGF4/TAP2/PSMB9/HLA-DQB1/HLA-DQB2/MSH5/TAP1/GPSM3/C2/HLA-DMB/SIRPG/CD226/HLA-DMA/AIF1/LST1/HLA-DOA/CENPW/CTLA4/RPP21/CFB/TUBB/NUPR1/GPANK1/STK19/UBASH3A/SMARCE1/IL2RB/LY6G6F/FLOT1/NFKBIL1/MICB/MICA/AGER/TCF19/RNF5/HLA-DOB/ZPBP2/IL2/LY6G6C/TRIM40/MADCAM1/CD69/LTA/CTSH/IL7R/COL1A2/LSM2/MPIG6B/DNAH2/ABCF1/IL2RA/TNXB/CTRB1/PRKD2/RASGRP1/NEU1/ASCL2/HPSE2/C1QTNF6/KCNK2/VARS2/TNFRSF11B/RING1…
	MycKO	KEGG_2021_Human=Type I diabetes mellitus	Skel. muscle	KEGG_2021_Human	K5SvsW5S	Type I diabetes mellitus	28	0.510128	1.81457	0.00246337	0.0179434	0.0130156	5959	tags=71%, list=37%, signal=45%	HLA-E/HLA-DQB1/HLA-DMB/HLA-DMA/HLA-DOA/IFNG/FASLG/ICA1/CPE/HLA-DOB/IL2/LTA/GAD1/CD86/TNF/PRF1/HLA-DRB1/HLA-DRB5/IL12A/GZMB
	MycKO	KEGG_2021_Human=Insulin signaling pathway	Skel. muscle	KEGG_2021_Human	K5SvsW5S	Insulin signaling pathway	131	-0.275512	-1.5567	0.00247297	0.0179434	0.0130156	2984	tags=31%, list=19%, signal=25%	ACACA/CRK/PPP1R3A/RPTOR/SH2B2/RAPGEF1/PIK3R1/BRAF/EIF4E1B/TSC1/PIK3CB/INSR/RHOQ/MTOR/SOS2/NRAS/SOS1/PRKAA2/PIK3CA/SOCS4/IRS1/MKNK1/SOCS3/MAPK9/PRKACB/CBL/PPP1R3E/MAPK1/IKBKB/PRKAB2/PDPK1/RAF1/RPS6KB1/GSK3B/PRKAR2A/HKDC1/MAP2K1/SOCS2/PHKB/PHKA1
	MycKO	Ligand_Perturbations_from_GEO_down=Interleukin 1&Icirc;&sup2; rat insulinoma cell line GDS4332 ligand:188	Skel. muscle	Ligand_Perturbations_from_GEO_down	K5SvsW5S	Interleukin 1&Icirc;&sup2; rat insulinoma cell line GDS4332 ligand:188	239	0.304365	1.63634	0.000233	0.000474	0.000149	4064	tags=38%, list=25%, signal=29%	AURKB/STMN1/CYB5R3/MKI67/PRPH/PEBP1/CCNA2/TMBIM6/UCP2/SLC25A1/TOP2A/DBI/MAGOH/COX8A/CENPF/SLC50A1/GUCY2C/ACTB/CHCHD10/HCFC1R1/RPA3/PTTG1/MAGED1/HNRNPL/PIGX/DCTN3/RAMP1/AP1S1/COX5B/DEPDC1/CST6/TALDO1/STUB1/UBE2C/MTCH1/HIGD1A/COMT/SIN3B/NDUFAB1/TIMM13/COX7A2/FIS1/RABAC1/COX6C/TM4SF4/LSM5/LCMT1/MRPL27/RNASEK/NME3/EIF1/QDPR/RPL36A/UQCRB/NDUFC1/GPX4/NME2/PFN1/TAGLN2/SNAP25/PPP1CA/NR2F2/MIF/NOP10/SSR4/…
	MycKO	Ligand_Perturbations_from_GEO_down=Interleukin 1&Icirc;&sup2; rat insulinoma cell line (Pdx1 overexpression) GDS4332 ligand:204	Skel. muscle	Ligand_Perturbations_from_GEO_down	K5SvsW5S	Interleukin 1&Icirc;&sup2; rat insulinoma cell line (Pdx1 overexpression) GDS4332 ligand:204	260	0.298945	1.61543	0.000371	0.000734	0.000231	4573	tags=42%, list=29%, signal=30%	DYNLT1/STMN1/CYB5R3/NUF2/MKI67/PRPH/LDB1/CCNA2/G0S2/TMBIM6/SPCS3/UCP2/SLC25A1/TOP2A/DBI/FABP5/CENPF/PIN1/NDUFC2/CCDC61/ACTB/CHCHD10/RPA3/PTTG1/MRPS12/NDUFB9/UQCRH/DCTN3/ARL3/RAMP1/AP1S1/POLR2G/TMEM109/TBCA/SSR2/EEF1B2/COX5B/DEPDC1/CST6/OAZ1/PDCD5/UBE2C/MTCH1/RPL8/COMT/GLO1/RPS15/CD63/SKP1/NME1/TM4SF4/LSM5/VKORC1/MRPL27/RNASEK/NME3/QDPR/NEDD8/UQCRB/NDUFC1/CKAP2/NME2/HNRNPC/RPS9/SNAP25/PPP1CA/MIF/N…
	MycKO	Ligand_Perturbations_from_GEO_down=insulin human human embryonic stem cells (hESCs) GSE71949 ligand:286	Skel. muscle	Ligand_Perturbations_from_GEO_down	K5SvsW5S	insulin human human embryonic stem cells (hESCs) GSE71949 ligand:286	199	0.30781	1.60604	0.000593	0.00113759	0.000358	5798	tags=49%, list=36%, signal=31%	ANKRD35/ENO2/SIPA1/ST8SIA1/SPP1/SAMD3/HPGD/LIMD2/BST2/ICAM4/PPP1R14A/TMEM102/BIK/ALKBH4/WIF1/BTBD17/C1QTNF4/FBXL15/CDC42EP5/PROK2/TIMP4/SDF2L1/BMP2/CHRNA9/HDAC10/TNNC2/RARRES2/DGAT1/LRFN1/RSPO3/PKN1/EMP3/CCDC125/DBNDD2/RBM42/PRCC/ZNF205/ZBTB45/SLITRK2/SCRG1/CENPB/VCAM1/PFN1/HPDL/TRAPPC1/IGFBP4/PLD3/DTX2/TMEM255A/DHRS11/HAS2/SHISA3/TRAF2/HESX1/TNMD/SLC1A5/CCDC106/AKT1S1/LGALS3BP/EMILIN1/PPP1R1B/MR…
	MycKO	Ligand_Perturbations_from_GEO_down=insulin-like growth factor I (IGF-I) human MCF-7 cells GSE26834 ligand:136	Skel. muscle	Ligand_Perturbations_from_GEO_down	K5SvsW5S	insulin-like growth factor I (IGF-I) human MCF-7 cells GSE26834 ligand:136	277	-0.231465	-1.4754	0.000869	0.00164361	0.000517	4260	tags=38%, list=27%, signal=28%	TESK2/PARP8/PALMD/RBL2/BTG2/BBS10/KLHL24/PCMTD2/PRR15L/SASH1/HEY2/KIF18A/POLI/GRAMD1C/NUMA1/ARHGEF6/EIF2S3/TRANK1/PAN2/PDZD2/IRS2/TGIF1/ANKRD10/CCDC170/RPS6KA5/MAPK8/GLUL/RNF170/SATB1/FOXO3/HP1BP3/PARP4/DHX40/OFD1/FMO5/CDK19/SERPINI1/GABPA/MED23/APOLD1/GOLPH3L/SERINC3/ERCC5/HBP1/FOXN3/ZNF280D/ALDH6A1/TBC1D15/UBE4B/KCNN2/DEPTOR/CYP4B1/CRBN/SNAP23/TBL1XR1/VAV3/BRAF/ATG14/CIR1/NBR1/SLC7A2/KDM3A/HECA…
	MycKO	Ligand_Perturbations_from_GEO_down=Interleukin 1&Icirc;&sup2; rat insulinoma cell line GDS4332 ligand:182	Skel. muscle	Ligand_Perturbations_from_GEO_down	K5SvsW5S	Interleukin 1&Icirc;&sup2; rat insulinoma cell line GDS4332 ligand:182	230	0.290647	1.55758	0.0013491	0.00244524	0.000769	4085	tags=39%, list=26%, signal=29%	RNF112/PRPH/APH1A/PEBP1/DPYSL2/G0S2/PBX2/CKB/UCP2/SLC25A1/ALDOA/DBI/WDR6/RIMBP2/COX8A/KLHL23/SEC61G/COX7A2L/SNRPD3/CCDC61/PDIA3/ACTB/HCFC1R1/BSG/MAGED1/PIGX/DCTN3/AP1S1/MRPL33/PTPMT1/NDUFV3/PIP5K1B/COX5B/CST6/CBX6/RPL23A/PCSK1N/COMT/TIMM13/CD63/COX7A2/FIS1/COX6C/TM4SF4/DDOST/COX17/MRPL27/RNASEK/EIF1/RPL36A/BTF3/RPL35/RPL26/SWI5/PFN1/PPP1CA/ROMO1/NOP10/U2AF1/TMED9/UQCR11/ERH/PSMA7/KDELR1/UBE2S/HNR…
	MycKO	Ligand_Perturbations_from_GEO_down=insulin-like growth factor-I (IGF-I) human MCF-7 cells GDS3484 ligand:14	Skel. muscle	Ligand_Perturbations_from_GEO_down	K5SvsW5S	insulin-like growth factor-I (IGF-I) human MCF-7 cells GDS3484 ligand:14	254	0.284481	1.53371	0.00154652	0.00278374	0.000876	3401	tags=34%, list=21%, signal=27%	ITM2B/FXYD3/LTA4H/HEBP1/PEBP1/KRT19/PMP22/B2M/IFITM3/IFITM2/CETN2/LPCAT1/RPL37/LAMTOR5/TSEN34/GNG10/LETMD1/SRI/NDUFB5/ZDHHC7/RPS27/RPL29/ARL6IP1/IMP3/CBX3/CUTA/EAPP/TBCA/SSR2/RPL24/PFDN5/BCAS3/RPL23A/ATP6V0E1/EIF3F/MYB/RPL38/DCTPP1/PSMG2/VAMP8/RPS15/RPL28/ATRAID/SMARCE1/NPC2/DDOST/MATN2/RPL14/GYG1/EIF3L/UFC1/SYF2/TOMM7/RPL22/BTF3/RPS11/APEX1/EFNA1/POLR1D/HNRNPC/RPL6/RPS9/MDH1/NR2F2/GRN/SELENBP1/S…
	MycKO	Ligand_Perturbations_from_GEO_down=Interleukin 1&Icirc;&sup2; rat insulinoma cell line GDS4332 ligand:191	Skel. muscle	Ligand_Perturbations_from_GEO_down	K5SvsW5S	Interleukin 1&Icirc;&sup2; rat insulinoma cell line GDS4332 ligand:191	233	0.287734	1.54321	0.00178146	0.00312054	0.000982	4916	tags=40%, list=31%, signal=28%	STMN1/CYB5R3/MKI67/LDB1/PEBP1/CCNA2/BIRC5/PPP2R1A/UCP2/EIF4H/COX6A1/SLC25A1/TOP2A/COX8A/CENPF/SNRPD3/PTMS/GUCY2C/ACTB/RPA3/PTTG1/BSG/HNRNPL/DCTN3/RAMP1/AP1S1/ARF5/COX5B/DEPDC1/OAZ1/UBE2C/HIGD1A/PCSK1N/PDAP1/COX7A2/FIS1/SKP1/RABAC1/TM4SF4/MRPL27/EIF1/QDPR/UQCRB/NDUFC1/POLR2L/SWI5/PFN1/TAGLN2/SNAP25/PPP1CA/NR2F2/MIF/ROMO1/NOP10/U2AF1/ERH/PRC1/PDHB/BANF1/HMMR/UBE2S/HNRNPA0/CDK2AP1/UFM1/PFDN1/SNRPF/L…
	MycKO	Ligand_Perturbations_from_GEO_down=Interleukin 1&Icirc;&sup2; rat insulinoma cell line (Pdx1 overexpression) GDS4332 ligand:202	Skel. muscle	Ligand_Perturbations_from_GEO_down	K5SvsW5S	Interleukin 1&Icirc;&sup2; rat insulinoma cell line (Pdx1 overexpression) GDS4332 ligand:202	220	0.293735	1.5588	0.00301082	0.00510274	0.00160522	4927	tags=47%, list=31%, signal=33%	PRPH/LDB1/G0S2/TMBIM6/SPCS3/PPP2R1A/SLC25A1/ALDOA/WDR6/PPP1R1A/PMVK/ERP29/CTSF/NDUFC2/CCDC61/ACTB/CHCHD10/RPA3/SCG3/BSG/RPS27/MAGED1/HNRNPL/RPL29/UQCRH/DCTN3/COPZ1/ARL3/AP1S1/TMEM109/NDUFV3/SSR2/CST6/TMEM258/PDCD5/MTCH1/RPL8/SNRPD2/CST3/COMT/RPS15/CD63/SKP1/NDUFB2/TM4SF4/ATP6V1F/EIF3L/VKORC1/MRPL27/EIF1/TOMM7/QDPR/UBE2QL1/RPS11/RPL19/RPL35/RPL6/RPL26/EXT2/PPP1CA/STARD10/MIF/ROMO1/NDUFB6/RPL27A/PR…
	MycKO	Ligand_Perturbations_from_GEO_up=Interleukin 1&Icirc;&sup2; rat insulinoma cell line (Pdx1 overexpression) GDS4332 ligand:206	Skel. muscle	Ligand_Perturbations_from_GEO_up	K5SvsW5S	Interleukin 1&Icirc;&sup2; rat insulinoma cell line (Pdx1 overexpression) GDS4332 ligand:206	246	0.35197	1.89292	2.48e-07	1.06e-06	4.19e-07	5078	tags=50%, list=32%, signal=34%	ATP2A3/PRKAR2B/PSMB9/PGRMC1/GBP2/TMEM45A/TAPBP/CXCL16/B2M/PIM2/HEXB/BEX1/RAB11FIP4/UBE2L6/ALDOA/SMIM20/RPL37/UBD/PSMB10/S100A5/SRI/CKMT1B/SLC25A4/MAPKAPK2/CHCHD10/NDUFA8/MYL6/CALR/TMEM147/PTPN18/RPS27/LY6E/PSME2/UBA52/RPL29/UQCRH/PSME1/MRPL33/CTSA/BACE2/LTB/ATP6V0D1/CGRRF1/RPS20/COX5B/PFDN5/TRIM5/EDF1/TIMM10/UQCRQ/FUCA1/SNRPD2/FAU/RPS15/NDUFS7/NDUFB2/ATP6V0C/CIB1/STAP2/RNASET2/POMP/ATP6V0E2/RPLP1…
	MycKO	Ligand_Perturbations_from_GEO_up=insulin-like growth factor-I (IGF-I) human MCF-7 cells GDS3484 ligand:14	Skel. muscle	Ligand_Perturbations_from_GEO_up	K5SvsW5S	insulin-like growth factor-I (IGF-I) human MCF-7 cells GDS3484 ligand:14	238	0.359285	1.92656	5.35e-07	2.22e-06	8.76e-07	5650	tags=53%, list=35%, signal=35%	NDC80/PBK/AURKB/CDC25B/SERPINA3/CKB/UCP2/CDC20/ALDOA/TOP2A/KRT10/PCK2/DBI/FABP5/BCAS2/CRIP2/COX8A/SNRPC/SEC61G/COX5A/ARPC5L/ACTB/BSG/SRP19/CYBA/PPDPF/PSME2/TUBB/PHGDH/UQCRC1/AP2S1/NUPR1/POLR2G/MGP/SH3BGRL3/NDUFA13/SNRPB/EDF1/SLIRP/UBE2C/MTCH1/HIGD1A/RPL8/GTF3A/JTB/GLO1/FAU/BOLA2/NDUFS8/EEF1A2/NGRN/NME1/MZT2A/POMP/EIF1/CHCHD2/UBE2M/PFN1/MEA1/PPP1CA/MCTS1/MIF/CKS1B/SRP9/TUBG1/SNRPA/EXOSC8/ERH/PRC1/…
	MycKO	Ligand_Perturbations_from_GEO_up=Insulin mouse Kidney GDS4839 ligand:164	Skel. muscle	Ligand_Perturbations_from_GEO_up	K5SvsW5S	Insulin mouse Kidney GDS4839 ligand:164	171	0.390599	2.02425	5.69e-07	2.32e-06	9.16e-07	4659	tags=47%, list=29%, signal=34%	BLVRB/PRCP/KRT20/G0S2/BEX1/S100A8/GYPA/NAT8/UBE2L6/UCP2/CBR3/EPHX1/RPL37/CHCHD1/COX7A2L/RARRES2/HP/CMTM4/SUSD3/MS4A4A/CIRBP/HAVCR1/PPBP/CD79B/EEF1B2/RPS20/RPL24/COX6B2/APOE/RPL23A/XPNPEP2/MGST3/RPL8/FITM1/HMGCS2/KRTCAP2/RPS24/COX4I1/ECI1/RPLP1/RPL36A/RPS23/ANG/RPL26/RPS9/RPS26/CD79A/RPL27A/RPS4X/RPS19/TST/TYROBP/RPL7/MOGAT1/SEPHS2/RPS8/RPL13/MAB21L3/RPS3/RPSA/RPS5/ALAS2/CXCR2/SLC25A20/SLAMF6/MMP7…
	MycKO	Ligand_Perturbations_from_GEO_up=insulin-like growth factor I (IGF-1) human MCF-7 cells GSE26834 ligand:138	Skel. muscle	Ligand_Perturbations_from_GEO_up	K5SvsW5S	insulin-like growth factor I (IGF-1) human MCF-7 cells GSE26834 ligand:138	296	0.333228	1.84137	1.81e-06	6.48e-06	2.56e-06	4449	tags=39%, list=28%, signal=28%	NDC80/TROAP/SEMA3B/CLDN1/PBK/AURKB/CORO1A/CENPA/MKI67/STIL/CDT1/NRSN2/PKMYT1/EGFL7/ACAT2/CDC25B/CCNA2/DLGAP5/SERPINA3/JUND/PSMC3IP/RAD51AP1/TRAF4/CDC7/E2F1/SKA1/BIRC5/CDCA8/CKB/CDC20/PNKP/CRABP1/LIG1/TOP2A/PCK2/SSBP3/FABP5/TK1/SMTN/AUNIP/DCAF15/CDC42EP1/NRGN/CBX4/MAGOHB/RPS6KB2/PPDPF/HIRIP3/CENPE/SF3A2/NABP2/PHGDH/CARD9/ZNF580/PSRC1/KIF15/ESPL1/RBM42/CNOT3/INCENP/ARHGDIA/DEPDC1/UBE2C/GALE/PGP/VAM…
	MycKO	Ligand_Perturbations_from_GEO_up=Interleukin 1&Icirc;&sup2; rat insulinoma cell line GDS4332 ligand:191	Skel. muscle	Ligand_Perturbations_from_GEO_up	K5SvsW5S	Interleukin 1&Icirc;&sup2; rat insulinoma cell line GDS4332 ligand:191	257	0.334882	1.81391	4.48e-06	1.52e-05	6.01e-06	4613	tags=43%, list=29%, signal=31%	ATP2A3/IFI30/PSMB9/PGRMC1/ITM2B/LTA4H/FHL2/PRPH/TAPBP/B2M/G0S2/HEXB/IFITM2/PGPEP1/F11R/SDF4/RPL37/UBD/PSMB10/ERP29/CTSF/LCP1/S100A5/CKMT1B/MAPKAPK2/CD81/NDUFB5/SCG3/CALR/TMEM147/CNPY2/RPS27/LY6E/PSME2/PSME1/CISD1/CTSA/BACE2/CUTA/LTB/SIRT5/RPS20/PFDN5/EDF1/RPL23A/DDRGK1/EIF3F/PDCD5/FUCA1/WNT4/RPS15/NDUFV2/NDUFS7/NPC2/NDUFB2/DDOST/STAP2/RNASET2/POMP/TOMM7/RPL36A/RPS16/MVP/RPS11/RPL26/EIF3I/MEA1/STA…
	MycKO	Ligand_Perturbations_from_GEO_up=Interleukin 1&Icirc;&sup2; rat insulinoma cell line GDS4332 ligand:186	Skel. muscle	Ligand_Perturbations_from_GEO_up	K5SvsW5S	Interleukin 1&Icirc;&sup2; rat insulinoma cell line GDS4332 ligand:186	263	0.315024	1.70995	2.2e-05	6.59e-05	2.61e-05	4573	tags=43%, list=29%, signal=31%	IFI30/PSMB9/GBP2/FHL2/CXCL16/B2M/G0S2/PIM2/ARPC5/TRAF4/UBE2L6/F11R/MRPS34/ANAPC7/UBD/FABP5/PSMB10/RCHY1/SLC25A3/S100A5/CKMT1B/SNRPD3/MAPKAPK2/S100A4/CACNB3/ISG15/SRP19/FDPS/NDUFB9/CERS5/LY6E/PSME2/PSME1/UQCRC1/BACE2/LTB/OGFR/FAM89B/EEF1B2/RPS20/OAZ1/EIF3F/PDCD5/GUK1/PSMA2/FAU/RPS15/NDUFV2/NME1/SEMA4B/CIB1/STAP2/POMP/RPS16/MVP/EHD1/RPS11/RPL35/VDAC3/EIF3I/PYGB/PSMB4/U2AF1/FRMD8/PSMA7/KDELR1/UBE2S/…
	MycKO	Ligand_Perturbations_from_GEO_up=Interleukin 1&Icirc;&sup2; rat insulinoma cell line (Pdx1 overexpression) GDS4332 ligand:204	Skel. muscle	Ligand_Perturbations_from_GEO_up	K5SvsW5S	Interleukin 1&Icirc;&sup2; rat insulinoma cell line (Pdx1 overexpression) GDS4332 ligand:204	239	0.292364	1.5648	0.000558	0.00131163	0.000518	4512	tags=37%, list=28%, signal=27%	ATP2A3/PSMB9/PGRMC1/GBP2/TMEM45A/ITM2B/APH1A/CXCL16/B2M/BST2/PIM2/ARPC5/RAB11FIP4/F11R/ALDOA/RPL34/RPL37/UBD/PSMB10/S100A5/SRI/CKMT1B/SLC25A4/SNRPD3/MAPKAPK2/GUCY2C/CACNB3/HEXA/PDIA3/NDUFA8/PTPN18/MAGED1/LY6E/PSME2/PSME1/RBM42/BACE2/MRFAP1/LTB/CGRRF1/TRIM5/EDF1/EIF3F/DDX39B/FUCA1/PCSK1N/CHMP2A/FAU/RPL27/CIB1/STAP2/RNASET2/POMP/ECI1/ATP6V0E2/MVP/SPOCK1/SWI5/NR2F2/GRN/LSR/PSMB4/FRMD8/TMED9/PSMA7/KD…
	MycKO	Ligand_Perturbations_from_GEO_up=Interleukin 1&Icirc;&sup2; rat insulinoma cell line GDS4332 ligand:184	Skel. muscle	Ligand_Perturbations_from_GEO_up	K5SvsW5S	Interleukin 1&Icirc;&sup2; rat insulinoma cell line GDS4332 ligand:184	244	0.28831	1.54827	0.00125586	0.00270893	0.00107068	4512	tags=38%, list=28%, signal=28%	ATP2A3/PSMB9/GBP2/FHL2/NEURL3/CXCL16/STMN3/B2M/PIM2/ARPC5/TRAF4/BLOC1S2/UBE2L6/F11R/SDF4/RPL37/UBD/FABP5/SEC61G/S100A5/CKMT1B/MAPKAPK2/NDUFB5/TMEM147/LY6E/PSME2/UBA52/UQCRH/PSME1/CISD1/BACE2/LTB/OGFR/EEF1B2/TRIM5/EIF3F/PDCD5/PSMA2/FAU/RPS15/RPL27/NME1/SEMA4B/COX17/TOMM7/RPLP1/RPS16/CHCHD2/MVP/RPL35/EIF3I/PSMB4/FRMD8/RPS4X/PSMA7/RPS25/DDIT3/CPE/PSMB2/SEMA4A/AKR1A1/DTX2/PPP1CC/SMPD3/NFKBIE/VAMP3/S1…
	MycKO	Ligand_Perturbations_from_GEO_up=insulin human human embryonic stem cells (hESCs) GSE71949 ligand:286	Skel. muscle	Ligand_Perturbations_from_GEO_up	K5SvsW5S	insulin human human embryonic stem cells (hESCs) GSE71949 ligand:286	135	0.319058	1.59622	0.00258773	0.00536031	0.00211861	4448	tags=39%, list=28%, signal=28%	ATP6V0D2/SMCO3/CD300LF/UCMA/BPIFC/NEURL3/SP140/FCGR3A/LRRTM1/SCUBE1/NPFFR1/TSHB/KCNJ3/SYNPR/BARX2/ENTPD2/RSAD2/STX1A/CHIA/QPCTL/S100G/TM4SF4/SLC22A3/DMTN/PTGR2/MOGAT1/COX7A1/OAS1/P2RY10/SLAMF8/NPPA/DEFA6/GRM6/PTH2R/CD207/KRT76/PRPS1L1/KRTAP11-1/SMIM22/AKAP3/TMEM45B/C3AR1/CCL1/GRIN3A/C1QB/KLRK1/LALBA/TUBA8/TMOD4/GPR52/EBF4/PDZK1IP1
	MycKO	Ligand_Perturbations_from_GEO_up=Interleukin 1&Icirc;&sup2; rat insulinoma cell line GDS4332 ligand:188	Skel. muscle	Ligand_Perturbations_from_GEO_up	K5SvsW5S	Interleukin 1&Icirc;&sup2; rat insulinoma cell line GDS4332 ligand:188	258	0.269633	1.46201	0.00454206	0.00891336	0.00352293	4512	tags=37%, list=28%, signal=27%	ATP2A3/PSMB9/GBP2/ITM2B/FHL2/APH1A/TLCD1/B2M/BST2/PIM2/TRAF4/UBE2L6/F11R/RPL37/UBD/PSMB10/ERP29/CTSF/LCP1/S100A5/CKMT1B/SNRPD3/MAPKAPK2/CD81/SCG3/CALR/LY6E/PSME2/MRPL36/PSME1/BACE2/LTB/CLTA/EIF3F/CNIH2/PDCD5/PSMA2/STAP2/COX4I1/POMP/TOMM7/ATP6V0E2/SDF2/RPS16/MVP/SWI5/STARD10/GRN/APLP1/PSMB4/FRMD8/RPS4X/TMED9/RPS19/PSMA7/KDELR1/PSMC5/DDIT3/RPS3A/CPE/SEMA4A/MINPP1/DTX2/PPP1CC/PSMC1/SMPD3/RPL18A/LAMB…
	MycKO	Ligand_Perturbations_from_GEO_up=insulin-like growth factor-I (IGF-I) human MCF-7 cells GDS3484 ligand:13	Skel. muscle	Ligand_Perturbations_from_GEO_up	K5SvsW5S	insulin-like growth factor-I (IGF-I) human MCF-7 cells GDS3484 ligand:13	231	0.270693	1.44844	0.00924952	0.0173678	0.00686447	5689	tags=49%, list=36%, signal=32%	BMP7/KRT19/SERPINA3/GINS1/CKB/ALDOA/PSMG1/DBI/LPCAT1/FABP5/COX5A/EBP/ARPC5L/ACTB/EMC8/GLRX5/SRP19/TMEM147/CYBA/FDPS/PRDX4/PNP/YIF1A/MTCH2/TUBB/MGP/CSRP1/PTDSS1/EDF1/TOMM6/SLIRP/STUB1/PPIF/MTCH1/GTF3A/ELOVL6/DCTPP1/JTB/FAU/NDUFAB1/POP7/CD63/BOLA2/EEF1A2/NME1/COA4/POMP/MRPL3/EMG1/RPL35/UBE2M/PFN1/EIF6/RPS26/TUBG1/U2AF1/NDUFS6/UNG/PSMA7/UBE2S/SNRPA1/TOMM40/PSMC5/CDK2AP1/SNRPF/PRMT1/AHSA1/DENR/S100A1…
	MycKO	MCF7_Perturbations_from_GEO_down=insulin-like growth factor 1 GDS4063 mcf7:93	Skel. muscle	MCF7_Perturbations_from_GEO_down	K5SvsW5S	insulin-like growth factor 1 GDS4063 mcf7:93	277	-0.231465	-1.47015	0.000631	0.00162672	0.000625	4260	tags=38%, list=27%, signal=28%	TESK2/PARP8/PALMD/RBL2/BTG2/BBS10/KLHL24/PCMTD2/PRR15L/SASH1/HEY2/KIF18A/POLI/GRAMD1C/NUMA1/ARHGEF6/EIF2S3/TRANK1/PAN2/PDZD2/IRS2/TGIF1/ANKRD10/CCDC170/RPS6KA5/MAPK8/GLUL/RNF170/SATB1/FOXO3/HP1BP3/PARP4/DHX40/OFD1/FMO5/CDK19/SERPINI1/GABPA/MED23/APOLD1/GOLPH3L/SERINC3/ERCC5/HBP1/FOXN3/ZNF280D/ALDH6A1/TBC1D15/UBE4B/KCNN2/DEPTOR/CYP4B1/CRBN/SNAP23/TBL1XR1/VAV3/BRAF/ATG14/CIR1/NBR1/SLC7A2/KDM3A/HECA…
	MycKO	MCF7_Perturbations_from_GEO_down=insulin-like growth factor 1 GDS3484 mcf7:98	Skel. muscle	MCF7_Perturbations_from_GEO_down	K5SvsW5S	insulin-like growth factor 1 GDS3484 mcf7:98	254	0.284481	1.536	0.00133351	0.00320851	0.00123355	3401	tags=34%, list=21%, signal=27%	ITM2B/FXYD3/LTA4H/HEBP1/PEBP1/KRT19/PMP22/B2M/IFITM3/IFITM2/CETN2/LPCAT1/RPL37/LAMTOR5/TSEN34/GNG10/LETMD1/SRI/NDUFB5/ZDHHC7/RPS27/RPL29/ARL6IP1/IMP3/CBX3/CUTA/EAPP/TBCA/SSR2/RPL24/PFDN5/BCAS3/RPL23A/ATP6V0E1/EIF3F/MYB/RPL38/DCTPP1/PSMG2/VAMP8/RPS15/RPL28/ATRAID/SMARCE1/NPC2/DDOST/MATN2/RPL14/GYG1/EIF3L/UFC1/SYF2/TOMM7/RPL22/BTF3/RPS11/APEX1/EFNA1/POLR1D/HNRNPC/RPL6/RPS9/MDH1/NR2F2/GRN/SELENBP1/S…
	MycKO	MCF7_Perturbations_from_GEO_up=insulin-like growth factor 1 GDS4063 mcf7:95	Skel. muscle	MCF7_Perturbations_from_GEO_up	K5SvsW5S	insulin-like growth factor 1 GDS4063 mcf7:95	296	0.333228	1.8319	6.17e-07	2.42e-06	1.08e-06	4449	tags=39%, list=28%, signal=28%	NDC80/TROAP/SEMA3B/CLDN1/PBK/AURKB/CORO1A/CENPA/MKI67/STIL/CDT1/NRSN2/PKMYT1/EGFL7/ACAT2/CDC25B/CCNA2/DLGAP5/SERPINA3/JUND/PSMC3IP/RAD51AP1/TRAF4/CDC7/E2F1/SKA1/BIRC5/CDCA8/CKB/CDC20/PNKP/CRABP1/LIG1/TOP2A/PCK2/SSBP3/FABP5/TK1/SMTN/AUNIP/DCAF15/CDC42EP1/NRGN/CBX4/MAGOHB/RPS6KB2/PPDPF/HIRIP3/CENPE/SF3A2/NABP2/PHGDH/CARD9/ZNF580/PSRC1/KIF15/ESPL1/RBM42/CNOT3/INCENP/ARHGDIA/DEPDC1/UBE2C/GALE/PGP/VAM…
	MycKO	MCF7_Perturbations_from_GEO_up=insulin-like growth factor 1 GDS3484 mcf7:97	Skel. muscle	MCF7_Perturbations_from_GEO_up	K5SvsW5S	insulin-like growth factor 1 GDS3484 mcf7:97	231	0.270693	1.45351	0.0111195	0.0225213	0.0100411	5689	tags=49%, list=36%, signal=32%	BMP7/KRT19/SERPINA3/GINS1/CKB/ALDOA/PSMG1/DBI/LPCAT1/FABP5/COX5A/EBP/ARPC5L/ACTB/EMC8/GLRX5/SRP19/TMEM147/CYBA/FDPS/PRDX4/PNP/YIF1A/MTCH2/TUBB/MGP/CSRP1/PTDSS1/EDF1/TOMM6/SLIRP/STUB1/PPIF/MTCH1/GTF3A/ELOVL6/DCTPP1/JTB/FAU/NDUFAB1/POP7/CD63/BOLA2/EEF1A2/NME1/COA4/POMP/MRPL3/EMG1/RPL35/UBE2M/PFN1/EIF6/RPS26/TUBG1/U2AF1/NDUFS6/UNG/PSMA7/UBE2S/SNRPA1/TOMM40/PSMC5/CDK2AP1/SNRPF/PRMT1/AHSA1/DENR/S100A1…
	MycKO	NCI-Nature_2016=Insulin Pathway Homo sapiens 073b9f25-6194-11e5-8ac5-06603eb7f303	Skel. muscle	NCI-Nature_2016	K5SvsW5S	Insulin Pathway Homo sapiens 073b9f25-6194-11e5-8ac5-06603eb7f303	42	-0.444027	-1.96775	0.000618	0.0131399	0.0105518	3809	tags=48%, list=24%, signal=36%	PRKCI/SGK1/FOXO3/RASA1/SH2B2/RAPGEF1/PIK3R1/EXOC2/INSR/RHOQ/PTPN11/SOS1/PIK3CA/IRS1/GRB10/CBL/PDPK1/EXOC5/RPS6KB1/EXOC4
	MycKO	Orphanet_Augmented_2021=Primary microcephaly-mild intellectual disability-young-onset diabetes syndrome ORPHA:391408	Skel. muscle	Orphanet_Augmented_2021	K5SvsW5S	Primary microcephaly-mild intellectual disability-young-onset diabetes syndrome ORPHA:391408	97	-0.563882	-3.04188	1e-10	4.77e-10	2.14e-10	4164	tags=63%, list=26%, signal=47%	ATF1/FBXO28/TMED5/DDX20/EIF2S3/ARL5B/SPRTN/MASTL/PIGA/MAK16/CAPZA1/EIF2A/SUZ12/POLR2B/NOL11/CHUK/ETF1/AP1AR/CCNT1/NUP54/TDG/NUP160/FAM91A1/SDE2/RBM27/ZBTB33/TRMT10A/PPP1R15B/YME1L1/CCDC117/MCMBP/NRAS/MYNN/TAF2/NUP58/SRP54/BZW1/STT3B/USP1/WDR36/NUP153/ALG10/FASTKD3/RIOK2/OTUD6B/DHX15/SLC25A32/DHX9/CMTR2/TRMT10C/NAA50/SRP72/TFB2M/UTP15/PRPF40A/NEDD1/NOC3L/RRN3/DDX21/ABCE1/WDR43
	MycKO	Orphanet_Augmented_2021=Hyperinsulinism due to UCP2 deficiency ORPHA:276556	Skel. muscle	Orphanet_Augmented_2021	K5SvsW5S	Hyperinsulinism due to UCP2 deficiency ORPHA:276556	90	0.651778	3.02526	1e-10	4.77e-10	2.14e-10	4294	tags=79%, list=27%, signal=58%	ATP2A3/PLCB2/GPSM3/MYO1G/ARHGAP45/CORO1A/MYO1F/DENND1C/SHKBP1/LIMD2/ITGB7/SLAMF1/NKG7/FERMT3/ITGB2/ARHGAP9/ARHGAP4/TBC1D10C/UCP2/PTPN7/GMFG/CD37/APOBR/SNX20/MFNG/TNFAIP8L2/PTPRCAP/PSMB10/STXBP2/LCK/CXCR3/ARRB2/IGFLR1/HCST/PSTPIP1/MAP4K1/PTPN6/RHOG/CD48/SUSD3/CYBA/BIN2/SASH3/LSP1/LTB/IL10RA/IL2RG/CD79B/CD3E/RHOH/CST7/STAP1/NCF4/CD79A/SELPLG/P2RY10/BATF/SIT1/CCR7/UNC13D/RASAL3/NCF1/ARHGAP30/ITGAL/F…
	MycKO	Orphanet_Augmented_2021=Hereditary central diabetes insipidus ORPHA:30925	Skel. muscle	Orphanet_Augmented_2021	K5SvsW5S	Hereditary central diabetes insipidus ORPHA:30925	63	0.601858	2.63441	1e-10	4.77e-10	2.14e-10	4386	tags=71%, list=27%, signal=52%	RNASE2/RNASE3/PRG3/KLF1/LIMD2/NFE2/JUND/NKG7/PRG2/DNTT/MATK/LYL1/MPO/TSPAN32/C1QTNF4/AIF1/FAM117A/MFNG/PTPRCAP/ALKBH7/PDE6G/ELANE/HCST/SPI1/SUSD3/MS4A3/CD7/PRTN3/GATA1/DNAJC4/CCS/ITGA2B/CEBPE/TRAPPC6A/MPL/RETN/CCDC42/GP9/POMC/NAALADL1/TFR2/S1PR4/ASGR2/SPINK2/SPNS3
	MycKO	Orphanet_Augmented_2021=NON RARE IN EUROPE: Diabetes mellitus type 1 ORPHA:243377	Skel. muscle	Orphanet_Augmented_2021	K5SvsW5S	NON RARE IN EUROPE: Diabetes mellitus type 1 ORPHA:243377	88	0.541596	2.49969	1.15e-10	5.44e-10	2.44e-10	5500	tags=73%, list=34%, signal=48%	CD74/HLA-DQB1/MYO1G/IL16/ALOX5/MYO1F/SCIMP/ITGAX/SLAMF1/ARHGAP9/FCGR3A/GBP4/AIF1/SNX20/HCK/LY86/LST1/RNASE6/SPI1/GIMAP5/CD48/BIN2/SASH3/LCP2/LAPTM5/LSP1/WDFY4/GIMAP4/IL10RA/CYBB/FCER1G/FGD2/NCF4/CYTH4/MS4A7/TYROBP/LAIR1/SIGLEC10/CIITA/RASAL3/NCF1/ARHGAP30/ITGAL/GPR183/TRAF3IP3/IKZF1/HCLS1/HAVCR2/CLEC7A/CTSS/MS4A1/CD86/PARVG/SLAMF7/MPEG1/KLHL6/IGSF6/CYTIP/PTPRC/FGR/NCKAP1L/HLA-DRB1/IRF8/AOAH
	MycKO	Orphanet_Augmented_2021=Growth delay due to insulin-like growth factor I resistance ORPHA:73273	Skel. muscle	Orphanet_Augmented_2021	K5SvsW5S	Growth delay due to insulin-like growth factor I resistance ORPHA:73273	98	-0.477826	-2.57455	2.87e-10	1.27e-09	5.71e-10	3323	tags=56%, list=21%, signal=45%	ZNF462/AGAP1/PBX1/LRP4/FRAS1/KDM5B/APP/CC2D2A/MYH10/YAP1/ZNF618/RAVER2/IGF1R/ABCC5/ADGRL1/DDR1/DOCK1/KIF1B/ARHGAP32/ACVR1B/MAGI3/BTBD3/TBC1D16/DYNC2H1/KDM3B/ASAP2/SVIL/DLG5/SEMA3C/DAB2IP/FNBP1L/NF1/SORT1/LMTK2/ERC1/SH3PXD2B/TANC2/ARHGEF17/PRRC2B/TENM3/CACHD1/ZNF609/ZCCHC14/FARP1/KIF13A/LRP6/CELSR2/NEO1/WWC2/WDFY3/EXOC6B/NCKAP1/MPDZ/KIAA1549/KIF3C
	MycKO	Orphanet_Augmented_2021=Nephrogenic diabetes insipidus ORPHA:223	Skel. muscle	Orphanet_Augmented_2021	K5SvsW5S	Nephrogenic diabetes insipidus ORPHA:223	89	0.532127	2.46777	3.69e-10	1.63e-09	7.3e-10	5238	tags=65%, list=33%, signal=44%	ANKMY1/TMC6/ATP2A3/AQP5/PLCB2/CD74/MYO1G/ARHGAP45/ITGB7/FERMT3/ITGB2/CCDC88B/ARHGAP4/UCP2/P2RX1/PTPN7/APOBR/BTK/CRIP1/MFNG/RPS6KA1/S100A4/PTPN6/AQP2/SPI1/CYBA/TNFSF13/SASH3/LCP2/WDFY4/PARP10/IL2RG/GNA15/BAG1/STAP1/NCF4/CYTH4/UNC13D/CIITA/RASAL3/SIGLEC6/ARHGAP30/RXFP4/ITGAL/DOK2/PIK3CG/S1PR4/SPNS3/CIMAP1B/NRROS/RUNX3/VAV1/PARVG/MFSD6L/KLHL6/ABCA7/TMC8/SLC5A10
	MycKO	Orphanet_Augmented_2021=Juvenile-onset diabetes mellitus-central and peripheral neurodegeneration syndrome ORPHA:445062	Skel. muscle	Orphanet_Augmented_2021	K5SvsW5S	Juvenile-onset diabetes mellitus-central and peripheral neurodegeneration syndrome ORPHA:445062	92	-0.476488	-2.52587	1.98e-09	8.03e-09	3.6e-09	5071	tags=58%, list=32%, signal=40%	DTX3L/TBK1/SLC30A7/SSR1/SGK3/LACC1/VPS4B/ELF1/RP2/MAGT1/ATL3/NFE2L2/TMED5/COG3/ARFIP1/LAMP2/TMED7/RNF13/UFL1/BIRC2/SEL1L/MAP3K2/TMEM87A/FNDC3B/COQ10B/UEVLD/NBN/ZNF654/BLZF1/NCOA4/BROX/SEC24D/SPPL2A/MTMR6/TMEM87B/CPD/SHOC2/TOR1AIP1/DNAJC3/IL1R1/PNPLA8/ABHD13/TM9SF2/RNF6/SLC35F5/HIPK3/STAM2/TBC1D23/CD164/EDEM3/TANK/TMF1/ATF6
	MycKO	Orphanet_Augmented_2021=Neonatal diabetes-congenital hypothyroidism-congenital glaucoma-hepatic fibrosis-polycystic kidneys syndrome ORPHA:79118	Skel. muscle	Orphanet_Augmented_2021	K5SvsW5S	Neonatal diabetes-congenital hypothyroidism-congenital glaucoma-hepatic fibrosis-polycystic kidneys syndrome ORPHA:79118	96	-0.358989	-1.94122	3.46e-05	9.49e-05	4.26e-05	4764	tags=47%, list=30%, signal=33%	PRICKLE2/ARHGEF28/YAP1/NRP2/LARP6/HTRA1/LIFR/ITGAV/GLIS3/PLPP3/SASH1/PRSS23/EPAS1/PLS3/EGFR/SNX7/PTPN21/CTTNBP2NL/RASAL2/EPS8/BICC1/PTPRM/KITLG/DOCK1/SLC1A1/FKBP9/PARD3B/FMNL2/OSMR/SH3PXD2B/TEAD1/CRIM1/ADAM9/PALLD/ERRFI1/CAMSAP2/PSD3/FERMT2/GNG12/CACNA2D1/NAV2/DST/RAPH1/SMARCA1/RAI14
	MycKO	Orphanet_Augmented_2021=Intrauterine growth restriction-short stature-early adult-onset diabetes syndrome ORPHA:436144	Skel. muscle	Orphanet_Augmented_2021	K5SvsW5S	Intrauterine growth restriction-short stature-early adult-onset diabetes syndrome ORPHA:436144	91	0.388047	1.80438	0.00031	0.000749	0.000336	3581	tags=42%, list=22%, signal=33%	TPPP3/WDR86/SLC22A17/JUND/IFITM3/PPP1R14A/ADAMTS10/CKB/C1QTNF4/PTH1R/TMEM88/PPP1R1A/MRAS/PALM/MYL9/DDAH2/NDN/LYNX1/DES/CLDN5/PINK1/PGAM2/CMTM5/OAZ2/SERPING1/EMC10/TCN2/SNN/GABARAP/GPR162/CACNA2D3/BIN1/GP1BB/AATK/TIMP2/KLHDC8B/DLK1/PRSS50
	MycKO	Orphanet_Augmented_2021=Hyperinsulinism-hyperammonemia syndrome ORPHA:35878	Skel. muscle	Orphanet_Augmented_2021	K5SvsW5S	Hyperinsulinism-hyperammonemia syndrome ORPHA:35878	88	-0.35013	-1.85268	0.000314	0.000757	0.00034	3466	tags=40%, list=22%, signal=31%	TMED7/CANX/GOLPH3/HIBADH/AHCYL1/ALDH4A1/TWF1/NOMO1/LRP11/KCTD3/ALDH18A1/SMLR1/PITRM1/NADK2/SUCLA2/FBXW11/API5/CTNNB1/PTPN11/GLUD1/ADIPOR2/SLC39A14/ACSL3/HSPA9/ERRFI1/ASB13/SUCLG2/UBQLN1/PC/ATRN/OSBP/TM9SF3/HSD17B6/ARL1/USO1
	MycKO	Orphanet_Augmented_2021=Exercise-induced hyperinsulinism ORPHA:165991	Skel. muscle	Orphanet_Augmented_2021	K5SvsW5S	Exercise-induced hyperinsulinism ORPHA:165991	89	-0.299887	-1.57847	0.00319117	0.00666498	0.00299027	1701	tags=25%, list=11%, signal=22%	RRM1/MTHFD1L/OLA1/IPO5/SLC39A14/PSAT1/CCT6A/NDC1/CSNK2A1/PAICS/HSPA9/HSPA4/GNL3/METAP2/CTPS1/TSR1/PSMD1/PPAT/IPO7/CSE1L/ABCE1/PUS7
	MycKO	Orphanet_Augmented_2021=Hyperinsulinism due to glucokinase deficiency ORPHA:79299	Skel. muscle	Orphanet_Augmented_2021	K5SvsW5S	Hyperinsulinism due to glucokinase deficiency ORPHA:79299	85	0.351915	1.61952	0.0048186	0.00984092	0.00441516	4459	tags=38%, list=28%, signal=27%	MPP2/SULT4A1/CALY/SLC22A17/NACAD/BEX1/APBB1/CPT1C/BTBD17/LRRTM1/TMEM198/SLC45A1/PSD/GAP43/SERP2/PCBP4/VPS37D/RND2/APLP1/SCG5/NAP1L3/VAT1L/TCEAL5/MAPK8IP1/CLIP3/REEP2/TMEM59L/DUSP26/DPYSL4/TAGLN3/STMN2/GAL3ST3
	MycKO	Orphanet_Augmented_2021=Hyperinsulinism due to INSR deficiency ORPHA:263458	Skel. muscle	Orphanet_Augmented_2021	K5SvsW5S	Hyperinsulinism due to INSR deficiency ORPHA:263458	97	-0.275843	-1.48804	0.00868465	0.0171239	0.00768269	5602	tags=58%, list=35%, signal=38%	SPARCL1/TRIM2/SH3RF1/SORBS1/KDR/THSD7A/MYRIP/PEG3/PLEKHH1/PBX1/PLEKHA6/ACACB/PPP1R9A/ADGRF5/TACC2/UNC13B/ARHGAP44/GAREM1/PLPP3/SEC16B/SEMA6D/LARGE1/FREM1/SIK2/RASAL2/NPNT/FILIP1/RAPGEF5/NHSL1/C7/TNS1/ALDH6A1/DEPTOR/ZNF704/SLC7A2/KCND3/CYP4X1/KALRN/ITSN1/SORBS2/STOX2/INSR/FAM13C/EDNRB/FZD4/PPP1R12B/MAOB/FARP1/DMD/PREX2/PCCA/PARM1/ZNF423/WDFY3/DST/CMYA5
	MycKO	Orphanet_Augmented_2021=Insulin-resistance syndrome type A ORPHA:2297	Skel. muscle	Orphanet_Augmented_2021	K5SvsW5S	Insulin-resistance syndrome type A ORPHA:2297	97	-0.275843	-1.48804	0.00868465	0.0171239	0.00768269	5602	tags=58%, list=35%, signal=38%	SPARCL1/TRIM2/SH3RF1/SORBS1/KDR/THSD7A/MYRIP/PEG3/PLEKHH1/PBX1/PLEKHA6/ACACB/PPP1R9A/ADGRF5/TACC2/UNC13B/ARHGAP44/GAREM1/PLPP3/SEC16B/SEMA6D/LARGE1/FREM1/SIK2/RASAL2/NPNT/FILIP1/RAPGEF5/NHSL1/C7/TNS1/ALDH6A1/DEPTOR/ZNF704/SLC7A2/KCND3/CYP4X1/KALRN/ITSN1/SORBS2/STOX2/INSR/FAM13C/EDNRB/FZD4/PPP1R12B/MAOB/FARP1/DMD/PREX2/PCCA/PARM1/ZNF423/WDFY3/DST/CMYA5
	MycKO	Panther_2016=Insulin/IGF pathway-protein kinase B signaling cascade Homo sapiens P00033	Skel. muscle	Panther_2016	K5SvsW5S	Insulin/IGF pathway-protein kinase B signaling cascade Homo sapiens P00033	32	-0.485945	-2.00446	0.000687	0.0266023	0.0222746	2736	tags=62%, list=17%, signal=52%	PIK3R5/INPPL1/PIK3C3/FOXO1/IGF1R/IRS2/FOXO3/MDM4/PIK3R1/TSC1/PIK3CB/IGF2R/INSR/PIK3CA/IRS1/PTEN/PDPK1/GSK3B/MDM2/PIK3C2A
	MycKO	PhenGenI_Association_2021=Insulin Resistance	Skel. muscle	PhenGenI_Association_2021	K5SvsW5S	Insulin Resistance	168	-0.284484	-1.662	0.000216	0.0148125	0.0126049	2552	tags=26%, list=16%, signal=22%	MN1/GALNT2/GPA33/NPVF/KRT28/ARHGAP40/TRPS1/PITRM1/EIF2AK2/BCL2/CTNNA2/PAK2/ARHGEF7/ANK2/PDZRN3/LPP/SNX19/IRS1/TNRC6B/ANKH/AP3B1/UBE2N/VWA8/SCAI/HELZ/NAMPT/SETD5/TRRAP/KCNH8/CACNA1D/NRG3/SNX29/VGLL4/DDX10/ALK/GCKR/FBXL17/SLTM/PLCXD3/LRRC7/ADCY8/BNC2/CCNG1
	MycKO	PhenGenI_Association_2021=Insulin	Skel. muscle	PhenGenI_Association_2021	K5SvsW5S	Insulin	246	-0.22991	-1.45163	0.00241278	0.0499679	0.0425207	4099	tags=34%, list=26%, signal=26%	SASH1/AFF1/FIBIN/NPY/PRKG1/CDH13/SNX7/MECOM/TTC14/RBM24/ACOX1/WLS/NR4A2/PTPN12/PTPRM/CCDC88C/DOCK1/NT5DC1/BCAT1/HUS1B/KIF1B/FNDC3A/HS3ST3A1/QKI/SNX24/SPTB/COBLL1/DAB2/CBLN2/CRISPLD1/ZNF800/GLB1L3/FLVCR1/MN1/GALNT2/ZZEF1/GPA33/TRPS1/KALRN/PITRM1/AGPS/PDE4D/SYN2/NACC2/AVPR1A/ARHGEF7/RNF217/PDZRN3/SNX19/XXYLT1/TNRC6B/SCAI/RAB3C/FZD4/BLTP3A/THRB/PALLD/PHTF2/IPP/DMD/ELAC2/TRRAP/ZC3H11B/SYN3/CDKAL1/CDH…
	MycKO	Rare_Diseases_AutoRIF_ARCHS4_Predictions=Diabetes hypogonadism deafness mental retardation	Skel. muscle	Rare_Diseases_AutoRIF_ARCHS4_Predictions	K5SvsW5S	Diabetes hypogonadism deafness mental retardation	191	-0.708689	-4.29856	1e-10	7.59e-10	3.57e-10	3621	tags=81%, list=23%, signal=63%	FRYL/HP1BP3/SPTBN1/SF3B1/DNAJC10/TAOK1/KDM1A/ZMYM4/HECTD1/ACACA/MED13/SHPRH/CEP170/PRR14L/ZMYM2/SMG1/ATP11C/MACF1/TNRC6A/NUP205/ZNF704/KDM3B/SCAF8/SNRNP200/MIPOL1/ARID1A/EIF4B/YLPM1/SRRM2/PHIP/SRCAP/MED13L/ZNF507/PRPF8/AKAP11/NF1/FUBP1/KIF5B/MTOR/TRIP12/PTPN11/ZKSCAN8/STRN/PRRC2B/MGA/ATR/HTT/QSER1/SFPQ/ARHGEF12/UTRN/BDP1/ILF3/UBN2/SPEN/VPS13C/UBR1/RNF169/VPS13A/NUP58/GTF2I/CHD6/EIF4G3/VPS13B/CKAP…
	MycKO	Rare_Diseases_AutoRIF_ARCHS4_Predictions=Insulin autoimmune syndrome	Skel. muscle	Rare_Diseases_AutoRIF_ARCHS4_Predictions	K5SvsW5S	Insulin autoimmune syndrome	186	0.382689	1.97492	2.94e-07	1.26e-06	5.94e-07	4934	tags=45%, list=31%, signal=31%	OSCAR/HLA-E/IFI30/TAP1/GBP2/CD40/MYO1G/MAP3K11/ITGAX/SIRPA/USF2/TSPAN33/UNC93B1/CTDSP1/HCK/SDF4/TCIRG1/STXBP2/RPS6KA1/SH3BP1/PLEKHO1/ADPRH/MAPKAPK2/MGAT1/PTPN6/GNAI2/RHOG/SPI1/METRNL/EML3/CYBA/TGFB1/LAPTM5/LSP1/CTSA/PARP10/IL10RA/OGFR/CHMP4B/CSK/FCGRT/CTSZ/SIGLEC9/TFEB/AP5Z1/ADORA2A/VASP/MVP/EHD1/GRN/CYTH4/TRAF1/ARAP1/NINJ1/ARSA/CD4/IFI35/OAS1/NFKBIE/TRIM25/NCF2/NCF1/PIK3AP1/C1QC/CTSH/C1QA/CD274/…
	MycKO	Rare_Diseases_AutoRIF_ARCHS4_Predictions=Insulin-resistance type B	Skel. muscle	Rare_Diseases_AutoRIF_ARCHS4_Predictions	K5SvsW5S	Insulin-resistance type B	180	0.286863	1.47404	0.00483417	0.0107764	0.00506728	4613	tags=36%, list=29%, signal=26%	OSCAR/IFI30/CD40/C2/GM2A/MMP9/CXCL16/SIRPA/G0S2/HEXB/NECTIN2/UNC93B1/HCK/SDF4/ACP5/TCIRG1/RNASE1/MAPKAPK2/MGAT1/SPI1/METRNL/CFB/CTSA/IL10RA/OGFR/CSF1R/PPIF/CHMP4B/STAB1/FCGRT/CTSZ/NPC2/SIGLEC9/TLR2/ADORA2A/RAB20/CAPG/VASP/EHD1/GRN/TRAF1/ARAP1/NINJ1/CD4/FTL/NFKBIE/TRIM25/PIK3AP1/C3AR1/C1QC/CTSH/C1QA/CD274/PSAP/NR1H3/LGMN/LHFPL2/NFKB2/ASGR2/GRINA/CTSD/NAGLU/MSC/CTSB
	MycKO	Rare_Diseases_AutoRIF_ARCHS4_Predictions=Mental retardation dysmorphism hypogonadism diabetes	Skel. muscle	Rare_Diseases_AutoRIF_ARCHS4_Predictions	K5SvsW5S	Mental retardation dysmorphism hypogonadism diabetes	169	0.278115	1.42616	0.0139671	0.0284459	0.0133759	5473	tags=44%, list=34%, signal=29%	DYNLT1/ENO2/TMEM14A/STMN1/USP11/DPYSL2/BEX1/BEX2/APBB1/MAGI2/DDX25/BEX3/HMGN3/BLCAP/ZNF738/DDAH2/CDH2/SCG3/SVBP/GAP43/MAGED1/TCEAL8/PHPT1/ARL3/EIF1B/BSCL2/KLHDC8A/RAB3B/PCSK1N/COX7A2/IFT22/SKP1/OAZ2/PCBP4/FAM229B/PRDX2/APLP1/SRP9/SCG5/CNTNAP2/TCEAL5/ISLR2/TUSC3/SRP14/CSRNP3/GABARAPL2/MORF4L1/ATP6V1G1/NRCAM/BEX4/ELAVL4/SVOP/SLC17A6/KIF3A/CACFD1/DPYSL4/TAGLN3/IMMP1L/STMN2/FSD1L/TUBB2A/FXYD6/PAM/NSG…
	MycKO	Rare_Diseases_GeneRIF_ARCHS4_Predictions=Insulin-like growth factor 1 resistance to	Skel. muscle	Rare_Diseases_GeneRIF_ARCHS4_Predictions	K5SvsW5S	Insulin-like growth factor 1 resistance to	192	-0.340042	-2.06855	1.16e-07	4.85e-07	2.22e-07	4087	tags=46%, list=26%, signal=35%	EPAS1/EXT1/MINK1/NUMA1/ACTN4/HNRNPUL1/SKI/PCNX3/TPM4/TBC1D9B/SPTBN1/NFE2L1/FLNB/TMEM127/ARFGEF2/H6PD/TMEM184B/SMG5/ACTN1/DAG1/MYO1C/NCOR2/MPRIP/FKBP9/ANKRD52/CAPN2/NOMO1/NOMO2/ZDHHC5/SEC16A/SNX9/AP3D1/PIEZO1/FNDC3B/OSMR/DAB2IP/IGF2R/MBTPS1/SETD7/ITGB1/KIF1C/TRIP12/PTPN11/TEAD1/ARHGEF17/DLST/ARHGAP35/PRRC2A/CRIM1/MAP4/ADIPOR2/GBF1/IRS1/DVL3/TMEM63B/ABL1/FAM120A/SH3PXD2A/ADAM9/PHRF1/ZFP91/ESYT2/ARH…
	MycKO	Rare_Diseases_GeneRIF_ARCHS4_Predictions=Insulin autoimmune syndrome	Skel. muscle	Rare_Diseases_GeneRIF_ARCHS4_Predictions	K5SvsW5S	Insulin autoimmune syndrome	178	0.372496	1.91461	3.52e-06	1.23e-05	5.63e-06	5646	tags=52%, list=35%, signal=34%	HLA-E/IFI30/PSMB9/CD74/HLA-DQB1/TAP1/GBP2/PHF11/CD40/APOL2/APOL3/HLA-DMB/SP140/CXCL16/SP110/SLAMF1/XAF1/B2M/TMEM176B/CD83/HLA-DMA/GBP4/TNFAIP8/PSD4/ADPRH/MAP4K1/PTPN6/HLA-DOA/CD48/SGPP2/LAPTM5/IL10RA/IL2RG/FCGRT/CTSZ/TFEB/IL21R/TMEM106A/MVP/FGD2/APOL6/MS4A7/SSR4/CCDC69/TRAF1/CD4/IFI35/OAS1/SLC7A7/CASP1/NFKBIE/CIITA/P2RX4/PIK3AP1/C3AR1/C1QC/CTSH/FXYD2/CD274/C1QB/HCLS1/IKZF3/IRF1/NFKB2/RILPL2/NLRC5…
	MycKO	Rare_Diseases_GeneRIF_ARCHS4_Predictions=Mitochondrial myopathy with diabetes	Skel. muscle	Rare_Diseases_GeneRIF_ARCHS4_Predictions	K5SvsW5S	Mitochondrial myopathy with diabetes	178	0.341303	1.75428	9.74e-05	0.00028	0.000128	5612	tags=54%, list=35%, signal=36%	KIF22/MFSD12/RAB26/CDT1/PKMYT1/SMARCD2/TLCD1/E2F1/CDCA5/SAPCD2/MRPS34/JMJD8/HAGHL/MCRIP2/SNRPD3/KAZALD1/RPL29/NDUFB10/DUS1L/MRPS16/NAXE/AK2/INCENP/POLR3H/MRPL11/SNRPB/TOMM6/TRMT112/RPL8/SNRPD2/SLFNL1/MRPL24/PDAP1/PGP/RPL27/NME1/RPL14/ECI1/EEF1D/MCM5/RNASEH2A/MDH2/APRT/NME2/EMG1/RPL35/EIF3I/CKS1B/SNRPA/BANF1/PHB1/TOMM40/FZR1/LSM4/TONSL/SPSB2/TUFM/MRTO4/SLC29A2/PRMT1/PRELID1/MFSD3/FKBP4/SLC35B2/MC1…
	MycKO	Rare_Diseases_GeneRIF_ARCHS4_Predictions=Nephrogenic diabetes insipidus	Skel. muscle	Rare_Diseases_GeneRIF_ARCHS4_Predictions	K5SvsW5S	Nephrogenic diabetes insipidus	190	0.322238	1.67002	0.000377	0.000991	0.000453	4194	tags=34%, list=26%, signal=26%	ATP2A3/CORO1B/FXYD3/NELFB/APH1A/SMARCD2/MAP3K11/ESRRA/USF2/ST6GALNAC6/UNC93B1/EPHX1/CTDSP1/INO80E/SDF4/PTPA/DCAF15/MAPKAPK2/CD81/MGAT1/AQP2/EML3/CLASRP/XAB2/UBTF/CYS1/DUS1L/MAF1/RAB1B/GSN/OGFR/SZRD1/TMEM259/SEC61A1/CHMP4B/AP5Z1/CSNK1G2/PFKL/MVP/CENPB/ACADVL/CAPNS1/NHERF2/ALDH3B1/INF2/RER1/AGPAT2/PPP1R16A/UPF1/SSBP4/FBXW5/ENGASE/SART1/KIAA2013/VILL/SLC12A7/FOXJ1/TSPAN1/SNRNP70/GRK2/PPP1R12C/NPEPL1…
	MycKO	RNAseq_Automatic_GEO_Signatures_Human_Down=Insulin Acetylation Triple Negative GSE124127 1	Skel. muscle	RNAseq_Automatic_GEO_Signatures_Human_Down	K5SvsW5S	Insulin Acetylation Triple Negative GSE124127 1	228	-0.334343	-2.0915	8.63e-09	8.41e-08	4.57e-08	4003	tags=38%, list=25%, signal=29%	XPO6/SRXN1/POLR1B/TOR3A/NIFK/PXN/HIF1A/ZNRF3/RRS1/ABCA1/DDX31/RANBP6/FKBP5/VEGFA/SPRYD7/NAT10/DNAJB1/SEMA7A/MAK16/HMGCR/ODC1/RNF138/ITGA3/NOL6/ETF1/ISG20L2/YTHDF1/SPRED3/ELL2/SRSF2/CDCA7/PRMT3/PLAUR/PHLDA2/RBM14/AKIRIN1/DUSP7/AMD1/FAM210A/OSBPL6/XPO5/PAG1/YWHAG/PFKFB4/ATP6V0A2/WDR3/PYGO1/USP36/ZNF330/USP38/UTP4/DNTTIP2/PDCD11/CARNMT1/GEMIN5/POLR1A/EFNB2/UTP14A/NOP58/OTUD6B/SLC25A32/PNO1/NAA15/LAN…
	MycKO	RNAseq_Automatic_GEO_Signatures_Human_Down=Insulin Receptor Associates Promoters GSE107336 1	Skel. muscle	RNAseq_Automatic_GEO_Signatures_Human_Down	K5SvsW5S	Insulin Receptor Associates Promoters GSE107336 1	197	-0.329437	-2.00833	1.99e-07	1.52e-06	8.25e-07	3810	tags=43%, list=24%, signal=33%	ANKRD10/DDX17/FREM1/CLK1/NCOA3/ABCA1/ACIN1/METTL4/VEGFA/IL1RN/CCDC93/SF3B1/PTPRM/ZFC3H1/GREB1/ADGRA3/HMGCR/SESN1/ATXN2/HBP1/PNISR/RBM39/SYNE3/ORM2/FNBP4/TNRC6A/UBXN8/TNKS2/OGT/SNRK/C4BPA/FMNL2/POLQ/TMEM87A/PNN/ATG14/EIF4B/KSR1/TSC1/HSD17B2/PTPRH/SLC5A9/SERPINA11/F11/LUC7L3/KANK1/RBM33/MAPK8IP3/TRMT10A/ZMAT3/SCN1A/POLH/RBM6/IDI1/MYSM1/ADIPOR2/SPEN/NFKBIZ/TBC1D8/RSRC2/TTC17/SH3PXD2A/PPP1R12B/ZNF445…
	MycKO	RNAseq_Automatic_GEO_Signatures_Human_Down=Effect Insulin Transcription Pluripotent GSE136134 1	Skel. muscle	RNAseq_Automatic_GEO_Signatures_Human_Down	K5SvsW5S	Effect Insulin Transcription Pluripotent GSE136134 1	197	0.352977	1.83574	8.68e-06	4.7e-05	2.55e-05	5105	tags=48%, list=32%, signal=33%	PSMB9/BMP7/RNF112/DEF6/GBX2/LGI4/TNNI3/PIP4K2A/IFITM1/MND1/SDHAF4/BLOC1S2/ABHD14B/SAPCD2/LIPE/F11R/CRABP1/NEFL/SPN/COX8A/THNSL2/CD1D/HMGCL/CKMT1B/CKMT1A/HCST/PTTG1/AIP/VPS28/RAB4B/NDUFAF3/CMC1/LAPTM5/AP1S1/TRIM69/POLR2G/CD79B/FXYD1/MRPL28/PRDX6/CHMP2A/MRPL24/MRPL2/NDUFS7/GYG1/NTPCR/KIF2C/THYN1/MDH2/MVP/MMP11/FLOT1/RDM1/SIRT3/NDUFV1/HVCN1/UFM1/PLCD1/RPS27L/AKR1A1/DHRS11/SHISA3/PPIC/PLEKHH3/LOXHD1/…
	MycKO	RNAseq_Automatic_GEO_Signatures_Human_Up=Insulin Receptor Associates Promoters GSE107336 1	Skel. muscle	RNAseq_Automatic_GEO_Signatures_Human_Up	K5SvsW5S	Insulin Receptor Associates Promoters GSE107336 1	233	0.379626	2.00678	8.18e-09	8.04e-08	4.64e-08	5460	tags=54%, list=34%, signal=36%	HLA-E/USP11/SHKBP1/KRT19/MIF4GD/TNNI3/COTL1/ITM2C/IFITM2/TRADD/TMEM102/SCPEP1/SLC8B1/TSPAN33/ADCK2/FNDC10/INPP5K/SLC25A3/CCDC92/ARPC1A/SERPINB6/COX5A/COQ10A/ACTB/EID2/PLA2G15/TOMM34/DTNBP1/MCRIP1/NENF/TAGLN/DGUOK/MRPS16/BCL7C/NABP2/DBNDD2/TUBB/SSU72/TMEM109/ARF5/PRADC1/KLHL36/SH3BGRL3/CSRP1/TSC22D4/OAS3/MRPL40/TADA3/VTI1B/TMEM205/FUCA1/CCND3/CHMP4B/CHMP2A/RTN2/ATRAID/PEX16/ZDHHC4/LCMT1/CENPB/SLC3…
	MycKO	RNAseq_Automatic_GEO_Signatures_Human_Up=Insulin Acetylation Triple Negative GSE124127 1	Skel. muscle	RNAseq_Automatic_GEO_Signatures_Human_Up	K5SvsW5S	Insulin Acetylation Triple Negative GSE124127 1	225	-0.300212	-1.84417	2.25e-06	1.48e-05	8.55e-06	4843	tags=48%, list=30%, signal=34%	FBXO32/ANKRD33B/CREBL2/CFLAR/DYRK1B/ADGRF1/ADGRF5/CTDSP2/ABHD4/CALCOCO1/REPS2/SLC39A10/RNF19B/IGF1R/TNRC18/DUSP4/MAP3K3/UGCG/CREBRF/RBL2/AMPD3/FST/PLEKHA7/KLHL24/PCMTD2/SASH1/TRANK1/HCAR1/BRD8/PDZD2/FOXK1/SLC5A3/TGIF1/FBXL20/HEG1/ATOSA/ULK1/SLC12A6/GLUL/EPS8/SATB1/NR4A2/TNFSF18/UBR2/SBF2/CEBPD/SERINC3/HBP1/ADAMTS12/TP53INP1/ACVR2B/TFDP2/GPRC5A/ZNF704/TANC1/ASAP2/CEP68/SNX9/RAD21/NBR1/SVIL/HECA/DN…
	MycKO	RNAseq_Automatic_GEO_Signatures_Human_Up=Effect Insulin Transcription Pluripotent GSE136134 1	Skel. muscle	RNAseq_Automatic_GEO_Signatures_Human_Up	K5SvsW5S	Effect Insulin Transcription Pluripotent GSE136134 1	214	-0.285069	-1.74107	1.7e-05	9.32e-05	5.38e-05	5364	tags=49%, list=33%, signal=33%	MBNL2/DSP/TSPAN2/TGFBR3/DSC2/MAP2/CTNS/ST3GAL6/CCDC74A/STK35/ZDHHC20/SKIDA1/SHROOM2/VEZF1/RC3H1/SIPA1L3/LRRC2/FAM43A/TNFRSF11A/ZNF618/FAT2/NRP2/RGS5/MAML1/DUSP4/CDH5/ABCC5/MEX3C/PKD2/NEBL/PTPN14/SLC9A7/ROR1/ZBTB2/ACTC1/PDZD2/PCNX3/SPRY4/RGS9/MTMR1/ARHGAP26/CENPI/GJC1/FRZB/OLFML2A/ADGRA3/SHISA2/SLC1A1/VCL/CABLES1/PANX2/HIVEP1/CAPN13/BRPF1/DAB2/TP53BP1/ZNF704/ETS2/SRSF2/CREBBP/BRIP1/KLF3/PLXNA1/PIP…
	MycKO	RNAseq_Automatic_GEO_Signatures_Human_Up=Rnas Islet-Derived Exosomes Diabetes GSE139932 1	Skel. muscle	RNAseq_Automatic_GEO_Signatures_Human_Up	K5SvsW5S	Rnas Islet-Derived Exosomes Diabetes GSE139932 1	171	0.289125	1.47331	0.00547053	0.0163093	0.00941426	3260	tags=27%, list=20%, signal=22%	KIF22/SP7/PRAMEF25/CORO1A/PRPH/ALOX5/SCARF1/PBX4/CXCL16/NFE2/KCNAB2/ITGB2/TMEM221/ST20-MTHFS/TBXA2R/PNKP/RITA1/SLX1B/NAGK/INPP5K/WBP2/ARFIP2/TPD52L2/HINT3/DBNDD2/PRADC1/CCHCR1/UBAC1/TALDO1/DAP/SIN3B/TCN2/THEM5/SLC25A26/EMG1/LRRC27/SCRN2/ACY3/ITGB3/DUOXA1/RAD9A/RPS8/MED31/KIF21B/MAPK12/RAB17
	MycKO	RNAseq_Automatic_GEO_Signatures_Human_Up=Responses Insulinoma Cytokine Exposure GSE134122 1	Skel. muscle	RNAseq_Automatic_GEO_Signatures_Human_Up	K5SvsW5S	Responses Insulinoma Cytokine Exposure GSE134122 1	212	0.279222	1.45615	0.00547463	0.0163093	0.00941426	5056	tags=38%, list=32%, signal=26%	DYNLT1/HLA-E/BATF2/IFI30/MDK/TAP2/CD74/TAP1/ITM2B/ORMDL3/TAPBP/APOL1/APOL2/GSDMD/XAF1/B2M/PIM2/IFIT3/GBP4/MEGF11/VAMP5/PSMB10/SDF2L1/PPIB/PDIA3/C1R/SCG3/CALR/LY6E/PSME2/RSAD2/PSME1/TRIM69/PARP10/RBCK1/NMI/OGFR/OAS3/RNF114/APOL6/CX3CL1/IL18BP/IFI35/OAS1/ADGRB2/DNAJB11/FBXO6/TRIM25/CRELD2/SLC12A7/GRM4/PIK3AP1/PDIA6/PSMA6/IFIT2/CD274/ADAR/LGALS3BP/DNPEP/IRF1/SLC16A12/NFKB2/TAPBPL/STARD5/NLRC5/C4A/C4…
	MycKO	RNAseq_Automatic_GEO_Signatures_Human_Up=Function Compromised Type Diabetes GSE106148 1	Skel. muscle	RNAseq_Automatic_GEO_Signatures_Human_Up	K5SvsW5S	Function Compromised Type Diabetes GSE106148 1	208	-0.226409	-1.37259	0.00985037	0.0270078	0.0155898	3916	tags=35%, list=24%, signal=26%	SPSB1/AMPD1/SLC15A4/SLCO5A1/RRS1/PAN3/EAF1/TRPV6/AP4B1/RASAL2/ETV6/MASTL/DAPK2/CYLD/RRAGC/SPTBN1/SNAPC4/ERN1/TMEM67/TUBA1C/SPHK1/BLTP3B/PPP3CC/UBR7/FNBP4/RIPK1/KDM6B/ETS2/FOSL2/MCM4/LIMS3/BBS5/IFT88/PITRM1/ZNF436/PATL1/TRIM39/SRSF11/CDC14A/DNAL1/KRT18/PPARD/TET3/REST/PPP4R1/DGKD/SBNO2/MBD2/XRN2/NFKBIZ/ARHGAP21/IL12RB2/SPPL2A/MICAL3/HSPA9/ZCCHC14/DENND5A/RNF10/HIVEP2/DHX57/SMAD3/TCF12/RPS6KB1/RPGR…
	MycKO	RNAseq_Automatic_GEO_Signatures_Mouse_Down=Insulin-Stimulated Proteolytic Expenditure Uptake GSE134846 1	Skel. muscle	RNAseq_Automatic_GEO_Signatures_Mouse_Down	K5SvsW5S	Insulin-Stimulated Proteolytic Expenditure Uptake GSE134846 1	207	-0.487285	-2.98314	1e-10	1.25e-09	6.67e-10	2113	tags=39%, list=13%, signal=34%	HOOK1/AMD1/PDE4D/E2F6/SETD7/CLDND1/HTATSF1/EFCAB2/SLC15A5/ATL2/TMEM233/ZBED4/GPR157/CDC42SE2/RBFOX1/GPT2/KPNA1/IMPACT/UBXN2A/WWP1/UBE2N/CROT/REEP1/ATP8A1/PCMT1/TBC1D19/LRTM2/USP25/ACSL3/MTMR6/NDEL1/GDAP1/PNPLA8/IPP/CD55/PRKAB2/CDNF/ASB13/FYTTD1/MTR/ENPP4/CDKAL1/MSRB3/SPOPL/USP9X/AR/PRKCA/ATG4A/PPM1L/JAK2/B3GALNT2/TMOD1/KBTBD12/DDX19B/ANO5/TBX15/NAA50/TPH1/CACYBP/POLK/HOMER1/APPL1/HSPH1/METAP2/EYA…
	MycKO	RNAseq_Automatic_GEO_Signatures_Mouse_Down=Insulin Protects Intolerance Post-Receptor GSE149662 1	Skel. muscle	RNAseq_Automatic_GEO_Signatures_Mouse_Down	K5SvsW5S	Insulin Protects Intolerance Post-Receptor GSE149662 1	216	-0.449982	-2.74684	1e-10	1.25e-09	6.67e-10	5894	tags=72%, list=37%, signal=46%	CYP27A1/ECE1/DNASE1/KERA/AKIRIN2/BACH2/STK26/EZH1/ZFYVE1/PNRC1/CITED2/SORBS3/CSNK1E/TRIM63/SIX4/ASB5/MXI1/FBXL3/OGN/COL4A3/JAG1/KDM6A/ING5/MIER1/LONRF1/EN2/UBQLN2/CECR2/RASSF4/SMAD5/KDM5B/ALPK2/RHBDF2/SLC43A1/TSPAN15/PNPLA7/ZRANB1/FBXO32/ANKRD33B/MYO1E/SLC8A3/LRRC2/XRCC2/PCGF5/SLC9A1/CTDSP2/STK11IP/SSH2/FGFR1/HTRA1/LIFR/WDR44/MAST4/IGF1R/INPP4A/ARNT/SP1/SPNS2/CREBRF/TAF8/RBL2/TPX2/HNRNPU/AVIL/FOX…
	MycKO	RNAseq_Automatic_GEO_Signatures_Mouse_Down=Identified Lncrnas Diabetes Patients GSE130279 1	Skel. muscle	RNAseq_Automatic_GEO_Signatures_Mouse_Down	K5SvsW5S	Identified Lncrnas Diabetes Patients GSE130279 1	182	-0.390166	-2.37413	1e-10	1.25e-09	6.67e-10	4036	tags=47%, list=25%, signal=35%	LCORL/INVS/THUMPD1/PPP1R2/RNF139/CENPJ/IQGAP2/MAP3K4/TTC14/NR4A2/GOLIM4/CALU/LRRCC1/PIGA/PPP2R5E/CCP110/PHACTR4/DNAJC21/ZBTB10/TWF1/EIF2AK1/DYNC2H1/LUC7L/SRSF2/SATB2/MYBL1/ZMYND11/PIK3R1/DEK/PNN/CAST/PRPF4B/FUBP1/ZBTB38/RCAN2/CLDND1/MAP4K5/UBP1/STIM2/REST/CHD9/SRSF6/CDC27/SOS1/SFPQ/BDP1/SOCS4/RORA/BCAP29/ARHGAP21/RDX/BZW1/FZD4/USP36/MBNL1/CLINT1/ARL5A/KPNA3/TCF12/CD164/RB1/DLG1/TIPARP/PDE12/MAP9/…
	MycKO	RNAseq_Automatic_GEO_Signatures_Mouse_Down=Systems High-Fat Diet-Induced Insulin GSE77625 1	Skel. muscle	RNAseq_Automatic_GEO_Signatures_Mouse_Down	K5SvsW5S	Systems High-Fat Diet-Induced Insulin GSE77625 1	211	-0.315599	-1.92726	2.08e-07	1.46e-06	7.83e-07	4409	tags=44%, list=28%, signal=32%	LGALS8/FGFR1/PPFIBP2/CDH1/KRAS/RBMS1/DMXL2/ETFDH/TMED5/CAMK1D/PTBP2/RFX4/ABCB4/MTIF2/RANBP9/SLC25A46/SPIN1/RBM7/MTMR1/CLOCK/GSR/CPS1/SPRYD7/IKBKG/INSIG2/PRKD3/FAM135A/TDO2/FAM76B/BLTP3B/HDC/TNRC6A/ARIH2/ARG1/RAB9B/LMO4/ASAP2/DESI2/BRAF/DEK/KPNA2/ARID4B/CREG1/HECA/CFHR2/SLC13A2/ACMSD/HSDL2/DMTF1/SUCLA2/FBXO8/CDK17/PPIG/DHX36/ATL2/XRN2/UBXN2A/SPPL2A/YTHDC2/PSIP1/SMC5/PICALM/PGM3/TAB2/PNPLA8/RABEP1/…
	MycKO	RNAseq_Automatic_GEO_Signatures_Mouse_Down=Roles Diabetes Candidate Tcf7L2 GSE95029 1	Skel. muscle	RNAseq_Automatic_GEO_Signatures_Mouse_Down	K5SvsW5S	Roles Diabetes Candidate Tcf7L2 GSE95029 1	217	-0.282621	-1.72502	1.39e-05	7.03e-05	3.76e-05	3821	tags=36%, list=24%, signal=28%	PTPRQ/FEM1B/AZI2/CASK/CPSF6/GPBP1/THBD/NFE2L1/MSI2/ERN1/CANX/SESN2/BCAT1/BICD2/RNF138/PHACTR4/UBE2G1/FBXO42/TTC19/TBC1D31/ARIH2/ETS2/PURB/KCNJ2/CEP68/ZBTB18/TNPO1/ARL14EP/STBD1/F2R/KANSL2/CHAC1/MAFG/FBXW11/KIF5B/SOX11/NPEPPS/AMFR/MTHFD1L/TENM3/DCBLD1/RPS6KA3/WWP1/MTDH/SAMD8/LIG3/PPP1R12B/RHBDD1/ABCB7/CLCN3/DMD/RABEP1/PAFAH1B1/PKN2/CARNMT1/NUP107/USP32/MTMR3/PDZD8/VPS54/TCEA1/EIF4ENIF1/PSMC6/RIF1/…
	MycKO	RNAseq_Automatic_GEO_Signatures_Mouse_Down=Comprehensive Vitro Insulin Resistance GSE35724 1	Skel. muscle	RNAseq_Automatic_GEO_Signatures_Mouse_Down	K5SvsW5S	Comprehensive Vitro Insulin Resistance GSE35724 1	226	0.329551	1.74829	2.92e-05	0.00014	7.48e-05	4281	tags=39%, list=27%, signal=29%	CLDN15/FMO1/ORMDL3/MFSD12/FABP4/CERS4/NAAA/ACAT2/SLC27A1/UCP2/LIPE/SLC25A1/DBI/FABP5/FAM117A/COX8A/PMVK/GPT/UQCR10/DGAT1/YPEL3/UCK1/NDUFB10/TMEM120A/PLIN1/CISD1/AK2/UQCRC1/BSCL2/PINK1/NDUFV3/TMEM134/TALDO1/MGST3/MPST/FCGRT/COX7A2/NAT8L/ETFB/THRSP/COX6C/COX4I1/ECI1/CFD/THRA/QDPR/NDUFB11/MPC2/CHCHD2/MDH2/SBSN/NDUFB8/PYGB/ACADVL/PGRMC2/MDH1/NDUFV1/TKT/UQCR11/TST/ALAD/IGFBP4/PDHB/ACADS/AGPAT2/ECH1/SL…
	MycKO	RNAseq_Automatic_GEO_Signatures_Mouse_Down=Insulin-Like Protein-7 Igfbp7 Hepatocellular GSE85427 1	Skel. muscle	RNAseq_Automatic_GEO_Signatures_Mouse_Down	K5SvsW5S	Insulin-Like Protein-7 Igfbp7 Hepatocellular GSE85427 1	186	0.342687	1.77852	6.28e-05	0.000278	0.000149	4678	tags=44%, list=29%, signal=31%	CD74/RAC2/GBP2/CNP/SPP1/MKI67/SIRPA/BST2/COTL1/CNN2/ITGB2/ITM2C/GATM/CCDC88B/LRRC25/CKB/GBP4/AIF1/HCK/EVL/LY86/FABP5/NTRK2/SDF2L1/CENPF/CD5L/ZBP1/ISG15/NME6/PMEPA1/LY6E/NENF/RSAD2/LCP2/LAPTM5/LSP1/GADD45GIP1/GIMAP4/IL2RG/CSF1R/ANXA5/COMT/IL2RB/CYBB/GBP6/DOCK2/FCER1G/SLC30A10/KCNJ10/RPUSD1/TMED9/CYTH4/TYROBP/IL18BP/KIF23/OSTC/SLC11A1/S100A10/GSTM4/GAS7/ITGAL/SPCS2/C1QC/C1QA/CFP/IFIT2/C1QB/NANS/LGA…
	MycKO	RNAseq_Automatic_GEO_Signatures_Mouse_Down=Klf10 Triggers Obesity Insulin GSE139977 1	Skel. muscle	RNAseq_Automatic_GEO_Signatures_Mouse_Down	K5SvsW5S	Klf10 Triggers Obesity Insulin GSE139977 1	198	0.309271	1.61861	0.000489	0.00171309	0.000917	5795	tags=49%, list=36%, signal=32%	ERMAP/CTSE/ADD2/MPZL1/SLC4A1/TSPO2/MYO1F/HPGD/FABP4/HEBP1/BLVRB/CCR3/CCNA2/SIRPA/RHD/CLEC12A/GYPA/LRRC25/UBE2L6/TSPAN33/MARCKS/AIF1/MRAS/COX6A2/HEMGN/CD5L/PCOLCE2/GLRX5/PLA2G15/RSAD2/SLC25A39/APOE/CSF1R/UBE2C/MGAT4B/FCGRT/PIF1/TRIM10/PRDX2/GFRA2/VCAM1/DMTN/FCER1G/KCNJ10/SNTA1/TBXAS1/TYROBP/NINJ1/CITED4/ITGB5/DHRS11/TIMP2/SLC11A1/ALAS2/GPX1/STK32C/C1QC/SHTN1/C1QA/RGL1/C1QB/CEBPA/ASPH/GPSM2/ABCC3/N…
	MycKO	RNAseq_Automatic_GEO_Signatures_Mouse_Down=Comprehensive Vitro Insulin Resistance GSE35724 2	Skel. muscle	RNAseq_Automatic_GEO_Signatures_Mouse_Down	K5SvsW5S	Comprehensive Vitro Insulin Resistance GSE35724 2	210	0.265965	1.40365	0.00869621	0.0224111	0.011994	4279	tags=35%, list=27%, signal=26%	PRKAR2B/MFSD12/SLC36A2/ESRRA/ACAT2/SLIT2/COX6A1/TOP2A/CDK2/ACP5/TK1/CENPF/SLC25A3/CBX4/COX5A/ALDH3B2/UQCR10/NDUFB5/NDUFA5/NDUFB9/PMEPA1/CFB/PHGDH/UQCRC1/CUL7/COX5B/UQCRQ/CKAP2L/ACTA2/NDUFAB1/NAT8L/ETFB/NDUFV2/NDUFB2/TLR2/COX4I1/COQ7/MCM5/CPT1B/UQCRB/MDH2/MB/NDUFB8/ACADVL/MDH1/DMTN/NDUFV1/PTGR2/NDUFB6/UQCR11/PDHB/SEPHS2/KIF23/SLBP/AATK/CCNB1/SLC25A19/SDHB/LAMB3/UQCRFS1/LYZL6/SUCLG1/PYGL/ABCB8/HADH…
	MycKO	RNAseq_Automatic_GEO_Signatures_Mouse_Up=Identified Lncrnas Diabetes Patients GSE130279 1	Skel. muscle	RNAseq_Automatic_GEO_Signatures_Mouse_Up	K5SvsW5S	Identified Lncrnas Diabetes Patients GSE130279 1	183	0.46708	2.39887	1e-10	1.2e-09	6.51e-10	4063	tags=50%, list=25%, signal=38%	RGS14/KCNS1/COL9A2/LFNG/RAC2/GPSM3/DEF6/SCARF1/MAP3K11/LIMD2/ESRRA/PRCP/PIM2/CNN2/ITGB2/BRI3/IFITM1/ACAP1/SNX11/CADM4/CD37/POLR2J/TMEM115/TNFAIP8L2/COX8A/FFAR2/PHF23/ANP32A/S100A6/SH3BP5L/MED22/S100A4/SIRT7/DUSP23/TPD52L2/LRWD1/HAUS4/TMED1/CYBA/PFDN6/WDFY4/GSN/PINK1/CCM2/OGFR/TSC22D4/ATP6V0B/ARPC4/ABTB1/MTCH1/POLD4/PDAP1/LAMTOR4/OAZ2/KRTCAP2/TFEB/TLR2/CCS/BLOC1S1/ADORA2A/TMEM222/RNASEK/CLPP/RPLP1…
	MycKO	RNAseq_Automatic_GEO_Signatures_Mouse_Up=Klf10 Triggers Obesity Insulin GSE139977 1	Skel. muscle	RNAseq_Automatic_GEO_Signatures_Mouse_Up	K5SvsW5S	Klf10 Triggers Obesity Insulin GSE139977 1	187	0.435517	2.25279	1.33e-10	1.57e-09	8.51e-10	5043	tags=56%, list=31%, signal=39%	RGS14/MICAL1/CTSW/ST8SIA1/GPSM3/CORO1A/ABRACL/LDB1/TESC/PPM1M/LIMD2/CD226/LAT/KCNAB2/CD2/TWF2/RPL34/EVL/RPL37/XYLT2/GLB1/CD6/METTL23/KLK8/RGL2/IRF6/RPS27/SLC17A9/CIRBP/CAMK4/GRAP2/LTB/TBCA/EEF1B2/RPS20/B4GALNT1/RPS15/RPS13/ANGPTL6/RPL35A/PPM1J/MATN2/RPS24/CCS/SDC2/THEMIS/TRAT1/RPL36A/RPS16/RPS23/POP5/RPL37A/RPL22/RPS11/RPL30/VPS37B/BCL11B/MRPS10/CD5/FRMD8/RPS4X/RPS19/NT5C3B/SELPLG/RPS25/HEMK1/CHU…
	MycKO	RNAseq_Automatic_GEO_Signatures_Mouse_Up=Insulin-Stimulated Proteolytic Expenditure Uptake GSE134846 1	Skel. muscle	RNAseq_Automatic_GEO_Signatures_Mouse_Up	K5SvsW5S	Insulin-Stimulated Proteolytic Expenditure Uptake GSE134846 1	205	0.405927	2.12292	2.56e-09	2.49e-08	1.35e-08	5937	tags=55%, list=37%, signal=35%	IFNAR2/ATP2A3/TAP1/MYO1G/CORO1A/SLC4A1/FHL2/MKI67/MFSD12/CHD3/SP140/PPM1M/TLCD1/KCNAB2/CD72/SMOC1/COTL1/CNN2/RAB34/ARHGAP9/LRRC25/ACSF2/VSIR/SLC25A45/CKB/UBE2L6/LIG1/MARCKS/TOP2A/ACP5/FAM117A/PTH1R/SPN/GLB1/ZBP1/PLTP/MAGED1/LTBP2/BOK/CUL7/MMP14/SEC61A1/GALE/IDNK/ST6GALNAC4/CKAP2/PPP1R27/SVEP1/LPAR4/ASPSCR1/GRN/CNTNAP2/MYL4/CHRDL1/GAS6/UNC13D/CASP1/RASAL3/HK3/NFAM1/GAS7/PIK3AP1/IGFBP2/TMEM164/RTP4…
	MycKO	RNAseq_Automatic_GEO_Signatures_Mouse_Up=Langerhans Preceding Onset Diabetes GSE143875 1	Skel. muscle	RNAseq_Automatic_GEO_Signatures_Mouse_Up	K5SvsW5S	Langerhans Preceding Onset Diabetes GSE143875 1	195	0.398257	2.07299	3.78e-08	2.97e-07	1.6e-07	5343	tags=54%, list=33%, signal=36%	TMC6/WDR72/NUF2/MKI67/CCNA2/DLGAP5/TMEM176A/TMEM176B/ADAMTS10/ACSF2/GINS1/TOP2A/SDF4/CENPF/ADAM11/PRSS3/EBP/CDCA3/ARHGEF19/PPIB/TMED3/CNPY2/CENPE/ESPL1/PON2/RBP1/EEF1B2/MRPS14/CKAP2L/PGD/ACTA2/SEC11C/SNRPD2/TMEM160/NDUFA2/TBCB/RPA2/BOLA2/ETFB/KDELR3/RPL35A/COX6C/KRTCAP2/TPM1/POMP/KIF2C/VKORC1/TOMM7/ROS1/RPLP1/NDUFB3/SDF2/PSMB5/NME2/RPL26/MRPL54/TMEM208/COL5A3/TAGLN2/CLDN11/ROMO1/SRP9/PSMB6/PRC1/S…
	MycKO	RNAseq_Automatic_GEO_Signatures_Mouse_Up=Comprehensive Vitro Insulin Resistance GSE35724 2	Skel. muscle	RNAseq_Automatic_GEO_Signatures_Mouse_Up	K5SvsW5S	Comprehensive Vitro Insulin Resistance GSE35724 2	196	0.373216	1.94155	7.14e-07	4.5e-06	2.43e-06	4360	tags=40%, list=27%, signal=29%	IFNAR2/CLDN15/HSD17B11/ITM2B/SPP1/TNFSF12/TLCD1/CD72/B2M/CETN2/PTGFR/EPHX1/SNCG/CHST1/HMGN3/S100A6/SRI/FIBP/RARRES2/PCYT2/PDIA3/ACTB/FDPS/PLTP/LY6E/NENF/PNP/CPQ/MRPL33/CTSA/PON2/GSN/POLR2G/MGP/AGT/ELOVL1/CST3/POLD4/SIN3B/CD63/HMGCS2/IDNK/NPC2/MATN2/YIPF2/SDC2/IL17RC/LEPROTL1/RPL22/RPL30/RRAS/HNRNPC/LRRC27/SMIM7/GMDS/HTRA3/IGFBP4/EBPL/PLIN2/DESI1/S100A10/ACSL5/GPX1/TGFBI/RETN/FTH1/PSAP/JAGN1/PLGRK…
	MycKO	RNAseq_Automatic_GEO_Signatures_Mouse_Up=Insulin Protects Intolerance Post-Receptor GSE149662 1	Skel. muscle	RNAseq_Automatic_GEO_Signatures_Mouse_Up	K5SvsW5S	Insulin Protects Intolerance Post-Receptor GSE149662 1	210	-0.244756	-1.49386	0.00187758	0.0057907	0.0031287	3699	tags=31%, list=23%, signal=24%	ANXA4/FKBP5/DAPK2/MLXIP/LRRCC1/MLPH/DIAPH1/TIAM1/CEP126/RBFOX2/SLC1A1/LDLR/TEAD4/KCNJ12/FRRS1/MYOD1/PPTC7/SCN3B/CACNA1I/TRIM35/TMEM132B/POLQ/PIK3R1/SH3RF2/IFT122/MICU2/FRY/PIEZO1/NACC2/SLC4A7/ZMAT3/TMC7/INSR/NCAM1/PTPN11/SLC44A2/ALDH1A1/CHD9/KRT222/SCUBE2/PKNOX2/CHD6/MFHAS1/RAB40B/ABI2/LRTM2/PLCL1/PALLD/LRP2BP/HOMER2/NACC1/EEF2K/NAV2/IGDCC4/MYOM2/TIRAP/KIF5C/DYNC1LI1/CRYBG3/MAP2K6/OTOG/DTNA/CACNA…
	MycKO	SysMyo_Muscle_Gene_Sets=MGS362 Human adult quad type2 diabetes v type2 diabetes first degree relatives E-MEXP-2559 down	Skel. muscle	SysMyo_Muscle_Gene_Sets	K5SvsW5S	MGS362 Human adult quad type2 diabetes v type2 diabetes first degree relatives E-MEXP-2559 down	125	-0.654579	-3.61072	1e-10	1.95e-09	1.14e-09	3473	tags=71%, list=22%, signal=56%	ALPK3/HNRNPF/PDE7A/KDM1A/ZHX3/CLIC5/TMEM184B/GPATCH2L/HECTD1/CCSER2/KIF1B/SESN1/CLIP1/TRAF3IP1/BRPF1/IDE/SETBP1/SYNM/IPMK/SVIL/OTUD7B/PIK3CB/PITRM1/POLG/ZC3H4/RMND5A/BCL2/NEXN/FBXW11/THRAP3/AKAP13/UPF2/LSM14A/KIF1C/PPARD/MYPN/PTPN11/SFPQ/RBM6/BRD1/SRSF1/KPNA1/IPO5/RAPGEF2/TBC1D8/FEM1A/FYCO1/USP47/USP25/DCAF5/SENP2/HSPA9/SETD2/LONRF2/TAB2/DCAF1/DMD/DYNC1H1/RABEP1/HIVEP2/NSMAF/USP9X/TTN/MEF2C/UBAP2…
	MycKO	SysMyo_Muscle_Gene_Sets=MGS348 Human adult insulin resistant TZD PPAR gamma ligand treated 3mo v healthy GSE13070 down	Skel. muscle	SysMyo_Muscle_Gene_Sets	K5SvsW5S	MGS348 Human adult insulin resistant TZD PPAR gamma ligand treated 3mo v healthy GSE13070 down	194	0.439059	2.30056	1e-10	1.95e-09	1.14e-09	4682	tags=55%, list=29%, signal=39%	MGST2/LDB1/ESRRA/HDDC3/ATP1A3/MIEF2/NT5M/TMEM60/CHCHD4/OXA1L/EMCN/RILP/CARD19/ALKBH7/TIMM8A/SLC25A3/CISD3/TMUB1/RGL2/COX5A/MRPL43/MRPL15/PCYT2/NDUFA8/LSM10/PKN1/MRPS12/R3HCC1/NDUFB9/PIGH/MRPS15/NDUFB10/CMC1/NABP2/TMEM120A/SNX8/ENDOG/MRPL36/CISD1/COX10/PYM1/NDUFV3/PRADC1/ATG4D/POLR2I/MRGBP/MTX2/PGP/COX7A2/IFT22/THAP3/PCBP4/SNRNP25/MIEN1/ZDHHC4/DNAJC4/TOMM40L/CHCHD7/SNN/EIF3K/NDUFC1/CDKN2D/BAG1/ZCR…
	MycKO	SysMyo_Muscle_Gene_Sets=MGS361 Human adult quad type2 diabetes v type2 diabetes first degree relatives E-MEXP-2559 up	Skel. muscle	SysMyo_Muscle_Gene_Sets	K5SvsW5S	MGS361 Human adult quad type2 diabetes v type2 diabetes first degree relatives E-MEXP-2559 up	83	0.430496	1.99365	1.25e-05	8.38e-05	4.9e-05	4741	tags=49%, list=30%, signal=35%	BATF2/LRR1/LTF/CDC25B/PENK/TAC3/FBXL15/MRPL34/DBI/SAMD11/VAT1/DUSP23/PTPN6/PNKD/MRPL33/MRPL13/SLC25A34/EXOC3L1/MZT2B/SCAND1/IL11RA/PLEK2/FCER1G/SRP9/MRPS36/RAD9A/CXXC5/MYL4/OSTC/BTN2A2/FRMPD3/FANCD2OS/SAXO1/IKZF3/COMMD6/TIMM9/NDUFS4/IRF7/CMTM7/SALL4/TPSAB1
	MycKO	SysMyo_Muscle_Gene_Sets=MGS357 Human adult quad insulin resistant post hec v healthy GSE13070 up	Skel. muscle	SysMyo_Muscle_Gene_Sets	K5SvsW5S	MGS357 Human adult quad insulin resistant post hec v healthy GSE13070 up	164	-0.299986	-1.74408	7.66e-05	0.000445	0.00026	4281	tags=41%, list=27%, signal=30%	RGMA/PIAS3/PTPN14/VAMP1/ATXN7L2/FEM1C/BCOR/SKIL/MDC1/FBXO34/FKBP5/POU2F1/GOSR1/DNAJB1/SMTNL2/DAG1/ZNF274/IP6K3/SLC7A6/CRK/AHCYL1/TNS1/MLIP/MYOD1/USP54/SLC16A10/ETS2/PIK3R1/CHD7/POGK/SH3RF2/TRIB1/KPNA2/ST3GAL1/AKIRIN1/DUSP7/AMD1/RET/OSBPL6/NACC2/CDC42EP3/MAFG/LATS2/G3BP2/ZNF189/LMO7/EPM2AIP1/SPEN/ARID2/HDAC4/DNAJC16/NUP98/GAPVD1/ANK3/PTEN/SPATA2/TSC22D2/MYO9A/NUFIP2/TM9SF3/RANBP2/EYA4/CPEB2/TSC22D…
	MycKO	SysMyo_Muscle_Gene_Sets=MGS356 Human adult quad insulin resistant post hec tzd PPAR gamma ligand treated 3mo v healthy GSE13070 down	Skel. muscle	SysMyo_Muscle_Gene_Sets	K5SvsW5S	MGS356 Human adult quad insulin resistant post hec tzd PPAR gamma ligand treated 3mo v healthy GSE13070 down	80	-0.29834	-1.53807	0.00925881	0.0272837	0.0159432	4260	tags=44%, list=27%, signal=32%	TESK2/CREBRF/PRSS23/SEMA6D/IRS2/FBXL20/ZC3H6/GADD45G/EYA1/PRDM4/PER1/UBE2D1/DDIT4/PER3/HMGXB4/NFKBIA/KCNJ2/ATG14/ATP2C1/GLCCI1/CIART/PDZRN3/CEP85/IRS1/TBC1D8/SLC19A2/EIF4E3/PHF3/THRB/MGME1/SLC12A2/SAMD13/VGLL4/FGD4/OSBPL9
	MycKO	UK_Biobank_GWAS_v1=Takes insulin 6177 3	Skel. muscle	UK_Biobank_GWAS_v1	K5SvsW5S	Takes insulin 6177 3	14	0.593623	1.7428	0.00783222	0.0400771	0.0291381	2847	tags=57%, list=18%, signal=47%	HLA-DQB1/C2/CPT1C/TCF7L2/FMR1NB/ZKSCAN4/TRIM10/MICA
	MycKO	WikiPathway_2021_Human=Insulin Signaling WP481	Skel. muscle	WikiPathway_2021_Human	K5SvsW5S	Insulin Signaling WP481	156	-0.304253	-1.76705	0.000112	0.00368175	0.00307675	4479	tags=45%, list=28%, signal=33%	SLC2A1/EIF4E/MAP4K4/GYS2/ELK1/IGF1R/INPP4A/MAP3K3/PRKCD/CYTH3/RPS6KA2/MINK1/PTPRF/IRS2/RHOJ/PRKCI/MAP3K4/RPS6KA5/MAPK8/SGK1/FOXO3/MAP4K3/SLC2A4/MAP3K6/MYO1C/CRK/STXBP4/PPP1R3A/MAP3K10/SH2B2/EGR1/SNAP23/RAPGEF1/MAP3K2/PIK3R4/PIK3R1/TSC1/PIK3CB/MAPK14/KIF5B/MAP4K5/INSR/RHOQ/MTOR/PTPN11/SOS2/SOS1/PRKAA2/PIK3CA/IRS1/RPS6KA3/GRB10/SOCS3/MAPK9/CBL/MAP3K7/MAPK6/PTEN/MAPK1/IKBKB/PDPK1/RAF1/PRKCA/RPS6KB1/…
	MycKO	WikiPathway_2021_Human=Factors and pathways affecting insulin-like growth factor (IGF1)-Akt signaling WP3850	Skel. muscle	WikiPathway_2021_Human	K5SvsW5S	Factors and pathways affecting insulin-like growth factor (IGF1)-Akt signaling WP3850	37	-0.447314	-1.88907	0.00112763	0.0184649	0.0154307	2949	tags=43%, list=18%, signal=35%	RPTOR/DEPTOR/ACVR2B/PDK1/WASL/NFKB1/SMAD2/ITGB1/MTOR/MSTN/IRS1/PTEN/SMAD3/RPS6KB1/GSK3B/NEB
	MycKO	C2=SARTIPY_NORMAL_AT_INSULIN_RESISTANCE_DN	Adipose tissue	C2	K5FvsW5F	SARTIPY_NORMAL_AT_INSULIN_RESISTANCE_DN	19	-0.619465	-2.02832	0.000575	0.00681757	0.00541462	2695	tags=47%, list=16%, signal=40%	CCNG2/KLHL24/ETFBKMT/PTGFR/TCTA/ADRB3/B3GALT2/FBXO45/TAB3
	MycKO	C2=PID_INSULIN_GLUCOSE_PATHWAY	Adipose tissue	C2	K5FvsW5F	PID_INSULIN_GLUCOSE_PATHWAY	25	-0.545309	-1.93508	0.00130486	0.0131673	0.0104576	1344	tags=28%, list=8%, signal=26%	LNPEP/YWHAQ/AKT2/YWHAG/SLC2A4/YWHAB/GYS1
	MycKO	C2=PID_INSULIN_PATHWAY	Adipose tissue	C2	K5FvsW5F	PID_INSULIN_PATHWAY	43	-0.423242	-1.69466	0.00385613	0.0305282	0.024246	3595	tags=40%, list=21%, signal=31%	EXOC6/NCK1/PTPN11/PIK3R1/PARD6A/PTPRA/PDPK1/SORBS1/PRKCI/SH2B2/CRK/GRB14/PIK3CA/CAV1/AKT2/EXOC3/IRS1
	MycKO	C2=BIOCARTA_INSULIN_PATHWAY	Adipose tissue	C2	K5FvsW5F	BIOCARTA_INSULIN_PATHWAY	21	-0.540363	-1.82521	0.00390237	0.0307572	0.0244278	3231	tags=48%, list=19%, signal=38%	SRF/PTPN11/PIK3R1/MAPK3/MAPK8/ELK1/PIK3CA/IRS1/SLC2A4/CSNK2A1
	MycKO	C7=GSE9006_TYPE_1_DIABETES_AT_DX_VS_4MONTH_POST_DX_PBMC_DN	Liver	C7	K5LvsW5L	GSE9006_TYPE_1_DIABETES_AT_DX_VS_4MONTH_POST_DX_PBMC_DN	159	-0.371381	-1.77616	1.23e-05	0.000287	0.000201	2658	tags=26%, list=18%, signal=22%	IFT46/FOXO4/RPL27/C2orf68/MDH1/COA4/EIF2S2/FEV/TTC1/PFDN5/ATAT1/UBA52/TIMM8B/EIF3K/YIPF6/RPL24/CCDC51/CLCA1/NRCAM/C11orf16/RPS16/ATP5F1C/COMMD3/DYNLL1/RNF113A/FOXA2/ING4/TIMM8A/SLC5A3/OXA1L/RPL19/RPS13/PHF11/GPR22/CCT5/RPL15/MCCC1/GSTO1/CSRNP2/RPL10A/EEF1B2/RPL12
	MycKO	C7=GSE9006_TYPE_1_VS_TYPE_2_DIABETES_PBMC_AT_DX_UP	Liver	C7	K5LvsW5L	GSE9006_TYPE_1_VS_TYPE_2_DIABETES_PBMC_AT_DX_UP	192	-0.339702	-1.67821	1.84e-05	0.000391	0.000274	3537	tags=37%, list=23%, signal=29%	VPS9D1/MZB1/LSM12/SAFB/H2AX/ARF5/BANF1/PPIB/SNF8/GADD45GIP1/PEF1/NDUFC1/SF3A2/AURKAIP1/SLC25A22/ATP5MC2/SAC3D1/TMEM259/ATP13A1/CNOT3/PAF1/SNRNP70/ANXA6/NOC2L/ARHGEF1/AAMP/TAF1C/WDR74/IRF3/THAP7/TECR/VPS51/QTRT1/GCDH/PRCC/UBE2S/ADRM1/RWDD1/OSBPL2/YJU2/RPL37/ATP5F1D/CDC37/NONO/SIGIRR/CDK2AP2/APBA3/PRPF31/CDK9/SNRPF/SSRP1/CCDC22/WDR18/MARCKSL1/PIN1/LPCAT4/AMBRA1/SMARCD2/EEF1D/AP5Z1/SAFB2/HSPA9/RRS1/…
	MycKO	C7=GSE9006_TYPE_1_DIABETES_AT_DX_VS_1MONTH_POST_DX_PBMC_DN	Liver	C7	K5LvsW5L	GSE9006_TYPE_1_DIABETES_AT_DX_VS_1MONTH_POST_DX_PBMC_DN	164	-0.34894	-1.67127	8.95e-05	0.00140019	0.00098	2799	tags=30%, list=18%, signal=25%	TMEM104/SELP/IFT46/C2orf68/MDH1/COA4/RHOBTB1/CP/EIF2S2/RPGR/GFER/TTC1/PFDN5/ATAT1/TIMM8B/YIPF6/GFOD2/SUOX/CCDC51/CLCA1/NRCAM/TNFSF18/C11orf16/USP13/ATP5F1C/COMMD3/RTRAF/TMEM223/SUGP2/EIF5B/RNF113A/SLC18A1/ING4/TIMM8A/ZBTB40/OXA1L/RPL19/GMFG/IGBP1/TIMM9/PHF11/ZNF629/RPL14/RPL15/MCCC1/GSTO1/KCNMB1/NOP2/RPL12
	MycKO	C7=GSE9006_HEALTHY_VS_TYPE_2_DIABETES_PBMC_AT_DX_UP	Liver	C7	K5LvsW5L	GSE9006_HEALTHY_VS_TYPE_2_DIABETES_PBMC_AT_DX_UP	188	-0.306202	-1.50337	0.000838	0.00790567	0.00553588	3577	tags=35%, list=24%, signal=27%	RBCK1/SRP14/LSM12/SAFB/ELOC/ECSIT/SNF8/PBX2/NDUFS8/DEAF1/NDUFC1/SF3A2/AURKAIP1/MEAF6/ATP5MC2/SAC3D1/GID8/GLUD1/CBX4/CNOT3/MCUR1/ANXA6/FBXL15/ARHGEF1/CHCHD3/ID2/RNF126/VPS51/PRCC/UBE2S/ADRM1/RPL37/ATP5F1D/CDC37/NONO/PAK2/HNRNPU/PRPF31/SNRPF/NDRG2/SSRP1/CCDC22/WDR18/MARCKSL1/HSF1/MDH2/HMOX1/NUTF2/LPCAT4/BTF3/RNPS1/DOK2/GTF2F1/SMARCD2/AP5Z1/SAFB2/MRPS15/EIF3F/HSPA9/MTA1/TP53/SERPINF1/SFPQ/DNAJC7/PTB…
	MycKO	C7=GSE9006_HEALTHY_VS_TYPE_2_DIABETES_PBMC_AT_DX_UP	Adipose tissue	C7	K5FvsW5F	GSE9006_HEALTHY_VS_TYPE_2_DIABETES_PBMC_AT_DX_UP	189	-0.320719	-1.68935	2.86e-05	0.000362	0.000257	5337	tags=49%, list=32%, signal=34%	APRT/COX5A/EIF4H/MYH9/ELOC/DOK2/FBXL15/ERH/NDUFC1/SNRPF/FAM53B/SAFB/TNFRSF14/PBX2/NSMF/ATP5F1E/NONO/LIMK1/NDUFB8/PRPF31/MAP2K2/EDF1/ATP5F1D/PRCC/AHCY/THOC6/SMARCD2/DDX49/AURKAIP1/PSMB10/LTBP4/PCBP1/CFL1/REX1BD/CFDP1/CCDC22/CDC37/CALM3/GTF2F1/GLUD1/RPN1/RASGRP2/ERP29/SERPINF1/MRPS15/NUTF2/ECSIT/PDAP1/SRP14/TSPAN14/VPS51/SSBP3/TP53/WDR18/SH3GLB2/SAC3D1/HNRNPK/CD81/MDH2/TMED9/LSM12/DBI/SSRP1/RAB5C/C…
	MycKO	C7=GSE9006_HEALTHY_VS_TYPE_1_DIABETES_PBMC_4MONTH_POST_DX_DN	Adipose tissue	C7	K5FvsW5F	GSE9006_HEALTHY_VS_TYPE_1_DIABETES_PBMC_4MONTH_POST_DX_DN	177	-0.309591	-1.61066	0.000132	0.00132998	0.000944	2902	tags=27%, list=17%, signal=23%	SLC39A1/GPR52/ZNF764/PPP2R5B/COQ6/DDX6/MAP3K20/POLR3K/WDR5B/CDH11/STAM2/ITFG2/PUS3/BBC3/SOHLH2/KRT4/WDR3/TGFB3/PTRH2/RABIF/RABEPK/DHX32/HINFP/KLHL22/MLYCD/GLS/CCDC51/CHTOP/AOC3/ZBTB3/TMEM177/FOXO4/CHPF/UTP25/POGLUT1/LARGE1/ZKSCAN4/DNAJA3/LRRC20/ACSM5/TWNK/NOMO3/DARS2/LIPE/CDKN2C/KIFBP/MMACHC/DENND2D
	MycKO	C7=GSE9006_HEALTHY_VS_TYPE_1_DIABETES_PBMC_1MONTH_POST_DX_UP	Adipose tissue	C7	K5FvsW5F	GSE9006_HEALTHY_VS_TYPE_1_DIABETES_PBMC_1MONTH_POST_DX_UP	192	-0.265561	-1.39575	0.0039579	0.0218562	0.0155118	5037	tags=42%, list=30%, signal=30%	PSMC3/MAP2K1/SAFB/NKAPD1/HNRNPH2/NRAS/C8orf33/SOX4/GDI2/HSP90B1/AZIN1/CSDE1/DR1/AHCY/YBX3/BAG1/DNAJB14/DDX49/MAPK1IP1L/HNRNPA1/CORO1C/CHEK2/RAB40B/EPRS1/GLUD1/GLUD2/RPN1/NPTN/PPP3CB/MAPRE1/ECSIT/GPI/PIK3R1/RBBP4/CPNE3/TAP2/SNTB2/AAMP/ACTG1/WDR18/G3BP2/ANXA5/KDELR2/FAM13A/HADHA/DPYSL2/PRKAA1/ZNF551/STT3A/TMED2/RNF11/BLK/LSM12/SLC35A2/UQCRC1/SUMO3/ILVBL/PRIM2/BCAP31/AGPS/SRSF9/SPCS3/HSPA9/ARL6IP1/A…
	MycKO	C7=GSE9006_TYPE_1_VS_TYPE_2_DIABETES_PBMC_AT_DX_DN	Adipose tissue	C7	K5FvsW5F	GSE9006_TYPE_1_VS_TYPE_2_DIABETES_PBMC_AT_DX_DN	184	-0.264518	-1.38245	0.0105194	0.0470107	0.0333646	2683	tags=21%, list=16%, signal=18%	CRK/VCL/CDC40/GTF2H1/STXBP5L/SPATS2L/PUS3/TRPC4/CYP7A1/DHTKD1/LEPROT/MGST3/ACSL5/TBC1D19/ITGB5/RPS6KA3/GFOD2/TANK/OSBPL1A/DHX32/ATP5F1C/MRPS22/LHFPL6/VPS35/SPARC/RNF41/GSTO1/TUBD1/KPNA3/PSMD1/NIT2/POGLUT1/FAM114A1/IFI44L/MDH1/GNPAT/FBXO9/PTER/GART
	MycKO	C5=HP_INSULIN_RESISTANCE	Adipose tissue	C5	K5FvsW5F	HP_INSULIN_RESISTANCE	72	-0.370904	-1.6457	0.00241703	0.0310925	0.0262619	3662	tags=39%, list=22%, signal=31%	RETN/ADCY3/PPARG/ZFP57/PIK3R1/POLD1/SLC2A2/MAPK8IP1/GPD2/APPL1/LMNB2/BLK/LMNA/BSCL2/XRCC4/CIDEC/DMPK/CAV1/CEL/IGFALS/MTX2/AKT2/PLIN1/CAVIN1/MFN2/IRS1/AGPAT2/LIPE
	MycKO	C5=HP_INSULIN_RESISTANT_DIABETES_MELLITUS	Adipose tissue	C5	K5FvsW5F	HP_INSULIN_RESISTANT_DIABETES_MELLITUS	33	-0.496747	-1.85795	0.00287271	0.0350715	0.0296228	3360	tags=45%, list=20%, signal=36%	PPARG/ZFP57/PIK3R1/APPL1/BLK/LMNA/BSCL2/XRCC4/CIDEC/CEL/MTX2/AKT2/PLIN1/AGPAT2/LIPE
	MycKO	C2=KEGG_TYPE_I_DIABETES_MELLITUS	Skel. muscle	C2	K5SvsW5S	KEGG_TYPE_I_DIABETES_MELLITUS	27	0.637352	2.0665	0.000106	0.00342953	0.00284166	2691	tags=52%, list=17%, signal=43%	FASLG/HLA-E/HLA-DQB1/HLA-DOA/LTA/HLA-DOB/HLA-DMB/IFNG/GAD1/PRF1/CPE/ICA1/HLA-DRB1/HLA-DRB5
	MycKO	C7=GSE9006_TYPE_1_VS_TYPE_2_DIABETES_PBMC_AT_DX_UP	Skel. muscle	C7	K5SvsW5S	GSE9006_TYPE_1_VS_TYPE_2_DIABETES_PBMC_AT_DX_UP	192	0.310651	1.40207	0.00964171	0.0475751	0.0349288	4080	tags=31%, list=26%, signal=23%	ATP2A3/PDLIM2/HDHD5/CNOT3/NELFB/SIPA1/SIGIRR/UCP2/SMARCD2/CNN2/CORO1A/PEX5/CD3E/SLC25A22/ARHGAP4/LIMD2/GSN/FBXO41/SLC39A4/CDK2AP2/MED22/CD7/XAB2/IRF3/PTPRCAP/PSMB10/ERP29/E4F1/DNAJC17/AMBRA1/PTPN6/H2AX/NADSYN1/AP5Z1/CD81/ARHGEF1/SAFB2/PDIA3/AIP/ANTKMT/CCS/PIN1/SDF2L1/ATP1A1/LPCAT4/FUS/RASGRP2/FABP5/AEBP1/DCAF15/RPL37/APBA3/TNFRSF14/SRSF9/SF3A2/RALGDS/ITPKB/SNRNP70/TMED9
	MlxKO	C2=REACTOME_REGULATION_OF_INSULIN_LIKE_GROWTH_FACTOR_IGF_TRANSPORT_AND_UPTAKE_BY_INSULIN_LIKE_GROWTH_FACTOR_BINDING_PROTEINS_IGFBPS	Liver	C2	X5LvsW5L	REACTOME_REGULATION_OF_INSULIN_LIKE_GROWTH_FACTOR_IGF_TRANSPORT_AND_UPTAKE_BY_INSULIN_LIKE_GROWTH_FACTOR_BINDING_PROTEINS_IGFBPS	107	-0.401672	-1.90697	4.24e-05	0.00100898	0.000768189	3212	tags=38%, list=21%, signal=30%	TMEM132A/AFP/SPP2/FGG/MFGE8/TIMP1/PRKCSH/C4A/CTSG/NUCB1/PENK/EVA1A/KLK3/KLK1/KLK2/CKAP4/IGFBP7/IGFBP2/CST3/APOL1/IGFALS/AHSG/APOE/APOA1/IGF1/ANO8/APOA5/QSOX1/SERPINA10/IGFBP4/SERPIND1/FSTL3/SDC2/CP/SERPINA1/PLG/SERPINC1/F2/TF/KNG1/SHISA5
	MlxKO	C2=WP_INSULIN_SIGNALING	Liver	C2	X5LvsW5L	WP_INSULIN_SIGNALING	156	0.328544	1.62765	0.000834417	0.0102983	0.0078406	2397	tags=28%, list=16%, signal=23%	RPS6KA5/MAP3K7/PIK3CB/JUN/MAPK4/MYO1C/MAP3K2/MAPK9/INSR/RPS6KA3/MAP2K1/IRS2/IRS1/PTPN11/KIF5B/CBLB/MTOR/CBL/SNAP23/MINK1/TBC1D4/MAPK8/MAPK1/MAP4K3/PRKCZ/RHOQ/SOS2/GAB1/MAP4K5/PDPK1/CRK/SOS1/MAP3K3/MAP4K4/GSK3B/MAPK6/RAPGEF1/PIK3CA/SGK1/MAP3K13/MAP2K4/SORBS1/PRKAA2
	MlxKO	C2=WP_TYPE_II_DIABETES_MELLITUS	Liver	C2	X5LvsW5L	WP_TYPE_II_DIABETES_MELLITUS	18	0.591294	1.8369	0.00374809	0.0305443	0.0232549	1427	tags=44%, list=9%, signal=40%	GK/INSR/IRS1/MTOR/SOCS4/MAPK8/MAPK1/PRKCZ
	MlxKO	C2=WP_INSULIN_SIGNALING	Adipose tissue	C2	X5FvsW5F	WP_INSULIN_SIGNALING	158	0.358289	1.84529	3.57e-05	0.000488596	0.00035258	3869	tags=38%, list=23%, signal=29%	IRS2/IKBKB/PIK3CB/MAP3K14/MINK1/MAP3K1/RPS6KB1/EGR1/JUN/RAPGEF1/ARHGAP33/MTOR/RPS6KA5/PIK3C2A/MAP4K5/SOS2/STXBP1/MAP4K3/MAP2K7/PRKCH/PPP1R3A/KIF5B/TSC1/FOS/MAP4K4/CBL/IGF1R/SGK2/INPP4A/GSK3B/PIK3R3/KIF3A/RPS6KA2/SOS1/MAP3K3/RPS6KA6/SLC2A1/SGK1/PIK3C2G/MAP3K7/CBLC/PDPK1/MAPK10/TRIB3/MAP3K5/PRKCQ/PTPN1/CBLB/MAP4K2/MAPK7/SHC1/MAP3K8/PRKAA2/PRKAA1/PIK3CA/PTPRF/INSR/MAP2K6/GAB1/MAPK4
	MlxKO	C2=REACTOME_INSULIN_RECEPTOR_RECYCLING	Adipose tissue	C2	X5FvsW5F	REACTOME_INSULIN_RECEPTOR_RECYCLING	24	-0.552644	-1.9083	0.000864049	0.00701397	0.0050614	2900	tags=46%, list=18%, signal=38%	ATP6V1H/ATP6AP1/ATP6V1E2/ATP6V1G1/ATP6V1D/ATP6V0D1/ATP6V0C/ATP6V1E1/ATP6V1F/ATP6V0B/ATP6V0E1
	MlxKO	C2=SARTIPY_BLUNTED_BY_INSULIN_RESISTANCE_UP	Adipose tissue	C2	X5FvsW5F	SARTIPY_BLUNTED_BY_INSULIN_RESISTANCE_UP	16	0.583799	1.81162	0.00864275	0.043682	0.0315217	4190	tags=56%, list=25%, signal=42%	SKIL/RGL1/LRRFIP1/PPRC1/SERPINE1/JUNB/PKD2/SNTB2/CD4
	MlxKO	C7=GSE9006_HEALTHY_VS_TYPE_2_DIABETES_PBMC_AT_DX_UP	Liver	C7	X5LvsW5L	GSE9006_HEALTHY_VS_TYPE_2_DIABETES_PBMC_AT_DX_UP	188	-0.506352	-2.60061	1e-10	1.09e-08	7.04e-09	3821	tags=56%, list=25%, signal=43%	MDH2/CCDC22/DEAF1/ERP29/ST6GALNAC4/ILKAP/SART1/CORO1B/UCP2/DBI/ERH/GSN/PDAP1/UQCRB/PBX2/RNF19B/ECSIT/TGFB1/GTF2F1/TLE5/REX1BD/SRSF9/AHCY/COTL1/MYG1/SAC3D1/NUTF2/HMOX1/MARCKSL1/EDF1/CFL1/CD81/FBXL15/ATP5F1E/MAP2K2/NDUFC1/RDH14/RNPS1/TRAPPC2/VPS4A/NDUFB8/BCL7C/DDX49/PRCC/ZNF580/TKT/RNF126/PFN1/WDR18/SF3A2/CHCHD3/RPL37/ADRM1/DRAP1/SNRPF/RAB5C/ELOC/COX5A/LSM12/HMG20B/ATP5F1D/HRAS/SNF8/LIMD2/ANXA6/POL…
	MlxKO	C7=GSE9006_TYPE_1_VS_TYPE_2_DIABETES_PBMC_AT_DX_UP	Liver	C7	X5LvsW5L	GSE9006_TYPE_1_VS_TYPE_2_DIABETES_PBMC_AT_DX_UP	192	-0.4926	-2.53956	1e-10	1.09e-08	7.04e-09	3803	tags=54%, list=25%, signal=41%	CCDC22/PAF1/TSSC4/ERP29/ST6GALNAC4/ILKAP/TBL3/CD7/SART1/IRF3/UCP2/NFKBIB/ERH/RPS27/RBM42/LRRC41/GSN/PDAP1/CLPTM1/ANAPC2/BANF1/TLE5/SRSF9/SAC3D1/DCAF15/MARCKSL1/EDF1/CFL1/KLF13/RWDD1/CD81/AAMP/NDUFC1/UBE2M/CCS/TRAPPC2/TACC3/RAB1B/GTF2H4/RRS1/PRCC/ZBTB17/TKT/PFN1/SIGIRR/WDR18/BRMS1/SF3A2/IMPDH2/ABHD17A/RPL37/WDR74/ADRM1/DRAP1/SNRPF/PUF60/THAP7/LSM12/SREBF1/ANTKMT/PEF1/HMG20B/ATP5F1D/HRAS/SNF8/LIMD2…
	MlxKO	C7=GSE9006_HEALTHY_VS_TYPE_2_DIABETES_PBMC_AT_DX_DN	Liver	C7	X5LvsW5L	GSE9006_HEALTHY_VS_TYPE_2_DIABETES_PBMC_AT_DX_DN	176	0.382278	1.92739	1.49e-06	3.5e-05	2.27e-05	3948	tags=45%, list=26%, signal=33%	RPS6KA5/DIS3/PROX1/PKNOX2/USP9X/CLTC/ZFYVE26/WDFY3/HINFP/RBPJ/PLIN2/GIGYF2/ACSL1/PCNX1/SUOX/EDN1/ZKSCAN4/VPS13D/MGAM/SPOP/KLF7/MTOR/NAV2/SON/AGGF1/DNMBP/RAB11FIP2/ADAMTS1/ASH1L/LMBRD1/NSUN3/CCR1/PAFAH1B1/PRDM4/LIG4/DHX32/VPS35/RBMS1/ZNF654/POLR2B/SCYL3/SCRN3/FABP7/KLF6/SGK1/GCNT1/MON2/MKLN1/TAX1BP1/RGL1/RBM47/MAN2A1/PUM2/PTPN21/SEC23B/UTP25/ANKRD12/BBC3/RNF34/PIK3R4/MFAP3/MTF1/EMSY/MOSPD2/ELF1/RN…
	MlxKO	C7=GSE9006_TYPE_1_DIABETES_AT_DX_VS_4MONTH_POST_DX_PBMC_DN	Liver	C7	X5LvsW5L	GSE9006_TYPE_1_DIABETES_AT_DX_VS_4MONTH_POST_DX_PBMC_DN	159	-0.35047	-1.7458	5.01e-05	0.000572974	0.00037143	3161	tags=37%, list=21%, signal=30%	SLC35E2B/H4C3/TTC1/MGST3/HPX/PHF11/BOLA1/POU3F1/SAP18/CDKN2C/PPT2/INO80B/OXA1L/GPR22/RGS10/DYNLL1/SLC66A3/MDH1/MPV17/SNRPD2/CD52/CCT5/ARFRP1/ING4/SEMA6C/GSTO1/HAX1/HINT1/SELENOW/RNF113A/CBR1/FOXA2/PBLD/RPL27/SDHAF1/GPR171/TM6SF2/POLR2J/EIF3K/RPS16/COX4I1/RPS13/UBA52/RPL24/TIMM8B/ATP5F1C/EIF2S2/MRPS33/EEF1B2/RPL15/RPL10A/LAMTOR5/RPL12/PFDN5/IFT46/RABEPK/RPL19/COQ6/COMMD3
	MlxKO	C7=GSE9006_TYPE_1_VS_TYPE_2_DIABETES_PBMC_AT_DX_DN	Liver	C7	X5LvsW5L	GSE9006_TYPE_1_VS_TYPE_2_DIABETES_PBMC_AT_DX_DN	179	0.337574	1.70257	0.000123439	0.00116627	0.000756034	2266	tags=30%, list=15%, signal=26%	RPS6KA5/CLOCK/DENND4C/RUFY2/ASAP2/USP9X/CLTC/PURA/VCL/STRN/TIA1/RBPJ/DPP8/RPS6KA3/ASAP1/PCNX1/KPNA3/NCOA1/YIPF6/BPTF/SPOP/KLF7/LPP/GNL3L/SON/XK/DHTKD1/RAB11FIP2/ASH1L/LMBRD1/DENND1B/ATP2B4/CHD9/RC3H2/FBXO11/DHX32/VPS35/RBMS1/CNOT1/DAB2/TRIM44/DNM1L/PDXK/CRK/ARHGEF12/EXPH5/PHF20L1/ROCK2/RAB3GAP2/KLF6/PSMD1/MINDY2/GCNT1/TBC1D19
	MlxKO	C7=GSE9006_HEALTHY_VS_TYPE_1_DIABETES_PBMC_AT_DX_UP	Liver	C7	X5LvsW5L	GSE9006_HEALTHY_VS_TYPE_1_DIABETES_PBMC_AT_DX_UP	184	-0.316455	-1.61777	0.000295285	0.00233573	0.00151414	2299	tags=29%, list=15%, signal=25%	OXA1L/LAP3/ITGB5/NDUFA9/SUCLG1/ITGA2B/CLU/ARL6IP5/IGFBP7/UCHL3/ASL/TENT5A/PTGS1/CRYL1/PTER/ATP5MG/GNG11/ATF4/COX5A/MCTS1/PSME1/COX7A2/HLA-DQB1/UQCRC2/MRPS10/LY86/EFHC2/NACA/YARS1/JTB/HEBP1/HTATIP2/UGP2/NENF/NDUFB5/XAF1/GNAZ/ATP5F1C/CLNS1A/NDUFS4/MTARC2/ZNF277/MRPS15/BTF3/GDI2/KCMF1/PFDN5/LEPROT/ATP5PO/STX8/TAP2/NDRG2/HGD
	MlxKO	C7=GSE9006_HEALTHY_VS_TYPE_2_DIABETES_PBMC_AT_DX_UP	Skel. muscle	C7	X5SvsW5S	GSE9006_HEALTHY_VS_TYPE_2_DIABETES_PBMC_AT_DX_UP	189	-0.502153	-2.47491	1e-10	7.98e-09	5.58e-09	2511	tags=40%, list=16%, signal=34%	CFL1/LSM12/TSR3/SF3A2/YBX1/VPS4A/HMG20B/BECN1/DDX49/SH3GLB2/MFSD10/SSBP3/BTF3/RDH14/ELOC/ADRM1/REX1BD/ATP5F1E/HNRNPR/CDC37/ERH/SF3B4/DAZAP1/TLE5/WDR18/ECSIT/SNF8/BBLN/CFDP1/LPCAT4/EIF3F/MAP2K2/GTF2F1/POLR2E/DBI/PFDN2/ATP5MC3/APRT/RNF126/SNRPF/ANXA6/MDH2/NUTF2/ATP5MC2/DRAP1/RALY/NDUFS8/EDF1/PRPF31/PSMB10/STK25/MRPS15/CCDC85B/SRP14/PDAP1/CCDC22/NDUFB8/PCBP1/COX5A/RAB5C/NDUFC1/ATP5F1D/PFN1/SEC61G/UQ…
	MlxKO	C7=GSE9006_TYPE_1_VS_TYPE_2_DIABETES_PBMC_AT_DX_UP	Skel. muscle	C7	X5SvsW5S	GSE9006_TYPE_1_VS_TYPE_2_DIABETES_PBMC_AT_DX_UP	192	-0.498279	-2.46111	1e-10	7.98e-09	5.58e-09	3007	tags=45%, list=19%, signal=37%	PRCC/TMEM259/ILKAP/THAP7/CDK9/RPS27/ATP2A3/TMED9/CFL1/LSM12/PUF60/TSSC4/KLF13/TSR3/LSM14A/SF3A2/HMG20B/TAF1C/ARF5/PFDN6/SH3GLB2/MFSD10/NFKBIB/ANTKMT/ADRM1/EEF1D/CCS/PGLS/RBM42/CDC37/APBA3/ERH/SF3B4/DAZAP1/TLE5/WDR18/FUS/SNF8/BRMS1/SPINT2/BBLN/CFDP1/LPCAT4/ZBTB17/SDF2L1/PIN1/PPIB/POLR2E/PFDN2/PEF1/SNRPF/ANXA6/RAB1B/ATP5MC2/DRAP1/RALY/TECR/EDF1/PRPF31/PSMB10/STK25/CCDC85B/AIP/BANF1/PDAP1/CCDC22/GFU…
	MlxKO	C7=GSE9006_TYPE_1_DIABETES_AT_DX_VS_4MONTH_POST_DX_PBMC_DN	Skel. muscle	C7	X5SvsW5S	GSE9006_TYPE_1_DIABETES_AT_DX_VS_4MONTH_POST_DX_PBMC_DN	160	-0.353653	-1.70665	0.000130694	0.00135333	0.000947382	2667	tags=32%, list=17%, signal=27%	CBR1/HMGCL/ARMCX4/DARS2/COA4/ING4/CCT5/SPTBN4/EEF1B2/NAP1L4/GSTO1/C11orf16/MGST3/HINT1/RPS16/RPS13/RPL10A/TM6SF2/SNRPD2/S100A10/RPS29/RPL15/SS18L2/POLR2J/RPL12/RPL27/UQCR11/UBA52/TTC1/ATP5F1C/EIF3K/LAMTOR5/PFDN5/COQ6/TIMM8B/SNRPC/MRPL18/BOLA1/RPL19/MRPL17/RPL24/COX4I1/MDH1/MRPS33/RABEPK/SAP18/SELENOW/DYNLRB1/SDHAF1/COMMD3/LSM1
	MlxKO	C7=GSE9006_TYPE_1_DIABETES_AT_DX_VS_1MONTH_POST_DX_PBMC_UP	Skel. muscle	C7	X5SvsW5S	GSE9006_TYPE_1_DIABETES_AT_DX_VS_1MONTH_POST_DX_PBMC_UP	187	-0.296193	-1.46146	0.00619534	0.0295118	0.0206593	3007	tags=30%, list=19%, signal=25%	PRCC/TMEM259/AMDHD2/CYBA/DNAJA2/KLHL2/SNRNP40/CDK9/SLC39A7/TPD52L2/LSM12/PUF60/GLOD4/YBX3/NDUFV1/BSG/SH3GLB2/ALDOA/NCAPH2/TMEM160/REX1BD/GPI/MAFB/RBM42/HNRNPR/CDC37/WDR18/EWSR1/ECSIT/BRMS1/PSPN/IER3/P4HB/PPP4C/PPIB/DDIT4/ARAF/RAB1B/CTSD/GPAA1/RABAC1/PSMC3/DAZAP2/BANF1/UQCRC1/CCDC22/SMU1/FARSA/ATP5F1D/PFN1/ABCF1/UBE2S/ACO2/ARPC4/OSTF1/WDR46
	MlxKO	C7=GSE9006_HEALTHY_VS_TYPE_2_DIABETES_PBMC_AT_DX_UP	Adipose tissue	C7	X5FvsW5F	GSE9006_HEALTHY_VS_TYPE_2_DIABETES_PBMC_AT_DX_UP	189	-0.489329	-2.60824	1e-10	2.84e-09	1.62e-09	3151	tags=48%, list=19%, signal=39%	CD81/SH3GLB2/DOK2/DRAP1/CDCA4/YBX1/VPS51/CORO1B/TLE5/R3HCC1/FBXL15/NDUFB8/BTF3/PDAP1/WDR45/RPL37/BBLN/BCL7C/PDLIM2/CCDC22/CFDP1/EDEM2/APRT/PFDN2/RBCK1/TRAPPC2/TMED9/REX1BD/CDC37/PDIA3/SNRPF/ELOC/HMG20B/SRSF9/RAB5C/GTF2F1/POLR2E/DBI/DDX49/THOC6/NUTF2/PSMB10/ARPC4/SMIM10L1/MFSD10/EIF3F/PRCC/PCBP1/EDF1/TSR3/SMARCD2/PRPF31/DAZAP1/GID8/RDH14/ILVBL/SUMO3/RPN1/SLC25A1/ERP29/SEC61G/MRPS15/GSN/UQCRB/ATP5M…
	MlxKO	C7=GSE9006_TYPE_1_VS_TYPE_2_DIABETES_PBMC_AT_DX_UP	Adipose tissue	C7	X5FvsW5F	GSE9006_TYPE_1_VS_TYPE_2_DIABETES_PBMC_AT_DX_UP	192	-0.47723	-2.54442	1e-10	2.84e-09	1.62e-09	4521	tags=56%, list=27%, signal=41%	ANXA6/HRAS/PTPRCAP/SSRP1/TBL3/HNRNPK/IMPDH2/EXOC7/WDR74/AEBP1/NELFB/SDF2L1/CFL1/TACC3/DNAJC17/LIMD2/PFN1/POLD2/TMEM259/RPS27/HDHD5/RALY/SF3A2/CORO1A/PUF60/IRF3/MRPS2/RWDD1/CD81/SH3GLB2/CDK2AP2/CCS/DRAP1/CDCA4/VPS51/TLE5/TSSC4/BANF1/PDAP1/ANTKMT/RPL37/BBLN/PRPF19/PDLIM2/BRMS1/CCDC22/CFDP1/RAB1B/OSBPL2/PFDN2/TRAPPC2/TMED9/CDC37/PDIA3/SNRPF/EEF1D/HMG20B/SRSF9/ABHD17A/YJU2/POLR2E/PFDN6/RBM42/PIN1/THO…
	MlxKO	C7=GSE9006_TYPE_1_DIABETES_AT_DX_VS_4MONTH_POST_DX_PBMC_DN	Adipose tissue	C7	X5FvsW5F	GSE9006_TYPE_1_DIABETES_AT_DX_VS_4MONTH_POST_DX_PBMC_DN	165	-0.41752	-2.17845	4.71e-09	8.22e-08	4.7e-08	3076	tags=41%, list=19%, signal=34%	HAX1/PRSS12/RNF113A/H2AC25/CCT5/SEMA6C/DYNLRB1/RPL12/NAP1L4/H4C3/TIMM8A/SELENOW/RPL15/DARS2/RPL10A/PFDN5/RPS16/RPS13/EEF1B2/PPT2/SNRPD2/TTC1/RPS29/INO80B/CCDC51/TFB1M/HINT1/SAP18/MGST3/RPL24/RPL27/RPL19/MYL7/SLC66A3/OXA1L/BOLA1/COMMD3/RGS10/LIPE/MRPS33/EIF3K/S100A10/UQCR11/PPP2R5B/GSTO1/FCER1A/SNRPC/IFT46/TIMM8B/RPA3/COX4I1/MRPL18/SDHAF1/SS18L2/UBA52/MPV17/LAMTOR5/POGLUT1/POLR2J/COQ6/MRPL17/ATP5F…
	MlxKO	C7=GSE9006_TYPE_1_DIABETES_AT_DX_VS_1MONTH_POST_DX_PBMC_UP	Adipose tissue	C7	X5FvsW5F	GSE9006_TYPE_1_DIABETES_AT_DX_VS_1MONTH_POST_DX_PBMC_UP	187	-0.336984	-1.79162	1.91e-05	0.000130696	7.47e-05	4411	tags=40%, list=27%, signal=30%	PTX3/MFN2/AHCY/TBL3/RTN3/ILF2/HNRNPK/KIF2C/TSC22D3/CTSD/CYBA/DNAJC17/PFN1/TMEM259/PSMC3/FPR2/HMGB2/THBD/FARSA/CYP51A1/PUF60/OSTF1/SH3GLB2/AMDHD2/CDCA4/P4HB/TPD52L2/BANF1/NCAPH2/BRMS1/CCDC22/RAB1B/REX1BD/CDC37/PDIA3/SRSF9/RABAC1/NDUFV1/GLOD4/RBM42/TMEM160/THOC6/ARPC4/SLC39A7/PRCC/GPI/SNRNP40/ACO2/UQCRC1/RPN1/KDELR2/RBBP4/SMU1/RAB8A/GPAA1/DAZAP2/PPP4C/GSN/BSG/ARL6IP1/PPIB/AAMP/FZR1/ECSIT/IFIT3/PDIA…
	MlxKO	C7=GSE9006_HEALTHY_VS_TYPE_2_DIABETES_PBMC_AT_DX_DN	Adipose tissue	C7	X5FvsW5F	GSE9006_HEALTHY_VS_TYPE_2_DIABETES_PBMC_AT_DX_DN	183	0.346701	1.81842	2.35e-05	0.000157061	8.98e-05	3550	tags=33%, list=21%, signal=26%	NDEL1/RLF/RBMS1/USP10/F2RL1/CCNJL/MOSPD2/RGL1/AP3B1/PROX1/ADAMTS1/WDFY3/ELF1/EGR1/VPS13D/KLF6/ASH1L/GIGYF2/SON/ZNF654/KIAA0319/KLF7/MTOR/PUM2/RPS6KA5/MTF1/PCNX1/DNMBP/MGAM/CYP4F12/TP73/DHX15/PRDM4/SH2D3C/NAV2/EMSY/TRIB1/DIS3/PLIN2/LPAR6/WIPF2/TNFAIP1/GYPA/SGK1/SCYL3/LIMK2/GPR182/PTPN21/ST8SIA4/HINFP/ANKRD12/PDE8A/BMX/MON2/CRYBG1/B4GALT5/MAN2A1/CDKL3/UTP25/CLTC/UVRAG
	MlxKO	C7=GSE9006_HEALTHY_VS_TYPE_1_DIABETES_PBMC_AT_DX_UP	Adipose tissue	C7	X5FvsW5F	GSE9006_HEALTHY_VS_TYPE_1_DIABETES_PBMC_AT_DX_UP	187	-0.305751	-1.62557	0.000413648	0.00186488	0.00106645	2670	tags=28%, list=16%, signal=24%	HEBP1/BTF3/LEPROT/ARL6IP5/C1orf54/SUCLG1/SERP1/CLU/TAP2/F13A1/NENF/TRIAP1/PFDN5/STX8/CLPB/MTARC2/IGFBP7/XAF1/LY86/DMAC2L/OXA1L/PARL/MAPKAPK5/PSMA1/JTB/OLA1/UBE2L3/S100A10/CLNS1A/CRYL1/PSME1/SUMO3/PSMD2/MRPS15/NDUFA9/ATP5PO/UQCRB/TMEM97/ATP5MG/HIGD1A/MRPS10/NDUFS4/SLC25A5/PSMA6/PGRMC1/MCTS1/NDRG2/COX7A2/NDUFB5/COX5A/ATP5F1C/PTGS1/UQCRC2
	MlxKO	C7=GSE9006_HEALTHY_VS_TYPE_1_DIABETES_PBMC_4MONTH_POST_DX_DN	Adipose tissue	C7	X5FvsW5F	GSE9006_HEALTHY_VS_TYPE_1_DIABETES_PBMC_4MONTH_POST_DX_DN	174	-0.301813	-1.57924	0.00116668	0.00446062	0.00255084	2937	tags=30%, list=18%, signal=25%	WFDC1/NIF3L1/CDH11/SEMA6C/CCR3/DYNLRB1/CBY1/H4C3/CTF1/ACSM5/DARS2/PNP/RNF167/POLR3K/RPS16/KLHL22/PPT2/MUS81/INO80B/CCDC51/SDF2/FXYD3/DENND2D/GEMIN6/GPR52/RTP4/BOLA1/YIF1B/COMMD3/LIPE/CDC123/CRIPT/PPP2R5B/MRPL35/CZIB/PTRH2/TMEM177/TIMM8B/NOP10/RPA3/SDHAF1/MLYCD/UBA52/POGLUT1/KIFBP/COQ6/MRPL17/TMEM223/CHPF/CDKN2C/MTHFS/ORMDL2/MMACHC
	MlxKO	C7=GSE9006_HEALTHY_VS_TYPE_1_DIABETES_PBMC_1MONTH_POST_DX_UP	Adipose tissue	C7	X5FvsW5F	GSE9006_HEALTHY_VS_TYPE_1_DIABETES_PBMC_1MONTH_POST_DX_UP	192	-0.289312	-1.54251	0.00199257	0.00686779	0.0039274	2531	tags=24%, list=15%, signal=21%	CLP1/NNT/ATP5F1B/BAG1/NPTN/EIF1AX/TAP2/DPYSL2/STX8/PDIA3/EIF3I/SRSF9/PRIM2/TMEM9B/NDUFV1/DDX49/ENSA/ARPC4/SLC39A7/C8orf33/GPI/ACO2/ZNF394/UQCRC1/ILVBL/SUMO3/RPN1/KDELR2/RBBP4/GPAA1/DAZAP2/PSMD2/MAP2K1/ARL6IP1/BCAP31/MRPS10/SLC35A2/AAMP/TMED2/SPCS3/ECSIT/PDIA4/TOMM22/HADHA/ALDOA/LSM12/WDR18
	MlxKO	C7=GSE9006_HEALTHY_VS_TYPE_1_DIABETES_PBMC_AT_DX_DN	Adipose tissue	C7	X5FvsW5F	GSE9006_HEALTHY_VS_TYPE_1_DIABETES_PBMC_AT_DX_DN	168	0.265853	1.37279	0.0141889	0.0371867	0.0212655	3075	tags=27%, list=19%, signal=22%	NDEL1/F2RL1/TBC1D9/ADGRG3/MANSC1/PIK3CB/PADI2/ELF1/ELL2/EGR1/IVNS1ABP/CCRL2/GIGYF2/CHM/ZNF654/KIAA0319/CELSR1/CPT1A/MGAM/MAU2/MYNN/SPAG8/LMTK2/SVIL/TRIB1/ALPL/CXCR2/S1PR1/FOSL1/ZFP36/SGK1/PDK4/FOSB/WDR3/PPP1R10/MYC/LIMK2/BHLHE41/OLFM4/DNAAF5/PTPRE/PTPN21/ST8SIA4/TNFRSF10C/THRAP3
	MlxKO	C5=GOBP_CELLULAR_RESPONSE_TO_INSULIN_STIMULUS	Liver	C5	X5LvsW5L	GOBP_CELLULAR_RESPONSE_TO_INSULIN_STIMULUS	191	0.288982	1.46667	0.00402118	0.0368183	0.0290622	2042	tags=21%, list=14%, signal=19%	SIK2/C2CD5/CFLAR/FER/DENND4C/PHIP/ATP2B1/MYO1C/CPEB2/IDE/BAIAP2L1/KANK1/INSR/OGT/NCOA5/IRS2/PARP1/IRS1/APC/USO1/PTPN11/ZFP36L1/PDK4/SP1/TBC1D4/RAB10/PRKCZ/EPRS1/APPL1/RHOQ/GAB1/RAB12/MTCL2/NCK1/PDPK1/ZNF106/RB1/GSK3B/SESN3/PIK3CA/CYFIP1
	MlxKO	C5=GOBP_RESPONSE_TO_INSULIN	Liver	C5	X5LvsW5L	GOBP_RESPONSE_TO_INSULIN	238	0.278885	1.44648	0.00548801	0.0458306	0.036176	2042	tags=21%, list=14%, signal=18%	SIK2/C2CD5/CFLAR/FER/DENND4C/PHIP/ATP2B1/MYO1C/CPEB2/UPRT/PPARA/IDE/BAIAP2L1/KANK1/EPM2AIP1/INSR/OGT/NCOA5/IRS2/PARP1/IRS1/APC/KBTBD2/USO1/VPS13C/PTPN11/ZFP36L1/PDK4/MTOR/SP1/IL10/TBC1D4/RAB10/PRKCZ/EPRS1/APPL1/RHOQ/GAB1/RAB12/MTCL2/NCK1/PDPK1/CITED1/ZNF106/RB1/SESN2/GSK3B/SESN3/PIK3CA/CYFIP1
	MlxKO	BioPlanet_2019=Insulin signaling pathway	Adipose tissue	BioPlanet_2019	X5FvsW5F	Insulin signaling pathway	268	0.283668	1.55948	0.000499595	0.00536983	0.00386032	4182	tags=35%, list=25%, signal=26%	EXOC5/IRS2/IKBKB/EXOC2/PIK3CB/ROCK1/AKT3/MAP3K14/KRAS/PRKX/MINK1/MAP3K1/RPS6KB1/EGR1/JUN/PHKA1/RAPGEF1/ARHGAP33/MTOR/RPS6KA5/PIK3C2A/MAP4K5/MAPK15/SOS2/STXBP1/MAP4K3/MAP2K7/BRAF/PRKCH/PPP1R3A/PRKACB/KIF5B/TSC1/FBP2/FOS/MAP4K4/TRIP10/CBL/PKLR/CREB1/IGF1R/FBP1/SGK2/INPP4A/GSK3B/RASA1/PIK3R3/EXOC6/KIF3A/RPS6KA2/SOS1/SOCS4/PRKAR2A/MAP3K3/RPS6KA6/SLC2A1/SGK1/TNF/CALML3/PIK3C2G/MAP3K7/CBLC/ROCK2/PDPK1/…
	MlxKO	dbGaP=Insulin	Adipose tissue	dbGaP	X5FvsW5F	Insulin	77	0.358206	1.63692	0.00623257	0.0473393	0.0330204	4693	tags=43%, list=28%, signal=31%	SH3RF1/CCDC88C/KALRN/KIF26B/ITPR2/MAP2/DAB2/SLTM/TRRAP/ANK1/DMD/SORCS2/ITPR1/SCN9A/FYN/ULK4/AGPS/RUNX2/SASH1/FAT3/PTPN12/TNRC6B/KIF1B/BCAT1/SYN3/RALGPS2/PITRM1/NRG1/PFKP/LRP1B/CCBE1/RBM19/WIPF1
	MlxKO	Disease_Perturbations_from_GEO_down=Type 2 diabetes mellitus C0011860 mouse GSE642 sample 320	Adipose tissue	Disease_Perturbations_from_GEO_down	X5FvsW5F	Type 2 diabetes mellitus C0011860 mouse GSE642 sample 320	244	-0.485781	-2.66505	1e-10	3.53e-10	1.2e-10	3481	tags=50%, list=21%, signal=40%	LPL/ABCD3/EIF4A3/TST/GORASP2/RPL3/CSRP2/S100A11/RPS6/RPS7/PTH1R/SAT1/TMEM150A/YBX1/REEP5/PAPSS1/NHERF1/CYB5A/ETHE1/RPS28/GGCT/RPL34/RPL37/EPN1/PDK3/RPS23/UBE2R2/RPL18/PNP/RPS3/PRDX5/SNX3/GLRX3/HIGD2A/RPL13/NDUFS6/MED28/RPL6/RPL27A/TMEM119/RPS26/NDUFS1/RER1/PSMD4/ECH1/RPL23A/FAH/TMEM234/RPL19/COX17/ATP6V0C/GCDH/LY6E/ME1/SLC25A11/JTB/ACADM/TRAPPC2L/CTSH/PPDPF/VAMP8/SOD1/RPS2/PRDX1/FGF1/PCYT2/KRTCAP…
	MlxKO	Disease_Perturbations_from_GEO_down=Kidney disorder associated with type 2 diabetes mellitus C1720457 mouse GSE2557 sample 8	Adipose tissue	Disease_Perturbations_from_GEO_down	X5FvsW5F	Kidney disorder associated with type 2 diabetes mellitus C1720457 mouse GSE2557 sample 8	212	-0.495651	-2.65866	1e-10	3.53e-10	1.2e-10	3542	tags=51%, list=21%, signal=41%	TBRG1/SRM/RCHY1/TBCB/PDCD2/STT3B/GORASP2/RPL3/EIF3G/NUPR1/TMEM126A/CDK2AP2/RPS7/HAX1/EEF1A1/SLC35B1/P4HB/NGDN/RPL22L1/SARAF/SPCS2/CALR/PAPSS1/CDSN/SSR3/RPS8/RPL23/RPL34/RPL12/NDUFS2/PGAP2/C1QBP/SERP1/LONP1/RPL4/RPS23/RPL7/CFDP1/RPS5/PTRH1/RPL35A/OSBPL2/DNAJC10/RPL18/PDIA6/RPL10A/TMED9/PDIA3/TCP1/TXNDC5/NFU1/RPL13/ADH5/EEF1B2/RPL6/DERL2/RPL14/SEC61A1/WLS/RPL19/PLA2G12A/GHITM/PARL/ANAPC13/MRPL24/SL…
	MlxKO	Disease_Perturbations_from_GEO_down=Erectile dysfunction associated with type 2 diabetes mellitus C1997651 rat GSE2457 sample 186	Adipose tissue	Disease_Perturbations_from_GEO_down	X5FvsW5F	Erectile dysfunction associated with type 2 diabetes mellitus C1997651 rat GSE2457 sample 186	208	-0.482995	-2.58616	1e-10	3.53e-10	1.2e-10	3815	tags=48%, list=23%, signal=37%	RTN4/TPI1/KCNE1/PPP2R5A/OBP2B/S100A4/FKBP3/COL3A1/LGALS1/S100B/ASPH/PRNP/TIMP1/RNASE4/RPS14/P4HB/MSRB1/GAPDH/FUNDC2/SEC11C/SAR1B/NDUFA6/CCNG1/PDIA6/NDUFA12/PARK7/ATP6V1D/RPS29/MACROD1/HINT1/PCOLCE/PIGP/SPON2/SKP1/NDUFB3/MORF4L2/SLC2A4/OSTC/COX7C/S100A6/AKR1B1/DPH3/SOD1/NDUFB1/CHCHD1/CNBP/NDUFA2/UFC1/ACO2/S100A10/NDUFB2/UQCR11/HTRA1/LAPTM4A/NDUFA1/COX5B/GPX4/RPN1/UQCRH/POMP/PSMB7/TIMM23/UBAC1/SEC6…
	MlxKO	Disease_Perturbations_from_GEO_down=Type 1 diabetes mellitus C0011854 mouse GSE1623 sample 53	Adipose tissue	Disease_Perturbations_from_GEO_down	X5FvsW5F	Type 1 diabetes mellitus C0011854 mouse GSE1623 sample 53	294	-0.447323	-2.5119	1e-10	3.53e-10	1.2e-10	3638	tags=50%, list=22%, signal=39%	SERPINI1/SERPINH1/LSM8/FKBP3/COL3A1/LGALS1/LPL/ALAD/KPNA2/VTN/CKS2/RAB28/TFDP1/CSRP2/RNASEH2A/CD164/CD81/TMEM126A/LUM/PRPSAP1/EED/RANBP1/PTGR1/ALDH9A1/TBCA/REEP5/NDUFB8/PCNA/BANF1/HADH/SEC13/AP4S1/DTD1/PRMT1/IMMP1L/CDO1/SUCLG1/PRADC1/NME3/ALCAM/PDK3/RNASEH2B/FKBP9/HYPK/HSPE1/PARK7/KLHL9/SNRPD2/TTC33/SRSF9/TMEM119/POLR2E/COPE/DHRS7/RER1/SNRPE/MFAP2/MGST3/PSMB6/RBP4/WLS/YIPF5/PLA2G12A/UQCC2/TM2D3/C…
	MlxKO	Disease_Perturbations_from_GEO_down=Insulin Resistance DOID-9352 human GSE36297 sample 581	Adipose tissue	Disease_Perturbations_from_GEO_down	X5FvsW5F	Insulin Resistance DOID-9352 human GSE36297 sample 581	255	-0.456917	-2.5105	1e-10	3.53e-10	1.2e-10	2574	tags=37%, list=16%, signal=32%	PRMT1/PTPRO/NNT/SUCLG1/BAG1/CUTC/HEBP2/RPL4/GSTM1/RPS5/UBB/RPL32/RPL10A/PFDN5/TRAP1/ERMP1/RPS9/NDUFS6/DRG1/RPS29/GTF3A/RPS4X/BCAS2/RPL14/ALDH2/LDHB/ATP6V0D1/ECH1/MRPL15/PIGP/RPL27/RPL23A/SDHA/RPL19/CS/ADI1/RPS19/MRPL24/PCBP1/PPA1/GYG1/SPAG7/OLA1/RPA2/RPS15/EIF3K/ITPA/HDGF/NDUFB11/FIS1/EEF1G/COX5B/OSBPL1A/RPL29/UQCRQ/NDUFB4/MPC2/VDAC2/NDUFV2/NDUFS4/GSTK1/PSMA6/NGRN/CHCHD3/FXYD1/UBA52/SF3A3/HADHB/G…
	MlxKO	Disease_Perturbations_from_GEO_down=type 1 diabetes mellitus 9744 rat GSE4990 sample 474	Adipose tissue	Disease_Perturbations_from_GEO_down	X5FvsW5F	type 1 diabetes mellitus 9744 rat GSE4990 sample 474	312	-0.442522	-2.49912	1e-10	3.53e-10	1.2e-10	3295	tags=43%, list=20%, signal=35%	OSTF1/CD37/NACA/CD164/JUND/SMPDL3A/SNX2/IFI30/SAT1/UBE2J2/HMGN3/CSTB/RPL22L1/YBX1/CORO1B/CD69/CTSC/CST3/SFR1/GAPDH/ATP6AP1/GRN/CTSA/BTF3/SEC13/TPT1/NDUFS2/C1QBP/SAR1B/NPTN/RPL4/BIN1/EDEM2/PDIA6/HNRNPAB/UBLCP1/PDIA3/GLRX3/TCP1/VDAC3/CTSZ/SNRPF/TRIM5/RPS9/HSD17B10/RPL6/CCT3/BCAS2/RPL14/ACP5/PARP1/LDHB/LY86/MYL6/FAU/ATP6V0D1/NAAA/RPL24/RPL27/SDHA/CASP1/RPLP1/ATP6V0C/RPL36A/PSMB9/PSMB10/RPS19/ZFAND6/…
	MlxKO	Disease_Perturbations_from_GEO_down=Type 2 diabetes mellitus C0011860 mouse GSE2899 sample 45	Adipose tissue	Disease_Perturbations_from_GEO_down	X5FvsW5F	Type 2 diabetes mellitus C0011860 mouse GSE2899 sample 45	192	-0.454598	-2.41134	1e-10	3.53e-10	1.2e-10	4128	tags=49%, list=25%, signal=37%	C3/ACLY/CTSD/TUBB2A/TAT/PTMS/CYB5R3/C4A/POLD2/CEBPD/CSAD/ESD/LGALS1/ABCD3/APOC4/TRH/PMEL/GAA/S100A11/CDC42/ITM2B/FKBP1A/NSMCE1/PRPSAP1/EEF1A1/CIDEA/CSTB/TUBB3/HP/YBX1/PDK1/CEBPA/CST3/FASN/NHERF1/CYB5A/CAPNS1/EIF4E/SLC25A10/CDO1/POLD4/CLU/IL18/DCAF11/PDCD4/RPL14/DBI/PEX11A/MGST3/PSMD4/RBP4/PIGX/CS/ADI1/ORM2/SAMM50/HSD3B7/ME1/PCYT2/LAMP1/BUD31/AMACR/ACO2/S100A10/TMEM205/TULP1/UQCR11/THRSP/GPX4/TMEM…
	MlxKO	Disease_Perturbations_from_GEO_down=Type 2 diabetes mellitus C0011860 mouse GSE2899 sample 203	Adipose tissue	Disease_Perturbations_from_GEO_down	X5FvsW5F	Type 2 diabetes mellitus C0011860 mouse GSE2899 sample 203	226	-0.418498	-2.26067	1e-10	3.53e-10	1.2e-10	3273	tags=40%, list=20%, signal=32%	PDLIM3/SCN1B/ISCA2/FAM220A/PKM/JUND/DRAP1/DPCD/SYNGR4/KCNN1/PPP2R5D/YBX1/CST3/MSRB1/NDUFB8/PTTG1/HADH/ACYP2/PRKACA/NTSR2/NAP1L4/SUCLG1/NDUFS2/CMBL/SAR1B/NDUFA6/CCNG1/MCEE/GDF9/HSPB2/PYCR2/PFDN5/HIGD2A/COQ10A/VDAC3/PARK7/PHPT1/ZCRB1/TMEM119/HINT1/GSK3A/LDHB/UBE2M/PSMB6/UQCC2/SAMM50/NDUFB3/NDUFA8/LAMTOR1/NDUFA13/DYNC1I1/NDUFB10/EMP3/KRTCAP2/BUD31/SMDT1/TMED4/HDGF/NDUFB11/NDUFV3/UQCRC1/MGST1/GSTO1/U…
	MlxKO	Disease_Perturbations_from_GEO_down=Type 2 diabetes mellitus C0011860 rat GSE6428 sample 291	Adipose tissue	Disease_Perturbations_from_GEO_down	X5FvsW5F	Type 2 diabetes mellitus C0011860 rat GSE6428 sample 291	282	-0.367765	-2.04825	4.89e-10	1.63e-09	5.55e-10	4287	tags=44%, list=26%, signal=33%	MIF/ISG20/STMN1/EEF1E1/CCT2/RPRML/CCT4/ACLY/LMAN1/SDF2L1/CFL1/FBL/PFN1/ARPC1B/GNAS/SCG3/S100A4/BMP3/SRM/KPNA2/CMPK1/STIP1/RPL3/ITM2B/CD164/CD81/PKM/TMEM185A/ZWINT/EEF1A1/HMGN3/P4HB/MBD3/SEC11A/COPB2/SARAF/SPCS2/CALR/CCT5/GUCY2C/YWHAQ/PCNA/BAMBI/HADH/TMEM263/SEC13/SEC11C/BCCIP/RPL12/ISL1/SUCLG1/C1QBP/RPL18A/RPS21/SERP1/TRIM35/CCNG1/MAOB/SSR1/AKR1A1/PDIA6/HNRNPAB/RPL10A/TMED9/PPP1CA/RPS3/PDIA3/SNX3…
	MlxKO	Disease_Perturbations_from_GEO_down=Type 2 diabetes mellitus C0011860 rat GSE2470 sample 238	Adipose tissue	Disease_Perturbations_from_GEO_down	X5FvsW5F	Type 2 diabetes mellitus C0011860 rat GSE2470 sample 238	222	-0.391256	-2.11194	1.89e-09	6.09e-09	2.08e-09	3972	tags=41%, list=24%, signal=31%	SDF2L1/NICN1/SMN1/DNPH1/KCNE1/MGP/SCG3/LYNX1/SERPINI1/TMEM33/DGAT2/COL3A1/EML2/LPL/CMPK1/PUF60/S100B/RAB38/FGF13/PRNP/CD81/ANG/CRYM/NGDN/IKBIP/CORO1B/CALR/CST3/NKIRAS2/FASN/ERCC2/DCXR/AGTRAP/NNT/ALCAM/PECR/RP9/RPL7/MAOB/PRRX2/HYPK/TMBIM6/PIGQ/ALDH2/TPGS2/MYL6/TMEM160/RBP4/CUTA/AGA/GMPPB/LY6E/MSRA/PCSK2/PYGL/SAT2/HEXA/HEXB/KLHL13/KRTCAP2/MAGED1/TEX264/SCCPDH/THRSP/VKORC1/DPP7/JMJD8/MRPS16/ERP29/MF…
	MlxKO	Disease_Perturbations_from_GEO_down=Type 2 diabetes mellitus C0011860 mouse GSE2899 sample 279	Adipose tissue	Disease_Perturbations_from_GEO_down	X5FvsW5F	Type 2 diabetes mellitus C0011860 mouse GSE2899 sample 279	242	-0.336353	-1.84594	1.36e-06	3.26e-06	1.11e-06	4999	tags=50%, list=30%, signal=35%	BOK/INCA1/RGCC/CTSK/DMPK/KIF22/SLC48A1/S100A8/ST3GAL3/TUBG1/HFE/SELPLG/GLUL/TANGO2/SH3BP1/HPCAL1/FMR1/TNFSF12/COL15A1/SRGN/CD52/CYBA/ARFGAP2/PLEKHB2/APOC1/ITPK1/C4A/RTN4/MGP/PPP2R5A/FABP4/CALM2/SLA/SERPINH1/HAT1/ESD/STT3B/CIB2/TYROBP/GAA/SCN1B/CSRP2/CDC42/ITM2B/CD81/IMMT/RSL24D1/MYPOP/AP1S1/MBD3/SLC1A5/YBX1/RBMS2/VPS51/RRP9/REEP5/NHERF1/TSSC4/PTTG1/HADH/PTCD2/AGTRAP/SYT3/CDO1/CMBL/RPS24/RPL13/PPT…
	MlxKO	Disease_Perturbations_from_GEO_down=Type 2 diabetes mellitus C0011860 mouse GSE2899 sample 299	Adipose tissue	Disease_Perturbations_from_GEO_down	X5FvsW5F	Type 2 diabetes mellitus C0011860 mouse GSE2899 sample 299	179	-0.34843	-1.81986	1.54e-05	3.39e-05	1.16e-05	4299	tags=45%, list=26%, signal=33%	MCM4/RGS2/IRF5/SLC39A1/PCSK1/NREP/NECAP2/CYB5R3/GNAS/MBL2/ATP6V0E2/CALM2/ASCC1/SUMO1/POFUT2/EIF3M/SF3A2/CIB2/CELA1/RPL3/CDC42/EIF2A/RNASE4/JUND/RPS6/RPS7/IGSF8/EEF1A1/STMN2/NRBP1/AP1S1/GAMT/RPL22L1/STOM/AAAS/CST3/HADH/RPS28/GNL1/RPL34/TPT1/POLD4/RPS23/UBB/RPL18/RPL10A/RPS3/PFDN5/RPS24/RPS13/ATP6V1D/RPL6/CHMP5/RPL19/RPL37A/PCSK2/COX7C/CPQ/DYNC1I1/RPS2/PRPF38A/RNF26/SCOC/GABARAP/HIGD1A/COA3/ATOX1/N…
	MlxKO	Disease_Perturbations_from_GEO_down=Type 1 diabetes mellitus C0011854 mouse GSE2254 sample 204	Adipose tissue	Disease_Perturbations_from_GEO_down	X5FvsW5F	Type 1 diabetes mellitus C0011854 mouse GSE2254 sample 204	133	-0.353118	-1.75988	0.000133839	0.000270581	9.23e-05	3518	tags=40%, list=21%, signal=32%	PRLR/MXD3/EIF3M/CKS2/SYCN/CORO1A/PIGK/JUND/RPS6/RPS7/RPL22L1/HADH/RPS28/GNL1/RPL34/TPT1/RPL37/EPN1/NDUFS2/RPS23/RPL7/RPS5/RPL18/RPL10A/RPS3/RPS24/RPS13/USE1/ACAA2/SNRPD2/RPS4X/TMEM119/PDCD4/GSK3A/LY86/RPL23A/RPL37A/TOMM7/COX7C/RPL8/GGH/GSTO1/UQCRH/RPS11/NDUFA5/ARHGDIB/SLPI/TRADD/RXRB/LSP1/TMEM70/MED27/CCND2
	MlxKO	Disease_Perturbations_from_GEO_down=Type 1 diabetes mellitus C0011854 mouse GSE11 sample 178	Adipose tissue	Disease_Perturbations_from_GEO_down	X5FvsW5F	Type 1 diabetes mellitus C0011854 mouse GSE11 sample 178	221	-0.303256	-1.63441	0.000208888	0.000416288	0.000142062	2862	tags=28%, list=17%, signal=24%	SLC1A5/PDK1/SARAF/YPEL3/EMB/PTPRS/GNL1/AGTRAP/MTCH1/PDLIM2/RP9/DCAF4/ASB3/UBB/PNP/NDUFA12/PDIA3/BOD1/HGSNAT/KLHL9/HSD17B10/LAGE3/ACP1/WBP2/SPOCK2/CHCHD4/FECH/NR1H2/EPSTI1/CTSH/NUDT1/TYSND1/KRTCAP2/MRPS35/LAPTM4A/BLOC1S3/ILVBL/ARF1/KDELR2/PPP2R1A/DIABLO/TMEM59/RDM1/GTF2H4/PDHA1/DPM3/TMEM14C/MRPS14/IFNGR1/PHF5A/ACADL/DNAJC15/EMC10/GADD45GIP1/MIF4GD/AKT1S1/CLPTM1/VPS25/ADIPOQ/EXOSC4/HAUS4/BCAT2
	MlxKO	Disease_Perturbations_from_GEO_down=Type 2 diabetes mellitus C0011860 human GSE12643 sample 274	Adipose tissue	Disease_Perturbations_from_GEO_down	X5FvsW5F	Type 2 diabetes mellitus C0011860 human GSE12643 sample 274	218	0.296423	1.60492	0.000652259	0.00123532	0.000421562	3178	tags=28%, list=19%, signal=23%	STC1/WSB1/PNISR/MBD4/TRIO/CSNK1E/SCAF11/RRAGD/HBEGF/SLC7A5/ACTN1/HIF1A/MAPK8IP3/SLC20A1/CTNNB1/PPP1R12A/THOC2/TCERG1/SYNJ2/SPAG9/MAP3K14/OFD1/ENC1/LUC7L3/SIK1/PNN/SMAD7/DMD/HES1/MTRR/MICAL2/UPP1/DSP/ZFYVE9/DOCK9/ACTA2/GABBR1/SMURF2/ALPL/ASCC3/GSK3B/SERPINE1/ABCE1/CSDC2/TPP2/ATP1B1/LEF1/CHD9/FOSB/CLASRP/CHN1/KLF10/MLLT11/PXDC1/PICALM/EIF4G3/TNPO1/SECISBP2L/PLK3/HOXB2
	MlxKO	Disease_Perturbations_from_GEO_down=Type 1 diabetes mellitus C0011854 mouse GSE11 sample 173	Adipose tissue	Disease_Perturbations_from_GEO_down	X5FvsW5F	Type 1 diabetes mellitus C0011854 mouse GSE11 sample 173	233	-0.265801	-1.44162	0.0047572	0.00799857	0.00272958	3543	tags=39%, list=21%, signal=31%	DNASE1L3/DCT/ANXA6/CHP1/TEAD3/BANK1/PTPRCAP/VPS4A/RGS2/NCF1/IRF5/CD52/MAP6D1/PLAC8/TAT/GRID2/UNC93B1/SLC41A3/FKBP3/SCIN/BNIP1/MAPK8IP1/IRF9/YEATS4/RPL3/CD37/S100A11/CD164/FCER1G/SNX2/CNTNAP2/NR2C2AP/SENP3/GIPC1/PLD4/PRCP/CORO1B/CTSC/CHMP2B/PTPRS/GNL1/PDLIM2/UBL7/SH3BGRL3/CLU/DCAF4/RPS5/UBB/RPL18/LENG9/PNP/NDUFA12/KLHL9/ADA/RPS13/LST1/EIF4EBP1/IGFBP7/PQBP1/LAGE3/LGALS3BP/LY6E/FKBP8/COX8A/S100A6/HC…
	MlxKO	Disease_Perturbations_from_GEO_down=type 2 diabetes mellitus DOID-9352 human GSE13760 sample 882	Adipose tissue	Disease_Perturbations_from_GEO_down	X5FvsW5F	type 2 diabetes mellitus DOID-9352 human GSE13760 sample 882	333	-0.237388	-1.35234	0.0121935	0.0195236	0.00666258	3570	tags=29%, list=22%, signal=23%	NRN1/S100A4/PDCD10/HNRNPH2/TRAF5/LGALS1/PDGFC/KLHDC2/PDLIM3/CSRP2/FGF13/CD164/PRNP/RSL24D1/TBCA/NSA2/HMGN3/YBX1/DYNLT3/ANXA7/SARAF/TMED10/YWHAQ/BTF3/HSD17B4/CD151/ASPN/ARL6IP5/IGFBP6/NPTN/HEBP2/LAMTOR3/CLU/THOC7/MAOB/PPP2CB/DPYSL2/RRAS/EID1/SRP9/PARK7/ATP6V1G1/ADH5/UFM1/SULF1/BCAS2/AP3S1/RPS26/ALDH2/HINT1/LDHB/ARPC5/MGST3/RPL23A/PPT1/GHITM/EMC7/ADI1/ACTR10/SDC2/UBE2E3/MORF4L2/ACADM/S100A6/GYG1/ND…
	MlxKO	Disease_Perturbations_from_GEO_down=diabetes mellitus type 2 DOID-9352 human GSE12643 sample 766	Adipose tissue	Disease_Perturbations_from_GEO_down	X5FvsW5F	diabetes mellitus type 2 DOID-9352 human GSE12643 sample 766	308	-0.232678	-1.31287	0.025408	0.0387588	0.0132268	4910	tags=36%, list=30%, signal=26%	FBLN2/CTSK/EIF2S3/PENK/UBE2C/TMEM106C/DCLK1/GPX3/MMP3/PCK2/TM9SF1/MME/GLUL/LMO3/PPL/TK1/ALDH3B1/ACKR3/ISG20/HSPA1A/DPP4/COL15A1/PHGDH/PCSK1/MPPE1/ANGPTL2/ENPP2/SSBP2/APOC1/TPBG/CEBPD/ADORA2B/PAMR1/SERPINI1/VWA5A/MMD/THBD/SLC39A8/TYMS/FLRT2/PMEL/F10/NBL1/ITM2B/FKBP1A/RNASE4/ZWINT/DCTD/STMN2/ECM1/RAB27B/IFITM1/SFRP4/SLC1A5/KRT14/STOM/PRCP/CTSC/PTTG1/CHI3L1/GPX7/IGFBP6/ALCAM/CLU/FKBP9/CCNG1/C1R/QPCT…
	MlxKO	Disease_Perturbations_from_GEO_up=Kidney disorder associated with type 2 diabetes mellitus C1720457 mouse GSE2557 sample 8	Adipose tissue	Disease_Perturbations_from_GEO_up	X5FvsW5F	Kidney disorder associated with type 2 diabetes mellitus C1720457 mouse GSE2557 sample 8	242	-0.551929	-3.02461	1e-10	2.95e-10	9.3e-11	4093	tags=60%, list=25%, signal=45%	ACLY/NREP/MRPS6/CTSD/CYBA/SNX7/DYNLL1/GRHPR/TUBB2A/HDAC1/CFL1/PFN1/CYB5R3/TPI1/CALM2/TAX1BP3/ESD/S100A4/ELOF1/LGALS1/KPNA2/CKS2/S100A11/PDLIM4/CLIC1/CD81/PKM/IGSF8/PRPSAP1/IFI30/PTGR1/ALDH9A1/IFITM3/IFITM2/SAT1/AP1S1/CSTB/CST3/FASN/NHERF1/PCNA/GAPDH/PTTG1/TUBB2B/PSMD3/PRKACA/ARL6IP5/SH3BGRL3/CLU/GSTM1/APRT/PNP/PPP1CA/HIGD2A/NEDD8/CBR3/SDF2/DBI/MYL6/PCOLCE/MXRA8/TRAPPC1/LGALS3BP/DDAH2/ATP6V0C/RPL3…
	MlxKO	Disease_Perturbations_from_GEO_up=type 1 diabetes mellitus 9744 rat GSE4990 sample 474	Adipose tissue	Disease_Perturbations_from_GEO_up	X5FvsW5F	type 1 diabetes mellitus 9744 rat GSE4990 sample 474	169	-0.522601	-2.7339	1e-10	2.95e-10	9.3e-11	4155	tags=59%, list=25%, signal=44%	SRGN/OLFM1/C3/PNLIP/VIM/RAC2/RPS27/SLA/ANP32B/HAT1/S100A4/LCMT1/CORO1A/DUS1L/CELA1/NCF4/S100A11/PRNP/FCER1G/MPND/RPS14/IFITM1/TPRG1L/P4HB/PDCD5/EMB/CHI3L1/RPL22/RPS8/RPS28/RPS3A/RPL23/RPL34/RPL12/RPL37/RPL18A/RPS21/RPS23/UBB/RPL32/AKR1A1/DPYSL2/RPL10A/ENTREP3/RPS3/NDUFA12/DOCK11/RPS16/ITM2C/EEF1B2/RPL31/RPS29/NEDD8/RPL35/RPS4X/RPL27A/RPSA/COX7A2L/GZMA/PIGX/TM2D3/LSM4/EIF3F/RPL38/PCBP1/ARPC3/SDF4/…
	MlxKO	Disease_Perturbations_from_GEO_up=Type 2 diabetes mellitus C0011860 mouse GSE2899 sample 299	Adipose tissue	Disease_Perturbations_from_GEO_up	X5FvsW5F	Type 2 diabetes mellitus C0011860 mouse GSE2899 sample 299	287	-0.457706	-2.57141	1e-10	2.95e-10	9.3e-11	3397	tags=47%, list=21%, signal=38%	CHMP6/STT3B/GORASP2/NPEPL1/EIF3G/S100A11/FKBP11/ITM2B/CD164/FKBP1A/CD81/PKM/HAX1/ERP44/BRI3/SEC11A/COPZ2/SARAF/SPCS2/TMED10/REEP5/GUCY2C/GAPDH/NPDC1/SLC50A1/SEC13/NNT/RPL37/SUCLG1/BAG1/MOGS/CLU/FKBP9/VTI1B/UBE2R2/CCNG1/RPS5/EDEM2/AKR1A1/EID1/PDIA3/SNX3/GLRX3/ITM2C/CTSZ/UBE2V1/ITFG1/AP3S1/COPE/GSK3A/DNAJC9/DHRS7/RER1/PCBD2/SEC61A1/ORMDL3/TMEM160/SKIC8/LGALS3BP/ADPRH/COX17/PLA2G12A/RPLP1/SPOCK2/ATP…
	MlxKO	Disease_Perturbations_from_GEO_up=Type 1 diabetes mellitus C0011854 mouse GSE2254 sample 204	Adipose tissue	Disease_Perturbations_from_GEO_up	X5FvsW5F	Type 1 diabetes mellitus C0011854 mouse GSE2254 sample 204	309	-0.431096	-2.44194	1e-10	2.95e-10	9.3e-11	3305	tags=42%, list=20%, signal=34%	IRF9/CELA1/OSTF1/RPL3/GAA/EIF3G/NUPR1/CDC42/ITM2B/CD164/TIMP1/FKBP1A/ZWINT/EEF1A1/ERP44/IFI30/IFITM3/SAT1/CSTB/HP/SEC11A/YBX1/SARAF/PPP3R1/STAT1/RAB18/YWHAQ/GAPDH/SLC50A1/CTSA/SSR3/ARL6IP5/SERP1/CLU/UBB/AKR1A1/TAP2/RBM8A/PDIA6/PNP/SCAMP3/PRDX5/CXCL9/SNX3/ITM2C/CTSZ/PARK7/ATP6V1G1/IFI35/RABAC1/GTF2B/RPL6/RPS26/ACP5/NDUFV1/SEC61A1/MORF4L1/HSBP1/LGALS3BP/GLIPR2/ATP6V0C/PSMB9/PSMB10/KRT7/COPS6/LY6E/P…
	MlxKO	Disease_Perturbations_from_GEO_up=Type 2 diabetes mellitus C0011860 mouse GSE2899 sample 279	Adipose tissue	Disease_Perturbations_from_GEO_up	X5FvsW5F	Type 2 diabetes mellitus C0011860 mouse GSE2899 sample 279	227	-0.448446	-2.42549	1e-10	2.95e-10	9.3e-11	4934	tags=56%, list=30%, signal=40%	PLP2/FBLN2/ATP1B3/ISCA1/FSTL1/GPX3/DAP/PCK1/COL1A2/OGN/LOXL1/PRSS23/PTX3/ISOC1/TAGLN/COL14A1/SPP1/GPD1/UBA5/C3/CCT4/ACLY/PNPLA2/PLAC8/CTSD/CCDC80/ENPP2/GUSB/CYB5R3/RBP1/ART3/COG6/CXCL13/CCL8/CARHSP1/S100A4/NUPR1/ARG1/CD164/MAP1LC3A/FKBP1A/RNASE4/RPS7/SLC35B1/CIDEC/IFITM3/IFITM2/HP/PSAT1/CST3/HSD17B4/RCN1/ETFA/SLC25A10/ARL6IP5/SUCLG1/IGFBP6/RPS23/VTI1B/RPS5/UBB/DHRS7B/PNP/PRDX5/PDIA3/FNTA/ERMP1/RP…
	MlxKO	Disease_Perturbations_from_GEO_up=Type 1 diabetes mellitus C0011854 mouse GSE4616 sample 363	Adipose tissue	Disease_Perturbations_from_GEO_up	X5FvsW5F	Type 1 diabetes mellitus C0011854 mouse GSE4616 sample 363	197	-0.434629	-2.31285	1e-10	2.95e-10	9.3e-11	3830	tags=48%, list=23%, signal=37%	C4A/RTN4/CEBPD/MGP/FABP4/SESN1/ART3/COG6/NPPB/LPL/EIF3M/RPL3/RPS6/ZWINT/IFITM3/CIDEA/PYGB/SLC25A4/YBX1/PDCD5/SARAF/YPEL3/HSD17B4/AP4S1/RPS28/ETFA/NNT/RPL37/EPN1/DHRS4/RPS23/RPL7/GSTM1/RPS5/RPL10A/PNP/RPS3/RPS24/RPL13/ACAA2/RABAC1/EIF4EBP1/RPL27A/RPS26/SGCE/HINT1/DBI/NDUFV1/MGST3/PSMD4/ECH1/MORF4L1/RPL23A/COX17/PLA2G12A/RPLP1/RPL37A/ATP6V1E1/RPS19/TOMM7/ACADM/MED22/LIPE/S100A6/DECR1/NDUFA2/HSDL2/S…
	MlxKO	Disease_Perturbations_from_GEO_up=Type 1 diabetes mellitus C0011854 mouse GSE1659 sample 346	Adipose tissue	Disease_Perturbations_from_GEO_up	X5FvsW5F	Type 1 diabetes mellitus C0011854 mouse GSE1659 sample 346	281	-0.398487	-2.23494	1e-10	2.95e-10	9.3e-11	4048	tags=44%, list=24%, signal=34%	PNPLA2/CTSD/DYNLL1/CD63/FDFT1/SMYD2/NAPA/POLD2/GNAS/CEBPD/SESN1/ART3/COG6/PSMC3/ANP32B/ANAPC16/TWF2/LPL/EIF3M/GORASP2/NPEPL1/RPL3/PSMC6/GAA/PDLIM3/MAP1LC3A/JUND/RPS6/RPS7/ZWINT/EEF1A1/SLC35B1/STOM/COPB2/PDCD5/SARAF/YPEL3/EGLN2/SSR3/BTF3/CAPNS1/RPS28/RPL34/PRKACA/NNT/RPL37/PSMD7/SAR1B/RPS23/RPL7/GSTM1/RPS5/UBB/RPL18/EID1/RPL10A/PSMD8/RPS3/RNF167/SNX3/GLRX3/RPL13/GINM1/RABAC1/BASP1/RPS4X/RPL6/EIF4E…
	MlxKO	Disease_Perturbations_from_GEO_up=Type 2 diabetes mellitus C0011860 mouse GSE642 sample 320	Adipose tissue	Disease_Perturbations_from_GEO_up	X5FvsW5F	Type 2 diabetes mellitus C0011860 mouse GSE642 sample 320	226	-0.373898	-2.01569	6.8e-09	1.72e-08	5.41e-09	4048	tags=43%, list=24%, signal=33%	PNPLA2/CTSD/TUBB2A/CD63/CFL1/U2AF1/PLEKHB2/NUDCD3/TPI1/PPP2R5A/GPR27/ESD/EIF3M/CDK16/ITM2B/KNG1/CD164/MAP1LC3A/FKBP1A/IMMT/PKM/JUND/ALDH9A1/AP1S1/P4HB/SLC25A4/STOM/YWHAQ/NDUFB8/GAPDH/HADH/HSD17B4/FAM151A/ETFA/TPT1/CDO1/CLU/RPL7/GAS6/CCNG1/UBB/AKR1A1/PDIA3/ACAA2/RABAC1/BASP1/ALDH2/HINT1/DBI/MGST3/MORF4L1/PCOLCE/FMO1/GHITM/RPL37A/ZFAND6/ARPC3/FKBP8/COX7C/GLRX/NDUFA13/UBE2L3/SUCLG2/EIF3K/FAHD1/APOE/…
	MlxKO	Disease_Perturbations_from_GEO_up=Type 2 diabetes mellitus C0011860 rat GSE2470 sample 238	Adipose tissue	Disease_Perturbations_from_GEO_up	X5FvsW5F	Type 2 diabetes mellitus C0011860 rat GSE2470 sample 238	274	-0.352255	-1.9622	1.21e-08	3e-08	9.45e-09	2801	tags=32%, list=17%, signal=27%	PSAT1/EFEMP1/EMB/SFR1/HADH/RFC4/HSD17B4/UFSP2/ETFA/PAOX/BCL7C/C1QBP/CMBL/ATG12/NPTN/RETSAT/C1S/ACAA2/ATP6V1D/DHRS11/HSD17B10/KANK1/DEXI/EXOSC7/GTF2B/EIF1AD/RPL26/DBI/MRPL1/SPRYD7/BUB3/ECH1/UBE2M/SIN3B/MRPL14/YIPF5/AP4B1/MRPS22/FBXO9/TGFBI/CDKAL1/POP5/CTH/PSMA1/PMM1/ACADM/SFT2D1/GLRX/CPSF4/LGALS2/DECR1/FAHD1/S100A10/TMEM109/HMOX2/TIMM10/ADHFE1/COQ3/JKAMP/C1QC/TMEM97/MRPL30/PPA2/TIMM8B/DIABLO/SPTLC…
	MlxKO	Disease_Perturbations_from_GEO_up=Type 2 diabetes mellitus C0011860 mouse GSE2899 sample 45	Adipose tissue	Disease_Perturbations_from_GEO_up	X5FvsW5F	Type 2 diabetes mellitus C0011860 mouse GSE2899 sample 45	262	-0.351382	-1.94871	4.81e-08	1.17e-07	3.68e-08	3518	tags=35%, list=21%, signal=28%	PRLR/CPNE3/VTN/CHMP6/F10/CSRP2/ADK/RNASE4/JUND/RPS6/GNG3/RPS7/SLC35B1/IFITM3/IFITM2/ANG/ITIH4/SPCS2/TMED10/MSRB1/RAB18/PTTG1/HEBP1/ETHE1/ETFA/CMBL/SERP1/RPS23/RPL7/GSTM1/RPS5/RETSAT/PDIA6/TMED9/PNP/RPS3/PDIA3/TXNDC5/RPS13/RPS26/ALDH2/DNAJC9/DHRS7/ECH1/RPL23A/TMEM234/RPLP1/GLIPR2/ORM1/PRDX4/JTB/NDUFA8/ACADM/CPSF4/PPDPF/NINJ1/NDFIP1/PRDX1/MRPS24/PSMD9/LAPTM4A/MRPL27/MGST1/COX5B/VKORC1/ARF1/G6PC3/TI…
	MlxKO	Disease_Perturbations_from_GEO_up=type 2 diabetes mellitus DOID-9352 human GSE13760 sample 882	Adipose tissue	Disease_Perturbations_from_GEO_up	X5FvsW5F	type 2 diabetes mellitus DOID-9352 human GSE13760 sample 882	175	-0.350186	-1.8433	1.35e-05	2.74e-05	8.63e-06	4910	tags=50%, list=30%, signal=35%	FBLN2/TSPAN7/MUTYH/DCN/TRMT5/FSTL1/PPP1R14B/GPX3/COL6A2/COL1A2/MYOC/COL14A1/MIF/RGS2/PID1/C3/VIM/AEBP1/ITM2A/CEBPD/FABP4/CCL8/ATP1A2/COL3A1/THBD/PLSCR4/RPL3/CISH/VCAN/CD81/EEF1A1/IFITM1/IFITM3/IFITM2/SFRP4/CSTB/EFEMP1/CST3/RPS28/TPT1/MMP2/MTCH1/RPS21/RPS23/C1R/C1S/RPL10A/RPL39/RPS16/RPL13/CTSF/RPS9/RPS13/EEF1B2/RPS29/RPS4X/RPL6/RPL24/RPL19/RPL36A/RPL37A/RPS19/RPL38/TGFBI/PPDPF/NDUFB1/PRDX1/RPS15/…
	MlxKO	Disease_Perturbations_from_GEO_up=Erectile dysfunction associated with type 2 diabetes mellitus C1997651 rat GSE2457 sample 186	Adipose tissue	Disease_Perturbations_from_GEO_up	X5FvsW5F	Erectile dysfunction associated with type 2 diabetes mellitus C1997651 rat GSE2457 sample 186	289	-0.303814	-1.70969	1.4e-05	2.83e-05	8.92e-06	3288	tags=34%, list=20%, signal=27%	RPL3/NACA/S100A11/ITM2B/CD164/RPS6/RPS7/EEF1A1/IFITM3/SAT1/SLC25A4/SARAF/YPEL3/PAPSS1/GRN/BTF3/RPS8/RPS28/RPL23/RPL12/RPL37/C1QBP/IGFBP6/RPL18A/ALCAM/RPS21/NPTN/RPL4/RPS23/CLU/RPL15/RPS5/UBB/RPL32/C1S/EID1/RPS3/RPS16/SULT1A1/EEF1D/RPS9/RPS13/ACAA2/RPL35/RPS4X/EIF3H/RPL27A/PDCD4/RPL26/ALDH2/FXYD3/DBI/RPSA/RPS20/MYL6/FAU/ECH1/RPL24/RPL23A/SDHA/RPL19/CS/RPL36A/RPS19/ACADM/RPS2/DECR1/GPI/APOE/RPL8/EE…
	MlxKO	Disease_Perturbations_from_GEO_up=Insulin Resistance DOID-9352 human GSE36297 sample 581	Adipose tissue	Disease_Perturbations_from_GEO_up	X5FvsW5F	Insulin Resistance DOID-9352 human GSE36297 sample 581	260	-0.315226	-1.74638	1.45e-05	2.94e-05	9.26e-06	4105	tags=37%, list=25%, signal=28%	HOXC10/VIM/NREP/UBE2H/DYNLL1/SEMA3C/CFL1/CYB5R3/RTN4/TPI1/MGP/RPS27/CALM2/OBP2B/S100A4/BLCAP/COL3A1/HNRNPH2/LGALS1/CMPK1/CITED2/OPHN1/PKM/RPS6/LUM/EEF1A1/ALDH9A1/NSA2/HMGN3/SLC25A4/SARAF/CST3/GAPDH/BANF1/HSD17B4/RPL34/ACYP2/ARL6IP5/NDUFS2/RPS21/RPS23/BIN1/EID1/RPL30/RPL39/RPS24/RPS16/ATP6V1G1/RPS13/PGM1/UFM1/RPS26/NDN/DBI/RPSA/HLCS/SNRPE/RPS20/MFAP5/DGCR6L/FAU/MGST3/MORF4L1/RPS25/RPLP1/UBE2E3/POL…
	MlxKO	Disease_Perturbations_from_GEO_up=Type 2 diabetes mellitus C0011860 mouse GSE2899 sample 203	Adipose tissue	Disease_Perturbations_from_GEO_up	X5FvsW5F	Type 2 diabetes mellitus C0011860 mouse GSE2899 sample 203	245	-0.288875	-1.58614	0.000319154	0.000584652	0.000184113	4048	tags=37%, list=24%, signal=28%	PNPLA2/CCDC80/DYNLL1/CD63/ANXA1/NECAP2/ARFGAP2/CCL11/FABP4/LRIG1/COG6/SLA/WNT3/GLRA1/ST3GAL5/NPEPL1/RPL3/CD164/PRNP/RPS7/EEF1A1/IFITM3/IFITM2/NSA2/CSTB/HP/RPL22L1/SPCS2/SEMA6C/CEBPA/CYB5A/ETFA/ARL6IP5/TPT1/NNT/RPL37/PSMD7/CYB5R4/RPS23/RPL7/UBB/RPL18/HYPK/RPL10A/RPS3/HSPE1/RPL13/ACSL1/ACAA2/MED28/GTF2B/RPL6/RPL27A/RPS26/CCNDBP1/ECH1/CHMP5/RPL19/MYL7/RPLP1/RPL37A/LY6E/ACADM/LIPE/COX7C/S100A6/HCFC1R…
	MlxKO	Disease_Perturbations_from_GEO_up=diabetes mellitus type 2 DOID-9352 human GSE12643 sample 766	Adipose tissue	Disease_Perturbations_from_GEO_up	X5FvsW5F	diabetes mellitus type 2 DOID-9352 human GSE12643 sample 766	218	0.296423	1.60106	0.000522673	0.000929073	0.000292576	3178	tags=28%, list=19%, signal=23%	STC1/WSB1/PNISR/MBD4/TRIO/CSNK1E/SCAF11/RRAGD/HBEGF/SLC7A5/ACTN1/HIF1A/MAPK8IP3/SLC20A1/CTNNB1/PPP1R12A/THOC2/TCERG1/SYNJ2/SPAG9/MAP3K14/OFD1/ENC1/LUC7L3/SIK1/PNN/SMAD7/DMD/HES1/MTRR/MICAL2/UPP1/DSP/ZFYVE9/DOCK9/ACTA2/GABBR1/SMURF2/ALPL/ASCC3/GSK3B/SERPINE1/ABCE1/CSDC2/TPP2/ATP1B1/LEF1/CHD9/FOSB/CLASRP/CHN1/KLF10/MLLT11/PXDC1/PICALM/EIF4G3/TNPO1/SECISBP2L/PLK3/HOXB2
	MlxKO	Disease_Perturbations_from_GEO_up=Type 1 diabetes mellitus C0011854 human GSE10586 sample 9	Adipose tissue	Disease_Perturbations_from_GEO_up	X5FvsW5F	Type 1 diabetes mellitus C0011854 human GSE10586 sample 9	258	-0.25822	-1.42842	0.00431821	0.0069273	0.00218148	3054	tags=27%, list=18%, signal=22%	CMPK2/DRAP1/LY96/PLAGL1/IFITM1/IFITM2/EGLN3/SPINK2/LRRC57/INO80E/TRPV1/PDK1/HEBP1/TMEM263/CHAC2/ATG16L1/ANO10/PSMD3/SRBD1/DERA/PRPF19/CDC16/ATP6V1E2/PROK2/GYPC/ITM2C/CHURC1/LEMD2/SNRPE/CENPK/UBE2M/GZMA/CLEC11A/LGALS3BP/MAGOH/MSH2/COMMD1/ARPC3/TMEM243/POP5/PON2/PET100/LHX4-AS1/MRPS28/BOLA3/AVEN/ALYREF/LSM7/ROMO1/RPL28/NME1/COMMD9/NME4/DYNLL2/TMEM258/UQCRQ/POLR2I/EMC2/POLR2J/DPM3/PDIA4/SWI5/PDHX/EI…
	MlxKO	Disease_Perturbations_from_GEO_up=Type 1 diabetes mellitus C0011854 mouse GSE11 sample 178	Adipose tissue	Disease_Perturbations_from_GEO_up	X5FvsW5F	Type 1 diabetes mellitus C0011854 mouse GSE11 sample 178	219	-0.265002	-1.43067	0.00449269	0.00717975	0.00226098	4259	tags=36%, list=26%, signal=27%	THY1/LAIR1/CD2/CCT2/MEIS3/CD52/OLFM1/CCT4/VIM/RAC2/CTSD/DYNLL1/MAPKAP1/CYB5RL/THAP4/SEMA4A/RBP1/PPP1R3B/HOXA11/INAFM2/SYT11/ARSA/REG4/RPL3/NACA/NUPR1/CISH/PAQR6/TUBB3/MYLK3/SFR1/PCNA/GRN/PLOD3/RPL34/ARMC10/CLEC2D/CCM2/UQCC5/HYPK/HNRNPAB/TCP1/EEF1D/ADA/EEF1B2/RPS29/CBX3/CCT7/ACP5/DCTPP1/TMEM160/PSMB6/NKX2-3/CD320/TMEM50A/PRDX4/S100A13/FAM204A/TSR3/MRPL11/IMP4/SCOC/CCND3/HDGF/ABT1/ABCB8/TMA7/RBBP4/…
	MlxKO	Disease_Perturbations_from_GEO_up=Type 2 diabetes mellitus C0011860 human GSE12643 sample 274	Adipose tissue	Disease_Perturbations_from_GEO_up	X5FvsW5F	Type 2 diabetes mellitus C0011860 human GSE12643 sample 274	308	-0.230302	-1.30566	0.0238299	0.0350759	0.0110458	4910	tags=36%, list=30%, signal=26%	FBLN2/CTSK/EIF2S3/PENK/UBE2C/TMEM106C/DCLK1/GPX3/MMP3/PCK2/TM9SF1/MME/GLUL/LMO3/PPL/TK1/ALDH3B1/ACKR3/ISG20/HSPA1A/DPP4/COL15A1/PHGDH/PCSK1/MPPE1/ANGPTL2/ENPP2/SSBP2/APOC1/TPBG/CEBPD/ADORA2B/PAMR1/SERPINI1/VWA5A/MMD/THBD/SLC39A8/TYMS/FLRT2/PMEL/F10/NBL1/ITM2B/FKBP1A/RNASE4/ZWINT/DCTD/STMN2/ECM1/RAB27B/SFRP4/SLC1A5/KRT14/STOM/PRCP/CTSC/PTTG1/CHI3L1/GPX7/IGFBP6/ALCAM/CLU/FKBP9/CCNG1/C1R/QPCT/ASF1A/…
	MlxKO	Drug_Perturbations_from_GEO_2014=rosiglitazone mus musculus gpl1261 diabetes gds4036 chdir down	Adipose tissue	Drug_Perturbations_from_GEO_2014	X5FvsW5F	rosiglitazone mus musculus gpl1261 diabetes gds4036 chdir down	117	-0.53365	-2.6474	1e-10	6.13e-10	2.7e-10	4747	tags=62%, list=29%, signal=44%	GPX3/ACOT13/SERBP1/GPC3/COL5A2/MYOC/THY1/FAM178B/VIM/AEBP1/ITM2A/DYNLL1/APOC1/ARPC1B/CCL11/C4B/MGP/RBP1/FABP4/CCL8/CALM2/ARL3/SERPINH1/ESD/S100A4/COL3A1/NACA/LUM/CIDEC/SFRP4/RPL22L1/IMMP1L/C1QBP/NENF/HSPE1/NFU1/EIF3I/MRPL42/ACSL1/SNRPD2/RPL31/DERL2/CCT3/PCOLCE/ATP6V0C/EIF3F/CD302/RPL38/COMMD1/NDUFA8/TRAPPC2L/PRDX1/RPS27L/NDUFA1/KDELR2/SLIRP/RNF7/NDUFS5/PSMA3/NDUFA7/SSR4/NDUFC1/NDUFB9/SCP2/GTF2A2/…
	MlxKO	Drug_Perturbations_from_GEO_down=Insulin 3989 human GSE22309 sample 3370	Adipose tissue	Drug_Perturbations_from_GEO_down	X5FvsW5F	Insulin 3989 human GSE22309 sample 3370	242	0.265562	1.4503	0.00357609	0.00591859	0.00205137	4198	tags=33%, list=25%, signal=25%	UNC13B/TBC1D9/DOCK4/AKAP9/AUTS2/CREB3L2/RRAGD/GCFC2/ACTN1/PNPLA6/MLLT10/SPAG9/CRLF3/KAT6B/LUC7L3/MDN1/CNN3/PHKA1/SEL1L3/DYRK2/KIAA0319/KDM3A/TRRAP/FNBP4/RAPGEF2/SEC14L5/NR2F2/TTI1/TRIP10/MTMR3/ZFYVE9/SECTM1/ACTA2/NEK4/LILRB3/BCL6/SNRNP70/PPP1R15A/MSN/GSK3B/TTC3/SACS/PLAGL2/RBM5/CLK1/CD24/CREBBP/CADM1/PDK4/RNF44/CCDC6/MLLT11/HIPK1/SORL1/PHF8/PRR5-ARHGAP8/RBM6/PLXNC1/PARVB/ABCA8/SKIC3/PPBP/CERS6/PD…
	MlxKO	Drug_Perturbations_from_GEO_up=Insulin 3989 human GSE22309 sample 3370	Adipose tissue	Drug_Perturbations_from_GEO_up	X5FvsW5F	Insulin 3989 human GSE22309 sample 3370	270	0.334747	1.86008	3.77e-07	8.97e-07	2.85e-07	3303	tags=29%, list=20%, signal=23%	NEDD4L/PNISR/ABCA5/ETS2/KCNH1/PDE4B/SCAF11/LMO7/ADARB1/HBEGF/SERTAD2/NCOR2/SLC7A5/HNRNPA3/TECPR2/SMAD3/LRRFIP1/IFRD1/BHLHE40/BAZ1A/MAP3K14/KRAS/YTHDC2/DUSP1/NR4A1/CRIM1/SPEN/EGR1/JUN/QKI/PPRC1/PCF11/SIK1/TMEM47/MAP4K5/SH3BP5/SMAD7/DLG5/USP2/MDC1/SFMBT1/SMAD1/FOS/HES1/BACH1/DDX5/CEP350/DCUN1D4/ZNF85/COL4A4/CAMSAP2/TRIB1/SLC22A5/PLIN2/ESRRG/HDAC4/MYOG/AQR/ZMYM4/NFX1/ZFP36/TSTD2/ATP1B1/SGK1/RYBP/MYC…
	MlxKO	DrugMatrix=Insulin-0.56 mg/kg in Saline-Rat-Liver-1d-dn	Adipose tissue	DrugMatrix	X5FvsW5F	Insulin-0.56 mg/kg in Saline-Rat-Liver-1d-dn	203	-0.48815	-2.60545	1e-10	1.83e-10	6.05e-12	3210	tags=45%, list=19%, signal=37%	ARG1/IMMT/CCS/BRI3/P4HB/GAMT/CA3/FMO3/SMPD1/TMED10/FASN/NDUFB8/ETHE1/TPT1/CDO1/NDUFS2/C1QBP/TIMM8A/SAR1B/PECR/ACY1/GSTM1/MAOB/MAP2K5/RPL32/RETSAT/MCEE/RPL10A/RPL39/SULT1A1/VDAC3/MRPS5/RPL6/PTS/PPCS/MRPL15/HSBP1/FMO1/FAH/ORM1/RPS19/CD302/TMEM50A/PRDX4/CLTA/PRDX1/RPS15/MRPS24/MRPL11/NDUFB11/DAZAP1/NDUFB7/EEF1G/MGST1/VKORC1/UQCRH/RPS11/GABARAP/TIMM23/NIT2/RPL29/PRDX2/EBPL/BCAP31/RARRES2/AGT/MRPL16/M…
	MlxKO	DrugMatrix=Insulin-0.56 mg/kg in Saline-Rat-Liver-5d-up	Adipose tissue	DrugMatrix	X5FvsW5F	Insulin-0.56 mg/kg in Saline-Rat-Liver-5d-up	222	-0.453528	-2.45065	1e-10	1.83e-10	6.05e-12	4093	tags=51%, list=25%, signal=39%	ACLY/CAMK1/NREP/TAT/ANXA1/ACTL6A/PDIA5/PLRG1/RBP1/CSAD/CALM2/ST3GAL6/GOLGA7/COPS4/TST/CIB2/TYROBP/NUPR1/CDC42/RNASE4/RPS6/BRI3/PCCB/TBCA/MGMT/PSMC5/ITIH4/P4HB/HP/RAB11A/GAMT/COPB2/CA3/COPZ2/CTSC/CCT5/FASN/VPS29/GRN/RPL23/DCXR/NME6/TFG/CDO1/SAR1B/GSTM1/UROD/PFDN1/MCEE/RPL10A/HSPE1/PFDN5/RPL39/PDIA3/TCP1/ACADS/ITM2C/ACAA2/EEF1B2/CHURC1/NEDD8/GTF2B/PEMT/MGAT2/COX7A2L/RNH1/MRPL15/YIPF5/WBP2/IMP3/BOLA…
	MlxKO	DrugMatrix=Insulin-0.56 mg/kg in Saline-Rat-Liver-1d-up	Adipose tissue	DrugMatrix	X5FvsW5F	Insulin-0.56 mg/kg in Saline-Rat-Liver-1d-up	208	-0.45473	-2.43104	1e-10	1.83e-10	6.05e-12	3851	tags=47%, list=23%, signal=37%	PDIA5/PLRG1/RBP1/SLC16A1/CARHSP1/ST3GAL6/SRC/ESD/COPS4/PRLR/SLC39A8/ALAD/LYL1/TYROBP/F10/RNASE4/RPS6/MVD/TBCA/ITIH4/CSTB/HP/RAB11A/PDK1/VPS29/GRN/BTF3/RPS3A/RPL23/MMP2/ALCAM/CLU/CROT/TMED9/HSPE1/PFDN5/TRAP1/PDIA3/TCP1/CTSF/ACSL1/ACAA2/EEF1B2/BCAS2/PEMT/COPE/PSMD4/WBP2/PSMB9/PSMB10/UGT1A6/FBXO9/BOLA1/COPS6/MRPL41/POP5/CTH/PGRMC2/CEPT1/ACADM/UBE2L6/MRPL32/CTSH/MRPS33/SOD1/DECR1/APOE/SCCPDH/MRPS35/M…
	MlxKO	DrugMatrix=Insulin-0.56 mg/kg in Saline-Rat-Liver-5d-dn	Adipose tissue	DrugMatrix	X5FvsW5F	Insulin-0.56 mg/kg in Saline-Rat-Liver-5d-dn	183	-0.455125	-2.39255	1e-10	1.83e-10	6.05e-12	2630	tags=38%, list=16%, signal=32%	RPS8/RPS3A/CLP1/TPT1/SUCLG1/NDUFS2/C1QBP/POLD4/PECR/ACY1/RPS5/MAP2K5/RPL32/RPL35A/RETSAT/C1S/TMED9/SULT1A1/PARK7/CTSF/YIPF1/MRPS5/RPL6/PTS/DNAJC9/RPSA/HSBP1/ADI1/ORM1/RPS19/UGT1A6/FBXO9/HSD3B7/CLTA/NME2/PON2/SDF4/NINJ1/DECR1/AMACR/PGK1/NDUFB11/MRPS35/NDUFB7/MGST1/UQCRH/RPS11/GABARAP/RPL29/ADHFE1/CHPT1/EBPL/AGT/MRPL16/MRPL43/SNX5/ATP6V0B/HADHB/MDH2/FBXW5/ETFB/TSPAN31/NDUFS7/PSMB4/PXMP2/MRPS7/PGAM1…
	MlxKO	DrugMatrix=Insulin-0.56 mg/kg in Saline-Rat-Liver-3d-dn	Adipose tissue	DrugMatrix	X5FvsW5F	Insulin-0.56 mg/kg in Saline-Rat-Liver-3d-dn	157	-0.456371	-2.32285	1e-10	1.83e-10	6.05e-12	3147	tags=43%, list=19%, signal=35%	IMMT/SMPDL3A/SARS1/ITIH4/ACSS2/CSTB/HP/FMO3/BANF1/RPS8/ETHE1/TSEN34/SUCLG1/NDUFS2/POLD4/PECR/MAP2K5/CLYBL/PARK7/PSMD12/MRPS5/RPL6/PEMT/PPCS/MRPL15/CS/ADI1/PSMB10/UGT1A6/CLTA/CTH/CEPT1/PON2/PSME2/MRPL32/RPS15/NDUFB11/MRPS35/NDUFB7/MRPS25/UQCRH/RPS11/GABARAP/NDUFA5/ADHFE1/MAP2K1/ARF4/SLPI/BCAP31/VDAC2/RARRES2/MRPL16/MRPL43/HADHB/SCP2/PFKFB1/NDUFB5/MRPL53/TOMM22/ETFB/SDHB/PSMB4/SSR2/AUH/UQCRC2/PXMP2…
	MlxKO	Enrichr_Users_Contributed_Lists_2020=Control vs Diabetes UP genes table october nofdr.gene list hsapiens	Adipose tissue	Enrichr_Users_Contributed_Lists_2020	X5FvsW5F	Control vs Diabetes UP genes table october nofdr.gene list hsapiens	221	0.285956	1.5485	0.000791089	0.00356306	0.00209514	4569	tags=39%, list=28%, signal=29%	MAPT/LRP8/EDNRB/SLC45A3/DIXDC1/IL1A/ADGRL4/SEMA4C/EPHA2/NRBP2/PRRG4/HCN3/SEL1L3/CCR8/CCDC157/ADAM11/LHX1/RNF225/KLHDC8B/DNALI1/MFSD6L/CCDC170/DNAH11/TRIM2/ALDH1A3/TXLNB/TINAGL1/BTBD3/TMEM229A/CCDC33/SYT2/CRISPLD2/ILDR1/FAM227A/PLEKHG4/ZNF747/ZNF764/RNF43/TSNAXIP1/CHIA/TTLL7/LRRC34/MUC5B/CD33/SIGLEC6/CADM1/ZMYND10/PDK4/NME5/ZNF618/CCDC57/LMNTD2/GNAT1/CELSR2/PIH1D2/GPNMB/GLIS3/SYN3/SLC24A1/BBS7/PER…
	MlxKO	GO_Biological_Process_2017b=insulin-like growth factor receptor signaling pathway (GO:0048009)	Adipose tissue	GO_Biological_Process_2017b	X5FvsW5F	insulin-like growth factor receptor signaling pathway (GO:0048009)	77	0.421727	1.91895	5.56e-05	0.000955393	0.000723899	4248	tags=39%, list=26%, signal=29%	BDKRB2/NGF/MPZL1/FLT4/YES1/PIK3CB/KDR/ABL2/RAPGEF1/GIGYF2/FLT1/IGF1R/GRAP2/FYN/SLA2/PTK6/SYK/GRAP/SRMS/BMX/JAK1/ERBB3/PTPRT/TEK/NTRK3/CNKSR1/ITK/ERBB4/CD4/PAG1
	MlxKO	GWAS_Catalog_2019=Type 1 diabetes	Adipose tissue	GWAS_Catalog_2019	X5FvsW5F	Type 1 diabetes	67	0.40887	1.8021	0.000683319	0.0160118	0.0135303	3766	tags=37%, list=23%, signal=29%	IL21/LMO7/IL7R/DLL1/IKZF4/BCAR1/DNAJC27/BACH2/DNMT3A/SH2B3/EFR3B/WDR27/CAPSL/IKZF3/TBP/PRKCQ/GLIS3/FAM120B/CLEC16A/CCR7/ICOSLG/TNP2/FOSL2/ERBB3/DIO3
	MlxKO	GWAS_Catalog_2019=Type 2 diabetes	Adipose tissue	GWAS_Catalog_2019	X5FvsW5F	Type 2 diabetes	282	0.273829	1.507	0.000869503	0.017949	0.0151673	3866	tags=32%, list=23%, signal=25%	RBMS1/RELN/NFAT5/ZC3H11B/COBLL1/ADAMTS9/SLC16A13/ADARB1/TEX14/LPIN2/PROX1/MACF1/RAI1/ATXN7/YTHDC2/MAP3K1/CALCOCO2/PLS1/ITPR2/BCL9/HNF1A/ETS1/ITGA1/GRK5/ZMIZ1/TLE4/ZZEF1/KL/ZNF34/XYLT1/NRXN3/IDE/GLI2/BCAR1/BRAF/HNF4A/LIMS2/AKAP12/ANK1/RNF6/HUNK/ARID1B/SPATA18/BCL6/JADE2/MPHOSPH9/CTCFL/GPSM1/FSCN3/NOTCH2/ADAMTS20/TCF7L2/UBAP2/ITGB6/CMIP/SACS/TH/CFAP77/HNF1B/ST6GAL1/TNKS/CHUK/JAG1/THADA/PTPDC1/PLEKH…
	MlxKO	GWAS_Catalog_2019=Coronary artery calcified atherosclerotic plaque score in type 2 diabetes	Adipose tissue	GWAS_Catalog_2019	X5FvsW5F	Coronary artery calcified atherosclerotic plaque score in type 2 diabetes	23	0.537853	1.85205	0.00249885	0.0367204	0.0310295	3601	tags=48%, list=22%, signal=37%	RAB11FIP3/MAGI1/ELL2/CPT1A/ZBTB49/ANKFN1/EGFLAM/BDP1/OSBPL3/POU2F1/CABLES2
	MlxKO	Jensen_DISEASES=Type 2 diabetes mellitus	Adipose tissue	Jensen_DISEASES	X5FvsW5F	Type 2 diabetes mellitus	221	0.281619	1.5254	0.00198787	0.0353676	0.0319978	2522	tags=22%, list=15%, signal=19%	CASR/RBMS1/CCNJL/NTN1/PDE4B/COBLL1/ADAMTS9/SLC39A10/KIAA1671/LPIN2/AP3B1/PROX1/HECTD4/KCNC2/IL1A/MAP3K1/MED13L/ZNF366/PLS1/HNF1A/AMPD3/GRK5/USP12/RBM26/IDE/HNF4A/ANK1/SORCS2/HUNK/SMARCAD1/ARID1B/ZNF608/VPS13C/PPP2R2C/CCDC33/MADD/TCF7L2/TEDDM1/CACNA1D/CDH13/HNF1B/ST6GAL1/RIMS2/CHUK/PHYHIPL/THADA/PTPDC1/STK32C
	MlxKO	KEGG_2016=Insulin secretion Homo sapiens hsa04911	Adipose tissue	KEGG_2016	X5FvsW5F	Insulin secretion Homo sapiens hsa04911	75	0.385586	1.72999	0.00176444	0.00776355	0.00440039	5967	tags=59%, list=36%, signal=38%	PLCB4/RAPGEF4/KCNN3/CREB3L2/PRKCG/ITPR3/ATP1A1/PLCB3/PRKACB/ADCY8/ADCY1/CREB1/ADCY4/RYR2/GLP1R/CACNA1D/KCNMB2/RIMS2/KCNMB1/SLC2A1/ATP1B1/CACNA1S/ATF2/CAMK2B/ADCY2/KCNMA1/FFAR1/CREB3L1/ATP1B2/ADCY3/KCNJ11/GCK/CREB3L3/KCNMB4/CHRM3/VAMP2/CAMK2A/PCLO/PRKCB/ADCY6/CACNA1C/KCNMB3/ADCY9/ATP1B4
	MlxKO	KEGG_2019_Human=Insulin secretion	Adipose tissue	KEGG_2019_Human	X5FvsW5F	Insulin secretion	76	0.390104	1.76838	0.00158643	0.00777428	0.00432437	5967	tags=59%, list=36%, signal=38%	PLCB4/RAPGEF4/KCNN3/CREB3L2/PRKCG/ITPR3/ATP1A1/PLCB3/PRKACB/ADCY8/ADCY1/CREB1/ADCY4/RYR2/GLP1R/CACNA1D/KCNMB2/RIMS2/KCNMB1/SLC2A1/ATP1B1/CCK/CACNA1S/ATF2/CAMK2B/ADCY2/KCNMA1/FFAR1/CREB3L1/ATP1B2/ADCY3/KCNJ11/GCK/CREB3L3/KCNMB4/CHRM3/VAMP2/CAMK2A/PCLO/PRKCB/ADCY6/CACNA1C/KCNMB3/ADCY9/ATP1B4
	MlxKO	KEGG_2019_Mouse=Insulin secretion	Adipose tissue	KEGG_2019_Mouse	X5FvsW5F	Insulin secretion	76	0.390104	1.75662	0.00144146	0.00815921	0.00451416	5967	tags=59%, list=36%, signal=38%	PLCB4/RAPGEF4/KCNN3/CREB3L2/PRKCG/ITPR3/ATP1A1/PLCB3/PRKACB/ADCY8/ADCY1/CREB1/ADCY4/RYR2/GLP1R/CACNA1D/KCNMB2/RIMS2/KCNMB1/SLC2A1/ATP1B1/CCK/CACNA1S/ATF2/CAMK2B/ADCY2/KCNMA1/FFAR1/CREB3L1/ATP1B2/ADCY3/KCNJ11/GCK/CREB3L3/KCNMB4/CHRM3/VAMP2/CAMK2A/PCLO/PRKCB/ADCY6/CACNA1C/KCNMB3/ADCY9/ATP1B4
	MlxKO	KEGG_2021_Human=Insulin secretion	Adipose tissue	KEGG_2021_Human	X5FvsW5F	Insulin secretion	76	0.390104	1.78813	0.00100437	0.00474904	0.00248347	5967	tags=59%, list=36%, signal=38%	PLCB4/RAPGEF4/KCNN3/CREB3L2/PRKCG/ITPR3/ATP1A1/PLCB3/PRKACB/ADCY8/ADCY1/CREB1/ADCY4/RYR2/GLP1R/CACNA1D/KCNMB2/RIMS2/KCNMB1/SLC2A1/ATP1B1/CCK/CACNA1S/ATF2/CAMK2B/ADCY2/KCNMA1/FFAR1/CREB3L1/ATP1B2/ADCY3/KCNJ11/GCK/CREB3L3/KCNMB4/CHRM3/VAMP2/CAMK2A/PCLO/PRKCB/ADCY6/CACNA1C/KCNMB3/ADCY9/ATP1B4
	MlxKO	Ligand_Perturbations_from_GEO_down=insulin-like growth factor-I (IGF-I) human MCF-7 cells GDS3484 ligand:14	Adipose tissue	Ligand_Perturbations_from_GEO_down	X5FvsW5F	insulin-like growth factor-I (IGF-I) human MCF-7 cells GDS3484 ligand:14	254	-0.45152	-2.52957	1e-10	2.9e-10	8.3e-11	4309	tags=53%, list=26%, signal=40%	ACKR3/IMPDH2/HSPA1A/HSPA1B/EIF3E/CDIPT/MAGED2/IGBP1/TSPYL1/PMP22/GUSB/LPCAT1/TXNL1/NCOA4/CETN2/RPS27/SLC35A1/SYPL1/SLC41A3/BLOC1S5/CPNE3/TST/CITED2/KLHDC2/RPL3/NRIP1/EIF3G/ITM2B/EAPP/CD164/EEF1A1/CD59/IFITM3/IFITM2/TBCA/NSA2/CSTB/BAMBI/HEBP1/GRN/RPL22/BTF3/RPS8/HSD17B4/RPS3A/RPL23/SYF2/TSEN34/RPL12/RPL37/ENY2/ALCAM/RPS21/RPL4/RPL15/CCNG1/TOMM20/RPL18/RPL10A/RPS3/PFDN5/RAB13/RPL13/RPS9/ATP6V1G1/RP…
	MlxKO	Ligand_Perturbations_from_GEO_down=Interleukin 1&Icirc;&sup2; rat insulinoma cell line (Pdx1 overexpression) GDS4332 ligand:204	Adipose tissue	Ligand_Perturbations_from_GEO_down	X5FvsW5F	Interleukin 1&Icirc;&sup2; rat insulinoma cell line (Pdx1 overexpression) GDS4332 ligand:204	258	-0.385047	-2.16141	1e-10	2.9e-10	8.3e-11	4853	tags=49%, list=29%, signal=35%	UBE2C/CALM1/RRM2/NSG1/CDK1/PKIB/SERBP1/PLGRKT/RCAN1/RACGAP1/SNRPN/CCDC61/KNSTRN/RTN3/MCM4/NUF2/MIF/STMN1/ACLY/DYNLL1/NUSAP1/DCTN3/CD63/CFL1/CYB5R3/GNAS/RAD21/CALM2/ARL3/HMGB2/PRLR/KPNA2/TFDP1/CSRP2/CD164/PRNP/FKBP1A/PKM/TBCA/NSA2/AP1S1/YBX1/PDCD5/DUT/REEP5/NHERF1/YWHAQ/PCNA/GAPDH/PTTG1/BANF1/HADH/MTCH1/NME3/BAD/RPL15/RPS5/RPL32/PFDN1/HNRNPAB/PPP1CA/RPS3/HSPE1/NDUFA12/RPS9/EEF1B2/NEDD8/TMBIM6/AP3S…
	MlxKO	Ligand_Perturbations_from_GEO_down=Interleukin 1&Icirc;&sup2; rat insulinoma cell line (Pdx1 overexpression) GDS4332 ligand:194	Adipose tissue	Ligand_Perturbations_from_GEO_down	X5FvsW5F	Interleukin 1&Icirc;&sup2; rat insulinoma cell line (Pdx1 overexpression) GDS4332 ligand:194	221	-0.400299	-2.1862	2.54e-10	7.13e-10	2.04e-10	3424	tags=42%, list=21%, signal=34%	MEA1/EIF3M/UBA3/CSRP2/NACA/CD164/PRNP/RPS6/TIMM17A/SNX2/RPS14/YBX1/PDCD5/GPSM2/SFR1/PCNA/GAPDH/VLDLR/HADH/RPL37/MTCH1/PRPF19/LRRN2/RPS21/TRIM35/RPS23/RPL15/UBB/RPL32/EID1/RPL10A/TRIAP1/PPP1CA/PDIA3/RPS16/TCP1/VDAC3/RPS9/ADH5/EEF1B2/GDAP1/RPS4X/RPL6/RPS26/RPL26/RPSA/RAB3A/RPS20/SKP1/TXNDC15/ZFAND6/NDUFB6/MRPS33/SOD1/RPS2/PRDX1/RPS15/GPI/TMEM109/RPL8/FIS1/MRPL27/OCIAD1/HNRNPA0/ARF1/RPS11/PSMB7/SLC2…
	MlxKO	Ligand_Perturbations_from_GEO_down=Interleukin 1&Icirc;&sup2; rat insulinoma cell line (Pdx1 overexpression) GDS4332 ligand:202	Adipose tissue	Ligand_Perturbations_from_GEO_down	X5FvsW5F	Interleukin 1&Icirc;&sup2; rat insulinoma cell line (Pdx1 overexpression) GDS4332 ligand:202	217	-0.384475	-2.09156	2.74e-09	6.87e-09	1.97e-09	3261	tags=41%, list=20%, signal=33%	CSRP2/NACA/CD164/PRNP/TMEM185A/RPS14/AP1S1/PDCD5/CST3/PCNA/GAPDH/VLDLR/HADH/RPL12/MTCH1/LRRN2/RPL18A/TRIM35/RPL15/RPL32/RPL18/RPL10A/PPP1CA/RPS3/NDUFA12/SNX3/CTSF/SNRPD2/RPL35/RPL6/TMBIM6/RPL27A/RPL26/RAB3A/EXT2/RPL19/EMC7/SKP1/TXNDC15/AGA/FKBP4/TOMM7/OSTC/NDUFB6/TM2D1/RPS2/PRDX1/RPS15/GPI/MAGED1/ACO2/NDUFV3/TMEM109/RPL8/ATP6V1F/NDUFB2/MRPL27/EIF3L/VKORC1/GSTO1/HNRNPA0/RPN1/UQCRH/RPS11/SLC25A1/ER…
	MlxKO	Ligand_Perturbations_from_GEO_down=Interleukin 1&Icirc;&sup2; rat insulinoma cell line GDS4332 ligand:182	Adipose tissue	Ligand_Perturbations_from_GEO_down	X5FvsW5F	Interleukin 1&Icirc;&sup2; rat insulinoma cell line GDS4332 ligand:182	229	-0.370916	-2.03885	3.57e-08	8.55e-08	2.45e-08	4020	tags=45%, list=24%, signal=34%	PAICS/DYNLL1/DCTN3/CD63/CFL1/U2AF1/PFN1/GNAS/ANP32B/HMGB2/BMP3/GPRIN1/PRLR/PBX2/RALY/CSRP2/CDC42/CD164/PRNP/FKBP1A/TMEM185A/DRAP1/EEF1A1/AP1S1/REEP5/EMB/PCNA/PTPRS/GAPDH/ATP6AP1/DDX41/BTF3/RPS8/RNF112/TPT1/ISL1/PFDN1/DPYSL2/RPL18/TMED9/PPP1CA/HSPE1/NDUFA12/PDIA3/ING2/RPL31/RPL35/RAB5C/UFM1/RPL26/DBI/RAB3A/COX7A2L/PRELID1/RPL23A/PIGX/COX17/RPL36A/FKBP4/PSMA7/SNRPD3/APH1A/COX8A/HCFC1R1/DDOST/UBE2L3…
	MlxKO	Ligand_Perturbations_from_GEO_down=Interleukin 1&Icirc;&sup2; rat insulinoma cell line GDS4332 ligand:188	Adipose tissue	Ligand_Perturbations_from_GEO_down	X5FvsW5F	Interleukin 1&Icirc;&sup2; rat insulinoma cell line GDS4332 ligand:188	238	-0.3506	-1.93132	2.96e-07	6.71e-07	1.92e-07	4298	tags=46%, list=26%, signal=34%	PLGRKT/RCAN1/SNRPN/HRAS/MAN1A1/KNSTRN/HNRNPK/VWA5B2/MIF/STMN1/GPD1/RPRML/AURKB/DYNLL1/NUSAP1/DCTN3/CFL1/PFN1/CYB5R3/GNAS/CALM2/HMGB2/PRLR/LCMT1/KPNA2/CKS2/CSRP2/FGF13/CD164/FKBP1A/PKM/AP1S1/DUT/REEP5/NHERF1/GUCY2C/YWHAQ/PCNA/PTPRS/GAPDH/SLC50A1/PTTG1/DDX41/HADH/TPT1/MTCH1/NME3/LSM2/PFDN1/HNRNPAB/PPP1CA/NDUFA12/DOCK11/SNRPF/RPS29/RABAC1/UFM1/TMBIM6/DBI/CENPK/SIN3B/PRELID1/PIGX/CS/RPL36A/MAGOH/FAM9…
	MlxKO	Ligand_Perturbations_from_GEO_down=insulin-like growth factor-I (IGF-I) human MCF-7 cells GDS3484 ligand:13	Adipose tissue	Ligand_Perturbations_from_GEO_down	X5FvsW5F	insulin-like growth factor-I (IGF-I) human MCF-7 cells GDS3484 ligand:13	273	-0.322609	-1.81974	1.43e-06	3.18e-06	9.11e-07	4113	tags=37%, list=25%, signal=29%	CDIPT/MAGED2/IGBP1/TSPYL1/NUSAP1/MCCC1/PMP22/TPBG/GUSB/RAD21/NCOA4/SYPL1/HMGB2/CPNE3/RAB5B/CITED2/PIGV/KLHDC2/RPL3/NRIP1/ITM2B/EAPP/CD164/RPS6/ALDH9A1/RSL24D1/STOM/CST3/BAMBI/HEBP1/GRN/SYF2/RPL12/NDUFS2/ALCAM/POLD4/RPL4/RPL15/CCNG1/RETSAT/RMND1/PFDN5/RAB13/PDIA3/HIGD2A/AMZ2/RPS9/ATP6V1G1/MAT2B/EIF3H/TMBIM6/PDCD4/PSMD4/PIGP/PPT1/RPLP1/SUPT4H1/EIF3F/COMMD3/VPS28/POLR1D/TOMM7/PMPCB/DDOST/SPAG7/MRPS3…
	MlxKO	Ligand_Perturbations_from_GEO_down=Interleukin 1&Icirc;&sup2; rat insulinoma cell line GDS4332 ligand:191	Adipose tissue	Ligand_Perturbations_from_GEO_down	X5FvsW5F	Interleukin 1&Icirc;&sup2; rat insulinoma cell line GDS4332 ligand:191	232	-0.324418	-1.78411	6.74e-06	1.42e-05	4.07e-06	4853	tags=45%, list=29%, signal=32%	UBE2C/NSG1/DSTN/CDK1/PPP1R14B/YWHAE/EIF4H/PKIB/PLGRKT/RCAN1/SNRPN/HRAS/BIRC5/HNRNPK/VWA5B2/MIF/STMN1/GPD1/RPRML/DYNLL1/DCTN3/CFL1/U2AF1/PTMS/PFN1/CYB5R3/GNAS/RAD21/CALM2/HMGB2/GPRIN1/PRLR/KPNA2/CKS2/STIP1/CSRP2/CD164/PRNP/FKBP1A/PKM/AP1S1/GUCY2C/YWHAQ/PCNA/PTPRS/GAPDH/PTTG1/DDX41/BANF1/HADH/PDAP1/TPT1/LSM2/PFDN1/HNRNPAB/PPP1CA/NDUFA12/DOCK11/SNRPF/RPS29/RABAC1/UFM1/PRELID1/SKP1/ZFAND6/SNRPD3/COX8…
	MlxKO	Ligand_Perturbations_from_GEO_down=Interleukin 1&Icirc;&sup2; rat insulinoma cell line (Pdx1 overexpression) GDS4332 ligand:200	Adipose tissue	Ligand_Perturbations_from_GEO_down	X5FvsW5F	Interleukin 1&Icirc;&sup2; rat insulinoma cell line (Pdx1 overexpression) GDS4332 ligand:200	245	-0.30192	-1.67583	5.24e-05	0.000101264	2.9e-05	2857	tags=29%, list=17%, signal=24%	NSMCE4A/PDCD5/GPSM2/SFR1/PCNA/GAPDH/VLDLR/HADH/PDAP1/MTCH1/LRRN2/TRIM35/RPL15/DPYSL2/RPL18/PPP1CA/HSPE1/NDUFA12/PDIA3/VDAC3/ADH5/GDAP1/BCAS2/RAB3A/ATP6V0C/SKP1/TXNDC15/ATP6V1E1/SNRPD3/APH1A/NDUFB6/TM2D1/RPS2/PRDX1/KRTCAP2/GPI/TMEM109/RPL8/FIS1/MRPL27/OCIAD1/VKORC1/GSTO1/HNRNPA0/PSMB7/KDELR2/SLC25A1/KDELR1/ERP29/SNCB/PPP2R1A/DYNLL2/NDUFC2/NOP10/SLC25A5/MRPL18/PGRMC1/EMC2/TMED2/SPCS3/SWI5/RHOA/CNIH…
	MlxKO	Ligand_Perturbations_from_GEO_down=Interleukin 1&Icirc;&sup2; rat insulinoma cell line GDS4332 ligand:184	Adipose tissue	Ligand_Perturbations_from_GEO_down	X5FvsW5F	Interleukin 1&Icirc;&sup2; rat insulinoma cell line GDS4332 ligand:184	245	-0.275965	-1.53176	0.000721866	0.00123142	0.000352614	4299	tags=37%, list=26%, signal=28%	MCM4/HNRNPK/WDR6/VWA5B2/GPD1/ACLY/PAICS/DYNLL1/DCTN3/CD63/CFL1/PFN1/CYB5R3/GNAS/RTN4/ANP32B/BMP3/GPRIN1/PRLR/PBX2/RALY/MAPK8IP1/CSRP2/CD164/PRNP/FKBP1A/AP1S1/NHERF1/GUCY2C/PTPRS/GAPDH/ATP6AP1/DDX41/HADH/PDAP1/ARL6IP5/TPT1/MTCH1/PRPF19/LSM2/DPYSL2/HNRNPAB/TMED9/PPP1CA/PDIA3/DOCK11/RPL31/RABAC1/RAB5C/TMBIM6/DBI/RAB3A/PRELID1/CS/ATP6V0C/FAM98B/SNRPD3/APH1A/HCFC1R1/CDK2AP1/RPS2/PRDX1/GPI/MAGED1/TMEM1…
	MlxKO	Ligand_Perturbations_from_GEO_down=Interleukin 1&Icirc;&sup2; rat insulinoma cell line (Pdx1 overexpression) GDS4332 ligand:206	Adipose tissue	Ligand_Perturbations_from_GEO_down	X5FvsW5F	Interleukin 1&Icirc;&sup2; rat insulinoma cell line (Pdx1 overexpression) GDS4332 ligand:206	238	-0.2693	-1.48346	0.00320542	0.0051326	0.00146971	4299	tags=34%, list=26%, signal=26%	MCM4/HNRNPK/WDR6/NUF2/VWA5B2/MIF/PTPRN2/STMN1/GPD1/RPRML/ACLY/DYNLL1/NUSAP1/DCTN3/TUBB2A/CYB5R3/GNAS/RAD21/CALM2/ATP1A2/ANP32B/HMGB2/GPRIN1/PRLR/KPNA2/RALY/STIP1/TFDP1/CSRP2/ITM2B/CD164/PRNP/CD81/PKM/HMGN3/NHERF1/EMB/YWHAQ/SFR1/PCNA/GAPDH/SLC50A1/HADH/PDAP1/MTCH1/TCF19/NME3/GAS6/DPYSL2/HNRNPAB/CTSF/ACACA/SNRPD3/DYNLT1/RAB3D/CDK2AP1/PRDX1/GPI/FIS1/GSTO1/HNRNPA0/KDELR2/SLC25A1/SNCB/BSG/RPA3/MRFAP1/…
	MlxKO	Ligand_Perturbations_from_GEO_down=insulin-like growth factor I (IGF-I) human MCF-7 cells GSE26834 ligand:136	Adipose tissue	Ligand_Perturbations_from_GEO_down	X5FvsW5F	insulin-like growth factor I (IGF-I) human MCF-7 cells GSE26834 ligand:136	279	0.249972	1.39112	0.0107097	0.0157923	0.00452209	4284	tags=32%, list=26%, signal=24%	NDRG1/APPL2/IRS2/TBC1D9/NEDD9/PARP4/STARD13/AGO4/R3HDM2/OFD1/MAP3K1/ZNF280D/KHNYN/KDM3A/RPS6KA5/XYLT1/CNTRL/SPG11/BRAF/APOLD1/FOS/ATP8A1/CCDC170/TBX3/ITPR1/ARFGEF1/PTGER4/BCL6/CARF/POLI/ANK3/PARP8/CRISPLD2/PAN2/GNS/GNA14/TGIF1/RASA3/MYB/ATG2B/NUMA1/CCDC186/ZNF750/NEK11/BHLHE41/SASH1/TMT1A/MIA3/SORL1/POT1/ENPEP/PRR15L/CXXC4/ST8SIA4/CXCR4/THRAP3/STON1/WDR48/TNRC6B/SLC7A2/SYT1/TRANK1/GABPA/ATP7A/GAL…
	MlxKO	Ligand_Perturbations_from_GEO_down=Interleukin 1&Icirc;&sup2; rat insulinoma cell line GDS4332 ligand:186	Adipose tissue	Ligand_Perturbations_from_GEO_down	X5FvsW5F	Interleukin 1&Icirc;&sup2; rat insulinoma cell line GDS4332 ligand:186	228	-0.245038	-1.34561	0.013857	0.0203184	0.00581813	3261	tags=37%, list=20%, signal=30%	SNRPN/TSPAN3/MAN1A1/PRSS23/MCM4/HNRNPK/WDR6/VWA5B2/MIF/STMN1/GPD1/DYNLL1/DCTN3/CD63/CFL1/PFN1/GNAS/BMP3/PRLR/GOLM1/CSRP2/CDC42/CD164/PRNP/FKBP1A/TMEM185A/RPS14/AP1S1/HMGN3/RPL22L1/CST3/NHERF1/EMB/GUCY2C/PCNA/PTPRS/GAPDH/ATP6AP1/HADH/TPT1/PPP1CA/RPS24/PDIA3/DOCK11/CTSF/RPL31/RABAC1/UFM1/TMBIM6/RPL27A/DBI/COX7A2L/ATP6V0C/SKP1/RPL36A/DDOST/RAB3D/UBE2L3/NDFIP1/PRDX1/MAGED1/NDUFV3/TMEM109/HNRNPA0/ARF1…
	MlxKO	Ligand_Perturbations_from_GEO_up=insulin-like growth factor-I (IGF-I) human MCF-7 cells GDS3484 ligand:14	Adipose tissue	Ligand_Perturbations_from_GEO_up	X5FvsW5F	insulin-like growth factor-I (IGF-I) human MCF-7 cells GDS3484 ligand:14	238	-0.494022	-2.71123	1e-10	3.26e-10	9.87e-11	4958	tags=58%, list=30%, signal=41%	RFC2/EIF1/PPP2CA/UBE2C/RRM2/CDK1/MELK/PPP1R14B/YWHAE/TUBG1/PCK2/GRB2/KRT10/RACGAP1/AURKA/PBK/MIF/DHCR7/PHGDH/G6PD/CYBA/AURKB/CFL1/PFN1/ARPC1B/POLD2/GNAS/TPI1/GINS2/MGP/PSMC3/CALM2/ANP32B/HMGB2/KPNA2/MEA1/TYMS/CKS2/STIP1/S100A11/NUPR1/RFC3/PKM/HAX1/ZWINT/PSMC5/P4HB/PSMC4/TUBB3/SLC1A5/YBX1/CCT5/COPS3/DUT/GAPDH/NPDC1/BANF1/RFC4/PRMT1/BOLA2/GGCT/MAD2L1/MTCH1/PSMD7/SH3BGRL3/LONP1/SERPINA3/MRPL9/HNRNPA…
	MlxKO	Ligand_Perturbations_from_GEO_up=insulin-like growth factor-I (IGF-I) human MCF-7 cells GDS3484 ligand:13	Adipose tissue	Ligand_Perturbations_from_GEO_up	X5FvsW5F	insulin-like growth factor-I (IGF-I) human MCF-7 cells GDS3484 ligand:13	231	-0.477653	-2.6079	1e-10	3.26e-10	9.87e-11	4464	tags=54%, list=27%, signal=40%	TUBG1/INSIG1/GRB2/SYNGR2/FEN1/GMNN/FDPS/AGR2/HSPA1A/HSPA1B/CCT2/DHCR7/G6PD/ACLY/CYBA/DYNLL1/CD63/CFL1/RGS19/U2AF1/FDFT1/PFN1/DNAJA3/ARPC1B/POLD2/RTN4/TPI1/GINS2/LPCAT1/MGP/CALM2/IMPDH1/HPRT1/TAX1BP3/AIMP2/SRM/CYP51A1/PUF60/STIP1/COA4/SRPRB/PSMC5/FAM136A/TUBB3/CCT5/PCNA/CCT6A/PRMT1/BOLA2/SNRPD1/TOR3A/MTCH1/C1QBP/CACYBP/SERPINA3/EIF6/PFDN2/HNRNPAB/PNP/HSPE1/TRAP1/POLR3K/SNRPF/NDUFS6/EMG1/GTF3A/RPL3…
	MlxKO	Ligand_Perturbations_from_GEO_up=Interleukin 1&Icirc;&sup2; rat insulinoma cell line (Pdx1 overexpression) GDS4332 ligand:206	Adipose tissue	Ligand_Perturbations_from_GEO_up	X5FvsW5F	Interleukin 1&Icirc;&sup2; rat insulinoma cell line (Pdx1 overexpression) GDS4332 ligand:206	247	-0.454046	-2.5037	1e-10	3.26e-10	9.87e-11	3249	tags=45%, list=20%, signal=37%	NACA/ARG1/CLIC1/MPND/RPS7/ZWINT/SAT1/SEC11A/SLC25A4/SARAF/CALR/CCT5/NPDC1/CYB5A/GRN/CTSA/RCN1/CAPNS1/FAM151A/RPS28/RPL23/RPL12/RPL37/GLB1L2/NDUFS2/RPL18A/ALCAM/RPS21/RPL4/EIF1AX/CCNG1/RPS5/RPL32/AKR1A1/HSPE1/PFDN5/GLRX3/TRIM5/CGRRF1/SNRPD2/RPL31/RPS29/RPL35/IGFBP7/RPL26/RPS20/MYL6/FAU/ATP6V0D1/LGALS3BP/EXT2/RPL19/RPS25/RPLP1/GHITM/ATP6V0C/RPL36A/PSMB9/PSMB10/RPS19/FAM98B/PSMA7/LY6E/THTPA/UBE2E3/E…
	MlxKO	Ligand_Perturbations_from_GEO_up=Interleukin 1&Icirc;&sup2; rat insulinoma cell line GDS4332 ligand:186	Adipose tissue	Ligand_Perturbations_from_GEO_up	X5FvsW5F	Interleukin 1&Icirc;&sup2; rat insulinoma cell line GDS4332 ligand:186	263	-0.422919	-2.35722	1e-10	3.26e-10	9.87e-11	4724	tags=52%, list=29%, signal=38%	AKIRIN1/TMEM252/BCL10/EIF3D/MAPKAPK2/SERBP1/CSTF2T/SUGT1/SSRP1/FDPS/RELT/ISG20/EEF1E1/EIF3E/SLC39A1/CCT4/LRP11/PLAC8/TUBB2A/CIB1/FBL/U2AF1/SEMA4A/RTN4/UBA2/TMX2/PSMC3/HMGB2/S100A4/TBRG1/PDCD10/IFI44L/CACNB3/KPNA2/RCHY1/PSMC1/EHD1/EIF3G/NACA/ARG1/CLIC1/IFI30/SAT1/PSMC5/PYGB/YBX1/PDCD5/NPDC1/BCCIP/RIPK2/RPL12/SUCLG1/RPL18A/ALCAM/RPS21/EIF1AX/CACYBP/CCNG1/UBB/RPL32/AKR1A1/TRAF4/RPL18/RPS16/GLRX3/TCP…
	MlxKO	Ligand_Perturbations_from_GEO_up=Interleukin 1&Icirc;&sup2; rat insulinoma cell line GDS4332 ligand:191	Adipose tissue	Ligand_Perturbations_from_GEO_up	X5FvsW5F	Interleukin 1&Icirc;&sup2; rat insulinoma cell line GDS4332 ligand:191	258	-0.42318	-2.35205	1e-10	3.26e-10	9.87e-11	3481	tags=43%, list=21%, signal=35%	LPL/MEA1/CTSB/GOLM1/NACA/ITM2B/ARG1/CLIC1/CD81/RPS6/RPS7/IFI30/HTATIP2/VAMP3/RPS14/IFITM2/P4HB/RPL22L1/PDCD5/PSAT1/CALR/NPDC1/CYB5A/GRN/CTSA/RCN1/UFSP2/RPS3A/RPL23/BCCIP/RPL12/DERA/RPL37/CMBL/ALCAM/RPS21/NPTN/RPL4/RPL15/CACYBP/CCNG1/RPL32/PDIA6/PFDN5/RPS16/GLRX3/PARK7/CTSF/EIF3I/RPS4X/IGFBP7/RPL26/DDRGK1/RPS20/RPL23A/CHMP5/LGALS3BP/RPS25/GHITM/EMC7/RPL36A/CUTA/PSMB9/PSMB10/RPS19/EIF3F/TMEM50A/KRT…
	MlxKO	Ligand_Perturbations_from_GEO_up=Interleukin 1&Icirc;&sup2; rat insulinoma cell line GDS4332 ligand:184	Adipose tissue	Ligand_Perturbations_from_GEO_up	X5FvsW5F	Interleukin 1&Icirc;&sup2; rat insulinoma cell line GDS4332 ligand:184	245	-0.407178	-2.24594	1e-10	3.26e-10	9.87e-11	3542	tags=41%, list=21%, signal=33%	TBRG1/PDCD10/IFI44L/KPNA2/CKS2/EIF3G/NACA/ARG1/CLIC1/VAMP3/STMN3/SAT1/P4HB/RPL22L1/YBX1/PDCD5/CD69/NPDC1/RIPK2/RPL12/RPL37/RPL18A/ALCAM/RPS21/NPTN/EIF1AX/RPL15/CACYBP/CCNG1/UBB/RPL32/AKR1A1/TRAF4/RPS16/GLRX3/TCP1/TRIM5/PARK7/EIF3I/EEF1B2/RPL35/RPS4X/IGFBP7/ARPC5/FAU/RPL27/CHMP5/LGALS3BP/LRRC42/SMPD3/COX17/RPS25/RPLP1/PSMB9/EIF3F/TMEM50A/PSMA7/LY6E/UBE2E3/ARPC3/MORF4L2/TOMM7/SDF4/PSME2/BLOC1S2/COX…
	MlxKO	Ligand_Perturbations_from_GEO_up=Interleukin 1&Icirc;&sup2; rat insulinoma cell line GDS4332 ligand:188	Adipose tissue	Ligand_Perturbations_from_GEO_up	X5FvsW5F	Interleukin 1&Icirc;&sup2; rat insulinoma cell line GDS4332 ligand:188	259	-0.400455	-2.23003	1e-10	3.26e-10	9.87e-11	3856	tags=42%, list=23%, signal=33%	ARPC1B/SEMA4A/RTN4/SCG3/ATP6V0E2/TMX2/PDCD10/LPL/GOLM1/PSMC1/RPL3/NACA/ITM2B/ARG1/CLIC1/CD81/RPS6/RPS7/PSMC5/P4HB/PDCD5/PSAT1/CALR/NPDC1/CYB5A/GRN/RCN1/RPS3A/BCCIP/RIPK2/RPL12/DERA/RPL37/RPL18A/ALCAM/RPS21/TRIM35/NPTN/EIF1AX/CACYBP/CCNG1/UBB/RPL32/TRAF4/PDIA6/RPL10A/TMED9/RPS16/GLRX3/CTSF/RAB5C/RPS4X/EPDR1/SDF2/IGFBP7/CHMP5/LGALS3BP/LRRC42/SMPD3/EMC7/PSMB9/PSMB10/RPS19/EIF3F/TMEM50A/KRT7/PSMA7/CO…
	MlxKO	Ligand_Perturbations_from_GEO_up=Interleukin 1&Icirc;&sup2; rat insulinoma cell line (Pdx1 overexpression) GDS4332 ligand:204	Adipose tissue	Ligand_Perturbations_from_GEO_up	X5FvsW5F	Interleukin 1&Icirc;&sup2; rat insulinoma cell line (Pdx1 overexpression) GDS4332 ligand:204	240	-0.360484	-1.98408	3.94e-08	1.02e-07	3.08e-08	4159	tags=42%, list=25%, signal=32%	SLC39A1/TSC22D3/LTBR/LRP11/TSPYL1/UBE2H/CIB1/SEMA4A/RTN4/UBA2/ATP6V0E2/GOLGA7/PDCD10/CACNB3/CITED2/ITM2B/ARG1/CLIC1/MPND/ZWINT/EEF1A1/WRNIP1/SAT1/PSMC5/SEC11A/SLC25A4/CCT5/GUCY2C/NPDC1/CYB5A/GRN/GPR85/RPL34/RIPK2/RPL37/ALCAM/NPTN/UBB/TMED9/PDIA3/GLRX3/TRIM5/CGRRF1/CHMP2A/IGFBP7/ARPC5/RBM42/FAU/RPL27/CHMP5/LGALS3BP/LRRC42/GHITM/PSMB9/PSMB10/EIF3F/PSMA7/LY6E/THTPA/SNRPD3/UBE2E3/PCSK2/PCBP1/APH1A/PS…
	MlxKO	Ligand_Perturbations_from_GEO_up=Insulin mouse Kidney GDS4839 ligand:164	Adipose tissue	Ligand_Perturbations_from_GEO_up	X5FvsW5F	Insulin mouse Kidney GDS4839 ligand:164	171	-0.317809	-1.65411	0.000578418	0.00102005	0.000308544	4282	tags=42%, list=26%, signal=31%	PTGS2/ISG20/EIF3E/HACL1/CD52/C3/PLAC8/SEMA3C/IL1R2/CXCL13/CCL8/SLC16A1/OBP2A/IFI44L/MS4A4A/TST/TYROBP/HAVCR1/ARG1/TIMP1/RPS7/XPNPEP2/RPS14/ANG/HP/PRCP/PSAT1/SUSD1/MOGAT1/RPS8/RPS28/RPL37/RPS23/RPL7/RPS5/RPL10A/RPS3/RPS24/RPL13/RPS9/EEF1B2/RPS29/RPS4X/CBR3/RPL27A/RPS26/RPL26/RPSA/PEX11A/RPS20/COX7A2L/MGST3/RPL24/RPL23A/COX6B2/RPLP1/RPL36A/HCAR2/BLVRB/RPS19/UBE2L6/CHCHD1/KRTCAP2/APOE/RPL8/MGST1/RAR…
	MlxKO	Ligand_Perturbations_from_GEO_up=Interleukin 1&Icirc;&sup2; rat insulinoma cell line (Pdx1 overexpression) GDS4332 ligand:202	Adipose tissue	Ligand_Perturbations_from_GEO_up	X5FvsW5F	Interleukin 1&Icirc;&sup2; rat insulinoma cell line (Pdx1 overexpression) GDS4332 ligand:202	289	-0.267727	-1.50376	0.00107585	0.00179997	0.000544457	4724	tags=39%, list=29%, signal=28%	AKIRIN1/TMEM252/BCL10/MAPKAPK2/SERBP1/CSTF2T/GLUL/SUGT1/YWHAG/LSR/MFN2/FDPS/RELT/SND1/ISG20/EEF1E1/SLC39A1/CCT4/LRP11/PLAC8/UBE2H/SEMA3C/CIB1/FBL/SEMA4A/UBA2/HMGB2/GOLGA7/PDCD10/IFI44L/CKS2/EHD1/STIP1/EIF3G/ARG1/CLIC1/IFI30/WRNIP1/SAT1/RPL22L1/SEC11A/SLC25A4/GUCY2C/NPDC1/CYB5A/GPR85/RIPK2/TPT1/ALCAM/NPTN/EIF1AX/CACYBP/CCNG1/EIF6/TRAF4/HNRNPAB/GLRX3/TRIM5/CGRRF1/PSMD12/RAB5C/CHMP2A/PARP1/ARPC5/RBM…
	MlxKO	Ligand_Perturbations_from_GEO_up=insulin human human embryonic stem cells (hESCs) GSE71949 ligand:286	Adipose tissue	Ligand_Perturbations_from_GEO_up	X5FvsW5F	insulin human human embryonic stem cells (hESCs) GSE71949 ligand:286	149	0.290683	1.48047	0.00694408	0.0104763	0.00316888	4484	tags=34%, list=27%, signal=25%	ATP8B1/TSHB/CD300LF/ADAMTS4/EGR1/LYVE1/DNAH8/ASB14/AQP4/FAM78B/PPP1R3A/BHLHE22/TEKT1/HOXD4/DNAH12/CYP4A22/GRIK1-AS2/GGTLC2/NPFFR1/LALBA/SCUBE1/TMEM212/AFAP1L1/SLC22A1/CHIA/GABPB2/TM4SF4/SLC30A4/CCDC158/KLF10/KLHL40/RNF183/BPIFC/SCNN1B/PDZK1IP1/SLC6A16/P2RY10/CPED1/MAMLD1/PEBP4/CD38/INHBA/CHRM4/SMIM22/ATP6V0D2/PRL/PAG1/UCMA/KRTAP11-1/SOX17
	MlxKO	MCF7_Perturbations_from_GEO_down=insulin-like growth factor 1 GDS3484 mcf7:98	Adipose tissue	MCF7_Perturbations_from_GEO_down	X5FvsW5F	insulin-like growth factor 1 GDS3484 mcf7:98	254	-0.45152	-2.4917	1e-10	2.98e-10	9.26e-11	4309	tags=53%, list=26%, signal=40%	ACKR3/IMPDH2/HSPA1A/HSPA1B/EIF3E/CDIPT/MAGED2/IGBP1/TSPYL1/PMP22/GUSB/LPCAT1/TXNL1/NCOA4/CETN2/RPS27/SLC35A1/SYPL1/SLC41A3/BLOC1S5/CPNE3/TST/CITED2/KLHDC2/RPL3/NRIP1/EIF3G/ITM2B/EAPP/CD164/EEF1A1/CD59/IFITM3/IFITM2/TBCA/NSA2/CSTB/BAMBI/HEBP1/GRN/RPL22/BTF3/RPS8/HSD17B4/RPS3A/RPL23/SYF2/TSEN34/RPL12/RPL37/ENY2/ALCAM/RPS21/RPL4/RPL15/CCNG1/TOMM20/RPL18/RPL10A/RPS3/PFDN5/RAB13/RPL13/RPS9/ATP6V1G1/RP…
	MlxKO	MCF7_Perturbations_from_GEO_down=insulin-like growth factor 1 GDS3484 mcf7:97	Adipose tissue	MCF7_Perturbations_from_GEO_down	X5FvsW5F	insulin-like growth factor 1 GDS3484 mcf7:97	273	-0.322609	-1.7989	1.27e-06	2.87e-06	8.91e-07	4113	tags=37%, list=25%, signal=29%	CDIPT/MAGED2/IGBP1/TSPYL1/NUSAP1/MCCC1/PMP22/TPBG/GUSB/RAD21/NCOA4/SYPL1/HMGB2/CPNE3/RAB5B/CITED2/PIGV/KLHDC2/RPL3/NRIP1/ITM2B/EAPP/CD164/RPS6/ALDH9A1/RSL24D1/STOM/CST3/BAMBI/HEBP1/GRN/SYF2/RPL12/NDUFS2/ALCAM/POLD4/RPL4/RPL15/CCNG1/RETSAT/RMND1/PFDN5/RAB13/PDIA3/HIGD2A/AMZ2/RPS9/ATP6V1G1/MAT2B/EIF3H/TMBIM6/PDCD4/PSMD4/PIGP/PPT1/RPLP1/SUPT4H1/EIF3F/COMMD3/VPS28/POLR1D/TOMM7/PMPCB/DDOST/SPAG7/MRPS3…
	MlxKO	MCF7_Perturbations_from_GEO_down=insulin-like growth factor 1 GDS4063 mcf7:93	Adipose tissue	MCF7_Perturbations_from_GEO_down	X5FvsW5F	insulin-like growth factor 1 GDS4063 mcf7:93	279	0.249972	1.38671	0.0111951	0.0174292	0.00540691	4284	tags=32%, list=26%, signal=24%	NDRG1/APPL2/IRS2/TBC1D9/NEDD9/PARP4/STARD13/AGO4/R3HDM2/OFD1/MAP3K1/ZNF280D/KHNYN/KDM3A/RPS6KA5/XYLT1/CNTRL/SPG11/BRAF/APOLD1/FOS/ATP8A1/CCDC170/TBX3/ITPR1/ARFGEF1/PTGER4/BCL6/CARF/POLI/ANK3/PARP8/CRISPLD2/PAN2/GNS/GNA14/TGIF1/RASA3/MYB/ATG2B/NUMA1/CCDC186/ZNF750/NEK11/BHLHE41/SASH1/TMT1A/MIA3/SORL1/POT1/ENPEP/PRR15L/CXXC4/ST8SIA4/CXCR4/THRAP3/STON1/WDR48/TNRC6B/SLC7A2/SYT1/TRANK1/GABPA/ATP7A/GAL…
	MlxKO	MCF7_Perturbations_from_GEO_up=insulin-like growth factor 1 GDS3484 mcf7:97	Adipose tissue	MCF7_Perturbations_from_GEO_up	X5FvsW5F	insulin-like growth factor 1 GDS3484 mcf7:97	231	-0.477653	-2.58229	1e-10	2.66e-10	1.03e-10	4464	tags=54%, list=27%, signal=40%	TUBG1/INSIG1/GRB2/SYNGR2/FEN1/GMNN/FDPS/AGR2/HSPA1A/HSPA1B/CCT2/DHCR7/G6PD/ACLY/CYBA/DYNLL1/CD63/CFL1/RGS19/U2AF1/FDFT1/PFN1/DNAJA3/ARPC1B/POLD2/RTN4/TPI1/GINS2/LPCAT1/MGP/CALM2/IMPDH1/HPRT1/TAX1BP3/AIMP2/SRM/CYP51A1/PUF60/STIP1/COA4/SRPRB/PSMC5/FAM136A/TUBB3/CCT5/PCNA/CCT6A/PRMT1/BOLA2/SNRPD1/TOR3A/MTCH1/C1QBP/CACYBP/SERPINA3/EIF6/PFDN2/HNRNPAB/PNP/HSPE1/TRAP1/POLR3K/SNRPF/NDUFS6/EMG1/GTF3A/RPL3…
	MlxKO	OMIM_Expanded=diabetes mellitus, type 1	Adipose tissue	OMIM_Expanded	X5FvsW5F	diabetes mellitus, type 1	77	0.358015	1.63116	0.00466616	0.0110117	0.000681837	2831	tags=32%, list=17%, signal=27%	TSHB/CDX2/NCOR2/CTNNB1/JAK2/APC/HNF1A/ITPR3/PPARA/EP300/SMAD1/HNF4A/PTPRK/FOS/ADORA2A/ADCY1/CREB1/CCND1/IGF1R/HNF1B/CREBBP/PTK2/AXIN2/AKAP13/ARNT
	MlxKO	OMIM_Expanded=diabetes mellitus, type 2	Adipose tissue	OMIM_Expanded	X5FvsW5F	diabetes mellitus, type 2	92	0.296598	1.39703	0.0297124	0.0324925	0.00201192	3776	tags=35%, list=23%, signal=27%	IRS2/TSHB/CDX2/NCOR2/CTNNB1/JAK2/APC/HNF1A/PPARA/EP300/SMAD1/HNF4A/PTPRK/FOS/ADORA2A/ADCY1/CREB1/CCND1/IGF1R/TCF7L2/HNF1B/CREBBP/PTK2/AXIN2/AKAP13/ARNT/POU2F1/IGF2BP2/PLAG1/JAK1/INSR/NFKB1
	MlxKO	Orphanet_Augmented_2021=X-linked intellectual disability-limb spasticity-retinal dystrophy-diabetes insipidus syndrome ORPHA:423479	Adipose tissue	Orphanet_Augmented_2021	X5FvsW5F	X-linked intellectual disability-limb spasticity-retinal dystrophy-diabetes insipidus syndrome ORPHA:423479	94	-0.602847	-2.87505	1e-10	5e-10	2.2e-10	4626	tags=71%, list=28%, signal=52%	PPIL1/CENPH/RUVBL1/FEN1/ATIC/SSRP1/GMNN/ILF2/POLR1E/CCT2/PPM1G/CCT4/SAAL1/FBL/POLR2C/STIP1/NDC1/PPP1R8/DCUN1D5/MIS18A/RANBP1/CCT8/NIF3L1/RRP9/NPM3/CCT5/COPS3/PCNA/XRCC6/CCT6A/CPSF3/CHAC2/C1QBP/TIMM8A/RPL4/MRPL9/MRPS9/PSMD10/TCP1/PDCD2L/EIF3I/DRG1/SNRPD2/WRAP53/MRPL39/CIAPIN1/CCT3/CCT7/DCTPP1/PARP1/STOML2/GPN1/MRPL11/SNRNP40/CDC123/MRPS27/ERAL1/TIMM23/SNRPC/EIF5A/SF3A3/ZC3HC1/MRPL45/PRPS1/ERH/SNRP…
	MlxKO	Orphanet_Augmented_2021=Growth delay due to insulin-like growth factor I resistance ORPHA:73273	Adipose tissue	Orphanet_Augmented_2021	X5FvsW5F	Growth delay due to insulin-like growth factor I resistance ORPHA:73273	98	0.512547	2.4216	1.65e-09	7.48e-09	3.29e-09	3584	tags=50%, list=22%, signal=39%	CTBP2/PRRC2B/MTCL1/NCKAP1/ARHGAP32/ZNF462/FNBP1L/WDFY3/PRTG/ENAH/NHS/CDC42BPB/BCL9/ZCCHC14/TJP1/WWC2/DLG5/B4GALNT4/NF1/ASAP2/ZNF609/MAGI3/CMTM4/IGF1R/DOCK1/BTBD3/LMTK2/SVIL/ACVR1B/FARP1/KIAA1549/MTCL2/ZNF629/FAT4/KDM5B/EPN2/NLGN2/ZNF618/NBEA/LRP6/DYNC2H1/KIF1B/CELSR2/EXOC6B/MYH10/IFT140/LRP4/ARHGEF10/ABCC5
	MlxKO	Orphanet_Augmented_2021=Hyperinsulinism due to HNF1A deficiency ORPHA:324575	Adipose tissue	Orphanet_Augmented_2021	X5FvsW5F	Hyperinsulinism due to HNF1A deficiency ORPHA:324575	89	0.489523	2.25184	1.36e-07	5.1e-07	2.25e-07	2763	tags=33%, list=17%, signal=27%	F11/VIL1/HNF1A/A1CF/NR1I2/HNF4A/CLDN2/SLC7A9/EXOC3L4/CDHR5/CLRN3/SLC39A5/PLA2G12B/KIF12/USH1C/MIA2/IHH/EPS8L3/DNAJC22/TRIM15/SGK2/DDC/HNF1B/ANKS4B/TM4SF4/HABP2/RNF186/ALDOB/LGALS4
	MlxKO	Orphanet_Augmented_2021=Hyperinsulinism due to HNF4A deficiency ORPHA:263455	Adipose tissue	Orphanet_Augmented_2021	X5FvsW5F	Hyperinsulinism due to HNF4A deficiency ORPHA:263455	89	0.470293	2.16338	7.45e-07	2.59e-06	1.14e-06	2763	tags=33%, list=17%, signal=27%	F11/VIL1/HNF1A/A1CF/NR1I2/HNF4A/CLDN2/EXOC3L4/CDHR5/CLRN3/SLC39A5/PLA2G12B/USH1C/MIA2/SLC26A3/IHH/EPS8L3/DNAJC22/TRIM15/SGK2/DDC/HNF1B/ANKS4B/IYD/TM4SF4/HABP2/RNF186/ALDOB/LGALS4
	MlxKO	Orphanet_Augmented_2021=Neonatal diabetes-congenital hypothyroidism-congenital glaucoma-hepatic fibrosis-polycystic kidneys syndrome ORPHA:79118	Adipose tissue	Orphanet_Augmented_2021	X5FvsW5F	Neonatal diabetes-congenital hypothyroidism-congenital glaucoma-hepatic fibrosis-polycystic kidneys syndrome ORPHA:79118	97	0.4526	2.1356	1.64e-06	5.5e-06	2.42e-06	3458	tags=43%, list=21%, signal=34%	RAPH1/RAI14/DST/RASAL2/PLS3/CTTNBP2NL/RGL1/STARD13/CRIM1/CNN3/KITLG/TJP1/DDAH1/PARD3B/TMEM47/EPS8/NRP1/PRICKLE2/DNAH5/NRP2/NR2F2/SLC1A1/SOX9/FERMT2/NAV2/DOCK1/CAMSAP2/ARHGEF28/PLPP3/OSMR/EPAS1/FAT4/WWTR1/PDE1C/SASH1/PTPRM/PXDC1/PTPN21/GNG12/GLIS3/CHST3/PSD3
	MlxKO	Orphanet_Augmented_2021=Hyperinsulinism-hyperammonemia syndrome ORPHA:35878	Adipose tissue	Orphanet_Augmented_2021	X5FvsW5F	Hyperinsulinism-hyperammonemia syndrome ORPHA:35878	89	-0.445166	-2.11619	2.49e-06	8.2e-06	3.61e-06	2628	tags=35%, list=16%, signal=29%	HSD17B4/MOCS2/PPP2CB/TOMM20/COPRS/ADH5/ALDH4A1/PEX19/RBP4/GHITM/MRPL19/SUCLG2/PRDX1/DLAT/MRPS35/B4GAT1/AGT/HIBADH/HADHB/LANCL1/FH/SUCLA2/SCP2/IDH1/CNIH1/PC/PRDX3/MDH1/MTCH2/ECHS1/POLDIP2
	MlxKO	Orphanet_Augmented_2021=Hyperinsulinism due to INSR deficiency ORPHA:263458	Adipose tissue	Orphanet_Augmented_2021	X5FvsW5F	Hyperinsulinism due to INSR deficiency ORPHA:263458	97	0.403151	1.90227	0.000104619	0.00027854	0.000122724	4946	tags=53%, list=30%, signal=37%	UNC13B/SH3RF1/RAPGEF4/ITGA9/DST/RASAL2/EDNRB/WDFY3/KALRN/TACC2/KDR/RASL12/C7/ZNF704/CP/ADGRF5/DMD/PEG3/SEMA6D/TRIM2/PLEKHH1/PREX2/PLEKHA6/ITSN1/GNA14/NPNT/PLPP3/FARP1/SLC7A2/FREM1/RNF152/GAREM1/CHDH/INSR/GAB1/PPARGC1A/FILIP1/DEPTOR/ACACB/CMYA5/CLMN/THSD7A/GPRC5C/KCND3/CYP4X1/RNF180/TNS1/RAPGEF5/STOX2/PBX1/PPP1R12B
	MlxKO	Orphanet_Augmented_2021=Insulin-resistance syndrome type A ORPHA:2297	Adipose tissue	Orphanet_Augmented_2021	X5FvsW5F	Insulin-resistance syndrome type A ORPHA:2297	97	0.403151	1.90227	0.000104619	0.00027854	0.000122724	4946	tags=53%, list=30%, signal=37%	UNC13B/SH3RF1/RAPGEF4/ITGA9/DST/RASAL2/EDNRB/WDFY3/KALRN/TACC2/KDR/RASL12/C7/ZNF704/CP/ADGRF5/DMD/PEG3/SEMA6D/TRIM2/PLEKHH1/PREX2/PLEKHA6/ITSN1/GNA14/NPNT/PLPP3/FARP1/SLC7A2/FREM1/RNF152/GAREM1/CHDH/INSR/GAB1/PPARGC1A/FILIP1/DEPTOR/ACACB/CMYA5/CLMN/THSD7A/GPRC5C/KCND3/CYP4X1/RNF180/TNS1/RAPGEF5/STOX2/PBX1/PPP1R12B
	MlxKO	Orphanet_Augmented_2021=Hereditary central diabetes insipidus ORPHA:30925	Adipose tissue	Orphanet_Augmented_2021	X5FvsW5F	Hereditary central diabetes insipidus ORPHA:30925	65	-0.439413	-1.93482	0.000175822	0.000456822	0.000201275	4460	tags=51%, list=27%, signal=37%	MATK/VPREB1/PTPRCAP/SPI1/PRSS57/MOS/CD52/FGF16/LIMD2/MFNG/SMIM1/LYL1/JUND/CCS/SPINK2/TFR2/MPO/CHST13/DNAJC4/HCST/AIF1/ELANE/NFE2/TRAPPC6A/CEBPE/RNASE2/RNASE3/POMC/TSPAN32/FCER1A/GATA1/ALKBH7/RETN
	MlxKO	Orphanet_Augmented_2021=Exercise-induced hyperinsulinism ORPHA:165991	Adipose tissue	Orphanet_Augmented_2021	X5FvsW5F	Exercise-induced hyperinsulinism ORPHA:165991	89	-0.376676	-1.79061	0.000415578	0.00101934	0.00044912	6470	tags=67%, list=39%, signal=41%	CALU/RAD54B/MTHFD1L/FARSB/RRM1/CCNB1/METAP2/UBE2T/HSPA9/TMEM237/CDCA2/SPDL1/TPX2/RAD51AP1/CCNA2/GART/CDC6/DDX1/CDK1/SERBP1/PPIL1/AGPAT5/GMNN/PBK/AHCY/MCM4/CCT2/CSNK2A1/KIF2C/CCT4/RPF2/PAICS/HDAC2/ALDH1B1/SLC16A1/KPNA2/WDR12/NDC1/DCUN1D5/RANBP1/CCT8/PSAT1/CCT5/CCT6A/MAD2L1/LRRC40/C1QBP/TCP1/EXTL2/CCT3/CCT7/PSMD14/MRPL19/OLA1/PSMG1/DLAT/NME1/TMEM97/MRPL3/CHCHD3
	MlxKO	Orphanet_Augmented_2021=Permanent neonatal diabetes mellitus ORPHA:99885	Adipose tissue	Orphanet_Augmented_2021	X5FvsW5F	Permanent neonatal diabetes mellitus ORPHA:99885	82	0.389241	1.77885	0.000558457	0.0013393	0.000590093	4530	tags=43%, list=27%, signal=31%	CASR/KIF1A/UBE2QL1/SOWAHA/SCRT1/OGDHL/CACNA1H/KIF12/USH1C/NOL4/WNK2/DSCAML1/MCF2L/ENTREP2/SRCIN1/SH3GL2/MYT1/MLXIPL/TMEM59L/RGS11/SYT13/KCNC1/PRR36/CHDH/CDH22/CALY/MAPK4/TTBK1/CAMK2B/ABLIM2/SYT7/CRYBA2/CDK5R2/STAT3/HID1
	MlxKO	Orphanet_Augmented_2021=Severe early-onset obesity-insulin resistance syndrome due to SH2B1 deficiency ORPHA:329249	Adipose tissue	Orphanet_Augmented_2021	X5FvsW5F	Severe early-onset obesity-insulin resistance syndrome due to SH2B1 deficiency ORPHA:329249	93	0.354496	1.64971	0.00222125	0.00492016	0.00216781	3002	tags=35%, list=18%, signal=29%	MTA1/SCRIB/CRTC1/PTPN23/TAOK2/MAPK8IP3/SNAPC4/NEURL4/LENG8/TMEM94/PRRC2A/PKD1/ARHGAP33/NISCH/MAP2K7/KMT2B/BRF1/ZSWIM8/GIGYF1/MBD6/SNRNP70/CROCC/TUBGCP6/SYMPK/CAPN15/SBF1/FBRS/CLASRP/MLLT1/CIC/INPP5E/PCNX3/MZF1
	MlxKO	Orphanet_Augmented_2021=Hypoinsulinemic hypoglycemia and body hemihypertrophy ORPHA:293964	Adipose tissue	Orphanet_Augmented_2021	X5FvsW5F	Hypoinsulinemic hypoglycemia and body hemihypertrophy ORPHA:293964	97	0.341273	1.6103	0.00666785	0.0136248	0.00600306	3201	tags=35%, list=19%, signal=28%	DVL1/MTA1/SCRIB/KMT2D/NCOR2/MNT/SNAPC4/LENG8/BCL9L/PRRC2A/PKD1/ANKRD52/MAP2K7/KMT2B/BRF1/GIGYF1/ZNF598/SNRNP70/RFX1/FBRSL1/TNRC18/SYMPK/CAPN15/ZNF512B/SBF1/CLASRP/MLLT1/CIC/PHRF1/DOT1L/ZNF687/ZC3H7B/WIZ/SAMD4B
	MlxKO	Orphanet_Augmented_2021=Pancreatic hypoplasia-diabetes-congenital heart disease syndrome ORPHA:2255	Adipose tissue	Orphanet_Augmented_2021	X5FvsW5F	Pancreatic hypoplasia-diabetes-congenital heart disease syndrome ORPHA:2255	96	0.330348	1.5593	0.00700562	0.0142686	0.00628671	4218	tags=34%, list=26%, signal=26%	MYO1B/RAI14/PLS3/SEMA3F/EPHA2/CARD10/FBLIM1/LRP5/BCAR1/PTPRK/NR2F2/FLNB/DSP/TBX3/CCND1/DSG2/MMP15/HSPG2/WWTR1/SMAD6/PTPN21/GNG12/EPHB4/UACA/CDC42EP1/PTPRF/SH3BP4/TEAD1/PERP/NHERF2/ARHGEF16/AJUBA/LAMB2
	MlxKO	Panther_2015=Insulin/IGF pathway-protein kinase B signaling cascade	Adipose tissue	Panther_2015	X5FvsW5F	Insulin/IGF pathway-protein kinase B signaling cascade	21	0.562098	1.8462	0.00414357	0.0265538	0.0182891	3758	tags=52%, list=23%, signal=41%	IRS2/MDM2/TSC1/IGF1R/MDM4/GSK3B/PDPK1/IGF2/IGF2R/PIK3CA/INSR
	MlxKO	Panther_2016=Insulin/IGF pathway-protein kinase B signaling cascade Homo sapiens P00033	Adipose tissue	Panther_2016	X5FvsW5F	Insulin/IGF pathway-protein kinase B signaling cascade Homo sapiens P00033	33	0.477711	1.76792	0.00290851	0.0213291	0.0145426	3795	tags=48%, list=23%, signal=37%	IRS2/PIK3C2B/PIK3CB/MDM2/PIK3C2A/TSC1/IGF1R/MDM4/GSK3B/PIK3R3/PDPK1/IGF2/IGF2R/PIK3CA/INSR/PIK3R5
	MlxKO	PhenGenI_Association_2021=Insulin-Like Growth Factor Binding Protein 3	Adipose tissue	PhenGenI_Association_2021	X5FvsW5F	Insulin-Like Growth Factor Binding Protein 3	57	0.431083	1.82765	0.00100796	0.027509	0.022635	2669	tags=35%, list=16%, signal=30%	CASR/SH3RF1/F2RL1/KIF26A/MPRIP/PRTG/ENC1/GRK5/MAPK15/GREB1/HACE1/MMD2/SORCS2/CDH5/MFHAS1/PKN3/NEDD4/FHDC1/CREBBP/OGFOD1
	MlxKO	Rare_Diseases_AutoRIF_ARCHS4_Predictions=Diabetes hypogonadism deafness mental retardation	Adipose tissue	Rare_Diseases_AutoRIF_ARCHS4_Predictions	X5FvsW5F	Diabetes hypogonadism deafness mental retardation	191	0.659998	3.49905	1e-10	1.08e-09	6.54e-10	3322	tags=69%, list=20%, signal=55%	KTN1/NFAT5/PRRC2B/TNRC6A/TRIO/DST/MYO9A/GOLGA4/NKTR/ZC3H11A/SCAF11/DDX17/YLPM1/HERC2/MACF1/U2SURP/WDFY3/HECTD4/RALGAPA1/TRIM33/SPTBN1/UBR5/SRCAP/NIPBL/DYNC1H1/NUP205/UBR4/TPR/AGO2/MDN1/SPEN/MED13L/FUBP1/ZMYM2/SRRM2/VPS13D/GCN1/KMT2A/ZNF704/ATR/SON/INTU/MTOR/TRIP12/RBM26/TRRAP/ILF3/UTP20/ZNF507/ICE1/ARID1A/URB1/SETD5/EP300/PCM1/HTT/AHCTF1/NF1/CEP170/ZNF609/KIF5B/FRYL/TAF1/NR2C2/SETD2/AFF4/USP24/WN…
	MlxKO	Rare_Diseases_AutoRIF_ARCHS4_Predictions=Cardiomyopathy diabetes deafness	Adipose tissue	Rare_Diseases_AutoRIF_ARCHS4_Predictions	X5FvsW5F	Cardiomyopathy diabetes deafness	191	0.391772	2.07702	4.38e-08	3.36e-07	2.03e-07	3416	tags=41%, list=21%, signal=33%	PRRC2B/MPRIP/NCOR2/PTPN23/TAOK2/PNPLA6/MAPK8IP3/MEF2D/SPTBN1/SPTAN1/SRCAP/NEURL4/CEP170B/MINK1/UBR4/ACIN1/CDC42BPB/SRRM2/FURIN/TOM1L2/GCN1/RAPGEF1/PRRC2A/MYO18A/PKD1/ANKRD52/CAMTA2/TRRAP/PDXK/GIT1/PIEZO1/HTT/ADAM11/INF2/ATXN2L/SLC12A5/HUWE1/ZNF592/ZNF598/PACSIN1/DGKZ/ARHGEF2/MADD/MYO9B/SNRNP70/MAFG/NGEF/WDR81/ATP2A2/ARHGAP35/SKI/DNAJC5/GRIN1/NUMA1/SBF1/ATN1/FBRS/GAK/CLASRP/CIC/SLC36A1/PHRF1/HCFC1…
	MlxKO	Rare_Diseases_AutoRIF_ARCHS4_Predictions=Insulin-like growth factor I deficiency	Adipose tissue	Rare_Diseases_AutoRIF_ARCHS4_Predictions	X5FvsW5F	Insulin-like growth factor I deficiency	192	0.338978	1.79366	5.7e-05	0.000251977	0.000152663	3389	tags=35%, list=21%, signal=28%	SCRIB/MPRIP/NCOR2/KDM2A/PTPN23/TAOK2/PNPLA6/MAPK8IP3/SRCAP/MLLT6/TNS2/LENG8/BCL9L/MINK1/SLC12A4/ACIN1/CDC42BPB/SRRM2/FURIN/RAPGEF1/PRRC2A/SBNO2/MYO18A/ANKRD52/MAFK/KHNYN/LRP5/DVL3/PIEZO1/KMT2B/TRIM25/INF2/ATXN2L/ZSWIM8/MED15/ARHGEF2/MYO9B/SNRNP70/WDR81/FLII/MYH9/SKI/NDST1/TNRC18/NUMA1/SYMPK/SBF1/ATN1/FBRS/ELF4/GAK/CLASRP/CIC/FLNA/ATRN/PHRF1/PLEKHM2/DOT1L/PCNX3/ZC3H7B/SEC16A/STRN4/HDAC7/IGF2R/PPP6…
	MlxKO	Rare_Diseases_GeneRIF_ARCHS4_Predictions=Mitochondrial myopathy with diabetes	Adipose tissue	Rare_Diseases_GeneRIF_ARCHS4_Predictions	X5FvsW5F	Mitochondrial myopathy with diabetes	179	-0.457763	-2.42291	1e-10	9.09e-10	5.14e-10	4391	tags=52%, list=27%, signal=39%	E2F1/SSRP1/PES1/AHCY/MCM5/TLCD1/TBL3/MCM4/IMPDH2/LENEP/SLC29A2/PPM1G/CDC45/FBL/B3GALT4/POLR3H/MRTO4/SAPCD2/RRP7A/CHTF18/DUS1L/EIF3G/RNASEH2A/ZWINT/RANBP1/PGAM5/NPM3/PAQR4/BANF1/PDAP1/PRMT1/SLC25A10/RPL12/PRPF19/C1QBP/LONP1/NAXE/APRT/SPSB2/RPL10A/TRAP1/EEF1D/EIF3I/EMG1/HAGHL/CTU2/SNRPD2/PHB1/RPL35/THOP1/MFSD3/CCT3/ZMYND19/RPL14/PARP1/RPL27/PRELID1/LSM4/FKBP4/MRPL24/SNRPD3/NME2/STOML2/MPI/SMARCD2/N…
	MlxKO	Rare_Diseases_GeneRIF_ARCHS4_Predictions=Insulin-like growth factor 1 resistance to	Adipose tissue	Rare_Diseases_GeneRIF_ARCHS4_Predictions	X5FvsW5F	Insulin-like growth factor 1 resistance to	192	0.367816	1.96109	8.39e-07	4.67e-06	2.64e-06	4120	tags=41%, list=25%, signal=31%	TRIO/SCRIB/MPRIP/NCOR2/PTPN23/ACTN1/TAOK2/SPTBN1/CEP170B/BCL9L/MINK1/ARFGEF2/UBR4/SLC12A4/CRIM1/CDC42BPB/CTNND1/GCN1/PRRC2A/ANKRD52/MAFK/LRP5/DVL3/TRIP12/PIEZO1/BCAR1/ITGB1/INF2/AFF4/ZSWIM8/HUWE1/FLNB/NOTCH2/FLII/ATP2A2/ARHGAP35/MYH9/TRAM2/SKI/NDST1/OSMR/ANO6/CTNNA1/NUMA1/ESYT2/EPAS1/ATN1/UBE3C/CIC/FLNA/ATRN/PHRF1/SMTN/PXDC1/PCNX3/ZC3H7B/PICALM/GNG12/AP3D1/SEC16A/FNDC3B/IGF2R/MAP4/ZDHHC5/FAM168B/…
	MlxKO	Rare_Diseases_GeneRIF_ARCHS4_Predictions=Maturity-onset diabetes of the young	Adipose tissue	Rare_Diseases_GeneRIF_ARCHS4_Predictions	X5FvsW5F	Maturity-onset diabetes of the young	172	0.280926	1.48563	0.00717378	0.0184398	0.0104318	3479	tags=30%, list=21%, signal=24%	F11/PLS1/VIL1/HPN/A1CF/MUC17/SLC5A9/ENTPD8/UNC5CL/NR1I2/SLC6A19/AOC1/SLC23A1/HNF4A/SLC7A9/CDHR5/CLRN3/CYP4F12/PIPOX/SLC39A5/AADAC/PLA2G12B/USH1C/SLC38A3/MISP/EPS8L3/PDZK1/TRIM15/CFI/RNF128/AMN/APOBEC1/SLC5A1/CES2/RBP2/SLC28A1/SLC51B/RAB17/SEMA4G/CYP4F2/HKDC1/ALDOB/GLYCTK/OLFM4/ENPEP/PRR15L/SLC39A14/MLXIPL/SLC7A2/SLC13A2/EPCAM/SLC38A4
	MlxKO	Rare_Diseases_GeneRIF_ARCHS4_Predictions=Neurogenic diabetes insipidus	Adipose tissue	Rare_Diseases_GeneRIF_ARCHS4_Predictions	X5FvsW5F	Neurogenic diabetes insipidus	190	0.267272	1.41627	0.00903355	0.0226748	0.0128276	5713	tags=47%, list=35%, signal=31%	RAPGEF4/IQSEC3/CRTC1/HECTD4/KCNC2/SPTAN1/KIF1A/PKD1/CAMTA2/SLC34A1/MFSD4A/PRRT1/STXBP1/SLC6A17/ADAM11/CDH16/SLC12A5/PRKCE/ADCY1/GABBR1/PACSIN1/RGS22/LMTK2/PPP2R2C/KNDC1/UMOD/NGEF/RBFOX3/NAPB/TCP11/CPNE6/GRIN1/RAP1GAP/SRCIN1/CCK/SH3GL2/CHN1/KCNT1/IDS/TUBB4A/CAMK2N1/CAMKK2/PLEKHB1/SYT1/KCNA2/NCS1/PITPNM3/BRSK1/PSD3/SLC22A12/KCNC1/PCDHGC5/RIMS3/PTPRT/CDH22/NFASC/CAMK2B/PHF24/AGAP2/DLGAP1/SYT7/KIAA05…
	MlxKO	Rare_Diseases_GeneRIF_ARCHS4_Predictions=Insulin-resistant acanthosis nigricans type A	Adipose tissue	Rare_Diseases_GeneRIF_ARCHS4_Predictions	X5FvsW5F	Insulin-resistant acanthosis nigricans type A	188	0.26475	1.40581	0.0157711	0.0379318	0.0214588	3367	tags=28%, list=20%, signal=22%	PVR/TRIO/PLIN4/ACTN1/TAOK2/SAMD4A/SPTBN1/SYNJ2/TNS2/CARD10/ARFGEF2/SLC12A4/CRIM1/CDC42BPB/ANKRD52/ITPR3/LRP5/SYNPO/BCAR1/PTPRB/ITGB1/INF2/AFF4/FLNB/CCND1/FILIP1L/GNS/FLII/ARHGAP35/MYH9/KIFC3/TRAM2/PRND/NDST1/OSMR/ANO6/SEMA3G/EPAS1/FYCO1/UBE3C/FLNA/ATRN/PTPRM/SMTN/PXDC1/SLC39A14/GNG12/MAST2/MLXIPL/FNDC3B/HEG1/MAP4
	MlxKO	Rare_Diseases_GeneRIF_ARCHS4_Predictions=Persistent hyperinsulinemic hypoglycemia of infancy	Adipose tissue	Rare_Diseases_GeneRIF_ARCHS4_Predictions	X5FvsW5F	Persistent hyperinsulinemic hypoglycemia of infancy	168	0.264316	1.39002	0.0181646	0.0431795	0.0244275	3777	tags=29%, list=23%, signal=23%	CASR/CREB3L2/RRAGD/F11/EML4/MYO1D/VIL1/HPN/LRP5/A1CF/PPM1H/TBC1D24/SLC5A9/NOTUM/HNF4A/CYP4F12/PIPOX/SLC39A5/FGFR4/DSP/USH1C/SLC38A3/ANO5/COL27A1/PDZK1/GCNT4/DNAJC22/CFI/IGFBP1/SOAT2/RNF128/PTPN3/SERPINA5/RAB17/SEMA4G/DUSP9/FNIP1/SLC39A14/DNAJC3/PLCXD3/BMP5/MLXIPL/SLC7A2/EPCAM/TMEM181/EPB41L4B/ERBB3/CHDH/SLC29A4
	MlxKO	Reactome_2013=Diabetes pathways	Adipose tissue	Reactome_2013	X5FvsW5F	Diabetes pathways	232	-0.508624	-2.81419	1e-10	4.36e-10	1.65e-10	2854	tags=49%, list=17%, signal=41%	SEC11A/SLC25A4/KCNS3/SPCS2/NDUFB8/GAPDH/SSR3/ETFA/SEC11C/IDH3A/PRKACA/MMP2/SUCLG1/NDUFS2/IGFBP6/GNB3/SERP1/IGFALS/NDUFA6/PDIA6/NDUFA12/SRP9/NDUFS6/NDUFS1/NDUFV1/COX7A2L/SDHA/CS/NDUFB3/PCSK2/SRP19/NDUFA8/COX8A/COX7C/DDOST/NDUFA13/NDUFB6/NDUFB10/NDUFB1/SUCLG2/NDUFA2/GPI/PGK1/DLAT/ACO2/GNG10/NDUFB11/NDUFV3/NDUFB7/EXOC3/NDUFB2/UQCRC1/COX6A1/NDUFA1/DNAJB11/COX5B/RPN1/UQCRH/IGFBP4/NDUFA5/SEC61G/NDUFA11…
	MlxKO	Reactome_2015=Insulin receptor recycling	Adipose tissue	Reactome_2015	X5FvsW5F	Insulin receptor recycling	24	-0.552644	-1.95148	0.00179134	0.00733916	0.00446781	2900	tags=46%, list=18%, signal=38%	ATP6V1H/ATP6AP1/ATP6V1E2/ATP6V1G1/ATP6V1D/ATP6V0D1/ATP6V0C/ATP6V1E1/ATP6V1F/ATP6V0B/ATP6V0E1
	MlxKO	Reactome_2015=Synthesis, secretion, and inactivation of Glucose-dependent Insulinotropic Polypeptide (GIP)	Adipose tissue	Reactome_2015	X5FvsW5F	Synthesis, secretion, and inactivation of Glucose-dependent Insulinotropic Polypeptide (GIP)	11	-0.639132	-1.7312	0.00573521	0.0201835	0.012287	4213	tags=73%, list=25%, signal=54%	DPP4/PCSK1/SEC11A/SPCS2/SEC11C/ISL1/SPCS3/SPCS1
	MlxKO	Reactome_2016=Signaling by Insulin receptor Homo sapiens R-HSA-74752	Adipose tissue	Reactome_2016	X5FvsW5F	Signaling by Insulin receptor Homo sapiens R-HSA-74752	299	-0.273528	-1.55301	0.000224195	0.00147918	0.000988803	2947	tags=26%, list=18%, signal=22%	PSMC5/FRS3/ATP6V1H/PSMC4/PPP2R5D/STK11/WDR83/ATP6AP1/EIF4E/PSMD3/ARRB2/FGF10/PAQR3/FGF18/PSMD7/ATP6V1E2/FGF9/LAMTOR3/UBB/PPP2CB/PSMD10/PSMD8/ATP6V1G1/ATP6V1D/PSMD12/PHB1/EIF4EBP1/PSMD14/ATP6V0D1/PSMD4/PSMB6/ATP6V0C/PSMB9/ATP6V1E1/PSMB10/PSMA7/PSMD13/PSMA1/PSME2/PIK3C3/LAMTOR1/FGF1/PPM1A/PSMD9/ATP6V1F/PSMA4/PPP2R5B/PSME1/PSMB7/PSMD2/PIK3R2/MAP2K1/PPP2R1A/LAMTOR4/PSMA6/MAP2K2/PSMA3/ATP6V0B/PSMB1/UB…
	MlxKO	Reactome_2016=Insulin receptor recycling Homo sapiens R-HSA-77387	Adipose tissue	Reactome_2016	X5FvsW5F	Insulin receptor recycling Homo sapiens R-HSA-77387	24	-0.552644	-1.93088	0.00119054	0.00642019	0.00429177	2900	tags=46%, list=18%, signal=38%	ATP6V1H/ATP6AP1/ATP6V1E2/ATP6V1G1/ATP6V1D/ATP6V0D1/ATP6V0C/ATP6V1E1/ATP6V1F/ATP6V0B/ATP6V0E1
	MlxKO	Reactome_2016=Insulin receptor signalling cascade Homo sapiens R-HSA-74751	Adipose tissue	Reactome_2016	X5FvsW5F	Insulin receptor signalling cascade Homo sapiens R-HSA-74751	276	-0.249002	-1.39476	0.00471714	0.0206141	0.0137801	2947	tags=25%, list=18%, signal=21%	PSMC5/FRS3/PSMC4/PPP2R5D/STK11/WDR83/EIF4E/PSMD3/ARRB2/FGF10/PAQR3/FGF18/PSMD7/FGF9/LAMTOR3/UBB/PPP2CB/PSMD10/PSMD8/PSMD12/PHB1/EIF4EBP1/PSMD14/PSMD4/PSMB6/PSMB9/PSMB10/PSMA7/PSMD13/PSMA1/PSME2/PIK3C3/LAMTOR1/FGF1/PPM1A/PSMD9/PSMA4/PPP2R5B/PSME1/PSMB7/PSMD2/PIK3R2/MAP2K1/PPP2R1A/LAMTOR4/PSMA6/MAP2K2/PSMA3/PSMB1/UBA52/LAMTOR5/RBX1/THEM4/PSMA2/PSMD6/PSMB2/PSMB5/GRIN2A/PSMB4/PSMF1/PSMB3/PSMC2/GFRA4/…
	MlxKO	Reactome_2016=Signaling by Type 1 Insulin-like Growth Factor 1 Receptor (IGF1R) Homo sapiens R-HSA-2404192	Adipose tissue	Reactome_2016	X5FvsW5F	Signaling by Type 1 Insulin-like Growth Factor 1 Receptor (IGF1R) Homo sapiens R-HSA-2404192	278	-0.246804	-1.38611	0.00759991	0.0306331	0.0204776	2947	tags=24%, list=18%, signal=20%	PSMC5/FRS3/PSMC4/PPP2R5D/STK11/WDR83/EIF4E/PSMD3/ARRB2/FGF10/PAQR3/FGF18/PSMD7/FGF9/LAMTOR3/UBB/PPP2CB/PSMD10/PSMD8/PSMD12/PHB1/EIF4EBP1/PSMD14/PSMD4/PSMB6/PSMB9/PSMB10/PSMA7/PSMD13/PSMA1/PSME2/PIK3C3/LAMTOR1/FGF1/PPM1A/PSMD9/PSMA4/PPP2R5B/PSME1/PSMB7/PSMD2/PIK3R2/MAP2K1/PPP2R1A/LAMTOR4/PSMA6/MAP2K2/PSMA3/PSMB1/UBA52/LAMTOR5/RBX1/THEM4/PSMA2/PSMD6/PSMB2/PSMB5/GRIN2A/PSMB4/PSMF1/PSMB3/PSMC2/GFRA4/…
	MlxKO	Reactome_2016=Synthesis, secretion, and inactivation of Glucose-dependent Insulinotropic Polypeptide (GIP) Homo sapiens R-HSA-400511	Adipose tissue	Reactome_2016	X5FvsW5F	Synthesis, secretion, and inactivation of Glucose-dependent Insulinotropic Polypeptide (GIP) Homo sapiens R-HSA-400511	11	-0.639132	-1.80964	0.00859995	0.0338137	0.0226037	4213	tags=73%, list=25%, signal=54%	DPP4/PCSK1/SEC11A/SPCS2/SEC11C/ISL1/SPCS3/SPCS1
	MlxKO	RNAseq_Automatic_GEO_Signatures_Human_Down=Insulin Receptor Associates Promoters GSE107336 1	Adipose tissue	RNAseq_Automatic_GEO_Signatures_Human_Down	X5FvsW5F	Insulin Receptor Associates Promoters GSE107336 1	197	0.404303	2.11937	6.77e-09	6.41e-08	3.14e-08	3119	tags=35%, list=19%, signal=28%	WSB1/PNISR/TNRC6A/ZFC3H1/GOLGA4/NKTR/CLCN6/DDX17/CREB3L2/ATXN2/MAPK8IP3/MAML2/MYSM1/MLLT10/SYNJ2/ENC1/LENG8/OGT/F11/ACIN1/LUC7L3/SPEN/IWS1/NCOA6/NCBP3/WWC2/CHD2/BRD2/TTLL3/BRD8/PNN/SLC5A9/NCOA3/SETD5/ZNF445/GREB1/ASXL1/MCC/FNBP4/TSC1/TAF1/CCDC93/NR2C2/TRPM7/GIGYF1/NAV2/PCNT/EMSY/RBM33/SF3B1/COL27A1/BCL6/PLIN2/KSR1/RBM5/CLK1/HOXA3/RBM39/PTPRM/YPEL2/SORL1/SYNE3/RBM6/TNFRSF10D/TNFRSF10B/ZBTB40/CCNL1…
	MlxKO	RNAseq_Automatic_GEO_Signatures_Human_Down=Effect Insulin Transcription Pluripotent GSE136134 1	Adipose tissue	RNAseq_Automatic_GEO_Signatures_Human_Down	X5FvsW5F	Effect Insulin Transcription Pluripotent GSE136134 1	199	-0.318169	-1.69681	6.69e-05	0.000283492	0.000139036	3995	tags=37%, list=24%, signal=28%	SIRT3/TM7SF3/LYRM1/CD1D/TRIM22/SESN1/GABRD/B3GNT7/SAPCD2/SERPINI1/FA2H/EML2/ACO1/SYTL1/LGI4/ASH2L/IFITM1/NTPCR/AP1S1/THYN1/GPSM2/ALDH1L1/RAD23A/PTTG1/RNF112/CMBL/CMC1/CCNG1/AKR1A1/RETSAT/PFDN2/EID2B/SNAPC5/HCST/PLCD1/AMZ2/DHRS11/UFM1/CHMP2A/NDUFAF3/NDUFV1/SDHA/PSMB9/MRPL24/VPS28/BLOC1S2/COX8A/LIPE/MND1/GYG1/MRPS33/AIP/SDHAF4/ACO2/TMEM108/MRPL28/CACNA1F/CRYL1/RPS27L/CNBD2/TMEM141/MRPL2/RTN4RL2/NDU…
	MlxKO	RNAseq_Automatic_GEO_Signatures_Human_Down=Differentially Breast Cancer Diabetes GSE150586 1	Adipose tissue	RNAseq_Automatic_GEO_Signatures_Human_Down	X5FvsW5F	Differentially Breast Cancer Diabetes GSE150586 1	213	0.254359	1.34806	0.022824	0.0466869	0.0228971	3550	tags=29%, list=21%, signal=23%	STC1/ETS2/TBC1D1/HBEGF/ADAMTS1/L3MBTL4/DIAPH2/DUSP1/NR4A1/WNT6/FAM135A/EGR1/JUN/KLF6/LRP5/TMEM47/USP2/ARC/CDC14A/ASXL1/FOS/RAPGEF2/CYP4F12/PEG3/FLT1/KANSL1/DSCAML1/PHLPP1/PDZK1/TRIB1/PPP1R15A/TRIM16/PLEKHG2/RBPMS/PPP4R4/ZFP36/SEMA6A/RGS1/PTGDR2/SGK1/FOSB/MYC/KLF10/SIN3A/DYRK3/PRDM11/SLAIN1/SSTR2/CCNL1/SLC6A16/SLC7A2/CUL1/PLAT/NCOA7/GAB2/KCNA2/BAG3/PLSCR1/CORO6/CPEB4/UVRAG
	MlxKO	RNAseq_Automatic_GEO_Signatures_Human_Up=Insulin Receptor Associates Promoters GSE107336 1	Adipose tissue	RNAseq_Automatic_GEO_Signatures_Human_Up	X5FvsW5F	Insulin Receptor Associates Promoters GSE107336 1	233	-0.468883	-2.5535	1e-10	1.28e-09	5.92e-10	3601	tags=48%, list=22%, signal=38%	SLC8B1/NT5C3B/MRPL40/LCMT1/LGALS1/EIF2B1/SERPINB6/ZDHHC4/S100A11/POFUT1/CLIC1/TNS4/TIMP1/NSFL1C/HAX1/DRAP1/SLC35B1/ALDH9A1/IFITM2/SENP3/CENPB/PPP1R11/ACTR1A/VPS26B/POMGNT2/TADA3/SMPD1/PLA2G15/ALKBH3/CHST14/TUBB2B/KLHL36/CAPNS1/NABP2/DTD1/GNL1/ANO10/CAPN1/IFT52/PRADC1/BCL7C/C1QBP/POLE3/SH3BGRL3/NDUFA6/CCDC22/BAD/DPP3/VTI1B/ADCK2/NENF/COQ10A/ITM2C/AMZ2/PARK7/CHMP4B/GBA1/CHMP2A/CD99L2/KRT19/TPGS2/PA…
	MlxKO	RNAseq_Automatic_GEO_Signatures_Human_Up=Effect Insulin Transcription Pluripotent GSE136134 1	Adipose tissue	RNAseq_Automatic_GEO_Signatures_Human_Up	X5FvsW5F	Effect Insulin Transcription Pluripotent GSE136134 1	220	0.420957	2.27845	1e-10	1.28e-09	5.92e-10	5526	tags=56%, list=33%, signal=38%	BDKRB2/SH3RF1/ABCA5/ETS2/TRIO/TP53BP1/PDE4B/NEDD9/FAM43A/RGL1/VEZF1/RAB11FIP3/KDM2A/SYNJ2/SLFN12/TSPAN2/PPP4R1/SRSF2/SIPA1L3/TJP1/VIL1/ZNF704/MAP2/DAB2/ARL10/DVL3/ABLIM1/DLG5/KLF3/PDGFB/SYNPO/ASXL1/NRP2/BRIP1/RAPGEF2/FBXO30/HUNK/SLC1A1/EMX1/PMAIP1/CDH5/DSP/SH2D3C/MBNL2/LIPH/MYO9B/SPRY4/WDR81/ARHGAP26/HIVEP1/PTPN14/PLEKHG2/TRAM2/NDST1/TSR1/CREBBP/SIGLEC6/EOMES/PDK4/ZNF618/LDLRAD3/GRM3/MYO5C/STK35/…
	MlxKO	RNAseq_Automatic_GEO_Signatures_Human_Up=Insulin Acetylation Triple Negative GSE124127 1	Adipose tissue	RNAseq_Automatic_GEO_Signatures_Human_Up	X5FvsW5F	Insulin Acetylation Triple Negative GSE124127 1	227	0.323063	1.75821	1.56e-05	7.34e-05	3.4e-05	3758	tags=34%, list=23%, signal=27%	SBF2/TBC1D9/PLEKHA7/MTCL1/EZH1/SLC39A10/ANKRD33B/SMAD3/ADAMTS1/AGO4/NCOA2/MTMR11/TANC1/KIAA1217/FOXK1/MAGI1/ACVR2B/TXNRD1/CFLAR/SWAP70/DENND3/ZNF704/AMPD3/UGCG/BRD8/EPS8/ADGRF5/ASXL1/ASAP2/MTMR10/DNAH11/TRIM2/BACH1/SLC12A6/GIGYF1/IGF1R/CHD6/ZFYVE1/SVIL/MADD/LLGL2/IGFBP1/TGIF1/PTCH1/SERINC5/ELF3/TNRC18/ANO9/MAP3K3/FAT4/ADGRF1/RNF44/BROX/SASH1/UBR2/ZNF217/YPEL2/MEF2C/ANKRD28/LRP6/EPS8L2/ZBTB40/WDR4…
	MlxKO	RNAseq_Automatic_GEO_Signatures_Human_Up=Function Compromised Type Diabetes GSE106148 1	Adipose tissue	RNAseq_Automatic_GEO_Signatures_Human_Up	X5FvsW5F	Function Compromised Type Diabetes GSE106148 1	213	0.338441	1.82397	2.02e-05	9.31e-05	4.31e-05	3809	tags=37%, list=23%, signal=29%	TC2N/KDM6B/ETS2/RASAL2/TRIB2/SMAD3/SPTBN1/BLTP3B/SNAPC4/PAN3/TCF12/OVGP1/CEP170B/ETV6/LCN2/PPP4R1/DHX57/RPS6KB1/SBNO2/ZCCHC14/ETS1/CDC14A/SPPL2A/FNDC7/ASXL1/ARHGAP21/SH3BGRL2/FNBP4/CROCC2/TRIP10/CPM/PATL1/RSPH4A/ALDH1A3/UPP1/ARL4C/SLC38A3/CTAGE6/STK40/STX3/DNAH7/PPARD/TRIM39/DYRK4/ERN1/DNAL1/UBXN11/PLPP3/TMEM67/PDE4C/CDKL4/SLC7A11/SRSF11/MBD2/DDX21/EAF1/WDR43/HIVEP2/CARD6/RRP12/NAA16/WWTR1/MYC/IF…
	MlxKO	RNAseq_Automatic_GEO_Signatures_Human_Up=Chb8 Embryonic Insulin Receptor GSE60328 1	Adipose tissue	RNAseq_Automatic_GEO_Signatures_Human_Up	X5FvsW5F	Chb8 Embryonic Insulin Receptor GSE60328 1	204	0.284746	1.53054	0.00281927	0.0073387	0.00339652	4272	tags=33%, list=26%, signal=25%	LMO7/SKIL/SLIT1/BHLHE40/ELL2/ARMCX4/NAV1/PDLIM5/RTP1/ID4/TES/DDAH1/INTU/SMAD7/CP/SYNPO/FAM219A/CPT1A/RASSF9/TP73/FLNB/PMAIP1/MICAL2/ALDH1A3/DSP/CHMP4C/CFAP161/IL11/GCNT4/DLX5/SERPINE1/CDH13/SERINC5/ESYT2/HIVEP2/EOMES/SLC17A6/TP53I11/MYT1/PMEPA1/HSPA4L/PRSS8/EPCAM/IRF6/TMC4/CCNA1/ITGA2/NMRK2/SERPINB9/CDK6/SPINT1/PROM1/PHACTR2/JAK1/NT5E/PCDH10/LAMC2/PERP/DNER/CRB3/ALPK3/HDC/USP53/BAALC/MFAP3L/PAG1/…
	MlxKO	RNAseq_Automatic_GEO_Signatures_Mouse_Down=Comprehensive Vitro Insulin Resistance GSE35724 1	Adipose tissue	RNAseq_Automatic_GEO_Signatures_Mouse_Down	X5FvsW5F	Comprehensive Vitro Insulin Resistance GSE35724 1	226	-0.651097	-3.54576	1e-10	8.89e-10	3.62e-10	4057	tags=69%, list=25%, signal=53%	GNPAT/PNPLA2/SLC27A1/ENPP2/MCCC1/APOC1/CERS4/C4B/FABP4/LRIG1/CSAD/SBSN/IMPDH1/AKT2/DGAT2/ABHD5/LPL/ALAD/FAM83A/ACO1/TST/CIB2/TMEM120A/PANK3/ACADSB/PRNP/IVD/SLC5A6/GPT/CIDEC/PCCB/PYGB/SLC1A5/STOM/THRA/PSAT1/YPEL3/CEBPA/FASN/NDUFB8/PAQR4/HADH/PLIN1/PCCA/ETFA/ASPN/SLC25A10/IDH3A/PRKACA/SLC25A19/NDUFA6/RETSAT/ACADS/SULT1A1/ACSL1/ACAA2/ALDH4A1/HSD17B10/ACACA/ALDH2/DBI/GAS1/NDUFS1/NDUFV1/MGST3/ORMDL3/E…
	MlxKO	RNAseq_Automatic_GEO_Signatures_Mouse_Down=Comprehensive Vitro Insulin Resistance GSE35724 2	Adipose tissue	RNAseq_Automatic_GEO_Signatures_Mouse_Down	X5FvsW5F	Comprehensive Vitro Insulin Resistance GSE35724 2	210	-0.464539	-2.52554	1e-10	8.89e-10	3.62e-10	2582	tags=38%, list=16%, signal=33%	APEX2/ETFA/IDH3A/SUCLG1/NDUFS2/ANLN/SLC25A19/RETSAT/TMEM80/FFAR4/CFB/ACP5/NDUFS1/NDUFV1/ESRRA/COQ7/SDHA/GPX8/PTGR2/CTH/PPA1/PSMA1/ACADM/PYGL/COX7C/NDUFB6/PSPH/DECR1/DLAT/ACO2/SCCPDH/NDUFB2/UQCR11/ABCB8/UQCRC1/COX6A1/COX5B/CNBD2/SLBP/NDUFA5/ADHFE1/NDUFA9/UQCRB/GYS1/UQCRQ/NDUFV2/SLC25A5/COX4I1/ALDH3B2/PDHA1/CYC1/HADHB/NDUFB9/ACADVL/SUCLA2/IDH3B/MDH2/UQCR10/NDUFB5/HADHA/PYURF/ETFDH/ETFB/PDHX/COX5A/I…
	MlxKO	RNAseq_Automatic_GEO_Signatures_Mouse_Down=Insulin Protects Intolerance Post-Receptor GSE149662 1	Adipose tissue	RNAseq_Automatic_GEO_Signatures_Mouse_Down	X5FvsW5F	Insulin Protects Intolerance Post-Receptor GSE149662 1	216	0.456592	2.46944	1e-10	8.89e-10	3.62e-10	4136	tags=48%, list=25%, signal=36%	EZH1/DST/CSNK1E/LONRF1/WDR44/ANKRD33B/GATAD2B/ITSN2/FOXK1/JAK2/PADI2/CECR2/SMAD5/TXNRD1/ANKRD11/CCRL2/COL4A3/PHF3/KMT2A/RICTOR/KHNYN/MAP4K5/ARHGAP20/SPICE1/FLCN/SOS2/CP/PGM2L1/SLC8A3/ASXL1/BEX1/STAT5B/DMD/CLIP1/SLC12A6/BACH2/SLC12A2/CDKL1/DNM3/ZFYVE9/IGF1R/RBM33/PHLPP1/FCHO2/ZFYVE1/PPP1R15A/INPP4A/PLCD3/RHBDF2/GSK3B/NPNT/MAST4/ELK4/DDIT4L/JAG1/ALPK2/HABP2/CREBBP/NUP98/MGA/HNRNPU/PDK4/KDM5B/SP1/AR…
	MlxKO	RNAseq_Automatic_GEO_Signatures_Mouse_Down=Super Estrogen-Dependent Insulin-Like Igf1 GSE125972 1	Adipose tissue	RNAseq_Automatic_GEO_Signatures_Mouse_Down	X5FvsW5F	Super Estrogen-Dependent Insulin-Like Igf1 GSE125972 1	206	-0.413718	-2.23234	1.53e-10	1.32e-09	5.37e-10	4164	tags=46%, list=25%, signal=35%	TWF1/SRGN/LTBR/NOP16/DYNLL1/TUBB2A/CCNC/PFN1/GSKIP/RRP7A/POLR1C/HAT1/COPS4/HNRNPH2/KPNA2/RALY/PUF60/STIP1/UBA3/PSMC6/CDC42/FKBP1A/ARSI/CDCA4/CCT8/RAB11A/NHERF1/YWHAQ/PCNA/GAPDH/BCL7C/POLE4/LSM2/VTI1B/CACYBP/PPP2CB/NIPA2/EIF6/PDIA6/RPL10A/HSPE1/PBDC1/CHMP4B/PGM1/IFI35/CCT3/BUB3/SKIC8/UBE2Z/MED6/FKBP4/BATF/POLR1D/MORF4L2/FAM110C/CTBP1/RPL7L1/MRPL32/MMGT1/IBA57/SNRNP40/SAR1A/TIMM10/SF3B6/TRAPPC4/GPA…
	MlxKO	RNAseq_Automatic_GEO_Signatures_Mouse_Down=Langerhans Preceding Onset Diabetes GSE143875 1	Adipose tissue	RNAseq_Automatic_GEO_Signatures_Mouse_Down	X5FvsW5F	Langerhans Preceding Onset Diabetes GSE143875 1	224	0.368052	1.99096	6.93e-08	3.97e-07	1.61e-07	3824	tags=36%, list=23%, signal=28%	GRIN2C/APPL2/SLC6A8/CLIC5/MTA1/RBMX/MLLT10/WWP2/R3HDM2/FNIP2/PLEKHG3/ITPKB/TMEM94/PDLIM5/BTNL9/VWA5B1/XYLB/NCOA6/BCL9/GRK5/LYVE1/MAPK15/ANKHD1/MCOLN3/OGDHL/DOK7/MROH1/EEIG1/GRM4/SLC12A7/TSHZ1/TMEM25/CPM/POLR2A/PATL1/DENND4C/CHMP4C/SAP130/MBD6/JADE2/TSGA10/CRTC2/SCAF8/FAAH/DNAL1/ARHGAP35/LMX1B/TH/CIART/RET/GAD1/SESN2/ATN1/AGBL5/RNF186/FBRS/PRDM1/SH3GL2/BBS1/SIN3A/INPP5E/PHF8/PAXIP1/MECP2/ZC3H7B/RP…
	MlxKO	RNAseq_Automatic_GEO_Signatures_Mouse_Down=Identified Lncrnas Diabetes Patients GSE130279 1	Adipose tissue	RNAseq_Automatic_GEO_Signatures_Mouse_Down	X5FvsW5F	Identified Lncrnas Diabetes Patients GSE130279 1	184	0.366957	1.95027	1.15e-06	5.39e-06	2.19e-06	2807	tags=28%, list=17%, signal=24%	ZBTB38/SPIN4/TC2N/TTC14/KTN1/PRPF4B/NCKAP1/DLG1/PPP1R2/HNRNPA3/BTAF1/USP28/TAL1/RDX/TCF12/LCORL/FUBP1/PRPF39/SRSF2/PHACTR4/JUN/ODF2L/PNN/MAP4K5/PHLDB2/CAPN8/SMAD7/ZMYND11/STIM2/ARHGAP21/IQGAP2/MTCP1/ARL4C/PPP2R5E/MBNL2/UBQLN4/MADD/SFPQ/KIF3A/BDP1/CCAR1/EEA1/SOS1/SOCS4/CLINT1/KLF4/CCP110/RNF19A/CHD9/DTHD1/LUC7L/KLF10
	MlxKO	RNAseq_Automatic_GEO_Signatures_Mouse_Down=Insulin-Like Alter Identity Th17 GSE114733 1	Adipose tissue	RNAseq_Automatic_GEO_Signatures_Mouse_Down	X5FvsW5F	Insulin-Like Alter Identity Th17 GSE114733 1	190	0.347449	1.86014	7.61e-06	2.99e-05	1.22e-05	4214	tags=37%, list=25%, signal=28%	F2RL1/TRIO/SCRIB/MPRIP/DROSHA/USP28/ACTN1/SRGAP1/FNBP1L/SPEN/CDC42BPB/PRRC2A/TSHZ2/TLE4/KLF3/GPR15/OGDHL/SH3TC1/RERE/ACSBG1/PDCD11/FRYL/GOT1L1/CCDC87/TSHZ1/SLC1A1/LRRC32/BRPF3/POLR2A/N4BP1/IGF1R/PKN3/ARHGAP31/SEMA3D/S1PR1/RBPMS/MYH9/RASA3/SERINC5/RNF216/CARD6/CD33/SMARCC1/LEF1/TRIM9/MLLT1/RSC1A1/SLAMF6/ARHGEF12/COL11A2/CHERP/PRKD2/PER2/METTL13/SMAD2/PDE2A/SLC16A10/GLIS3/FOXN3/AREL1/TTBK1/PLXNA1/C…
	MlxKO	RNAseq_Automatic_GEO_Signatures_Mouse_Down=Roles Diabetes Candidate Tcf7L2 GSE95029 1	Adipose tissue	RNAseq_Automatic_GEO_Signatures_Mouse_Down	X5FvsW5F	Roles Diabetes Candidate Tcf7L2 GSE95029 1	217	0.308423	1.66874	0.000124403	0.000373742	0.000152138	3421	tags=29%, list=21%, signal=23%	NDRG1/KTN1/CPSF6/VPS54/PWWP2A/TTC39B/ETS2/MBTPS2/GOT1/NEDD9/RABEP1/HBEGF/SLC7A5/USP32/PDZD8/BICD2/PHACTR4/MAFK/SOX11/MID2/RND1/CHKA/FBXO42/KIF5B/TRIM25/NPEPPS/DMD/AFF4/MTMR3/CSMD1/RHBDD1/HHIP/ARHGEF2/MAFG/PPP1R15A/ERN1/DGKE/SLC7A11/PKN2/BEND4/SLC30A4/SLC7A1/LIG3/SEMA6A/SESN2/F2R/PDE1C/PLCD4/SLC6A9/TRIB3/TLK2/MAST2/TNPO1/SEH1L/MTDH/XPOT/MSI2/ZCCHC10/HOXB2/HSPA4L/ASCC2/ZBTB18/BCAT1
	MlxKO	RNAseq_Automatic_GEO_Signatures_Mouse_Down=Droplet Based Type-1 Diabetes GSE111752 1	Adipose tissue	RNAseq_Automatic_GEO_Signatures_Mouse_Down	X5FvsW5F	Droplet Based Type-1 Diabetes GSE111752 1	192	-0.293329	-1.56351	0.00101756	0.0025038	0.00101922	3713	tags=36%, list=22%, signal=29%	TMEM216/NUP43/PDZRN4/TAX1BP3/PHOSPHO2/SUMO1/ABCD3/PYGO2/LBHD1/KLHDC4/SV2A/MSANTD4/UAP1L1/CTPS2/NBL1/MRPS2/FBXO25/SMPDL3A/WRNIP1/SENP3/TK2/SCML2/ACTR1A/THYN1/GSTO2/MYLK3/SLC1A5/SLC29A1/MEMO1/SSR3/FUNDC1/FAM151A/CABLES1/UFSP2/SYT3/ASB3/ABHD14A/ACAA2/RPS4X/BUB3/NSUN5/NUDT5/RBKS/BLVRB/CCDC115/EXOSC8/MED22/TMEM14A/PMPCB/CTSH/SAP30L/NINJ1/SAR1A/GCAT/NIT2/MRPS23/GEMIN7/TMEM177/DNPEP/ANKRD46/GET4/FOXRED1…
	MlxKO	RNAseq_Automatic_GEO_Signatures_Mouse_Down=Systems High-Fat Diet-Induced Insulin GSE77625 1	Adipose tissue	RNAseq_Automatic_GEO_Signatures_Mouse_Down	X5FvsW5F	Systems High-Fat Diet-Induced Insulin GSE77625 1	211	0.273953	1.47757	0.00321596	0.00710071	0.00289047	3913	tags=33%, list=24%, signal=26%	RBMS1/SMC5/KTN1/VPS54/TNRC6A/GOT1/RABEP1/USP6NL/DIXDC1/BLTP3B/KRAS/CDK17/YTHDC2/PPIG/RPS6KB1/SENP6/PRPF39/FAM135A/DMTF1/TAB2/DENND4A/PRKD3/CNTRL/AASS/ARID4B/SPPL2A/BRAF/ASAP2/PTBP2/HUNK/DCAF6/PEG3/GTF2IRD1/IL17RB/MAP7/TBC1D30/FAM76B/IGFBP1/ELOVL5/ACOT12/S100PBP/AADAT/DESI2/WDR43/TSR1/SCYL3/ALDOB/IKBKG/INTS6/PIK3C2G/ATRN/NOP58/PICALM/MTMR1/RAB36/SLC13A2/NCEH1/DHX36/REPS1/IRF6/GK/GNL2/BRAP/ARSG/ERB…
	MlxKO	RNAseq_Automatic_GEO_Signatures_Mouse_Down=Nucleobindin-2 Insulin-Sensitivity Food Intake GSE97309 1	Adipose tissue	RNAseq_Automatic_GEO_Signatures_Mouse_Down	X5FvsW5F	Nucleobindin-2 Insulin-Sensitivity Food Intake GSE97309 1	183	-0.274748	-1.46062	0.00604092	0.0124389	0.00506349	4431	tags=36%, list=27%, signal=27%	SETD6/FDPS/CLEC12A/RNF138/MCM4/FHL3/CD52/FSD2/EVI2A/GTF2E1/CCL11/PDCL/PDE6A/BNIP2/AKR1B10/COPS4/BCAS1/TYROBP/LGI4/RFC3/EEF1A1/ASB4/CSTB/SUSD1/PTPRS/NUDT3/MMP2/PANK2/RPL35A/RPL30/RPL39/AIF1/PPT2/RPS29/LY86/SEC61A1/COPS5/PSMB6/CASP1/BLVRB/CLTA/CPQ/PRDX1/CNBP/PTPN18/APOE/RPS27L/ALG1/RPS11/POMP/SMU1/LARS2/FCER1A/TMEM176B/C1QC/ADIG/CPA3/IDH3B/PSEN2/B2M/TPSB2/C1QA/CMA1/PRDX3/PRKCSH/QDPR
	MlxKO	RNAseq_Automatic_GEO_Signatures_Mouse_Down=Insulin-Like Protein-7 Igfbp7 Hepatocellular GSE85427 1	Adipose tissue	RNAseq_Automatic_GEO_Signatures_Mouse_Down	X5FvsW5F	Insulin-Like Protein-7 Igfbp7 Hepatocellular GSE85427 1	186	-0.253425	-1.35301	0.0228567	0.0404455	0.016464	4253	tags=33%, list=26%, signal=25%	SPP1/COTL1/ADGRE1/CD52/UBA5/PLAC8/RAC2/CPTP/SDF2L1/PLEKHB2/ITPK1/NANS/CSF1R/ABHD5/LPL/CITED2/TYROBP/RPUSD1/CLIC1/TTLL12/PKM/FCER1G/CMPK2/CD5L/STOM/SPCS2/REEP5/PAPSS1/TMEM43/NME6/NNT/HEBP2/TMED9/NENF/CXCL9/ITM2C/AIF1/BASP1/IGFBP7/LY86/LGALS3BP/ORM1/ZBP1/LY6E/OSTC/CHID1/S100A10/ISG15/C1QB/FOLR2/DHX58/GBP2/C1QC/IL18BP/BST2/IRF7/CFP/GBP6/GBP4/LSP1/C1QA/GADD45GIP1
	MlxKO	RNAseq_Automatic_GEO_Signatures_Mouse_Down=Circadian Insulin Secretion Glucose GSE146916 2	Adipose tissue	RNAseq_Automatic_GEO_Signatures_Mouse_Down	X5FvsW5F	Circadian Insulin Secretion Glucose GSE146916 2	201	0.239961	1.29001	0.025392	0.044632	0.0181682	3795	tags=28%, list=23%, signal=22%	NDRG1/BCAN/IQSEC3/DACH1/ADGRG1/NR4A1/NES/IVNS1ABP/NECAB2/TES/EPS8/SCRT1/B4GALNT4/FAM81A/MMD2/CLRN3/HUNK/SEMA6D/AKAP8/BRD4/UPP1/ARL4C/TBX3/DOK5/SLITRK1/SVIL/PDZK1/DNAJC22/SYT2/SGK2/KCNMB2/ST6GAL1/SLC5A1/KLHL4/RET/CRP/SDK2/GCLM/SMTN/PREX1/ENPEP/PRKCQ/NGFR/WIZ/MGAT3/WSCD1/ANKRD44/NPR2/BAG3/BCAT1/KCNK1/JUP/SLC29A4/PANX1/LRRC8B/PIK3R5
	MlxKO	RNAseq_Automatic_GEO_Signatures_Mouse_Up=Identified Lncrnas Diabetes Patients GSE130279 1	Adipose tissue	RNAseq_Automatic_GEO_Signatures_Mouse_Up	X5FvsW5F	Identified Lncrnas Diabetes Patients GSE130279 1	183	-0.443557	-2.34741	1e-10	1.03e-09	4.73e-10	4026	tags=47%, list=24%, signal=36%	RAC2/CYBA/ARFGAP2/CFL1/LIMD2/CHPF2/FFAR2/ST3GAL6/PHF23/PPP1R3B/FPR2/F5/S100A4/DGAT2/CD37/GPSM3/ZBTB3/CCS/HARS2/B9D2/TNFAIP8L2/EPHB1/BRI3/IFITM1/MGMT/PPP1R11/ABTB1/PRCP/TPD52L2/EGLN2/RCBTB2/MSRB1/PDAP1/CADM4/CLP1/OAZ2/MTCH1/LRRN2/CCM2/POLD4/RAB24/TMEM115/DUS2/PPP1CA/PRDX5/PGM1/BLOC1S1/PFDN6/SAP18/TMED1/ESRRA/UBE2M/RPLP1/DNTTIP1/HCAR2/ARPC4/MLF2/LYSMD2/COX8A/MED22/S100A6/NFKBIL1/KRTCAP2/HSDL2/DUSP2…
	MlxKO	RNAseq_Automatic_GEO_Signatures_Mouse_Up=Insulin-Like Protein-7 Igfbp7 Hepatocellular GSE85427 1	Adipose tissue	RNAseq_Automatic_GEO_Signatures_Mouse_Up	X5FvsW5F	Insulin-Like Protein-7 Igfbp7 Hepatocellular GSE85427 1	199	0.437326	2.34309	1e-10	1.03e-09	4.73e-10	3513	tags=40%, list=21%, signal=32%	MAPT/WSB1/PNISR/KDM6B/ZFC3H1/REV1/P2RY2/SERTAD2/DENND5B/PNPLA6/BHLHE40/CDK18/EPHA2/NRBP2/LENG8/WIPF3/OGT/MED1/STAP2/SRRM2/XYLB/PNN/ODF2/SMAD7/NOTUM/CIPC/CPT1A/WDR31/ARHGAP21/CFAP100/RNPC3/KLHDC8B/DIDO1/SALL1/SLC12A7/CCNT2/DCAF6/TMEM25/BRPF3/TBX3/TIA1/ITPR1/COL27A1/DCLRE1C/SNRNP70/MAFG/FHAD1/GAS2L3/FAM76A/NGEF/SLC22A5/INPP4A/TUBGCP3/ACOT12/ZKSCAN7/HSD3B2/CIART/ABCC10/RNF186/MICALL1/STK35/LGALS4/KL…
	MlxKO	RNAseq_Automatic_GEO_Signatures_Mouse_Up=Super Estrogen-Dependent Insulin-Like Igf1 GSE125972 1	Adipose tissue	RNAseq_Automatic_GEO_Signatures_Mouse_Up	X5FvsW5F	Super Estrogen-Dependent Insulin-Like Igf1 GSE125972 1	135	0.472199	2.38932	7.19e-10	6.54e-09	3.01e-09	5195	tags=52%, list=31%, signal=36%	GARIN1A/MS4A14/FAM227B/SMC1B/EFCAB6/DNAH6/PPP1R42/DNAH8/VWA3B/TEKT1/ELFN2/TTC21A/CFAP206/CCDC180/CCDC150/ZBBX/DRC7/SPATA18/MLC1/FHAD1/DYRK4/MDH1B/DNAAF1/ERICH3/ASB17/TCP11/ANKAR/CYLC2/CFAP70/ACTRT2/TTLL6/CCDC13/ZMYND10/SEC14L4/SMIM24/ANKMY1/BHLHE41/TDRD1/LRRC46/PTPN20/GTSF1L/CCNA1/GALNTL5/TNP2/SLC9C1/SPMAP2L/TSSK3/ADAM18/LRRC37A/TMCO2/PRSS37/RPL10L/RNF133/SPMIP9/SPATA19/TMEM247/HSPB9/SLC2A5/LRRC2…
	MlxKO	RNAseq_Automatic_GEO_Signatures_Mouse_Up=Langerhans Preceding Onset Diabetes GSE143875 1	Adipose tissue	RNAseq_Automatic_GEO_Signatures_Mouse_Up	X5FvsW5F	Langerhans Preceding Onset Diabetes GSE143875 1	198	-0.390887	-2.09192	1.15e-08	8.29e-08	3.81e-08	4765	tags=49%, list=29%, signal=35%	PCDH18/MELK/PPP1R14B/SLC39A11/COL6A2/USP18/COL1A2/COL6A1/COL5A2/PRSS23/RAP2A/NUF2/CDCA3/KIF2C/OLFM1/MAGED2/DYNLL1/RBP1/TBC1D4/PDE6A/CARHSP1/SERPINH1/COL3A1/TBCB/STT3B/GAR1/FKBP11/VSTM2A/HAUS1/GSTO2/RPL22L1/SEC11A/IKBIP/REEP5/BANF1/RPS28/BOLA2/SEC11C/MAD2L1/TMEM43/RPL12/ANLN/ENY2/RPS21/RPL35A/F13A1/HSPE1/SRP9/EEF1B2/SNRPD2/RPS29/SDF2/RPL26/HINT1/OLFML2B/TMEM160/PSMB6/RPLP1/NUDCD2/NDUFB3/NME2/PON2/…
	MlxKO	RNAseq_Automatic_GEO_Signatures_Mouse_Up=Comprehensive Vitro Insulin Resistance GSE35724 2	Adipose tissue	RNAseq_Automatic_GEO_Signatures_Mouse_Up	X5FvsW5F	Comprehensive Vitro Insulin Resistance GSE35724 2	196	-0.354586	-1.89447	9.14e-07	4.68e-06	2.15e-06	4869	tags=46%, list=29%, signal=33%	SLC48A1/LEPROTL1/SRI/CD72/SLC39A11/GPX1/DESI1/PLGRKT/INSIG1/TSPAN3/SSRP1/FDPS/TLCD1/SPP1/TNFSF12/DHCR7/TSC22D3/CDIPT/CCDC59/FIBP/CD63/SSBP2/MGP/CETN2/SESN1/EIF3M/HDAC8/ITM2B/CLIC1/TNS4/CD164/SLC22A4/IFNAR2/NSA2/ACSS2/HMGN3/P4HB/STOM/SLC29A1/GMDS/TMED10/CST3/CHST1/CYB5A/CTSA/RPL22/ARSB/MMP2/POLD4/RRAS/DUS2/PNP/NENF/RPL30/PDIA3/PTGFR/DPM1/HLCS/SIN3B/LGALS3BP/LRPAP1/YIPF2/SDC2/CD302/GLT8D1/TGFBI/LY6…
	MlxKO	RNAseq_Automatic_GEO_Signatures_Mouse_Up=Circadian Insulin Secretion Glucose GSE146916 1	Adipose tissue	RNAseq_Automatic_GEO_Signatures_Mouse_Up	X5FvsW5F	Circadian Insulin Secretion Glucose GSE146916 1	229	0.310521	1.67995	8.87e-05	0.00030495	0.000140247	3874	tags=34%, list=23%, signal=27%	NDRG1/KDM6B/LAMA5/MTCL1/NCOR1/PLCG1/PROX1/PNPLA6/ELF1/MLLT6/TACC2/TMEM94/CNN3/PHACTR4/JUN/CNNM1/PRKD3/IRX2/FLCN/RGS12/SLC6A19/GIT1/CACNA1H/CPT1A/PRKACB/NRP2/STAT5B/NPEPPS/GALNT18/DIO1/POLR2A/SLC12A2/CDKL1/DENND4C/ADCY1/KIT/DNMT3A/JADE2/SLC6A6/MADD/PLIN2/DDC/FBRSL1/S100PBP/SERINC5/NDST1/PNMA5/KLHL4/DDIT4L/WIPF2/MAP3K3/GRB7/EPN2/SOCS7/FMNL3/BHLHE41/CXXC5/PREX1/SCNN1B/PIP5K1C/RPH3AL/PRKD2/KCNIP1/HEG…
	MlxKO	RNAseq_Automatic_GEO_Signatures_Mouse_Up=Comprehensive Vitro Insulin Resistance GSE35724 1	Adipose tissue	RNAseq_Automatic_GEO_Signatures_Mouse_Up	X5FvsW5F	Comprehensive Vitro Insulin Resistance GSE35724 1	206	0.269338	1.44719	0.00589708	0.013439	0.00618061	3633	tags=28%, list=22%, signal=22%	WSB1/CPSF6/DOCK4/PLS3/PEAK1/RGL1/FRS2/HNRNPA3/ACTN1/HIF1A/PPP1R12A/JAK2/GOPC/ENAH/ENPP4/MYO10/LCN2/KLF6/AMPD3/ETS1/UGCG/DAB2/PHLDB2/STXBP1/FRMD4A/HELZ2/MCC/NRP2/FLT1/FLNB/TNFAIP2/SLC25A37/STEAP2/AGRN/MSN/SERPINE1/TGIF1/MYH9/APOBEC1/OSMR/RNF213/SUSD6/FLNA/SPTLC2/SLC39A14/IL6ST/MPEG1/PLK2/ABR/B4GALT5/MAP4/PLSCR1/TPM4/GPR137B/DAAM1/CYP1B1/FMNL2/LY75
	MlxKO	SysMyo_Muscle_Gene_Sets=MGS348 Human adult insulin resistant TZD PPAR gamma ligand treated 3mo v healthy GSE13070 down	Adipose tissue	SysMyo_Muscle_Gene_Sets	X5FvsW5F	MGS348 Human adult insulin resistant TZD PPAR gamma ligand treated 3mo v healthy GSE13070 down	197	-0.523238	-2.75525	1e-10	2.28e-09	1.48e-09	3755	tags=55%, list=23%, signal=43%	SNRNP25/CARD19/SBSN/LSM8/SRM/RALY/ZDHHC4/TMEM120A/CDK16/RILP/LYPLA1/RWDD1/TMEM126A/GNG7/SLC35B1/MYPOP/VEGFB/STXBP6/MTIF2/R3HCC1/PAQR4/NABP2/GGCT/SLC25A10/IMMP1L/SUCLG1/PRADC1/TIMM8A/BAG1/NDUFAF6/CYB5R4/CMC1/COX20/DNAJC4/NDUFA12/FAM174A/PPP6C/DHRS11/ZCRB1/MRPS36/GFER/TMUB2/TOMM40L/RAB3A/ESRRA/MRPL15/MFF/EMC7/CHCHD4/OXA1L/MRPL41/NDUFA8/LSM10/COX7C/MRPS33/COMTD1/HDDC3/NDUFB10/NDUFB1/BOLA3/EIF3K/PCYT…
	MlxKO	SysMyo_Muscle_Gene_Sets=MGS362 Human adult quad type2 diabetes v type2 diabetes first degree relatives E-MEXP-2559 down	Adipose tissue	SysMyo_Muscle_Gene_Sets	X5FvsW5F	MGS362 Human adult quad type2 diabetes v type2 diabetes first degree relatives E-MEXP-2559 down	125	0.54738	2.68934	1e-10	2.28e-09	1.48e-09	4221	tags=58%, list=26%, signal=43%	USP47/IRS2/CLIC5/UPF2/DST/GOLGA4/SYNM/RABEP1/USP25/PIK3CB/BCOR/PHF20/DYNC1H1/PHKA1/SENP1/GTDC1/TAB2/NRDC/IDE/RAPGEF2/DMD/MAP4K4/HES1/SETD2/USP24/CLIP1/ARID1B/ZC3H4/DCAF1/PPARD/BCL6/SVIL/TRAF3IP1/SFPQ/UBAP2/GSK3B/SETBP1/NEXN/USP34/EIF3A/HIVEP2/FYCO1/TTN/AKAP13/SRSF1/NEB/MEF2C/RBM6/BRD1/PRKCQ/IPO5/THRAP3/MYOM1/DCAF5/KIF1B/EXOC6B/SENP2/JPH1/BRPF1/GPATCH2L/CRYBG3/GRK1/ZRANB1/HNRNPF/PITRM1/SLC25A13/FB…
	MlxKO	SysMyo_Muscle_Gene_Sets=MGS4 Human vastus lateralis insulin sensitive after high fat diet v before high fat diet PMID 15983191 down	Adipose tissue	SysMyo_Muscle_Gene_Sets	X5FvsW5F	MGS4 Human vastus lateralis insulin sensitive after high fat diet v before high fat diet PMID 15983191 down	94	-0.353252	-1.65085	0.00173719	0.0074522	0.00481413	3083	tags=37%, list=19%, signal=30%	DOK2/PCCB/ITIH4/SPCS2/COMMD10/ACY1/EIF1AX/LURAP1L/ACSL1/USE1/ABHD10/NDN/GAS1/RPSA/NDUFS1/NDUFV1/FAH/EIF3F/NDUFB3/GALT/VCP/ACADM/NDUFB6/DECR1/CISD1/MGST2/GABARAP/HIGD1A/VAT1L/GLRX5/MRPL51/FH/NDUFB5/OSTM1/PDHB
	MlxKO	SysMyo_Muscle_Gene_Sets=MGS357 Human adult quad insulin resistant post hec v healthy GSE13070 up	Adipose tissue	SysMyo_Muscle_Gene_Sets	X5FvsW5F	MGS357 Human adult quad insulin resistant post hec v healthy GSE13070 up	164	0.282009	1.44493	0.0129677	0.0402037	0.0259716	3513	tags=29%, list=21%, signal=23%	ETS2/MYO9A/ZNF827/LMO7/SKIL/SLC7A5/CHD7/BCOR/POGK/BCL9L/SPEN/GAPVD1/EOGT/ASS1/MDC1/HES1/NUFIP2/ZBTB4/ARID2/MAFG/ANK3/OSBPL6/TRIB1/EPM2AIP1/AHDC1/HDAC4/PTPN14/S100PBP/ABCE1/LATS2/ZFHX3/RET/NUP98/PPP1R10/KLF10/GOSR1/CXXC5/DNAJC16/ATF6/FEM1C/POU2F1/ZCCHC2/BAG3/SLC16A10/CHST3/CACNB1/LRP4
	MlxKO	Table_Mining_of_CRISPR_Studies=Autoimmune diabetes common type genetic, PMC5651267 (Table1)	Adipose tissue	Table_Mining_of_CRISPR_Studies	X5FvsW5F	Autoimmune diabetes common type genetic, PMC5651267 (Table1)	54	0.414873	1.73793	0.00279785	0.032535	0.0258328	3743	tags=37%, list=23%, signal=29%	MAPT/IL7R/ATXN2/CTNNB1/CCRL2/IKZF4/NRP1/BACH2/SH2B3/CAMSAP2/GAB3/TAGAP/EFR3B/PRKCQ/PRKD2/GLIS3/CLEC16A/CCR7/ERBB3/NAA25
	MlxKO	WikiPathway_2021_Human=Insulin Signaling WP481	Adipose tissue	WikiPathway_2021_Human	X5FvsW5F	Insulin Signaling WP481	158	0.358289	1.83765	4.44e-05	0.000892237	0.000669829	3869	tags=38%, list=23%, signal=29%	IRS2/IKBKB/PIK3CB/MAP3K14/MINK1/MAP3K1/RPS6KB1/EGR1/JUN/RAPGEF1/ARHGAP33/MTOR/RPS6KA5/PIK3C2A/MAP4K5/SOS2/STXBP1/MAP4K3/MAP2K7/PRKCH/PPP1R3A/KIF5B/TSC1/FOS/MAP4K4/CBL/IGF1R/SGK2/INPP4A/GSK3B/PIK3R3/KIF3A/RPS6KA2/SOS1/MAP3K3/RPS6KA6/SLC2A1/SGK1/PIK3C2G/MAP3K7/CBLC/PDPK1/MAPK10/TRIB3/MAP3K5/PRKCQ/PTPN1/CBLB/MAP4K2/MAPK7/SHC1/MAP3K8/PRKAA2/PRKAA1/PIK3CA/PTPRF/INSR/MAP2K6/GAB1/MAPK4
	MlxKO	WikiPathways_2013=Hs Insulin Signaling WP481 28132	Adipose tissue	WikiPathways_2013	X5FvsW5F	Hs Insulin Signaling WP481 28132	146	0.351719	1.78833	6.22e-05	0.000622414	0.000423343	3869	tags=38%, list=23%, signal=30%	IRS2/IKBKB/PIK3CB/MAP3K14/MINK1/MAP3K1/RPS6KB1/EGR1/JUN/RAPGEF1/MTOR/RPS6KA5/PIK3C2A/MAP4K5/SOS2/STXBP1/MAP4K3/MAP2K7/PRKCH/PPP1R3A/KIF5B/FOS/MAP4K4/CBL/IGF1R/SGK2/INPP4A/GSK3B/PIK3R3/KIF3A/RPS6KA2/SOS1/MAP3K3/RPS6KA6/SLC2A1/SGK1/PIK3C2G/MAP3K7/CBLC/PDPK1/MAPK10/TRIB3/MAP3K5/PRKCQ/CBLB/MAP4K2/MAPK7/SHC1/MAP3K8/PRKAA2/PRKAA1/PIK3CA/PTPRF/MAP2K6/GAB1/MAPK4
	MlxKO	WikiPathways_2015=Insulin Signaling(Homo sapiens)	Adipose tissue	WikiPathways_2015	X5FvsW5F	Insulin Signaling(Homo sapiens)	157	0.352473	1.80628	2.54e-05	0.000515028	0.00038028	3869	tags=38%, list=23%, signal=29%	IRS2/IKBKB/PIK3CB/MINK1/MAP3K1/RPS6KB1/EGR1/JUN/RAPGEF1/ARHGAP33/MTOR/RPS6KA5/PIK3C2A/MAP4K5/SOS2/STXBP1/MAP4K3/MAP2K7/PRKCH/PPP1R3A/KIF5B/TSC1/FOS/MAP4K4/CBL/IGF1R/SGK2/INPP4A/GSK3B/PIK3R3/KIF3A/RPS6KA2/SOS1/MAP3K3/RPS6KA6/SLC2A1/SGK1/PIK3C2G/MAP3K7/CBLC/PDPK1/MAPK10/TRIB3/MAP3K5/PRKCQ/PTPN1/CBLB/MAP4K2/MAPK7/SHC1/MAP3K8/PRKAA2/PRKAA1/PIK3CA/PTPRF/INSR/MAP2K6/GAB1/MAPK4
	MlxKO	WikiPathways_2015=Insulin Signaling(Mus musculus)	Adipose tissue	WikiPathways_2015	X5FvsW5F	Insulin Signaling(Mus musculus)	152	0.347753	1.77063	0.000107865	0.00161798	0.00119466	3869	tags=38%, list=23%, signal=29%	IKBKB/PIK3CB/MAP3K14/MINK1/MAP3K1/RPS6KB1/EGR1/JUN/RAPGEF1/ARHGAP33/MTOR/RPS6KA5/PIK3C2A/MAP4K5/SOS2/STXBP1/MAP4K3/MAP2K7/PRKCH/KIF5B/TSC1/FOS/MAP4K4/CBL/IGF1R/SGK2/INPP4A/GSK3B/PIK3R3/KIF3A/RPS6KA2/SOS1/MAP3K3/RPS6KA6/SLC2A1/SGK1/PIK3C2G/CBLC/PDPK1/MAPK10/TRIB3/MAP3K5/PRKCQ/PTPN1/CBLB/MAP4K2/MAPK7/SHC1/MAP3K8/PRKAA2/PRKAA1/PIK3CA/PTPRF/INSR/MAP2K6/GAB1/MAPK4
	MlxKO	WikiPathways_2016=Insulin Signaling Homo sapiens WP481	Adipose tissue	WikiPathways_2016	X5FvsW5F	Insulin Signaling Homo sapiens WP481	158	0.358289	1.84591	3.34e-05	0.000684546	0.000500507	3869	tags=38%, list=23%, signal=29%	IRS2/IKBKB/PIK3CB/MAP3K14/MINK1/MAP3K1/RPS6KB1/EGR1/JUN/RAPGEF1/ARHGAP33/MTOR/RPS6KA5/PIK3C2A/MAP4K5/SOS2/STXBP1/MAP4K3/MAP2K7/PRKCH/PPP1R3A/KIF5B/TSC1/FOS/MAP4K4/CBL/IGF1R/SGK2/INPP4A/GSK3B/PIK3R3/KIF3A/RPS6KA2/SOS1/MAP3K3/RPS6KA6/SLC2A1/SGK1/PIK3C2G/MAP3K7/CBLC/PDPK1/MAPK10/TRIB3/MAP3K5/PRKCQ/PTPN1/CBLB/MAP4K2/MAPK7/SHC1/MAP3K8/PRKAA2/PRKAA1/PIK3CA/PTPRF/INSR/MAP2K6/GAB1/MAPK4
	MlxKO	WikiPathways_2016=Insulin Signaling Mus musculus WP65	Adipose tissue	WikiPathways_2016	X5FvsW5F	Insulin Signaling Mus musculus WP65	153	0.346259	1.77372	0.000102892	0.00136501	0.00099803	3869	tags=37%, list=23%, signal=29%	IKBKB/PIK3CB/MAP3K14/MINK1/MAP3K1/RPS6KB1/EGR1/JUN/RAPGEF1/ARHGAP33/MTOR/RPS6KA5/PIK3C2A/MAP4K5/SOS2/STXBP1/MAP4K3/MAP2K7/PRKCH/KIF5B/TSC1/FOS/MAP4K4/CBL/IGF1R/SGK2/INPP4A/GSK3B/PIK3R3/KIF3A/RPS6KA2/SOS1/MAP3K3/RPS6KA6/SLC2A1/SGK1/PIK3C2G/CBLC/PDPK1/MAPK10/TRIB3/MAP3K5/PRKCQ/PTPN1/CBLB/MAP4K2/MAPK7/SHC1/MAP3K8/PRKAA2/PRKAA1/PIK3CA/PTPRF/INSR/MAP2K6/GAB1/MAPK4
	MlxKO	WikiPathways_2019_Human=Insulin Signaling WP481	Adipose tissue	WikiPathways_2019_Human	X5FvsW5F	Insulin Signaling WP481	158	0.358289	1.84165	3.17e-05	0.000681697	0.000504292	3869	tags=38%, list=23%, signal=29%	IRS2/IKBKB/PIK3CB/MAP3K14/MINK1/MAP3K1/RPS6KB1/EGR1/JUN/RAPGEF1/ARHGAP33/MTOR/RPS6KA5/PIK3C2A/MAP4K5/SOS2/STXBP1/MAP4K3/MAP2K7/PRKCH/PPP1R3A/KIF5B/TSC1/FOS/MAP4K4/CBL/IGF1R/SGK2/INPP4A/GSK3B/PIK3R3/KIF3A/RPS6KA2/SOS1/MAP3K3/RPS6KA6/SLC2A1/SGK1/PIK3C2G/MAP3K7/CBLC/PDPK1/MAPK10/TRIB3/MAP3K5/PRKCQ/PTPN1/CBLB/MAP4K2/MAPK7/SHC1/MAP3K8/PRKAA2/PRKAA1/PIK3CA/PTPRF/INSR/MAP2K6/GAB1/MAPK4
	MlxKO	WikiPathways_2019_Mouse=Insulin Signaling WP65	Adipose tissue	WikiPathways_2019_Mouse	X5FvsW5F	Insulin Signaling WP65	154	0.359993	1.85059	5.78e-05	0.000771786	0.000547131	3869	tags=38%, list=23%, signal=29%	IKBKB/PIK3CB/MAP3K14/MINK1/MAP3K1/RPS6KB1/EGR1/JUN/RAPGEF1/ARHGAP33/MTOR/RPS6KA5/PIK3C2A/MAP4K5/SOS2/STXBP1/MAP4K3/MAP2K7/PRKCH/KIF5B/TSC1/FOS/MAP4K4/CBL/IGF1R/SGK2/INPP4A/GSK3B/PIK3R3/KIF3A/RPS6KA2/SOS1/MAP3K3/RPS6KA6/SLC2A1/SGK1/PIK3C2G/MAP3K7/CBLC/PDPK1/MAPK10/TRIB3/MAP3K5/PRKCQ/PTPN1/CBLB/MAP4K2/MAPK7/SHC1/MAP3K8/PRKAA2/PRKAA1/PIK3CA/PTPRF/INSR/MAP2K6/GAB1/MAPK4
	MlxKO	BioPlanet_2019=Insulin-like growth factor (IGF) activity regulation by insulin-like growth factor binding proteins (IGFBPs)	Liver	BioPlanet_2019	X5LvsW5L	Insulin-like growth factor (IGF) activity regulation by insulin-like growth factor binding proteins (IGFBPs)	15	-0.677031	-2.02369	0.00061213	0.0104506	0.00806835	2482	tags=53%, list=17%, signal=45%	CTSG/KLK3/IGFBP2/IGFALS/IGF1/IGFBP4/PLG/F2
	MlxKO	dbGaP=Insulin	Liver	dbGaP	X5LvsW5L	Insulin	73	0.401304	1.72973	0.00150877	0.0123083	0.00886034	3512	tags=36%, list=23%, signal=27%	ADAM10/TNRC6B/KIF1B/FZD4/NACC2/ACOX1/NT5DC1/PALLD/FAT3/AGPS/SYN3/DAB2/THRB/SH3RF1/ANK1/PITRM1/KIF26B/BCAT1/CDH23/GDPD4/FLVCR1/TRRAP/PHTF2/CYP2U1/ANGPTL1/ITPR2
	MlxKO	Disease_Perturbations_from_GEO_down=Type 2 diabetes mellitus C0011860 mouse GSE642 sample 320	Liver	Disease_Perturbations_from_GEO_down	X5LvsW5L	Type 2 diabetes mellitus C0011860 mouse GSE642 sample 320	242	-0.482239	-2.56923	1e-10	4.35e-10	1.49e-10	3628	tags=50%, list=24%, signal=39%	CYB5A/NEU1/ACTA1/NDUFS6/TMEM14C/MDK/SOD3/DPM3/SQSTM1/NHP2/PRDX5/GORASP2/GPS1/ARF1/CLPTM1/CISD1/GGCT/NR1H4/RNF10/PDK3/ATOX1/PSMA6/FDX1/HSD3B2/INMT/NDUFB11/NIT1/RPS28/PPDPF/HINT2/UQCRQ/CSNK1G2/CNDP2/NUDT19/TST/NDUFC1/DYNLL1/PSMB3/NDUFS5/GNAS/UQCR10/EIF4A3/NDUFA9/TM9SF1/PTH1R/DPP7/SMDT1/RPS2/UQCRH/RPL37/COQ9/GM2A/SLC25A39/DXO/TRAPPC2L/EPN1/SLC25A11/HPN/SLC17A1/PCBD1/PTOV1/SAT1/ATP6V0C/KRTCAP2/CD74/N…
	MlxKO	Disease_Perturbations_from_GEO_down=Type 2 diabetes mellitus C0011860 mouse GSE2899 sample 45	Liver	Disease_Perturbations_from_GEO_down	X5LvsW5L	Type 2 diabetes mellitus C0011860 mouse GSE2899 sample 45	188	-0.45838	-2.35216	1e-10	4.35e-10	1.49e-10	3821	tags=51%, list=25%, signal=39%	MDH2/LAMP1/UQCR11/CDO1/BOK/FKBP1A/CYB5A/ACLY/TTR/SQSTM1/DBI/DBP/SORD/NIPSNAP1/PMEL/IL18/MGST3/FGG/HPX/GJB1/SAMM50/PLTP/ATOX1/EIF1/PTMS/DHCR24/ESD/C4A/INMT/TIMM13/ACAT2/POLD4/NFS1/NSMCE1/SLC48A1/NUDT19/PSEN2/PSMB3/CYB5R3/RGS16/THRSP/TUBB3/LY6D/CLU/TKT/TUBB2A/FGB/SHF/UPP2/TMEM147/CSTB/ORM2/CST3/SLC22A1/SPG21/SREBF1/COL1A1/FADS1/TMEM205/COX7A2/BHLHE40/ITM2B/GPC4/NHERF1/SDHAF1/UQCRC2/EXOSC4/PRPSAP1/S…
	MlxKO	Disease_Perturbations_from_GEO_down=type 1 diabetes mellitus 9744 rat GSE4990 sample 474	Liver	Disease_Perturbations_from_GEO_down	X5LvsW5L	type 1 diabetes mellitus 9744 rat GSE4990 sample 474	312	-0.395962	-2.16914	1e-10	4.35e-10	1.49e-10	3682	tags=43%, list=24%, signal=33%	LGMN/CCT3/ERP29/UQCRFS1/ZFAND6/CD79B/IER2/TIMM23/TMEM14C/CORO1B/STK17B/MAFB/ARF6/CHCHD2/GBP2/PTGES3/HMGN3/PSMA1/SLC25A3/ARF1/COMMD8/WSB1/BLNK/BIN1/SFT2D1/COX5B/SMPDL3A/POU2AF1/FCRLA/COTL1/EIF3M/CTSC/ALDOA/CD37/MARCKSL1/C1QBP/CNBP/EGFR/CCT2/LGALS3/RPL22L1/ACTB/EIF5A/LMO2/COX8A/FBXL5/ATP6V0D1/CLK4/CTSS/PLSCR1/IRF1/SND1/SRSF5/DPP7/SSR4/CTSZ/PFN1/C1QC/HCLS1/DEGS1/TRMT112/SNRPF/CSTB/CST3/CCT4/ATF4/RPS…
	MlxKO	Disease_Perturbations_from_GEO_down=Type 2 diabetes mellitus C0011860 mouse GSE2899 sample 299	Liver	Disease_Perturbations_from_GEO_down	X5LvsW5L	Type 2 diabetes mellitus C0011860 mouse GSE2899 sample 299	168	-0.431151	-2.18825	4.08e-09	1.4e-08	4.83e-09	3706	tags=46%, list=25%, signal=35%	RNF26/IRF5/TLX2/GAMT/UBB/MMP14/NECAP2/HSPBP1/PRSS2/G6PC2/COX7C/SDC3/SUMO1/EIF3M/ATOX1/DNAJB5/RPL22L1/CTRB1/CLPS/CDKN2C/RPS28/MYOZ1/ADAM15/POLD4/PROM1/GNL1/AP1S1/GNAS/CYB5R3/CELA2A/RPS2/SH2D2A/SF3A2/LAPTM5/SPRYD4/COA3/DNAJC8/RNASE4/CST3/GABARAP/MCRS1/MOB2/RPS23/AP5S1/CALM2/USF2/RPL18/TPT1/TRAF2/RPS13/RPS6/RPL37A/RGS3/ATP6V0E2/YIPF3/PNRC2/ARF5/CANT1/SERPIND1/EIF2A/RPL6/AAAS/RPS7/RPL34/RPS3/EEF1A1/R…
	MlxKO	Disease_Perturbations_from_GEO_down=Type 2 diabetes mellitus C0011860 mouse GSE2899 sample 279	Liver	Disease_Perturbations_from_GEO_down	X5LvsW5L	Type 2 diabetes mellitus C0011860 mouse GSE2899 sample 279	236	-0.38065	-2.02598	5.98e-09	2.01e-08	6.9e-09	3796	tags=47%, list=25%, signal=36%	IRF2BP1/LAMP1/TSSC4/CDO1/LRG1/LGMN/BOK/PPP2R1A/IER2/APOC1/SOD3/SQSTM1/TAGLN3/RAB8A/COX7C/RGCC/SELPLG/SRGN/SLC1A5/SFT2D1/SLA/SNTA1/S100A8/SERPINH1/MFGE8/SCN1B/WBP1/MYPOP/LY9/HMOX1/ATOX1/ITPK1/TOMM34/PSMA6/ESD/C4A/LGALS3/CLPS/CDKN2C/TANGO2/PPT2/SEMA6B/UQCRQ/CD81/AAMP/NFS1/SLC48A1/CTSS/AP1S1/PSMB3/NDUFS5/GET4/BAIAP2/MBD3/CD52/PTCD2/NR1H2/CKAP4/SH2D2A/LAPTM5/C1QC/UPP2/TRMT1/RSL24D1/HPCAL1/GSTO1/NDUFA…
	MlxKO	Disease_Perturbations_from_GEO_down=Type 2 diabetes mellitus C0011860 mouse GSE2899 sample 203	Liver	Disease_Perturbations_from_GEO_down	X5LvsW5L	Type 2 diabetes mellitus C0011860 mouse GSE2899 sample 203	216	-0.388299	-2.0388	1.02e-08	3.34e-08	1.15e-08	5046	tags=53%, list=34%, signal=36%	GSK3A/FABP3/SAR1B/PLXNA3/NDUFAB1/MCEE/WDR5/YBX1/RNPEP/PER1/JUND/TNNI2/SH3BP1/IFITM10/MRPS14/HSPB2/RHOC/TCEA3/GDF9/DYM/ACTN3/USP2/ART1/CKMT2/MYH1/MYL1/PVALB/SGCG/NTSR2/TNNC2/TNNT3/MDH2/TMEM119/EMP3/RAP1GAP/PCP4L1/MSRB1/UBAC1/ISCA2/ANKRD2/RGCC/ZCRB1/PHPT1/SNTA1/MFGE8/SCN1B/LY9/SAMM50/NDUFB10/ITM2A/CKB/NDUFB11/FAM220A/PHLDA3/MYOZ1/HDGF/COX7A1/NFS1/CSNK1G2/SLC48A1/PYCR2/NDUFC1/UBE2M/NDUFV3/PPP2R5D/UQ…
	MlxKO	Disease_Perturbations_from_GEO_down=Erectile dysfunction associated with type 2 diabetes mellitus C1997651 rat GSE2457 sample 186	Liver	Disease_Perturbations_from_GEO_down	X5LvsW5L	Erectile dysfunction associated with type 2 diabetes mellitus C1997651 rat GSE2457 sample 186	202	-0.37603	-1.95179	1.38e-07	3.92e-07	1.35e-07	4319	tags=48%, list=29%, signal=34%	COL1A2/ACTN3/COQ10B/RNF7/AMPD1/ART1/CACNG1/CKMT2/KCNE1/PVALB/TNNC2/TNNT3/MACROD1/DNAJC15/MSRB1/UQCR11/NDUFB9/TIMM23/UBAC1/CRISPLD2/SPARC/CHCHD2/PABPC4/NDUFA2/UQCRB/COX7C/IDH3G/RPS29/MPC1/NDUFA1/COX5B/COX6C/PIGP/TIMP1/ALDOA/CNBP/NDUFB2/NDUFB4/OBP2B/MRFAP1/POMP/UQCRQ/AQP5/CHCHD1/NDUFC1/NDUFA12/NDUFS5/UQCR10/UFC1/PARK7/PSMB7/SSR4/SKP1/SDHB/PYGM/NDUFA7/UQCRH/NDUFV2/RNASE4/TUBA4A/SREBF1/COL1A1/HINT1/M…
	MlxKO	Disease_Perturbations_from_GEO_down=Type 2 diabetes mellitus C0011860 rat GSE2470 sample 238	Liver	Disease_Perturbations_from_GEO_down	X5LvsW5L	Type 2 diabetes mellitus C0011860 rat GSE2470 sample 238	210	-0.380741	-1.99404	1.45e-07	4.06e-07	1.4e-07	2473	tags=31%, list=16%, signal=27%	RMDN3/HYPK/ADAM15/CMSS1/CD81/RUVBL1/AGTPBP1/HBA1/SMN1/THRSP/FGF13/PECR/SETD4/RP9/SCTR/DPP7/SWI5/DGAT2/CRYM/CYP17A1/TUBA4A/B4GALNT1/CST3/PUF60/TOMM6/FADS1/ALDH2/TMEM53/SCCPDH/TMBIM6/ABHD17B/TMEM160/SURF1/FOXA2/KRTCAP2/CD74/MYL6/GADD45GIP1/LCAT/MFSD5/ZNHIT2/FADS2/ARHGDIB/RNASET2/DNPH1/TECR/FUCA1/NNT/QSOX1/SERPINA10/RBP4/TEX264/NDUFA11/JMJD8/ERGIC3/CPN1/MGP/VKORC1/NKIRAS2/GNPTG/AGA/RPL7/FASN/SLC2A2/…
	MlxKO	Disease_Perturbations_from_GEO_down=Insulin Resistance DOID-9352 human GSE36297 sample 581	Liver	Disease_Perturbations_from_GEO_down	X5LvsW5L	Insulin Resistance DOID-9352 human GSE36297 sample 581	251	-0.356743	-1.9116	1.53e-07	4.27e-07	1.47e-07	4419	tags=49%, list=29%, signal=35%	TNNC1/TXNIP/DRG1/ZNF330/ACTN3/ADSL/AMPD1/APOD/CKMT2/PPP1R1A/SGCG/MYOT/SMPX/MYH7/BAG6/ACTC1/EIF3E/MMS19/CAPN3/EMC3/MT1G/UQCRFS1/UBB/REPIN1/NDUFS6/RAC1/CEBPB/CA3/CHCHD2/MYH6/SF3A3/GLRX5/RPS29/PAM/SLC25A3/RGCC/MPC1/SNURF/SLC25A28/AHSA1/TSPAN7/COX5B/SMPDL3A/NGRN/GTF3A/GSTM1/PIGP/TCAP/BAG1/LLPH/RBFOX1/MTCH2/PSMA6/NDUFB11/NDUFB4/MYOZ1/SESN1/ECI2/UQCRQ/HDGF/GOT1/ATP6V0D1/NDUFC1/SPAG7/HBA1/MDH1/GNAS/CUTC…
	MlxKO	Disease_Perturbations_from_GEO_down=Type 1 diabetes mellitus C0011854 mouse GSE1623 sample 53	Liver	Disease_Perturbations_from_GEO_down	X5LvsW5L	Type 1 diabetes mellitus C0011854 mouse GSE1623 sample 53	291	-0.342312	-1.86059	2.36e-07	6.36e-07	2.19e-07	3719	tags=44%, list=25%, signal=33%	DEAF1/UQCR11/CDO1/CKS2/GPN1/MIEN1/COMMD2/DPM3/SPARC/ERH/RNASEH2C/GPS1/UQCRB/HSPE1/COX7C/PAM/ARF1/CDK1/MTX2/IFRD1/SERPINI1/BANF1/MRPL4/TBCA/COX5B/SRSF9/MGST3/S100A8/SERPINH1/COX6C/APEX1/NUTF2/SAMM50/PDK3/FOXA3/ITM2A/TALDO1/RNASEH2B/RANBP1/EDF1/UQCC3/NDUFB11/HYPK/MRPS24/MRFAP1/ECT2/MRPS28/CD81/RAB28/CNPY2/SSNA1/DYNLL1/NDUFV3/PSMB3/PARK7/NDUFB8/SUCLG1/SNRPD2/NME3/SWI5/SSBP1/TM2D3/ANAPC11/UQCC2/CRTAP…
	MlxKO	Disease_Perturbations_from_GEO_down=Type 1 diabetes mellitus C0011854 mouse GSE11 sample 173	Liver	Disease_Perturbations_from_GEO_down	X5LvsW5L	Type 1 diabetes mellitus C0011854 mouse GSE11 sample 173	223	-0.349738	-1.84368	2.21e-06	5.28e-06	1.82e-06	3701	tags=41%, list=25%, signal=32%	IRF5/LGMN/RAP1A/PDE9A/UBB/CD79B/DCAF4/GIT1/PQBP1/CORO1B/GIMAP1/MAPK8IP1/CORO2B/RARG/CLPTM1/HCFC1R1/SDC3/POU2AF1/SNX10/HPX/TMEM86A/BNIP1/WBP1/CTSC/FCER1G/CD37/MOV10/DTNBP1/CCND1/PAFAH1B3/ID3/GNB5/ADAM15/COX8A/CNDP2/NCF1/SENP3/GNL1/NDUFA12/VPS4A/LY6D/LAGE3/CD52/CLU/CLCN7/PLVAP/IGFBP7/THEMIS2/PUSL1/EIF4EBP1/DCT/LST1/UBL7/ARAF/PSME1/PRKAG1/ANXA6/DMWD/CD74/CD72/GADD45GIP1/MAP4K1/UNC93B1/LGALS3BP/MRPS3…
	MlxKO	Disease_Perturbations_from_GEO_down=Type 1 diabetes mellitus C0011854 mouse GSE2254 sample 204	Liver	Disease_Perturbations_from_GEO_down	X5LvsW5L	Type 1 diabetes mellitus C0011854 mouse GSE2254 sample 204	130	-0.406941	-1.9902	2.97e-06	7.01e-06	2.41e-06	2639	tags=37%, list=18%, signal=31%	CKB/RPL22L1/ACTB/CLPS/RPS28/SLPI/ACAA2/UGT1A10/GNL1/PRLR/RAC2/ZG16/KLK1/CELA2A/SNRPD2/CD52/PFN1/UQCRH/RPL37/GSTO1/EPN1/APOA1/RPS23/LY86/USE1/RPL18/TPT1/NDUFS2/RPS13/ARHGDIB/RPL8/RPS6/RPL37A/RPS5/RPS7/RPS4X/RXRB/RPL34/RPS3/RPL10A/RPS11/GGH/RPL23A/RPL7/RPS24/TMEM70/SLC2A2/DSTN
[truncated: 289 more rows]
