# Supplementary material for: Body‐Wide Inactivation of the Myc‐Like Mlx Transcription Factor Network Accelerates Aging and Increases the Lifetime Cancer Incidence
Source: Adv Sci (Weinh). 2024 Jul 8;11(34):2401593. doi: 10.1002/advs.202401593 (PMC11425880; doi:10.1002/advs.202401593)
Supplement: Supplementary file 2 — Supporting Information [file ADVS-11-2401593-s001.zip › Supplementary_File5--3399807.xlsx]

## Sheet: Supplementary_File5--3399807
Category	Tissue	Soure of library	compare	GeneSet ID	setSize	enrichmentScore	NES	pvalue	p.adjust	qvalue	rank	leading_edge	Enriched Gene List
Translation_ribsome	Liver	C2	X18LvsW18L	KEGG_RIBOSOME	66	0.719605	2.7746	1e-10	7.85e-09	5.71e-09	1940	tags=61%, list=13%, signal=53%	RPS29/RPS23/RPL36A/RPL35A/RPL37/RPL38/RPL35/RPS28/RPL22/RPL39/RPS3/RPL32/RPL13/RPS2/RPS9/RPL30/RPL34/RPL15/RPL31/RPL27A/RPL23/FAU/RPLP1/RPS15/RPS11/RPL3L/RPL37A/RPS27/RPS19/RPL8/RPS16/RPS24/RPL27/RPS20/RPS21/RPS13/RPL28/RPL19/RPL14/RPL4
Translation_ribsome	Liver	C2	X18LvsW18L	REACTOME_EUKARYOTIC_TRANSLATION_ELONGATION	71	0.673317	2.64449	1e-10	7.85e-09	5.71e-09	1940	tags=58%, list=13%, signal=51%	RPS29/RPS23/RPL36A/RPL35A/RPL37/RPL38/RPL35/RPS28/RPL22/RPL39/RPS3/RPL32/RPL13/RPS2/RPS9/RPL30/RPL34/RPL15/RPL31/RPL27A/RPL23/FAU/RPLP1/RPS15/RPS14/RPS11/RPL3L/RPL37A/RPS27/RPS19/RPL8/RPS16/RPS24/RPL27/RPS20/RPS21/RPS13/RPL28/RPL19/RPL14/RPL4
Translation_ribsome	Liver	C2	X18LvsW18L	WP_CYTOPLASMIC_RIBOSOMAL_PROTEINS	69	0.678163	2.64027	1e-10	7.85e-09	5.71e-09	1940	tags=59%, list=13%, signal=52%	RPS29/RPS23/RPL36A/RPL35A/RPL37/RPL38/RPL35/RPS28/RPL22/RPL39/RPS3/RPL32/RPL13/RPS2/RPS9/RPL30/RPL34/RPL15/RPL31/RPL27A/RPL23/FAU/RPLP1/RPS15/RPS14/RPS11/RPL3L/RPL37A/RPS27/RPS19/RPL8/RPS16/RPS24/RPL27/RPS20/RPS21/RPS13/RPL28/RPL19/RPL14/RPL4
Translation_ribsome	Liver	C2	X18LvsW18L	REACTOME_SRP_DEPENDENT_COTRANSLATIONAL_PROTEIN_TARGETING_TO_MEMBRANE	89	0.629328	2.58431	1e-10	7.85e-09	5.71e-09	1940	tags=48%, list=13%, signal=42%	RPS29/RPS23/RPL36A/RPL35A/RPL37/RPL38/RPL35/RPS28/RPL22/RPL39/RPS3/RPL32/SEC61G/RPL13/RPS2/RPS9/RPL30/RPL34/RPL15/RPL31/RPL27A/RPL23/FAU/RPLP1/RPS15/RPS14/RPS11/RPL3L/RPL37A/RPS27/RPS19/RPL8/RPS16/RPS24/RPL27/RPS20/SRP14/RPS21/RPS13/RPL28/RPL19/RPL14/RPL4
Translation_ribsome	Liver	C2	X18LvsW18L	REACTOME_EUKARYOTIC_TRANSLATION_INITIATION	95	0.551959	2.29871	6.79e-09	3.92e-07	2.85e-07	1940	tags=45%, list=13%, signal=40%	RPS29/RPS23/RPL36A/RPL35A/RPL37/RPL38/RPL35/EIF4EBP1/RPS28/RPL22/RPL39/RPS3/RPL32/RPL13/RPS2/RPS9/RPL30/RPL34/RPL15/RPL31/RPL27A/RPL23/FAU/RPLP1/RPS15/EIF3J/RPS14/RPS11/RPL3L/RPL37A/RPS27/RPS19/RPL8/RPS16/RPS24/RPL27/RPS20/RPS21/RPS13/RPL28/RPL19/RPL14/RPL4
Translation_ribsome	Liver	C2	X18LvsW18L	REACTOME_RRNA_PROCESSING	177	0.428348	1.9606	8.2e-07	2.56e-05	1.86e-05	1940	tags=25%, list=13%, signal=22%	RPS29/RPS23/RPL36A/RPL35A/RPL37/RPL38/RPL35/RPS28/RPL22/RPL39/RPS3/RPL32/RPL13/RPS2/RPS9/RPL30/RRP9/RPL34/NHP2/RPL15/RPL31/RPL27A/RPL23/FAU/RPLP1/RPS15/RPS14/RPS11/RPL3L/RPL37A/RPS27/RPS19/RPL8/RPS16/RPS24/GAR1/CSNK1E/RPL27/RPS20/RPS21/RPS13/RPL28/RPL19/RPL14/RPL4
Translation_ribsome	Liver	C2	X18LvsW18L	REACTOME_TRNA_AMINOACYLATION	41	-0.594019	-2.29032	2.83e-06	7.41e-05	5.4e-05	3615	tags=51%, list=24%, signal=39%	RARS2/GARS1/AARS1/FARSB/LARS2/RARS1/PPA1/SARS1/PPA2/DARS2/CARS2/FARS2/MARS1/YARS1/TARS1/AIMP1/CARS1/IARS1/HARS2/DARS1/NARS1
Translation_ribsome	Liver	C2	X18LvsW18L	KEGG_AMINOACYL_TRNA_BIOSYNTHESIS	40	-0.573281	-2.20408	1.06e-05	0.000238	0.000173	3615	tags=48%, list=24%, signal=36%	RARS2/GARS1/AARS1/FARSB/LARS2/RARS1/SARS1/DARS2/CARS2/FARS2/MARS1/YARS1/TARS1/CARS1/IARS1/TARS3/HARS2/DARS1/NARS1
Translation_ribsome	Liver	C2	X18LvsW18L	REACTOME_CYTOSOLIC_TRNA_AMINOACYLATION	24	-0.657679	-2.2209	8.12e-05	0.00132156	0.000962	3544	tags=58%, list=23%, signal=45%	GARS1/AARS1/FARSB/RARS1/PPA1/SARS1/MARS1/YARS1/TARS1/AIMP1/CARS1/IARS1/DARS1/NARS1
Translation_ribsome	Liver	C2	X18LvsW18L	REACTOME_TRANSLATION	265	0.32495	1.56476	0.000698	0.00725183	0.00527915	1940	tags=22%, list=13%, signal=20%	MRPL54/MRPL27/RPS29/RPS23/RPL36A/RPL35A/RPL37/RPL38/RPL35/EIF4EBP1/RPS28/RPL22/RPL39/RPS3/MRPL14/RPL32/SEC61G/RPL13/RPS2/RPS9/RPL30/RPL34/MRPL45/RPL15/MRPL57/RPL31/MRPS16/RPL27A/MRPL23/RPL23/FAU/RPLP1/RPS15/EIF3J/RPS14/RPS11/RPL3L/RPL37A/MRPS26/CHCHD1/RPS27/MRPS24/RPS19/RPL8/RPS16/MRPL40/RPS24/MRPL20/RPL27/RPS20/SRP14/RPS21/RPS13/AURKAIP1/RPL28/RPL19/RPL14/MRPL41/RPL4
Translation_ribsome	Liver	C2	X18LvsW18L	WP_TRANSLATION_INHIBITORS_IN_CHRONICALLY_ACTIVATED_PDGFRA_CELLS	45	-0.485541	-1.88295	0.00151936	0.0127176	0.00925806	3504	tags=47%, list=23%, signal=36%	RPTOR/PIK3R2/PDCD4/MAPK8/MAPK10/MTOR/EIF4G1/PIK3CA/PRKACA/MAP2K5/MAP2K4/PRKCA/MAPK14/EIF4E/RPS6/RPS6KB1/MAPK1/RPS6KA1/EIF4B/CSNK2A1/PDK1
Translation_ribsome	Liver	C2	X18LvsW18L	REACTOME_TRNA_PROCESSING_IN_THE_NUCLEUS	56	-0.431651	-1.76759	0.00214542	0.0163756	0.011921	3482	tags=41%, list=23%, signal=32%	CPSF1/SEC13/TSEN15/ELAC2/NUP153/NUP37/NUP133/NUP85/NUP54/SEH1L/RPP40/NUP155/CSTF2/NUP88/TSEN34/POP5/RANBP2/RTRAF/NUP205/TSEN2/NUP43/TRNT1/XPOT
Translation_ribsome	Liver	C2	X18LvsW18L	WP_TRANSLATION_FACTORS	48	-0.458692	-1.80422	0.00242835	0.0180632	0.0131496	2709	tags=42%, list=18%, signal=34%	EEF1D/EIF3E/EEF2K/EIF4G1/EIF4EBP2/PAIP1/PABPC1/EIF2B5/ETF1/EIF3C/EIF3CL/EIF2AK1/EIF2B1/EIF3A/EIF4E/EIF2S2/EEF1A1/EEF2/EIF2S3/EIF4B
Translation_ribsome	Liver	C2	X5LvsW5L	REACTOME_EUKARYOTIC_TRANSLATION_ELONGATION	71	-0.816504	-3.578	1e-10	7.38e-09	5.62e-09	1873	tags=87%, list=12%, signal=77%	RPL22/RPS2/RPL37/RPL31/RPS19/RPL23/RPLP1/RPL30/RPL38/RPS21/RPL27/RPS23/FAU/RPS16/RPL39/RPL18/RPS13/UBA52/RPS9/RPL24/RPL18A/RPL8/RPS6/EEF2/RPL37A/RPL32/RPS5/EEF1D/RPS20/RPS8/RPSA/RPL4/RPL26/EEF1G/RPL35A/RPS15/RPS14/RPL13/RPL14/RPL6/RPS7/RPS4X/RPL29/RPL34/RPS26/EEF1B2/RPS3/RPS3A/RPL15/EEF1A1/RPL10A/RPS11/RPL35/RPL28/RPL27A/RPL12/RPL36A/RPL23A/RPL19/RPL7/RPS24/RPS25
Translation_ribsome	Liver	C2	X5LvsW5L	WP_CYTOPLASMIC_RIBOSOMAL_PROTEINS	69	-0.812122	-3.52015	1e-10	7.38e-09	5.62e-09	1873	tags=86%, list=12%, signal=75%	RPL22/RPS2/MRPL19/RPL37/RPL31/RPS6KB2/RPS19/RPL23/RPLP1/RPL30/RPL38/RPS21/RPL27/RPS23/FAU/RPS16/RPL39/RPL18/RPS13/UBA52/RPS9/RPL24/RPL18A/RPL8/RPS6/RPL37A/RPL32/RPS5/RPS20/RPS8/RPSA/RPL4/RPL26/RPL35A/RPS15/RPS14/RPL13/RPL14/RPL6/RPS7/RPS4X/RPL29/RPL34/RPS26/RPS3/RPS3A/RPL15/RPL10A/RPS11/RPL35/RPL28/RPL27A/RPL12/RPL36A/RPL23A/RPL19/RPL7/RPS24/RPS25
Translation_ribsome	Liver	C2	X5LvsW5L	KEGG_RIBOSOME	66	-0.817885	-3.49504	1e-10	7.38e-09	5.62e-09	1873	tags=88%, list=12%, signal=77%	RPL22/RPS2/RPL37/MRPL13/RSL24D1/RPL31/RPS19/RPL23/RPLP1/RPL30/RPL38/RPS21/RPL27/RPS23/FAU/RPS16/RPL39/RPL18/RPS13/UBA52/RPS9/RPL24/RPL18A/RPL8/RPS6/RPL37A/RPL32/RPS5/RPS20/RPS8/RPSA/RPL4/RPL26/RPL35A/RPS15/RPL13/RPL14/RPL6/RPS7/RPS4X/RPL29/RPL34/RPS26/RPS3/RPS3A/RPL15/RPL10A/RPS11/RPL35/RPL28/RPL27A/RPL12/RPL36A/RPL23A/RPL19/RPL7/RPS24/RPS25
Translation_ribsome	Liver	C2	X5LvsW5L	REACTOME_SRP_DEPENDENT_COTRANSLATIONAL_PROTEIN_TARGETING_TO_MEMBRANE	89	-0.737449	-3.39043	1e-10	7.38e-09	5.62e-09	1873	tags=69%, list=12%, signal=60%	RPL22/SSR4/RPS2/RPL37/RPL31/RPS19/RPL23/RPLP1/RPL30/RPL38/RPS21/RPL27/RPS23/FAU/RPS16/RPL39/RPL18/RPS13/UBA52/RPS9/RPL24/RPL18A/RPL8/RPS6/RPL37A/RPL32/RPS5/RPS20/RPS8/RPSA/SRP14/SPCS1/RPL4/RPL26/RPL35A/RPS15/RPS14/RPL13/RPL14/RPL6/RPS7/RPS4X/RPL29/RPL34/RPS26/RPS3/RPS3A/RPL15/RPL10A/RPS11/RPL35/RPL28/RPL27A/RPL12/RPL36A/RPL23A/RPL19/RPL7/RPS24/RPS25/RPN2
Translation_ribsome	Liver	C2	X5LvsW5L	REACTOME_EUKARYOTIC_TRANSLATION_INITIATION	95	-0.717368	-3.32979	1e-10	7.38e-09	5.62e-09	1873	tags=71%, list=12%, signal=62%	RPL22/EIF3G/RPS2/RPL37/EIF4EBP1/EIF2B2/RPL31/RPS19/EIF4B/RPL23/RPLP1/RPL30/RPL38/RPS21/RPL27/RPS23/FAU/EIF3K/RPS16/EIF3L/RPL39/RPL18/RPS13/UBA52/RPS9/RPL24/RPL18A/RPL8/RPS6/RPL37A/RPL32/RPS5/RPS20/RPS8/RPSA/RPL4/RPL26/RPL35A/RPS15/EIF2S2/RPS14/RPL13/RPL14/RPL6/RPS7/RPS4X/RPL29/RPL34/RPS26/EIF3I/RPS3/RPS3A/RPL15/RPL10A/RPS11/RPL35/RPL28/RPL27A/RPL12/EIF3F/RPL36A/RPL23A/RPL19/RPL7/RPS24/RPS25/EIF3H
Translation_ribsome	Liver	C2	X5LvsW5L	REACTOME_TRANSLATION	265	-0.615975	-3.3002	1e-10	7.38e-09	5.62e-09	2625	tags=58%, list=17%, signal=49%	SARS1/MRPL57/RPL22L1/GARS1/TARS2/FARSA/RPS28/SRP9/MRPS34/MRPL44/AARS1/MRPS24/MRPL42/MRPS28/MRPL50/MRPL41/OXA1L/MRPL20/CHCHD1/EIF3D/MRPL37/MRPS18A/MRPS18C/RPL22/MRPL10/SSR4/EIF3G/MRPL16/HARS1/RPS2/MRPL46/MRPL14/TUFM/MRPS21/MRPL19/MRPS12/RPL37/MRPL13/MRPL21/EIF4EBP1/MRPL11/EIF2B2/TRMT112/MARS1/MRPL35/DAP3/RPL31/MRPL15/MRPL28/MRPS25/MRPL36/MRPS36/RPS19/MRPS17/MRPL54/EIF4B/RPL23/MRPL23/MRPL52/RPLP1/R…
Translation_ribsome	Liver	C2	X5LvsW5L	REACTOME_MITOCHONDRIAL_TRANSLATION	93	-0.658367	-3.03937	1e-10	7.38e-09	5.62e-09	3089	tags=69%, list=21%, signal=55%	MRPL4/MRRF/MRPL34/MRPS26/MRPS11/MRPL57/MRPS34/MRPL44/MRPS24/MRPL42/MRPS28/MRPL50/MRPL41/OXA1L/MRPL20/CHCHD1/MRPL37/MRPS18A/MRPS18C/MRPL10/MRPL16/MRPL46/MRPL14/TUFM/MRPS21/MRPL19/MRPS12/MRPL13/MRPL21/MRPL11/MRPL35/DAP3/MRPL15/MRPL28/MRPS25/MRPL36/MRPS36/MRPS17/MRPL54/MRPL23/MRPL52/MRPL2/MRPL43/MRPL9/GADD45GIP1/MRPS10/MRPS23/MRPL30/MRPL38/MRPS35/AURKAIP1/MRPL53/MRPS7/MRPL40/MRPL58/MRPL48/MRPS6/MRPS…
Translation_ribsome	Liver	C2	X5LvsW5L	REACTOME_RRNA_PROCESSING	177	-0.549696	-2.8206	1e-10	7.38e-09	5.62e-09	2264	tags=52%, list=15%, signal=45%	EBNA1BP2/RPP40/NOP10/RPL22L1/BOP1/RPS28/RRP1/SENP3/RRP7A/IMP4/C1D/DDX49/BUD23/RPL22/RPP21/RPP38/WDR18/RPS2/RPL37/TRMT112/RPL31/EXOSC2/GNL3/RPS19/FBL/NIP7/EXOSC6/NOB1/EXOSC5/RPL23/RPLP1/RPL30/RPL38/RPS21/RPL27/EXOSC8/RPS23/EXOSC4/FAU/TSR3/EMG1/DDX47/RPS16/MRM3/RPL39/RPL18/RPS13/UBA52/RPS9/RPL24/RPL18A/RPL8/RPS6/DCAF13/RPL37A/RPL32/RPS5/RPS20/RPS8/RPSA/RPL4/RPL26/RPL35A/RPS15/RPS14/RPL13/RPL14/RPL6…
Translation_ribsome	Liver	C2	X5LvsW5L	BILANGES_SERUM_RESPONSE_TRANSLATION	29	-0.666904	-2.3483	2.16e-06	7.31e-05	5.57e-05	1936	tags=69%, list=13%, signal=60%	MYL3/CYP17A1/RPS19/RPL18A/RPS6/RPS5/RPS8/RPL4/EEF1G/RACK1/RPL14/RPL6/RPS7/RPS4X/RPL29/EEF1B2/RPS3/EEF1A1/EIF3F/EIF3H
Translation_ribsome	Liver	C2	X5LvsW5L	REACTOME_RRNA_MODIFICATION_IN_THE_NUCLEUS_AND_CYTOSOL	59	-0.383515	-1.60057	0.00694409	0.0476894	0.0363083	3733	tags=44%, list=25%, signal=33%	NOP2/DIMT1/TBL3/RRP36/NHP2/NOP56/NOP10/RRP7A/IMP4/DDX49/BUD23/RPS2/TRMT112/FBL/TSR3/EMG1/DDX47/RPS9/RPS6/DCAF13/RPS14/RPS7/IMP3/DDX52/UTP3/RCL1
Translation_ribsome	Liver	C2	X5LvsW5L	REACTOME_MITOCHONDRIAL_TRNA_AMINOACYLATION	20	-0.53593	-1.71244	0.00732522	0.0491474	0.0374184	5161	tags=65%, list=34%, signal=43%	DARS2/AARS2/EARS2/PARS2/YARS2/LARS2/CARS2/GARS1/TARS2/KARS1/VARS2/PPA2/FARS2
Translation_ribsome	Liver	C2	W18LvsW5L	REACTOME_EUKARYOTIC_TRANSLATION_INITIATION	95	-0.758659	-3.31089	1e-10	1.16e-08	9.79e-09	2670	tags=87%, list=18%, signal=72%	EIF2B5/RPL18A/RPL12/EIF2S3/RPS5/RPS4X/UBA52/RPL23A/EIF3K/RPS25/EIF4H/EIF3A/EIF3C/RPL26/EIF4B/RPL7/RPSA/EIF2B4/RPS2/EIF3J/RPL6/RPL29/RPS19/EIF3D/EIF2S2/PABPC1/RPS7/EIF3F/RPL31/RPS15/RPS13/EIF2B3/RPL18/RPL24/FAU/RPL10A/RPL8/RPL14/EIF4A1/RPS8/RPS20/RPS16/EIF3L/EIF3I/RPLP1/RPS14/RPL22/EIF2B2/EIF3H/RPL13/EIF3B/RPS9/RPL4/RPL19/RPL34/RPL28/RPS24/RPL15/RPS11/RPL27/RPS21/RPL32/EIF3G/RPL35/EIF2S1/RPL27A/RP…
Translation_ribsome	Liver	C2	W18LvsW5L	REACTOME_RRNA_PROCESSING	177	-0.686684	-3.24963	1e-10	1.16e-08	9.79e-09	3306	tags=71%, list=22%, signal=56%	DIMT1/RPL18A/RPL12/NOL11/RPS5/FBL/NOL6/EXOSC9/DKC1/EXOSC3/EXOSC7/RPS4X/UBA52/RBM28/CSNK1D/RRP7A/RPL23A/RPS25/WDR43/LAS1L/NIP7/SNU13/LTV1/HSD17B10/RPL26/BMS1/PDCD11/EXOSC8/IMP4/TSR3/RPL7/RPSA/RPS2/NOP58/RPL6/RPL29/RPS19/DDX52/DHX37/TRMT112/RPS7/DDX49/RPL31/RPS15/XRN2/MTREX/NHP2/DCAF13/RPS13/EBNA1BP2/BYSL/RPL18/PELP1/RPL24/NOL9/FAU/RPL10A/BUD23/UTP4/RPL8/RPL14/RPS8/RPS20/RPS16/MPHOSPH10/NOP14/UTP18…
Translation_ribsome	Liver	C2	W18LvsW5L	REACTOME_EUKARYOTIC_TRANSLATION_ELONGATION	71	-0.76489	-3.15084	1e-10	1.16e-08	9.79e-09	2042	tags=76%, list=13%, signal=66%	EEF1A1/RPL7/RPSA/RPS2/RPL6/RPL29/EEF1G/RPS19/RPS7/RPL31/RPS15/EEF1B2/RPS13/RPL18/RPL24/EEF2/FAU/RPL10A/RPL8/RPL14/RPS8/RPS20/RPS16/RPLP1/RPS14/RPL22/RPL13/RPS9/RPL4/RPL19/RPL34/RPL28/RPS24/RPL15/RPS11/RPL27/RPS21/RPL32/RPL35/RPL27A/RPL23/RPS26/RPL37A/RPS3/RPL35A/RPL37/RPS29/RPL38/RPL30/RPS23/RPS27/RPL36A/RPL39/RPS28
Translation_ribsome	Liver	C2	W18LvsW5L	KEGG_RIBOSOME	66	-0.770906	-3.12065	1e-10	1.16e-08	9.79e-09	2012	tags=76%, list=13%, signal=66%	RPL7/RPSA/RSL24D1/RPS2/RPL6/RPL29/RPS19/RPS7/RPL31/RPS15/RPS13/RPL18/RPL24/FAU/RPL10A/RPL8/RPL14/RPS8/RPS20/RPS16/RPLP1/RPL22/RPL13/RPS9/RPL4/RPL19/RPL34/RPL28/RPS24/RPL15/RPS11/RPL27/RPS21/RPL32/RPL35/RPL27A/RPL23/RPS26/RPL37A/RPS3/RPL35A/RPL37/RPS29/RPL38/RPL30/RPS23/RPS27/RPL36A/RPL39/RPS28
Translation_ribsome	Liver	C2	W18LvsW5L	REACTOME_TRANSLATION	265	-0.627827	-3.11471	1e-10	1.16e-08	9.79e-09	3366	tags=63%, list=22%, signal=50%	DDOST/MRPL58/MRPL43/SSR4/EIF2B5/RPL18A/MRPS15/RPL12/GADD45GIP1/LARS2/EIF2S3/RPS5/MRPL37/SEC61A1/MRPL17/GFM2/GSPT2/SSR2/MRPL28/MRPL36/MRPS18B/MRPS18A/RPS4X/LARS1/UBA52/MRPS12/RPN2/MRPL46/TARS2/RPL23A/EIF3K/IARS1/MRPL32/MARS2/RPS25/EIF4H/EIF3A/AIMP2/EIF3C/RPL26/EIF4B/MRPS23/VARS2/EEF1D/MRPL21/MRPL34/MRPL38/EEF1E1/EEF1A1/RPL7/RPSA/MRPL55/EIF2B4/RPS2/MRPL22/MRPL57/EIF3J/RPL6/ETF1/RPL29/AARS1/EEF1G/MR…
Translation_ribsome	Liver	C2	W18LvsW5L	WP_CYTOPLASMIC_RIBOSOMAL_PROTEINS	69	-0.749362	-3.06519	1e-10	1.16e-08	9.79e-09	2012	tags=74%, list=13%, signal=64%	RPL7/RPSA/RPS2/RPL6/RPL29/RPS19/RPS7/RPL31/RPS15/MRPL19/RPS13/RPL18/RPL24/FAU/RPL10A/RPL8/RPL14/RPS8/RPS20/RPS16/RPLP1/RPS14/RPL22/RPL13/RPS9/RPL4/RPL19/RPL34/RPL28/RPS24/RPL15/RPS11/RPL27/RPS21/RPL32/RPL35/RPL27A/RPL23/RPS26/RPL37A/RPS3/RPL35A/RPL37/RPS29/RPL38/RPL30/RPS23/RPS27/RPL36A/RPL39/RPS28
Translation_ribsome	Liver	C2	W18LvsW5L	REACTOME_SRP_DEPENDENT_COTRANSLATIONAL_PROTEIN_TARGETING_TO_MEMBRANE	89	-0.678847	-2.91075	1e-10	1.16e-08	9.79e-09	3366	tags=74%, list=22%, signal=58%	DDOST/SSR4/RPL18A/RPL12/RPS5/SEC61A1/SSR2/RPS4X/UBA52/RPN2/RPL23A/RPS25/RPL26/RPL7/RPSA/RPS2/RPL6/RPL29/RPS19/RPS7/SEC61G/RPL31/RPS15/RPS13/RPL18/RPL24/FAU/RPL10A/RPL8/RPL14/RPS8/RPS20/RPS16/RPLP1/RPS14/SRP14/RPL22/RPL13/SPCS1/RPS9/RPL4/RPL19/RPL34/RPL28/RPS24/RPL15/RPS11/RPL27/RPS21/RPL32/RPL35/RPL27A/RPL23/RPS26/RPL37A/RPS3/RPL35A/RPL37/RPS29/RPL38/RPL30/RPS23/RPS27/RPL36A/RPL39/RPS28
Translation_ribsome	Liver	C2	W18LvsW5L	REACTOME_RRNA_MODIFICATION_IN_THE_NUCLEUS_AND_CYTOSOL	59	-0.671892	-2.64557	1e-10	1.16e-08	9.79e-09	3306	tags=71%, list=22%, signal=56%	DIMT1/NOL11/FBL/NOL6/DKC1/RRP7A/WDR43/SNU13/BMS1/PDCD11/IMP4/TSR3/RPS2/NOP58/DDX52/DHX37/TRMT112/RPS7/DDX49/NHP2/DCAF13/BUD23/UTP4/MPHOSPH10/NOP14/UTP18/RPS14/RRP9/KRR1/EMG1/PWP2/RPS9/NOP2/UTP14C/UTP14A/THUMPD1/NOP56/RCL1/GAR1/UTP3/WDR3/WDR46
Translation_ribsome	Liver	C2	W18LvsW5L	WP_TRANSLATION_FACTORS	48	-0.664191	-2.51068	1.07e-09	1e-07	8.45e-08	3305	tags=77%, list=22%, signal=60%	EIF2B5/EIF2S3/EIF1/GSPT2/EIF4H/EIF3A/EIF3C/EIF3CL/EIF4B/CLUH/EEF1D/EIF6/EEF1A1/EIF2B4/EIF3J/ETF1/EEF1G/EIF3D/EIF2S2/PABPC1/EIF3F/EIF2AK1/EEF1B2/EIF2B3/EEF2/EIF4EBP3/EIF4A1/EIF3I/EIF5A/EIF2B2/EIF3H/EIF3B/EIF3G/EIF2S1/EIF1AX/EIF5B/EIF4EBP1
Translation_ribsome	Liver	C2	W18LvsW5L	REACTOME_MITOCHONDRIAL_TRANSLATION	93	-0.520281	-2.25181	4.42e-08	2.89e-06	2.43e-06	3643	tags=52%, list=24%, signal=39%	MRPS33/OXA1L/CHCHD1/MRPL58/MRPL43/MRPS15/GADD45GIP1/MRPL37/MRPL17/GFM2/MRPL28/MRPL36/MRPS18B/MRPS18A/MRPS12/MRPL46/MRPL32/MRPS23/MRPL21/MRPL34/MRPL38/MRPL55/MRPL22/MRPL57/MRPS36/MRPS7/MRPL41/MRPL2/MRPS9/MRPL11/MRPL19/MRPS21/MRPL24/MRPL16/MRPL14/MRPS16/MRPL15/MRPL51/TUFM/AURKAIP1/MRPL47/MRPL27/MRPS26/MRPS31/MRPS5/MRPL54/MRPL40/MRPL20
Translation_ribsome	Liver	C2	W18LvsW5L	REACTOME_CYTOSOLIC_TRNA_AMINOACYLATION	24	-0.707736	-2.27	3.59e-06	0.000135	0.000114	2929	tags=71%, list=19%, signal=57%	LARS1/IARS1/AIMP2/EEF1E1/AARS1/TARS1/QARS1/FARSA/VARS1/RARS1/KARS1/GARS1/SARS1/HARS1/NARS1/EPRS1/AIMP1
Translation_ribsome	Liver	C2	W18LvsW5L	WP_NSP1_FROM_SARSCOV2_INHIBITS_TRANSLATION_INITIATION_IN_THE_HOST_CELL	16	-0.759619	-2.18992	9.42e-06	0.000314	0.000264	3196	tags=94%, list=21%, signal=74%	EIF2S3/EIF1/EIF3A/EIF3C/EIF3CL/EIF3J/EIF3D/EIF2S2/EIF3F/EIF3I/EIF3H/EIF3B/EIF3G/EIF2S1/EIF1AX
Translation_ribsome	Liver	C2	W18LvsW5L	REACTOME_TRNA_AMINOACYLATION	41	-0.58094	-2.12687	2.73e-05	0.000798	0.000671	3201	tags=54%, list=21%, signal=42%	LARS2/LARS1/TARS2/IARS1/MARS2/AIMP2/VARS2/EEF1E1/AARS1/TARS1/QARS1/EARS2/FARSA/VARS1/RARS1/KARS1/GARS1/SARS1/HARS1/NARS1/EPRS1/AIMP1
Translation_ribsome	Liver	C2	W18LvsW5L	KEGG_AMINOACYL_TRNA_BIOSYNTHESIS	40	-0.570673	-2.08756	3.21e-05	0.000888	0.000747	3201	tags=50%, list=21%, signal=40%	LARS2/LARS1/TARS2/IARS1/MARS2/VARS2/AARS1/TARS1/QARS1/EARS2/FARSA/VARS1/RARS1/PSTK/KARS1/GARS1/SARS1/HARS1/NARS1/EPRS1
Translation_ribsome	Liver	C2	W18LvsW5L	BILANGES_SERUM_RESPONSE_TRANSLATION	29	-0.624175	-2.13061	4.8e-05	0.00125044	0.00105139	3296	tags=72%, list=22%, signal=57%	RPL18A/RPS5/RPS4X/ARID5B/RACK1/NSA2/EEF1A1/RPL6/RPL29/EEF1G/RPS19/KHSRP/RPS7/EIF3F/CYP17A1/EEF1B2/RPL14/RPS8/EIF3H/RPL4/RPS3
Translation_ribsome	Liver	C2	W18LvsW5L	REACTOME_NEGATIVE_EPIGENETIC_REGULATION_OF_RRNA_EXPRESSION	75	-0.448879	-1.86366	0.00019	0.00411401	0.00345914	3860	tags=45%, list=25%, signal=34%	GTF2H4/H4C6/H4C2/H2AX/H4C14/H2BC11/H2AJ/H3-3B/H2AC20/SAP30L/H2AC4/HDAC1/MNAT1/POLR2K/POLR1A/POLR1B/SAP18/RRP8/POLR1G/POLR2E/POLR2F/H3C14/UBTF/H4C15/SIN3B/SAP30/POLR1H/SAP30BP/POLR2L/POLR1C/H4C3/POLR1E/POLR1D/H4C16
Translation_ribsome	Liver	C2	W18LvsW5L	REACTOME_TRNA_PROCESSING	105	-0.418506	-1.83476	0.000203	0.00429097	0.00360793	2915	tags=32%, list=19%, signal=26%	NUP37/NUP98/PUS3/NUP85/ZBTB8OS/NUP93/RTCB/HSD17B10/URM1/DDX1/CPSF4/POP7/FTSJ1/METTL1/TYW1/NUP214/THG1L/TRMT112/TRMT11/TRMT1/TP53RK/GTPBP3/AAAS/CTU2/PUS1/CDKAL1/QTRT1/RAE1/CPSF1/TRMT61A/ELAC2/NUP50/NSUN2/EPRS1
Translation_ribsome	Liver	C2	W18LvsW5L	REACTOME_B_WICH_COMPLEX_POSITIVELY_REGULATES_RRNA_EXPRESSION	57	-0.486587	-1.9008	0.000337	0.00632417	0.00531748	3831	tags=47%, list=25%, signal=36%	H4C6/H4C2/H2AX/H4C14/H2BC11/H2AJ/H3-3B/H2AC20/H2AC4/POLR2K/POLR1A/POLR1B/POLR1G/POLR2E/POLR2F/H3C14/H4C15/POLR1H/ACTB/POLR2L/POLR1C/H4C3/POLR1E/MYBBP1A/POLR1D/H4C16/DDX21
Translation_ribsome	Liver	C2	W18LvsW5L	REACTOME_POSITIVE_EPIGENETIC_REGULATION_OF_RRNA_EXPRESSION	72	-0.445421	-1.83778	0.000485	0.00849096	0.00713936	3831	tags=43%, list=25%, signal=32%	H4C6/H4C2/H2AX/H4C14/H2BC11/H2AJ/H3-3B/GATAD2B/H2AC20/H2AC4/HDAC1/POLR2K/POLR1A/POLR1B/POLR1G/POLR2E/MTA1/POLR2F/MTA2/H3C14/H4C15/POLR1H/ACTB/POLR2L/POLR1C/H4C3/POLR1E/MYBBP1A/POLR1D/H4C16/DDX21
Translation_ribsome	Liver	C2	W18LvsW5L	REACTOME_TRNA_MODIFICATION_IN_THE_NUCLEUS_AND_CYTOSOL	43	-0.502347	-1.85989	0.00083	0.0131346	0.0110438	2295	tags=37%, list=15%, signal=32%	URM1/FTSJ1/METTL1/TYW1/THG1L/TRMT112/TRMT11/TRMT1/TP53RK/CTU2/PUS1/CDKAL1/QTRT1/TRMT61A/NSUN2/EPRS1
Translation_ribsome	Liver	C2	X18LvsX5L	KEGG_RIBOSOME	66	0.588416	2.47254	2.95e-09	2.07e-07	1.49e-07	4298	tags=71%, list=28%, signal=51%	RPL23A/RPS15/RPL13/RPL12/RPS24/RPS2/RPL35/RPL34/RPS5/RPL19/RPL15/RPL3L/RPL14/RPS9/RPS19/RPS7/RPL26/FAU/RPL8/RPL31/RPL10A/RPS13/RPL18A/RPS20/RPS27L/RPL29/UBA52/RPS11/RPL28/RPS16/RPL27A/RPLP1/RPL3/RPS25/RPL36A/RPL18/RPL6/RPL32/RPL22/MRPL13/RPS3A/RPS4X/RPS3/RPL4/RPS8/RPS6/RPL35A
Translation_ribsome	Liver	C2	X18LvsX5L	WP_CYTOPLASMIC_RIBOSOMAL_PROTEINS	69	0.573661	2.42522	5.7e-09	3.7e-07	2.66e-07	4298	tags=71%, list=28%, signal=51%	RPS6KA1/RPL23A/RPS15/RPL13/RPL12/RPS24/RPS2/RPL35/RPL34/RPS5/RPS6KA2/RPS14/RPL19/RPL15/RPL3L/RPL14/RPS9/RPS19/RPS7/RPL26/FAU/RPL8/RPL31/RPL10A/RPS13/RPS6KB2/RPL18A/RPS20/RPL29/UBA52/RPS11/RPL28/RPS16/RPL27A/RPLP1/RPL3/RPS25/RPL36A/RPL18/RPL6/RPL32/RPL22/RPS3A/RPS4X/RPS3/RPL4/RPS8/RPS6/RPL35A
Translation_ribsome	Liver	C2	X18LvsX5L	REACTOME_EUKARYOTIC_TRANSLATION_ELONGATION	71	0.562705	2.39893	9.45e-09	5.78e-07	4.16e-07	4298	tags=68%, list=28%, signal=49%	RPL23A/RPS15/RPL13/RPL12/RPS24/RPS2/RPL35/RPL34/RPS5/RPS14/RPL19/RPL15/RPL3L/RPL14/RPS9/RPS19/RPS7/RPL26/FAU/RPL8/RPL31/RPL10A/RPS13/RPL18A/RPS20/RPS27L/RPL29/UBA52/RPS11/RPL28/RPS16/RPL27A/RPLP1/RPL3/RPS25/RPL36A/RPL18/RPL6/RPL32/RPL22/RPS3A/RPS4X/EEF1B2/RPS3/RPL4/RPS8/RPS6/RPL35A
Translation_ribsome	Liver	C2	X18LvsX5L	WP_TRANSLATION_FACTORS	48	-0.618788	-2.37058	1.45e-07	5.57e-06	4.01e-06	1536	tags=46%, list=10%, signal=41%	EIF2S2/EIF2B5/EIF4B/PABPC1/ETF1/EIF3C/EIF3CL/EIF4A1/EIF3B/EEF2K/EIF1AX/EIF2AK1/EIF4E/EIF3J/CLUH/EIF2S1/EIF4EBP3/EIF5B/EIF4G1/EIF4G3/EIF2S3/EIF3A
Translation_ribsome	Liver	C2	X18LvsX5L	REACTOME_CYTOSOLIC_TRNA_AMINOACYLATION	24	-0.697162	-2.29464	4.21e-06	0.0001	7.21e-05	3182	tags=71%, list=21%, signal=56%	EEF1E1/VARS1/AARS1/MARS1/AIMP1/GARS1/SARS1/QARS1/FARSB/RARS1/DARS1/LARS1/EPRS1/IARS1/PPA1/NARS1/TARS1
Translation_ribsome	Liver	C2	X18LvsX5L	REACTOME_TRNA_PROCESSING_IN_THE_NUCLEUS	56	-0.519069	-2.05152	1.3e-05	0.000248	0.000179	2082	tags=34%, list=14%, signal=29%	NUP133/SEC13/DDX1/NUP153/POP1/NUP37/NUP58/ELAC2/CSTF2/CPSF1/NUP50/TPR/SEH1L/NUP98/NUP155/NUP205/RANBP2/XPOT/NUP88
Translation_ribsome	Liver	C2	X18LvsX5L	REACTOME_SRP_DEPENDENT_COTRANSLATIONAL_PROTEIN_TARGETING_TO_MEMBRANE	89	0.446402	2.00187	1.62e-05	0.000296	0.000213	4298	tags=57%, list=28%, signal=41%	RPL23A/RPS15/RPL13/RPL12/RPS24/RPS2/RPL35/RPL34/RPS5/RPS14/RPL19/RPL15/RPL3L/RPL14/RPS9/RPS19/RPS7/RPL26/FAU/RPL8/RPL31/RPL10A/RPS13/RPL18A/RPS20/RPS27L/SRP14/RPL29/UBA52/SRP9/RPS11/RPL28/RPS16/SEC11C/RPL27A/RPLP1/RPL3/RPS25/RPL36A/RPL18/RPL6/RPL32/RPL22/RPS3A/RPS4X/RPS3/RPL4/RPS8/SRP19/RPS6/RPL35A
Translation_ribsome	Liver	C2	X18LvsX5L	REACTOME_TRNA_PROCESSING	105	-0.428221	-1.92127	3e-05	0.000486	0.00035	3335	tags=39%, list=22%, signal=31%	POM121/POM121C/NUP42/ADAT2/TRMT10C/TRMT61A/QTRT2/NUP93/METTL1/NUP160/PRORP/NUP133/SEC13/CDKAL1/MTO1/ALKBH8/DDX1/PUS3/TYW1/THADA/NUP153/POP1/NUP37/NUP58/ELAC2/CSTF2/CPSF1/NUP50/TPR/FTSJ1/SEH1L/NUP98/PUS7/NUP155/NUP205/NSUN2/EPRS1/RANBP2/XPOT/GTPBP3/NUP88
Translation_ribsome	Liver	C2	X18LvsX5L	REACTOME_RRNA_MODIFICATION_IN_THE_NUCLEUS_AND_CYTOSOL	59	-0.507785	-2.01948	4.1e-05	0.000631	0.000454	2356	tags=46%, list=15%, signal=39%	DHX37/NOL6/GAR1/UTP25/WDR46/WDR3/HEATR1/NOL11/PWP2/NOP56/NOP2/UTP18/UTP3/PDCD11/UTP6/UTP20/NOP14/BMS1/NOP58/DKC1/DCAF13/UTP4/WDR36/MPHOSPH10/THUMPD1/WDR75/WDR43
Translation_ribsome	Liver	C2	X18LvsX5L	KEGG_AMINOACYL_TRNA_BIOSYNTHESIS	40	-0.558655	-2.06437	7.17e-05	0.000997	0.000718	2814	tags=42%, list=18%, signal=35%	AARS1/LARS2/MARS1/MARS2/GARS1/SEPSECS/SARS1/QARS1/FARSB/RARS1/DARS1/LARS1/TARS3/EPRS1/IARS1/NARS1/TARS1
Translation_ribsome	Liver	C2	X18LvsX5L	REACTOME_TRNA_AMINOACYLATION	41	-0.544648	-2.01325	0.000163	0.00194727	0.00140224	3182	tags=46%, list=21%, signal=37%	EEF1E1/VARS1/AARS1/LARS2/MARS1/MARS2/AIMP1/GARS1/SARS1/QARS1/FARSB/RARS1/DARS1/LARS1/EPRS1/IARS1/PPA1/NARS1/TARS1
Translation_ribsome	Liver	C2	X18LvsX5L	WP_NSP1_FROM_SARSCOV2_INHIBITS_TRANSLATION_INITIATION_IN_THE_HOST_CELL	16	-0.680959	-2.04976	0.00137605	0.011097	0.00799103	1536	tags=56%, list=10%, signal=51%	EIF2S2/EIF3C/EIF3CL/EIF3B/EIF1AX/EIF3J/EIF2S1/EIF2S3/EIF3A
Translation_ribsome	Liver	C2	X18LvsX5L	WP_TRANSLATION_INHIBITORS_IN_CHRONICALLY_ACTIVATED_PDGFRA_CELLS	45	-0.436098	-1.64993	0.00605843	0.0336026	0.0241974	2978	tags=44%, list=20%, signal=36%	MAPK14/PRKACA/AKT1/PDCD4/MAP2K1/PIK3CA/MAP2K4/MAPK8/MTOR/EIF4B/RPTOR/RPS6KB1/EIF4A1/EIF4E/MAPK1/CSNK2A1/EIF4G1/PIM2/EIF4G3/PIK3CB
Translation_ribsome	Liver	C2	X18LvsX5L	REACTOME_RRNA_PROCESSING	177	-0.297251	-1.45982	0.00661794	0.0360966	0.0259934	2468	tags=28%, list=16%, signal=23%	PRORP/BOP1/RPS29/GAR1/UTP25/RPL38/GNL3/RIOK3/PELP1/NOL9/WDR46/WDR3/RRP1/HEATR1/PES1/EXOSC9/NOL11/PWP2/NOP56/TFB1M/BYSL/NOP2/ELAC2/RPS28/UTP18/UTP3/PDCD11/UTP6/UTP20/NOP14/EXOSC10/MTREX/BMS1/NOP58/DKC1/DCAF13/UTP4/LAS1L/WDR36/MPHOSPH10/THUMPD1/WDR75/WDR43/NCL/DDX21/FTSJ3/DIS3/XRN2/TSR1
Translation_ribsome	SK	C2	X18SvsW18S	REACTOME_MITOCHONDRIAL_TRANSLATION	93	-0.697846	-2.94899	1e-10	1.29e-08	1.08e-08	2509	tags=68%, list=16%, signal=57%	MRPL3/MRPL53/MRPL33/MRPL35/MTRF1L/MRPS25/AURKAIP1/MRPL24/MRPS33/MRPS35/MRPS30/MRPL41/MRPL20/MRPL44/MRPS14/MRPS23/MRPL9/MRPL39/MRPS36/MRPL22/MRPL18/MRPL10/MRPS15/MRPS22/MRPL16/MRPL47/MRPL13/CHCHD1/MRPL46/MRPS27/MRPL43/MRPL50/MRPL21/MRPL52/MRPS31/MRPL57/DAP3/MRPS18C/MRPL36/MRPS21/GADD45GIP1/MRPL4/MRPL2/MRPL45/MRPS24/MRPL14/MRPS16/MRPS18A/MRPS26/MRPS7/MRPS34/MRPS28/MRPS12/MRPL34/MRPS6/MRPL54/MRPL17/…
Translation_ribsome	SK	C2	X18SvsW18S	REACTOME_TRANSLATION	264	-0.593159	-2.86677	1e-10	1.29e-08	1.08e-08	4168	tags=66%, list=26%, signal=49%	MRPL42/RPL32/FARSB/RPL4/GFM2/MRPL30/EEF2/EIF1AX/EIF3F/RPL18A/AIMP2/TSFM/PTCD3/EIF3J/MRPS11/SEC61A1/RPL22L1/RPL14/RPL28/MRPL11/PPA2/EIF4E/RPS24/QARS1/MRPL58/ERAL1/EIF2S3/RPS16/RPL31/SEC61A2/SRP9/NARS1/SSR2/RPL35/EIF2S2/EIF2B5/MTIF3/RPS27/RPL35A/MRPL23/RPSA/RPL24/EEF1E1/DARS2/RPS23/AIMP1/RPL10A/RPL15/MRPL3/MRPL53/MRPL33/EIF3L/RPS14/RPS5/MRPL35/SEC11C/EEF1G/EIF3M/RPN2/RPS9/MTRF1L/MRPS25/AURKAIP1/RPL…
Translation_ribsome	SK	C2	X18SvsW18S	REACTOME_SRP_DEPENDENT_COTRANSLATIONAL_PROTEIN_TARGETING_TO_MEMBRANE	88	-0.584655	-2.44574	1e-10	1.29e-08	1.08e-08	4819	tags=77%, list=31%, signal=54%	RPL22/RPS19/RPL23A/RPL19/RPL26/RPL39/RPL27/RPL32/RPL4/RPL18A/SEC61A1/RPL22L1/RPL14/RPL28/RPS24/RPS16/RPL31/SEC61A2/SRP9/SSR2/RPL35/RPS27/RPL35A/RPSA/RPL24/RPS23/RPL10A/RPL15/RPS14/RPS5/SEC11C/RPN2/RPS9/RPL36A/FAU/RPL37/SRP54/RPL30/SSR3/RPL3L/UBA52/RPL23/SRPRA/RPLP1/RPL18/RPL8/RPS13/RPS27L/RPS20/SPCS1/SEC61G/SPCS2/RPL13/RPS3/RPS15/RPN1/RPS8/RPS26/SRP14/DDOST/SRP19/SEC11A/RPS28/RPS2/RPL37A/RPS21/RP…
Translation_ribsome	SK	C2	X18SvsW18S	REACTOME_RRNA_PROCESSING	176	-0.489007	-2.26677	1e-10	1.29e-08	1.08e-08	5960	tags=69%, list=38%, signal=43%	TEX10/HEATR1/DDX49/EBNA1BP2/RPL12/MRM1/RPS7/TFB1M/RPL27A/RPL6/NOC4L/MPHOSPH10/PRORP/C1D/SENP3/EXOSC2/GNL3/RPP40/RIOK3/RPS25/KRR1/TSR3/RPL22/RPS19/RPL23A/RPL19/THUMPD1/EXOSC9/RPL26/LAS1L/RPL39/RPL27/HSD17B10/RPL32/RPL4/RPL18A/NOP58/BOP1/RPL22L1/ISG20L2/RPL14/RPL28/GAR1/RPS24/DIMT1/MPHOSPH6/RPS16/RPL31/CSNK1D/RPL35/RPS27/RPL35A/RPSA/RPL24/EXOSC7/RPS23/PNO1/RPL10A/RPL15/DCAF13/RPS14/IMP3/DKC1/EXOSC1…
Translation_ribsome	SK	C2	X18SvsW18S	REACTOME_EUKARYOTIC_TRANSLATION_INITIATION	94	-0.56228	-2.38119	2.06e-10	2.53e-08	2.12e-08	4819	tags=71%, list=31%, signal=50%	RPL22/RPS19/RPL23A/RPL19/EIF3K/RPL26/RPL39/RPL27/RPL32/RPL4/EIF1AX/EIF3F/RPL18A/EIF3J/RPL22L1/RPL14/RPL28/EIF4E/RPS24/EIF2S3/RPS16/RPL31/RPL35/EIF2S2/EIF2B5/RPS27/RPL35A/RPSA/RPL24/RPS23/RPL10A/RPL15/EIF3L/RPS14/RPS5/EIF3M/RPS9/RPL36A/EIF4H/FAU/RPL37/EIF4A1/RPL30/RPL3L/UBA52/RPL23/RPLP1/RPL18/RPL8/RPS13/RPS27L/RPS20/EIF3I/RPL13/EIF2B4/RPS3/EIF2S1/RPS15/RPS8/RPS26/EIF3G/RPS28/RPS2/RPL37A/RPS21/RPL…
Translation_ribsome	SK	C2	X18SvsW18S	REACTOME_EUKARYOTIC_TRANSLATION_ELONGATION	70	-0.599553	-2.40181	5.28e-10	6.2e-08	5.2e-08	4822	tags=79%, list=31%, signal=55%	EEF1B2/RPL22/RPS19/RPL23A/RPL19/RPL26/RPL39/RPL27/RPL32/RPL4/EEF2/RPL18A/RPL22L1/RPL14/RPL28/RPS24/RPS16/RPL31/RPL35/RPS27/RPL35A/RPSA/RPL24/RPS23/RPL10A/RPL15/RPS14/RPS5/EEF1G/RPS9/RPL36A/FAU/RPL37/RPL30/RPL3L/UBA52/RPL23/RPLP1/RPL18/RPL8/RPS13/RPS27L/RPS20/RPL13/RPS3/RPS15/RPS8/RPS26/RPS28/RPS2/RPL37A/RPS21/RPL38/EEF1D/RPS29
Translation_ribsome	SK	C2	X18SvsW18S	KEGG_RIBOSOME	65	-0.609305	-2.42034	1.25e-09	1.27e-07	1.06e-07	4819	tags=80%, list=31%, signal=56%	RPL22/RPS19/RPL23A/RPL19/RPL26/RPL39/RPL27/RPL32/RPL4/RPL18A/RPL22L1/RPL14/RPL28/RPS24/RPS16/RPL31/RPL35/RPS27/RPL35A/RPSA/RPL24/RPS23/RPL10A/RPL15/RPS5/RPS9/RPL36A/FAU/RPL37/RPL30/RPL3L/UBA52/RPL23/RPLP1/RPL18/RPL8/RPS13/RPS27L/RPS20/RPL13/RPS3/MRPL13/RPS15/RPS8/RPS26/RPS28/RPS2/RPL37A/RPS21/RPL38/RSL24D1/RPS29
Translation_ribsome	SK	C2	X18SvsW18S	WP_CYTOPLASMIC_RIBOSOMAL_PROTEINS	69	-0.578433	-2.31692	9.84e-09	8.52e-07	7.15e-07	4819	tags=74%, list=31%, signal=52%	RPL22/RPS19/RPL23A/RPS6KB2/RPL19/RPL26/RPL39/RPL27/RPL32/RPL4/RPL18A/RPL14/RPL28/RPS24/RPS16/RPL31/RPL35/RPS6KB1/RPS27/RPL35A/RPSA/RPL24/RPS23/RPL10A/RPL15/RPS14/RPS5/RPS9/RPL36A/FAU/RPL37/RPL30/RPL3L/UBA52/RPL23/RPLP1/RPL18/RPL8/RPS13/RPS20/RPL13/RPS3/RPS15/RPS8/RPS26/RPS28/RPS2/RPL37A/RPS21/RPL38/RPS29
Translation_ribsome	SK	C2	X18SvsW18S	REACTOME_RRNA_MODIFICATION_IN_THE_NUCLEUS_AND_CYTOSOL	59	-0.479944	-1.86265	0.0003	0.00777718	0.00652161	2585	tags=37%, list=16%, signal=31%	PNO1/DCAF13/RPS14/IMP3/DKC1/BMS1/RPS9/TRMT112/IMP4/SNU13/NOP10/UTP14C/UTP14A/RCL1/NHP2/UTP3/EMG1/BUD23/RRP36/RPS2/RRP7A/RRP9
Translation_ribsome	SK	C2	X18SvsW18S	REACTOME_TRNA_MODIFICATION_IN_THE_NUCLEUS_AND_CYTOSOL	43	-0.485696	-1.77845	0.00104388	0.0186873	0.0156704	5009	tags=58%, list=32%, signal=40%	TRMT1/TPRKB/TRMT61A/PUS3/FTSJ1/TRMT9B/METTL1/CTU2/TRMT44/URM1/ADAT3/ALKBH8/TRMT6/LCMT2/TRMT112/TYW1/LAGE3/NSUN2/PUS7/TYW5/OSGEP/QTRT1/TP53RK/THG1L/PUS1
Translation_ribsome	SK	C2	X5SvsW5S	REACTOME_TRANSLATION	265	-0.726836	-3.77011	1e-10	7.24e-09	5.71e-09	2803	tags=73%, list=18%, signal=61%	PTCD3/EIF4EBP1/RPS27/EIF2S3/RPS3/MRPL32/DARS2/CARS2/MRPL24/MTIF3/EIF3J/RPLP1/RPL8/MRPL44/GFM2/MRPL45/EEF1B2/RPL22L1/EIF3L/RPL30/MRPL3/RPS4X/MRPL27/EEF2/MRPS26/FARS2/EIF2B2/RPS9/RPS5/NARS1/MRPL49/SRPRA/MRPS18B/RPS8/SSR3/MRPL28/EEF1D/RPS16/SRPRB/TARS2/MRPS27/RPL13/RPL39/RPS13/MRPS25/RPL6/MRPS35/RPL10A/RPS23/EIF2B5/SRP19/QARS1/EIF2B4/EEF1A2/YARS2/MRPS10/MRPL10/RPL34/RPS20/RPL18/RPS3A/RPL37A/RPL23A/R…
Translation_ribsome	SK	C2	X5SvsW5S	REACTOME_MITOCHONDRIAL_TRANSLATION	93	-0.796547	-3.58843	1e-10	7.24e-09	5.71e-09	2516	tags=84%, list=16%, signal=71%	MRPL24/MTIF3/MRPL44/GFM2/MRPL45/MRPL3/MRPL27/MRPS26/MRPL49/MRPS18B/MRPL28/MRPS27/MRPS25/MRPS35/MRPS10/MRPL10/TSFM/MRPS17/MRPL20/MRPL9/MRPL13/MRPS5/MRPL41/MRPL2/MRPL23/MRPL21/MRRF/MRPS24/MRPL14/MRPL52/MRPS28/MRPL57/MRPS36/MRPS15/MRPS34/MRPL55/DAP3/MRPS30/MRPS11/MRPS14/MRPL16/MRPL18/MRPL33/GADD45GIP1/MRPL38/MRPL36/MRPL17/MRPL51/MRPL50/MRPL15/MTRF1L/MRPS18C/MRPL22/MRPL37/MRPL54/MRPL4/MRPS16/MRPL53/A…
Translation_ribsome	SK	C2	X5SvsW5S	REACTOME_SRP_DEPENDENT_COTRANSLATIONAL_PROTEIN_TARGETING_TO_MEMBRANE	89	-0.754594	-3.37671	1e-10	7.24e-09	5.71e-09	2409	tags=81%, list=15%, signal=69%	RPLP1/RPL8/RPL22L1/RPL30/RPS4X/RPS9/RPS5/SRPRA/RPS8/SSR3/RPS16/SRPRB/RPL13/RPL39/RPS13/RPL6/RPL10A/RPS23/SRP19/RPL34/RPS20/RPL18/RPS3A/RPL37A/RPL23A/RPL14/SEC11A/RPS29/RPL23/RPS19/RPL15/RPS28/RPS15/SPCS2/RPL7/RPL38/RPL12/RPL27/RPL3L/RPL18A/UBA52/RPL31/RPL27A/RPSA/DDOST/RPS11/RPL35A/RPS21/RPN2/RPL36A/RPS14/RPS2/RPL29/RPL32/SRP14/RPL28/SSR4/SPCS1/RPS24/RPS7/FAU/RPL19/SRP68/RPL24/RPS26/RPL26/RPL35/S…
Translation_ribsome	SK	C2	X5SvsW5S	REACTOME_EUKARYOTIC_TRANSLATION_ELONGATION	71	-0.773204	-3.33159	1e-10	7.24e-09	5.71e-09	2409	tags=87%, list=15%, signal=74%	RPLP1/RPL8/EEF1B2/RPL22L1/RPL30/RPS4X/EEF2/RPS9/RPS5/RPS8/EEF1D/RPS16/RPL13/RPL39/RPS13/RPL6/RPL10A/RPS23/EEF1A2/RPL34/RPS20/RPL18/RPS3A/RPL37A/RPL23A/RPL14/RPS29/RPL23/RPS19/RPL15/RPS28/RPS15/RPL7/RPL38/RPL12/RPL27/RPL3L/RPL18A/UBA52/RPL31/RPL27A/RPSA/RPS11/RPL35A/RPS21/RPL36A/RPS14/RPS2/RPL29/RPL32/RPL28/RPS24/RPS7/FAU/RPL19/RPL24/RPS26/RPL26/RPL35/RPS25/EEF1G/RPS27L
Translation_ribsome	SK	C2	X5SvsW5S	KEGG_RIBOSOME	66	-0.768067	-3.25734	1e-10	7.24e-09	5.71e-09	2409	tags=89%, list=15%, signal=76%	RPS27/RPS3/RPLP1/RPL8/RPL22L1/RPL30/RPS4X/RPS9/RPS5/RPS8/RPS16/RPL13/RPL39/RPS13/RPL6/RPL10A/RPS23/RPL34/RPS20/RPL18/RPS3A/RPL37A/RPL23A/RPL14/RPS29/RPL23/RPS19/RPL15/RPS28/RPS15/MRPL13/RPL7/RPL38/RPL12/RPL27/RPL3L/RPL18A/UBA52/RPL31/RPL27A/RPSA/RPS11/RPL35A/RPS21/RPL36A/RPS2/RPL29/RPL32/RPL28/RPS24/RPS7/FAU/RPL19/RPL24/RPS26/RPL26/RPL35/RPS25/RPS27L
Translation_ribsome	SK	C2	X5SvsW5S	REACTOME_EUKARYOTIC_TRANSLATION_INITIATION	95	-0.714161	-3.22999	1e-10	7.24e-09	5.71e-09	2872	tags=80%, list=18%, signal=66%	EIF3D/EIF4EBP1/RPS27/EIF2S3/RPS3/EIF3J/RPLP1/RPL8/RPL22L1/EIF3L/RPL30/RPS4X/EIF2B2/RPS9/RPS5/RPS8/RPS16/RPL13/RPL39/RPS13/RPL6/RPL10A/RPS23/EIF2B5/EIF2B4/RPL34/RPS20/RPL18/RPS3A/RPL37A/RPL23A/RPL14/EIF3F/RPS29/RPL23/RPS19/RPL15/RPS28/RPS15/EIF2B1/RPL7/RPL38/RPL12/RPL27/RPL3L/RPL18A/UBA52/RPL31/EIF3G/RPL27A/RPSA/EIF3H/EIF3K/RPS11/RPL35A/RPS21/EIF3B/RPL36A/RPS14/RPS2/RPL29/RPL32/RPL28/EIF1AX/RPS24/…
Translation_ribsome	SK	C2	X5SvsW5S	WP_CYTOPLASMIC_RIBOSOMAL_PROTEINS	69	-0.740741	-3.18986	1e-10	7.24e-09	5.71e-09	2409	tags=84%, list=15%, signal=72%	RPS27/RPS3/RPLP1/RPL8/RPL30/RPS4X/RPS9/RPS5/RPS8/RPS16/RPL13/RPL39/RPS13/RPL6/RPL10A/RPS23/RPL34/RPS20/RPL18/RPS3A/RPL37A/RPL23A/RPL14/RPS29/RPL23/RPS19/RPL15/RPS28/RPS15/RPL7/RPL38/RPL12/RPL27/RPL3L/RPL18A/UBA52/RPL31/RPL27A/RPSA/RPS11/RPL35A/RPS21/RPL36A/RPS14/RPS2/RPL29/RPL32/RPL28/RPS24/RPS6KB2/RPS7/FAU/RPL19/RPL24/RPS26/RPL26/RPL35/RPS25
Translation_ribsome	SK	C2	X5SvsW5S	REACTOME_RRNA_PROCESSING	177	-0.51229	-2.55898	1e-10	7.24e-09	5.71e-09	2413	tags=47%, list=15%, signal=41%	TSR3/RPLP1/RPL8/RPL22L1/CSNK1D/RPL30/DDX49/RPS4X/RPS9/RPS5/RPS8/RPS16/RPL13/C1D/RPL39/RPS13/RPL6/RPL10A/RPS23/NOP10/WDR18/RPL34/RPS20/RPL18/RPS3A/RPL37A/RPL23A/SNU13/RPL14/HSD17B10/BOP1/EXOSC8/RPS29/RPL23/RPS19/RPL15/RPS28/RPS15/RRP1/RPL7/RPL38/EXOSC3/EXOSC4/EXOSC1/RPL12/RPL27/NOC4L/RPL3L/RPL18A/UBA52/RPL31/RPL27A/RPSA/RPP21/RPS11/TRMT112/RPL35A/RPS21/RPL36A/RPS14/RPS2/RPL29/EMG1/RPL32/BUD23/RPL2…
Translation_ribsome	SK	C2	X5SvsW5S	REACTOME_CYTOSOLIC_TRNA_AMINOACYLATION	24	-0.628781	-2.09214	8.02e-05	0.00147742	0.00116374	2059	tags=46%, list=13%, signal=40%	NARS1/QARS1/DARS1/AIMP1/EEF1E1/RARS1/PPA1/HARS1/FARSA/KARS1/AIMP2
Translation_ribsome	SK	C2	X5SvsW5S	WP_TRANSLATION_FACTORS	48	-0.500939	-1.97836	0.000175	0.00274797	0.00216453	3035	tags=50%, list=19%, signal=41%	EIF1/EIF3D/EIF4EBP1/EIF2S3/EIF3J/EEF1B2/EEF2/EIF2B2/EEF1D/EIF4EBP3/EIF2B5/EIF2B4/EEF1A2/EIF5A/EIF3F/PAIP1/EIF6/EIF2B1/EIF3G/EIF3H/EIF3B/EIF1AX/EIF3I/EEF1G
Translation_ribsome	SK	C2	X5SvsW5S	REACTOME_TRNA_AMINOACYLATION	41	-0.535098	-2.03522	0.000178	0.00277987	0.00218965	2608	tags=56%, list=16%, signal=47%	CARS1/PPA2/SARS1/GARS1/AARS2/FARSB/DARS2/CARS2/FARS2/NARS1/TARS2/QARS1/YARS2/DARS1/AIMP1/EEF1E1/RARS1/PPA1/HARS1/FARSA/KARS1/SARS2/AIMP2
Translation_ribsome	SK	C2	X5SvsW5S	BILANGES_SERUM_RESPONSE_TRANSLATION	30	-0.565194	-1.99221	0.00042	0.00558514	0.00439932	2701	tags=53%, list=17%, signal=44%	RPS3/NSA2/EEF1B2/RACK1/RPS4X/RPS5/RPS8/RPL6/RPL14/EIF3F/RPS19/RPL18A/EIF3H/RPL29/RPS7/EEF1G
Translation_ribsome	SK	C2	X5SvsW5S	KEGG_AMINOACYL_TRNA_BIOSYNTHESIS	40	-0.469205	-1.77078	0.00175245	0.0173801	0.01369	4943	tags=55%, list=31%, signal=38%	VARS2/TARS3/MARS1/CARS1/SARS1/GARS1/AARS2/FARSB/DARS2/CARS2/PSTK/FARS2/NARS1/TARS2/QARS1/YARS2/DARS1/RARS1/HARS1/FARSA/KARS1/SARS2
Translation_ribsome	SK	C2	W18SvsW5S	REACTOME_EUKARYOTIC_TRANSLATION_ELONGATION	71	-0.374506	-1.68935	0.0044487	0.0325315	0.0247809	6914	tags=61%, list=43%, signal=34%	RPS4X/RPS7/RPS3/RPS26/RPL28/RPS9/RPL39/RPS14/RPLP1/RPL18A/RPL30/RPL19/RPL22L1/FAU/RPS11/RPS16/RPL3L/RPS8/RPL31/RPL38/RPS2/RPL24/RPL35A/EEF1D/EEF1A2/RPS19/RPL37A/RPL18/RPL23/RPSA/RPL10L/RPL34/RPL32/RPS23/RPL27/RPS6/EEF1A1/RPS21/RPS27/RPL37/RPS29/RPL3/RPS28
Translation_ribsome	SK	C2	X18SvsX5S	REACTOME_MITOCHONDRIAL_TRANSLATION	93	0.637451	2.78684	1e-10	9.78e-09	7.13e-09	3918	tags=69%, list=25%, signal=52%	MRPL3/MTRF1L/MTIF2/MRPS30/PTCD3/CHCHD1/MRPL53/MRPL30/MRPL48/MRPL18/MRPL49/MRPS23/MRPS31/MRPS18C/MRPL42/MRPL33/MRPL44/TSFM/MRPS10/MRPS14/MTIF3/MRPS33/MRPL15/MRPL11/MRPL46/MRPL22/MRPL34/MRPS24/MRPL36/MTFMT/GADD45GIP1/MRPL19/MRPS12/MRPL50/MRPS7/MRPL2/MRPL9/MRPL58/MRPS18A/MRPL43/MRPL39/MRPS35/MRPS34/MRPS21/MRPL45/MRPS17/MRPL16/MRPL14/AURKAIP1/MRPL13/GFM1/MRPL10/MRPL28/MRPL23/MRPS11/MRPS9/MRPS27/MRPL5…
Translation_ribsome	SK	C2	X18SvsX5S	REACTOME_TRANSLATION	264	0.479936	2.42975	1e-10	9.78e-09	7.13e-09	3918	tags=52%, list=25%, signal=39%	MRPL3/MTRF1L/MTIF2/MRPS30/PPA1/PTCD3/EIF3M/CHCHD1/SRP9/MRPL53/EIF1AX/DARS2/SEC11C/MRPL30/RPS25/MRPL48/NARS2/MRPL18/MRPL49/MRPS23/MRPS31/MRPS18C/MRPL42/SEC61A2/MRPL33/MRPL44/RPS3A/EIF3H/EIF2B1/TSFM/RPL12/MRPS10/GSPT1/RPL29/SSR4/EIF3E/MRPS14/MTIF3/MRPS33/RPL7/RPL28/MRPL15/RPL35/RPS27L/EIF4B/MRPL11/DARS1/SPCS1/MRPL46/MRPL22/RPS15/MRPL34/EEF1E1/EIF3F/MRPS24/MRPL36/RPL15/MTFMT/GADD45GIP1/RPS4X/MRPL19/…
Translation_ribsome	SK	C2	X18SvsX5S	REACTOME_SRP_DEPENDENT_COTRANSLATIONAL_PROTEIN_TARGETING_TO_MEMBRANE	88	0.467328	2.03324	1.06e-05	0.000238	0.000174	3707	tags=52%, list=24%, signal=40%	SRP9/SEC11C/RPS25/SEC61A2/RPS3A/RPL12/RPL29/SSR4/RPL7/RPL28/RPL35/RPS27L/SPCS1/RPS15/RPL15/RPS4X/RPL26/RPL23A/RPL10A/RPS11/SPCS2/SRP14/RPL27A/RPL4/UBA52/RPL34/RPS5/RPS14/RPS13/RPS20/RPL13/RPL8/RPL6/RPL36A/RPN1/RPL19/FAU/SEC61G/SRPRA/SRP54/RPS16/RPS7/RPL18A/RPL18/RPS24/RPL35A
Translation_ribsome	SK	C2	X18SvsX5S	REACTOME_EUKARYOTIC_TRANSLATION_ELONGATION	70	0.497259	2.06156	1.72e-05	0.000354	0.000258	5597	tags=74%, list=36%, signal=48%	RPS25/RPS3A/RPL12/RPL29/RPL7/RPL28/RPL35/RPS27L/RPS15/RPL15/RPS4X/RPL26/RPL23A/RPL10A/RPS11/RPL27A/RPL4/UBA52/EEF1G/RPL34/RPS5/RPS14/RPS13/RPS20/RPL13/RPL8/RPL6/RPL36A/RPL19/FAU/EEF1B2/RPS16/RPS7/EEF2/RPL18A/RPL18/RPS24/RPL35A/RPS19/RPL14/RPL22/RPL22L1/RPS9/RPL32/RPL24/RPL3L/EEF1A2/RPS2/RPS26/RPL39/RPL38/RPL23
Translation_ribsome	SK	C2	X18SvsX5S	WP_CYTOPLASMIC_RIBOSOMAL_PROTEINS	69	0.509544	2.10529	1.78e-05	0.000366	0.000267	4170	tags=58%, list=26%, signal=43%	RPS6KA2/RPS25/RPS3A/RPL12/RPL29/RPL7/RPL28/RPL35/RPS15/RPL15/RPS4X/MRPL19/RPL26/RPL23A/RPL10A/RPS11/RPL27A/RPL4/UBA52/RPL34/RPS5/RPS14/RPS13/RPS20/RPL13/RPL8/RPL6/RPL36A/RPL19/FAU/RPS16/RPS7/RPL18A/RPL18/RPS24/RPL35A/RPS6KA3/RPS19/RPL14/RPL22
Translation_ribsome	SK	C2	X18SvsX5S	KEGG_RIBOSOME	65	0.49989	2.03434	5.53e-05	0.000919	0.00067	4797	tags=65%, list=30%, signal=45%	RPS25/RPS3A/RPL12/RPL29/RPL7/RPL28/RPL35/RPS27L/RPS15/RPL15/RPS4X/RPL26/RPL23A/RPL10A/RPS11/RPL27A/RPL4/UBA52/RPL34/RPS5/RPS13/RPS20/RPL13/RPL8/RPL6/RPL36A/MRPL13/RPL19/FAU/RPS16/RPS7/RPL18A/RPL18/RPS24/RPL35A/RPS19/RPL14/RPL22/RPL22L1/RPS9/RPL32/RPL24
Translation_ribsome	SK	C2	X18SvsX5S	REACTOME_EUKARYOTIC_TRANSLATION_INITIATION	94	0.399452	1.75007	0.000473	0.00534339	0.00389709	3707	tags=46%, list=24%, signal=35%	EIF3M/EIF1AX/RPS25/RPS3A/EIF3H/EIF2B1/RPL12/RPL29/EIF3E/RPL7/RPL28/RPL35/RPS27L/EIF4B/RPS15/EIF3F/RPL15/RPS4X/RPL26/RPL23A/RPL10A/RPS11/RPL27A/RPL4/UBA52/RPL34/RPS5/RPS14/RPS13/RPS20/RPL13/RPL8/RPL6/RPL36A/EIF3K/RPL19/FAU/RPS16/RPS7/RPL18A/RPL18/RPS24/RPL35A
Translation_ribsome	SK	C2	X18SvsX5S	LOPEZ_TRANSLATION_VIA_FN1_SIGNALING	33	-0.47502	-1.70721	0.00976594	0.0483354	0.0352524	3471	tags=55%, list=22%, signal=43%	TRIO/STX16/EIF3D/SRPK2/ANP32A/PTBP1/ZFP36L2/DYRK1A/TGFBR2/MMP16/THBS1/SOX4/MCL1/RALBP1/CALD1/RBM25/RANBP10/SOCS2
Translation_ribsome	FAT	C2	X18FvsW18F	REACTOME_EUKARYOTIC_TRANSLATION_ELONGATION	70	0.771114	3.63438	1e-10	6.26e-09	4.76e-09	2598	tags=84%, list=16%, signal=71%	RPL31/RPL32/RPL3L/RPS26/RPL37/RPL34/RPL38/RPL6/RPS28/RPL37A/EEF1A2/RPL19/RPL26/RPS25/RPL10A/RPS23/RPL35/RPL12/RPL39/RPL29/RPL18/RPS29/RPS13/RPS11/RPL30/RPS9/RPL15/RPL28/RPS20/RPS14/RPS5/RPL35A/RPL36A/RPS3/RPL22/RPS2/RPL27/RPL18A/UBA52/RPL8/RPL14/RPLP1/RPL23/RPS8/RPL3/RPS15/RPL24/RPL7/RPS27/RPS16/RPL27A/RPL13/RPS27L/RPS4X/FAU/RPS7/RPL4/EEF1A1/RPS19
Translation_ribsome	FAT	C2	X18FvsW18F	KEGG_RIBOSOME	65	0.777213	3.62226	1e-10	6.26e-09	4.76e-09	2200	tags=83%, list=13%, signal=72%	RPL31/RPL32/RPL3L/RPS26/RPL37/RPL34/RPL38/RPL6/RPS28/RPL37A/RPL19/RPL26/RPS25/RPL10A/RPS23/RPL35/RPL12/RPL39/RPL29/RPL18/RPS29/RPS13/RPS11/RPL30/RPS9/RPL15/RPL28/RPS20/RPS5/RPL35A/RPL36A/RPS3/RPL22/RPS2/RPL27/RPL18A/UBA52/RPL8/RPL14/RPLP1/RPL23/RPS8/RPL3/RPS15/RPL24/RPL7/RPS27/RPS16/RPL27A/RPL13/RPS27L/RPS4X/FAU/RPS7
Translation_ribsome	FAT	C2	X18FvsW18F	WP_CYTOPLASMIC_RIBOSOMAL_PROTEINS	69	0.773083	3.62092	1e-10	6.26e-09	4.76e-09	2200	tags=81%, list=13%, signal=71%	RPL31/RPL32/RPL3L/RPS26/RPL37/RPL34/RPL38/RPL6/RPS28/RPL37A/RPL19/RPL26/RPS25/RPL10A/RPS23/RPL35/RPL12/RPL39/RPL29/RPL18/RPS29/RPS13/RPS11/RPL30/RPS9/RPL15/RPL28/RPS20/RPS14/RPS5/RPL35A/RPL36A/RPS6KA1/RPS3/RPL22/RPS2/RPL27/RPL18A/UBA52/RPL8/RPL14/RPLP1/RPL23/RPS8/RPL3/RPS15/RPL24/RPL7/RPS27/RPS16/RPL27A/RPS6KA2/RPL13/RPS4X/FAU/RPS7
Translation_ribsome	FAT	C2	X18FvsW18F	REACTOME_EUKARYOTIC_TRANSLATION_INITIATION	94	0.684934	3.42337	1e-10	6.26e-09	4.76e-09	2614	tags=73%, list=16%, signal=62%	EIF3H/RPL31/RPL32/RPL3L/RPS26/RPL37/RPL34/RPL38/RPL6/RPS28/RPL37A/RPL19/RPL26/RPS25/RPL10A/EIF3M/RPS23/RPL35/RPL12/RPL39/RPL29/RPL18/RPS29/RPS13/RPS11/EIF4A1/RPL30/RPS9/RPL15/RPL28/RPS20/RPS14/RPS5/EIF3F/RPL35A/RPL36A/EIF3I/RPS3/RPL22/RPS2/RPL27/RPL18A/UBA52/RPL8/RPL14/RPLP1/EIF2B2/RPL23/RPS8/EIF3G/RPL3/RPS15/EIF3K/RPL24/RPL7/RPS27/RPS16/RPL27A/RPL13/RPS27L/RPS4X/FAU/EIF3A/RPS7/EIF5B/RPL4/EIF3D/R…
Translation_ribsome	FAT	C2	X18FvsW18F	REACTOME_SRP_DEPENDENT_COTRANSLATIONAL_PROTEIN_TARGETING_TO_MEMBRANE	88	0.675676	3.33527	1e-10	6.26e-09	4.76e-09	2200	tags=66%, list=13%, signal=57%	SEC61G/RPL31/RPL32/RPL3L/RPS26/RPL37/RPL34/RPL38/RPL6/RPS28/RPL37A/RPL19/RPL26/RPS25/RPL10A/RPS23/RPL35/RPL12/RPL39/RPL29/RPL18/RPS29/RPS13/SRP68/RPS11/RPL30/RPS9/RPL15/RPL28/RPS20/RPS14/RPS5/RPL35A/RPL36A/RPS3/RPL22/RPS2/RPL27/RPL18A/UBA52/RPL8/RPL14/RPLP1/RPL23/RPS8/RPL3/RPS15/RPL24/RPL7/RPS27/RPS16/RPL27A/SEC11C/RPL13/RPS27L/RPS4X/FAU/RPS7
Translation_ribsome	FAT	C2	X18FvsW18F	REACTOME_RRNA_PROCESSING	176	0.579934	3.25562	1e-10	6.26e-09	4.76e-09	2496	tags=51%, list=15%, signal=43%	PES1/WDR46/RIOK3/RPP30/TEX10/XRN2/BYSL/RRP36/UTP18/RPL31/RPL32/RPL3L/NHP2/GAR1/RPS26/RPL37/RPL34/FBL/RPL38/RRP1/RPL6/RPS28/SENP3/NOC4L/RPL37A/RPL19/RPL26/RPS25/RRP9/RPL10A/RPS23/RPL35/WDR12/RPL12/RPL39/RPL29/RPL18/RPS29/RPS13/RPS11/RPL30/RPS9/RPL15/RPL28/EXOSC8/RPS20/RPS14/RPS5/RPL35A/RPL36A/RPS3/RPL22/NOP2/RPS2/RPL27/RPL18A/RPP38/NIP7/UBA52/RPL8/RPL14/DDX49/RPLP1/RPL23/RPP40/RPS8/RPL3/DDX21/RPS1…
Translation_ribsome	FAT	C2	X18FvsW18F	REACTOME_TRANSLATION	264	0.446521	2.6223	1e-10	6.26e-09	4.76e-09	5145	tags=56%, list=31%, signal=39%	MRPS36/EIF3H/SEC61G/RPL31/RPL32/RPL3L/RPS26/RPL37/RPL34/RPL38/PARS2/RPL6/RPS28/RPL37A/EEF1A2/MRPL58/RPL19/RPL26/RPS25/RPL10A/EIF3M/RPS23/RPL35/RPL12/RPL39/RPL29/RPL18/RPS29/AIMP1/RPS13/SRP68/RPS11/KARS1/EIF4A1/RPL30/RPS9/RPL15/RPL28/RPS20/RPS14/RPS5/EIF3F/RPL35A/RPL36A/EIF3I/RPS3/RPL22/CARS1/RPS2/RPL27/RPL18A/UBA52/RPL8/MRPL23/RPL14/RPLP1/MTIF3/EIF2B2/RPL23/MRPS18A/RPS8/EIF3G/RPL3/RPS15/EIF3K/MRP…
Translation_ribsome	FAT	C2	X18FvsW18F	REACTOME_RRNA_MODIFICATION_IN_THE_NUCLEUS_AND_CYTOSOL	59	0.488123	2.19235	1.39e-06	3.1e-05	2.36e-05	4507	tags=53%, list=28%, signal=38%	WDR46/RRP36/UTP18/NHP2/GAR1/FBL/NOC4L/RRP9/RPS9/RPS14/NOP2/RPS2/DDX49/SNU13/EMG1/UTP15/RPS7/WDR75/NOP14/UTP14C/UTP14A/UTP11/WDR3/RRP7A/TRMT112/PWP2/DHX37/UTP3/NOP56/BMS1/TSR3
Translation_ribsome	FAT	C2	X18FvsW18F	BILANGES_SERUM_RESPONSE_TRANSLATION	31	0.571113	2.2711	3.08e-05	0.000485	0.000369	2598	tags=58%, list=16%, signal=49%	EIF3H/MYL3/RACK1/RPL6/RPL29/RPS5/EIF3F/NSA2/RPS3/RPL18A/RPL14/SYT10/RPS8/RPS4X/RPS7/RPL4/EEF1A1/RPS19
Translation_ribsome	FAT	C2	X5FvsW5F	REACTOME_MITOCHONDRIAL_TRANSLATION	93	-0.81797	-3.84885	1e-10	3.94e-09	2.84e-09	2018	tags=89%, list=12%, signal=79%	MRPL9/MRPS9/MRPL42/MRPL13/MRPL39/MRPS5/MRPS36/MRPS11/MRPL1/MRPL15/MRPL14/MRPL23/OXA1L/MRPS22/MRPL49/MRPL24/MRPL41/MRPS30/MRPL32/MRPL19/MRPS33/MRPS28/MRPL21/MRPS21/MRPS24/CHCHD1/MTIF3/MRPL11/MRPL28/MRPS35/MRPS25/MRPL47/TSFM/MRPS27/MRPL27/MRPS18C/MRPS16/MRPS31/ERAL1/MRPL35/MRPL2/MRPL20/MRPL48/MRPS15/MRPL54/MRPS23/MRPL52/MRPL30/MRPL4/MRPL57/MRPS10/MRPL3/MRPS12/MRPL16/MRPL38/MRPL18/MRPL43/DAP3/MRPL51…
Translation_ribsome	FAT	C2	X5FvsW5F	REACTOME_TRANSLATION	265	-0.687171	-3.79847	1e-10	3.94e-09	2.84e-09	3581	tags=77%, list=22%, signal=61%	KARS1/AIMP2/MRPL40/EIF2B1/FARSA/EIF3M/SRP54/RPL3/EIF3G/MRPS2/PARS2/RPS6/RPS7/HARS2/SRPRB/EEF1A1/SARS1/RPS14/RPL22L1/SEC11A/SPCS2/MTIF2/MTFMT/RPL22/SSR3/RPS8/RPS28/RPS3A/RPL23/EIF4E/RPL34/SEC11C/RPL12/RPL37/RPL18A/RPS21/RPL4/RPS23/EIF1AX/RPL7/RPL15/RPS5/MRPL9/RPL32/SSR1/RPL35A/MRPS9/DARS2/RPL18/RPL10A/RPS3/RPL30/RPL39/RPS24/RPS16/YARS2/RPL13/SRP9/EEF1D/EIF3I/RPS9/MRPL42/RPS13/EIF2B5/EEF1B2/MRPL13/…
Translation_ribsome	FAT	C2	X5FvsW5F	REACTOME_SRP_DEPENDENT_COTRANSLATIONAL_PROTEIN_TARGETING_TO_MEMBRANE	89	-0.753316	-3.54007	1e-10	3.94e-09	2.84e-09	3407	tags=91%, list=21%, signal=73%	SRP54/RPL3/RPS6/RPS7/SRPRB/RPS14/RPL22L1/SEC11A/SPCS2/RPL22/SSR3/RPS8/RPS28/RPS3A/RPL23/RPL34/SEC11C/RPL12/RPL37/RPL18A/RPS21/RPL4/RPS23/RPL7/RPL15/RPS5/RPL32/SSR1/RPL35A/RPL18/RPL10A/RPS3/RPL30/RPL39/RPS24/RPS16/RPL13/SRP9/RPS9/RPS13/RPL31/RPS29/RPL35/RPS4X/RPL6/RPL27A/RPS26/RPL14/RPL26/RPSA/RPS20/FAU/SEC61A1/RPL24/RPL27/RPL23A/RPL19/RPS25/RPLP1/RPL36A/RPL37A/RPS19/RPL38/SRP19/DDOST/RPS2/RPS15/R…
Translation_ribsome	FAT	C2	X5FvsW5F	REACTOME_EUKARYOTIC_TRANSLATION_ELONGATION	71	-0.775506	-3.50879	1e-10	3.94e-09	2.84e-09	3288	tags=93%, list=20%, signal=75%	RPL3/RPS6/RPS7/EEF1A1/RPS14/RPL22L1/RPL22/RPS8/RPS28/RPS3A/RPL23/RPL34/RPL12/RPL37/RPL18A/RPS21/RPL4/RPS23/RPL7/RPL15/RPS5/RPL32/RPL35A/RPL18/RPL10A/RPS3/RPL30/RPL39/RPS24/RPS16/RPL13/EEF1D/RPS9/RPS13/EEF1B2/RPL31/RPS29/RPL35/RPS4X/RPL6/RPL27A/RPS26/RPL14/RPL26/RPSA/RPS20/FAU/RPL24/RPL27/RPL23A/RPL19/RPS25/RPLP1/RPL36A/RPL37A/RPS19/RPL38/RPS2/RPS15/RPL8/EEF1G/RPS27L/RPS11/RPL29/RPL28/UBA52
Translation_ribsome	FAT	C2	X5FvsW5F	KEGG_RIBOSOME	66	-0.781895	-3.48126	1e-10	3.94e-09	2.84e-09	3288	tags=95%, list=20%, signal=77%	RPL3/RPS6/RPS7/RSL24D1/RPL22L1/RPL22/RPS8/RPS28/RPS3A/RPL23/RPL34/RPL12/RPL37/RPL18A/RPS21/RPL4/RPS23/RPL7/RPL15/RPS5/RPL32/RPL35A/RPL18/RPL10A/RPS3/RPL30/RPL39/RPS24/RPS16/RPL13/RPS9/RPS13/MRPL13/RPL31/RPS29/RPL35/RPS4X/RPL6/RPL27A/RPS26/RPL14/RPL26/RPSA/RPS20/FAU/RPL24/RPL27/RPL23A/RPL19/RPS25/RPLP1/RPL36A/RPL37A/RPS19/RPL38/RPS2/RPS15/RPL8/RPS27L/RPS11/RPL29/RPL28/UBA52
Translation_ribsome	FAT	C2	X5FvsW5F	WP_CYTOPLASMIC_RIBOSOMAL_PROTEINS	69	-0.725056	-3.25921	1e-10	3.94e-09	2.84e-09	3288	tags=88%, list=20%, signal=71%	RPL3/RPS6/RPS7/RPS14/RPL22/RPS8/RPS28/RPS3A/RPL23/RPL34/RPL12/RPL37/RPL18A/RPS21/RPL4/RPS23/RPL7/RPL15/RPS5/RPL32/RPL35A/RPL18/RPL10A/RPS3/RPL30/RPL39/RPS24/RPS16/RPL13/RPS9/RPS13/RPL31/RPS29/RPL35/RPS4X/RPL6/RPL27A/RPS26/RPL14/RPL26/RPSA/RPS20/FAU/RPL24/RPL27/RPL23A/RPL19/RPS25/RPLP1/RPL36A/RPL37A/RPS19/RPL38/MRPL19/RPS2/RPS15/RPL8/RPS11/RPL29/RPL28/UBA52
Translation_ribsome	FAT	C2	X5FvsW5F	REACTOME_EUKARYOTIC_TRANSLATION_INITIATION	95	-0.678399	-3.21169	1e-10	3.94e-09	2.84e-09	3454	tags=79%, list=21%, signal=63%	EIF2B1/EIF3M/RPL3/EIF3G/RPS6/RPS7/RPS14/RPL22L1/RPL22/RPS8/RPS28/RPS3A/RPL23/EIF4E/RPL34/RPL12/RPL37/RPL18A/RPS21/RPL4/RPS23/EIF1AX/RPL7/RPL15/RPS5/RPL32/RPL35A/RPL18/RPL10A/RPS3/RPL30/RPL39/RPS24/RPS16/RPL13/EIF3I/RPS9/RPS13/EIF2B5/RPL31/RPS29/RPL35/RPS4X/EIF3H/RPL6/EIF4EBP1/RPL27A/RPS26/RPL14/RPL26/RPSA/RPS20/FAU/RPL24/RPL27/RPL23A/RPL19/RPS25/RPLP1/RPL36A/RPL37A/RPS19/EIF3F/RPL38/RPS2/RPS15/EI…
Translation_ribsome	FAT	C2	X5FvsW5F	REACTOME_RRNA_PROCESSING	177	-0.523682	-2.75961	1e-10	3.94e-09	2.84e-09	3402	tags=57%, list=21%, signal=46%	WDR12/RBM28/THUMPD1/RPL3/GAR1/RPS6/RPS7/RPS14/SENP3/RPL22L1/RPP30/RRP9/RPL22/RPS8/RPS28/RPS3A/RPL23/RPL34/RPL12/RPL37/RPL18A/RPS21/RPL4/RPS23/MTERF4/RPL7/RPL15/RPS5/RPL32/RRP36/RPL35A/RPL18/RPL10A/RPS3/NIP7/RPL30/RPL39/RPS24/RPS16/RPL13/SNU13/RPS9/MRM3/RPS13/EMG1/RPL31/RPS29/HSD17B10/RPL35/EXOSC7/RPS4X/RPL6/RPL27A/RPP25/RPS26/RPL14/RPL26/TFB1M/RPSA/RPS20/PELP1/FAU/DDX49/RPL24/RPL27/RPL23A/RPL19/R…
Translation_ribsome	FAT	C2	X5FvsW5F	REACTOME_MITOCHONDRIAL_TRNA_AMINOACYLATION	20	-0.666645	-2.16106	3.97e-05	0.000535	0.000386	4497	tags=75%, list=27%, signal=55%	AARS2/VARS2/SARS2/EARS2/KARS1/PARS2/HARS2/DARS2/YARS2/RARS2/TARS2/LARS2/FARS2/PPA2/QARS1
Translation_ribsome	FAT	C2	X5FvsW5F	REACTOME_NEGATIVE_EPIGENETIC_REGULATION_OF_RRNA_EXPRESSION	75	-0.404101	-1.83409	0.000398	0.00364272	0.00262865	2704	tags=36%, list=16%, signal=30%	SUDS3/ERCC2/H3C15/H4C3/POLR1H/POLR2E/SAP18/SIN3B/POLR2K/SAP30BP/POLR2H/POLR1D/GTF2H3/SAP30L/H2AZ1/H3-3A/H2AJ/CCNH/GTF2H5/H2BC4/GTF2H4/H2AZ2/POLR2F/POLR2L/H2AC4/H2AX/H4C15
Translation_ribsome	FAT	C2	X5FvsW5F	BILANGES_SERUM_RESPONSE_TRANSLATION	31	-0.519787	-1.94024	0.0012045	0.00912295	0.00658329	3144	tags=61%, list=19%, signal=50%	RPS6/RPS7/EEF1A1/NSA2/RPS8/RPL18A/RPL4/RPS5/RACK1/RPS3/EEF1B2/RPS4X/EIF3H/RPL6/RPL14/RPS19/EIF3F/EEF1G/RPL29
Translation_ribsome	FAT	C2	X5FvsW5F	REACTOME_TRNA_PROCESSING	105	-0.332146	-1.5991	0.00405418	0.024166	0.0174386	3695	tags=39%, list=22%, signal=31%	FTSJ1/NUP43/TRMT9B/MTO1/TRNT1/NDC1/GTPBP3/NUP35/PUS1/LCMT2/RPP30/RTCB/AAAS/TYW5/NUP37/SEC13/CLP1/TSEN34/TSEN15/DUS2/NUP85/CTU2/HSD17B10/RPP25/RTRAF/LAGE3/FAM98B/CDKAL1/URM1/POP5/THG1L/ZBTB8OS/TP53RK/CPSF4/RPP21/OSGEP/TSEN2/POP4/POP7/CTU1/TRMT112
Translation_ribsome	FAT	C2	X5FvsW5F	REACTOME_TRNA_AMINOACYLATION	41	-0.423709	-1.68463	0.00882051	0.0442858	0.0319574	4497	tags=51%, list=27%, signal=37%	AARS2/EEF1E1/VARS2/SARS2/EARS2/KARS1/AIMP2/FARSA/PARS2/HARS2/SARS1/DARS2/YARS2/HARS1/RARS2/PPA1/TARS2/LARS2/FARS2/PPA2/QARS1
Translation_ribsome	FAT	C2	W18FvsW5F	REACTOME_TRANSLATION	264	-0.732112	-4.02809	1e-10	4.12e-09	2.87e-09	3210	tags=80%, list=20%, signal=65%	RPL22L1/FARSB/RPS6/MRPL34/VARS2/EEF2/MRPL57/RPS7/MRPL10/MRPL28/CARS2/YARS1/MRPS25/EIF3E/EIF2S3/MRPS22/ETF1/HARS2/TARS1/RPL12/MRPL18/EEF1A1/MRPS27/EEF1B2/RPL18A/MRPS28/FARSA/SRP9/TARS2/ERAL1/MRPS11/EIF2S1/RPS16/SRPRA/EIF3J/RPS13/RPL13/RPL3L/RPL4/RPS5/AIMP2/DAP3/AARS1/RPS14/RPN1/RPS24/RPL15/MRPL43/RPS9/SPCS2/SPCS1/RPS4X/SRP19/FAU/RPL10A/RPL35/RPS20/RPL7/RPL23A/RPS8/MRPS36/EIF3M/MRPL1/RPL27A/EIF4E/E…
Translation_ribsome	FAT	C2	W18FvsW5F	REACTOME_SRP_DEPENDENT_COTRANSLATIONAL_PROTEIN_TARGETING_TO_MEMBRANE	88	-0.790307	-3.68859	1e-10	4.12e-09	2.87e-09	2438	tags=86%, list=15%, signal=74%	RPL18A/SRP9/RPS16/SRPRA/RPS13/RPL13/RPL3L/RPL4/RPS5/RPS14/RPN1/RPS24/RPL15/RPS9/SPCS2/SPCS1/RPS4X/SRP19/FAU/RPL10A/RPL35/RPS20/RPL7/RPL23A/RPS8/RPL27A/RPSA/RPL8/RPS3/RPL6/RPL26/RPL18/RPL23/RPL3/RPS15/RPLP1/RPS19/RPL14/RPS27/SEC11A/RPL22/SSR4/RPS26/RPL35A/RPS21/RPS25/SSR3/RPS2/RPS11/SRPRB/RPL37/RPL19/SSR1/RPL28/RPS23/RPL36A/RPL31/RPL32/RPL39/RPS27L/RPL29/RPL24/SRP14/RPL37A/RPL30/RPL27/UBA52/RPS28/…
Translation_ribsome	FAT	C2	W18FvsW5F	REACTOME_RRNA_PROCESSING	176	-0.701349	-3.65877	1e-10	4.12e-09	2.87e-09	3210	tags=76%, list=20%, signal=62%	RPL22L1/RPS6/TRMT10C/RIOK2/MPHOSPH10/UTP18/RIOK3/RPS7/DDX52/GNL3/BOP1/NOP58/EXOSC9/NOP14/RIOK1/RCL1/RPL12/CSNK1D/RPL18A/EXOSC8/RRP7A/RPS16/WDR18/RPS13/RPL13/RPL3L/UTP3/MRM3/WDR75/EXOSC3/RPL4/RPS5/NOL12/RPS14/RPS24/C1D/RPL15/RPP40/RPS9/RPS4X/FAU/RPL10A/RPL35/RPS20/RPL7/RPL23A/RPS8/RPL27A/IMP3/RPSA/RPL8/RPS3/TFB1M/RPL6/RPL26/RPL18/RPL23/NCL/RPL3/NOP10/RPP30/EMG1/RPS15/RPLP1/RPS19/FTSJ3/NOL6/NOB1/RP…
Translation_ribsome	FAT	C2	W18FvsW5F	REACTOME_EUKARYOTIC_TRANSLATION_INITIATION	94	-0.770025	-3.62717	1e-10	4.12e-09	2.87e-09	2818	tags=89%, list=17%, signal=74%	EIF3E/EIF2S3/RPL12/RPL18A/EIF2S1/RPS16/EIF3J/RPS13/RPL13/RPL3L/RPL4/RPS5/RPS14/RPS24/RPL15/RPS9/RPS4X/FAU/RPL10A/RPL35/RPS20/RPL7/RPL23A/RPS8/EIF3M/RPL27A/EIF4E/EIF3F/RPSA/RPL8/RPS3/RPL6/EIF2B2/RPL26/RPL18/RPL23/RPL3/RPS15/RPLP1/RPS19/EIF2S2/EIF2B1/RPL14/RPS27/RPL22/EIF3D/RPS26/EIF3H/EIF2B5/RPL35A/RPS21/EIF3K/RPS25/RPS2/RPS11/EIF3C/RPL37/EIF4A1/RPL19/RPL28/RPS23/RPL36A/EIF3G/RPL31/RPL32/RPL39/EIF…
Translation_ribsome	FAT	C2	W18FvsW5F	REACTOME_MITOCHONDRIAL_TRANSLATION	93	-0.750865	-3.5337	1e-10	4.12e-09	2.87e-09	3084	tags=83%, list=19%, signal=68%	MRPL34/MRPL57/MRPL10/MRPL28/MRPS25/MRPS22/MRPL18/MRPS27/MRPS28/ERAL1/MRPS11/DAP3/MRPL43/MRPS36/MRPL1/MRPL24/MRPS34/MRPL39/MRPL9/MRPL4/MRPS9/MRPL47/CHCHD1/MRPS14/MRPL22/MRPL44/MRPS33/MRPS12/MRPS18B/MRPL54/MRPL2/TUFM/MRPS35/MRPS23/MRPL30/MRPS21/MRPS15/MRPL21/MRPS2/MRPL14/MRPL11/PTCD3/MRPS30/MRPL41/MRPL35/MRPL27/MRPL15/MRPL58/MRPS10/MRPL32/MRPL52/MRPS31/MRPL36/MRPL16/MRPS18C/MRPL33/GADD45GIP1/MRPL48…
Translation_ribsome	FAT	C2	W18FvsW5F	REACTOME_EUKARYOTIC_TRANSLATION_ELONGATION	70	-0.790067	-3.47423	1e-10	4.12e-09	2.87e-09	3210	tags=97%, list=20%, signal=79%	RPL22L1/RPS6/EEF2/RPS7/RPL12/EEF1A1/EEF1B2/RPL18A/RPS16/RPS13/RPL13/RPL3L/RPL4/RPS5/RPS14/RPS24/RPL15/RPS9/RPS4X/FAU/RPL10A/RPL35/RPS20/RPL7/RPL23A/RPS8/RPL27A/RPSA/RPL8/RPS3/RPL6/RPL26/RPL18/RPL23/EEF1G/RPL3/RPS15/RPLP1/RPS19/RPL14/RPS27/RPL22/RPS26/RPL35A/RPS21/RPS25/RPS2/RPS11/RPL37/EEF1D/RPL19/RPL28/RPS23/RPL36A/RPL31/RPL32/RPL39/RPS27L/RPL29/RPL24/RPL37A/RPL30/RPL27/UBA52/RPS28/RPL34/RPL38/R…
Translation_ribsome	FAT	C2	W18FvsW5F	KEGG_RIBOSOME	65	-0.794942	-3.44303	1e-10	4.12e-09	2.87e-09	2619	tags=92%, list=16%, signal=78%	RPL12/RPL18A/RPS16/RPS13/RPL13/RPL3L/RPL4/RPS5/RPS24/RPL15/RPS9/RPS4X/FAU/RPL10A/RPL35/RPS20/RPL7/RPL23A/RPS8/RPL27A/RPSA/RPL8/RPS3/RPL6/RPL26/RPL18/RPL23/RPL3/RPS15/RPLP1/RPS19/RSL24D1/RPL14/RPS27/RPL22/RPS26/RPL35A/RPS21/RPS25/RPS2/RPS11/RPL37/RPL19/RPL28/RPS23/RPL36A/RPL31/RPL32/RPL39/RPS27L/RPL29/RPL24/RPL37A/RPL30/RPL27/UBA52/RPS28/RPL34/RPL38/RPS29
Translation_ribsome	FAT	C2	W18FvsW5F	WP_CYTOPLASMIC_RIBOSOMAL_PROTEINS	69	-0.778553	-3.44172	1e-10	4.12e-09	2.87e-09	2619	tags=87%, list=16%, signal=73%	RPL12/RPL18A/RPS16/RPS6KB2/RPS13/RPL13/RPL3L/RPL4/RPS5/RPS14/RPS24/RPL15/RPS9/RPS4X/FAU/RPL10A/RPL35/RPS20/RPL7/RPL23A/RPS8/RPL27A/RPSA/RPL8/RPS3/RPL6/RPL26/RPL18/RPL23/RPL3/RPS15/RPLP1/RPS19/RPL14/RPS27/RPL22/RPS26/RPL35A/RPS21/RPS25/RPS2/RPS11/RPL37/RPL19/RPL28/RPS23/RPL36A/RPL31/RPL32/RPL39/RPL29/RPL24/RPL37A/RPL30/RPL27/UBA52/RPS28/RPL34/RPL38/RPS29
Translation_ribsome	FAT	C2	W18FvsW5F	REACTOME_RRNA_MODIFICATION_IN_THE_NUCLEUS_AND_CYTOSOL	59	-0.623463	-2.65952	1e-10	4.12e-09	2.87e-09	3178	tags=64%, list=19%, signal=52%	RPS6/MPHOSPH10/UTP18/RPS7/DDX52/NOP58/NOP14/RCL1/RRP7A/UTP3/WDR75/RPS14/RPS9/IMP3/NOP10/EMG1/NOL6/WDR46/NOP56/NOP2/TRMT112/FBL/DCAF13/RPS2/SNU13/UTP11/DDX47/BUD23/RRP36/GAR1/NOC4L/DDX49/DKC1/RRP9/THUMPD1/TSR3/NHP2/UTP4
Translation_ribsome	FAT	C2	W18FvsW5F	WP_TRANSLATION_FACTORS	48	-0.610872	-2.48574	7e-08	1.8e-06	1.25e-06	3007	tags=71%, list=18%, signal=58%	EEF2/EIF3E/EIF2S3/ETF1/CLUH/EEF1A1/EEF1B2/EIF2S1/EIF3J/EIF4EBP3/EIF4E/EIF3F/EIF2B2/EEF1G/PAIP1/EIF2S2/EIF1/EIF2B1/EIF5A/EIF3D/EIF3H/EIF2B5/EIF3C/EIF3CL/EIF4A1/EEF1D/EIF3G/EIF4EBP1/EIF2B4/EIF1AX/EIF4H/EIF6/EIF3I/EIF3B
Translation_ribsome	FAT	C2	W18FvsW5F	WP_NSP1_FROM_SARSCOV2_INHIBITS_TRANSLATION_INITIATION_IN_THE_HOST_CELL	16	-0.810088	-2.46972	1.39e-07	3.33e-06	2.32e-06	2818	tags=94%, list=17%, signal=78%	EIF3E/EIF2S3/EIF2S1/EIF3J/EIF3F/EIF2S2/EIF1/EIF3D/EIF3H/EIF3C/EIF3CL/EIF3G/EIF1AX/EIF3I/EIF3B
Translation_ribsome	FAT	C2	W18FvsW5F	REACTOME_TRNA_AMINOACYLATION	41	-0.609691	-2.36796	5.74e-07	1.22e-05	8.47e-06	3197	tags=59%, list=19%, signal=47%	RARS1/FARSB/VARS2/CARS2/YARS1/HARS2/TARS1/FARSA/TARS2/AIMP2/AARS1/KARS1/AIMP1/FARS2/HARS1/PPA2/PARS2/PPA1/LARS2/SARS1/EARS2/RARS2/GARS1/QARS1
Translation_ribsome	FAT	C2	W18FvsW5F	REACTOME_TRNA_PROCESSING	105	-0.426871	-2.03426	1.62e-06	3.14e-05	2.19e-05	2199	tags=34%, list=13%, signal=30%	DDX1/TSEN15/RPP40/POP5/CTU2/QTRT1/CPSF4/CLP1/NUP42/POP7/URM1/NSUN2/RPP30/TRMT44/ELAC2/TRMT112/TRIT1/RPP38/OSGEP/NUP54/TRMT1/PRORP/RTRAF/NUP43/RTCB/TP53RK/POP4/TPRKB/TRMT9B/DUS2/HSD17B10/RAE1/THG1L/TRMU/PUS1/FTSJ1
Translation_ribsome	FAT	C2	W18FvsW5F	REACTOME_TRNA_MODIFICATION_IN_THE_NUCLEUS_AND_CYTOSOL	43	-0.544812	-2.15016	1.75e-05	0.00025	0.000174	1888	tags=37%, list=11%, signal=33%	CTU2/QTRT1/URM1/NSUN2/TRMT44/TRMT112/TRIT1/OSGEP/TRMT1/TP53RK/TPRKB/TRMT9B/DUS2/THG1L/PUS1/FTSJ1
Translation_ribsome	FAT	C2	W18FvsW5F	REACTOME_NEGATIVE_EPIGENETIC_REGULATION_OF_RRNA_EXPRESSION	75	-0.4419	-1.97832	4.26e-05	0.000546	0.00038	2337	tags=35%, list=14%, signal=30%	POLR2E/MBD2/SAP30L/POLR2L/HDAC2/H2AJ/H2AZ2/H3C15/GTF2H3/SUDS3/POLR1C/POLR2F/SUV39H1/POLR1H/GTF2H5/H4C3/POLR1D/RRP8/POLR2H/SIN3B/UBTF/H2BC11/POLR2K/H3-3A/H2AX/SAP30BP
Translation_ribsome	FAT	C2	W18FvsW5F	REACTOME_MITOCHONDRIAL_TRNA_AMINOACYLATION	20	-0.677516	-2.20969	5.37e-05	0.000661	0.00046	3075	tags=65%, list=19%, signal=53%	VARS2/CARS2/HARS2/TARS2/KARS1/FARS2/PPA2/PARS2/LARS2/EARS2/RARS2/GARS1/QARS1
Translation_ribsome	FAT	C2	W18FvsW5F	KEGG_AMINOACYL_TRNA_BIOSYNTHESIS	40	-0.532177	-2.07057	5.75e-05	0.000698	0.000486	4478	tags=60%, list=27%, signal=44%	EPRS1/MARS1/NARS2/MTFMT/RARS1/FARSB/VARS2/CARS2/YARS1/HARS2/TARS1/FARSA/TARS2/AARS1/KARS1/FARS2/HARS1/PARS2/LARS2/SARS1/EARS2/RARS2/GARS1/QARS1
Translation_ribsome	FAT	C2	W18FvsW5F	REACTOME_CYTOSOLIC_TRNA_AMINOACYLATION	24	-0.616351	-2.12375	0.000171	0.00173051	0.0012048	4478	tags=67%, list=27%, signal=49%	EPRS1/MARS1/RARS1/FARSB/YARS1/TARS1/FARSA/AIMP2/AARS1/KARS1/AIMP1/HARS1/PPA1/SARS1/GARS1/QARS1
Translation_ribsome	FAT	C2	W18FvsW5F	BILANGES_SERUM_RESPONSE_TRANSLATION	31	-0.551188	-2.04074	0.000441	0.00378088	0.0026323	3202	tags=68%, list=19%, signal=55%	SYT10/RPS6/RPS7/EEF1A1/EEF1B2/RPL18A/RPL4/RPS5/RACK1/RPS4X/NSA2/MYL3/RPS8/EIF3F/RPS3/RPL6/EEF1G/RPS19/RPL14/EIF3H/RPL29
Translation_ribsome	FAT	C2	W18FvsW5F	REACTOME_POSITIVE_EPIGENETIC_REGULATION_OF_RRNA_EXPRESSION	72	-0.36724	-1.64939	0.00489606	0.0260161	0.0181128	3587	tags=38%, list=22%, signal=29%	H4C15/DEK/MYBBP1A/H4C14/MBD3/H3-3B/H2AC8/POLR2E/POLR2L/CBX3/HDAC2/H2AJ/H2AZ2/H3C15/POLR1C/POLR2F/POLR1H/H4C3/POLR1D/POLR2H/H2BC11/POLR2K/H3-3A/RBBP4/H2AX/MTA1/RBBP7
Translation_ribsome	FAT	C2	W18FvsW5F	REACTOME_SIRT1_NEGATIVELY_REGULATES_RRNA_EXPRESSION	34	-0.452236	-1.69608	0.00586923	0.0301046	0.0209592	4893	tags=50%, list=30%, signal=35%	H2AZ1/H2AC20/TAF1D/TBP/H4C15/H4C14/H3-3B/H2AC8/H2AJ/H2AZ2/H3C15/SUV39H1/H4C3/RRP8/H2BC11/H3-3A/H2AX
Translation_ribsome	FAT	C2	W18FvsW5F	REACTOME_ERCC6_CSB_AND_EHMT2_G9A_POSITIVELY_REGULATE_RRNA_EXPRESSION	42	-0.412132	-1.62586	0.00823508	0.0389355	0.0271074	3175	tags=38%, list=19%, signal=31%	H4C14/MBD3/H3-3B/H2AC8/CBX3/HDAC2/H2AJ/H2AZ2/H3C15/H4C3/H2BC11/H3-3A/RBBP4/H2AX/MTA1/RBBP7
Translation_ribsome	FAT	C2	X18FvsX5F	REACTOME_EUKARYOTIC_TRANSLATION_ELONGATION	71	0.510946	2.35205	5.08e-08	2.37e-06	1.78e-06	5943	tags=76%, list=36%, signal=49%	RPL8/RPS11/RPL28/RPS15/RPS3A/RPS13/RPS20/RPL12/RPL35/RPL29/RPL26/UBA52/RPL6/RPS16/RPS9/RPLP1/EEF1G/RPL34/RPL13/RPS4X/RPL10A/RPS19/RPL15/RPS5/RPL18A/RPL23A/EEF1B2/FAU/RPS25/RPL27A/RPL18/RPS27L/RPL22L1/RPL14/RPS2/RPS3/RPL19/RPS7/RPS26/RPS24/RPL37A/RPL31/RPL4/RPL23/RPS14/RPL36A/RPL7/RPL32/RPS8/RPL35A/EEF1A2/RPL38/EEF1A1/RPL27
Translation_ribsome	FAT	C2	X18FvsX5F	REACTOME_MITOCHONDRIAL_TRANSLATION	93	0.464673	2.24352	1e-07	4.18e-06	3.14e-06	5783	tags=68%, list=35%, signal=44%	GFM1/MRPL34/MRPL44/MRPL53/MRPS27/MRPL10/TSFM/MRPL57/MRPL49/MRPL18/MRPL58/MRPL42/GADD45GIP1/MRPL3/MRPL19/MRPL4/MRPS24/MRPL22/MRPL13/MRPS36/TUFM/MRPS18A/MRPS12/MRPL28/MRPS11/MRPL36/MRPS14/MRPS25/MRPS7/MRPS34/MRPS28/MRPS17/MRPL55/CHCHD1/MRPL43/MRPL2/DAP3/MRPS33/AURKAIP1/MRPS6/MRPL54/MRPS15/MRPL21/MRPS23/MTIF2/MRPS21/MRPL33/MRPL46/MRPL16/MRPL14/MRPL27/PTCD3/MRPS18C/MRPL23/MRPL48/MRPS26/MRPL11/MRPS22/…
Translation_ribsome	FAT	C2	X18FvsX5F	KEGG_RIBOSOME	66	0.524168	2.36412	1.94e-07	7.31e-06	5.48e-06	5943	tags=76%, list=36%, signal=49%	RPL8/MRPL13/RPS11/RPL28/RPS15/RPS3A/RPS13/RPS20/RPL12/RPL35/RPL29/RPL26/UBA52/RPL6/RPS16/RPS9/RPLP1/RPL34/RPL13/RPS4X/RPL10A/RPS19/RPL15/RPS5/RPL18A/RPL23A/FAU/RPS25/RPL27A/RPL18/RPS27L/RPL22L1/RPL14/RPS2/RPS3/RPL19/RPS7/RPS26/RPS24/RPL37A/RPL31/RPL4/RPL23/RPL36A/RPL7/RPL32/RPS8/RPL35A/RPL38/RPL27
Translation_ribsome	FAT	C2	X18FvsX5F	REACTOME_SRP_DEPENDENT_COTRANSLATIONAL_PROTEIN_TARGETING_TO_MEMBRANE	89	0.450957	2.16563	1.24e-06	3.64e-05	2.73e-05	5375	tags=65%, list=33%, signal=44%	SPCS3/SRP14/RPL8/RPS11/TRAM1/SPCS1/RPN2/RPL28/RPS15/RPS3A/SSR4/RPS13/SEC11C/RPS20/RPL12/RPL35/RPL29/RPL26/UBA52/RPL6/RPS16/RPS9/RPLP1/RPL34/RPL13/RPS4X/RPL10A/RPS19/RPL15/RPS5/RPL18A/RPL23A/FAU/RPS25/RPL27A/RPN1/RPL18/RPS27L/RPL22L1/DDOST/RPL14/RPS2/RPS3/RPL19/RPS7/RPS26/SRP9/RPS24/RPL37A/RPL31/RPL4/SEC61G/SRP19/RPL23/RPS14/RPL36A/RPL7/RPL32
Translation_ribsome	FAT	C2	X18FvsX5F	REACTOME_RRNA_MODIFICATION_IN_THE_NUCLEUS_AND_CYTOSOL	59	-0.511696	-2.22393	1.39e-06	3.96e-05	2.96e-05	1875	tags=34%, list=11%, signal=30%	DKC1/HEATR1/UTP4/NOP56/UTP11/UTP25/NAT10/WDR36/MPHOSPH10/UTP14C/UTP14A/PDCD11/NOL6/DHX37/RCL1/NOP58/THUMPD1/NOP14/DDX52/WDR43
Translation_ribsome	FAT	C2	X18FvsX5F	WP_CYTOPLASMIC_RIBOSOMAL_PROTEINS	69	0.479534	2.18431	3.57e-06	8.88e-05	6.66e-05	5375	tags=70%, list=33%, signal=47%	RPS6KA1/RPS6KA3/MRPL19/RPL8/RPS11/RPL28/RPS15/RPS3A/RPS13/RPS20/RPL12/RPL35/RPL29/RPL26/UBA52/RPL6/RPS16/RPS9/RPLP1/RPL34/RPS6KA2/RPL13/RPS4X/RPL10A/RPS19/RPL15/RPS5/RPL18A/RPL23A/FAU/RPS25/RPL27A/RPL18/RPL14/RPS2/RPS3/RPL19/RPS7/RPS26/RPS24/RPL37A/RPL31/RPL4/RPL23/RPS14/RPL36A/RPL7/RPL32
Translation_ribsome	FAT	C2	X18FvsX5F	WP_TRANSLATION_FACTORS	48	-0.525543	-2.15395	4.87e-05	0.000845	0.000634	3068	tags=46%, list=19%, signal=37%	PAIP1/GSPT2/EIF4EBP1/EEF2/EIF4EBP2/EIF1/EIF2B3/EIF4H/EIF3J/EIF3B/EIF2S2/ETF1/EIF3A/EIF5B/EIF3C/EIF3CL/EIF4G3/EIF4B/EIF2B1/EIF2S3/EIF2S1/EIF4EBP3
Translation_ribsome	FAT	C2	X18FvsX5F	WP_NSP1_FROM_SARSCOV2_INHIBITS_TRANSLATION_INITIATION_IN_THE_HOST_CELL	16	-0.67679	-2.11068	0.00019	0.00248874	0.00186525	2026	tags=56%, list=12%, signal=49%	EIF1/EIF3J/EIF3B/EIF2S2/EIF3A/EIF3C/EIF3CL/EIF2S3/EIF2S1
Translation_ribsome	FAT	C2	X18FvsX5F	REACTOME_RRNA_PROCESSING	177	-0.305881	-1.61323	0.000299	0.00353416	0.00264876	1875	tags=22%, list=11%, signal=20%	DKC1/CSNK1D/CSNK1E/HEATR1/UTP4/NOP56/EXOSC10/RIOK2/PRORP/BYSL/UTP11/DIS3/UTP25/NAT10/RIOK1/ELAC2/WDR36/EBNA1BP2/TSR1/LTV1/LAS1L/MPHOSPH10/UTP14C/UTP14A/GNL3/PDCD11/NOL6/DHX37/DDX21/RCL1/FTSJ3/NOP58/HSD17B10/THUMPD1/PELP1/NOP14/DDX52/WDR43/NCL
Translation_ribsome	FAT	C2	X18FvsX5F	REACTOME_TRANSLATION	265	0.268196	1.52512	0.000883	0.00823874	0.00617473	5010	tags=47%, list=30%, signal=33%	SPCS3/GFM1/MRPL34/MRPL44/MRPL53/MRPS27/MRPL10/TSFM/MRPL57/MRPL49/DARS2/APEH/MRPL18/SRP14/MRPL58/MRPL42/GADD45GIP1/MRPL3/YARS2/MRPL19/MRPL4/RPL8/MRPS24/MRPL22/MRPL13/RPS11/TRAM1/SPCS1/RPN2/RPL28/TRMT112/MRPS36/RPS15/TUFM/RPS3A/MRPS18A/MRPS12/MRPL28/SSR4/RPS13/SEC11C/RPS20/MRPS11/MRPL36/RPL12/MRPS14/RPL35/MRPS25/RPL29/MRPS7/MRPS34/RPL26/MRPS28/UBA52/RPL6/PPA2/RPS16/MRPS17/RPS9/MRPL55/EIF3F/RPLP1/CH…
Translation_ribsome	FAT	C2	X18FvsX5F	REACTOME_CYTOSOLIC_TRNA_AMINOACYLATION	24	-0.562849	-1.95729	0.00162483	0.0131871	0.00988343	1466	tags=46%, list=9%, signal=42%	SARS1/AARS1/FARSB/YARS1/IARS1/AIMP1/GARS1/CARS1/MARS1/EPRS1/TARS1
Translation_ribsome	FAT	C2	X18FvsX5F	REACTOME_TRNA_MODIFICATION_IN_THE_NUCLEUS_AND_CYTOSOL	43	-0.406639	-1.60893	0.00932383	0.0497146	0.0372599	3687	tags=42%, list=22%, signal=33%	TRMT61A/PUS1/THADA/ADAT1/QTRT1/TPRKB/FTSJ1/METTL1/DUS2/WDR4/QTRT2/TRMT9B/TRMT10A/NSUN2/TRMT1/TRIT1/EPRS1/PUS7
Translation_ribsome	Liver	C8	X18LvsW18L	GAUTAM_EYE_IRIS_CILIARY_BODY_RIBOSOMAL_GENES_HIGH_FIBROBLASTS	12	-0.650229	-1.76713	0.00973683	0.0245181	0.0126367	1068	tags=33%, list=7%, signal=31%	PFDN4/ETNPPL/SELENOP/GAPDH
Translation_ribsome	Liver	C8	X5LvsW5L	GAUTAM_EYE_IRIS_CILIARY_BODY_RIBOSOMAL_GENES_HIGH_FIBROBLASTS	12	-0.624753	-1.68231	0.00801739	0.0297789	0.0203951	2165	tags=50%, list=14%, signal=43%	SNRPD1/SELENOF/CETN2/CMTM8/GAPDH/SELENOP
Translation_ribsome	Liver	C8	X18LvsX5L	GAUTAM_EYE_IRIS_CILIARY_BODY_RIBOSOMAL_GENES_HIGH_FIBROBLASTS	12	0.627189	1.72542	0.0101504	0.0250563	0.0138816	167	tags=25%, list=1%, signal=25%	CETN2/SELENOP/SELENOF
Translation_ribsome	Liver	C5	X18LvsW18L	GOCC_CYTOSOLIC_RIBOSOME	76	0.667054	2.71535	1e-10	2.02e-08	1.6e-08	1946	tags=57%, list=13%, signal=50%	RPS29/RPS23/RPL36A/RPL35A/RPL37/RPL38/RPL35/RPS28/RPL22/RPL39/RPS3/RPL32/RPL13/RPS2/RPS9/RPL30/RPL34/RPL15/RPL31/RPL27A/RPL23/RPLP1/RPS15/RPS14/RPS11/RPL3L/RPL37A/RPS27/HBA1/HBA2/RPS19/RPL8/RPS16/RPS24/RPL27/RPS20/RPS21/RPS13/RPL28/RPL19/RPL14/RPL4/EIF2AK4
Translation_ribsome	Liver	C5	X18LvsW18L	GOMF_STRUCTURAL_CONSTITUENT_OF_RIBOSOME	134	0.55123	2.45043	1e-10	2.02e-08	1.6e-08	1940	tags=37%, list=13%, signal=33%	MRPL54/MRPL27/RPS29/RPS23/RPL36A/RPL35A/RPL37/RPL38/RPL35/RPS28/RPL22/RPL39/RPS3/MRPL14/RPL32/RPL13/RPS2/RPS9/RPL30/RPL34/RPL15/MRPL57/RPL31/MRPS16/RPL27A/MRPL23/RPL23/RPLP1/RPS15/RPS14/RPS11/RPL3L/RPL37A/RPS27/MRPS24/RPS19/RPL8/RPS16/RPS24/MRPL20/RPL27/RPS20/RPS21/RPS13/RPL28/RPL19/RPL14/MRPL41/NDUFA7/RPL4
Translation_ribsome	Liver	C5	X18LvsW18L	GOCC_RIBOSOMAL_SUBUNIT	150	0.532646	2.39721	1e-10	2.02e-08	1.6e-08	1940	tags=37%, list=13%, signal=32%	MRPL54/MRPL27/RPS29/RPS23/RPL36A/RPL35A/RPL37/RPL38/RPL35/RPS28/RPL22/RPL39/RPS3/MRPL14/RPL32/RPL13/RPS2/RPS9/RPL30/RPL34/MRPL45/RPL15/MRPL57/RPL31/MRPS16/RPL27A/MRPL23/RPL23/RPLP1/RPS15/RPS14/RPS11/RPL3L/RPL37A/MRPS26/RPS27/MRPS24/HBA1/HBA2/RPS19/RPL8/RPS16/MRPL40/RPS24/MRPL20/MPV17L2/RPL27/RPS20/RPS21/RPS13/RPL28/RPL19/RPL14/MRPL41/RPL4
Translation_ribsome	Liver	C5	X18LvsW18L	GOCC_RIBOSOME	177	0.492258	2.2524	1e-10	2.02e-08	1.6e-08	1946	tags=33%, list=13%, signal=29%	MRPL54/MRPL27/RPS29/RPS23/RPL36A/RPL35A/RPL37/RPL38/RPL35/RPS28/RPL22/RPL39/RPS3/MRPL14/RPL32/RPL13/RPS2/RPS9/RPL30/RPL34/MRPL45/RPL15/MRPL57/RPL31/MRPS16/RPL27A/MRPL23/RPL23/RPLP1/RPS15/RPS14/RPS11/RPL3L/RPL37A/MRPS26/RPS27/MRPS24/HBA1/HBA2/RPS19/RPL8/RPS16/MRPL40/RPS24/MRPL20/MPV17L2/RPL27/RPS20/RPS6KL1/RPS21/RPS13/RPL28/RPL19/RPL14/MRPL41/NDUFA7/RPL4/EIF2AK4
Translation_ribsome	Liver	C5	X18LvsW18L	GOMF_TRANSLATION_REGULATOR_ACTIVITY_NUCLEIC_ACID_BINDING	103	-0.505255	-2.30369	3.15e-09	4.38e-07	3.47e-07	3653	tags=48%, list=24%, signal=36%	SHMT1/DHFR/EEF1G/GCN1/CPEB4/EIF3H/EIF1/EIF3K/EIF4E1B/EEF1D/BOLL/EIF3E/TUFM/ABCF1/EEF2K/PURA/EIF4G1/TYMS/COPS5/PAIP1/PABPC1/GFM2/MTRF1/EIF2B5/ETF1/EIF3M/EIF3C/EIF3CL/CELF1/GFM1/HBS1L/MTIF3/MCTS1/EIF2B1/EIF3A/EIF4E/GSPT1/EIF2S2/GTPBP1/MTIF2/EIF3L/EEF1A1/EEF2/EIF2A/EIF4G2/PAIP2/EIF2S3/EIF2S3B/EIF4B
Translation_ribsome	Liver	C5	X18LvsW18L	GOCC_LARGE_RIBOSOMAL_SUBUNIT	93	0.549806	2.33101	4.64e-09	6.19e-07	4.9e-07	1940	tags=37%, list=13%, signal=32%	MRPL54/MRPL27/RPL36A/RPL35A/RPL37/RPL38/RPL35/RPL22/RPL39/MRPL14/RPL32/RPL13/RPL30/RPL34/MRPL45/RPL15/MRPL57/RPL31/RPL27A/MRPL23/RPL23/RPLP1/RPL3L/RPL37A/RPL8/MRPL40/MRPL20/MPV17L2/RPL27/RPL28/RPL19/RPL14/MRPL41/RPL4
Translation_ribsome	Liver	C5	X18LvsW18L	GOCC_CYTOSOLIC_LARGE_RIBOSOMAL_SUBUNIT	41	0.68929	2.46966	7.41e-09	9.04e-07	7.16e-07	1940	tags=59%, list=13%, signal=51%	RPL36A/RPL35A/RPL37/RPL38/RPL35/RPL22/RPL39/RPL32/RPL13/RPL30/RPL34/RPL15/RPL31/RPL27A/RPL23/RPLP1/RPL3L/RPL37A/RPL8/RPL27/RPL28/RPL19/RPL14/RPL4
Translation_ribsome	Liver	C5	X18LvsW18L	GOMF_TRANSLATION_FACTOR_ACTIVITY_RNA_BINDING	81	-0.512228	-2.2869	1.56e-07	1.32e-05	1.05e-05	3613	tags=49%, list=24%, signal=38%	EEF1G/GCN1/CPEB4/EIF3H/EIF1/EIF3K/EIF4E1B/EEF1D/EIF3E/TUFM/ABCF1/EEF2K/EIF4G1/COPS5/GFM2/MTRF1/EIF2B5/ETF1/EIF3M/EIF3C/EIF3CL/GFM1/HBS1L/MTIF3/MCTS1/EIF2B1/EIF3A/EIF4E/GSPT1/EIF2S2/GTPBP1/MTIF2/EIF3L/EEF1A1/EEF2/EIF2A/EIF4G2/EIF2S3/EIF2S3B/EIF4B
Translation_ribsome	Liver	C5	X18LvsW18L	GOBP_TRANSLATIONAL_INITIATION	111	-0.435065	-2.03112	1.28e-06	7.25e-05	5.75e-05	1618	tags=34%, list=11%, signal=31%	BOLL/MTOR/EIF3E/EIF4G1/CDC123/COPS5/EIF4EBP2/PAIP1/RBM4/HABP4/EIF2B5/EIF3M/EIF3C/EIF3CL/YTHDF2/EIF2AK1/SLBP/MTIF3/MCTS1/DNAJC3/EIF2B1/BZW1/EIF3A/YTHDF1/YTHDF3/EIF2S2/MTIF2/EIF3L/ABCE1/EIF2A/EIF4G2/PAIP2/PPP1R15B/EIF2S3/EIF2S3B/RPS6KB1/CSDE1/EIF4B
Translation_ribsome	Liver	C5	X18LvsW18L	GOCC_CYTOSOLIC_SMALL_RIBOSOMAL_SUBUNIT	34	0.639763	2.19959	7.36e-06	0.000318	0.000252	1769	tags=53%, list=12%, signal=47%	RPS29/RPS23/RPS28/RPS3/RPS2/RPS9/RPS15/RPS14/RPS11/RPS27/HBA1/HBA2/RPS19/RPS16/RPS24/RPS20/RPS21/RPS13
Translation_ribsome	Liver	C5	X18LvsW18L	GOMF_TRANSLATION_INITIATION_FACTOR_ACTIVITY	48	-0.549448	-2.16189	1.19e-05	0.000448	0.000355	1541	tags=35%, list=10%, signal=32%	EIF2B5/EIF3M/EIF3C/EIF3CL/MTIF3/MCTS1/EIF2B1/EIF3A/EIF4E/EIF2S2/MTIF2/EIF3L/EIF2A/EIF4G2/EIF2S3/EIF2S3B/EIF4B
Translation_ribsome	Liver	C5	X18LvsW18L	GOMF_TRANSLATION_REGULATOR_ACTIVITY	131	-0.39308	-1.8772	3.47e-05	0.00102614	0.000813	2709	tags=35%, list=18%, signal=29%	EEF1D/BOLL/EIF3E/TUFM/ABCF1/EEF2K/PURA/IREB2/EIF4G1/TYMS/COPS5/EIF4EBP2/PAIP1/CNBP/PABPC1/GFM2/MTRF1/EIF2B5/ETF1/EIF3M/EIF3C/EIF3CL/CELF1/EIF2AK1/GFM1/HBS1L/MTIF3/IGF2BP2/MCTS1/EIF2B1/EIF3A/EIF4E/GSPT1/FXR1/EIF2S2/GTPBP1/MTIF2/EIF3L/EEF1A1/EEF2/EIF2A/EIF4G2/PAIP2/EIF2S3/EIF2S3B/EIF4B
Translation_ribsome	Liver	C5	X18LvsW18L	GOBP_CYTOPLASMIC_TRANSLATIONAL_INITIATION	24	-0.668411	-2.22527	3.93e-05	0.00112006	0.000887	1618	tags=54%, list=11%, signal=49%	MTOR/EIF4G1/RBM4/EIF3M/EIF3CL/YTHDF2/SLBP/MCTS1/EIF3A/EIF2S2/EIF2S3/EIF2S3B/EIF4B
Translation_ribsome	Liver	C5	X18LvsW18L	GOMF_CATALYTIC_ACTIVITY_ACTING_ON_A_TRNA	120	-0.382433	-1.80005	5.48e-05	0.00145759	0.00115453	3617	tags=38%, list=24%, signal=29%	GATC/RARS2/ALKBH8/GARS1/AARS1/FTO/ELAC2/PUS10/DALRD3/TRMT5/ELAC1/TRMT2B/FARSB/LARS2/RARS1/DTD2/SARS1/QRSL1/DARS2/CARS2/PUS3/FARS2/RPP40/PTRH2/MARS1/PRORP/TSEN34/YARS1/FTSJ1/POP5/TARS1/TRMT10B/NSUN2/CARS1/TYW5/TRMT10C/TSEN2/IARS1/TARS3/HARS2/DARS1/METTL8/GATB/TRNT1/NARS1
Translation_ribsome	Liver	C5	X18LvsW18L	GOBP_CYTOPLASMIC_TRANSLATION	123	0.420259	1.85231	6.16e-05	0.00159162	0.00126069	1940	tags=33%, list=13%, signal=29%	RPS29/RPS23/RPL36A/RPL35A/RPL37/RPL38/RPL35/RPS28/RPL22/RPL39/RPS3/RPL32/RPL13/RPS2/RPS9/PKM/RPL30/RPL34/RPL15/RPL31/DPH6/RPL27A/RPL23/RPLP1/RPS15/RPS14/RPS11/RPL37A/RPS27/RPS19/RPL8/RPS16/RPS24/RPL27/RPS20/RPS21/RPS13/RPL28/RPL19/RPL14/RPL4
Translation_ribsome	Liver	C5	X18LvsW18L	GOCC_SMALL_RIBOSOMAL_SUBUNIT	60	0.495242	1.92727	0.000189	0.00386875	0.00306435	1769	tags=35%, list=12%, signal=31%	RPS29/RPS23/RPS28/RPS3/RPS2/RPS9/MRPS16/RPS15/RPS14/RPS11/MRPS26/RPS27/MRPS24/HBA1/HBA2/RPS19/RPS16/RPS24/RPS20/RPS21/RPS13
Translation_ribsome	Liver	C5	X18LvsW18L	GOMF_RIBOSOMAL_SMALL_SUBUNIT_BINDING	16	-0.709052	-2.11105	0.000192	0.00390633	0.00309411	804	tags=38%, list=5%, signal=36%	MTIF3/PTCD3/ERAL1/MTIF2/ABCE1/EIF4B
Translation_ribsome	Liver	C5	X18LvsW18L	GOBP_VIRAL_TRANSLATION	18	-0.681508	-2.09025	0.000199	0.00399661	0.00316562	1235	tags=50%, list=8%, signal=46%	SSB/SHFL/MCTS1/ATG5/DHX9/EIF3A/PCBP2/EIF3L/CSDE1
Translation_ribsome	Liver	C5	X18LvsW18L	GOCC_POLYSOMAL_RIBOSOME	25	0.60067	1.92237	0.00046	0.00762495	0.00603955	1878	tags=48%, list=12%, signal=42%	RPS29/RPS23/RPL36A/RPL38/RPS28/RPL39/RPL32/RPL30/RPL31/RPL8/RPS21/RPL19
Translation_ribsome	Liver	C5	X18LvsW18L	GOBP_POSITIVE_REGULATION_OF_TRANSLATION	129	-0.343929	-1.64819	0.000869	0.0123106	0.00975097	2759	tags=33%, list=18%, signal=28%	GUF1/PTK2B/BOLL/MTOR/EIF3E/EIF4G1/CDC123/LARP4/CDK5RAP1/PAIP1/UPF3B/TOB1/CNBP/SERP1/PABPC1/METTL5/PRR16/TENT4A/HABP4/EIF2B5/EIF3C/TENT4B/YTHDF2/TRMT10C/FASTKD3/RMND1/HNRNPU/LARP1B/DHX36/DNAJC3/YBX3/DHX9/YTHDF1/YTHDF3/FXR1/RHOA/EEF2/EIF4G2/LARP4B/EIF2S3/EIF2S3B/RPS6KB1/CSDE1
Translation_ribsome	Liver	C5	X18LvsW18L	GOBP_REGULATION_OF_TRANSLATIONAL_INITIATION	74	-0.403383	-1.76797	0.00117103	0.015419	0.012213	2665	tags=31%, list=17%, signal=26%	BOLL/MTOR/EIF3E/EIF4G1/CDC123/EIF4EBP2/PAIP1/RBM4/HABP4/EIF2B5/YTHDF2/EIF2AK1/DNAJC3/BZW1/YTHDF1/YTHDF3/MTIF2/EIF4G2/PAIP2/PPP1R15B/RPS6KB1/CSDE1/EIF4B
Translation_ribsome	Liver	C5	X18LvsW18L	GOMF_RIBOSOME_BINDING	68	-0.399288	-1.71847	0.00153607	0.0189771	0.0150314	3632	tags=43%, list=24%, signal=33%	NCLN/GCN1/CPEB4/RICTOR/EIF3K/GUF1/RPN2/MTOR/SBDS/NAA15/OXA1L/LETMD1/NAA16/CCDC47/ETF1/LETM1/EIF3C/TMCO1/NOMO1/NOMO2/NOMO3/OLA1/SHFL/MTIF3/SRP72/YTHDF1/YTHDF3/EEF2/EIF2A
Translation_ribsome	Liver	C5	X18LvsW18L	GOBP_TRNA_METABOLIC_PROCESS	179	-0.297508	-1.49675	0.00169953	0.0203679	0.0161329	3158	tags=31%, list=21%, signal=25%	GATC/RARS2/ALKBH8/GARS1/AARS1/TSEN15/ELAC2/PUS10/DALRD3/TRMT5/ELAC1/MTO1/TRMT2B/FARSB/LARS2/RARS1/DTD2/SARS1/QRSL1/GTF3C3/CDK5RAP1/DARS2/CARS2/PUS3/GTF3C6/FARS2/EXOSC2/RPP40/WDR6/MARS1/PRORP/TSEN34/YARS1/GTF3C2/FTSJ1/POP5/TARS1/SSB/TRMT10B/NSUN2/CARS1/TYW5/TRMT10C/RTRAF/TSEN2/DICER1/IARS1/TARS3/HARS2/DARS1/ELP4/GRSF1/METTL8/GATB/TRNT1/NARS1
Translation_ribsome	Liver	C5	X18LvsW18L	GOCC_AMINOACYL_TRNA_SYNTHETASE_MULTIENZYME_COMPLEX	11	-0.698343	-1.87331	0.00190919	0.0221126	0.0175149	2613	tags=45%, list=17%, signal=38%	RARS1/MARS1/AIMP1/IARS1/DARS1
Translation_ribsome	Liver	C5	X18LvsW18L	GOMF_TRNA_BINDING	69	-0.388873	-1.68053	0.00210913	0.0235822	0.0186789	1490	tags=28%, list=10%, signal=25%	MARS1/NEMF/YARS1/TARS1/SSB/TRMT10B/AIMP1/NSUN2/CARS1/TYW5/XPO5/TRMT10C/IARS1/EEF1A1/EIF2A/EIF2S3/EIF2S3B/TRNT1/XPOT
Translation_ribsome	Liver	C5	X18LvsW18L	GOBP_IRES_DEPENDENT_VIRAL_TRANSLATIONAL_INITIATION	11	-0.675321	-1.81155	0.00403241	0.0376421	0.0298154	1235	tags=82%, list=8%, signal=75%	EIF3B/EIF3D/DENR/PTBP1/SSB/MCTS1/EIF3A/PCBP2/CSDE1
Translation_ribsome	Liver	C5	X18LvsW18L	GOBP_TRANSLATIONAL_TERMINATION	18	-0.584321	-1.79217	0.00534487	0.0456756	0.0361786	2306	tags=39%, list=15%, signal=33%	APEH/GFM2/MTRF1/ETF1/SHFL/GSPT1/ABCE1
Translation_ribsome	Liver	C5	X18LvsW18L	GOBP_COTRANSLATIONAL_PROTEIN_TARGETING_TO_MEMBRANE	20	-0.563661	-1.79757	0.00557564	0.0470054	0.0372319	1738	tags=35%, list=11%, signal=31%	TRAM1/SRP54/SEC63/SSR3/SRP72/SEC62/SSR1
Translation_ribsome	Liver	C5	X18LvsW18L	GOBP_POSITIVE_REGULATION_OF_TRANSCRIPTION_OF_NUCLEOLAR_LARGE_RRNA_BY_RNA_POLYMERASE_I	10	-0.679528	-1.75611	0.00590475	0.0489551	0.0387762	4195	tags=80%, list=27%, signal=58%	DDX11/NOL11/PWP1/PIH1D1/MTOR/SMARCA4/MARS1/NCL
Translation_ribsome	Liver	C5	X5LvsW5L	GOMF_STRUCTURAL_CONSTITUENT_OF_RIBOSOME	134	-0.749899	-3.7399	1e-10	1.99e-08	1.57e-08	2613	tags=80%, list=17%, signal=67%	MRPL57/RPL22L1/RPS28/MRPS34/MRPL44/MRPS24/MRPL42/MRPL41/MRPL20/MRPL37/MRPS18A/MRPS18C/RPL7L1/RPL22/MRPL10/MRPL16/RPS2/MRPL46/MRPL14/MRPS21/MRPL19/NDUFA7/MRPS12/RPL37/MRPL13/ISG15/MRPL21/MRPL11/RSL24D1/MRPL35/DAP3/RPL31/MRPL15/MRPL28/MRPS25/MRPL36/RPS19/MRPS17/MRPL54/RPL23/MRPL23/MRPL52/RPLP1/RPL30/MRPL2/RPL38/MRPL43/RPS21/RPL27/RPS23/MRPL9/MRPS23/MRPL30/MRPS35/RPS16/RPL39/RPL18/RPS13/UBA52/RPS9/R…
Translation_ribsome	Liver	C5	X5LvsW5L	GOCC_RIBOSOMAL_SUBUNIT	150	-0.733451	-3.7037	1e-10	1.99e-08	1.57e-08	2516	tags=77%, list=17%, signal=64%	RPS28/MRPS34/MRPL44/MRPS24/MRPL42/MRPS28/MRPL50/MRPL41/MRPL20/MRPL37/HBA1/HBA2/MRPS18A/MRPS18C/RPL7L1/RPL22/MRPL10/MRPL16/RPS2/MRPL46/MRPL14/MRPS21/MRPL19/MRPS12/RPL37/MRPL13/ISG15/MRPL21/MRPL11/MRPL35/DAP3/RPL31/MRPL15/MRPL28/MRPL36/RPS19/MRPS17/MRPL54/RPL23/MRPL23/MRPL52/RPLP1/RPL30/MPV17L2/MRPL2/RPL38/MRPL43/RPS21/RPL27/RPS23/MRPL9/MRPS10/MRPL30/MRPL38/MRPS35/RPS16/RPL39/RPL18/RPS13/UBA52/RPS9…
Translation_ribsome	Liver	C5	X5LvsW5L	GOCC_RIBOSOME	177	-0.669202	-3.44977	1e-10	1.99e-08	1.57e-08	2613	tags=69%, list=17%, signal=58%	MRPL57/RPL22L1/RPS28/MRPS34/MRPL44/MRPS24/MRPL42/MRPS28/MRPL50/MRPL41/MRPL20/MRPL37/HBA1/HBA2/MRPS18A/MRPS18C/RPL7L1/RPL22/MRPL10/MRPL16/RPS2/MRPL46/MRPL14/MRPS21/MRPL19/NDUFA7/MRPS12/RPL37/MRPL13/ISG15/MRPL21/MRPL11/RSL24D1/MRPL35/DAP3/RPL31/MRPL15/MRPL28/MRPL36/MRPS36/RPS19/MRPS17/MRPL54/RPL23/MRPL23/MRPL52/RPLP1/RPL30/MPV17L2/MRPL2/RPL38/MRPL43/RPS21/RPL27/RPS23/MRPL9/MRPS10/MRPL30/MRPL38/MRPS…
Translation_ribsome	Liver	C5	X5LvsW5L	GOCC_CYTOSOLIC_RIBOSOME	76	-0.764867	-3.44051	1e-10	1.99e-08	1.57e-08	2134	tags=82%, list=14%, signal=70%	HBA1/HBA2/RPL7L1/RPL22/RPS2/RPL37/ISG15/RPL31/RPS19/RPL23/RPLP1/RPL30/RPL38/RPS21/RPL27/RPS23/RPS16/RPL39/RPL18/RPS13/UBA52/RPS9/RPL24/RPL18A/RPL8/RPS6/RPL37A/RPL32/RPS5/RPS20/RPS8/RPSA/RPL4/RPL26/RPL35A/RPS15/RPS14/RPL13/RPL14/EIF2A/RPL6/RPS7/RPS4X/RPL29/RPL34/RPS26/RPS3/RPS3A/RPL15/RPL10A/RPS11/RPL35/RPL28/RPL27A/RPL12/RPL36A/RPL23A/RPL19/RPL7/RPS24/B3GALT4/RPS25
Translation_ribsome	Liver	C5	X5LvsW5L	GOCC_LARGE_RIBOSOMAL_SUBUNIT	93	-0.729441	-3.41391	1e-10	1.99e-08	1.57e-08	2444	tags=76%, list=16%, signal=64%	MRPL44/MRPL42/MRPL50/MRPL41/MRPL20/MRPL37/MRPS18A/RPL7L1/RPL22/MRPL10/MRPL16/MRPL46/MRPL14/MRPL19/RPL37/MRPL13/MRPL21/MRPL11/MRPL35/RPL31/MRPL15/MRPL28/MRPL36/MRPL54/RPL23/MRPL23/MRPL52/RPLP1/RPL30/MPV17L2/MRPL2/RPL38/MRPL43/RPL27/MRPL9/MRPL30/MRPL38/RPL39/RPL18/UBA52/RPL24/RPL18A/RPL8/MRPL53/RPL37A/RPL32/MRPL40/MRPL58/MRPL48/RPL4/RPL26/RPL35A/RPL13/RPL14/RPL6/RPL29/MRPL24/RPL34/RPL15/RPL10A/RPL3…
Translation_ribsome	Liver	C5	X5LvsW5L	GOCC_CYTOSOLIC_LARGE_RIBOSOMAL_SUBUNIT	41	-0.822229	-3.23614	1e-10	1.99e-08	1.57e-08	1914	tags=85%, list=13%, signal=75%	RPL7L1/RPL22/RPL37/RPL31/RPL23/RPLP1/RPL30/RPL38/RPL27/RPL39/RPL18/UBA52/RPL24/RPL18A/RPL8/RPL37A/RPL32/RPL4/RPL26/RPL35A/RPL13/RPL14/RPL6/RPL29/RPL34/RPL15/RPL10A/RPL35/RPL28/RPL27A/RPL12/RPL36A/RPL23A/RPL19/RPL7
Translation_ribsome	Liver	C5	X5LvsW5L	GOCC_SMALL_RIBOSOMAL_SUBUNIT	60	-0.745182	-3.21707	1e-10	1.99e-08	1.57e-08	2861	tags=87%, list=19%, signal=70%	RPS27/RPS29/RPS27L/MRPS26/MRPS11/RPS28/MRPS34/MRPS24/MRPL42/MRPS28/HBA1/HBA2/MRPS18A/MRPS18C/RPS2/MRPS21/MRPS12/ISG15/DAP3/RPS19/MRPS17/RPS21/RPS23/MRPS10/MRPS35/RPS16/RPS13/UBA52/RPS9/RPS6/MRPS7/RPS5/RPS20/RPS8/RPSA/MRPS6/RPS15/RPS14/RACK1/EIF2A/RPS7/MRPS33/RPS4X/RPS26/RPS3/MRPS15/RPS3A/RPS11/MRPS9/RPS24/B3GALT4/RPS25
Translation_ribsome	Liver	C5	X5LvsW5L	GOCC_ORGANELLAR_RIBOSOME	79	-0.668458	-3.03134	1e-10	1.99e-08	1.57e-08	3089	tags=72%, list=21%, signal=58%	MRPL4/MRPL34/MRPS26/MRPS11/MRPL57/MRPS34/MRPL44/MRPS24/MRPL42/MRPS28/MRPL50/MRPL41/MRPL20/MRPL37/MRPS18A/MRPS18C/MRPL10/MRPL16/MRPL46/MRPL14/MRPS21/MRPL19/NDUFA7/MRPS12/MRPL13/MRPL21/MRPL11/MRPL35/DAP3/MRPL15/MRPL28/MRPL36/MRPS17/MRPL54/MRPL23/MRPL52/MPV17L2/MRPL2/MRPL43/MRPL9/MRPS10/MRPL30/MRPL38/MRPS35/MRPL53/MRPS7/MRPL40/MRPL58/MRPL48/MRPS6/MRPS33/MRPL24/MRPS15/MRPS30/MRPS9/MRPL33/MRPL32
Translation_ribsome	Liver	C5	X5LvsW5L	GOBP_CYTOPLASMIC_TRANSLATION	123	-0.597944	-2.9296	1e-10	1.99e-08	1.57e-08	1891	tags=55%, list=13%, signal=49%	DRG2/RPL22/RPS2/RPL37/RBM4/RPL31/RPS19/MCTS1/EIF4B/RPL23/RPLP1/RPL30/RPL38/RPS21/RPL27/RPS23/EIF2D/RPS16/RPL39/RPL18/RPS13/UBA52/RPS9/RPL24/RPL18A/RPL8/RPS6/ZNF385A/RPL37A/RPL32/RPS5/RPS20/RPS8/RPSA/DPH3/RPL4/RPL26/RPL35A/RPS15/EIF2S2/RPS14/RPL13/RPL14/RPL6/RPS7/RPS4X/RPL29/RPL34/RPS26/EIF3I/RPS3/RPS3A/RPL15/RPL10A/RPS11/RPL35/RPL28/RPL27A/RPL12/MIF4GD/RPL36A/RPL23A/PAIP1/RPL19/RPL7/RPS24/RPS25/Z…
Translation_ribsome	Liver	C5	X5LvsW5L	GOCC_CYTOSOLIC_SMALL_RIBOSOMAL_SUBUNIT	34	-0.771114	-2.85254	1e-10	1.99e-08	1.57e-08	3352	tags=97%, list=22%, signal=76%	RPS27/RPS29/RPS27L/MRPS11/RPS28/HBA1/HBA2/RPS2/ISG15/RPS19/RPS21/RPS23/RPS16/RPS13/UBA52/RPS9/RPS6/RPS5/RPS20/RPS8/RPSA/RPS15/RPS14/EIF2A/RPS7/RPS4X/RPS26/RPS3/RPS3A/RPS11/RPS24/B3GALT4/RPS25
Translation_ribsome	Liver	C5	X5LvsW5L	GOCC_MITOCHONDRIAL_LARGE_RIBOSOMAL_SUBUNIT	52	-0.671929	-2.81874	1e-10	1.99e-08	1.57e-08	2613	tags=77%, list=17%, signal=64%	MRPL51/MRPL4/MRPL34/MRPL57/MRPL44/MRPL42/MRPL50/MRPL41/MRPL20/MRPL37/MRPS18A/MRPL10/MRPL16/MRPL46/MRPL14/MRPL19/MRPL13/MRPL21/MRPL11/MRPL35/MRPL15/MRPL28/MRPL36/MRPL54/MRPL23/MRPL52/MPV17L2/MRPL2/MRPL43/MRPL9/MRPL30/MRPL38/MRPL53/MRPL40/MRPL58/MRPL48/MRPL24/MRPS30/MRPL33/MRPL32
Translation_ribsome	Liver	C5	X5LvsW5L	GOMF_RRNA_BINDING	56	-0.636099	-2.69473	1e-10	1.99e-08	1.57e-08	3151	tags=62%, list=21%, signal=50%	UTP23/ANG/NGRN/GTF3A/MRPS11/RCC1L/RPF1/MRPL20/IMP4/TST/BRIX1/MRPS18A/MRPS18C/RRS1/MRPL16/RPL37/MRPL11/MRPS17/PPAN/RPL23/EMG1/RPS13/RPS9/RPL8/MRPS7/RPS5/MRPS6/RPS14/IMP3/RPS4X/RPS3/RPS11/RPL12/NOP53/RPL23A
Translation_ribsome	Liver	C5	X5LvsW5L	GOBP_RIBOSOME_BIOGENESIS	281	-0.360186	-1.96942	9.3e-09	1.17e-06	9.26e-07	3649	tags=41%, list=24%, signal=32%	RPP25/DIMT1/REXO4/TBL3/SART1/MPHOSPH6/RRP36/RPP30/NHP2/NSA2/RPS27/MTERF3/EXOSC7/NOP56/UTP23/RPS27L/LYAR/NGRN/MALSU1/GTF3A/METTL5/MRPS11/EBNA1BP2/RPP40/NOP10/PA2G4/C1QBP/EIF6/NMD3/RBFA/BOP1/RPF1/RPS28/LSG1/RRP1/ISG20/MRPL20/RRP7A/IMP4/MRTO4/LSM6/BRIX1/C1D/EIF4A3/PIN4/DDX49/BUD23/RPL7L1/RRS1/POP7/DDX54/RPP38/WDR18/RBIS/NIFK/TRMT112/RSL24D1/WDR74/MRPL36/EXOSC2/NOP9/RPS19/FBL/RPUSD3/NIP7/EXOSC6/NOB1/…
Translation_ribsome	Liver	C5	X5LvsW5L	GOCC_MITOCHONDRIAL_SMALL_RIBOSOMAL_SUBUNIT	26	-0.72257	-2.53303	1.12e-07	1.04e-05	8.22e-06	2861	tags=73%, list=19%, signal=59%	MRPS26/MRPS11/MRPS34/MRPS24/MRPL42/MRPS28/MRPS18A/MRPS18C/MRPS21/MRPS12/DAP3/MRPS17/MRPS10/MRPS35/MRPS7/MRPS6/MRPS33/MRPS15/MRPS9
Translation_ribsome	Liver	C5	X5LvsW5L	GOBP_RIBOSOMAL_LARGE_SUBUNIT_BIOGENESIS	64	-0.533257	-2.32436	3.23e-07	2.66e-05	2.1e-05	2977	tags=48%, list=20%, signal=39%	NHP2/NSA2/MALSU1/GTF3A/EBNA1BP2/EIF6/BOP1/RPF1/MRPL20/MRTO4/BRIX1/RPL7L1/RRS1/NIFK/RSL24D1/WDR74/NIP7/PPAN/RPL38/RPL24/RPL26/RPL35A/RPL14/RPL6/ZNF622/NOP16/RPL10A/RPL35/NOP53/RPL23A/RPL7
Translation_ribsome	Liver	C5	X5LvsW5L	GOBP_MITOCHONDRIAL_TRANSLATION	70	-0.511079	-2.27346	4.91e-07	3.83e-05	3.02e-05	5161	tags=69%, list=34%, signal=45%	AARS2/QRSL1/EARS2/MTG2/RMND1/YARS2/TSFM/LARS2/MRPS14/CDK5RAP1/MTG1/MRPS16/MTIF3/MRPL51/NGRN/MALSU1/NOA1/MRPS11/RCC1L/GATB/C1QBP/SHMT2/MRPL57/GARS1/TARS2/MRPS34/MRPL44/MRPS24/MRPS28/MRPS18A/MRPL16/HARS1/UQCC2/TUFM/MRPS21/NDUFA7/MRPS12/COA3/MRPS17/RPUSD3/MRPL23/MPV17L2/MRPL2/FASTKD3/MRPS7/MRPL58/MRPS6/MRPS15
Translation_ribsome	Liver	C5	X5LvsW5L	GOBP_RRNA_METABOLIC_PROCESS	249	-0.344711	-1.85507	5.15e-07	3.94e-05	3.11e-05	3649	tags=41%, list=24%, signal=32%	RPP25/DIMT1/REXO4/TBL3/SART1/MPHOSPH6/RRP36/RPP30/NHP2/NSA2/RPS27/SMARCB1/EXOSC7/NOP56/UTP23/MACROH2A1/LYAR/ANG/GTF3A/DEDD/METTL5/MRPS11/EBNA1BP2/RPP40/NOP10/PA2G4/EIF6/RBFA/BOP1/RPF1/RPS28/MRPL44/RRP1/PELO/ISG20/POLR1G/RRP7A/IMP4/MRTO4/LSM6/BRIX1/C1D/EIF4A3/PIN4/DDX49/BUD23/RPL7L1/RRS1/POP7/DDX54/RPP38/WDR18/NIFK/TRMT112/GTF3C6/WDR74/MARS1/EXOSC2/NOP9/RPS19/FBL/RPUSD3/EXOSC6/NOB1/PPAN/EXOSC5/RPS…
Translation_ribsome	Liver	C5	X5LvsW5L	GOCC_POLYSOMAL_RIBOSOME	25	-0.696414	-2.41731	1.03e-06	6.73e-05	5.31e-05	1570	tags=72%, list=10%, signal=65%	RPL31/RPL30/RPL38/RPS21/RPS23/RPL39/RPL18/RPL24/RPL18A/RPL8/RPL32/RPL6/RPS26/BTF3/RPL10A/RPL36A/RPL19/EIF3H
Translation_ribsome	Liver	C5	X5LvsW5L	GOBP_RIBOSOME_ASSEMBLY	54	-0.528161	-2.22289	8.07e-06	0.000339	0.000268	3352	tags=54%, list=22%, signal=42%	RPS27/MTERF3/RPS27L/NGRN/MRPS11/C1QBP/EIF6/BOP1/RPS28/MRPL20/RRP7A/MRTO4/BRIX1/RRS1/RPS19/NIP7/PPAN/MPV17L2/RPL38/RPL24/MRPS7/RPS5/RPSA/RPS15/RPS14/EIF2A/RPL6/NOP53/RPL23A
Translation_ribsome	Liver	C5	X5LvsW5L	GOBP_RIBOSOMAL_SMALL_SUBUNIT_BIOGENESIS	70	-0.457525	-2.03523	3.24e-05	0.000973	0.000768	3581	tags=49%, list=24%, signal=37%	TBL3/RRP36/RPS27/UTP23/RPS27L/MRPS11/RPP40/RPS28/RRP7A/LSM6/RRS1/NOP9/RPS19/NOB1/RPL38/RPS21/TSR3/EMG1/RPS16/RPS6/DCAF13/SLX9/MRPS7/RPS5/RPS8/RPSA/RPS15/RPS14/RPS7/DDX52/RPS24/RPS25/UTP3/RCL1
Translation_ribsome	Liver	C5	X5LvsW5L	GOBP_RIBOSOMAL_LARGE_SUBUNIT_ASSEMBLY	22	-0.568409	-1.8814	0.00254995	0.0268769	0.0212151	2566	tags=50%, list=17%, signal=42%	BOP1/MRPL20/MRTO4/BRIX1/RRS1/PPAN/RPL38/RPL24/RPL6/NOP53/RPL23A
Translation_ribsome	Liver	C5	X5LvsW5L	GOBP_REGULATION_OF_TRANSLATION_IN_RESPONSE_TO_ENDOPLASMIC_RETICULUM_STRESS	11	0.717097	1.95073	0.00258266	0.027107	0.0213967	2229	tags=64%, list=15%, signal=54%	EIF2AK3/EIF4G1/EIF2AK4/DNAJC3/NCK1/SESN2/DDX3X
Translation_ribsome	Liver	C5	X5LvsW5L	GOBP_MATURATION_OF_5_8S_RRNA	35	-0.467505	-1.74191	0.00349603	0.0333897	0.0263559	3529	tags=46%, list=23%, signal=35%	MPHOSPH6/NSA2/EXOSC7/RPP40/EIF6/BOP1/RPF1/C1D/RRS1/EXOSC2/NOP9/RPS21/EXOSC8/EXOSC4/ERI3/RCL1
Translation_ribsome	Liver	C5	X5LvsW5L	GOMF_TRANSLATION_REGULATOR_ACTIVITY_NUCLEIC_ACID_BINDING	102	-0.338523	-1.6063	0.00368922	0.0348015	0.0274703	4168	tags=49%, list=28%, signal=36%	DAZ1/DAZL/EEF1A2/DAZ3/DAZ2/DAZ4/EIF2B5/EIF3E/DENR/ETF1/MTIF3/RARA/EIF2B4/RPS27L/EIF1AD/EIF3B/EIF3M/GTPBP1/EIF1/EIF6/SHMT2/EIF5A/EIF5AL1/EIF3D/EIF3G/TUFM/SHMT1/EIF2B2/HBS1L/EIF4E2/MCTS1/EIF4B/ABTB1/EIF2D/EIF3K/EIF3L/PAIP2/EEF2/EEF1D/MRPL58/EEF1G/EIF2S2/EIF2A/EEF1B2/EIF3I/EEF1A1/EIF3F/MIF4GD/PAIP1/EIF3H
Translation_ribsome	Liver	C5	X5LvsW5L	GOMF_TRANSLATION_FACTOR_ACTIVITY_RNA_BINDING	80	-0.363318	-1.65163	0.0038341	0.0356376	0.0281303	3767	tags=46%, list=25%, signal=35%	EIF2B5/EIF3E/DENR/ETF1/MTIF3/EIF2B4/EIF1AD/EIF3B/EIF3M/GTPBP1/EIF1/EIF6/EIF5A/EIF5AL1/EIF3D/EIF3G/TUFM/EIF2B2/HBS1L/EIF4E2/MCTS1/EIF4B/ABTB1/EIF2D/EIF3K/EIF3L/EEF2/EEF1D/MRPL58/EEF1G/EIF2S2/EIF2A/EEF1B2/EIF3I/EEF1A1/EIF3F/EIF3H
Translation_ribsome	Liver	C5	X5LvsW5L	GOBP_REGULATION_OF_TRANSLATION_IN_RESPONSE_TO_STRESS	19	0.588245	1.86567	0.00436357	0.0390567	0.0308291	2229	tags=53%, list=15%, signal=45%	EIF2AK3/EIF4G1/EIF2AK4/RPS6KA3/DNAJC3/NCK1/EIF2AK2/SESN2/IMPACT/DDX3X
Translation_ribsome	Liver	C5	X5LvsW5L	GOBP_RIBOSOMAL_SMALL_SUBUNIT_ASSEMBLY	18	-0.596012	-1.86457	0.00455535	0.0404821	0.0319542	3352	tags=67%, list=22%, signal=52%	RPS27/RPS27L/MRPS11/RPS28/RRP7A/RPS19/RPL38/MRPS7/RPS5/RPSA/RPS15/RPS14
Translation_ribsome	Liver	C5	X5LvsW5L	GOMF_TRANSLATION_ELONGATION_FACTOR_ACTIVITY	19	-0.571876	-1.79911	0.00555156	0.0460904	0.0363811	2844	tags=58%, list=19%, signal=47%	GTPBP1/EIF5A/EIF5AL1/TUFM/HBS1L/ABTB1/EEF2/EEF1D/EEF1G/EEF1B2/EEF1A1
Translation_ribsome	Liver	C5	W18LvsW5L	GOCC_RIBOSOMAL_SUBUNIT	150	-0.666306	-3.05116	1e-10	3.57e-08	3.35e-08	3347	tags=68%, list=22%, signal=54%	MRPL58/MRPL43/RPL18A/MRPS15/RPL12/RPS5/MRPL37/MRPL17/MRPL28/MRPL36/MRPS18B/MRPS18A/RPS4X/UBA52/MRPS12/RACK1/MRPL46/RPL23A/MRPL32/RPS25/HBA1/HBA2/RPL26/MRPL21/MRPL34/MRPL38/RPL7/RPSA/MRPL55/RPS2/MRPL22/MRPL57/RPL6/RPL29/RPS19/B3GALT4/MRPS7/MRPL41/MRPL2/MRPS9/RPS7/MRPL11/DHX29/RPL31/RPS15/MRPL19/MRPS21/RPS13/MRPL24/MRPL16/MRPL14/RPL18/RPL24/MRPS16/RPL10A/MRPL15/RPL8/RPL14/MRPL51/RPS8/RPS20/RPS16/RP…
Translation_ribsome	Liver	C5	W18LvsW5L	GOMF_STRUCTURAL_CONSTITUENT_OF_RIBOSOME	134	-0.66732	-2.9975	1e-10	3.57e-08	3.35e-08	3328	tags=70%, list=22%, signal=55%	MRPL43/RPL18A/MRPS15/RPL12/RPS5/MRPL37/MRPL17/MRPL28/MRPL36/MRPS18B/MRPS18A/RPS4X/UBA52/MRPS12/MRPL46/RPL23A/MRPL32/RPS25/RPL26/MRPS23/MRPL21/MRPL34/RPL7/RPSA/MRPL55/RSL24D1/RPS2/MRPL22/MRPL57/RPL6/RPL29/RPS19/MRPS7/MRPL41/MRPL2/MRPS9/RPS7/MRPL11/RPL31/RPS15/MRPL19/MRPS21/RPS13/MRPL24/MRPL16/MRPL14/RPL18/RPL24/MRPS16/RPL10A/MRPL15/RPL8/RPL14/MRPL51/RPS8/RPS20/RPS16/RPLP1/RPS14/RPL22/MRPL47/RPL13/…
Translation_ribsome	Liver	C5	W18LvsW5L	GOBP_CYTOPLASMIC_TRANSLATION	121	-0.679401	-2.9942	1e-10	3.57e-08	3.35e-08	3303	tags=72%, list=22%, signal=57%	MIF4GD/RPL18A/RPL12/EIF2S3/EIF2S3B/RPS5/DNAJC24/EIF2D/GSPT2/RPS4X/UBA52/DENR/PKM/RPL23A/CSDE1/RPS25/EIF4H/EIF3A/EIF3CL/RPL26/EIF4B/FTSJ1/RPL7/RPSA/DPH6/RPS2/RPL6/ETF1/RPL29/AARS1/RPS19/RWDD1/EIF3D/EIF2S2/PABPC1/RPS7/DHX29/RPL31/RPS15/HNRNPD/RPS13/ZC3H15/EIF2B3/RPL18/RPL24/RPL10A/RPL8/RPL14/EIF4A1/RPS8/RPS20/RPS16/EIF3I/RPLP1/RPS14/RPL22/YBX3/RPL13/RPS9/RPL4/RPL19/RPL34/RPL28/RPS24/RPL15/RPS11/RPL…
Translation_ribsome	Liver	C5	W18LvsW5L	GOCC_CYTOSOLIC_RIBOSOME	76	-0.725921	-2.96616	1e-10	3.57e-08	3.35e-08	2012	tags=75%, list=13%, signal=65%	RPL23A/RPS25/HBA1/HBA2/RPL26/RPL7/RPSA/RPS2/RPL6/RPL29/RPS19/B3GALT4/RPS7/DHX29/RPL31/RPS15/RPS13/RPL18/RPL24/RPL10A/RPL8/RPL14/RPS8/RPS20/RPS16/RPLP1/RPS14/RPL22/RPL13/RPS9/FXR2/RPL4/RPL19/RPL34/RPL28/RPS24/RPL15/RPS11/RPL27/RPS21/RPL32/RPL35/RPL27A/RPL23/RPS26/RPL37A/RPS3/RPL35A/RPL37/RPS29/RPL38/RPL30/RPS23/RPS27/RPL36A/RPL39/RPS28
Translation_ribsome	Liver	C5	W18LvsW5L	GOCC_RIBOSOME	177	-0.627826	-2.95395	1e-10	3.57e-08	3.35e-08	3347	tags=63%, list=22%, signal=49%	MRPL58/MRPL43/RPL18A/MRPS15/RPL12/RPS5/MRPL37/MRPL17/MRPL28/MRPL36/MRPS18B/MRPS18A/RPS4X/UBA52/MRPS12/RACK1/MRPL46/RPL23A/MRPL32/RPS25/HBA1/HBA2/RPL26/MRPL21/MRPL34/MRPL38/RPL7/RPSA/MRPL55/RSL24D1/RPS2/MRPL22/MRPL57/RPL6/RPL29/BTF3/MRPS36/RPS19/LARP1/B3GALT4/MRPS7/RPS6KL1/MRPL41/MRPL2/MRPS9/RPS7/MRPL11/DHX29/RPL31/RPS15/MRPL19/MRPS21/SF1/RPS13/MRPL24/MRPL16/MRPL14/RPL18/RPL24/MRPS16/RPL10A/MRPL15…
Translation_ribsome	Liver	C5	W18LvsW5L	GOBP_RIBOSOME_BIOGENESIS	281	-0.587563	-2.93778	1e-10	3.57e-08	3.35e-08	3628	tags=61%, list=24%, signal=47%	NOC4L/MPHOSPH6/RPUSD3/EXOSC2/NUDT16/FDXACB1/WDR36/TSR1/LSM6/PWP1/DIMT1/USP36/GEMIN4/NOL11/RPS5/FBL/NOL6/EXOSC9/DKC1/NGRN/SDAD1/NMD3/ISG20/EXOSC3/EXOSC7/MRPL36/NOL8/NGDN/URB2/EIF4A3/UTP23/RRP7A/RPL23A/RPS25/RBFA/WDR43/MAK16/LAS1L/NOC2L/PA2G4/NIP7/SNU13/ABT1/LTV1/RPL26/BMS1/PAK1IP1/FRG1/DDX10/PDCD11/EXOSC8/EIF6/IMP4/NSA2/POP7/TSR3/RPL7/KRI1/RPSA/RSL24D1/MRTO4/MRPL22/NIFK/RRP8/NOP58/DDX56/RPL6/RPF2/…
Translation_ribsome	Liver	C5	W18LvsW5L	GOCC_LARGE_RIBOSOMAL_SUBUNIT	93	-0.672215	-2.86201	1e-10	3.57e-08	3.35e-08	3347	tags=70%, list=22%, signal=55%	MRPL58/MRPL43/RPL18A/RPL12/MRPL37/MRPL17/MRPL28/MRPL36/MRPS18A/UBA52/MRPL46/RPL23A/MRPL32/RPL26/MRPL21/MRPL34/MRPL38/RPL7/MRPL55/MRPL22/MRPL57/RPL6/RPL29/MRPL41/MRPL2/MRPL11/RPL31/MRPL19/MRPL24/MRPL16/MRPL14/RPL18/RPL24/RPL10A/MRPL15/RPL8/RPL14/MRPL51/RPLP1/RPL22/MRPL47/RPL13/FXR2/RPL4/RPL19/RPL34/RPL28/MRPL27/RPL15/RPL27/RPL32/MPV17L2/RPL35/MRPL54/RPL27A/RPL23/RPL37A/MRPL40/RPL35A/RPL37/RPL38/RP…
Translation_ribsome	Liver	C5	W18LvsW5L	GOBP_RIBOSOMAL_LARGE_SUBUNIT_BIOGENESIS	64	-0.703298	-2.79903	1e-10	3.57e-08	3.35e-08	2670	tags=70%, list=18%, signal=58%	RPL23A/MAK16/LAS1L/NOC2L/NIP7/SNU13/RPL26/PAK1IP1/EIF6/NSA2/RPL7/RSL24D1/MRTO4/NIFK/RPL6/RPF2/DDX18/RSL1D1/PPAN/NHP2/NLE1/EBNA1BP2/RPL24/ZNF622/HEATR3/NOL9/RPL10A/DHX30/RPL14/NOP16/SURF6/BOP1/NOP2/NOP53/FTSJ3/WDR74/GTPBP4/RRP15/PES1/RPL35/RRS1/RPF1/RPL35A/RPL38/MRPL20
Translation_ribsome	Liver	C5	W18LvsW5L	GOBP_RRNA_METABOLIC_PROCESS	249	-0.561082	-2.74756	1e-10	3.57e-08	3.35e-08	3701	tags=57%, list=24%, signal=44%	PELO/NOC4L/MPHOSPH6/RPUSD3/EXOSC2/NUDT16/FDXACB1/WDR36/TSR1/LSM6/PWP1/DIMT1/USP36/GEMIN4/NOL11/FBL/NOL6/EXOSC9/DKC1/ISG20/DEDD/EXOSC3/ANG/EXOSC7/NOL8/NGDN/EIF4A3/UTP23/RRP7A/GTF3C1/RPS25/RBFA/WDR43/MAK16/LAS1L/PA2G4/SNU13/ABT1/RPL26/BMS1/FRG1/DDX10/MACROH2A1/PDCD11/EXOSC8/POLR1B/EIF6/IMP4/NSA2/POP7/TSR3/RPL7/KRI1/MRTO4/NIFK/RRP8/POLR1G/NOP58/DDX56/RPF2/RPS19/DDX18/DDX52/DHX37/TRMT112/RPS7/DDX49/R…
Translation_ribsome	Liver	C5	W18LvsW5L	GOCC_PRERIBOSOME	75	-0.669443	-2.73063	1e-10	3.57e-08	3.35e-08	2743	tags=72%, list=18%, signal=59%	FBL/NOL6/NGDN/UTP23/RRP7A/MAK16/LAS1L/NOC2L/NIP7/SNU13/LTV1/BMS1/PDCD11/EIF6/IMP4/NSA2/KRI1/MRTO4/NOP58/RPS7/RSL1D1/PPAN/DCAF13/EBNA1BP2/BYSL/ZNF622/UTP4/MPHOSPH10/NOP14/UTP18/RRP1/RRP9/KRR1/EMG1/BOP1/PWP2/LOC102724159/NOB1/SLX9/UTP14C/UTP14A/FTSJ3/NOP9/RIOK1/NOP56/WDR74/RRP15/PES1/NOL10/UTP3/RRS1/RPF1/WDR3/WDR46
Translation_ribsome	Liver	C5	W18LvsW5L	GOCC_CYTOSOLIC_LARGE_RIBOSOMAL_SUBUNIT	41	-0.744327	-2.7013	1e-10	3.57e-08	3.35e-08	2012	tags=73%, list=13%, signal=64%	RPL7/RPL6/RPL29/RPL31/RPL18/RPL24/RPL10A/RPL8/RPL14/RPLP1/RPL22/RPL13/FXR2/RPL4/RPL19/RPL34/RPL28/RPL15/RPL27/RPL32/RPL35/RPL27A/RPL23/RPL37A/RPL35A/RPL37/RPL38/RPL30/RPL36A/RPL39
Translation_ribsome	Liver	C5	W18LvsW5L	GOBP_RIBOSOMAL_SMALL_SUBUNIT_BIOGENESIS	70	-0.644175	-2.59323	1e-10	3.57e-08	3.35e-08	3437	tags=69%, list=23%, signal=53%	TSR1/LSM6/NOL11/RPS5/NGDN/UTP23/RRP7A/RPS25/SNU13/ABT1/LTV1/BMS1/TSR3/KRI1/RPSA/RPS19/DDX52/NOM1/DHX37/MRPS7/RPS7/RPS15/DCAF13/BYSL/UTP4/RPS8/RPS16/NOP14/RPS14/SURF6/EMG1/PWP2/LOC102724159/NOB1/SLX9/NOP9/RIOK1/RPS24/RCL1/RPS21/NOL10/UTP3/RRS1/WDR3/RPL38/WDR46/RPS27/RPS28
Translation_ribsome	Liver	C5	W18LvsW5L	GOCC_SMALL_RIBOSOMAL_SUBUNIT	60	-0.654698	-2.57486	1e-10	3.57e-08	3.35e-08	3263	tags=65%, list=22%, signal=51%	MRPS15/RPS5/MRPS18B/MRPS18A/RPS4X/UBA52/MRPS12/RACK1/RPS25/HBA1/HBA2/RPSA/RPS2/RPS19/B3GALT4/MRPS7/MRPS9/RPS7/DHX29/RPS15/MRPS21/RPS13/MRPS16/RPS8/RPS20/RPS16/RPS14/RPS9/RPS24/MRPS26/RPS11/MRPS5/RPS21/RPS26/RPS3/RPS29/RPS23/RPS27/RPS28
Translation_ribsome	Liver	C5	W18LvsW5L	GOCC_POLYSOMAL_RIBOSOME	25	-0.795718	-2.5718	5.16e-10	1.47e-07	1.38e-07	1847	tags=80%, list=12%, signal=70%	RPL6/BTF3/LARP1/RPL31/RPL18/RPL24/RPL10A/RPL8/EIF3H/RPL19/RPS21/RPL32/RPS26/RPS29/RPL38/RPL30/RPS23/RPL36A/RPL39/RPS28
Translation_ribsome	Liver	C5	W18LvsW5L	GOCC_CYTOSOLIC_SMALL_RIBOSOMAL_SUBUNIT	34	-0.725058	-2.53495	1.52e-09	4.01e-07	3.75e-07	3184	tags=82%, list=21%, signal=65%	RPS5/RPS4X/UBA52/RPS25/HBA1/HBA2/RPSA/RPS2/RPS19/B3GALT4/RPS7/DHX29/RPS15/RPS13/RPS8/RPS20/RPS16/RPS14/RPS9/RPS24/RPS11/RPS21/RPS26/RPS3/RPS29/RPS23/RPS27/RPS28
Translation_ribsome	Liver	C5	W18LvsW5L	GOBP_MATURATION_OF_SSU_RRNA	50	-0.654963	-2.4569	2.1e-09	5.12e-07	4.8e-07	3437	tags=68%, list=23%, signal=53%	TSR1/LSM6/NOL11/NGDN/UTP23/SNU13/ABT1/BMS1/TSR3/KRI1/RPS19/DDX52/DHX37/DCAF13/BYSL/UTP4/RPS8/RPS16/NOP14/RPS14/PWP2/LOC102724159/NOB1/SLX9/NOP9/RIOK1/RCL1/RPS21/NOL10/UTP3/RRS1/WDR3/WDR46/RPS28
Translation_ribsome	Liver	C5	W18LvsW5L	GOBP_RIBOSOME_ASSEMBLY	54	-0.63659	-2.4214	2.8e-09	6.66e-07	6.24e-07	2726	tags=61%, list=18%, signal=50%	RRP7A/RPL23A/NIP7/ABT1/EIF6/RPSA/MRTO4/MRPL22/RPL6/RPF2/RPS19/DHX37/MRPS7/PPAN/DHX29/RPS15/EFL1/NLE1/RPL24/C1QBP/DHX30/RPS14/BOP1/PWP2/LOC102724159/NOP2/NOP53/MPV17L2/RRS1/RPL38/MRPL20/RPS27/RPS28
Translation_ribsome	Liver	C5	W18LvsW5L	GOMF_TRANSLATION_FACTOR_ACTIVITY_RNA_BINDING	81	-0.561293	-2.31961	1.05e-08	2.34e-06	2.19e-06	3347	tags=62%, list=22%, signal=48%	MRPL58/EIF2B5/EIF2S3/EIF2S3B/EIF2D/EIF1/GFM2/GSPT2/DENR/EIF3K/EIF4H/EIF4E2/EIF3A/HBS1L/EIF3C/EIF3CL/EIF4B/EEF1D/EIF6/ABTB1/EEF1A1/EIF2B4/EIF3J/GTPBP1/EEFSEC/ETF1/EEF1G/ABCF1/EIF3D/EIF2S2/EIF3F/DHX29/EFL1/EEF1B2/EIF2B3/EEF2/EIF4A1/TUFM/EIF3L/EIF3I/EIF1AD/EIF5A/EIF5AL1/EIF2B2/EIF3H/EIF3B/EIF3G/EIF2S1/EIF1AX/EIF5B
Translation_ribsome	Liver	C5	W18LvsW5L	GOMF_RRNA_BINDING	56	-0.602984	-2.31971	1.69e-08	3.52e-06	3.3e-06	3390	tags=57%, list=22%, signal=45%	NOL12/RCC1L/RPL12/RPS5/NGRN/ANG/MRPS18A/RPS4X/UTP23/RPL23A/TST/IMP4/RPF2/MRPS7/CIRBP/PPAN/MRPL11/RPS13/MRPL16/RPL8/RPS14/EMG1/RPS9/NOP53/RPS11/RPL23/RRS1/RPS3/RPF1/RPL37/MRPL20/DDX21
Translation_ribsome	Liver	C5	W18LvsW5L	GOCC_ORGANELLAR_RIBOSOME	79	-0.549884	-2.25943	1.68e-08	3.52e-06	3.3e-06	3643	tags=53%, list=24%, signal=41%	MRPS33/MTG1/MRPL58/MRPL43/MRPS15/MRPL37/MRPL17/MRPL28/MRPL36/MRPS18B/MRPS18A/MRPS12/MRPL46/MRPL32/MRPL21/MRPL34/MRPL38/MRPL55/MRPL22/MRPL57/MRPS7/MRPL41/MRPL2/MRPS9/MRPL11/MRPL19/MRPS21/MRPL24/MRPL16/MRPL14/MRPS16/MRPL15/MRPL51/MTG2/MRPL47/MRPL27/MRPS26/MRPS5/MPV17L2/MRPL54/MRPL40/MRPL20
Translation_ribsome	Liver	C5	W18LvsW5L	GOMF_TRANSLATION_REGULATOR_ACTIVITY	129	-0.478426	-2.13101	1.89e-08	3.77e-06	3.54e-06	3347	tags=52%, list=22%, signal=41%	MRPL58/EIF2B5/MIF4GD/EIF2S3/EIF2S3B/EIF2D/EIF1/GFM2/GSPT2/DENR/EIF4A3/EIF3K/EIF4H/EIF4E2/EIF3A/SAMD4B/HBS1L/EIF3C/EIF3CL/PAIP2B/EIF4B/EEF1D/SHMT2/EIF6/ABTB1/EEF1A1/EIF2B4/EIF3J/GTPBP1/EEFSEC/ETF1/AARS1/EEF1G/LARP1/ABCF1/EIF3D/CIRBP/EIF2S2/PABPC1/EIF3F/EIF2AK1/DHX29/EFL1/EEF1B2/EIF2B3/CTIF/EEF2/EIF4EBP3/EIF4A1/TUFM/EIF3L/EIF3I/RPS14/EIF1AD/RPL22/EIF5A/EIF5AL1/EIF2B2/EIF3H/EIF3B/RPS9/FXR2/EIF3G/EIF…
Translation_ribsome	Liver	C5	W18LvsW5L	GOMF_TRANSLATION_REGULATOR_ACTIVITY_NUCLEIC_ACID_BINDING	103	-0.507929	-2.19418	2.87e-08	5.41e-06	5.07e-06	3347	tags=54%, list=22%, signal=43%	MRPL58/EIF2B5/MIF4GD/EIF2S3/EIF2S3B/EIF2D/EIF1/GFM2/GSPT2/DENR/EIF3K/EIF4H/EIF4E2/EIF3A/HBS1L/EIF3C/EIF3CL/PAIP2B/EIF4B/EEF1D/SHMT2/EIF6/ABTB1/EEF1A1/EIF2B4/EIF3J/GTPBP1/EEFSEC/ETF1/EEF1G/LARP1/ABCF1/EIF3D/EIF2S2/PABPC1/EIF3F/DHX29/EFL1/EEF1B2/EIF2B3/CTIF/EEF2/EIF4A1/TUFM/EIF3L/EIF3I/EIF1AD/EIF5A/EIF5AL1/EIF2B2/EIF3H/EIF3B/EIF3G/EIF2S1/EIF1AX/EIF5B
Translation_ribsome	Liver	C5	W18LvsW5L	GOBP_MATURATION_OF_SSU_RRNA_FROM_TRICISTRONIC_RRNA_TRANSCRIPT_SSU_RRNA_5_8S_RRNA_LSU_RRNA	37	-0.67438	-2.41061	5.38e-08	9.28e-06	8.7e-06	2897	tags=65%, list=19%, signal=53%	NGDN/UTP23/ABT1/BMS1/KRI1/RPS19/DHX37/DCAF13/BYSL/UTP4/RPS8/RPS16/NOP14/RPS14/PWP2/LOC102724159/SLX9/NOP9/RCL1/RPS21/NOL10/UTP3/RRS1/WDR46
Translation_ribsome	Liver	C5	W18LvsW5L	GOMF_TRANSLATION_INITIATION_FACTOR_ACTIVITY	48	-0.626887	-2.34086	9.94e-08	1.66e-05	1.55e-05	3305	tags=67%, list=22%, signal=52%	EIF2B5/EIF2S3/EIF2S3B/EIF2D/EIF1/DENR/EIF3K/EIF4H/EIF4E2/EIF3A/EIF3C/EIF3CL/EIF4B/EIF6/EIF2B4/EIF3J/EIF3D/EIF2S2/EIF3F/DHX29/EIF2B3/EIF4A1/EIF3L/EIF3I/EIF1AD/EIF2B2/EIF3H/EIF3B/EIF3G/EIF2S1/EIF1AX/EIF5B
Translation_ribsome	Liver	C5	W18LvsW5L	GOCC_PRERIBOSOME_LARGE_SUBUNIT_PRECURSOR	23	-0.76157	-2.38972	1.29e-07	2.07e-05	1.94e-05	2534	tags=78%, list=17%, signal=65%	MAK16/LAS1L/NOC2L/NIP7/EIF6/NSA2/MRTO4/PPAN/EBNA1BP2/ZNF622/RRP1/BOP1/FTSJ3/WDR74/RRP15/PES1/RRS1/RPF1
Translation_ribsome	Liver	C5	W18LvsW5L	GOBP_MATURATION_OF_LSU_RRNA	27	-0.718003	-2.37459	1.77e-07	2.64e-05	2.47e-05	2534	tags=78%, list=17%, signal=65%	MAK16/LAS1L/SNU13/EIF6/NSA2/RPL7/NIFK/RPF2/DDX18/RSL1D1/NHP2/NOL9/RPL10A/BOP1/NOP2/FTSJ3/GTPBP4/RRP15/PES1/RPL35/RPF1
Translation_ribsome	Liver	C5	W18LvsW5L	GOCC_MITOCHONDRIAL_LARGE_RIBOSOMAL_SUBUNIT	52	-0.597808	-2.272	2.18e-07	3.2e-05	3e-05	3347	tags=58%, list=22%, signal=45%	MRPL58/MRPL43/MRPL37/MRPL17/MRPL28/MRPL36/MRPS18A/MRPL46/MRPL32/MRPL21/MRPL34/MRPL38/MRPL55/MRPL22/MRPL57/MRPL41/MRPL2/MRPL11/MRPL19/MRPL24/MRPL16/MRPL14/MRPL15/MRPL51/MRPL47/MRPL27/MPV17L2/MRPL54/MRPL40/MRPL20
Translation_ribsome	Liver	C5	W18LvsW5L	GOBP_TRNA_METABOLIC_PROCESS	179	-0.399871	-1.88369	2.95e-06	0.000311	0.000291	3201	tags=36%, list=21%, signal=29%	LARS2/EXOSC9/EXOSC3/ANG/EXOSC7/LARS1/PUS3/ZBTB8OS/BCDIN3D/TARS2/RTCB/ELP3/IARS1/GTF3C1/RPP25L/KTI12/MARS2/HSD17B10/VARS2/URM1/DDX1/EXOSC8/POP7/FTSJ1/METTL6/ELP1/PTCD1/METTL1/TYW1/TYW1B/AARS1/TARS1/THG1L/TRMT112/TRMT11/TRMT1/QARS1/EARS2/TP53RK/FARSA/GTPBP3/TRPT1/VARS1/RARS1/PSTK/KARS1/CTU2/EXOSC10/POLR2L/PUS1/CDKAL1/QTRT1/THUMPD1/TRMT61A/ELAC2/GARS1/SARS1/METTL2B/METTL2A/HARS1/DPH3/NARS1/NSUN2/EPR…
Translation_ribsome	Liver	C5	W18LvsW5L	GOBP_MATURATION_OF_5_8S_RRNA	35	-0.642254	-2.25538	3.6e-06	0.000364	0.000341	3628	tags=74%, list=24%, signal=57%	MPHOSPH6/EXOSC2/EXOSC9/EXOSC3/EXOSC7/MAK16/LAS1L/ABT1/EXOSC8/EIF6/NSA2/KRI1/MTREX/NOL9/NOP14/EXOSC4/BOP1/EXOSC10/FTSJ3/NOP9/RRP15/RCL1/RPS21/PES1/RRS1/RPF1
Translation_ribsome	Liver	C5	W18LvsW5L	GOBP_CLEAVAGE_INVOLVED_IN_RRNA_PROCESSING	27	-0.670863	-2.21869	5.69e-06	0.000561	0.000525	3555	tags=74%, list=23%, signal=57%	EXOSC2/TSR1/EXOSC9/EXOSC3/EXOSC7/UTP23/ABT1/BMS1/EXOSC8/KRI1/NHP2/NOL9/NOP14/BOP1/EXOSC10/NOB1/NOP9/RCL1/RPS21/RRS1
Translation_ribsome	Liver	C5	W18LvsW5L	GOBP_TRANSLATIONAL_INITIATION	111	-0.44475	-1.93712	7.52e-06	0.00068	0.000637	3305	tags=44%, list=22%, signal=35%	EIF2B5/MIF4GD/EIF2S3/EIF2S3B/RPS5/EIF2D/EIF1/DENR/CSDE1/EIF3K/EIF4H/EIF4E2/EIF3A/HSPB1/EIF3C/EIF3CL/PAIP2B/EIF4B/DDX1/EIF6/KHDRBS1/EIF2B4/EIF3J/LARP1/EIF3D/EIF2S2/EIF3F/EIF2AK1/DHX29/ATF4/NCBP1/EIF2B3/CTIF/EIF4EBP3/EIF4A1/EIF3L/EIF3I/EIF1AD/BZW2/EIF2B2/EIF3H/EIF3B/PPP1R15A/EIF3G/EIF2S1/EIF1AX/RPS3/EIF5B/EIF4EBP1
Translation_ribsome	Liver	C5	W18LvsW5L	GOBP_RIBOSOMAL_LARGE_SUBUNIT_ASSEMBLY	22	-0.683079	-2.13534	1.74e-05	0.00147797	0.00138477	1926	tags=59%, list=13%, signal=52%	MRTO4/RPL6/RPF2/PPAN/NLE1/RPL24/DHX30/BOP1/NOP2/NOP53/RRS1/RPL38/MRPL20
Translation_ribsome	Liver	C5	W18LvsW5L	GOCC_TRANSLATION_PREINITIATION_COMPLEX	18	-0.729515	-2.12787	2.17e-05	0.00180715	0.00169318	3099	tags=83%, list=20%, signal=66%	EIF1/EIF3K/EIF3A/EIF3C/EIF3CL/EIF3J/EIF3D/EIF3F/DHX29/EIF3L/EIF3I/EIF3H/EIF3B/EIF3G/EIF2S1
Translation_ribsome	Liver	C5	W18LvsW5L	GOCC_90S_PRERIBOSOME	28	-0.63426	-2.11506	2.51e-05	0.00200765	0.00188103	4293	tags=79%, list=28%, signal=56%	SRFBP1/HEATR1/NOC4L/WDR36/NOL6/RRP7A/NOC2L/BMS1/IMP4/KRI1/RSL1D1/UTP4/MPHOSPH10/NOP14/UTP18/BOP1/PWP2/LOC102724159/SLX9/NOP9/PES1/WDR3
Translation_ribsome	Liver	C5	W18LvsW5L	GOMF_CATALYTIC_ACTIVITY_ACTING_ON_A_TRNA	120	-0.413697	-1.82239	2.93e-05	0.00230817	0.00216261	2929	tags=32%, list=19%, signal=26%	LARS1/PUS3/BCDIN3D/TARS2/IARS1/MARS2/VARS2/POP7/FTSJ1/METTL6/METTL1/PTRH1/TYW1/TYW1B/AARS1/TARS1/TRMT11/TRMT1/QARS1/EARS2/FARSA/TRPT1/VARS1/RARS1/PSTK/KARS1/PUS1/CDKAL1/QTRT1/TRMT61A/ELAC2/GARS1/SARS1/METTL2B/METTL2A/HARS1/NARS1/NSUN2/EPRS1
Translation_ribsome	Liver	C5	W18LvsW5L	GOBP_MATURATION_OF_5_8S_RRNA_FROM_TRICISTRONIC_RRNA_TRANSCRIPT_SSU_RRNA_5_8S_RRNA_LSU_RRNA	24	-0.67331	-2.12804	4.6e-05	0.00340456	0.00318985	3555	tags=71%, list=23%, signal=54%	EXOSC2/EXOSC9/EXOSC3/EXOSC7/ABT1/EXOSC8/KRI1/NOL9/NOP14/BOP1/EXOSC10/FTSJ3/NOP9/RCL1/RPS21/PES1/RRS1
Translation_ribsome	Liver	C5	W18LvsW5L	GOBP_TRANSLATIONAL_ELONGATION	52	-0.515752	-1.96014	9.05e-05	0.00562312	0.0052685	3166	tags=52%, list=21%, signal=41%	DNAJC24/GFM2/RACK1/EIF4A3/USP16/HBS1L/EEF1D/ABTB1/EEF1A1/DPH6/GTPBP1/EEFSEC/AARS1/EEF1G/ASCC2/EFL1/MTRES1/EEF1B2/EEF2/TRNAU1AP/TUFM/RPLP1/EIF5A/EIF5AL1/ZNF598/DPH5/DPH3
Translation_ribsome	Liver	C5	W18LvsW5L	GOBP_MATURATION_OF_LSU_RRNA_FROM_TRICISTRONIC_RRNA_TRANSCRIPT_SSU_RRNA_5_8S_RRNA_LSU_RRNA	15	-0.732347	-2.04512	0.000102	0.00609973	0.00571506	2012	tags=67%, list=13%, signal=58%	RPL7/NIFK/RPF2/DDX18/NOL9/BOP1/FTSJ3/GTPBP4/PES1/RPL35
Translation_ribsome	Liver	C5	W18LvsW5L	GOCC_EUKARYOTIC_TRANSLATION_INITIATION_FACTOR_3_COMPLEX	15	-0.732014	-2.04419	0.000102	0.00609973	0.00571506	2641	tags=80%, list=17%, signal=66%	EIF3K/EIF3A/EIF3C/EIF3CL/EIF3J/EIF3D/EIF3F/EIF3L/EIF3I/EIF3H/EIF3B/EIF3G
Translation_ribsome	Liver	C5	W18LvsW5L	GOMF_TRANSLATION_ELONGATION_FACTOR_ACTIVITY	19	-0.687075	-2.04189	0.000161	0.00891871	0.00835626	3077	tags=74%, list=20%, signal=59%	GFM2/HBS1L/EEF1D/ABTB1/EEF1A1/GTPBP1/EEFSEC/EEF1G/EFL1/EEF1B2/EEF2/TUFM/EIF5A/EIF5AL1
Translation_ribsome	Liver	C5	W18LvsW5L	GOBP_REGULATION_OF_TRANSLATIONAL_FIDELITY	19	-0.672016	-1.99714	0.000328	0.0159301	0.0149255	3201	tags=68%, list=21%, signal=54%	LARS2/EIF2S3/EIF2S3B/RPS5/LARS1/TARS2/IARS1/VARS2/YRDC/AARS1/VARS1/DNAJC2/RPS9
Translation_ribsome	Liver	C5	W18LvsW5L	GOBP_ENDONUCLEOLYTIC_CLEAVAGE_INVOLVED_IN_RRNA_PROCESSING	15	-0.705669	-1.97062	0.000339	0.0162045	0.0151826	2743	tags=80%, list=18%, signal=66%	TSR1/UTP23/ABT1/BMS1/KRI1/NOL9/NOP14/BOP1/NOP9/RCL1/RPS21/RRS1
Translation_ribsome	Liver	C5	W18LvsW5L	GOBP_RIBOSOMAL_SMALL_SUBUNIT_ASSEMBLY	18	-0.652846	-1.90424	0.000546	0.0234193	0.0219423	3184	tags=72%, list=21%, signal=57%	RPS5/RRP7A/ABT1/RPSA/RPS19/MRPS7/RPS15/RPS14/PWP2/LOC102724159/RPL38/RPS27/RPS28
Translation_ribsome	Liver	C5	W18LvsW5L	GOCC_AMINOACYL_TRNA_SYNTHETASE_MULTIENZYME_COMPLEX	11	-0.752219	-1.89725	0.000601	0.025376	0.0237757	2929	tags=82%, list=19%, signal=66%	LARS1/IARS1/AIMP2/EEF1E1/QARS1/RARS1/KARS1/EPRS1/AIMP1
Translation_ribsome	Liver	C5	W18LvsW5L	GOBP_TRNA_PROCESSING	121	-0.375523	-1.65498	0.000826	0.0326458	0.030587	2868	tags=32%, list=19%, signal=26%	PUS3/ZBTB8OS/BCDIN3D/RTCB/ELP3/RPP25L/KTI12/HSD17B10/URM1/DDX1/POP7/FTSJ1/METTL6/ELP1/PTCD1/METTL1/TYW1/TYW1B/AARS1/THG1L/TRMT112/TRMT11/TRMT1/TP53RK/GTPBP3/TRPT1/KARS1/CTU2/PUS1/CDKAL1/QTRT1/THUMPD1/TRMT61A/ELAC2/SARS1/METTL2B/METTL2A/DPH3/NSUN2
Translation_ribsome	Liver	C5	W18LvsW5L	GOBP_MITOCHONDRIAL_TRANSLATION	70	-0.421603	-1.69723	0.00121386	0.0438172	0.0410539	5109	tags=56%, list=34%, signal=37%	MRPS11/TSFM/YARS2/MRPL44/TRUB2/NDUFA7/MRPL23/MRPS24/MRPS34/FASTKD2/RPUSD3/MTG1/MRPL58/RCC1L/MRPS15/LARS2/NGRN/GFM2/MRPS18B/MRPS18A/MRPS12/TARS2/SHMT2/MRPL57/MRPS7/UQCC2/MRPL2/MRPS21/MRPL16/EARS2/C1QBP/MRPS16/MRPL51/TUFM/MTG2/MRPL47/GARS1/HARS1/MPV17L2
Translation_ribsome	Liver	C5	X18LvsX5L	GOBP_RIBOSOME_BIOGENESIS	281	-0.445039	-2.30701	1e-10	1.61e-08	1.27e-08	2849	tags=39%, list=19%, signal=32%	MAK16/HEATR3/SHQ1/DHX37/NOL6/DDX27/LSG1/MRPL20/NOC2L/BOP1/ERAL1/PTEN/BRIX1/DHX30/FRG1/GAR1/GEMIN4/UTP25/RPL38/MRPS2/NVL/DDX10/RPUSD2/XPO1/EIF4A3/YTHDF2/RSL1D1/RPF2/RRN3/RIOK3/NSUN3/NIFK/NOL9/WDR46/WDR3/DDX51/DDX18/SURF6/RRP1/RRS1/HEATR1/PES1/PA2G4/RRP8/WDR74/EXOSC9/NOL11/NLE1/RPF1/PWP2/LOC102724159/RRP15/NOP56/GPATCH4/TFB1M/BYSL/NOP2/RPS28/UTP18/UTP3/PDCD11/UTP6/NOLC1/PWP1/UTP20/CUL4B/HELQ/NOP14/…
Translation_ribsome	Liver	C5	X18LvsX5L	GOBP_RRNA_METABOLIC_PROCESS	249	-0.438272	-2.25208	1e-10	1.61e-08	1.27e-08	2462	tags=36%, list=16%, signal=30%	BOP1/BRIX1/GTF3C2/FRG1/GAR1/GEMIN4/UTP25/NVL/DDX10/RPUSD2/MARS1/SMARCA4/EIF4A3/YTHDF2/RSL1D1/RPF2/RIOK3/NSUN3/NIFK/NOL9/WDR46/GTF3C4/WDR3/MTOR/DIS3L/DDX51/DDX18/RRP1/RRS1/HEATR1/PES1/PA2G4/RRP8/WDR74/EXOSC9/NOL11/RPF1/PWP2/LOC102724159/RRP15/NOP56/TFB1M/BYSL/NOP2/RPS28/UTP18/UTP3/PDCD11/UTP6/NOLC1/PWP1/POLR1B/UTP20/HELQ/NOP14/EXOSC10/GTF3C1/GTPBP4/POLR1E/MTREX/NOL10/BMS1/CHD7/NOP58/DKC1/DCAF13/UT…
Translation_ribsome	Liver	C5	X18LvsX5L	GOCC_RIBOSOMAL_SUBUNIT	150	0.464531	2.30526	2.65e-10	3.78e-08	2.98e-08	4320	tags=52%, list=28%, signal=38%	MRPL33/MRPL45/RPL23A/RPS15/MRPL23/MRPL54/RPL13/RPL12/HBA1/HBA2/ZCCHC17/RPS24/RPS2/RPL35/MRPS24/RPL34/RPS5/MRPL48/RPS14/RPL19/MRPS17/RPL15/ISG15/RPL3L/DAP3/RPL14/RPS9/RPS19/RPS7/MRPS28/RPL26/RPL8/RPL31/RPL10A/MRPL14/RPS13/RPL18A/RPS20/RPS27L/RPL29/UBA52/MRPL53/RPS11/RPL28/MRPL30/MRPS15/RACK1/RPS16/MRPL52/MRPL28/MRPL27/MRPL58/MRPL57/RPL27A/RPLP1/RPL3/B3GALT4/MRPS14/RPS25/RPL36A/RPL18/MRPS11/RPL6/MR…
Translation_ribsome	Liver	C5	X18LvsX5L	GOCC_PRERIBOSOME	75	-0.6035	-2.5788	3e-10	4.16e-08	3.28e-08	3683	tags=64%, list=24%, signal=49%	XRCC5/TBL3/RIOK1/LTV1/WDR12/KRR1/NOC4L/EBNA1BP2/RIOK2/MAK16/NOL6/NOC2L/BOP1/UTP25/RSL1D1/RIOK3/WDR37/WDR46/WDR3/RRP1/RRS1/HEATR1/PES1/WDR74/RPF1/PWP2/LOC102724159/RRP15/NOP56/BYSL/UTP18/UTP3/PDCD11/UTP6/UTP20/NOP14/NOL10/BMS1/NOP58/DCAF13/UTP4/LAS1L/WDR36/MPHOSPH10/RRP1B/MDN1/FTSJ3/TSR1
Translation_ribsome	Liver	C5	X18LvsX5L	GOCC_CYTOSOLIC_RIBOSOME	76	0.55992	2.43494	2.24e-09	2.38e-07	1.87e-07	4298	tags=68%, list=28%, signal=49%	RPL23A/RPS15/RPL13/RPL12/HBA1/HBA2/ZCCHC17/RPS24/RPS2/RPL35/RPL34/RPS5/RPS14/RPL19/RPL15/ISG15/RPL3L/RPL14/RPS9/RPS19/RPS7/RPL26/RPL8/RPL31/RPL10A/RPS13/RPL18A/RPS20/RPS27L/RPL29/UBA52/RPS11/RPL28/RPS16/RPL27A/RPLP1/RPL3/B3GALT4/RPS25/RPL36A/RPL18/MRPS11/RPL6/RPL32/RPL22/RPS3A/RPS4X/RPS3/RPL4/RPS8/RPS6/RPL35A
Translation_ribsome	Liver	C5	X18LvsX5L	GOMF_TRANSLATION_FACTOR_ACTIVITY_RNA_BINDING	80	-0.550374	-2.39184	5.82e-09	5.54e-07	4.36e-07	3675	tags=60%, list=24%, signal=46%	EIF3G/GSPT2/DENR/CPEB3/CPEB2/EIF3M/EIF2A/EIF3D/EEFSEC/EIF2B1/EIF2B4/COPS5/MTIF2/EIF2B3/EEF2/TUFM/GFM2/CPEB4/EIF2S2/EIF2B5/ABCF1/EIF4B/ETF1/EIF3C/EIF3CL/EIF4A1/EIF3B/GCN1/EEF2K/EIF3L/HBS1L/EIF1AX/EIF4E/DHX29/EIF3J/EIF4G2/GFM1/GSPT1/EIF2S1/AGO2/EIF5B/EFL1/EIF4G1/GTPBP1/EIF4G3/EIF2S3/EIF2S3B/EIF3A
Translation_ribsome	Liver	C5	X18LvsX5L	GOMF_TRANSLATION_REGULATOR_ACTIVITY_NUCLEIC_ACID_BINDING	102	-0.51132	-2.29598	1.29e-08	1.06e-06	8.32e-07	1757	tags=37%, list=12%, signal=33%	GFM2/CPEB4/EIF2S2/EIF2B5/ABCF1/EIF4B/PABPC1/ETF1/EIF3C/EIF3CL/EIF4A1/EIF3B/GCN1/EEF2K/EIF3L/HBS1L/EIF1AX/PURA/EIF4E/DHX29/EIF3J/EIF4G2/GFM1/CELF1/GSPT1/EIF2S1/PAIP2B/CTIF/AGO2/LARP1/EIF5B/EFL1/EIF4G1/GTPBP1/EIF4G3/EIF2S3/EIF2S3B/EIF3A
Translation_ribsome	Liver	C5	X18LvsX5L	GOMF_STRUCTURAL_CONSTITUENT_OF_RIBOSOME	134	0.455227	2.21208	1.66e-08	1.3e-06	1.02e-06	4320	tags=51%, list=28%, signal=37%	MRPL33/RPL23A/RPS15/MRPL23/MRPL54/RPL13/RPL12/RPS24/RPS2/RPL35/NDUFA7/MRPS25/MRPS24/RPL34/RPS5/RPS14/RPL19/MRPS17/RPL15/ISG15/RPL3L/DAP3/RPL14/RPS9/RPS19/RPS7/RPL26/RPL8/RPL31/RPL10A/MRPL14/RPS13/RPL18A/RPS20/RPS27L/RPL29/UBA52/RPS11/RPL28/MRPL30/MRPS15/RPS16/MRPL52/MRPL28/MRPL27/MRPL57/RPL27A/RPLP1/RPL3/MRPS14/RPS25/RPL36A/RPL18/MRPS11/RPL6/MRPS12/RPL32/RPL22/MRPS7/MRPL13/RPS3A/RPS4X/RPS3/RPL4/R…
Translation_ribsome	Liver	C5	X18LvsX5L	GOBP_TRANSLATIONAL_INITIATION	110	-0.497425	-2.26543	2.3e-08	1.67e-06	1.31e-06	1733	tags=36%, list=11%, signal=32%	DDX1/MTOR/NCBP1/YTHDF1/EIF2S2/EIF2B5/EIF4B/PPP1R15B/RPS6KB1/UHMK1/EIF3C/EIF3CL/EIF4A1/EIF3B/EIF3L/TPR/EIF1AX/EIF2AK1/DHX29/EIF3J/EIF4G2/DNAJC3/BZW1/YTHDF3/EIF2S1/PAIP2B/CTIF/AGO2/LARP1/EIF4EBP3/EIF5B/KHDRBS1/DDX3X/EIF4G1/CSDE1/EIF4G3/EIF2S3/EIF2S3B/ABCE1/EIF3A
Translation_ribsome	Liver	C5	X18LvsX5L	GOMF_TRANSLATION_REGULATOR_ACTIVITY	130	-0.459442	-2.15394	1.51e-07	8.41e-06	6.62e-06	3166	tags=44%, list=21%, signal=35%	EIF2A/SAMD4B/EIF3D/EEFSEC/EIF2B1/EIF2B4/COPS5/CYFIP1/AARS1/MTIF2/FMR1/EIF2B3/FXR1/EEF2/EIF4A3/TUFM/GFM2/CPEB4/EIF2S2/EIF2B5/ABCF1/EIF4B/PABPC1/ETF1/EIF3C/EIF3CL/EIF4A1/EIF3B/GCN1/EEF2K/EIF3L/HBS1L/EIF1AX/PURA/EIF2AK1/EIF4E/DHX29/EIF3J/EIF4G2/IREB2/GFM1/CELF1/GSPT1/EIF2S1/PAIP2B/CTIF/AGO2/LARP1/EIF4EBP3/EIF5B/EFL1/EIF4G1/GTPBP1/EIF4G3/EIF2S3/EIF2S3B/EIF3A
Translation_ribsome	Liver	C5	X18LvsX5L	GOBP_REGULATION_OF_TRANSLATIONAL_INITIATION	74	-0.529994	-2.26494	2.51e-07	1.3e-05	1.02e-05	1733	tags=39%, list=11%, signal=35%	DDX1/MTOR/NCBP1/YTHDF1/EIF2B5/EIF4B/PPP1R15B/RPS6KB1/UHMK1/EIF3B/TPR/EIF2AK1/DHX29/EIF4G2/DNAJC3/BZW1/YTHDF3/EIF2S1/PAIP2B/CTIF/AGO2/LARP1/EIF4EBP3/EIF5B/KHDRBS1/DDX3X/EIF4G1/CSDE1/EIF4G3
Translation_ribsome	Liver	C5	X18LvsX5L	GOCC_RIBOSOME	177	0.383438	1.95166	9.24e-07	3.88e-05	3.05e-05	4320	tags=46%, list=28%, signal=34%	MRPL33/MRPL45/RPL23A/RPS15/MRPL23/MRPL54/RPL13/RPL12/HBA1/HBA2/ZCCHC17/RPS24/RPS2/RPL35/NDUFA7/MRPS24/RPL34/RPS5/MRPL48/RPS14/RPL19/MRPS17/RPL15/ISG15/RPL3L/DAP3/RPL14/RPS9/RPS19/RPS7/MRPS28/RPL26/RPL8/RPL31/RPL10A/MRPL14/RPS13/RPL18A/RPS20/RPS27L/RPL29/UBA52/MRPL53/RPS11/RPL28/MRPL30/MRPS15/RACK1/RPS16/MRPL52/MRPL28/MRPL27/MRPL58/MRPL57/RPL27A/RPLP1/RPL3/B3GALT4/MRPS14/RPS25/RPL36A/RPL18/MRPS11/…
Translation_ribsome	Liver	C5	X18LvsX5L	GOCC_CYTOSOLIC_LARGE_RIBOSOMAL_SUBUNIT	41	0.60882	2.30324	9.28e-07	3.88e-05	3.06e-05	3622	tags=63%, list=24%, signal=48%	RPL23A/RPL13/RPL12/ZCCHC17/RPL35/RPL34/RPL19/RPL15/RPL3L/RPL14/RPL26/RPL8/RPL31/RPL10A/RPL18A/RPL29/UBA52/RPL28/RPL27A/RPLP1/RPL3/RPL36A/RPL18/RPL6/RPL32/RPL22
Translation_ribsome	Liver	C5	X18LvsX5L	GOMF_TRANSLATION_INITIATION_FACTOR_ACTIVITY	47	-0.589614	-2.28555	1.24e-06	5.02e-05	3.95e-05	1536	tags=66%, list=10%, signal=59%	EIF3G/DENR/EIF3M/EIF2A/EIF3D/EIF2B1/EIF2B4/COPS5/MTIF2/EIF2B3/EIF2S2/EIF2B5/EIF4B/EIF3C/EIF3CL/EIF4A1/EIF3B/EIF3L/EIF1AX/EIF4E/DHX29/EIF3J/EIF4G2/EIF2S1/AGO2/EIF5B/EIF4G1/EIF4G3/EIF2S3/EIF2S3B/EIF3A
Translation_ribsome	Liver	C5	X18LvsX5L	GOCC_LARGE_RIBOSOMAL_SUBUNIT	93	0.469067	2.12505	1.31e-06	5.2e-05	4.09e-05	3671	tags=43%, list=24%, signal=33%	MRPL33/MRPL45/RPL23A/MRPL23/MRPL54/RPL13/RPL12/ZCCHC17/RPL35/RPL34/MRPL48/RPL19/RPL15/RPL3L/RPL14/RPL26/RPL8/RPL31/RPL10A/MRPL14/RPL18A/RPL29/UBA52/MRPL53/RPL28/MRPL30/MRPL52/MRPL28/MRPL27/MRPL58/MRPL57/RPL27A/RPLP1/RPL3/RPL36A/RPL18/RPL6/RPL32/RPL22/MRPL13
Translation_ribsome	Liver	C5	X18LvsX5L	GOBP_TRNA_METABOLIC_PROCESS	179	-0.378303	-1.85258	7.84e-06	0.000229	0.00018	2910	tags=32%, list=19%, signal=27%	METTL8/TRMT61A/AARS1/QTRT2/METTL1/LARS2/ELP4/PRORP/SSB/DUS4L/GTF3C2/TARBP1/MARS1/MARS2/NSUN3/GARS1/THUMPD3/GTF3C4/PUS10/CDKAL1/MTO1/ALKBH8/DDX1/SEPSECS/PUS3/TYW1/TYW1B/SARS1/METTL2B/METTL2A/CDK5RAP1/QARS1/THADA/EXOSC9/POP1/ELAC2/FARSB/ELP3/RARS1/EXOSC10/FTSJ1/GTF3C1/DARS1/GRSF1/PUS7/LARS1/THUMPD1/TARS3/NSUN2/GTF3C3/ELAC1/EPRS1/IARS1/ELP1/NARS1/DICER1/GTPBP3/TARS1
Translation_ribsome	Liver	C5	X18LvsX5L	GOCC_90S_PRERIBOSOME	28	-0.654853	-2.24258	1.61e-05	0.000414	0.000326	3293	tags=68%, list=22%, signal=53%	WDR12/NOC4L/NOL6/NOC2L/BOP1/RSL1D1/WDR3/HEATR1/PES1/PWP2/LOC102724159/UTP18/UTP6/UTP20/NOP14/BMS1/UTP4/WDR36/MPHOSPH10
Translation_ribsome	Liver	C5	X18LvsX5L	GOBP_MATURATION_OF_SSU_RRNA	50	-0.542288	-2.13302	2.16e-05	0.000529	0.000416	2309	tags=42%, list=15%, signal=36%	UTP25/RIOK3/WDR46/WDR3/RRS1/HEATR1/NOL11/PWP2/LOC102724159/BYSL/RPS28/UTP3/UTP6/UTP20/NOP14/NOL10/BMS1/DCAF13/UTP4/HELB/TSR1
Translation_ribsome	Liver	C5	X18LvsX5L	GOBP_MATURATION_OF_SSU_RRNA_FROM_TRICISTRONIC_RRNA_TRANSCRIPT_SSU_RRNA_5_8S_RRNA_LSU_RRNA	37	-0.579668	-2.13264	2.51e-05	0.000601	0.000473	1878	tags=46%, list=12%, signal=40%	UTP25/WDR46/RRS1/HEATR1/PWP2/LOC102724159/BYSL/UTP3/UTP6/UTP20/NOP14/NOL10/BMS1/DCAF13/UTP4/HELB/TSR1
Translation_ribsome	Liver	C5	X18LvsX5L	GOBP_POSITIVE_REGULATION_OF_TRANSLATION	129	-0.401795	-1.88066	4.27e-05	0.000948	0.000746	2432	tags=31%, list=16%, signal=26%	FMR1/USP16/METTL3/FXR1/EEF2/EIF4A3/YTHDF2/LARP1B/PCIF1/MTOR/YTHDF1/CDK5RAP1/EIF2B5/YBX3/HNRNPU/PABPC1/TOB1/HNRNPD/RPS6KB1/UHMK1/EIF3C/DHX36/POLDIP3/DHX29/EIF4G2/DHX9/DNAJC3/YTHDF3/TENT4B/CTIF/AGO2/LARP1/KHDRBS1/DDX3X/EIF4G1/CSDE1/EIF2S3/EIF2S3B/LARP4/LARP4B
Translation_ribsome	Liver	C5	X18LvsX5L	GOBP_RNA_MEDIATED_GENE_SILENCING_BY_INHIBITION_OF_TRANSLATION	16	-0.731835	-2.15098	7.75e-05	0.00154848	0.00121829	607	tags=31%, list=4%, signal=30%	TNRC6B/AGO2/EIF4G1/TNRC6C/DDX6
Translation_ribsome	Liver	C5	X18LvsX5L	GOMF_RIBOSOME_BINDING	68	-0.4685	-1.9696	8.06e-05	0.00159946	0.00125839	3659	tags=56%, list=24%, signal=43%	GUF1/NAA16/SEC61A1/MTIF3/C1QBP/PRMT3/CPEB3/CPEB2/EIF2A/OXA1L/RICTOR/RPN2/FMR1/BAG6/EEF2/HSPA5/SRP72/SRP68/DNAJC2/MTOR/CPEB4/YTHDF1/STAU2/ETF1/EIF3C/LETMD1/GCN1/LETM1/NAA15/GEMIN5/CCDC47/YTHDF3/SERBP1/EIF2S1/EFL1/NOMO1/NOMO2/NOMO3
Translation_ribsome	Liver	C5	X18LvsX5L	GOMF_CATALYTIC_ACTIVITY_ACTING_ON_A_TRNA	120	-0.392453	-1.81341	0.000136	0.00240105	0.00188905	2910	tags=32%, list=19%, signal=26%	METTL8/TRMT61A/AARS1/QTRT2/METTL1/LARS2/PRORP/DUS4L/TARBP1/MARS1/MARS2/NSUN3/GARS1/THUMPD3/PUS10/CDKAL1/ALKBH8/SEPSECS/PUS3/TYW1/TYW1B/SARS1/METTL2B/METTL2A/QARS1/POP1/ELAC2/FARSB/RARS1/FTSJ1/DARS1/LARS1/TARS3/NSUN2/ELAC1/EPRS1/IARS1/NARS1/TARS1
Translation_ribsome	Liver	C5	X18LvsX5L	GOCC_SMALL_RIBOSOMAL_SUBUNIT	60	0.46541	1.93931	0.000169	0.00282953	0.00222617	4237	tags=58%, list=28%, signal=42%	RPS15/HBA1/HBA2/RPS24/RPS2/MRPS24/RPS5/RPS14/MRPS17/ISG15/DAP3/RPS9/RPS19/RPS7/MRPS28/RPS13/RPS20/RPS27L/UBA52/RPS11/MRPS15/RACK1/RPS16/B3GALT4/MRPS14/RPS25/MRPS11/MRPS12/MRPS7/RPS3A/RPS4X/RPS3/MRPS10/RPS8/RPS6
Translation_ribsome	Liver	C5	X18LvsX5L	GOBP_CYTOPLASMIC_TRANSLATIONAL_INITIATION	24	-0.621238	-2.02674	0.000185	0.00304637	0.00239677	2328	tags=67%, list=15%, signal=57%	DENR/EIF3M/EIF3D/EIF2B3/METTL3/YTHDF2/MTOR/EIF2S2/EIF4B/EIF3CL/EIF4A1/DHX29/EIF4G1/EIF2S3/EIF2S3B/EIF3A
Translation_ribsome	Liver	C5	X18LvsX5L	GOCC_PRERIBOSOME_LARGE_SUBUNIT_PRECURSOR	23	-0.634973	-2.0344	0.00025	0.00387358	0.00304759	3293	tags=70%, list=22%, signal=55%	WDR12/EBNA1BP2/MAK16/NOC2L/BOP1/WDR37/RRP1/RRS1/PES1/WDR74/RPF1/RRP15/LAS1L/RRP1B/MDN1/FTSJ3
Translation_ribsome	Liver	C5	X18LvsX5L	GOCC_PRERIBOSOME_SMALL_SUBUNIT_PRECURSOR	15	-0.724727	-2.07419	0.000375	0.00542617	0.00426911	3607	tags=80%, list=24%, signal=61%	RIOK1/LTV1/NOC4L/RIOK2/RIOK3/RRP1/BYSL/UTP20/NOP14/RRP1B/FTSJ3/TSR1
Translation_ribsome	Liver	C5	X18LvsX5L	GOCC_EUKARYOTIC_TRANSLATION_INITIATION_FACTOR_4F_COMPLEX	10	-0.783257	-2.00295	0.000383	0.00551246	0.004337	1439	tags=70%, list=9%, signal=63%	EIF4B/EIF4A1/EIF4E/EIF4G2/EIF4EBP3/EIF4G1/EIF4G3
Translation_ribsome	Liver	C5	X18LvsX5L	GOCC_CYTOSOLIC_SMALL_RIBOSOMAL_SUBUNIT	34	0.541353	1.94939	0.000482	0.00661778	0.00520662	4237	tags=74%, list=28%, signal=53%	RPS15/HBA1/HBA2/RPS24/RPS2/RPS5/RPS14/ISG15/RPS9/RPS19/RPS7/RPS13/RPS20/RPS27L/UBA52/RPS11/RPS16/B3GALT4/RPS25/MRPS11/RPS3A/RPS4X/RPS3/RPS8/RPS6
Translation_ribsome	Liver	C5	X18LvsX5L	GOCC_AMINOACYL_TRNA_SYNTHETASE_MULTIENZYME_COMPLEX	11	-0.763452	-2.00046	0.000651	0.00829051	0.00652266	2149	tags=82%, list=14%, signal=70%	EEF1E1/MARS1/AIMP1/QARS1/RARS1/DARS1/LARS1/EPRS1/IARS1
Translation_ribsome	Liver	C5	X18LvsX5L	GOBP_RIBOSOMAL_SMALL_SUBUNIT_BIOGENESIS	70	-0.412864	-1.74516	0.00140588	0.0151124	0.0118899	2453	tags=36%, list=16%, signal=30%	ERAL1/UTP25/RPL38/RIOK3/WDR46/WDR3/SURF6/RRS1/HEATR1/NOL11/PWP2/LOC102724159/BYSL/RPS28/UTP3/UTP6/UTP20/NOP14/NOL10/NOM1/BMS1/DCAF13/UTP4/HELB/TSR1
Translation_ribsome	Liver	C5	X18LvsX5L	GOMF_RIBOSOMAL_SMALL_SUBUNIT_BINDING	16	-0.648772	-1.90685	0.0018571	0.0187909	0.014784	4765	tags=88%, list=31%, signal=60%	EIF1B/PIM1/EIF1/EIF4H/MTIF3/CPEB2/MTIF2/ERAL1/EIF4B/DHX29/PTCD3/LARP1/DDX3X/ABCE1
Translation_ribsome	Liver	C5	X18LvsX5L	GOCC_TRANSLATION_PREINITIATION_COMPLEX	18	-0.621874	-1.87996	0.00256823	0.0242736	0.0190975	1279	tags=44%, list=8%, signal=41%	EIF3C/EIF3CL/EIF3B/EIF3L/DHX29/EIF3J/EIF2S1/EIF3A
Translation_ribsome	Liver	C5	X18LvsX5L	GOBP_ENDONUCLEOLYTIC_CLEAVAGE_INVOLVED_IN_RRNA_PROCESSING	15	-0.661013	-1.89184	0.0036234	0.031259	0.0245934	2462	tags=47%, list=16%, signal=39%	BOP1/NOL9/RRS1/UTP20/NOP14/BMS1/TSR1
Translation_ribsome	Liver	C5	X18LvsX5L	GOBP_TRANSLATIONAL_ELONGATION	53	-0.434954	-1.71648	0.00389273	0.0328435	0.02584	2344	tags=43%, list=15%, signal=37%	CPEB3/CPEB2/DPH5/EEFSEC/AARS1/USP16/NEMF/EEF2/EIF4A3/MTRES1/TUFM/GFM2/SEPSECS/EEF2K/HBS1L/DPH6/GFM1/LTN1/SECISBP2L/EFL1/GTPBP1/TRIP4/ASCC3
Translation_ribsome	Liver	C5	X18LvsX5L	GOBP_REGULATION_OF_TRANSLATION_IN_RESPONSE_TO_ENDOPLASMIC_RETICULUM_STRESS	11	-0.699424	-1.83269	0.00601457	0.045934	0.0361392	1348	tags=73%, list=9%, signal=66%	EIF2AK3/SESN2/TMED2/NCK1/PPP1R15B/DNAJC3/DDX3X/EIF4G1
Translation_ribsome	Liver	C5	X18LvsX5L	GOBP_POSITIVE_REGULATION_OF_TRANSLATIONAL_INITIATION	29	-0.502704	-1.72383	0.006291	0.047251	0.0371753	2296	tags=45%, list=15%, signal=38%	METTL3/YTHDF2/MTOR/YTHDF1/EIF2B5/RPS6KB1/UHMK1/DHX29/DNAJC3/YTHDF3/LARP1/KHDRBS1/DDX3X
Translation_ribsome	SK	C5	X18SvsW18S	GOCC_ORGANELLAR_RIBOSOME	79	-0.717527	-2.93574	1e-10	1.92e-08	1.67e-08	2509	tags=71%, list=16%, signal=60%	MRPL3/MRPL53/MRPL33/MRPL35/MPV17L2/MRPL24/MRPS33/MRPS35/MRPS30/MRPL41/MRPL20/MRPL44/MRPS14/MRPL9/MRPL39/MRPL22/MRPL18/MRPL10/MRPS15/MRPS22/MRPL16/MRPL47/MRPL13/MRPL46/MRPS27/MRPL43/MRPL50/MRPL21/MRPL52/MRPL57/DAP3/MRPS18C/MRPL36/MRPS21/MRPL4/MRPL2/MRPL45/MRPS24/MRPL14/MRPS16/MRPS18A/NDUFA7/MRPS26/MRPS7/MRPS34/MRPS28/MRPS12/MRPL34/MRPS6/MRPL54/MRPL17/MRPL28/MRPL37/MRPL55/MRPL38/MRPL51
Translation_ribsome	SK	C5	X18SvsW18S	GOCC_RIBOSOMAL_SUBUNIT	149	-0.631926	-2.86031	1e-10	1.92e-08	1.67e-08	4266	tags=74%, list=27%, signal=55%	RPL39/RPL27/MRPL42/RPL32/RPL4/MRPL30/RPL18A/FXR2/MRPS11/RPL14/RPL28/MRPL11/RPS24/MRPL58/RACK1/RPS16/RPL31/RPL35/ZCCHC17/RPS27/RPL35A/MRPL23/RPSA/RPL24/RPS23/RPL10A/RPL15/MRPL3/MRPL53/MRPL33/RPS14/RPS5/MRPL35/RPS9/RPL36A/RPL37/MPV17L2/RPL30/MRPL24/MRPS33/MRPS35/MRPS30/MRPL41/ISG15/RPL3L/UBA52/MRPL20/RPL23/MRPL44/RPLP1/RPL18/MRPS14/MRPL9/RPL8/RPS13/RPS27L/MRPL39/B3GALT4/RPS20/MRPL22/MRPL18/MRPL10/M…
Translation_ribsome	SK	C5	X18SvsW18S	GOMF_STRUCTURAL_CONSTITUENT_OF_RIBOSOME	133	-0.638723	-2.85848	1e-10	1.92e-08	1.67e-08	3636	tags=77%, list=23%, signal=60%	RPL39/RPL27/MRPL42/RPL32/RPL4/MRPL30/RPL18A/MRPS11/RPL22L1/RPL14/RPL28/MRPL11/RPS24/RPS16/RPL31/RPL35/RPS27/RPL35A/MRPL23/RPSA/RPL24/RPS23/RPL10A/RPL15/MRPL3/MRPL33/RPS14/RPS5/MRPL35/RPS9/MRPS25/RPL36A/RPL37/RPL30/MRPL24/MRPS33/MRPS35/MRPS30/MRPL41/ISG15/RPL3L/UBA52/MRPL20/RPL23/MRPL44/RPLP1/RPL18/MRPS14/MRPS23/MRPL9/RPL8/RPS13/RPS27L/RPS20/MRPL22/MRPL18/MRPL10/MRPS15/MRPS22/RPL13/MRPL16/MRPL47/R…
Translation_ribsome	SK	C5	X18SvsW18S	GOCC_MITOCHONDRIAL_LARGE_RIBOSOMAL_SUBUNIT	52	-0.721872	-2.76795	1e-10	1.92e-08	1.67e-08	2509	tags=73%, list=16%, signal=62%	MRPL3/MRPL53/MRPL33/MRPL35/MPV17L2/MRPL24/MRPS30/MRPL41/MRPL20/MRPL44/MRPL9/MRPL39/MRPL22/MRPL18/MRPL10/MRPL16/MRPL47/MRPL13/MRPL46/MRPL43/MRPL50/MRPL21/MRPL52/MRPL57/MRPL36/MRPL4/MRPL2/MRPL45/MRPL14/MRPS18A/MRPL34/MRPL54/MRPL17/MRPL28/MRPL37/MRPL55/MRPL38/MRPL51
Translation_ribsome	SK	C5	X18SvsW18S	GOCC_RIBOSOME	178	-0.595697	-2.75912	1e-10	1.92e-08	1.67e-08	4266	tags=68%, list=27%, signal=50%	RPL39/RPL27/MTG1/MRPL42/RPL32/RPL4/MTG2/RPS6KL1/MRPL30/RPL18A/HSPA14/FXR2/MRPS11/RPL22L1/RPL14/RPL28/MRPL11/RPS24/SERP1/MRPL58/RACK1/RPS16/RPL31/RPL35/ZCCHC17/RPS27/RPL35A/MRPL23/RPSA/RPL24/RPS23/RPL10A/RPL15/MRPL3/MRPL53/MRPL33/RPS14/RPS5/MRPL35/RPS9/RPL36A/RPL37/MPV17L2/RPL30/MRPL24/MRPS33/MRPS35/MRPS30/MRPL41/ISG15/RPL3L/UBA52/MRPL20/RPL23/MRPL44/RPLP1/RPL18/MRPS14/MRPL9/RPL8/RPS13/RPS27L/MRPL…
Translation_ribsome	SK	C5	X18SvsW18S	GOCC_LARGE_RIBOSOMAL_SUBUNIT	92	-0.631671	-2.66749	1e-10	1.92e-08	1.67e-08	4527	tags=80%, list=29%, signal=58%	MRPL32/RPL19/RPL26/RPL39/RPL27/MRPL42/RPL32/RPL4/MRPL30/RPL18A/FXR2/RPL14/RPL28/MRPL11/MRPL58/RPL31/RPL35/ZCCHC17/RPL35A/MRPL23/RPL24/RPL10A/RPL15/MRPL3/MRPL53/MRPL33/MRPL35/RPL36A/RPL37/MPV17L2/RPL30/MRPL24/MRPS30/MRPL41/RPL3L/UBA52/MRPL20/RPL23/MRPL44/RPLP1/RPL18/MRPL9/RPL8/MRPL39/MRPL22/MRPL18/MRPL10/RPL13/MRPL16/MRPL47/MRPL13/MRPL46/MRPL43/MRPL50/MRPL21/MRPL52/MRPL57/MRPL36/MRPL4/MRPL2/MRPL45…
Translation_ribsome	SK	C5	X18SvsW18S	GOCC_SMALL_RIBOSOMAL_SUBUNIT	60	-0.662794	-2.59923	1e-10	1.92e-08	1.67e-08	3295	tags=67%, list=21%, signal=53%	RACK1/RPS16/RPS27/RPSA/RPS23/RPS14/RPS5/RPS9/MRPS33/MRPS35/ISG15/UBA52/MRPS14/RPS13/RPS27L/B3GALT4/RPS20/MRPS15/MRPS22/RPS3/RPS15/MRPS27/RPS8/RPS26/DAP3/MRPS18C/MRPS21/MRPS24/MRPS16/MRPS18A/MRPS26/MRPS7/MRPS34/RPS28/MRPS28/MRPS12/RPS2/MRPS6/RPS21/RPS29
Translation_ribsome	SK	C5	X18SvsW18S	GOBP_MITOCHONDRIAL_TRANSLATION	70	-0.638997	-2.57562	1e-10	1.92e-08	1.67e-08	4213	tags=69%, list=27%, signal=50%	MTG1/FASTKD3/MTG2/GFM2/TSFM/PTCD3/MRPS11/MRPL58/ALKBH1/GATC/MTIF3/MRPL23/DARS2/MTRF1L/CDK5RAP1/MPV17L2/TARS2/SHMT2/MRPL44/MRPS14/QRSL1/MRPS15/GARS1/HARS1/MRPL16/MRPL47/MRPS27/UQCC2/MALSU1/MRPL57/MRPS21/MRPL2/MRPS24/MRPS16/RCC1L/C1QBP/MRPS18A/NDUFA7/MRPS7/MRPS34/GATB/MRPS28/MRPS12/MRPS6/YARS2/COA3/TUFM/MRPL51
Translation_ribsome	SK	C5	X18SvsW18S	GOBP_CYTOPLASMIC_TRANSLATION	123	-0.527137	-2.32767	1e-10	1.92e-08	1.67e-08	4819	tags=62%, list=31%, signal=43%	RPL22/NCK1/RPS19/DENR/RPL23A/PAIP1/FTSJ1/RPL19/RPL26/RPL39/ZC3H15/RPL27/RPL32/RPL4/RPL18A/CNBP/PKM/RPL22L1/RPL14/RPL28/RPS24/DRG1/CSDE1/EIF2S3/EIF2S3B/CPEB2/RPS16/RPL31/RPL35/EIF2S2/RPS27/RPL35A/RPSA/DPH2/RPL24/ZCCHC13/RPS23/YBX1/RPL10A/RPL15/RPS14/RPS5/EIF3M/RPS9/RPL36A/EIF4H/RPL37/EIF4A1/RPL30/YBX3/UBA52/RPL23/MIF4GD/RPLP1/RPL18/RPL8/RPS13/RPS20/EIF3I/RPL13/RWDD1/RPS3/ETF1/GSPT2/RPS15/RPS8/DPH3…
Translation_ribsome	SK	C5	X18SvsW18S	GOBP_RIBOSOME_BIOGENESIS	280	-0.409718	-1.98157	4.02e-10	6.93e-08	6.03e-08	5801	tags=55%, list=37%, signal=35%	MRM1/ESF1/NOL10/RPS7/TFB1M/RPL6/NOC4L/MPHOSPH10/REXO4/ZNHIT3/DDX3X/MAK16/CUL4A/C1D/NOP53/EXOSC2/RPF2/GTPBP10/RPP40/ABCE1/METTL25B/RIOK3/NSA2/RPS25/KRR1/HEATR3/TSR3/UTP23/NOM1/RPS19/PAK1IP1/RPUSD3/RPL23A/SDAD1/GNL3L/NOP16/EXOSC9/RPL26/LAS1L/SBDS/EIF4A3/XPO1/RPL27/MTG2/PINX1/NOP58/RRP8/MRPS11/LTO1/BOP1/RRP15/ISG20L2/RPL14/XRCC5/POP7/GAR1/RPS24/DIMT1/RPF1/FDXACB1/RBFA/MPHOSPH6/GTF3A/ERAL1/RPS16/RBIS…
Translation_ribsome	SK	C5	X18SvsW18S	GOCC_CYTOSOLIC_RIBOSOME	75	-0.57529	-2.33934	2.65e-09	4.07e-07	3.54e-07	4819	tags=73%, list=31%, signal=51%	RPL22/RPS19/RPL23A/RPL19/RPL26/RPL39/RPL27/RPL32/RPL4/RPL18A/FXR2/MRPS11/RPL14/RPL28/RPS24/RPS16/RPL31/RPL35/ZCCHC17/RPS27/RPL35A/RPSA/RPL24/RPS23/RPL10A/RPL15/RPS14/RPS5/RPS9/RPL36A/RPL37/RPL30/ISG15/RPL3L/UBA52/RPL23/RPLP1/RPL18/RPL8/RPS13/RPS27L/B3GALT4/RPS20/RPL13/RPS3/RPS15/RPS8/RPS26/RPL7L1/RPS28/RPS2/RPL37A/RPS21/RPL38/RPS29
Translation_ribsome	SK	C5	X18SvsW18S	GOCC_MITOCHONDRIAL_SMALL_RIBOSOMAL_SUBUNIT	26	-0.758287	-2.51545	1.78e-08	2.27e-06	1.97e-06	1988	tags=69%, list=13%, signal=61%	MRPS33/MRPS35/MRPS14/MRPS15/MRPS22/MRPS27/DAP3/MRPS18C/MRPS21/MRPS24/MRPS16/MRPS18A/MRPS26/MRPS7/MRPS34/MRPS28/MRPS12/MRPS6
Translation_ribsome	SK	C5	X18SvsW18S	GOBP_TRNA_METABOLIC_PROCESS	179	-0.416192	-1.92344	5.06e-07	5.1e-05	4.44e-05	5338	tags=49%, list=34%, signal=33%	ANG/POP1/EXOSC2/MTO1/DDX1/RPP40/DUS4L/TRMT1/TPRKB/ZBTB8OS/EARS2/OSGEPL1/TRMT61A/TARS3/PUS3/FTSJ1/THUMPD1/EXOSC9/RTRAF/TRMT9B/METTL1/SEPSECS/HSD17B10/FARSB/CTU2/POLR3K/METTL8/TRMT44/AARSD1/POP7/URM1/ADAT3/QARS1/ALKBH1/NARS1/GATC/QNG1/EXOSC7/DARS2/LSM6/ALKBH8/TRMT6/ANKRD16/DTD1/LCMT2/RPP30/RARS1/CDK5RAP1/GTPBP3/TRMT112/TYW1/TYW1B/GTF3C6/TARS2/LAGE3/FARSA/DTD2/RPP21/NSUN2/PUS7/QRSL1/METTL6/KTI12/TYW…
Translation_ribsome	SK	C5	X18SvsW18S	GOMF_TRANSLATION_REGULATOR_ACTIVITY_NUCLEIC_ACID_BINDING	103	-0.472041	-2.0266	8.91e-07	8.24e-05	7.17e-05	5744	tags=65%, list=36%, signal=42%	EIF2B3/EIF3H/EIF2B2/CPEB3/COPS5/EEF1A2/MCTS1/MTIF2/EIF5B/MTRFR/EEFSEC/EEF1B2/CELF4/HBS1L/DENR/PAIP1/EIF3K/ABTB1/GTPBP2/GFM2/EEF2/EIF1AX/EIF3F/TSFM/PAIP2/EIF3J/EIF1/EIF4E/GTPBP1/MRPL58/EIF2S3/EIF2S3B/CPEB2/EIF2S2/EIF2B5/MTIF3/EIF6/EIF4E1B/EIF4G2/EIF3L/EIF1AD/EEF1G/EIF3M/MTRF1L/EIF4H/EIF4A1/SHMT2/PAIP2B/MIF4GD/CELF1/RPS27L/EIF3I/EIF5A/EIF5AL1/EIF2B4/EIF2S1/ETF1/GSPT2/EIF3G/DAZ1/DAZL/DAZ3/DAZ2/DAZ4/…
Translation_ribsome	SK	C5	X18SvsW18S	GOCC_CYTOSOLIC_SMALL_RIBOSOMAL_SUBUNIT	34	-0.645436	-2.28463	1.52e-06	0.000127	0.00011	3757	tags=68%, list=24%, signal=52%	MRPS11/RPS24/RPS16/RPS27/RPSA/RPS23/RPS14/RPS5/RPS9/ISG15/UBA52/RPS13/RPS27L/B3GALT4/RPS20/RPS3/RPS15/RPS8/RPS26/RPS28/RPS2/RPS21/RPS29
Translation_ribsome	SK	C5	X18SvsW18S	GOMF_RRNA_BINDING	56	-0.548271	-2.13207	2.49e-06	0.000196	0.000171	3887	tags=59%, list=25%, signal=45%	PTCD3/MRPS11/MRPL11/RPF1/GTF3A/ERAL1/RPS14/IMP3/RPS5/RPS9/RPL37/MDM2/IMP4/MRPL20/RPL23/ERI1/RPL8/RPS13/BRIX1/MRPL18/MRPL16/RPS3/MRPS27/PPAN/NOL12/EMG1/MRPS18C/RCC1L/MRPS18A/MRPS7/DDX28/MRPS6/FASTKD5
Translation_ribsome	SK	C5	X18SvsW18S	GOMF_TRANSLATION_FACTOR_ACTIVITY_RNA_BINDING	81	-0.493515	-2.03947	3.08e-06	0.000236	0.000205	5744	tags=70%, list=36%, signal=45%	EIF2D/DHX29/EIF3E/EIF2B3/EIF3H/EIF2B2/CPEB3/COPS5/EEF1A2/MCTS1/MTIF2/EIF5B/MTRFR/EEFSEC/EEF1B2/HBS1L/DENR/EIF3K/ABTB1/GTPBP2/GFM2/EEF2/EIF1AX/EIF3F/TSFM/EIF3J/EIF1/EIF4E/GTPBP1/MRPL58/EIF2S3/EIF2S3B/CPEB2/EIF2S2/EIF2B5/MTIF3/EIF6/EIF4E1B/EIF4G2/EIF3L/EIF1AD/EEF1G/EIF3M/MTRF1L/EIF4H/EIF4A1/EIF3I/EIF5A/EIF5AL1/EIF2B4/EIF2S1/ETF1/GSPT2/EIF3G/EEF1D/TUFM/EIF4E2
Translation_ribsome	SK	C5	X18SvsW18S	GOMF_CATALYTIC_ACTIVITY_ACTING_ON_A_TRNA	120	-0.431643	-1.90822	1.21e-05	0.00074	0.000643	6532	tags=59%, list=41%, signal=35%	PARS2/TRNT1/POP4/SARS1/SARS2/NSUN6/FARS2/TSEN34/AARS2/THUMPD2/FTO/PUS10/NARS2/PTRH1/DTWD1/PRORP/POP1/RPP40/DUS4L/TRMT1/EARS2/TRMT61A/TARS3/PUS3/FTSJ1/TRMT9B/METTL1/SEPSECS/FARSB/METTL8/TRMT44/AARSD1/POP7/QARS1/MRPL58/ALKBH1/NARS1/GATC/DARS2/ALKBH8/DTD1/LCMT2/RPP30/RARS1/NT5C3A/TYW1/TYW1B/TARS2/FARSA/DTD2/RPP21/NSUN2/PTRHD1/QRSL1/METTL6/TYW5/PTRH2/POP5/GARS1/HARS1/QTRT1/RPP25/HARS2/GATB/TRMT2B/DAL…
Translation_ribsome	SK	C5	X18SvsW18S	GOBP_RIBOSOMAL_SMALL_SUBUNIT_BIOGENESIS	70	-0.495687	-1.99797	1.85e-05	0.0010416	0.000906	3757	tags=49%, list=24%, signal=37%	MRPS11/XRCC5/RPS24/ERAL1/RPS16/RPS27/RPSA/LSM6/DCAF13/RPS14/METTL17/RPS5/BMS1/SNU13/GTF2H5/RIOK1/RPS27L/BYSL/LTV1/RCL1/RPS15/RPS8/UTP3/TSR2/EMG1/NGDN/RRP36/MRPS7/RPS28/RPS21/NOP9/RRP7A/RPL38/HELB
Translation_ribsome	SK	C5	X18SvsW18S	GOCC_CYTOSOLIC_LARGE_RIBOSOMAL_SUBUNIT	40	-0.581682	-2.10952	2.89e-05	0.00154548	0.00134436	4819	tags=80%, list=31%, signal=56%	RPL22/RPL23A/RPL19/RPL26/RPL39/RPL27/RPL32/RPL4/RPL18A/FXR2/RPL14/RPL28/RPL31/RPL35/ZCCHC17/RPL35A/RPL24/RPL10A/RPL15/RPL36A/RPL37/RPL30/RPL3L/UBA52/RPL23/RPLP1/RPL18/RPL8/RPL13/RPL7L1/RPL37A/RPL38
Translation_ribsome	SK	C5	X18SvsW18S	GOBP_RRNA_METABOLIC_PROCESS	248	-0.350695	-1.68135	2.88e-05	0.00154548	0.00134436	3757	tags=33%, list=24%, signal=26%	MRPS11/BOP1/RRP15/RPL14/POP7/POLR1G/GAR1/RPS24/DIMT1/RPF1/FDXACB1/RBFA/MPHOSPH6/GTF3A/RPS16/RPL35/RPS27/RPL35A/WDR55/EIF6/EXOSC7/MRTO4/LSM6/RPL10A/NSUN5/DCAF13/RPS14/IMP3/DKC1/EXOSC1/BMS1/RPP30/EXOSC6/TRMT112/METTL5/IMP4/GTF3C6/WDR18/SNU13/NOP10/GTF2H5/TFB2M/MRPL44/NIFK/RIOK1/ERI1/PIN4/BYSL/PIH1D1/BRIX1/MRM3/UTP14C/UTP14A/POP5/RCL1/NHP2/WDR12/RPS15/RPP25/RPS8/PPAN/LYAR/UTP3/TSR2/EMG1/NGDN/BUD23/D…
Translation_ribsome	SK	C5	X18SvsW18S	GOBP_TRNA_PROCESSING	121	-0.417707	-1.84194	3.9e-05	0.00200336	0.00174266	5187	tags=48%, list=33%, signal=32%	MTO1/DDX1/RPP40/DUS4L/TRMT1/TPRKB/ZBTB8OS/OSGEPL1/TRMT61A/PUS3/FTSJ1/THUMPD1/RTRAF/TRMT9B/METTL1/HSD17B10/CTU2/POLR3K/METTL8/TRMT44/POP7/URM1/ADAT3/ALKBH1/QNG1/LSM6/ALKBH8/TRMT6/ANKRD16/LCMT2/RPP30/CDK5RAP1/GTPBP3/TRMT112/TYW1/TYW1B/LAGE3/RPP21/NSUN2/PUS7/METTL6/KTI12/TYW5/OSGEP/POP5/QTRT1/RPP25/DPH3/TP53RK/MOCS3/ELP5/TRMT2B/RPP25L/DALRD3/TSEN15/THG1L/DUS3L/PUS1
Translation_ribsome	SK	C5	X18SvsW18S	GOMF_TRANSLATION_REGULATOR_ACTIVITY	131	-0.405811	-1.80949	5.74e-05	0.00279674	0.00243279	5653	tags=62%, list=36%, signal=40%	EIF2D/EIF4EBP1/DHX29/EIF3E/IREB2/EIF2B3/EIF3H/EIF2B2/CPEB3/COPS5/IGF2BP2/EEF1A2/MCTS1/MTIF2/EIF5B/MTRFR/EEFSEC/EEF1B2/RPL22/CELF4/HBS1L/DENR/PAIP1/EIF3K/ABTB1/GTPBP2/EIF4A3/GFM2/EEF2/EIF1AX/EIF3F/CNBP/TSFM/PAIP2/FXR2/EIF3J/EIF1/EIF4E/GTPBP1/MRPL58/EIF2S3/EIF2S3B/CPEB2/EIF2S2/EIF2B5/MTIF3/EIF6/ZCCHC13/EIF4E1B/EIF4G2/EIF3L/RPS14/EIF1AD/EEF1G/EIF3M/RPS9/MTRF1L/EIF4H/EIF4A1/SHMT2/PAIP2B/MIF4GD/CELF1/…
Translation_ribsome	SK	C5	X18SvsW18S	GOBP_RIBOSOMAL_LARGE_SUBUNIT_BIOGENESIS	63	-0.487372	-1.91651	6.32e-05	0.00301316	0.00262105	5642	tags=65%, list=36%, signal=42%	RPL6/ZNHIT3/MAK16/NOP53/RPF2/NSA2/HEATR3/PAK1IP1/RPL23A/SDAD1/NOP16/RPL26/LAS1L/LTO1/BOP1/RRP15/RPL14/RPF1/GTF3A/RPL35/RPL35A/RPL24/EIF6/MRTO4/ZNF622/RPL10A/NOC2L/SNU13/NIP7/RPL3L/MRPL20/NIFK/BRIX1/NHP2/WDR12/PPAN/MALSU1/RPL7L1/DDX28/RPL38/RSL24D1
Translation_ribsome	SK	C5	X18SvsW18S	GOBP_TRANSLATIONAL_INITIATION	111	-0.418375	-1.80997	6.94e-05	0.00325562	0.00283196	5653	tags=59%, list=36%, signal=38%	EIF2B3/EIF3H/EIF2B2/GLE1/COPS5/DDX3X/MCTS1/MTIF2/DDX1/EIF5B/ABCE1/TNF/NCK1/HSPB1/YTHDF1/DENR/PAIP1/RPS6KB2/DNAJC3/EIF3K/NCK2/ATF4/EIF1AX/EIF3F/PAIP2/EIF3J/LTO1/EIF1/ALKBH1/CSDE1/EIF2S3/EIF2S3B/EIF2S2/HABP4/EIF2B5/RPS6KB1/MTIF3/EIF6/EIF4E1B/UHMK1/EIF4G2/EIF3L/EIF1AD/RPS5/EIF3M/EIF4H/EIF4A1/BZW1/PAIP2B/TMED2/MIF4GD/EIF3I/EIF2AK2/EIF2B4/RPS3/EIF2S1/PPP1CA/POLR2G/EIF3G/DAZ1/DAZL/DAZ3/DAZ2/DAZ4/EIF4E2…
Translation_ribsome	SK	C5	X18SvsW18S	GOBP_RIBOSOME_ASSEMBLY	53	-0.504611	-1.9409	0.000303	0.0108171	0.00940941	3757	tags=49%, list=24%, signal=37%	MRPS11/BOP1/XRCC5/ERAL1/RPS27/RPSA/RPL24/EIF6/MRTO4/RPS14/RPS5/MPV17L2/NIP7/RPL3L/MRPL20/RPS27L/MRPL22/BRIX1/RPS15/PPAN/C1QBP/MRPS7/RPS28/DDX28/RRP7A/RPL38
Translation_ribsome	SK	C5	X18SvsW18S	GOBP_TRNA_MODIFICATION	86	-0.426838	-1.77333	0.000442	0.0144666	0.012584	5187	tags=49%, list=33%, signal=33%	MTO1/DUS4L/TRMT1/TPRKB/OSGEPL1/TRMT61A/PUS3/FTSJ1/THUMPD1/TRMT9B/METTL1/HSD17B10/CTU2/METTL8/TRMT44/URM1/ALKBH1/QNG1/ALKBH8/TRMT6/ANKRD16/LCMT2/CDK5RAP1/GTPBP3/TRMT112/TYW1/TYW1B/NSUN2/PUS7/METTL6/KTI12/TYW5/OSGEP/QTRT1/DPH3/MOCS3/ELP5/TRMT2B/DALRD3/THG1L/DUS3L/PUS1
Translation_ribsome	SK	C5	X18SvsW18S	GOMF_TRANSLATION_INITIATION_FACTOR_ACTIVITY	48	-0.49978	-1.8856	0.000581	0.0175373	0.0152551	6090	tags=73%, list=39%, signal=45%	EIF2D/DHX29/EIF3E/EIF2B3/EIF3H/EIF2B2/COPS5/MCTS1/MTIF2/EIF5B/DENR/EIF3K/EIF1AX/EIF3F/EIF3J/EIF1/EIF4E/EIF2S3/EIF2S3B/EIF2S2/EIF2B5/MTIF3/EIF6/EIF4E1B/EIF4G2/EIF3L/EIF1AD/EIF3M/EIF4H/EIF4A1/EIF3I/EIF2B4/EIF2S1/EIF3G/EIF4E2
Translation_ribsome	SK	C5	X18SvsW18S	GOMF_TRANSLATION_ACTIVATOR_ACTIVITY	13	-0.71022	-1.95013	0.00073	0.0209942	0.0182621	1699	tags=54%, list=11%, signal=48%	MIF4GD/RPS27L/DAZ1/DAZL/DAZ3/DAZ2/DAZ4
Translation_ribsome	SK	C5	X18SvsW18S	GOMF_RIBOSOME_BINDING	68	-0.443968	-1.78241	0.000932	0.0248845	0.0216462	5118	tags=53%, list=32%, signal=36%	NOMO1/NOMO2/NOMO3/YTHDF1/HSPA5/EIF3K/SBDS/EEF2/SEC61A1/RACK1/CPEB2/SEC61A2/MTIF3/RPSA/EIF6/SERBP1/RPN2/OLA1/GUF1/GTPBP6/PRMT3/NAA10/ERI1/SEC61G/EIF5A/EIF5AL1/SHFL/EIF2S1/ETF1/MRPS27/TMEM147/C1QBP/SRP19/MAIP1/LETM1/TMCO1
Translation_ribsome	SK	C5	X18SvsW18S	GOBP_MATURATION_OF_SSU_RRNA_FROM_TRICISTRONIC_RRNA_TRANSCRIPT_SSU_RRNA_5_8S_RRNA_LSU_RRNA	37	-0.50897	-1.82783	0.00151324	0.0350574	0.0304953	2488	tags=38%, list=16%, signal=32%	DCAF13/RPS14/BMS1/GTF2H5/BYSL/RCL1/RPS8/UTP3/TSR2/NGDN/RRP36/RPS21/NOP9/HELB
Translation_ribsome	SK	C5	X18SvsW18S	GOBP_MATURATION_OF_SSU_RRNA	50	-0.474517	-1.79991	0.00156181	0.035913	0.0312395	2584	tags=36%, list=16%, signal=30%	LSM6/DCAF13/RPS14/BMS1/SNU13/GTF2H5/RIOK1/BYSL/RCL1/RPS8/UTP3/TSR2/NGDN/RRP36/RPS28/RPS21/NOP9/HELB
Translation_ribsome	SK	C5	X18SvsW18S	GOBP_POSITIVE_REGULATION_OF_MITOCHONDRIAL_TRANSLATION	15	-0.660842	-1.88861	0.00171043	0.0381785	0.0332102	2051	tags=67%, list=13%, signal=58%	RPUSD3/RMND1/FASTKD3/CDK5RAP1/MPV17L2/MRPS27/UQCC2/RCC1L/C1QBP/COA3
Translation_ribsome	SK	C5	X18SvsW18S	GOBP_TRANSLATIONAL_ELONGATION	52	-0.458717	-1.75891	0.00186351	0.0406102	0.0353255	5672	tags=67%, list=36%, signal=43%	TRIP4/TRNAU1AP/USP16/CPEB3/EEF1A2/MTRFR/EEFSEC/EEF1B2/HBS1L/ABTB1/GTPBP2/EIF4A3/SEPSECS/GFM2/EEF2/TSFM/GTPBP1/ALKBH1/RACK1/CPEB2/SRP9/ASCC3/DPH2/EEF1G/MRPL44/RPLP1/EIF5A/EIF5AL1/SHFL/DPH3/SELENOT/MTRES1/DNAJC24/EEF1D/TUFM
Translation_ribsome	SK	C5	X18SvsW18S	GOCC_PRERIBOSOME	75	-0.417404	-1.69732	0.0019673	0.0419927	0.036528	3957	tags=57%, list=25%, signal=43%	WDR46/HEATR1/EBNA1BP2/NOL10/RPS7/NOC4L/MPHOSPH10/MAK16/RIOK3/NSA2/KRR1/UTP23/LAS1L/NOP58/WDR37/BOP1/RRP15/XRCC5/RPF1/EIF6/MRTO4/ZNF622/NOC2L/DCAF13/IMP3/BMS1/IMP4/SNU13/NIP7/RIOK1/BYSL/UTP14C/UTP14A/LTV1/WDR12/PPAN/UTP3/EMG1/NGDN/RRP36/NOP9/RRP7A/RRP9
Translation_ribsome	SK	C5	X5SvsW5S	GOCC_RIBOSOMAL_SUBUNIT	150	-0.770914	-3.7326	1e-10	1.79e-08	1.54e-08	2409	tags=82%, list=15%, signal=70%	RPLP1/RPL8/MRPL44/MRPL45/RPL30/MRPL3/RACK1/RPS4X/MRPL27/MRPS26/RPS9/RPS5/MRPL49/MRPS18B/RPS8/MRPL28/RPS16/MRPS27/RPL13/RPL39/RPS13/RPL6/MRPS35/RPL10A/RPS23/MRPS10/MRPL10/RPL34/RPS20/RPL18/RPS3A/RPL37A/RPL23A/RPL14/MRPS17/RPS29/RPL23/RPS19/MRPL20/RPL15/RPS28/MRPL9/RPS15/MRPL13/MRPS5/MRPL41/MRPL2/RPL7/MRPL23/RPL38/MPV17L2/MRPL21/RPL12/RPL27/RPL3L/RPL18A/MRPS24/UBA52/RPL31/RPL27A/MRPL14/RPSA/MRPL52/…
Translation_ribsome	SK	C5	X5SvsW5S	GOMF_STRUCTURAL_CONSTITUENT_OF_RIBOSOME	134	-0.78279	-3.71866	1e-10	1.79e-08	1.54e-08	2409	tags=84%, list=15%, signal=72%	RPLP1/RPL8/MRPL44/RPL22L1/RPL30/MRPL3/RPS4X/MRPL27/RPS9/RPS5/MRPL49/MRPS18B/RPS8/MRPL28/RPS16/RPL13/RPL39/RPS13/MRPS25/RPL6/MRPS35/RPL10A/RPS23/MRPL10/RPL34/RPS20/RPL18/RPS3A/RPL37A/RPL23A/RPL14/MRPS17/RPS29/RPL23/RPS19/MRPL20/RPL15/RPS28/MRPL9/RPS15/MRPL13/MRPS5/MRPL41/MRPL2/RPL7/MRPL23/RPL38/MRPL21/RPL12/RPL27/RPL3L/RPL18A/MRPS24/UBA52/RPL31/RPL27A/MRPL14/RPSA/MRPL52/RPS11/RPL35A/MRPL57/RPS21/M…
Translation_ribsome	SK	C5	X5SvsW5S	GOCC_RIBOSOME	178	-0.729033	-3.58978	1e-10	1.79e-08	1.54e-08	2409	tags=74%, list=15%, signal=64%	RPLP1/RPL8/MRPL44/MRPL45/RPL22L1/RPL30/MRPL3/RACK1/RPS4X/MRPL27/MRPS26/BTF3/RPS9/RPS5/MRPL49/MRPS18B/MTG2/RPS8/MRPL28/RPS16/MRPS27/RPL13/RPL39/RPS13/RPL6/MRPS35/RPL10A/RPS23/MRPS10/MRPL10/RPL34/RPS20/RPL18/RPS3A/RPL37A/RPL23A/RPL14/MRPS17/RPS29/RPL23/RPS19/MRPL20/RPL15/RPS28/MRPL9/RPS15/MRPL13/MRPS5/MRPL41/MRPL2/RPL7/MRPL23/RPL38/MPV17L2/MRPL21/RPL12/RPL27/RPL3L/RPL18A/MRPS24/UBA52/RPL31/RPL27A/M…
Translation_ribsome	SK	C5	X5SvsW5S	GOCC_ORGANELLAR_RIBOSOME	79	-0.803542	-3.44712	1e-10	1.79e-08	1.54e-08	2516	tags=87%, list=16%, signal=74%	MRPL24/MRPL44/MRPL45/MRPL3/MRPL27/MRPS26/MRPL49/MRPS18B/MTG2/MRPL28/MRPS27/MRPS35/MRPS10/MRPL10/MRPS17/MRPL20/MRPL9/MRPL13/MRPS5/MRPL41/MRPL2/MRPL23/MPV17L2/MRPL21/MRPS24/MRPL14/MRPL52/MRPS28/MRPL57/MRPS15/NDUFA7/MRPS34/MRPL55/DAP3/MRPS30/MRPS11/MRPS14/MRPL16/MRPL18/MRPL33/MRPL38/MRPL36/MRPL17/MRPL51/MRPL50/MRPL15/MRPS18C/MRPL22/MRPL37/MRPL54/MRPL4/MRPS16/MRPL53/MRPS33/MRPS21/MRPL11/MRPL43/MRPL30…
Translation_ribsome	SK	C5	X5SvsW5S	GOCC_LARGE_RIBOSOMAL_SUBUNIT	93	-0.759217	-3.35226	1e-10	1.79e-08	1.54e-08	2516	tags=84%, list=16%, signal=71%	MRPL24/RPLP1/RPL8/MRPL44/MRPL45/RPL30/MRPL3/MRPL27/MRPL49/MRPL28/RPL13/RPL39/RPL6/RPL10A/MRPL10/RPL34/RPL18/RPL37A/RPL23A/RPL14/RPL23/MRPL20/RPL15/MRPL9/MRPL13/MRPL41/MRPL2/RPL7/MRPL23/RPL38/MPV17L2/MRPL21/RPL12/RPL27/RPL3L/RPL18A/UBA52/RPL31/RPL27A/MRPL14/MRPL52/RPL35A/MRPL57/RPL36A/RPL29/RPL32/MRPL55/MRPS30/RPL28/MRPL16/ZCCHC17/MRPL18/MRPL33/RPL19/MRPL38/MRPL36/MRPL17/MRPL51/MRPL50/MRPL15/RPL24…
Translation_ribsome	SK	C5	X5SvsW5S	GOCC_SMALL_RIBOSOMAL_SUBUNIT	60	-0.801467	-3.21198	1e-10	1.79e-08	1.54e-08	2223	tags=82%, list=14%, signal=70%	RACK1/RPS4X/MRPS26/RPS9/RPS5/MRPS18B/RPS8/RPS16/MRPS27/RPS13/MRPS35/RPS23/MRPS10/RPS20/RPS3A/MRPS17/RPS29/RPS19/RPS28/RPS15/MRPS5/MRPS24/UBA52/RPSA/RPS11/MRPS28/RPS21/MRPS15/RPS14/RPS2/MRPS34/DAP3/MRPS11/MRPS14/RPS24/RPS7/RPS26/MRPS18C/EIF2A/MRPS16/RPS25/MRPS33/MRPS21/MRPS7/MRPS12/RPS27L/MRPS18A/MRPL42/MRPS9
Translation_ribsome	SK	C5	X5SvsW5S	GOCC_MITOCHONDRIAL_LARGE_RIBOSOMAL_SUBUNIT	52	-0.791203	-3.09507	1e-10	1.79e-08	1.54e-08	2671	tags=88%, list=17%, signal=74%	MRPL32/MRPL24/MRPL44/MRPL45/MRPL3/MRPL27/MRPL49/MRPL28/MRPL10/MRPL20/MRPL9/MRPL13/MRPL41/MRPL2/MRPL23/MPV17L2/MRPL21/MRPL14/MRPL52/MRPL57/MRPL55/MRPS30/MRPL16/MRPL18/MRPL33/MRPL38/MRPL36/MRPL17/MRPL51/MRPL50/MRPL15/MRPL22/MRPL37/MRPL54/MRPL4/MRPL53/MRPL11/MRPL43/MRPL30/MRPL48/MRPL34/MRPS18A/MRPL58/MRPL42/MRPL39/MRPL46
Translation_ribsome	SK	C5	X5SvsW5S	GOCC_CYTOSOLIC_RIBOSOME	76	-0.722647	-3.07729	1e-10	1.79e-08	1.54e-08	2809	tags=80%, list=18%, signal=66%	FXR2/RPS27/RPS3/RPLP1/RPL8/RPL30/RPS4X/RPS9/RPS5/RPS8/RPS16/RPL13/RPL39/RPS13/RPL6/RPL10A/RPS23/RPL34/RPS20/RPL18/RPS3A/RPL37A/RPL23A/RPL14/RPS29/RPL23/RPS19/RPL15/RPS28/RPS15/RPL7/RPL38/RPL12/RPL27/RPL3L/RPL18A/UBA52/RPL31/RPL27A/RPSA/RPS11/RPL35A/RPS21/RPL36A/RPS14/RPS2/RPL29/RPL32/MRPS11/RPL28/ZCCHC17/RPS24/RPS7/RPL19/RPL24/RPS26/EIF2A/RPL26/RPL35/RPS25/RPS27L
Translation_ribsome	SK	C5	X5SvsW5S	GOCC_MITOCHONDRIAL_SMALL_RIBOSOMAL_SUBUNIT	26	-0.850882	-2.86946	1e-10	1.79e-08	1.54e-08	2129	tags=88%, list=13%, signal=77%	MRPS26/MRPS18B/MRPS27/MRPS35/MRPS10/MRPS17/MRPS5/MRPS24/MRPS28/MRPS15/MRPS34/DAP3/MRPS11/MRPS14/MRPS18C/MRPS16/MRPS33/MRPS21/MRPS7/MRPS12/MRPS18A/MRPL42/MRPS9
Translation_ribsome	SK	C5	X5SvsW5S	GOBP_CYTOPLASMIC_TRANSLATION	123	-0.611253	-2.8644	1e-10	1.79e-08	1.54e-08	2747	tags=60%, list=17%, signal=50%	RPS27/EIF2S3/EIF2S3B/RPS3/RPLP1/RPL8/YBX1/RPL22L1/RBM4/YBX3/RPL30/MIF4GD/RPS4X/RPS9/RPS5/MCTS1/RPS8/RPS16/DRG1/RPL13/RPL39/RPS13/RPL6/RPL10A/RPS23/RPL34/RPS20/RPL18/RPS3A/RPL37A/RPL23A/RPL14/RPS29/PAIP1/RPL23/RPS19/RPL15/RPS28/FTSJ1/RPS15/RPL7/RPL38/RPL12/RPL27/PKM/RPL18A/UBA52/RPL31/RPL27A/RPSA/ZC3H15/RPS11/RPL35A/RPS21/RPL36A/RPS14/RPS2/RPL29/RPL32/RPL28/RPS24/RPS7/RWDD1/RPL19/RPL24/RPS26/RPL26…
Translation_ribsome	SK	C5	X5SvsW5S	GOCC_CYTOSOLIC_SMALL_RIBOSOMAL_SUBUNIT	34	-0.767754	-2.75658	1e-10	1.79e-08	1.54e-08	2747	tags=85%, list=17%, signal=71%	ISG15/RPS27/RPS3/RPS4X/RPS9/RPS5/RPS8/RPS16/RPS13/RPS23/RPS20/RPS3A/RPS29/RPS19/RPS28/RPS15/UBA52/RPSA/RPS11/RPS21/RPS14/RPS2/MRPS11/RPS24/RPS7/RPS26/EIF2A/RPS25/RPS27L
Translation_ribsome	SK	C5	X5SvsW5S	GOBP_MITOCHONDRIAL_TRANSLATION	70	-0.644801	-2.6848	1e-10	1.79e-08	1.54e-08	2608	tags=61%, list=16%, signal=52%	DARS2/MTIF3/RCC1L/MRPL44/GFM2/MRPS18B/MTG2/SHMT2/TARS2/MRPS27/COA3/YARS2/TSFM/MRPS17/GATB/MRPL2/MRPL23/MPV17L2/MRPS24/MALSU1/C1QBP/MRPS28/MRPL57/MRPS15/NDUFA7/UQCC2/MRPS34/HARS1/MRPS11/MRPS14/MRPL16/MRPL51/MTRF1L/MRPS16/MTRF1/TUFM/MRPS21/MRPS7/MRPS12/MRPS18A/SARS2/MRPL58/MTG1
Translation_ribsome	SK	C5	X5SvsW5S	GOCC_CYTOSOLIC_LARGE_RIBOSOMAL_SUBUNIT	41	-0.714867	-2.67105	1e-10	1.79e-08	1.54e-08	2409	tags=80%, list=15%, signal=68%	RPLP1/RPL8/RPL30/RPL13/RPL39/RPL6/RPL10A/RPL34/RPL18/RPL37A/RPL23A/RPL14/RPL23/RPL15/RPL7/RPL38/RPL12/RPL27/RPL3L/RPL18A/UBA52/RPL31/RPL27A/RPL35A/RPL36A/RPL29/RPL32/RPL28/ZCCHC17/RPL19/RPL24/RPL26/RPL35
Translation_ribsome	SK	C5	X5SvsW5S	GOMF_TRANSLATION_FACTOR_ACTIVITY_RNA_BINDING	81	-0.577609	-2.49109	2.91e-10	4.71e-08	4.05e-08	3035	tags=58%, list=19%, signal=47%	EIF1/GTPBP2/EIF3D/EIF1AD/EIF2S3/EIF2S3B/MTIF3/EIF3J/GFM2/ABTB1/EEF1B2/EIF4E3/EIF3L/EEF2/EIF2B2/GTPBP1/MCTS1/EEF1D/COPS5/EIF2B5/EIF2B4/EEF1A2/TSFM/EIF5A/EIF5AL1/EIF3F/EIF6/EIF2B1/HBS1L/EIF3G/EIF4E1B/EIF3H/EIF3K/EIF3B/EIF1AX/MTRF1L/EIF2A/EIF3I/EIF1B/ABCF1/MTRF1/EIF2D/EIF3M/EEF1G/TUFM/DENR/MRPL58
Translation_ribsome	SK	C5	X5SvsW5S	GOMF_TRANSLATION_REGULATOR_ACTIVITY_NUCLEIC_ACID_BINDING	103	-0.531005	-2.39589	3.33e-10	5.29e-08	4.55e-08	3035	tags=50%, list=19%, signal=41%	EIF1/GTPBP2/EIF3D/EIF1AD/EIF2S3/EIF2S3B/MTIF3/EIF3J/GFM2/ABTB1/EEF1B2/EIF4E3/EIF3L/MIF4GD/EEF2/EIF2B2/GTPBP1/MCTS1/SHMT2/EEF1D/COPS5/EIF2B5/EIF2B4/EEF1A2/TSFM/EIF5A/EIF5AL1/EIF3F/PAIP1/EIF6/EIF2B1/HBS1L/EIF3G/PAIP2/EIF4E1B/EIF3H/EIF3K/EIF3B/EIF1AX/MTRF1L/EIF2A/EIF3I/EIF1B/ABCF1/MTRF1/EIF2D/EIF3M/EEF1G/TUFM/RPS27L/DENR/MRPL58
Translation_ribsome	SK	C5	X5SvsW5S	GOMF_TRANSLATION_REGULATOR_ACTIVITY	132	-0.468569	-2.21433	1.27e-08	1.63e-06	1.4e-06	3035	tags=45%, list=19%, signal=36%	EIF1/NEURL1/GTPBP2/EIF3D/EIF1AD/FXR2/EIF4EBP1/EIF2S3/EIF2S3B/EIF4A3/MTIF3/EIF3J/GFM2/ABTB1/EEF1B2/EIF4E3/EIF3L/MIF4GD/EEF2/EIF2B2/RPS9/GTPBP1/MCTS1/SHMT2/EEF1D/COPS5/EIF4EBP3/EIF2B5/EIF2B4/EEF1A2/TSFM/EIF5A/EIF5AL1/EIF3F/PAIP1/EIF6/EIF2B1/HBS1L/EIF3G/PAIP2/EIF4E1B/EIF3H/EIF3K/EIF3B/RPS14/EIF1AX/MTRF1L/EIF2A/EIF3I/EIF1B/ABCF1/MTRF1/EIF2D/EIF3M/EEF1G/TUFM/RPS27L/DENR/MRPL58
Translation_ribsome	SK	C5	X5SvsW5S	GOBP_RIBOSOME_ASSEMBLY	54	-0.581955	-2.28378	1.67e-07	1.7e-05	1.46e-05	2066	tags=48%, list=13%, signal=42%	RPS5/RPL6/XRCC5/RPL23A/BOP1/MRTO4/RPS19/MRPL20/EIF6/RPS28/RPS15/RPL38/MPV17L2/RPL3L/RPF2/RPSA/C1QBP/RPS14/TRAF7/MRPS11/RPL24/MRPL22/EIF2A/MRPS7/RRP7A/RPS27L
Translation_ribsome	SK	C5	X5SvsW5S	GOMF_TRANSLATION_INITIATION_FACTOR_ACTIVITY	48	-0.58824	-2.26795	1.16e-06	9.63e-05	8.28e-05	3035	tags=60%, list=19%, signal=49%	EIF1/EIF3D/EIF1AD/EIF2S3/EIF2S3B/MTIF3/EIF3J/EIF4E3/EIF3L/EIF2B2/MCTS1/COPS5/EIF2B5/EIF2B4/EIF3F/EIF6/EIF2B1/EIF3G/EIF4E1B/EIF3H/EIF3K/EIF3B/EIF1AX/EIF2A/EIF3I/EIF1B/EIF2D/EIF3M/DENR
Translation_ribsome	SK	C5	X5SvsW5S	GOMF_RRNA_BINDING	56	-0.534222	-2.12253	5.7e-06	0.000386	0.000332	2803	tags=50%, list=18%, signal=41%	PTCD3/GTF3A/RPS3/RCC1L/RPL8/MDM2/RPS4X/RPS9/RPS5/MRPS27/RPS13/RPL23A/MRPS17/RPL23/MRPL20/RPL12/RPF2/RPS11/RPS14/EMG1/MRPS11/MRPL16/MRPL18/NOL12/MRPS18C/MRPL11/MRPS7/MRPS18A
Translation_ribsome	SK	C5	X5SvsW5S	GOBP_RIBOSOME_BIOGENESIS	281	-0.328187	-1.69798	1.68e-05	0.000942	0.000811	2789	tags=32%, list=18%, signal=27%	GTF3A/RPS27/ZNHIT3/POP7/NIFK/PTEN/EIF4A3/GPATCH4/SLX9/POP5/NSA2/TSR3/DDX49/RPS5/MTG2/RPS8/RPS16/C1D/NPM3/RPL6/RPL10A/NOP16/WDR55/FDXACB1/NOP10/GTF2H5/WDR18/PIN4/LSG1/XRCC5/RPL23A/SNU13/RPL14/NSUN5/BOP1/EXOSC8/MRTO4/RPS19/MRPL20/EIF6/RPS28/RPS15/RRP1/RPL7/LSM6/RPL38/EXOSC3/EXOSC4/EXOSC1/MPV17L2/RPL27/DDX54/NOC4L/RPL3L/MALSU1/RPF2/RPSA/C1QBP/TRMT112/RPL35A/RPS21/RPS14/RBFA/TRAF7/EMG1/PIH1D1/BUD23/M…
Translation_ribsome	SK	C5	X5SvsW5S	GOCC_POLYSOMAL_RIBOSOME	26	-0.649487	-2.19028	2.58e-05	0.00137696	0.0011849	2400	tags=77%, list=15%, signal=65%	RPL8/RPL30/BTF3/RPL39/RPL6/RPL10A/RPS23/RPL18/RPS29/RPS28/RPL38/RPL18A/RPL31/EIF3H/RPS21/RPL36A/RPL32/RPL19/RPL24/RPS26
Translation_ribsome	SK	C5	X5SvsW5S	GOBP_TRANSLATIONAL_INITIATION	111	-0.407824	-1.87072	0.000105	0.00433114	0.00372703	3035	tags=42%, list=19%, signal=34%	EIF1/LTO1/BZW2/EIF3D/EIF1AD/EIF4EBP1/EIF2S3/EIF2S3B/RPS3/MTIF3/EIF3J/EIF4E3/EIF3L/RBM4/MIF4GD/EIF2B2/RPS5/MCTS1/CDC123/TMED2/COPS5/EIF4EBP3/EIF2B5/EIF2B4/RPS3A/POLR2D/POLR2G/EIF3F/PAIP1/DDX1/EIF6/EIF2B1/EIF3G/PAIP2/EIF4E1B/EIF3H/EIF3K/EIF3B/PPP1CA/EIF1AX/RPS6KB2/EIF2A/EIF3I/EIF1B/EIF2D/EIF3M/DENR
Translation_ribsome	SK	C5	X5SvsW5S	GOBP_RIBOSOMAL_SMALL_SUBUNIT_ASSEMBLY	18	-0.685138	-2.08658	0.000135	0.00526072	0.00452695	2066	tags=72%, list=13%, signal=63%	RPS27/RPS5/XRCC5/RPS19/RPS28/RPS15/RPL38/RPSA/RPS14/MRPS11/MRPS7/RRP7A/RPS27L
Translation_ribsome	SK	C5	X5SvsW5S	GOMF_TRANSLATION_ELONGATION_FACTOR_ACTIVITY	19	-0.658029	-2.04899	0.000307	0.00975334	0.00839294	2949	tags=74%, list=19%, signal=60%	GTPBP2/GFM2/ABTB1/EEF1B2/EEF2/GTPBP1/EEF1D/EEF1A2/TSFM/EIF5A/EIF5AL1/HBS1L/EEF1G/TUFM
Translation_ribsome	SK	C5	X5SvsW5S	GOBP_TRNA_METABOLIC_PROCESS	179	-0.337127	-1.65974	0.000396	0.0116704	0.0100426	4465	tags=40%, list=28%, signal=29%	CARS1/TRMT9B/URM1/LCMT2/TRMT6/DUS1L/SARS1/TSEN54/GRSF1/TRIT1/RPUSD4/PUSL1/GARS1/TSEN15/AARSD1/AARS2/FARSB/TSEN34/CDK5RAP1/RPP25L/RPP25/MOCS3/POP4/NSUN2/POP7/DTD2/DARS2/CARS2/POLR3K/PSTK/POP5/OSGEPL1/FARS2/TRMU/NARS1/MTO1/CTU2/TARS2/DUS3L/POLR2L/QARS1/YARS2/HSD17B10/TRMT2B/OSGEP/EXOSC8/DDX1/GATB/DALRD3/FTSJ1/QNG1/LSM6/EXOSC3/DARS1/GTF3C6/RPP21/TRMT112/ELP5/RARS1/DTD1/LAGE3/DUS2/HARS1/FARSA/ZBTB8OS…
Translation_ribsome	SK	C5	X5SvsW5S	GOCC_AMINOACYL_TRNA_SYNTHETASE_MULTIENZYME_COMPLEX	11	-0.754703	-1.97949	0.000539	0.0144686	0.0124506	1677	tags=64%, list=11%, signal=57%	QARS1/DARS1/AIMP1/EEF1E1/RARS1/KARS1/AIMP2
Translation_ribsome	SK	C5	X5SvsW5S	GOBP_RRNA_METABOLIC_PROCESS	248	-0.295275	-1.51088	0.00111103	0.0246828	0.02124	2789	tags=30%, list=18%, signal=25%	POP4/DDX56/FBL/GTF3A/RPS27/ZNHIT3/POP7/NIFK/EIF4A3/SLX9/POP5/NSA2/TSR3/MRPL44/DEDD/DDX49/RPS8/RPS16/C1D/NPM3/RPL10A/WDR55/FDXACB1/DEDD2/NOP10/GTF2H5/WDR18/PIN4/SNU13/RPL14/NSUN5/BOP1/EXOSC8/MRTO4/RPS19/EIF6/RPS28/RPS15/RRP1/RPL7/LSM6/EXOSC3/EXOSC4/EXOSC1/RPL27/DDX54/NOC4L/RPF2/GTF3C6/TRMT112/RPL35A/RPS21/RPS14/RBFA/EMG1/PIH1D1/BUD23/MRPS11/METTL5/MRM2/RPS24/RPS7/ERI3/LYAR/RPL26/RPL35/RPS25/MACROH…
Translation_ribsome	SK	C5	X5SvsW5S	GOMF_TRNA_BINDING	69	-0.406243	-1.68736	0.001457	0.0294146	0.0253119	2960	tags=38%, list=19%, signal=31%	NSUN2/TRNAU1AP/YRDC/EIF2S3/EIF2S3B/DTD2/DARS2/PSTK/FARS2/TRMU/CTU2/MRPS27/YARS2/HSD17B10/DALRD3/AIMP1/ELP5/RPL35A/RARS1/DTD1/DUS2/FARSA/EIF2A/MTRES1/KARS1/SARS2
Translation_ribsome	SK	C5	X5SvsW5S	GOCC_TRANSLATION_PREINITIATION_COMPLEX	18	-0.628507	-1.91411	0.00168051	0.0322626	0.0277626	3035	tags=67%, list=19%, signal=54%	EIF1/EIF3D/EIF3J/EIF3L/EIF3F/EIF3G/EIF3H/EIF3K/EIF3B/EIF3I/EIF1B/EIF3M
Translation_ribsome	SK	C5	X5SvsW5S	GOBP_RIBOSOMAL_LARGE_SUBUNIT_BIOGENESIS	64	-0.427792	-1.75119	0.00176718	0.0333601	0.0287071	4585	tags=58%, list=29%, signal=41%	RPL7L1/RPF1/NIP7/WDR74/DDX28/ZNF622/PPAN/MRPL1/NOP53/PES1/RPL10L/LTO1/GTF3A/ZNHIT3/NIFK/NSA2/RPL6/RPL10A/NOP16/RPL23A/SNU13/RPL14/BOP1/MRTO4/MRPL20/EIF6/RPL7/RPL38/RPL3L/MALSU1/RPF2/RPL35A/TRAF7/RPL24/RPL26/RPL35/NHP2
Translation_ribsome	SK	C5	X5SvsW5S	GOCC_EUKARYOTIC_TRANSLATION_INITIATION_FACTOR_3_COMPLEX	15	-0.667312	-1.92612	0.00182496	0.0341198	0.0293607	2872	tags=73%, list=18%, signal=60%	EIF3D/EIF3J/EIF3L/COPS5/EIF3F/EIF3G/EIF3H/EIF3K/EIF3B/EIF3I/EIF3M
Translation_ribsome	SK	C5	X5SvsW5S	GOBP_POSITIVE_REGULATION_OF_MITOCHONDRIAL_TRANSLATION	15	-0.663564	-1.9153	0.00214387	0.0384048	0.0330481	4039	tags=73%, list=25%, signal=55%	RPUSD4/TRUB2/RMND1/NGRN/CDK5RAP1/RCC1L/MRPS27/COA3/MPV17L2/C1QBP/UQCC2
Translation_ribsome	SK	C5	X5SvsW5S	GOBP_RIBOSOMAL_SMALL_SUBUNIT_BIOGENESIS	70	-0.401342	-1.67109	0.00214065	0.0384048	0.0330481	2066	tags=37%, list=13%, signal=32%	RPS27/SLX9/TSR3/RPS5/RPS8/RPS16/GTF2H5/XRCC5/SNU13/RPS19/RPS28/RPS15/LSM6/RPL38/RPSA/RPS21/RPS14/EMG1/MRPS11/RPS24/RPS7/RPS25/MRPS7/RRP7A/RPS27L/WDR46
Translation_ribsome	SK	C5	W18SvsW5S	GOBP_TRNA_METABOLIC_PROCESS	179	0.338603	1.62227	0.000566	0.0175177	0.0147735	3451	tags=34%, list=22%, signal=27%	QRSL1/ALKBH8/HARS2/NARS2/TARS3/PSTK/TRMT2B/PUS10/NSUN3/RPP25/MARS2/POLR3K/RARS2/DARS2/DTWD1/SEPSECS/DTD2/TRDMT1/TARBP1/PARS2/TRMT5/WDR6/WARS2/TRMT6/GTF3C6/THUMPD2/TRMT12/GRSF1/BCDIN3D/TP53RK/NSUN2/TRMT44/TRNT1/ELP4/NSUN6/ELAC1/EXOSC9/GTF3C3/TSEN15/TYW3/TRUB1/DTWD2/GATC/TPRKB/DUS4L/THADA/TSEN54/YARS2/MOCS3/RTRAF/OSGEPL1/RPUSD4/DICER1/PRORP/SSB/DTD1/THUMPD3/ELP3/EXOSC3/GTF3C5/THUMPD1
Translation_ribsome	SK	C5	W18SvsW5S	GOBP_TRNA_METHYLATION	40	0.514388	1.88516	0.000703	0.0201677	0.0170084	4890	tags=60%, list=31%, signal=42%	ALKBH8/TRMT2B/NSUN3/TRDMT1/TARBP1/TRMT5/WDR6/TRMT6/THUMPD2/TRMT12/BCDIN3D/NSUN2/TRMT44/NSUN6/TYW3/THADA/THUMPD3/TRMT10B/FTSJ1/GTPBP3/METTL1/TRMT10C/METTL8/TRMT10A
Translation_ribsome	SK	C5	W18SvsW5S	GOMF_TRNA_METHYLTRANSFERASE_ACTIVITY	32	0.527916	1.83681	0.00178168	0.0367156	0.0309639	2075	tags=41%, list=13%, signal=35%	ALKBH8/TRMT2B/NSUN3/TRDMT1/TARBP1/TRMT5/THUMPD2/TRMT12/BCDIN3D/NSUN2/TRMT44/NSUN6/TYW3
Translation_ribsome	SK	C5	X18SvsX5S	GOCC_ORGANELLAR_RIBOSOME	79	0.628111	2.64883	1e-10	2.99e-08	2.47e-08	3897	tags=70%, list=25%, signal=53%	MRPL3/MRPS30/MRPL53/MRPL30/MRPL48/MRPL18/MRPL49/MRPS18C/MRPL42/NSUN3/MRPL33/MRPL44/MRPS10/MRPS14/MRPS33/MTG1/MRPL15/MRPL11/NDUFA7/MRPL46/MRPL22/MRPL34/MRPS24/MRPL36/MRPL19/MRPS12/MTERF4/MRPL50/MRPS7/MRPL2/MRPL9/MRPL58/MRPS18A/MRPL43/MRPL39/MRPS35/MRPS34/MRPS21/MRPL45/MRPS17/MRPL16/MRPL14/MRPL13/MRPL10/MRPL28/MRPL23/MRPS11/MRPS9/MRPS27/MRPL57/MRPL21/DAP3/MRPL55/MRPS22/MRPS28
Translation_ribsome	SK	C5	X18SvsX5S	GOCC_RIBOSOMAL_SUBUNIT	149	0.561396	2.61501	1e-10	2.99e-08	2.47e-08	4170	tags=65%, list=26%, signal=48%	MRPL3/ZCCHC17/MRPS30/EIF2A/MRPL53/MRPL30/RPS25/MRPL48/MRPL18/MRPL49/MRPS18C/MRPL42/NSUN3/MRPL33/MRPL44/RPS3A/RPL12/MRPS10/RPL29/MRPS14/MRPS33/RPL7/RPL28/MRPL15/RPL35/RPS27L/MRPL11/MRPL46/MRPL22/RPS15/MRPL34/MRPS24/MRPL36/RPL15/RPS4X/MRPL19/RPL26/MRPS12/RPL23A/MTERF4/RPL10A/MRPL50/MRPS7/RPS11/MRPL2/MRPL9/RPL27A/RPL4/MRPL58/UBA52/MRPS18A/MRPL43/MRPL39/MRPS35/MRPS34/RPL34/RPS5/MRPS21/RPS14/MRPL45/MR…
Translation_ribsome	SK	C5	X18SvsX5S	GOCC_LARGE_RIBOSOMAL_SUBUNIT	92	0.593765	2.58962	1e-10	2.99e-08	2.47e-08	4170	tags=68%, list=26%, signal=51%	MRPL3/ZCCHC17/MRPS30/MRPL53/MRPL30/MRPL48/MRPL18/MRPL49/MRPL42/NSUN3/MRPL33/MRPL44/RPL12/RPL29/RPL7/RPL28/MRPL15/RPL35/MRPL11/MRPL46/MRPL22/MRPL34/MRPL36/RPL15/MRPL19/RPL26/RPL23A/MTERF4/RPL10A/MRPL50/MRPL2/MRPL9/RPL27A/RPL4/MRPL58/UBA52/MRPS18A/MRPL43/MRPL39/RPL34/MRPL45/MRPL16/MRPL14/RPL13/RPL8/RPL6/RPL36A/MRPL13/RPL19/MRPL10/MRPL28/MRPL23/RPL18A/RPL18/MRPL57/RPL35A/MRPL21/MRPL55/MRPL1/RPL14/MR…
Translation_ribsome	SK	C5	X18SvsX5S	GOMF_STRUCTURAL_CONSTITUENT_OF_RIBOSOME	133	0.562953	2.58184	1e-10	2.99e-08	2.47e-08	4170	tags=65%, list=26%, signal=48%	MRPL3/MRPS30/MRPL30/RPS25/MRPL18/MRPL49/MRPS23/MRPS31/MRPS18C/MRPL42/MRPL33/MRPL44/RPS3A/RPL12/RPL29/MRPS14/MRPS33/RPL7/RPL28/MRPL15/RPL35/RPS27L/MRPL11/NDUFA7/MRPL46/MRPL22/RPS15/MRPL34/MRPS24/MRPL36/RPL15/RPS4X/MRPL19/RPL26/MRPS12/RPL23A/RPL10A/MRPS7/RPS11/MRPL2/MRPL9/RPL27A/RPL4/UBA52/MRPS18A/MRPL43/MRPS35/MRPS34/RPL34/RPS5/MRPS21/RPS14/MRPS17/RPS13/MRPL16/RPS20/MRPL14/RPL13/RPL8/RPL6/RPL36A/M…
Translation_ribsome	SK	C5	X18SvsX5S	GOCC_RIBOSOME	178	0.493746	2.3596	1e-10	2.99e-08	2.47e-08	4211	tags=60%, list=27%, signal=44%	MRPL3/ZCCHC17/MRPS30/EIF2A/MRPL53/MRPL30/RPS25/MRPL48/MRPL18/MRPL49/MRPS18C/MRPL42/NCK1/NSUN3/MRPL33/EIF2AK2/MRPL44/LARP4B/RPS3A/EIF3H/RPL12/MRPS10/RPL29/MRPS14/MRPS33/MTG1/RPL7/RPL28/MRPL15/RPL35/RPS27L/MRPL11/NDUFA7/MRPL46/MRPL22/RPS15/MRPL34/MRPS24/MRPL36/RPL15/RPS4X/MRPL19/RPL26/MRPS12/RPL23A/MTERF4/RPL10A/MRPL50/MRPS7/RPS11/MRPL2/MRPL9/APEX1/RPL27A/RPL4/MRPL58/UBA52/MRPS18A/MRPL43/MRPL39/MRP…
Translation_ribsome	SK	C5	X18SvsX5S	GOCC_MITOCHONDRIAL_LARGE_RIBOSOMAL_SUBUNIT	52	0.64609	2.5053	1.27e-08	2.34e-06	1.93e-06	4166	tags=73%, list=26%, signal=54%	MRPL3/MRPS30/MRPL53/MRPL30/MRPL48/MRPL18/MRPL49/MRPL42/NSUN3/MRPL33/MRPL44/MRPL15/MRPL11/MRPL46/MRPL22/MRPL34/MRPL36/MRPL19/MTERF4/MRPL50/MRPL2/MRPL9/MRPL58/MRPS18A/MRPL43/MRPL39/MRPL45/MRPL16/MRPL14/MRPL13/MRPL10/MRPL28/MRPL23/MRPL57/MRPL21/MRPL55/MRPL51/MRPL20
Translation_ribsome	SK	C5	X18SvsX5S	GOBP_MITOCHONDRIAL_TRANSLATION	70	0.552214	2.27104	1.81e-07	2.29e-05	1.9e-05	3897	tags=63%, list=25%, signal=48%	MTRF1L/FASTKD2/MTIF2/PTCD3/MALSU1/MTRF1/DARS2/TRUB2/NSUN3/LRPPRC/MRPL44/TSFM/MRPS14/MTIF3/MTG1/NDUFA7/QRSL1/MRPS24/C1QBP/MRPS12/RARS2/MRPS7/GATC/MRPL2/MRPL58/RPUSD4/MRPS18A/MRPS34/MRPS21/MRPS17/COA3/MRPL16/UQCC2/NGRN/GFM1/YARS2/NOA1/MRPL23/MRPS11/RMND1/MRPS27/MRPL57/RCC1L/MRPS28
Translation_ribsome	SK	C5	X18SvsX5S	GOCC_SMALL_RIBOSOMAL_SUBUNIT	60	0.531287	2.12659	1.54e-05	0.000832	0.000687	3898	tags=62%, list=25%, signal=47%	EIF2A/RPS25/MRPS18C/MRPL42/RPS3A/MRPS10/MRPS14/MRPS33/RPS27L/RPS15/MRPS24/RPS4X/MRPS12/MRPS7/RPS11/UBA52/MRPS18A/MRPS35/MRPS34/RPS5/MRPS21/RPS14/MRPS17/RPS13/RPS20/MRPS11/MRPS9/RPS16/RPS7/ISG15/RACK1/MRPS27/RPS24/DAP3/MRPS22/MRPS28/RPS19
Translation_ribsome	SK	C5	X18SvsX5S	GOMF_TRANSLATION_REGULATOR_ACTIVITY_NUCLEIC_ACID_BINDING	102	0.423838	1.87831	4.92e-05	0.00201618	0.00166559	1745	tags=28%, list=11%, signal=25%	PURA/PAIP2B/MTRF1L/MTIF2/EIF3M/CPEB1/EIF2A/MTRF1/EIF1AX/CPEB3/EIF3H/EIF2B1/COPS5/TSFM/EEF2K/GSPT1/EIF3E/EIF4E3/MTIF3/MTRFR/MCTS1/RPS27L/EIF4B/EIF1B/EIF1AD/PAIP2/EIF3F/CPEB2/DENR
Translation_ribsome	SK	C5	X18SvsX5S	GOCC_CYTOSOLIC_RIBOSOME	75	0.451089	1.87251	0.000148	0.00440186	0.00363644	4170	tags=56%, list=26%, signal=41%	ZCCHC17/EIF2A/RPS25/RPS3A/RPL12/RPL29/RPL7/RPL28/RPL35/RPS27L/RPS15/RPL15/RPS4X/RPL26/RPL23A/RPL10A/RPS11/RPL27A/RPL4/UBA52/RPL34/RPS5/RPS14/RPS13/RPS20/RPL13/RPL8/RPL6/RPL36A/RPL19/MRPS11/RPS16/RPS7/ISG15/RPL18A/RPL18/RPS24/RPL35A/RPS19/MRPL1/RPL14/RPL22
Translation_ribsome	SK	C5	X18SvsX5S	GOCC_MITOCHONDRIAL_SMALL_RIBOSOMAL_SUBUNIT	26	0.61209	2.03065	0.000209	0.00573382	0.00473678	3897	tags=73%, list=25%, signal=55%	MRPS18C/MRPL42/MRPS10/MRPS14/MRPS33/MRPS24/MRPS12/MRPS7/MRPS18A/MRPS35/MRPS34/MRPS21/MRPS17/MRPS11/MRPS9/MRPS27/DAP3/MRPS22/MRPS28
Translation_ribsome	SK	C5	X18SvsX5S	GOMF_TRANSLATION_FACTOR_ACTIVITY_RNA_BINDING	80	0.431853	1.8166	0.000454	0.0103596	0.00855821	1745	tags=31%, list=11%, signal=28%	MTRF1L/MTIF2/EIF3M/CPEB1/EIF2A/MTRF1/EIF1AX/CPEB3/EIF3H/EIF2B1/COPS5/TSFM/EEF2K/GSPT1/EIF3E/EIF4E3/MTIF3/MTRFR/MCTS1/EIF4B/EIF1B/EIF1AD/EIF3F/CPEB2/DENR
Translation_ribsome	SK	C5	X18SvsX5S	GOBP_CYTOPLASMIC_TRANSLATION	123	0.370928	1.68638	0.000796	0.0155922	0.012881	4170	tags=47%, list=26%, signal=35%	EIF3M/CPEB1/DPH3/RPS25/DPH6/NCK1/CPEB3/RPS3A/RPL12/GSPT1/RPL29/MCTS1/RPL7/RPL28/RPL35/EIF4B/RPS15/YBX1/CPEB2/RPL15/RPS4X/DENR/RPL26/RPL23A/RPL10A/RPS11/RPL27A/RPL4/DHX36/CNBP/UBA52/ZC3H15/RPL34/RPS5/FTSJ1/RWDD1/RPS14/RBM4/PAIP1/RPS13/DPH7/RPS20/RPL13/RPL8/RPL6/RPL36A/RPL19/RPS16/RPS7/RPL18A/RPL18/RPS24/RPL35A/RPS19/RPL14/DRG1/EIF2D/RPL22
Translation_ribsome	SK	C5	X18SvsX5S	GOCC_CYTOSOLIC_LARGE_RIBOSOMAL_SUBUNIT	40	0.512476	1.87041	0.00124472	0.0209439	0.0173021	5597	tags=80%, list=36%, signal=52%	ZCCHC17/RPL12/RPL29/RPL7/RPL28/RPL35/RPL15/RPL26/RPL23A/RPL10A/RPL27A/RPL4/UBA52/RPL34/RPL13/RPL8/RPL6/RPL36A/RPL19/RPL18A/RPL18/RPL35A/MRPL1/RPL14/RPL22/RPL32/RPL24/RPL3L/RPL39/RPL38/RPL7L1/RPL23
Translation_ribsome	SK	C5	X18SvsX5S	GOMF_TRANSLATION_REGULATOR_ACTIVITY	130	0.341041	1.55736	0.00202402	0.0286235	0.0236462	2512	tags=28%, list=16%, signal=23%	PURA/PAIP2B/MTRF1L/MTIF2/EIF3M/CPEB1/EIF2A/MTRF1/EIF1AX/EIF2AK2/CPEB3/EIF3H/EIF2B1/COPS5/TSFM/EEF2K/GSPT1/EIF3E/EIF4E3/MTIF3/MTRFR/MCTS1/RPS27L/EIF4B/EIF1B/EIF1AD/PAIP2/EIF3F/CPEB2/DENR/IREB2/EIF4G2/MRPL58/CNBP/EEF1G/FXR1
Translation_ribsome	SK	C5	X18SvsX5S	GOMF_RIBOSOMAL_LARGE_SUBUNIT_BINDING	13	0.690997	1.88468	0.00268189	0.0348098	0.0287569	1793	tags=54%, list=11%, signal=48%	MALSU1/MTRFR/RBM3/LTN1/CPEB2/OLA1/CPSF6
Translation_ribsome	SK	C5	X18SvsX5S	GOMF_TRANSLATION_REPRESSOR_ACTIVITY_MRNA_REGULATORY_ELEMENT_BINDING	14	0.66876	1.89545	0.00293474	0.0370046	0.03057	1623	tags=43%, list=10%, signal=38%	PURA/PAIP2B/CPEB1/CPEB3/PAIP2/CPEB2
Translation_ribsome	SK	C5	X18SvsX5S	GOMF_TRANSLATION_INITIATION_FACTOR_ACTIVITY	47	0.456443	1.73535	0.00309363	0.0382489	0.0315979	1745	tags=34%, list=11%, signal=30%	MTIF2/EIF3M/EIF2A/EIF1AX/EIF3H/EIF2B1/COPS5/EIF3E/EIF4E3/MTIF3/MCTS1/EIF4B/EIF1B/EIF1AD/EIF3F/DENR
Translation_ribsome	SK	C5	X18SvsX5S	GOBP_POSITIVE_REGULATION_OF_RRNA_PROCESSING	10	-0.69239	-1.79999	0.00449245	0.0477636	0.0394582	2745	tags=50%, list=17%, signal=41%	WDR43/UTP15/RIOK1/HEATR1/SIRT7
Translation_ribsome	FAT	C5	X18FvsW18F	GOCC_CYTOSOLIC_RIBOSOME	75	0.734198	3.58761	1e-10	4.46e-08	3.66e-08	2598	tags=77%, list=16%, signal=65%	RPL31/RPL32/RPL3L/RPS26/RPL37/RPL34/RPL38/RPL6/RPS28/RPL37A/RPL19/RPL26/RPS25/RPL10A/RPS23/RPL35/RPL12/RPL39/RPL29/RPL18/RPS29/RPS13/RPS11/RPL30/RPS9/RPL15/RPL28/RPS20/RPS14/RPS5/RPL35A/RPL36A/RPS3/RPL22/RPS2/RPL27/RPL18A/UBA52/RPL8/RPL14/RPLP1/RPL23/RPS8/RPL3/RPS15/RPL24/RPL7/RPS27/RPS16/RPL27A/RPL13/RPS27L/RPS4X/RPS7/MRPS11/RPL4/FXR2/RPS19
Translation_ribsome	FAT	C5	X18FvsW18F	GOCC_CYTOSOLIC_LARGE_RIBOSOMAL_SUBUNIT	40	0.807068	3.40813	1e-10	4.46e-08	3.66e-08	2591	tags=90%, list=16%, signal=76%	RPL31/RPL32/RPL3L/RPL37/RPL34/RPL38/RPL6/RPL37A/RPL19/RPL26/RPL10A/RPL35/RPL12/RPL39/RPL29/RPL18/RPL30/RPL15/RPL28/RPL35A/RPL36A/RPL22/RPL27/RPL18A/UBA52/RPL8/RPL14/RPLP1/RPL23/RPL3/RPL24/RPL7/RPL27A/RPL13/RPL4/FXR2
Translation_ribsome	FAT	C5	X18FvsW18F	GOMF_STRUCTURAL_CONSTITUENT_OF_RIBOSOME	133	0.579742	3.11315	1e-10	4.46e-08	3.66e-08	4005	tags=58%, list=24%, signal=44%	RPL31/RPL32/RPL3L/RPS26/RPL37/RPL34/RPL38/RPL6/RPS28/RPL37A/RPL19/RPL26/RPS25/RPL10A/RPS23/RPL35/RPL12/RPL39/RPL29/RPL18/RPS29/RPS13/RPS11/RPL30/RPS9/RPL15/RPL28/RPS20/RPS14/RPS5/RPL35A/RPL36A/RPS3/RPL22/RPS2/RPL27/RPL18A/UBA52/RPL8/MRPL23/RPL14/RPLP1/RPL23/MRPS18A/RPS8/RPL3/RPS15/MRPL37/RPL24/RPL7/RPS27/RPS16/RPL27A/MRPL57/RPL13/RPS27L/RPS4X/MRPL21/RPS7/MRPS11/RPL4/MRPL4/RPS19/MRPS16/MRPL42/MRPL…
Translation_ribsome	FAT	C5	X18FvsW18F	GOCC_RIBOSOMAL_SUBUNIT	149	0.549797	3.07553	1e-10	4.46e-08	3.66e-08	2604	tags=45%, list=16%, signal=38%	RPL31/RPL32/RPL3L/RPS26/RPL37/RPL34/RPL38/RACK1/RPL6/RPS28/RPL37A/MRPL58/RPL19/RPL26/RPS25/RPL10A/RPS23/RPL35/RPL12/RPL39/RPL29/RPL18/RPS29/RPS13/RPS11/RPL30/RPS9/RPL15/RPL28/RPS20/RPS14/RPS5/RPL35A/RPL36A/RPS3/RPL22/RPS2/RPL27/RPL18A/UBA52/RPL8/MRPL23/RPL14/RPLP1/RPL23/MRPS18A/RPS8/RPL3/RPS15/MRPL37/RPL24/RPL7/RPS27/RPS16/RPL27A/MRPL57/RPL13/RPS27L/RPS4X/MRPL21/RPS7/MRPS11/RPL4/MRPL4/FXR2/RPS19/…
Translation_ribsome	FAT	C5	X18FvsW18F	GOCC_LARGE_RIBOSOMAL_SUBUNIT	92	0.587834	2.94394	1e-10	4.46e-08	3.66e-08	2591	tags=47%, list=16%, signal=40%	RPL31/RPL32/RPL3L/RPL37/RPL34/RPL38/RPL6/RPL37A/MRPL58/RPL19/RPL26/RPL10A/RPL35/RPL12/RPL39/RPL29/RPL18/RPL30/RPL15/RPL28/RPL35A/RPL36A/RPL22/RPL27/RPL18A/UBA52/RPL8/MRPL23/RPL14/RPLP1/RPL23/MRPS18A/RPL3/MRPL37/RPL24/RPL7/RPL27A/MRPL57/RPL13/MRPL21/RPL4/MRPL4/FXR2
Translation_ribsome	FAT	C5	X18FvsW18F	GOBP_CYTOPLASMIC_TRANSLATION	124	0.551959	2.94043	1e-10	4.46e-08	3.66e-08	2598	tags=52%, list=16%, signal=44%	RBM24/RPL31/RPL32/RPS26/RPL37/RPL34/RPL38/RPL6/RPS28/RPL37A/RPL19/RPL26/RPS25/RPL10A/EIF3M/RPS23/RPL35/RPL12/RPL39/RPL29/RPL18/RPS29/RPS13/RPS11/EIF4A1/RPL30/RPS9/RPL15/RPL28/RPS20/RPS14/RPS5/RPL35A/RPL36A/EIF3I/RPS3/RPL22/RPS2/RPL27/RPL18A/UBA52/RPL8/PKM/RPL14/RPLP1/RPL23/RPS8/RPL3/RPS15/RPL24/RPL7/RPS27/RPS16/RPL27A/ZC3H15/RPL13/DRG2/RPS4X/EIF3A/RPS7/DPH2/CPEB4/RPL4/EIF3D/RPS19
Translation_ribsome	FAT	C5	X18FvsW18F	GOCC_RIBOSOME	178	0.507617	2.89169	1e-10	4.46e-08	3.66e-08	3784	tags=49%, list=23%, signal=38%	MRPS36/EIF3H/RPL31/RPL32/RPL3L/RPS26/RPL37/RPL34/RPL38/RACK1/RPL6/RPS28/RPL37A/MRPL58/RPL19/RPL26/RPS25/RPL10A/RPS23/RPL35/RPL12/RPL39/RPL29/RPL18/RPS29/CANX/RPS13/SRP68/RPS11/RPL30/RPS9/RPL15/RPL28/RPS20/RPS14/RPS5/RPL35A/RPL36A/RPS3/RPL22/RPS2/RPL27/RPL18A/UBA52/RPL8/MRPL23/RPL14/RPLP1/RPL23/MRPS18A/RPS8/RPL3/RPS15/MRPL37/RPL24/RPL7/RPS27/RPS16/RPL27A/MRPL57/RPL13/RPS27L/RPS4X/MRPL21/RPS7/MRPS1…
Translation_ribsome	FAT	C5	X18FvsW18F	GOBP_RIBOSOME_BIOGENESIS	280	0.399967	2.36068	1e-10	4.46e-08	3.66e-08	4688	tags=46%, list=29%, signal=33%	SUV39H1/PWP1/PES1/NOC2L/WDR46/RIOK3/RPP30/XRN2/C1QBP/BYSL/RBIS/REXO4/RRP36/UTP18/RPL3L/NHP2/GAR1/RPUSD4/FBL/WDR74/RPL38/RRP1/MYBBP1A/RPL6/RPS28/NOC4L/RPL26/RPS25/RRP9/MAK16/RPL10A/RPL35/WDR12/NSUN5/PA2G4/SHQ1/HEATR3/EXOSC8/RPS14/RPS5/EIF4A3/NSA2/RPL35A/EIF6/NOP2/RPL27/RPP38/NIP7/RPL14/DDX49/GPATCH4/ZNHIT6/RPP40/RPS8/RPL3/DDX21/RPS15/SNU13/RPL24/RPL7/RPS27/RPS16/EMG1/RPS27L/DDX54/DDX31/TENT4B/UTP1…
Translation_ribsome	FAT	C5	X18FvsW18F	GOBP_RRNA_METABOLIC_PROCESS	248	0.386072	2.27501	1e-10	4.46e-08	3.66e-08	4784	tags=47%, list=29%, signal=34%	SUV39H1/PWP1/PES1/WDR46/RIOK3/RPP30/XRN2/BYSL/DIS3L/REXO4/RRP36/UTP18/NHP2/GAR1/RPUSD4/FBL/WDR74/RRP1/RPS28/NOC4L/RPL26/RPS25/RRP9/MAK16/RPL10A/GTF3C5/RPL35/WDR12/NSUN5/PA2G4/SHQ1/EXOSC8/RPS14/TCOF1/EIF4A3/NSA2/RPL35A/EIF6/NOP2/RPL27/RPP38/RPL14/DDX49/MACROH2A1/ZNHIT6/RPP40/RPS8/DDX21/RPS15/SNU13/RPL7/RPS27/RPS16/TRIR/EMG1/NCL/DDX54/TENT4B/UTP15/GTF3C6/RPS7/MRTO4/WDR75/KRI1/NOP14/MRPS11/NPM3/METT…
Translation_ribsome	FAT	C5	X18FvsW18F	GOCC_SMALL_RIBOSOMAL_SUBUNIT	60	0.555908	2.59889	3.35e-09	1.18e-06	9.72e-07	4119	tags=60%, list=25%, signal=45%	RPS26/RACK1/RPS28/RPS25/RPS23/RPS29/RPS13/RPS11/RPS9/RPS20/RPS14/RPS5/RPS3/RPS2/UBA52/MRPS18A/RPS8/RPS15/RPS27/RPS16/RPS27L/RPS4X/RPS7/MRPS11/RPS19/MRPS27/MRPS16/MRPL42/RPS21/RPS24/MRPS5/RPS3A/MRPS33/MRPS9/RPSA/MRPS26
Translation_ribsome	FAT	C5	X18FvsW18F	GOBP_RIBOSOMAL_LARGE_SUBUNIT_BIOGENESIS	63	0.548233	2.58968	7.67e-09	2.31e-06	1.9e-06	4688	tags=62%, list=29%, signal=44%	PES1/NOC2L/RPL3L/NHP2/WDR74/RPL38/RPL6/RPL26/MAK16/RPL10A/RPL35/WDR12/HEATR3/NSA2/RPL35A/EIF6/NOP2/NIP7/RPL14/ZNHIT6/RPL3/SNU13/RPL24/RPL7/MRTO4/NLE1/BRIX1/RSL1D1/RSL24D1/NOP16/NIFK/RPF1/NOL9/PPAN/RPL23A/GTF3A/BOP1/DDX18/DDX28
Translation_ribsome	FAT	C5	X18FvsW18F	GOCC_CYTOSOLIC_SMALL_RIBOSOMAL_SUBUNIT	34	0.667171	2.75762	1.59e-08	4.3e-06	3.53e-06	3979	tags=79%, list=24%, signal=60%	RPS26/RPS28/RPS25/RPS23/RPS29/RPS13/RPS11/RPS9/RPS20/RPS14/RPS5/RPS3/RPS2/UBA52/RPS8/RPS15/RPS27/RPS16/RPS27L/RPS4X/RPS7/MRPS11/RPS19/RPS21/RPS24/RPS3A/RPSA
Translation_ribsome	FAT	C5	X18FvsW18F	GOCC_PRERIBOSOME	75	0.490021	2.39446	8.32e-08	1.64e-05	1.35e-05	5458	tags=67%, list=33%, signal=45%	PES1/NOC2L/WDR46/RIOK3/BYSL/RRP36/UTP18/FBL/WDR74/RRP1/NOC4L/RRP9/MAK16/WDR12/NSA2/EIF6/NIP7/SNU13/EMG1/RPS7/MRTO4/KRI1/NOP14/UTP14C/UTP14A/RSL1D1/UTP11/WDR3/RRP7A/RPF1/NGDN/PPAN/NOP9/PWP2/LOC102724159/UTP3/NOP56/BMS1/BOP1/FBXW9/NOB1/TSR1/SRFBP1/IMP4/TBL3/RIOK2/ZNF622/MPHOSPH10/DCAF13/NOP58
Translation_ribsome	FAT	C5	X18FvsW18F	GOCC_POLYSOMAL_RIBOSOME	27	0.677715	2.55722	5.15e-07	7.04e-05	5.79e-05	1780	tags=67%, list=11%, signal=60%	EIF3H/RPL31/RPL32/RPS26/RPL38/RPL6/RPS28/RPL19/RPL10A/RPS23/RPL39/RPL18/RPS29/RPL30/RPL36A/RPL18A/RPL8/RPL24
Translation_ribsome	FAT	C5	X18FvsW18F	GOBP_RIBOSOMAL_SMALL_SUBUNIT_BIOGENESIS	70	0.429762	2.08132	2.26e-05	0.00125956	0.0010352	5187	tags=60%, list=32%, signal=41%	WDR46/RIOK3/BYSL/RRP36/RPL38/RPS28/RPS25/RPS14/RPS5/RPP40/RPS8/RPS15/SNU13/RPS27/RPS16/EMG1/RPS27L/RPS7/KRI1/NOP14/MRPS11/RPS19/RPS21/RPS24/WDR3/RRP7A/RPSA/NGDN/NOP9/PWP2/LOC102724159/DHX37/UTP3/BMS1/TSR3/NOB1/TSR1/SRFBP1/TBL3/RIOK2/ERCC2/SURF6
Translation_ribsome	FAT	C5	X18FvsW18F	GOBP_RIBOSOME_ASSEMBLY	53	0.466198	2.13298	4.29e-05	0.00210162	0.00172727	4688	tags=57%, list=29%, signal=41%	C1QBP/RPL3L/RPL38/RPL6/RPS28/RPS14/RPS5/EIF6/NOP2/NIP7/RPL3/RPS15/RPL24/RPS27/RPS27L/MRTO4/MRPS11/NLE1/RPS19/BRIX1/RRP7A/RPSA/PPAN/PWP2/LOC102724159/DHX37/MPV17L2/RPL23A/BOP1/DDX28
Translation_ribsome	FAT	C5	X18FvsW18F	GOCC_PRERIBOSOME_LARGE_SUBUNIT_PRECURSOR	23	0.612757	2.23943	6.27e-05	0.00271036	0.00222757	1345	tags=39%, list=8%, signal=36%	PES1/NOC2L/WDR74/RRP1/MAK16/WDR12/NSA2/EIF6/NIP7
Translation_ribsome	FAT	C5	X18FvsW18F	GOBP_MATURATION_OF_SSU_RRNA	50	0.465139	2.09837	6.43e-05	0.00274668	0.00225743	5186	tags=60%, list=32%, signal=41%	WDR46/RIOK3/BYSL/RRP36/RPS28/RPS14/RPP40/RPS8/SNU13/RPS16/KRI1/NOP14/MRPS11/RPS19/RPS21/WDR3/NGDN/NOP9/PWP2/LOC102724159/DHX37/UTP3/BMS1/TSR3/NOB1/TSR1/SRFBP1/TBL3/RIOK2/ERCC2
Translation_ribsome	FAT	C5	X18FvsW18F	GOBP_MATURATION_OF_LSU_RRNA	27	0.579078	2.18503	0.000113	0.00411915	0.00338542	4655	tags=67%, list=28%, signal=48%	PES1/NHP2/MAK16/RPL10A/RPL35/WDR12/NSA2/EIF6/NOP2/ZNHIT6/SNU13/RPL7/RSL1D1/NIFK/RPF1/NOL9/BOP1/DDX18
Translation_ribsome	FAT	C5	X18FvsW18F	GOCC_90S_PRERIBOSOME	28	0.557537	2.15919	0.000122	0.00429494	0.0035299	5323	tags=71%, list=33%, signal=48%	PES1/NOC2L/RRP36/UTP18/NOC4L/WDR12/KRI1/NOP14/RSL1D1/WDR3/RRP7A/NOP9/PWP2/LOC102724159/BMS1/BOP1/SRFBP1/IMP4/TBL3/MPHOSPH10
Translation_ribsome	FAT	C5	X18FvsW18F	GOMF_RRNA_BINDING	56	0.402966	1.868	0.000612	0.0137043	0.0112632	5667	tags=64%, list=35%, signal=42%	RPL37/RPUSD4/RPL12/RPS13/MDM2/RPS11/RPS9/RPS14/RPS5/RPS3/RPL8/RPL23/MRPS18A/RPL3/DDX21/EMG1/RPS4X/MRPS11/MRPS27/BRIX1/ERI1/RPF1/PPAN/RPL23A/GTF3A/MRPS17/DDX28/MRPL18/IMP4/MRPL16/RPF2/TST/FASTKD5/FASTKD2/NOL12/UTP23
Translation_ribsome	FAT	C5	X18FvsW18F	GOBP_RIBOSOMAL_LARGE_SUBUNIT_ASSEMBLY	21	0.575984	2.04848	0.000635	0.0140654	0.01156	5505	tags=71%, list=34%, signal=47%	RPL3L/RPL38/RPL6/NOP2/RPL3/RPL24/MRTO4/NLE1/BRIX1/PPAN/RPL23A/BOP1/DDX28/RPF2/FASTKD2
Translation_ribsome	FAT	C5	X18FvsW18F	GOBP_MATURATION_OF_SSU_RRNA_FROM_TRICISTRONIC_RRNA_TRANSCRIPT_SSU_RRNA_5_8S_RRNA_LSU_RRNA	37	0.458848	1.90793	0.000794	0.0157958	0.0129822	5425	tags=62%, list=33%, signal=42%	WDR46/BYSL/RRP36/RPS14/RPP40/RPS8/RPS16/KRI1/NOP14/MRPS11/RPS19/RPS21/NGDN/NOP9/PWP2/LOC102724159/DHX37/UTP3/BMS1/TSR1/TBL3/ERCC2/DCAF13
Translation_ribsome	FAT	C5	X18FvsW18F	GOCC_MITOCHONDRIAL_LARGE_RIBOSOMAL_SUBUNIT	52	0.39063	1.76946	0.00172757	0.0269113	0.0221177	7014	tags=69%, list=43%, signal=40%	MRPL58/MRPL23/MRPS18A/MRPL37/MRPL57/MRPL21/MRPL4/MRPL42/MRPL55/MRPL52/MRPL34/MRPL36/MPV17L2/MRPL45/MRPL44/MRPL43/MRPL18/MRPL14/MRPL38/MRPL15/MRPL16/MRPL27/MRPL13/MRPL33/MRPL46/MRPL30/MRPL19/MRPL41/MRPL3/MRPL35/MRPL50/MRPL51/MRPL2/MTERF4/MRPS30/MRPL54
Translation_ribsome	FAT	C5	X5FvsW5F	GOCC_RIBOSOMAL_SUBUNIT	150	-0.789565	-4.04683	1e-10	7.9e-09	6.08e-09	2650	tags=88%, list=16%, signal=75%	RPL22/RPS8/RPS28/RPS3A/RPL23/RPL34/RPL12/RPL37/RPL18A/RPS21/RPL4/RPS23/MTERF4/RPL7/RPL15/RPS5/MRPL9/RPL32/RPL35A/MRPS9/RPL18/RPL10A/RACK1/RPS3/RPL30/RPL39/RPS24/RPS16/RPL13/RPS9/MRPL42/RPS13/MRPL13/RPL31/RPS29/MRPL39/RPL35/MRPS5/RPS4X/RPL6/RPL27A/RPS26/RPL14/RPL26/MRPS11/RPSA/MRPL1/RPS20/MRPL15/RPL24/MPV17L2/RPL27/MRPL14/RPL23A/RPL19/RPS25/RPLP1/MRPL23/RPL36A/RPL37A/MRPS22/RPS19/MRPL49/MRPL24/RPL…
Translation_ribsome	FAT	C5	X5FvsW5F	GOMF_STRUCTURAL_CONSTITUENT_OF_RIBOSOME	134	-0.793284	-4.00352	1e-10	7.9e-09	6.08e-09	2650	tags=91%, list=16%, signal=77%	RPL22/RPS8/RPS28/RPS3A/RPL23/RPL34/SRBD1/RPL12/RPL37/RPL18A/RPS21/RPL4/RPS23/RPL7/RPL15/RPS5/MRPL9/RPL32/RPL35A/MRPS9/RPL18/RPL10A/RPS3/RPL30/RPL39/RPS24/RPS16/RPL13/RPS9/MRPL42/RPS13/MRPL13/RPL31/RPS29/RPL35/MRPS5/RPS4X/RPL6/RPL27A/RPS26/RPL14/RPL26/MRPS11/RPSA/MRPL1/RPS20/MRPL15/RPL24/RPL27/MRPL14/RPL23A/RPL19/RPS25/RPLP1/MRPL23/RPL36A/RPL37A/MRPS22/RPS19/MRPL49/MRPL24/RPL38/MRPL41/RPL7L1/MRPS3…
Translation_ribsome	FAT	C5	X5FvsW5F	GOCC_LARGE_RIBOSOMAL_SUBUNIT	93	-0.821694	-3.88487	1e-10	7.9e-09	6.08e-09	2650	tags=94%, list=16%, signal=79%	RPL22/RPL23/RPL34/RPL12/RPL37/RPL18A/RPL4/MTERF4/RPL7/RPL15/MRPL9/RPL32/RPL35A/RPL18/RPL10A/RPL30/RPL39/RPL13/MRPL42/MRPL13/RPL31/MRPL39/RPL35/RPL6/RPL27A/RPL14/RPL26/MRPL1/MRPL15/RPL24/MPV17L2/RPL27/MRPL14/RPL23A/RPL19/RPLP1/MRPL23/RPL36A/RPL37A/MRPL49/MRPL24/RPL38/MRPL41/RPL7L1/MRPS30/MRPL32/MRPL19/MRPL21/MRPL11/MRPL28/RPL8/MRPL47/MRPL27/MRPL35/RPL29/MRPL2/MRPL20/MRPL48/RPL28/ZCCHC17/MRPL54/MRP…
Translation_ribsome	FAT	C5	X5FvsW5F	GOCC_RIBOSOME	179	-0.722495	-3.81171	1e-10	7.9e-09	6.08e-09	2650	tags=79%, list=16%, signal=67%	RPL22/BTF3/RPS8/RPS28/RPS3A/RPL23/RPL34/RPL12/RPL37/RPL18A/RPS21/SERP1/RPL4/RPS23/MTERF4/RPL7/RPL15/RPS5/MRPL9/RPL32/RPL35A/MRPS9/RPL18/RPL10A/RACK1/RPS3/RPL30/RPL39/RPS24/RPS16/RPL13/RPS9/MRPL42/RPS13/MRPL13/RPL31/RPS29/MRPL39/RPL35/MRPS5/RPS4X/EIF3H/RPL6/MRPS36/RPL27A/MTG2/RPS26/RPL14/RPL26/ELAVL4/MRPS11/RPSA/MRPL1/RPS20/MRPL15/RPL24/MPV17L2/RPL27/MRPL14/RPL23A/RPL19/RPS25/RPLP1/MRPL23/RPL36A/R…
Translation_ribsome	FAT	C5	X5FvsW5F	GOCC_ORGANELLAR_RIBOSOME	79	-0.835772	-3.80703	1e-10	7.9e-09	6.08e-09	2344	tags=94%, list=14%, signal=81%	MTERF4/MRPL9/MRPS9/MRPL42/MRPL13/MRPL39/MRPS5/MTG2/MRPS11/MRPL15/MPV17L2/MRPL14/MRPL23/MRPS22/MRPL49/MRPL24/MRPL41/MRPS30/MTG1/MRPL32/MRPL19/MRPS33/MRPS28/MRPL21/MRPS21/MRPS24/MRPL11/MRPL28/MRPS35/MRPL47/MRPS27/MRPL27/MRPS18C/MRPS16/MRPL35/MRPL2/MRPL20/MRPL48/MRPS15/MRPL54/MRPL52/MRPL30/MRPL4/MRPL57/MRPS10/MRPL3/MRPS12/MRPL16/MRPL38/MRPL18/MRPL43/DAP3/NDUFA7/MRPL51/MRPS14/MRPL45/MRPL58/MRPL33/MRP…
Translation_ribsome	FAT	C5	X5FvsW5F	GOCC_MITOCHONDRIAL_LARGE_RIBOSOMAL_SUBUNIT	52	-0.850041	-3.58011	1e-10	7.9e-09	6.08e-09	2344	tags=96%, list=14%, signal=83%	MTERF4/MRPL9/MRPL42/MRPL13/MRPL39/MRPL15/MPV17L2/MRPL14/MRPL23/MRPL49/MRPL24/MRPL41/MRPS30/MRPL32/MRPL19/MRPL21/MRPL11/MRPL28/MRPL47/MRPL27/MRPL35/MRPL2/MRPL20/MRPL48/MRPL54/MRPL52/MRPL30/MRPL4/MRPL57/MRPL3/MRPL16/MRPL38/MRPL18/MRPL43/MRPL51/MRPL45/MRPL58/MRPL33/MRPL36/MRPL17/MRPL53/MRPL10/MRPL34/MRPL22/MRPL37/MRPL50/MRPL46/MRPL44/MRPL55/MRPS18A
Translation_ribsome	FAT	C5	X5FvsW5F	GOCC_CYTOSOLIC_RIBOSOME	76	-0.73753	-3.32423	1e-10	7.9e-09	6.08e-09	3288	tags=87%, list=20%, signal=70%	RPL3/EIF2A/RPS6/RPS7/RPS14/RPL22/RPS8/RPS28/RPS3A/RPL23/RPL34/RPL12/RPL37/RPL18A/RPS21/RPL4/RPS23/RPL7/RPL15/RPS5/RPL32/RPL35A/RPL18/RPL10A/RPS3/RPL30/RPL39/RPS24/RPS16/RPL13/RPS9/RPS13/RPL31/RPS29/RPL35/RPS4X/RPL6/RPL27A/RPS26/RPL14/RPL26/MRPS11/RPSA/MRPL1/RPS20/RPL24/RPL27/RPL23A/RPL19/RPS25/RPLP1/RPL36A/RPL37A/RPS19/RPL38/RPL7L1/RPS2/RPS15/ISG15/RPL8/RPS27L/RPS11/RPL29/RPL28/ZCCHC17/UBA52
Translation_ribsome	FAT	C5	X5FvsW5F	GOCC_SMALL_RIBOSOMAL_SUBUNIT	60	-0.757044	-3.29089	1e-10	7.9e-09	6.08e-09	3226	tags=88%, list=20%, signal=71%	EIF2A/MRPS2/RPS6/RPS7/RPS14/RPS8/RPS28/RPS3A/RPS21/RPS23/RPS5/MRPS9/RACK1/RPS3/RPS24/RPS16/RPS9/MRPL42/RPS13/RPS29/MRPS5/RPS4X/RPS26/MRPS11/RPSA/RPS20/RPS25/MRPS22/RPS19/MRPS33/RPS2/MRPS28/MRPS21/RPS15/MRPS24/ISG15/MRPS35/MRPS27/RPS27L/MRPS18C/MRPS16/RPS11/MRPS15/MRPS10/MRPS12/DAP3/UBA52/MRPS14/MRPS34/MRPS26/MRPS17/MRPS7/MRPS18A
Translation_ribsome	FAT	C5	X5FvsW5F	GOCC_CYTOSOLIC_LARGE_RIBOSOMAL_SUBUNIT	41	-0.798942	-3.2092	1e-10	7.9e-09	6.08e-09	2650	tags=90%, list=16%, signal=76%	RPL22/RPL23/RPL34/RPL12/RPL37/RPL18A/RPL4/RPL7/RPL15/RPL32/RPL35A/RPL18/RPL10A/RPL30/RPL39/RPL13/RPL31/RPL35/RPL6/RPL27A/RPL14/RPL26/MRPL1/RPL24/RPL27/RPL23A/RPL19/RPLP1/RPL36A/RPL37A/RPL38/RPL7L1/RPL8/RPL29/RPL28/ZCCHC17/UBA52
Translation_ribsome	FAT	C5	X5FvsW5F	GOBP_MITOCHONDRIAL_TRANSLATION	70	-0.708061	-3.15583	1e-10	7.9e-09	6.08e-09	2428	tags=66%, list=15%, signal=56%	C1QBP/CDK5RAP1/DARS2/RMND1/MTRF1/YARS2/NOA1/MTG2/HARS1/RARS2/MRPS11/MPV17L2/UQCC2/MRPL23/GATB/MALSU1/MTG1/TARS2/MRPS28/MRPS21/MRPS24/MTIF3/MRPL47/TSFM/MRPS27/MRPS16/LARS2/MRPL2/MRPS15/COA3/MRPL57/MRPS12/MRPL16/NGRN/NDUFA7/MRPL51/MRPS14/MRPL58/MRPS34/TRUB2/PTCD3/MRPL44/MRPS17/TUFM/MRPS7/MRPS18A
Translation_ribsome	FAT	C5	X5FvsW5F	GOCC_MITOCHONDRIAL_SMALL_RIBOSOMAL_SUBUNIT	26	-0.809317	-2.91436	1e-10	7.9e-09	6.08e-09	2227	tags=88%, list=13%, signal=77%	MRPS9/MRPL42/MRPS5/MRPS11/MRPS22/MRPS33/MRPS28/MRPS21/MRPS24/MRPS35/MRPS27/MRPS18C/MRPS16/MRPS15/MRPS10/MRPS12/DAP3/MRPS14/MRPS34/MRPS26/MRPS17/MRPS7/MRPS18A
Translation_ribsome	FAT	C5	X5FvsW5F	GOBP_CYTOPLASMIC_TRANSLATION	124	-0.576942	-2.8751	1e-10	7.9e-09	6.08e-09	3288	tags=62%, list=20%, signal=50%	RPL3/RWDD1/PKM/RPS6/RPS7/RPS14/RPL22L1/YBX1/RPL22/RPS8/RPS28/RPS3A/RPL23/RPL34/ZNF385A/RPL12/RPL37/RPL18A/RPS21/RPL4/RPS23/RPL7/RPL15/RPS5/RPL32/RPL35A/RPL18/RPL10A/RPS3/RPL30/RPL39/RPS24/RPS16/RPL13/EIF3I/RPS9/RPS13/DRG1/RPL31/RPS29/RPL35/RPS4X/RPL6/RPL27A/RPS26/RPL14/RPL26/RPSA/RPS20/DPH7/RPL24/RPL27/DENR/RPL23A/RPL19/RPS25/RPLP1/RPL36A/RPL37A/RPS19/RPL38/RBM4/DPH3/RPS2/RPS15/CNBP/RPL8/RPS11/SL…
Translation_ribsome	FAT	C5	X5FvsW5F	GOCC_CYTOSOLIC_SMALL_RIBOSOMAL_SUBUNIT	34	-0.739977	-2.836	1e-10	7.9e-09	6.08e-09	3914	tags=91%, list=24%, signal=70%	B3GALT4/RPS27/EIF2A/RPS6/RPS7/RPS14/RPS8/RPS28/RPS3A/RPS21/RPS23/RPS5/RPS3/RPS24/RPS16/RPS9/RPS13/RPS29/RPS4X/RPS26/MRPS11/RPSA/RPS20/RPS25/RPS19/RPS2/RPS15/ISG15/RPS27L/RPS11/UBA52
Translation_ribsome	FAT	C5	X5FvsW5F	GOBP_TRNA_METABOLIC_PROCESS	179	-0.418508	-2.20795	1.87e-09	1.16e-07	8.96e-08	3870	tags=44%, list=23%, signal=34%	EARS2/GTF3C5/LSM6/GTF3C6/ELP3/PTCD1/FTSJ1/TRMT9B/KARS1/MTO1/FARSA/DUS3L/TRNT1/THUMPD1/DUS1L/PARS2/HARS2/GTPBP3/PUS1/SARS1/LCMT2/ANG/DTWD1/RPP30/RTCB/TYW5/MTFMT/DTD1/CLP1/TSEN34/TRMT2B/TSEN15/CDK5RAP1/DARS2/DUS2/PSTK/POLR3K/YARS2/CTU2/HSD17B10/EXOSC7/RPP25/HARS1/RARS2/RTRAF/TRPT1/LAGE3/GATB/CDKAL1/URM1/POP5/THG1L/EXOSC8/ZBTB8OS/TP53RK/TARS2/DPH3/DTD2/ELP5/ELP4/EXOSC9/AARSD1/LARS2/FARS2/PUS10/RPP21…
Translation_ribsome	FAT	C5	X5FvsW5F	GOBP_RIBOSOME_BIOGENESIS	282	-0.350653	-1.97326	2.09e-08	1.03e-06	7.95e-07	4131	tags=44%, list=25%, signal=34%	REXO4/WDR74/RPF2/NOP16/RPUSD3/FBL/DCAF13/LSM6/LTO1/NMD3/RPS27/MRTO4/UTP23/RRP7A/NIFK/RRP1/EIF4A3/WDR12/RPUSD1/RPL3/GAR1/EIF2A/MRPS2/RPS6/RPS7/NOP53/RPS14/RSL24D1/NSA2/NGDN/RIOX2/RPP30/RRP9/METTL18/NPM3/METTL17/SLX9/ERCC2/PIH1D1/RPS8/RPS28/DDX56/ZNF622/C1QBP/METTL5/RPS21/MTERF4/NUDT16/RPL7/RPS5/RRP36/RPL35A/EIF6/RPL10A/NIP7/RPS24/RPS16/FRG1/SNU13/MRM3/EMG1/GTF3A/PIN4/RPL35/EXOSC7/RPL6/MTG2/RPP25/R…
Translation_ribsome	FAT	C5	X5FvsW5F	GOMF_RRNA_BINDING	56	-0.584041	-2.50993	2.73e-08	1.31e-06	1.01e-06	4069	tags=70%, list=25%, signal=53%	RPF2/MRPS6/RCC1L/UTP23/TST/RPL3/NOP53/RPS14/ANG/RPL23/RPL12/RPL37/MTERF4/RPS5/RPS3/RPS9/RPS13/EMG1/GTF3A/RPS4X/MRPS11/RPL23A/IMP3/NOL12/MRPL11/IMP4/RPL8/MRPS27/MRPS18C/RPS11/ERAL1/MRPL20/MRPL16/MRPL18/NGRN/PTCD3/MRPS17/MRPS7/MRPS18A
Translation_ribsome	FAT	C5	X5FvsW5F	GOBP_TRNA_PROCESSING	121	-0.446491	-2.21218	4.88e-08	2.18e-06	1.68e-06	5449	tags=60%, list=33%, signal=40%	DTWD2/METTL6/TRIT1/TRMT10B/SSB/GRSF1/TYW1/TYW1B/TRMU/DDX1/TRMT6/TRMT5/RPP38/RPUSD4/AARS2/WDR6/TRMT12/LSM6/ELP3/PTCD1/FTSJ1/TRMT9B/KARS1/MTO1/DUS3L/TRNT1/THUMPD1/DUS1L/GTPBP3/PUS1/SARS1/LCMT2/DTWD1/RPP30/RTCB/TYW5/MTFMT/CLP1/TSEN34/TRMT2B/TSEN15/CDK5RAP1/DUS2/POLR3K/CTU2/HSD17B10/RPP25/RTRAF/TRPT1/LAGE3/CDKAL1/URM1/POP5/THG1L/ZBTB8OS/TP53RK/DPH3/ELP5/ELP4/FARS2/PUS10/RPP21/MOCS3/QNG1/OSGEP/TSEN2/P…
Translation_ribsome	FAT	C5	X5FvsW5F	GOMF_CATALYTIC_ACTIVITY_ACTING_ON_A_TRNA	120	-0.406571	-2.01255	5.23e-06	0.000137	0.000105	5449	tags=51%, list=33%, signal=34%	DTWD2/METTL6/TRIT1/TRMT10B/GATC/TYW1/TYW1B/TRMU/TRMT5/RPP38/FTO/AARS2/TRMT12/VARS2/SARS2/EARS2/FTSJ1/TRMT9B/KARS1/FARSA/DUS3L/TRNT1/DUS1L/PARS2/HARS2/PUS1/SARS1/LCMT2/DTWD1/RPP30/TYW5/MTFMT/DTD1/TSEN34/TRMT2B/PTRH1/DARS2/DUS2/PSTK/YARS2/RPP25/HARS1/RARS2/TRPT1/GATB/CDKAL1/POP5/TARS2/DTD2/AARSD1/LARS2/FARS2/PUS10/PTRH2/RPP21/TSEN2/POP4/POP7/MRPL58/PTRHD1/QARS1
Translation_ribsome	FAT	C5	X5FvsW5F	GOMF_TRANSLATION_FACTOR_ACTIVITY_RNA_BINDING	80	-0.442106	-2.02359	2.02e-05	0.000445	0.000343	3454	tags=44%, list=21%, signal=35%	EIF2B1/EIF3M/EIF3G/EIF2A/EEF1A1/ABTB1/MTIF2/EIF4E/EIF1AX/EIF6/MTRF1/MTRFR/EEF1D/EIF3I/EIF2B5/EEF1B2/EIF3H/EIF1AD/COPS5/DENR/EIF3F/EIF3K/MTIF3/EIF1B/TSFM/EIF4E2/EEF1G/EIF3L/EIF2D/EIF5A/EIF5AL1/MRPL58/MCTS1/EIF2B4/TUFM
Translation_ribsome	FAT	C5	X5FvsW5F	GOBP_RRNA_METABOLIC_PROCESS	249	-0.307256	-1.70003	3.46e-05	0.000695	0.000535	4131	tags=41%, list=25%, signal=31%	REXO4/WDR74/RPF2/SLFN13/RPUSD3/FBL/DCAF13/GTF3C5/LSM6/GTF3C6/RPS27/MRTO4/UTP23/RRP7A/NIFK/RRP1/EIF4A3/WDR12/RPUSD1/GAR1/RPS6/RPS7/TRIR/NOP53/RPS14/NSA2/ANG/NGDN/RPP30/RRP9/METTL18/NPM3/SLX9/ERCC2/PIH1D1/RPS8/RPS28/DDX56/METTL5/RPS21/MTERF4/NUDT16/RPL7/RRP36/RPL35A/EIF6/RPL10A/RPS24/RPS16/FRG1/SNU13/MRM3/EMG1/GTF3A/PIN4/RPL35/EXOSC7/RPP25/RPL14/RPL26/TFB1M/FBLL1/MRPS11/ERI3/MRPL1/NSUN5/TSR2/DDX49/…
Translation_ribsome	FAT	C5	X5FvsW5F	GOBP_RIBOSOME_ASSEMBLY	54	-0.48751	-2.07305	4.75e-05	0.000895	0.000689	3750	tags=56%, list=23%, signal=43%	RPS27/MRTO4/RRP7A/RPL3/EIF2A/MRPS2/NOP53/RPS14/RPS28/C1QBP/MTERF4/RPS5/EIF6/NIP7/RPL6/MRPS11/RPSA/RPL24/MPV17L2/RPL23A/RPS19/RPL38/RPS15/ABT1/RPS27L/ERAL1/MRPL20/NGRN/MRPL22/MRPS7
Translation_ribsome	FAT	C5	X5FvsW5F	GOMF_TRANSLATION_REGULATOR_ACTIVITY_NUCLEIC_ACID_BINDING	102	-0.399366	-1.91351	5.79e-05	0.00105499	0.000813	3454	tags=38%, list=21%, signal=30%	EIF2B1/EIF3M/TYMS/EIF3G/EIF2A/EEF1A1/ABTB1/MTIF2/EIF4E/EIF1AX/EIF6/MTRF1/MTRFR/EEF1D/EIF3I/EIF2B5/EEF1B2/PAIP2/EIF3H/EIF1AD/COPS5/DENR/EIF3F/EIF3K/MTIF3/EIF1B/TSFM/EIF4E2/EEF1G/RPS27L/EIF3L/EIF2D/EIF5A/EIF5AL1/MRPL58/MCTS1/EIF2B4/MIF4GD/TUFM
Translation_ribsome	FAT	C5	X5FvsW5F	GOCC_POLYSOMAL_RIBOSOME	27	-0.600352	-2.19162	7.41e-05	0.00129734	0.000999	2632	tags=78%, list=16%, signal=65%	BTF3/RPS28/RPL18A/RPS21/RPS23/RPL32/RPL18/RPL10A/RPL30/RPL39/RPL31/RPS29/EIF3H/RPL6/RPS26/ELAVL4/RPL24/RPL19/RPL36A/RPL38/RPL8
Translation_ribsome	FAT	C5	X5FvsW5F	GOBP_TRNA_MODIFICATION	86	-0.393041	-1.83026	0.000231	0.00334121	0.00257338	5449	tags=52%, list=33%, signal=35%	DTWD2/METTL6/TRIT1/TRMT10B/SSB/TYW1/TYW1B/TRMU/TRMT6/TRMT5/RPUSD4/AARS2/WDR6/TRMT12/ELP3/FTSJ1/TRMT9B/MTO1/DUS3L/THUMPD1/DUS1L/GTPBP3/PUS1/LCMT2/DTWD1/TYW5/MTFMT/TRMT2B/CDK5RAP1/DUS2/CTU2/HSD17B10/CDKAL1/URM1/THG1L/DPH3/ELP5/ELP4/PUS10/MOCS3/QNG1/OSGEP/CTU1/TRMT112/OSGEPL1
Translation_ribsome	FAT	C5	X5FvsW5F	GOBP_RRNA_METHYLATION	21	-0.621355	-2.08741	0.00028	0.00385277	0.00296738	2421	tags=48%, list=15%, signal=41%	METTL5/MRM3/EMG1/TFB1M/FBLL1/NSUN5/METTL15/MRM2/TRMT112/BUD23
Translation_ribsome	FAT	C5	X5FvsW5F	GOMF_TRANSLATION_REGULATOR_ACTIVITY	132	-0.346605	-1.7412	0.000322	0.00432026	0.00332744	3454	tags=35%, list=21%, signal=28%	EIF2B1/EIF4A3/EIF3M/TYMS/EIF3G/EIF2A/EEF1A1/RPS14/ABTB1/MTIF2/RPL22/EIF4E/EIF1AX/EIF6/MTRF1/MTRFR/EEF1D/EIF3I/RPS9/EIF2B5/EEF1B2/PAIP2/EIF3H/EIF4EBP1/EIF1AD/ELAVL4/COPS5/DENR/EIF3F/EIF3K/CNBP/MTIF3/EIF1B/TSFM/EIF4E2/EEF1G/RPS27L/EIF3L/EIF2D/EIF5A/EIF5AL1/MRPL58/MCTS1/EIF2B4/MIF4GD/TUFM
Translation_ribsome	FAT	C5	X5FvsW5F	GOMF_TRANSLATION_ELONGATION_FACTOR_ACTIVITY	19	-0.618484	-2.04559	0.000436	0.00557177	0.00429134	3036	tags=47%, list=18%, signal=39%	EEF1A1/ABTB1/EEF1D/EEF1B2/TSFM/EEF1G/EIF5A/EIF5AL1/TUFM
Translation_ribsome	FAT	C5	X5FvsW5F	GOBP_RRNA_MODIFICATION	32	-0.519351	-1.956	0.000589	0.00707121	0.0054462	3943	tags=53%, list=24%, signal=41%	RPUSD3/FBL/RPUSD1/GAR1/METTL5/MRM3/EMG1/TFB1M/FBLL1/NSUN5/METTL15/TSR3/NHP2/NOP10/MRM2/TRMT112/BUD23
Translation_ribsome	FAT	C5	X5FvsW5F	GOMF_CATALYTIC_ACTIVITY_ACTING_ON_A_RRNA	20	-0.617042	-2.08303	0.000597	0.00713921	0.00549857	2421	tags=50%, list=15%, signal=43%	METTL5/MRM3/EMG1/TFB1M/FBLL1/NSUN5/METTL15/TSR3/MRM2/BUD23
Translation_ribsome	FAT	C5	X5FvsW5F	GOBP_TRNA_WOBBLE_URIDINE_MODIFICATION	14	-0.677504	-2.06252	0.000768	0.00875656	0.00674424	3781	tags=71%, list=23%, signal=55%	ELP3/TRMT9B/MTO1/GTPBP3/CTU2/URM1/DPH3/ELP4/MOCS3/CTU1
Translation_ribsome	FAT	C5	X5FvsW5F	GOBP_POSITIVE_REGULATION_OF_MITOCHONDRIAL_TRANSLATION	15	-0.6655	-2.0502	0.000794	0.00895449	0.00689669	3943	tags=80%, list=24%, signal=61%	RPUSD4/RPUSD3/RCC1L/C1QBP/CDK5RAP1/RMND1/MPV17L2/UQCC2/MRPS27/COA3/NGRN/TRUB2
Translation_ribsome	FAT	C5	X5FvsW5F	GOMF_TRNA_SPECIFIC_RIBONUCLEASE_ACTIVITY	13	-0.6899	-2.02578	0.000796	0.0089627	0.00690301	2828	tags=62%, list=17%, signal=51%	RPP30/TSEN34/RPP25/POP5/RPP21/TSEN2/POP4/POP7
Translation_ribsome	FAT	C5	X5FvsW5F	GOBP_TRNA_THREONYLCARBAMOYLADENOSINE_METABOLIC_PROCESS	16	-0.636432	-1.99792	0.000801	0.00902	0.00694714	5432	tags=88%, list=33%, signal=59%	TRIT1/CTAG1B/CTAG2/CTAG1A/TRMT5/RPUSD4/MTO1/PUS1/CDK5RAP1/HSD17B10/LAGE3/TP53RK/OSGEP/OSGEPL1
Translation_ribsome	FAT	C5	X5FvsW5F	GOBP_TRNA_5_END_PROCESSING	15	-0.663664	-2.04454	0.00084	0.00931849	0.00717704	2828	tags=60%, list=17%, signal=50%	RPP30/HSD17B10/RPP25/POP5/THG1L/RPP21/POP4/POP7/RPP25L
Translation_ribsome	FAT	C5	X5FvsW5F	GOBP_RIBOSOMAL_LARGE_SUBUNIT_BIOGENESIS	64	-0.410271	-1.7994	0.000966	0.0105082	0.00809337	4122	tags=50%, list=25%, signal=38%	WDR74/RPF2/NOP16/LTO1/MRTO4/NIFK/WDR12/RPL3/NOP53/RSL24D1/NSA2/ZNF622/RPL7/RPL35A/EIF6/RPL10A/NIP7/SNU13/GTF3A/RPL35/RPL6/RPL14/RPL26/MRPL1/RPL24/RPL23A/RPL38/MALSU1/RPL7L1/NHP2/MRPL20/ZNHIT3
Translation_ribsome	FAT	C5	X5FvsW5F	GOBP_POSTTRANSLATIONAL_PROTEIN_TARGETING_TO_ENDOPLASMIC_RETICULUM_MEMBRANE	13	-0.682797	-2.00492	0.00106283	0.0113046	0.0087067	2008	tags=54%, list=12%, signal=47%	CHMP4B/SEC61A1/UBL4A/SEC61G/SGTA/GET4/GET3
Translation_ribsome	FAT	C5	X5FvsW5F	GOBP_COTRANSLATIONAL_PROTEIN_TARGETING_TO_MEMBRANE	20	-0.596319	-2.01307	0.00110649	0.0116842	0.00899908	2634	tags=55%, list=16%, signal=46%	SSR3/SSR1/SRP9/RN7SL1/SEC61A1/SRP19/ARL6IP1/SIL1/ZFAND2B/SSR2/SRP14
Translation_ribsome	FAT	C5	X5FvsW5F	GOBP_RIBOSOMAL_SMALL_SUBUNIT_BIOGENESIS	70	-0.389582	-1.73637	0.00123666	0.0128084	0.00986494	3895	tags=50%, list=24%, signal=38%	DCAF13/LSM6/RPS27/UTP23/RRP7A/RPS6/RPS7/RPS14/NGDN/METTL17/SLX9/ERCC2/RPS8/RPS28/RPS21/RPS5/RRP36/RPS24/RPS16/SNU13/EMG1/MRPS11/RPSA/TSR2/NOP9/RPS25/RPS19/RPL38/TSR3/RPS15/ABT1/RPS27L/ERAL1/GTF2H5/MRPS7
Translation_ribsome	FAT	C5	X5FvsW5F	GOMF_TRANSLATION_INITIATION_FACTOR_ACTIVITY	47	-0.453119	-1.85543	0.00123816	0.012811	0.00986692	4974	tags=64%, list=30%, signal=45%	EIF2S1/EIF1/EIF2S3/EIF2S3B/EIF4H/EIF3D/EIF3E/EIF2B1/EIF3M/EIF3G/EIF2A/MTIF2/EIF4E/EIF1AX/EIF6/EIF3I/EIF2B5/EIF3H/EIF1AD/COPS5/DENR/EIF3F/EIF3K/MTIF3/EIF1B/EIF4E2/EIF3L/EIF2D/MCTS1/EIF2B4
Translation_ribsome	FAT	C5	X5FvsW5F	GOBP_RIBOSOMAL_SMALL_SUBUNIT_ASSEMBLY	18	-0.608475	-1.97773	0.00153721	0.0152444	0.0117411	3750	tags=78%, list=23%, signal=60%	RPS27/RRP7A/RPS14/RPS28/RPS5/MRPS11/RPSA/RPS19/RPL38/RPS15/ABT1/RPS27L/ERAL1/MRPS7
Translation_ribsome	FAT	C5	X5FvsW5F	GOBP_TRNA_WOBBLE_BASE_MODIFICATION	17	-0.614429	-1.96703	0.00185017	0.0175348	0.0135052	3781	tags=59%, list=23%, signal=45%	ELP3/TRMT9B/MTO1/GTPBP3/CTU2/URM1/DPH3/ELP4/MOCS3/CTU1
Translation_ribsome	FAT	C5	X5FvsW5F	GOMF_RIBOSOME_BINDING	68	-0.37725	-1.67319	0.00245314	0.0218568	0.016834	2456	tags=32%, list=15%, signal=28%	LETM1/C1QBP/EIF6/RACK1/RPSA/SEC61A1/OXA1L/SRP19/OLA1/EIF3K/MTIF3/MRPS27/SEC61G/TMEM147/PYM1/EIF5A/EIF5AL1/LETMD1/NAA10/RPN2/TMCO1/MAIP1
Translation_ribsome	FAT	C5	X5FvsW5F	GOBP_TRNA_5_LEADER_REMOVAL	12	-0.649551	-1.87791	0.00488258	0.0364654	0.0280854	2828	tags=58%, list=17%, signal=48%	RPP30/RPP25/POP5/RPP21/POP4/POP7/RPP25L
Translation_ribsome	FAT	C5	X5FvsW5F	GOBP_TRANSLATIONAL_INITIATION	110	-0.310809	-1.51388	0.00596758	0.0420393	0.0323784	2735	tags=29%, list=17%, signal=24%	MTIF2/MTFMT/RPS3A/EIF1AX/RPS5/EIF6/PPP1CA/RPS3/EIF3I/EIF2B5/PAIP2/EIF3H/EIF4EBP1/EIF1AD/COPS5/DENR/EIF3F/RBM4/EIF3K/MTIF3/CDC123/EIF1B/EIF4E2/EIF3L/SLBP/EIF2D/TMED2/MCTS1/POLR2D/POLR2G/EIF2B4/MIF4GD
Translation_ribsome	FAT	C5	X5FvsW5F	GOBP_POST_TRANSLATIONAL_PROTEIN_MODIFICATION	39	-0.432011	-1.72245	0.00691174	0.0469194	0.036137	3803	tags=51%, list=23%, signal=40%	SENP8/UCHL3/UBE2F/SUMF1/LCMT1/ESCO2/STT3B/UBA3/P3H1/ATG16L1/ATG12/COPS5/UBE2M/CRTAP/IRGM/ATG5/FN3KRP/PPIB/RNF7/RBX1
Translation_ribsome	FAT	C5	X5FvsW5F	GOBP_RRNA_CATABOLIC_PROCESS	20	-0.537657	-1.81504	0.00694878	0.0471396	0.0363066	1911	tags=45%, list=12%, signal=40%	EXOSC7/DDX49/EXOSC8/EXOSC9/EXOSC3/EXOSC6/EXOSC5/MRPL44/EXOSC4
Translation_ribsome	FAT	C5	W18FvsW5F	GOCC_RIBOSOMAL_SUBUNIT	149	-0.763525	-3.89905	1e-10	1.01e-08	7.58e-09	2994	tags=87%, list=18%, signal=71%	MRPL57/RPS7/MRPL10/MRPL28/MRPS22/RPL12/MRPL18/MRPS27/RPL18A/MRPS28/MRPS11/RPS16/RPL7L1/RPS13/RPL13/RPL3L/RPL4/RPS5/DAP3/RPS14/RPS24/RACK1/RPL15/ZCCHC17/MRPL43/RPS9/MPV17L2/RPS4X/RPL10A/RPL35/RPS20/RPL7/RPL23A/RPS8/MRPL1/RPL27A/RPSA/RPL8/RPS3/RPL6/RPL26/RPL18/RPL23/RPL3/MRPL24/MRPS34/MRPL39/RPS15/RPLP1/RPS19/MRPL9/MRPL4/MRPS9/MRPL47/RPL14/RPS27/MRPS14/MRPL22/MRPL44/MRPS33/MRPS12/RPL22/MRPS18B/RPS2…
Translation_ribsome	FAT	C5	W18FvsW5F	GOMF_STRUCTURAL_CONSTITUENT_OF_RIBOSOME	133	-0.781914	-3.89051	1e-10	1.01e-08	7.58e-09	3210	tags=92%, list=20%, signal=75%	RPL22L1/RPS6/MRPL34/MRPL57/RPS7/MRPL10/MRPL28/MRPS25/MRPS22/RPL12/MRPL18/RPL18A/MRPS11/RPS16/RPL7L1/RPS13/RPL13/RPL3L/RPL4/RPS5/DAP3/RPS14/RPS24/RPL15/MRPL43/RPS9/RPS4X/RPL10A/RPL35/RPS20/RPL7/RPL23A/RPS8/MRPL1/RPL27A/RPSA/RPL8/RPS3/RPL6/RPL26/RPL18/RPL23/RPL3/MRPL24/MRPS34/RPS15/RPLP1/RPS19/MRPL9/RSL24D1/MRPL4/MRPS9/MRPL47/RPL14/RPS27/MRPS14/MRPL22/MRPL44/MRPS33/MRPS12/RPL22/MRPS18B/NDUFA7/RPS26…
Translation_ribsome	FAT	C5	W18FvsW5F	GOCC_RIBOSOME	177	-0.701628	-3.67186	1e-10	1.01e-08	7.58e-09	2619	tags=76%, list=16%, signal=64%	RPL12/MRPL18/APOD/MRPS27/RPL18A/MRPS28/MRPS11/RPS16/RPL7L1/RPS13/RPL13/RPL3L/RPL4/RPS5/DAP3/RPS14/RPS24/RACK1/RPL15/ZCCHC17/MRPL43/RPS9/MPV17L2/RPS4X/RPL10A/RPL35/RPS20/RPL7/RPL23A/RPS8/MRPS36/MRPL1/RPL27A/RPSA/RPL8/RPS3/RPL6/RPL26/RPL18/RPL23/RPL3/MRPL24/MRPS34/MRPL39/RPS15/RPLP1/RPS19/MRPL9/RSL24D1/MRPL4/MRPS9/MRPL47/RPL14/RPS27/MRPS14/MRPL22/RPS6KL1/MRPL44/MRPS33/MRPS12/BTF3/RPL22/MRPS18B/NDUF…
Translation_ribsome	FAT	C5	W18FvsW5F	GOCC_LARGE_RIBOSOMAL_SUBUNIT	92	-0.780817	-3.6661	1e-10	1.01e-08	7.58e-09	2619	tags=90%, list=16%, signal=76%	MRPL34/MRPL57/MRPL10/MRPL28/RPL12/MRPL18/RPL18A/RPL7L1/RPL13/RPL3L/RPL4/RPL15/ZCCHC17/MRPL43/MPV17L2/RPL10A/RPL35/RPL7/RPL23A/MRPL1/RPL27A/RPL8/RPL6/RPL26/RPL18/RPL23/RPL3/MRPL24/MRPL39/RPLP1/MRPL9/MRPL4/MRPL47/RPL14/MRPL22/MRPL44/RPL22/RPL35A/MRPL54/MRPL2/RPL37/MRPL30/RPL19/MRPL21/RPL28/RPL36A/MRPL14/MRPL11/RPL31/MRPS30/RPL32/RPL39/MRPL41/MRPL35/MRPL27/RPL29/MRPL15/RPL24/MRPL58/RPL37A/MRPL32/MRP…
Translation_ribsome	FAT	C5	W18FvsW5F	GOCC_ORGANELLAR_RIBOSOME	79	-0.760363	-3.46337	1e-10	1.01e-08	7.58e-09	3084	tags=85%, list=19%, signal=69%	MRPL34/MRPL57/MRPL10/MRPL28/MRPS22/MRPL18/MRPS27/MRPS28/MRPS11/DAP3/MRPL43/MPV17L2/MRPL24/MRPS34/MRPL39/MRPL9/MRPL4/MRPS9/MRPL47/MRPS14/MRPL22/MRPL44/MRPS33/MRPS12/MRPS18B/NDUFA7/MRPL54/MRPL2/MRPS35/MRPL30/MRPS21/MRPS15/MRPL21/MRPS2/MRPL14/MRPL11/MRPS30/MRPL41/MRPL35/MRPL27/MRPL15/MRPL58/MRPS10/MRPL32/MRPL52/MRPL36/MRPL16/MRPS18C/MRPL33/MRPL48/MRPL23/MRPL20/MRPS7/MRPL17/MRPL38/MRPS5/MRPL50/MTERF4…
Translation_ribsome	FAT	C5	W18FvsW5F	GOCC_CYTOSOLIC_RIBOSOME	75	-0.750944	-3.40892	1e-10	1.01e-08	7.58e-09	2619	tags=85%, list=16%, signal=72%	RPL12/APOD/RPL18A/MRPS11/RPS16/RPL7L1/RPS13/RPL13/RPL3L/RPL4/RPS5/RPS14/RPS24/RPL15/ZCCHC17/RPS9/RPS4X/RPL10A/RPL35/RPS20/RPL7/RPL23A/RPS8/MRPL1/RPL27A/RPSA/RPL8/RPS3/RPL6/RPL26/RPL18/RPL23/RPL3/RPS15/RPLP1/RPS19/RPL14/RPS27/RPL22/RPS26/RPL35A/RPS21/RPS25/RPS2/RPS11/RPL37/RPL19/RPL28/RPS23/RPL36A/RPL31/RPL32/RPL39/RPS27L/RPL29/RPL24/RPL37A/RPL30/RPL27/UBA52/RPS28/RPL34/RPL38/RPS29
Translation_ribsome	FAT	C5	W18FvsW5F	GOBP_RIBOSOME_BIOGENESIS	281	-0.607962	-3.3958	1e-10	1.01e-08	7.58e-09	3648	tags=65%, list=22%, signal=51%	EIF2A/EXOSC1/SLX9/UTP25/RPP25/LSM6/EXOSC7/KRI1/MYBBP1A/WDR55/PTEN/MTG2/NOLC1/METTL17/RPS6/RIOK2/NMD3/MPHOSPH10/UTP18/RIOK3/METTL15/RPS7/DDX52/PWP1/BOP1/NOP58/MAK16/SRFBP1/TFB2M/RPF2/MALSU1/EXOSC9/NOP16/NOP14/RIOK1/RCL1/NLE1/METTL16/GEMIN4/ERI3/DDX27/EXOSC8/HEATR3/RRP7A/PAK1IP1/ERAL1/MRPS11/SHQ1/RPS16/RPL7L1/WDR18/RPL3L/UTP3/MRM3/WDR75/EXOSC3/RPS5/NOC2L/RPS14/RPS24/GPATCH4/RSL1D1/ZNHIT6/C1D/RPP40/…
Translation_ribsome	FAT	C5	W18FvsW5F	GOBP_CYTOPLASMIC_TRANSLATION	124	-0.656391	-3.24475	1e-10	1.01e-08	7.58e-09	2968	tags=70%, list=18%, signal=58%	MCTS1/RPS7/CSDE1/EIF2S3/EIF2S3B/ETF1/YBX1/RPL12/EIF2D/RPL18A/RPS16/RPS13/RPL13/RBM24/RPL4/RPS5/AARS1/RPS14/RPS24/DRG1/RPL15/RPS9/RPS4X/RPL10A/RPL35/RPS20/RPL7/RPL23A/RPS8/EIF3M/RPL27A/RPSA/RPL8/RPS3/RPL6/RPL26/RPL18/RPL23/RPL3/RWDD1/PAIP1/RPS15/RPLP1/RPS19/EIF2S2/YTHDF2/ZC3H15/RPL14/RPS27/HNRNPD/RPL22/YBX3/CNBP/EIF3D/RPS26/RPL35A/RPS21/RPS25/RPS2/RPS11/EIF3CL/RPL37/EIF4A1/RPL19/RPL28/RPS23/RPL36A…
Translation_ribsome	FAT	C5	W18FvsW5F	GOCC_CYTOSOLIC_LARGE_RIBOSOMAL_SUBUNIT	40	-0.83204	-3.22566	1e-10	1.01e-08	7.58e-09	2619	tags=98%, list=16%, signal=82%	RPL12/RPL18A/RPL7L1/RPL13/RPL3L/RPL4/RPL15/ZCCHC17/RPL10A/RPL35/RPL7/RPL23A/MRPL1/RPL27A/RPL8/RPL6/RPL26/RPL18/RPL23/RPL3/RPLP1/RPL14/RPL22/RPL35A/RPL37/RPL19/RPL28/RPL36A/RPL31/RPL32/RPL39/RPL29/RPL24/RPL37A/RPL30/RPL27/UBA52/RPL34/RPL38
Translation_ribsome	FAT	C5	W18FvsW5F	GOCC_MITOCHONDRIAL_LARGE_RIBOSOMAL_SUBUNIT	52	-0.766024	-3.19322	1e-10	1.01e-08	7.58e-09	2001	tags=75%, list=12%, signal=66%	MRPL43/MPV17L2/MRPL24/MRPL39/MRPL9/MRPL4/MRPL47/MRPL22/MRPL44/MRPL54/MRPL2/MRPL30/MRPL21/MRPL14/MRPL11/MRPS30/MRPL41/MRPL35/MRPL27/MRPL15/MRPL58/MRPL32/MRPL52/MRPL36/MRPL16/MRPL33/MRPL48/MRPL23/MRPL20/MRPL17/MRPL38/MRPL50/MTERF4/MRPL46/MRPL55/MRPL37/MRPL51/MRPL45/MRPS18A
Translation_ribsome	FAT	C5	W18FvsW5F	GOCC_SMALL_RIBOSOMAL_SUBUNIT	60	-0.733415	-3.16319	1e-10	1.01e-08	7.58e-09	3733	tags=90%, list=23%, signal=70%	HBA1/HBA2/EIF2A/RPS3A/RPS6/RPS7/MRPS22/MRPS27/MRPS28/MRPS11/RPS16/RPS13/RPS5/DAP3/RPS14/RPS24/RACK1/RPS9/RPS4X/RPS20/RPS8/RPSA/RPS3/MRPS34/RPS15/RPS19/MRPS9/RPS27/MRPS14/MRPS33/MRPS12/MRPS18B/RPS26/RPS21/RPS25/RPS2/RPS11/MRPS35/MRPS21/MRPS15/MRPS2/RPS23/RPS27L/MRPS10/MRPS18C/UBA52/RPS28/MRPS7/MRPS5/MRPS17/RPS29/MRPS16/MRPS26/MRPS18A
Translation_ribsome	FAT	C5	W18FvsW5F	GOBP_RIBOSOMAL_LARGE_SUBUNIT_BIOGENESIS	63	-0.713256	-3.10606	1e-10	1.01e-08	7.58e-09	2870	tags=78%, list=17%, signal=64%	BOP1/MAK16/RPF2/MALSU1/NOP16/NLE1/HEATR3/PAK1IP1/RPL7L1/RPL3L/NOC2L/RSL1D1/ZNHIT6/RPL10A/RPL35/NSA2/RPL7/RPL23A/MRPL1/PPAN/RPL6/RPF1/RPL26/RPL3/NOP53/FTSJ3/RSL24D1/RRP15/RPL14/NOP2/WDR12/RPL35A/EBNA1BP2/BRIX1/MRTO4/NIP7/NIFK/SNU13/DDX28/RRS1/RPL24/WDR74/PES1/ZNHIT3/SURF6/EIF6/RPL38/MRPL20/NHP2
Translation_ribsome	FAT	C5	W18FvsW5F	GOBP_RRNA_METABOLIC_PROCESS	249	-0.552136	-3.03156	1e-10	1.01e-08	7.58e-09	3881	tags=61%, list=24%, signal=48%	PIH1D1/DDX18/POLR1B/METTL5/WDR43/GTF3C5/EXOSC1/SLX9/UTP25/RPP25/LSM6/EXOSC7/KRI1/WDR55/NOLC1/MACROH2A2/RPS6/RIOK2/MPHOSPH10/UTP18/RIOK3/METTL15/RPS7/DDX52/PWP1/BOP1/NOP58/MAK16/SRFBP1/TFB2M/RPF2/EXOSC9/TP53/NOP14/RIOK1/RCL1/METTL16/GTF3C6/GEMIN4/ERI3/DDX27/EXOSC8/RRP7A/MRPS11/SHQ1/RPS16/RPL7L1/WDR18/UTP3/MRM3/WDR75/EXOSC3/RPS14/SLFN14/RPS24/RSL1D1/ZNHIT6/C1D/RPP40/POP5/RPL10A/RPL35/NSA2/RPL7/RPS8…
Translation_ribsome	FAT	C5	W18FvsW5F	GOBP_MITOCHONDRIAL_TRANSLATION	70	-0.667617	-2.96084	1e-10	1.01e-08	7.58e-09	3240	tags=61%, list=20%, signal=50%	MTG2/TRMT10C/MRPL57/MALSU1/MRPS27/MRPS28/TARS2/MRPS11/GATB/TRUB2/MPV17L2/NOA1/MRPS34/UQCC2/MRPL47/MRPS14/MRPL44/MRPS12/MRPS18B/NDUFA7/FASTKD3/MRPL2/TUFM/HARS1/MRPS21/MRPS15/MRPS2/PTCD3/MRPL58/LARS2/MRPL16/C1QBP/MRPL23/EARS2/MTIF3/MRPS7/RARS2/MRPS17/GARS1/MRPS16/MRPL51/NGRN/MRPS18A
Translation_ribsome	FAT	C5	W18FvsW5F	GOBP_RIBOSOME_ASSEMBLY	53	-0.684479	-2.88624	1e-10	1.01e-08	7.58e-09	2870	tags=74%, list=17%, signal=61%	BOP1/RPF2/NLE1/RRP7A/ERAL1/MRPS11/RPL3L/RPS5/RPS14/MPV17L2/EFL1/RPL23A/PPAN/RPSA/RPL6/RPL3/NOP53/RPS15/RPS19/RPS27/MRPL22/NOP2/BRIX1/MRTO4/NIP7/MRPS2/DDX28/RPS27L/RRS1/RPL24/RPS28/C1QBP/EIF6/ABT1/RPL38/MRPL20/MRPS7/MTERF4/NGRN
Translation_ribsome	FAT	C5	W18FvsW5F	GOMF_RRNA_BINDING	56	-0.669006	-2.84964	1e-10	1.01e-08	7.58e-09	2788	tags=70%, list=17%, signal=58%	RPF2/RPL12/MRPL18/FASTKD5/MRPS27/ERAL1/MRPS11/RPS13/RPS5/NOL12/RPS14/RPS9/RPS4X/RPL23A/IMP3/PPAN/RPL8/RPS3/RPF1/RPL23/RPL3/NOP53/EMG1/BRIX1/RPS11/RPL37/MRPL11/PTCD3/DDX28/RRS1/MRPL16/MRPS18C/MRPL20/MRPS7/MTERF4/MRPS17/TST/NGRN/MRPS18A
Translation_ribsome	FAT	C5	W18FvsW5F	GOBP_RIBOSOMAL_SMALL_SUBUNIT_BIOGENESIS	70	-0.640967	-2.84265	1e-10	1.01e-08	7.58e-09	3602	tags=74%, list=22%, signal=58%	SLX9/UTP25/LSM6/KRI1/METTL17/RPS6/RIOK2/RIOK3/RPS7/DDX52/SRFBP1/NOP14/RIOK1/RCL1/RRP7A/ERAL1/MRPS11/RPS16/UTP3/RPS5/RPS14/RPS24/RPP40/RPS8/RPSA/NOM1/EMG1/RPS15/RPS19/NOB1/RPS27/WDR46/DCAF13/RPS21/RPS25/LTV1/GTF2H5/NGDN/SNU13/BYSL/RPS27L/RRS1/RRP36/SURF6/TSR2/RPS28/ABT1/RPL38/MRPS7/NOP9/TSR3/UTP4
Translation_ribsome	FAT	C5	W18FvsW5F	GOCC_MITOCHONDRIAL_SMALL_RIBOSOMAL_SUBUNIT	26	-0.794652	-2.77772	1e-10	1.01e-08	7.58e-09	2792	tags=88%, list=17%, signal=74%	MRPS22/MRPS27/MRPS28/MRPS11/DAP3/MRPS34/MRPS9/MRPS14/MRPS33/MRPS12/MRPS18B/MRPS35/MRPS21/MRPS15/MRPS2/MRPS10/MRPS18C/MRPS7/MRPS5/MRPS17/MRPS16/MRPS26/MRPS18A
Translation_ribsome	FAT	C5	W18FvsW5F	GOBP_TRNA_METABOLIC_PROCESS	179	-0.514752	-2.71182	1e-10	1.01e-08	7.58e-09	3807	tags=50%, list=23%, signal=39%	TSEN2/GTF3C5/CDK5RAP1/MTFMT/RARS1/OSGEPL1/RPP25/LSM6/EXOSC7/METTL2B/METTL2A/DTWD2/MOCS3/DTD1/CTU1/FARSB/TRMT10C/VARS2/KTI12/CARS2/SSB/YARS1/PTCD1/EXOSC9/TRMT61A/LRRC47/HARS2/TARS1/GTF3C6/EXOSC8/FARSA/TARS2/DUS4L/DDX1/EXOSC3/POLR2L/THUMPD2/GATB/AARS1/TSEN15/RPP40/POP5/CTU2/QTRT1/CLP1/POP7/URM1/NSUN2/RPP30/TRMT44/TRPT1/ELP5/DTWD1/ELAC2/TRMT112/TRIT1/RPP38/OSGEP/KARS1/FARS2/DUS1L/HARS1/TRMT1/PRORP/R…
Translation_ribsome	FAT	C5	W18FvsW5F	GOBP_TRNA_PROCESSING	121	-0.54502	-2.70626	1e-10	1.01e-08	7.58e-09	3670	tags=50%, list=22%, signal=39%	CDK5RAP1/MTFMT/OSGEPL1/RPP25/LSM6/METTL2B/METTL2A/DTWD2/MOCS3/CTU1/TRMT10C/KTI12/SSB/PTCD1/TRMT61A/DUS4L/DDX1/THUMPD2/AARS1/TSEN15/RPP40/POP5/CTU2/QTRT1/CLP1/POP7/URM1/NSUN2/RPP30/TRMT44/TRPT1/ELP5/DTWD1/ELAC2/TRMT112/TRIT1/RPP38/OSGEP/KARS1/FARS2/DUS1L/TRMT1/PRORP/RTRAF/RTCB/TP53RK/POP4/GRSF1/TPRKB/TRMT9B/METTL6/SARS1/RPP25L/DUS2/HSD17B10/THG1L/DPH3/THUMPD1/TRMU/PUS1/FTSJ1
Translation_ribsome	FAT	C5	W18FvsW5F	GOCC_PRERIBOSOME	76	-0.586147	-2.65157	1e-10	1.01e-08	7.58e-09	3721	tags=68%, list=23%, signal=53%	ZNF622/SLX9/UTP25/KRI1/RIOK2/MPHOSPH10/UTP18/RIOK3/RPS7/BOP1/NOP58/MAK16/SRFBP1/NOP14/RIOK1/RRP7A/UTP3/NOC2L/RSL1D1/NSA2/IMP3/PPAN/RPF1/FBLL1/EMG1/FTSJ3/NOL6/RRP15/NOB1/WDR46/NOP56/WDR12/FBL/DCAF13/EBNA1BP2/LTV1/MRTO4/NIP7/NGDN/SNU13/UTP11/BYSL/RRS1/WDR74/PES1/RRP36/NOC4L/EIF6/RRP9/NOP9/UTP4/RRP1
Translation_ribsome	FAT	C5	W18FvsW5F	GOMF_CATALYTIC_ACTIVITY_ACTING_ON_A_TRNA	120	-0.528419	-2.60906	1e-10	1.01e-08	7.58e-09	3584	tags=49%, list=22%, signal=39%	MTFMT/RARS1/RPP25/NT5C3A/METTL2B/METTL2A/DTWD2/DTD1/FARSB/TRMT10C/VARS2/CARS2/YARS1/TRMT61A/LRRC47/HARS2/TARS1/FARSA/TARS2/DUS4L/THUMPD2/GATB/AARS1/RPP40/POP5/QTRT1/POP7/NSUN2/RPP30/TRMT44/TRPT1/DTWD1/ELAC2/TRIT1/RPP38/PTRHD1/KARS1/FARS2/DUS1L/HARS1/TRMT1/PRORP/PARS2/POP4/MRPL58/LARS2/TRMT9B/PTRH2/METTL6/SARS1/DUS2/EARS2/AARSD1/RARS2/TRMU/GARS1/PUS1/FTSJ1/QARS1
Translation_ribsome	FAT	C5	W18FvsW5F	GOCC_CYTOSOLIC_SMALL_RIBOSOMAL_SUBUNIT	34	-0.727305	-2.72581	1.99e-10	1.91e-08	1.44e-08	3733	tags=91%, list=23%, signal=71%	HBA1/HBA2/EIF2A/RPS3A/RPS6/RPS7/MRPS11/RPS16/RPS13/RPS5/RPS14/RPS24/RPS9/RPS4X/RPS20/RPS8/RPSA/RPS3/RPS15/RPS19/RPS27/RPS26/RPS21/RPS25/RPS2/RPS11/RPS23/RPS27L/UBA52/RPS28/RPS29
Translation_ribsome	FAT	C5	W18FvsW5F	GOBP_MATURATION_OF_LSU_RRNA	27	-0.763128	-2.68682	3.94e-10	3.61e-08	2.72e-08	2870	tags=81%, list=17%, signal=67%	BOP1/MAK16/RPF2/RPL7L1/RSL1D1/ZNHIT6/RPL10A/RPL35/NSA2/RPL7/MRPL1/RPF1/FTSJ3/RRP15/NOP2/WDR12/NIFK/SNU13/PES1/ZNHIT3/EIF6/NHP2
Translation_ribsome	FAT	C5	W18FvsW5F	GOBP_MATURATION_OF_SSU_RRNA	50	-0.624658	-2.58583	3.32e-09	2.37e-07	1.78e-07	3602	tags=68%, list=22%, signal=53%	SLX9/UTP25/LSM6/KRI1/RIOK2/RIOK3/DDX52/SRFBP1/NOP14/RIOK1/RCL1/MRPS11/RPS16/UTP3/RPS14/RPP40/RPS8/RPS19/NOB1/WDR46/DCAF13/RPS21/GTF2H5/NGDN/SNU13/BYSL/RRS1/RRP36/TSR2/RPS28/ABT1/NOP9/TSR3/UTP4
Translation_ribsome	FAT	C5	W18FvsW5F	GOMF_TRANSLATION_FACTOR_ACTIVITY_RNA_BINDING	80	-0.530542	-2.41256	6.04e-09	3.83e-07	2.89e-07	3930	tags=70%, list=24%, signal=54%	EIF4B/MTRF1/GFM2/EIF2A/HBS1L/EEF1A2/COPS5/EIF4E3/EEF2/MCTS1/EIF4E2/EIF3E/EIF2S3/EIF2S3B/ETF1/EEF1A1/EIF2D/EEF1B2/GTPBP1/EIF2S1/EIF3J/EIF1B/EFL1/EIF3M/EIF4E/EIF3F/EIF2B2/EEF1G/EEFSEC/ABCF1/EIF2S2/EIF1/EIF2B1/EIF5A/EIF5AL1/EIF1AD/EIF3D/EIF3H/EIF2B5/EIF3K/EIF3C/EIF3CL/TUFM/EIF4A1/EEF1D/EIF3G/EIF2B4/EIF1AX/MRPL58/EIF3L/EIF4H/DENR/EIF6/MTIF3/EIF3I/EIF3B
Translation_ribsome	FAT	C5	W18FvsW5F	GOMF_TRANSLATION_INITIATION_FACTOR_ACTIVITY	47	-0.613457	-2.50936	2.07e-08	1.16e-06	8.72e-07	3417	tags=79%, list=21%, signal=63%	EIF2A/COPS5/EIF4E3/MCTS1/EIF4E2/EIF3E/EIF2S3/EIF2S3B/EIF2D/EIF2S1/EIF3J/EIF1B/EIF3M/EIF4E/EIF3F/EIF2B2/EIF2S2/EIF1/EIF2B1/EIF1AD/EIF3D/EIF3H/EIF2B5/EIF3K/EIF3C/EIF3CL/EIF4A1/EIF3G/EIF2B4/EIF1AX/EIF3L/EIF4H/DENR/EIF6/MTIF3/EIF3I/EIF3B
Translation_ribsome	FAT	C5	W18FvsW5F	GOBP_TRNA_MODIFICATION	86	-0.499661	-2.3091	5.57e-08	2.76e-06	2.08e-06	3670	tags=44%, list=22%, signal=35%	CDK5RAP1/MTFMT/OSGEPL1/METTL2B/METTL2A/DTWD2/MOCS3/CTU1/TRMT10C/KTI12/SSB/TRMT61A/DUS4L/THUMPD2/AARS1/CTU2/QTRT1/URM1/NSUN2/TRMT44/ELP5/DTWD1/TRMT112/TRIT1/OSGEP/DUS1L/TRMT1/TPRKB/TRMT9B/METTL6/DUS2/HSD17B10/THG1L/DPH3/THUMPD1/TRMU/PUS1/FTSJ1
Translation_ribsome	FAT	C5	W18FvsW5F	GOBP_RRNA_MODIFICATION	32	-0.662662	-2.45177	1.5e-07	6.33e-06	4.77e-06	3015	tags=56%, list=18%, signal=46%	METTL15/TFB2M/METTL16/MRM3/TFB1M/FBLL1/NOP10/EMG1/FTSJ3/NOP2/TRMT112/FBL/BUD23/GAR1/DKC1/NSUN5/TSR3/NHP2
Translation_ribsome	FAT	C5	W18FvsW5F	GOMF_TRANSLATION_REGULATOR_ACTIVITY	133	-0.408213	-2.03112	3.84e-07	1.47e-05	1.11e-05	3962	tags=55%, list=24%, signal=42%	IGF2BP1/EIF4B/FXR1/MTRF1/GFM2/EIF2A/HBS1L/EEF1A2/PAIP2/CIRBP/COPS5/EIF4E3/EEF2/MCTS1/EIF4E2/EIF3E/EIF2S3/EIF2S3B/ETF1/EEF1A1/EIF2D/EEF1B2/GTPBP1/EIF2S1/EIF3J/SHMT1/AARS1/RPS14/RPS9/EIF1B/EFL1/EIF4EBP3/EIF3M/EIF4E/EIF3F/EIF2B2/EEF1G/PAIP1/EEFSEC/ABCF1/EIF2S2/EIF1/EIF2B1/EIF5A/EIF5AL1/RPL22/EIF1AD/CNBP/EIF3D/EIF3H/EIF2B5/EIF3K/EIF3C/EIF3CL/NEURL1/TUFM/EIF4A1/EEF1D/EIF3G/EIF4EBP1/EIF2B4/RPS27L/EIF1A…
Translation_ribsome	FAT	C5	W18FvsW5F	GOMF_TRANSLATION_REGULATOR_ACTIVITY_NUCLEIC_ACID_BINDING	102	-0.440486	-2.10523	8.99e-07	3.11e-05	2.34e-05	3695	tags=58%, list=22%, signal=45%	GFM2/EIF2A/HBS1L/EEF1A2/PAIP2/COPS5/EIF4E3/EEF2/MCTS1/EIF4E2/EIF3E/EIF2S3/EIF2S3B/ETF1/EEF1A1/EIF2D/EEF1B2/GTPBP1/EIF2S1/EIF3J/SHMT1/EIF1B/EFL1/EIF3M/EIF4E/EIF3F/EIF2B2/EEF1G/PAIP1/EEFSEC/ABCF1/EIF2S2/EIF1/EIF2B1/EIF5A/EIF5AL1/EIF1AD/EIF3D/EIF3H/EIF2B5/EIF3K/EIF3C/EIF3CL/TUFM/EIF4A1/EEF1D/EIF3G/EIF2B4/RPS27L/EIF1AX/MRPL58/PAIP2B/EIF3L/EIF4H/DENR/EIF6/MTIF3/EIF3I/EIF3B
Translation_ribsome	FAT	C5	W18FvsW5F	GOBP_RIBOSOMAL_LARGE_SUBUNIT_ASSEMBLY	21	-0.717503	-2.38133	9.75e-07	3.3e-05	2.49e-05	2870	tags=81%, list=17%, signal=67%	BOP1/RPF2/NLE1/RPL3L/RPL23A/PPAN/RPL6/RPL3/NOP53/NOP2/BRIX1/MRTO4/DDX28/RRS1/RPL24/RPL38/MRPL20
Translation_ribsome	FAT	C5	W18FvsW5F	GOCC_TRANSLATION_PREINITIATION_COMPLEX	18	-0.767304	-2.42749	1.25e-06	4.08e-05	3.08e-05	2818	tags=89%, list=17%, signal=74%	EIF3E/EIF2S1/EIF3J/EIF1B/EIF3M/EIF3F/EIF1/EIF3D/EIF3H/EIF3K/EIF3C/EIF3CL/EIF3G/EIF3L/EIF3I/EIF3B
Translation_ribsome	FAT	C5	W18FvsW5F	GOMF_TRNA_BINDING	69	-0.501142	-2.22344	1.66e-06	5.19e-05	3.91e-05	3648	tags=49%, list=22%, signal=39%	EIF2A/RARS1/DTD1/CTU1/TRMT10C/SSB/YARS1/PTCD1/EIF2S3/EIF2S3B/TARS1/EEF1A1/MRPS27/FARSA/AARS1/TRNAU1AP/CTU2/EEFSEC/NSUN2/ELP5/RPL35A/KARS1/AIMP1/FARS2/TRMT1/TRMT9B/MTRES1/SARS1/DUS2/EARS2/HSD17B10/THG1L/TRMU/PUS1
Translation_ribsome	FAT	C5	W18FvsW5F	GOBP_MATURATION_OF_5_8S_RRNA	35	-0.620751	-2.33589	1.9e-06	5.87e-05	4.42e-05	3399	tags=74%, list=21%, signal=59%	EXOSC7/KRI1/BOP1/MAK16/EXOSC9/NOP14/RCL1/ERI3/EXOSC8/EXOSC3/C1D/RPP40/NSA2/RPF1/FTSJ3/RRP15/WDR12/RPS21/RRS1/PES1/EXOSC2/EIF6/ABT1/MPHOSPH6/NOP9/EXOSC4
Translation_ribsome	FAT	C5	W18FvsW5F	GOMF_TRANSLATION_INITIATION_FACTOR_BINDING	27	-0.650653	-2.29082	2.59e-06	7.68e-05	5.78e-05	2066	tags=56%, list=13%, signal=49%	RPS24/EIF4EBP3/EIF3M/EIF4E/EIF3F/ZPR1/EIF2S2/POLR2G/EIF2B5/EIF3C/EIF3CL/EIF4EBP1/EIF2B4/POLR2D/EIF3B
Translation_ribsome	FAT	C5	W18FvsW5F	GOCC_POLYSOMAL_RIBOSOME	26	-0.658393	-2.30143	3.31e-06	9.53e-05	7.18e-05	1907	tags=73%, list=12%, signal=65%	RPL10A/RPL8/RPL6/RPL18/BTF3/RPS26/EIF3H/RPS21/RPL19/RPS23/RPL36A/RPL31/RPL32/RPL39/RPL24/RPL30/RPS28/RPL38/RPS29
Translation_ribsome	FAT	C5	W18FvsW5F	GOCC_EUKARYOTIC_TRANSLATION_INITIATION_FACTOR_3_COMPLEX	15	-0.772571	-2.3069	3.52e-06	0.0001	7.56e-05	3417	tags=93%, list=21%, signal=74%	COPS5/EIF3E/EIF3J/EIF3M/EIF3F/EIF3D/EIF3H/EIF3K/EIF3C/EIF3CL/EIF3G/EIF3L/EIF3I/EIF3B
Translation_ribsome	FAT	C5	W18FvsW5F	GOBP_MATURATION_OF_SSU_RRNA_FROM_TRICISTRONIC_RRNA_TRANSCRIPT_SSU_RRNA_5_8S_RRNA_LSU_RRNA	37	-0.593287	-2.27814	6.07e-06	0.000159	0.00012	3602	tags=65%, list=22%, signal=51%	SLX9/UTP25/KRI1/NOP14/RCL1/MRPS11/RPS16/UTP3/RPS14/RPP40/RPS8/RPS19/WDR46/DCAF13/RPS21/GTF2H5/NGDN/BYSL/RRS1/RRP36/TSR2/ABT1/NOP9/UTP4
Translation_ribsome	FAT	C5	W18FvsW5F	GOCC_PRERIBOSOME_LARGE_SUBUNIT_PRECURSOR	23	-0.666634	-2.28533	8.2e-06	0.000206	0.000155	2870	tags=74%, list=17%, signal=61%	BOP1/MAK16/NOC2L/NSA2/PPAN/RPF1/FTSJ3/RRP15/WDR12/EBNA1BP2/MRTO4/NIP7/RRS1/WDR74/PES1/EIF6/RRP1
Translation_ribsome	FAT	C5	W18FvsW5F	GOBP_TRNA_5_END_PROCESSING	15	-0.751429	-2.24377	1.09e-05	0.000267	0.000201	3480	tags=87%, list=21%, signal=68%	RPP25/TRMT10C/SSB/RPP40/POP5/POP7/RPP30/RPP38/PRORP/POP4/RPP25L/HSD17B10/THG1L
Translation_ribsome	FAT	C5	W18FvsW5F	GOBP_TRANSLATIONAL_INITIATION	110	-0.39625	-1.9245	1.18e-05	0.000285	0.000215	3648	tags=53%, list=22%, signal=41%	EIF2A/YTHDF1/MTFMT/PAIP2/COPS5/RPS3A/EIF4E3/MCTS1/CSDE1/EIF4E2/EIF3E/EIF2S3/EIF2S3B/EIF2D/PPP1CA/EIF2S1/ATF4/RPS6KB2/EIF3J/DDX1/RPS5/BZW2/EIF1B/EIF4EBP3/EIF3M/EIF3F/RPS3/EIF2B2/PAIP1/CDC123/EIF2S2/YTHDF2/EIF1/EIF2B1/POLR2G/EIF1AD/EIF3D/EIF3H/EIF2B5/EIF3K/EIF3C/EIF3CL/EIF4A1/EIF3G/EIF4EBP1/EIF2B4/EIF1AX/PAIP2B/EIF3L/EIF4H/DENR/EIF6/NCBP1/MTIF3/EIF3I/POLR2D/EIF3B/TMED2
Translation_ribsome	FAT	C5	W18FvsW5F	GOBP_MATURATION_OF_5_8S_RRNA_FROM_TRICISTRONIC_RRNA_TRANSCRIPT_SSU_RRNA_5_8S_RRNA_LSU_RRNA	24	-0.662209	-2.31145	2.17e-05	0.000482	0.000363	3399	tags=75%, list=21%, signal=60%	EXOSC7/KRI1/BOP1/EXOSC9/NOP14/RCL1/ERI3/EXOSC8/EXOSC3/RPP40/FTSJ3/WDR12/RPS21/RRS1/PES1/EXOSC2/ABT1/NOP9
Translation_ribsome	FAT	C5	W18FvsW5F	GOBP_MATURATION_OF_LSU_RRNA_FROM_TRICISTRONIC_RRNA_TRANSCRIPT_SSU_RRNA_5_8S_RRNA_LSU_RRNA	15	-0.737089	-2.20095	2.23e-05	0.000493	0.000372	2870	tags=73%, list=17%, signal=61%	BOP1/RPF2/RPL7L1/ZNHIT6/RPL35/RPL7/FTSJ3/WDR12/NIFK/PES1/ZNHIT3
Translation_ribsome	FAT	C5	W18FvsW5F	GOBP_RIBOSOMAL_SMALL_SUBUNIT_ASSEMBLY	18	-0.71921	-2.27534	2.26e-05	0.000499	0.000376	2395	tags=78%, list=15%, signal=67%	RRP7A/ERAL1/MRPS11/RPS5/RPS14/RPSA/RPS15/RPS19/RPS27/RPS27L/RPS28/ABT1/RPL38/MRPS7
Translation_ribsome	FAT	C5	W18FvsW5F	GOBP_COTRANSLATIONAL_PROTEIN_TARGETING_TO_MEMBRANE	20	-0.682747	-2.23439	2.98e-05	0.00063	0.000475	2415	tags=65%, list=15%, signal=56%	SRP9/SRPRA/RN7SL1/SRP19/SIL1/SSR3/SSR1/SRP14/SEC61A1/SRP54/SRP68/SSR2/ZFAND2B
Translation_ribsome	FAT	C5	W18FvsW5F	GOBP_RRNA_METHYLATION	21	-0.658581	-2.18577	3.3e-05	0.000681	0.000513	3015	tags=62%, list=18%, signal=51%	METTL15/TFB2M/METTL16/MRM3/TFB1M/FBLL1/EMG1/FTSJ3/NOP2/TRMT112/FBL/BUD23/NSUN5
Translation_ribsome	FAT	C5	W18FvsW5F	GOMF_CATALYTIC_ACTIVITY_ACTING_ON_A_RRNA	20	-0.67225	-2.20004	5.73e-05	0.00109515	0.000825	3015	tags=65%, list=18%, signal=53%	METTL15/TFB2M/METTL16/MRM3/TFB1M/FBLL1/EMG1/FTSJ3/NOP2/FBL/BUD23/NSUN5/TSR3
Translation_ribsome	FAT	C5	W18FvsW5F	GOBP_CLEAVAGE_INVOLVED_IN_RRNA_PROCESSING	27	-0.588526	-2.07208	0.000111	0.00182646	0.00137657	3399	tags=67%, list=21%, signal=53%	EXOSC7/KRI1/BOP1/EXOSC9/NOP14/RCL1/ERI3/EXOSC8/EXOSC3/RPP40/NOB1/RPS21/RRS1/EXOSC2/RRP36/ABT1/NOP9/NHP2
Translation_ribsome	FAT	C5	W18FvsW5F	GOCC_90S_PRERIBOSOME	28	-0.578968	-2.07805	0.00012	0.001935	0.00145838	3602	tags=64%, list=22%, signal=50%	SLX9/KRI1/MPHOSPH10/UTP18/BOP1/SRFBP1/NOP14/RRP7A/NOC2L/RSL1D1/IMP3/NOL6/WDR12/PES1/RRP36/NOC4L/NOP9/UTP4
Translation_ribsome	FAT	C5	W18FvsW5F	GOBP_RIBOSOMAL_SUBUNIT_EXPORT_FROM_NUCLEUS	12	-0.746178	-2.10196	0.000263	0.00366069	0.002759	3143	tags=67%, list=19%, signal=54%	RIOK2/NMD3/RPS15/LTV1/RRS1/LSG1/EIF6/NOP9
Translation_ribsome	FAT	C5	W18FvsW5F	GOBP_RRNA_PSEUDOURIDINE_SYNTHESIS	10	-0.780457	-2.0675	0.000272	0.00376134	0.00283485	1546	tags=50%, list=9%, signal=45%	NOP10/GAR1/DKC1/TSR3/NHP2
Translation_ribsome	FAT	C5	W18FvsW5F	GOMF_TRNA_SPECIFIC_RIBONUCLEASE_ACTIVITY	13	-0.718414	-2.04153	0.000306	0.0041493	0.00312725	4399	tags=85%, list=27%, signal=62%	RPP21/TSEN2/RPP25/RPP40/POP5/POP7/RPP30/ELAC2/RPP38/PRORP/POP4
Translation_ribsome	FAT	C5	W18FvsW5F	GOBP_TRNA_5_LEADER_REMOVAL	12	-0.738122	-2.07927	0.000337	0.00446375	0.00336425	3480	tags=92%, list=21%, signal=72%	RPP21/RPP25/SSB/RPP40/POP5/POP7/RPP30/RPP38/PRORP/POP4/RPP25L
Translation_ribsome	FAT	C5	W18FvsW5F	GOBP_SRP_DEPENDENT_COTRANSLATIONAL_PROTEIN_TARGETING_TO_MEMBRANE	14	-0.687606	-2.0314	0.000338	0.0044641	0.00336451	2415	tags=64%, list=15%, signal=55%	SRP9/RN7SL1/SRP19/SSR3/SRP14/SEC61A1/SRP54/SRP68/ZFAND2B
Translation_ribsome	FAT	C5	W18FvsW5F	GOBP_POSITIVE_REGULATION_OF_MITOCHONDRIAL_TRANSLATION	15	-0.670873	-2.00323	0.000342	0.00450456	0.00339501	4342	tags=73%, list=26%, signal=54%	COA3/FASTKD2/CDK5RAP1/TRMT10C/MRPS27/TRUB2/MPV17L2/UQCC2/FASTKD3/C1QBP/NGRN
Translation_ribsome	FAT	C5	W18FvsW5F	GOMF_RIBOSOME_BINDING	68	-0.409828	-1.82115	0.000402	0.00505176	0.00380742	2779	tags=41%, list=17%, signal=34%	ETF1/NCLN/MRPS27/EIF2S1/SLFN14/RACK1/SRP19/EFL1/SERBP1/RPSA/EIF5A/EIF5AL1/CCDC47/TMCO1/EIF3K/EIF3C/MAIP1/PYM1/TMEM147/LETMD1/C1QBP/EIF6/SEC61A1/MTIF3/OXA1L/NAA10/SRP68/SEC61G
Translation_ribsome	FAT	C5	W18FvsW5F	GOBP_IRES_DEPENDENT_VIRAL_TRANSLATIONAL_INITIATION	11	-0.754687	-2.07024	0.000482	0.0057993	0.00437083	2968	tags=82%, list=18%, signal=67%	MCTS1/CSDE1/SSB/EIF2D/EIF3F/PCBP2/EIF3D/DENR/EIF3B
Translation_ribsome	FAT	C5	W18FvsW5F	GOBP_REGULATION_OF_TRANSLATIONAL_FIDELITY	19	-0.610459	-1.97321	0.00124039	0.0117199	0.00883308	5124	tags=74%, list=31%, signal=51%	DTD2/DNAJC2/YRDC/CDK5RAP1/DTD1/VARS2/EIF2S3/EIF2S3B/TARS2/RPS5/AARS1/RPS9/LARS2/AARSD1
Translation_ribsome	FAT	C5	W18FvsW5F	GOBP_RNA_MEDIATED_GENE_SILENCING_BY_INHIBITION_OF_TRANSLATION	16	0.643981	1.86324	0.002199	0.0180999	0.0136415	1376	tags=50%, list=8%, signal=46%	AGO3/AGO2/TNRC6B/DDX6/AGO4/EIF4G1/TNRC6A/TNRC6C
Translation_ribsome	FAT	C5	W18FvsW5F	GOCC_PRERIBOSOME_SMALL_SUBUNIT_PRECURSOR	15	-0.622119	-1.85765	0.00221034	0.0181786	0.0137009	3602	tags=80%, list=22%, signal=63%	SLX9/RIOK2/RIOK3/NOP14/RIOK1/FTSJ3/NOB1/LTV1/BYSL/NOC4L/NOP9/RRP1
Translation_ribsome	FAT	C5	W18FvsW5F	GOBP_VIRAL_TRANSLATION	18	-0.589319	-1.86441	0.00426743	0.0300831	0.0226731	2968	tags=61%, list=18%, signal=50%	MCTS1/CSDE1/SSB/EIF2D/EIF3F/PCBP2/EIF3D/EIF3G/EIF3L/DENR/EIF3B
Translation_ribsome	FAT	C5	W18FvsW5F	GOBP_MITOCHONDRIAL_TRNA_PROCESSING	11	-0.683056	-1.87374	0.00495192	0.0336377	0.0253521	3670	tags=64%, list=22%, signal=49%	CDK5RAP1/TRMT10C/ELAC2/TRIT1/PRORP/HSD17B10/PUS1
Translation_ribsome	FAT	C5	W18FvsW5F	GOMF_RIBOSOMAL_SMALL_SUBUNIT_BINDING	16	-0.586919	-1.7973	0.00506208	0.0342049	0.0257796	2375	tags=50%, list=14%, signal=43%	ERAL1/EIF1B/NME1/EIF1/PTCD3/EIF4H/MTIF3/UNG
Translation_ribsome	FAT	C5	W18FvsW5F	GOBP_RRNA_3_END_PROCESSING	10	-0.694266	-1.83917	0.00541285	0.0360626	0.0271797	3399	tags=70%, list=21%, signal=56%	EXOSC7/EXOSC9/ERI3/EXOSC8/EXOSC3/RPS21/EXOSC2
Translation_ribsome	FAT	C5	W18FvsW5F	GOBP_TRNA_THREONYLCARBAMOYLADENOSINE_METABOLIC_PROCESS	16	-0.582535	-1.78387	0.00566779	0.0371957	0.0280338	3670	tags=56%, list=22%, signal=44%	CDK5RAP1/OSGEPL1/TRMT10C/TRIT1/OSGEP/TP53RK/TPRKB/HSD17B10/PUS1
Translation_ribsome	FAT	C5	W18FvsW5F	GOMF_TRANSLATION_ELONGATION_FACTOR_ACTIVITY	19	-0.56251	-1.81823	0.00579493	0.0378366	0.0285168	3695	tags=74%, list=22%, signal=57%	GFM2/HBS1L/EEF1A2/EEF2/EEF1A1/EEF1B2/GTPBP1/EFL1/EEF1G/EEFSEC/EIF5A/EIF5AL1/TUFM/EEF1D
Translation_ribsome	FAT	C5	X18FvsX5F	GOMF_STRUCTURAL_CONSTITUENT_OF_RIBOSOME	134	0.515612	2.67694	1e-10	2.63e-08	2.04e-08	5783	tags=72%, list=35%, signal=47%	MRPL34/MRPL44/MRPL10/MRPL57/MRPL49/MRPL18/MRPL42/MRPL3/ISG15/MRPL19/MRPL4/RPL8/MRPS24/MRPL22/MRPL13/RPS11/RPL28/RPS15/RPS3A/MRPS18A/MRPS12/MRPL28/RPS13/RPS20/MRPS11/MRPL36/RPL12/MRPS14/RPL35/MRPS25/RPL29/MRPS7/MRPS34/RPL26/UBA52/RPL6/RPS16/MRPS17/RPS9/MRPL55/RPLP1/MRPL43/MRPL2/RPL34/DAP3/RPL13/MRPS33/RPS4X/RPL10A/RPS19/RPL15/RPS5/RPL18A/RPL23A/MRPS6/RPS25/RPL27A/MRPL54/RPL18/RPS27L/RPL22L1/MRPS15…
Translation_ribsome	FAT	C5	X18FvsX5F	GOCC_RIBOSOMAL_SUBUNIT	150	0.466831	2.48784	1e-10	2.63e-08	2.04e-08	5783	tags=68%, list=35%, signal=45%	MRPL34/MRPL44/MRPL53/MRPS27/MRPL10/B3GALT4/MRPL57/MRPL49/MRPL18/MRPL58/MRPL42/MRPL3/ISG15/MRPL19/MRPL4/RPL8/MRPS24/MRPL22/MRPL13/RPS11/RPL28/RPS15/RPS3A/MRPS18A/MRPS12/MRPL28/RPS13/RPS20/MRPS11/MRPL36/RPL12/MRPS14/RPL35/RACK1/RPL29/MRPS7/MRPS34/RPL26/MRPS28/UBA52/RPL6/RPS16/MRPS17/RPS9/MRPL55/RPLP1/MRPL43/MRPL2/RPL34/DAP3/RPL13/MRPS33/RPS4X/RPL10A/RPS19/RPL15/RPS5/RPL18A/RPL23A/MRPS6/RPS25/RPL27A…
Translation_ribsome	FAT	C5	X18FvsX5F	GOBP_RIBOSOME_BIOGENESIS	281	-0.372776	-2.11332	3.02e-10	7.57e-08	5.87e-08	2777	tags=31%, list=17%, signal=26%	CUL4B/GLUL/METTL16/PES1/NOL11/XRN2/URB2/NOP2/DDX18/DROSHA/NOM1/LYAR/DHX30/METTL25B/GEMIN4/NIFK/HEATR3/MAK16/TSC1/SART1/DKC1/EFL1/HEATR1/RRS1/RSL1D1/UTP4/NOP56/EXOSC10/RIOK2/DDX17/TFB2M/BYSL/UTP11/CHD7/RRP1B/NLE1/DIS3/WDR74/UTP25/GPATCH4/NAT10/RIOK1/CUL4A/NOL8/DDX3X/TENT4B/WDR36/EBNA1BP2/NOLC1/MYBBP1A/TSR1/LTV1/NOL10/RRP15/LAS1L/MPHOSPH10/UTP14C/UTP14A/LSG1/PDCD11/PA2G4/PAK1IP1/NOL6/USP36/DHX37/UR…
Translation_ribsome	FAT	C5	X18FvsX5F	GOBP_RRNA_METABOLIC_PROCESS	248	-0.363362	-2.04148	1.21e-08	1.73e-06	1.34e-06	2743	tags=30%, list=17%, signal=25%	METTL16/PES1/NOL11/XRN2/GTF3C2/NOP2/DDX18/DROSHA/SPIN1/LYAR/METTL25B/GEMIN4/NIFK/MAK16/SART1/DKC1/HEATR1/RRS1/RSL1D1/UTP4/NOP56/EXOSC10/RIOK2/DDX17/TFB2M/BYSL/UTP11/CHD7/RRP1B/BRF1/DIS3/WDR74/UTP25/NAT10/RIOK1/NOL8/TENT4B/WDR36/EBNA1BP2/NOLC1/POLR1B/TSR1/MAPT/NOL10/RRP15/LAS1L/MPHOSPH10/UTP14C/UTP14A/PDCD11/PA2G4/NOL6/USP36/DHX37/URB1/ZNHIT6/DDX21/RCL1/SRFBP1/ISG20/FTSJ3/NOP58/MARS1/NOP14/GTPBP4/…
Translation_ribsome	FAT	C5	X18FvsX5F	GOCC_RIBOSOME	179	0.386796	2.13254	1.36e-08	1.9e-06	1.48e-06	5783	tags=63%, list=35%, signal=41%	PNPT1/MRPL34/MRPL44/MRPL53/MRPS27/MRPL10/B3GALT4/MRPL57/MRPL49/MTG1/MRPL18/MRPL58/MRPL42/MRPL3/ISG15/MRPL19/MRPL4/RPL8/MRPS24/MRPL22/MRPL13/RPS11/RPL28/MRPS36/RPS15/RPS3A/SERP1/MRPS18A/MRPS12/MRPL28/RPS13/RPS20/MRPS11/MRPL36/RPL12/EIF2AK2/MRPS14/RPL35/RACK1/RPL29/MRPS7/MRPS34/RPL26/MRPS28/UBA52/RPL6/RPS16/MRPS17/RPS9/MRPL55/RPLP1/MRPL43/MRPL2/RPL34/DAP3/RPL13/MRPS33/RPS4X/RPL10A/RPS19/RPL15/HSPA1…
Translation_ribsome	FAT	C5	X18FvsX5F	GOCC_PRERIBOSOME	75	-0.527061	-2.43045	2.19e-08	2.71e-06	2.11e-06	1970	tags=39%, list=12%, signal=34%	MAK16/HEATR1/RRS1/RSL1D1/UTP4/NOP56/RIOK2/BYSL/UTP11/RRP1B/WDR74/UTP25/RIOK1/WDR36/EBNA1BP2/TSR1/LTV1/NOL10/RRP15/LAS1L/MPHOSPH10/UTP14C/UTP14A/PDCD11/NOL6/SRFBP1/FTSJ3/NOP58/NOP14
Translation_ribsome	FAT	C5	X18FvsX5F	GOCC_ORGANELLAR_RIBOSOME	79	0.482823	2.31819	4.51e-07	3.38e-05	2.62e-05	5783	tags=68%, list=35%, signal=45%	MRPL34/MRPL44/MRPL53/MRPS27/MRPL10/MRPL57/MRPL49/MTG1/MRPL18/MRPL58/MRPL42/MRPL3/MRPL19/MRPL4/MRPS24/MRPL22/MRPL13/MRPS18A/MRPS12/MRPL28/MRPS11/MRPL36/MRPS14/MRPS7/MRPS34/MRPS28/MRPS17/MRPL55/MRPL43/MRPL2/DAP3/MRPS33/MRPS6/MRPL54/MRPS15/NDUFA7/MRPL21/MRPS21/MRPL33/MRPL46/MRPL16/MPV17L2/MRPL14/MRPL27/MRPS18C/MRPL23/MRPL48/MRPS26/MRPL11/MRPS22/MRPL30/MRPL20/MRPS10/MRPL52
Translation_ribsome	FAT	C5	X18FvsX5F	GOCC_SMALL_RIBOSOMAL_SUBUNIT	60	0.52144	2.35846	5.14e-07	3.69e-05	2.86e-05	4481	tags=62%, list=27%, signal=45%	MRPS27/B3GALT4/MRPL42/ISG15/MRPS24/RPS11/RPS15/RPS3A/MRPS18A/MRPS12/RPS13/RPS20/MRPS11/MRPS14/RACK1/MRPS7/MRPS34/MRPS28/UBA52/RPS16/MRPS17/RPS9/DAP3/MRPS33/RPS4X/RPS19/RPS5/MRPS6/RPS25/RPS27L/MRPS15/RPS2/RPS3/RPS7/RPS26/RPS24/MRPS21
Translation_ribsome	FAT	C5	X18FvsX5F	GOCC_LARGE_RIBOSOMAL_SUBUNIT	93	0.450778	2.22579	1.12e-06	6.93e-05	5.38e-05	6011	tags=70%, list=36%, signal=45%	MRPL34/MRPL44/MRPL53/MRPL10/MRPL57/MRPL49/MRPL18/MRPL58/MRPL42/MRPL3/MRPL19/MRPL4/RPL8/MRPL22/MRPL13/RPL28/MRPS18A/MRPL28/MRPL36/RPL12/RPL35/RPL29/RPL26/UBA52/RPL6/MRPL55/RPLP1/MRPL43/MRPL2/RPL34/RPL13/RPL10A/RPL15/RPL18A/RPL23A/RPL27A/MRPL54/RPL18/RPL14/MRPL21/RPL7L1/RPL19/MRPL33/MRPL46/MRPL16/RPL37A/MPV17L2/RPL31/MRPL14/RPL4/MRPL27/RPL23/RPL36A/RPL7/RPL32/MRPL23/MRPL48/MRPL11/MRPL30/MRPL20/RPL3…
Translation_ribsome	FAT	C5	X18FvsX5F	GOMF_TRANSLATION_INITIATION_FACTOR_ACTIVITY	47	-0.544655	-2.25349	3.04e-06	0.000156	0.000121	2026	tags=38%, list=12%, signal=34%	EIF1/EIF2B3/EIF4H/EIF4E3/EIF3J/EIF3B/EIF2S2/EIF3A/EIF3L/EIF5B/EIF3C/EIF3CL/EIF4G3/EIF4B/EIF2B1/EIF2S3/EIF2S3B/EIF2S1
Translation_ribsome	FAT	C5	X18FvsX5F	GOCC_CYTOSOLIC_RIBOSOME	76	0.437339	2.07783	1.13e-05	0.000425	0.00033	5375	tags=63%, list=33%, signal=43%	B3GALT4/ISG15/RPL8/RPS11/RPL28/RPS15/RPS3A/RPS13/RPS20/MRPS11/RPL12/RPL35/RPL29/RPL26/UBA52/RPL6/RPS16/RPS9/RPLP1/RPL34/RPL13/RPS4X/RPL10A/RPS19/RPL15/RPS5/RPL18A/RPL23A/RPS25/RPL27A/RPL18/RPS27L/RPL14/RPS2/RPS3/RPL7L1/RPL19/RPS7/RPS26/RPS24/RPL37A/RPL31/RPL4/RPL23/RPS14/RPL36A/RPL7/RPL32
Translation_ribsome	FAT	C5	X18FvsX5F	GOBP_MITOCHONDRIAL_TRANSLATION	70	0.427609	1.98983	6.65e-05	0.0017548	0.00136148	5010	tags=57%, list=30%, signal=40%	GFM1/MRPL44/MRPS27/TSFM/COA3/RPUSD4/MRPL57/DARS2/MTG1/MRPL58/RMND1/YARS2/MRPS24/TUFM/MRPS18A/MRPS12/MRPS11/MRPS14/MRPS7/MRPS34/MRPS28/MRPS17/MRPL2/QRSL1/MRPS6/SHMT2/GATC/AARS2/MTRF1/MRPS15/RCC1L/NDUFA7/MTIF2/MRPS21/MRPL16/MPV17L2/UQCC2/SARS2/PTCD3/TARS2
Translation_ribsome	FAT	C5	X18FvsX5F	GOCC_PRERIBOSOME_SMALL_SUBUNIT_PRECURSOR	15	-0.722724	-2.15678	8.52e-05	0.00211183	0.00163848	1533	tags=53%, list=9%, signal=48%	RIOK2/BYSL/RRP1B/RIOK1/TSR1/LTV1/FTSJ3/NOP14
Translation_ribsome	FAT	C5	X18FvsX5F	GOBP_TRANSLATIONAL_INITIATION	110	-0.379645	-1.89484	8.73e-05	0.00213916	0.00165969	2057	tags=27%, list=12%, signal=24%	EIF4EBP2/EIF1/EIF2B3/PPP1R15B/EIF4H/EIF4E3/EIF3J/EIF3B/DDX3X/EIF2S2/EIF3A/ATF4/PPP1R15A/EIF3L/EIF5B/EIF3C/EIF3CL/EIF4G3/EIF4B/EIF2B1/NCBP1/RPS6KB1/BZW2/ABCE1/LARP1/EIF2S3/EIF2S3B/EIF2S1/DNAJC3/EIF4EBP3
Translation_ribsome	FAT	C5	X18FvsX5F	GOCC_MITOCHONDRIAL_LARGE_RIBOSOMAL_SUBUNIT	52	0.452822	1.9768	0.000145	0.00319807	0.00248126	5607	tags=63%, list=34%, signal=42%	MRPL34/MRPL44/MRPL53/MRPL10/MRPL57/MRPL49/MRPL18/MRPL58/MRPL42/MRPL3/MRPL19/MRPL4/MRPL22/MRPL13/MRPS18A/MRPL28/MRPL36/MRPL55/MRPL43/MRPL2/MRPL54/MRPL21/MRPL33/MRPL46/MRPL16/MPV17L2/MRPL14/MRPL27/MRPL23/MRPL48/MRPL11/MRPL30/MRPL20
Translation_ribsome	FAT	C5	X18FvsX5F	GOCC_AMINOACYL_TRNA_SYNTHETASE_MULTIENZYME_COMPLEX	11	-0.734438	-1.99322	0.00034	0.00611605	0.00474521	1466	tags=36%, list=9%, signal=33%	IARS1/AIMP1/MARS1/EPRS1
Translation_ribsome	FAT	C5	X18FvsX5F	GOMF_TRNA_BINDING	69	-0.413812	-1.88079	0.000408	0.00693995	0.00538443	1597	tags=28%, list=10%, signal=25%	NEMF/IGHMBP2/METTL1/DUS2/IARS1/NAT10/TRMT9B/AIMP1/TRMT10A/CARS1/NSUN2/TRMT1/XPO5/HSD17B10/EIF2S3/EIF2S3B/MARS1/TRMU/TARS1
Translation_ribsome	FAT	C5	X18FvsX5F	GOCC_CYTOSOLIC_SMALL_RIBOSOMAL_SUBUNIT	34	0.513404	2.00632	0.000452	0.00751901	0.0058337	4439	tags=62%, list=27%, signal=45%	B3GALT4/ISG15/RPS11/RPS15/RPS3A/RPS13/RPS20/MRPS11/UBA52/RPS16/RPS9/RPS4X/RPS19/RPS5/RPS25/RPS27L/RPS2/RPS3/RPS7/RPS26/RPS24
Translation_ribsome	FAT	C5	X18FvsX5F	GOCC_EUKARYOTIC_TRANSLATION_INITIATION_FACTOR_4F_COMPLEX	10	-0.756025	-2.00871	0.00046	0.00759914	0.00589587	1654	tags=50%, list=10%, signal=45%	EIF4H/EIF4E3/EIF4G3/EIF4B/EIF4EBP3
Translation_ribsome	FAT	C5	X18FvsX5F	GOCC_MITOCHONDRIAL_SMALL_RIBOSOMAL_SUBUNIT	26	0.554413	2.02477	0.000552	0.00869352	0.00674496	5718	tags=77%, list=35%, signal=50%	MRPS27/MRPL42/MRPS24/MRPS18A/MRPS12/MRPS11/MRPS14/MRPS7/MRPS34/MRPS28/MRPS17/DAP3/MRPS33/MRPS6/MRPS15/MRPS21/MRPS18C/MRPS26/MRPS22/MRPS10
Translation_ribsome	FAT	C5	X18FvsX5F	GOBP_MATURATION_OF_LSU_RRNA	27	-0.536824	-1.92385	0.000573	0.00890347	0.00690785	3121	tags=48%, list=19%, signal=39%	RPF1/PES1/NOP2/DDX18/NIFK/MAK16/RSL1D1/RRP15/LAS1L/URB1/ZNHIT6/FTSJ3/GTPBP4
Translation_ribsome	FAT	C5	X18FvsX5F	GOBP_MATURATION_OF_SSU_RRNA	50	-0.437803	-1.83087	0.000759	0.0109867	0.00852417	1747	tags=30%, list=11%, signal=27%	HEATR1/RRS1/UTP4/RIOK2/BYSL/UTP25/NAT10/RIOK1/TSR1/NOL10/DHX37/RCL1/SRFBP1/NOP14/DDX52
Translation_ribsome	FAT	C5	X18FvsX5F	GOCC_CYTOSOLIC_LARGE_RIBOSOMAL_SUBUNIT	41	0.457153	1.88622	0.0011586	0.0148478	0.0115198	5943	tags=73%, list=36%, signal=47%	RPL8/RPL28/RPL12/RPL35/RPL29/RPL26/UBA52/RPL6/RPLP1/RPL34/RPL13/RPL10A/RPL15/RPL18A/RPL23A/RPL27A/RPL18/RPL14/RPL7L1/RPL19/RPL37A/RPL31/RPL4/RPL23/RPL36A/RPL7/RPL32/RPL35A/RPL38/RPL27
Translation_ribsome	FAT	C5	X18FvsX5F	GOMF_TRANSLATION_INITIATION_FACTOR_BINDING	27	-0.507189	-1.81764	0.00211315	0.022954	0.0178091	2934	tags=41%, list=18%, signal=34%	NCK1/EIF4EBP1/EIF4EBP2/ZPR1/EIF3B/DDX3X/EIF2S2/EIF3C/EIF3CL/LARP1/EIF4EBP3
Translation_ribsome	FAT	C5	X18FvsX5F	GOBP_RIBOSOMAL_SUBUNIT_EXPORT_FROM_NUCLEUS	12	-0.668743	-1.86072	0.00234746	0.0246383	0.0191159	1745	tags=50%, list=11%, signal=45%	RRS1/RIOK2/LTV1/LSG1/ABCE1/SDAD1
Translation_ribsome	FAT	C5	X18FvsX5F	GOBP_RRNA_TRANSCRIPTION	34	-0.469861	-1.79284	0.00237058	0.0247226	0.0191813	2620	tags=32%, list=16%, signal=27%	NOL11/GTF3C2/SPIN1/NIFK/BRF1/POLR1B/MARS1/NCL/MACROH2A2/IPPK/POLR1G
Translation_ribsome	FAT	C5	X18FvsX5F	GOMF_TRANSLATION_FACTOR_ACTIVITY_RNA_BINDING	80	-0.366112	-1.70583	0.00236719	0.0247226	0.0191813	2214	tags=30%, list=13%, signal=26%	CPEB1/EIF1/HBS1L/EIF2B3/EFL1/EIF4H/EIF4E3/EIF3J/ABCF1/EIF3B/EIF2S2/ETF1/EIF3A/GCN1/EIF3L/EIF5B/EIF3C/EIF3CL/EIF4G3/EIF4B/EIF2B1/EIF2S3/EIF2S3B/EIF2S1
Translation_ribsome	FAT	C5	X18FvsX5F	GOBP_RIBOSOMAL_LARGE_SUBUNIT_BIOGENESIS	64	-0.386229	-1.71214	0.00407321	0.0357975	0.0277739	2707	tags=31%, list=16%, signal=26%	PES1/NOP2/DDX18/DHX30/NIFK/HEATR3/MAK16/RRS1/RSL1D1/NLE1/WDR74/EBNA1BP2/RRP15/LAS1L/PAK1IP1/URB1/ZNHIT6/FTSJ3/GTPBP4/SDAD1
Translation_ribsome	FAT	C5	X18FvsX5F	GOCC_TRANSLATION_PREINITIATION_COMPLEX	18	-0.572858	-1.80938	0.00411889	0.0360447	0.0279656	2026	tags=44%, list=12%, signal=39%	EIF1/EIF3J/EIF3B/EIF3A/EIF3L/EIF3C/EIF3CL/EIF2S1
Translation_ribsome	FAT	C5	X18FvsX5F	GOCC_90S_PRERIBOSOME	28	-0.481291	-1.75259	0.00486423	0.0398568	0.0309233	4560	tags=50%, list=28%, signal=36%	KRI1/UTP18/NOC2L/PWP2/LOC102724159/PES1/HEATR1/RSL1D1/UTP4/WDR36/MPHOSPH10/NOL6/SRFBP1/NOP14
Translation_ribsome	FAT	C5	X18FvsX5F	GOBP_NUCLEOLAR_LARGE_RRNA_TRANSCRIPTION_BY_RNA_POLYMERASE_I	18	-0.567595	-1.79276	0.00488035	0.0398942	0.0309523	209	tags=39%, list=1%, signal=38%	DEDD/MTOR/NOL11/MARS1/NCL/MACROH2A2/IPPK
Translation_ribsome	FAT	C5	X18FvsX5F	GOMF_RIBOSOMAL_SMALL_SUBUNIT_BINDING	16	-0.582196	-1.7947	0.00540238	0.0428558	0.0332502	2026	tags=50%, list=12%, signal=44%	EIF1/EIF4H/PIM1/UNG/DDX3X/EIF4B/ABCE1/LARP1
Translation_ribsome	FAT	C5	X18FvsX5F	GOBP_REGULATION_OF_TRANSLATIONAL_INITIATION	74	-0.34242	-1.57919	0.00549794	0.043446	0.033708	3311	tags=32%, list=20%, signal=26%	ALKBH1/MTOR/PAIP1/NCK1/EIF4EBP1/RPS6KB2/EIF4EBP2/EIF1/PPP1R15B/EIF4H/EIF3B/DDX3X/ATF4/PPP1R15A/EIF5B/EIF4G3/EIF4B/NCBP1/RPS6KB1/BZW2/LARP1/EIF2S1/DNAJC3/EIF4EBP3
Translation_ribsome	FAT	C5	X18FvsX5F	GOMF_CATALYTIC_ACTIVITY_ACTING_ON_A_TRNA	120	-0.311463	-1.57356	0.00553889	0.0434684	0.0337254	1689	tags=21%, list=10%, signal=19%	ELAC1/POP1/METTL1/PRORP/DUS2/IARS1/WDR4/QTRT2/DUS4L/METTL2B/METTL2A/ELAC2/METTL6/TRMT9B/TRMT10A/GARS1/CARS1/NSUN2/TRMT1/LARS2/MARS1/TRIT1/EPRS1/TRMU/TARS1
Translation_ribsome	FAT	C5	X18FvsX5F	GOBP_REGULATION_OF_TRANSCRIPTION_OF_NUCLEOLAR_LARGE_RRNA_BY_RNA_POLYMERASE_I	15	-0.598981	-1.7875	0.00610278	0.0461686	0.0358204	209	tags=47%, list=1%, signal=46%	DEDD/MTOR/NOL11/MARS1/NCL/MACROH2A2/IPPK
Translation_ribsome	FAT	C5	X18FvsX5F	GOCC_PRERIBOSOME_LARGE_SUBUNIT_PRECURSOR	23	-0.504433	-1.70733	0.00679888	0.0499891	0.0387846	3121	tags=43%, list=19%, signal=35%	RPF1/PES1/MAK16/RRS1/RRP1B/WDR74/EBNA1BP2/RRP15/LAS1L/FTSJ3
Translation_ribsome	FAT	BioPlanet_2019	W18FvsW5F	Translation	124	-0.751848	-3.74579	1e-10	4.03e-09	2.54e-09	3007	tags=85%, list=18%, signal=70%	EEF2/RPS7/EIF3E/EIF2S3/ETF1/RPL12/EEF1A1/EEF1B2/RPL18A/SRP9/EIF2S1/RPS16/EIF3J/RPS13/RPL13/RPL3L/RPL4/RPS5/RPS14/RPN1/RPS24/RPL15/RPS9/SPCS2/SPCS1/RPS4X/SRP19/FAU/RPL10A/RPL35/RPS20/RPL7/RPL23A/RPS8/RPL27A/EIF4E/EIF3F/RPSA/RPL8/RPS3/RPL6/EIF2B2/RPL26/RPL18/RPL23/EEF1G/RPL3/RPS15/RPLP1/RPS19/EIF2S2/RSL24D1/EIF2B1/RPL14/RPS27/SEC11A/RPL22/SSR4/EIF3D/RPS26/EIF3H/EIF2B5/RPL35A/RPS21/EIF3K/RPS25/SSR3/…
Translation_ribsome	FAT	BioPlanet_2019	W18FvsW5F	Cytoplasmic ribosomal proteins	84	-0.770985	-3.59145	1e-10	4.03e-09	2.54e-09	2438	tags=83%, list=15%, signal=71%	RPL18A/RPS16/RPS6KB2/EIF3J/RPS13/RPL13/RPL3L/RPL4/RPS5/RPS14/RPS24/RPL15/RPS9/RPS4X/FAU/RPL10A/RPL35/RPS20/RPL7/RPL23A/RPS8/RPL27A/EIF3F/RPSA/RPL8/RPS3/RPL6/RPL26/RPL18/RPL23/RPL3/RPS15/RPLP1/RPS19/RPL14/RPS27/RPL22/EIF3D/RPS26/EIF3H/RPL35A/RPS21/EIF3K/RPS25/RPS2/RPS11/EIF3C/RPL37/RPL19/RPL28/RPS23/RPL36A/EIF3G/RPL31/RPL32/RPL39/GRSF1/EIF1AX/RPL29/RPL24/RPL37A/RPL30/RPL27/UBA52/RPS28/RPL34/RPL38/…
Translation_ribsome	FAT	BioPlanet_2019	W18FvsW5F	Cap-dependent translation initiation	58	-0.784539	-3.33856	1e-10	4.03e-09	2.54e-09	2818	tags=91%, list=17%, signal=76%	EIF3E/EIF2S3/RPL12/RPL18A/EIF2S1/EIF3J/RPL13/RPL3L/RPL4/RPL15/RPL10A/RPL35/RPL7/RPL23A/RPL27A/EIF4E/EIF3F/RPL8/RPL6/RPL26/RPL18/RPL23/RPL3/RPLP1/EIF2S2/RPL14/RPL22/EIF3D/EIF3H/RPL35A/EIF3K/EIF3C/RPL37/EIF4A1/RPL19/RPL28/RPL36A/EIF3G/RPL31/RPL32/RPL39/EIF1AX/RPL29/RPL24/RPL37A/RPL30/RPL27/EIF4H/UBA52/RPL34/RPL38/EIF3I/EIF3B
Translation_ribsome	FAT	BioPlanet_2019	W18FvsW5F	Translation factors	47	-0.605428	-2.44531	1.36e-07	2.99e-06	1.89e-06	3007	tags=70%, list=18%, signal=58%	EEF2/EIF3E/EIF2S3/ETF1/CLUH/EEF1A1/EEF1B2/EIF2S1/EIF3J/EIF4EBP3/EIF4E/EIF3F/EIF2B2/EEF1G/PAIP1/EIF2S2/EIF1/EIF2B1/EIF5A/EIF3D/EIF3H/EIF2B5/EIF3C/EIF4A1/EEF1D/EIF3G/EIF4EBP1/EIF2B4/EIF1AX/EIF4H/EIF6/EIF3I/EIF3B
Translation_ribsome	FAT	BioPlanet_2019	W18FvsW5F	Mitochondrial tRNA aminoacylation	17	-0.628228	-1.95151	0.00324801	0.0163483	0.0103281	3075	tags=59%, list=19%, signal=48%	VARS2/CARS2/HARS2/TARS2/FARS2/PPA2/PARS2/LARS2/EARS2/RARS2
Translation_ribsome	FAT	CORUM	W18FvsW5F	55S ribosome, mitochondrial (human)	77	-0.772297	-3.50515	1e-10	1.27e-09	9.05e-10	2941	tags=86%, list=18%, signal=71%	MRPL10/MRPL28/MRPS25/MRPS22/MRPL18/MRPS27/MRPS28/MRPS11/DAP3/MRPL43/MRPS36/MRPL1/MRPL24/MRPS34/MRPL39/MRPL9/MRPL4/MRPS9/MRPL47/MRPS14/MRPL22/MRPL44/MRPS33/MRPS12/MRPS18B/MRPL54/MRPL2/MRPS35/MRPS23/MRPL30/MRPS21/MRPS15/MRPL21/MRPS2/MRPL14/MRPL11/MRPS30/MRPL41/MRPL35/MRPL27/MRPL15/MRPS10/MRPL32/MRPL52/MRPS31/MRPL36/MRPL16/MRPS18C/MRPL33/MRPL48/MRPL23/MRPL20/MRPS7/MRPL17/MRPL38/MRPS5/MRPL50/MRPL46/M…
Translation_ribsome	FAT	CORUM	W18FvsW5F	39S ribosomal subunit, mitochondrial (human)	47	-0.761922	-3.09579	1e-10	1.27e-09	9.05e-10	2001	tags=74%, list=12%, signal=66%	MRPL43/MRPL1/MRPL24/MRPL39/MRPL9/MRPL4/MRPL47/MRPL22/MRPL44/MRPL54/MRPL2/MRPL30/MRPL21/MRPL14/MRPL11/MRPL41/MRPL35/MRPL27/MRPL15/MRPL32/MRPL52/MRPL36/MRPL16/MRPL33/MRPL48/MRPL23/MRPL20/MRPL17/MRPL38/MRPL50/MRPL46/MRPL55/MRPL37/MRPL51/MRPL45
Translation_ribsome	FAT	CORUM	W18FvsW5F	28S ribosomal subunit, mitochondrial (human)	30	-0.81365	-2.92407	1e-10	1.27e-09	9.05e-10	2820	tags=93%, list=17%, signal=77%	MRPS25/MRPS22/MRPS27/MRPS28/MRPS11/DAP3/MRPS36/MRPS34/MRPS9/MRPS14/MRPS33/MRPS12/MRPS18B/MRPS35/MRPS23/MRPS21/MRPS15/MRPS2/MRPS30/MRPS10/MRPS31/MRPS18C/MRPS7/MRPS5/MRPS17/MRPS16/MRPS26/MRPS18A
Translation_ribsome	FAT	CORUM	W18FvsW5F	Ribosome, cytoplasmic (human)	32	-0.798061	-2.90661	1e-10	1.27e-09	9.05e-10	2326	tags=100%, list=14%, signal=86%	RPS6/RPS7/RPS16/RPS5/RPS14/RPS24/RPS9/FAU/RPL35/RPS20/RPL23A/RPS8/RPL27A/RPL8/RPL18/RPS15/RPLP1/UBB/RPL14/RPL35A/RPL37/RPL19/RPL28/RPS23/RPL39/RPL37A/RPL30/RPL27/UBA52/RPL34/RPL38
Translation_ribsome	FAT	CORUM	W18FvsW5F	60S ribosomal subunit, cytoplasmic (human)	18	-0.885147	-2.73424	1e-10	1.27e-09	9.05e-10	1905	tags=100%, list=12%, signal=89%	RPL23A/RPL27A/RPL8/RPL18/RPLP1/RPL14/RPL35A/RPL37/RPL19/RPL28/RPL39/RPL37A/RPL30/RPL27/UBA52/RPL34/RPL38
Translation_ribsome	FAT	CORUM	W18FvsW5F	TRBP containing complex (DICER, RPL7A, EIF6, MOV10 and subunits of the 60S ribosomal particle) (human)	12	-0.852398	-2.31469	3.43e-07	2.72e-06	1.94e-06	1492	tags=83%, list=9%, signal=76%	RPLP1/RPL14/RPL35A/RPL19/RPL28/RPL37A/RPL30/RPL27/RPL34/EIF6
Translation_ribsome	FAT	CORUM	W18FvsW5F	40S ribosomal subunit, cytoplasmic (human)	14	-0.79446	-2.31827	5.62e-06	3.6e-05	2.56e-05	3391	tags=100%, list=21%, signal=79%	RPS6/RPS7/RPS16/RPS5/RPS14/RPS24/RPS9/FAU/RPS20/RPS8/RPS15/UBB/RPS23
Translation_ribsome	FAT	Elsevier_Pathway_Collection	W18FvsW5F	Translation	25	-0.497189	-1.72899	0.00970526	0.042007	0.0278225	3007	tags=60%, list=18%, signal=49%	EEF1A2/EEF2/ETF1/EEF1A1/TPT1/EEF1B2/FARSA/RPS6KB2/EIF4E/EEF1G/EIF1/EIF4A1/FARS2/EEF1D/LARS2
Translation_ribsome	FAT	Enrichr_Users_Contributed_Lists_2020	W18FvsW5F	mitochondrial ribosomal proteins	26	-0.732434	-2.557	2.34e-08	3.43e-07	2.09e-07	2994	tags=81%, list=18%, signal=66%	MRPL57/MRPL28/MRPL18/MRPS28/MRPL1/MRPS34/MRPL9/MRPS9/MRPL22/MRPL54/MRPS35/MRPL21/MRPL35/MRPL27/MRPS10/MRPS31/MRPL16/MRPS7/MRPL38/MRPS26/MRPL37
Translation_ribsome	FAT	HDSigDB_Human_2021	W18FvsW5F	Ribosome Gene Module From Mouse Brain PMID20616000	121	-0.739793	-3.6171	1e-10	1.41e-09	8.73e-10	2378	tags=76%, list=14%, signal=66%	PAK1IP1/IMMP1L/HAX1/PDCD2/TMED3/RPS5/OSTC/MCEE/RPL7/HSPE1/SMIM26/CCT4/ESD/RPL8/NSMCE4A/COMMD6/MRPL24/NACA/MRPL39/REXO2/GGCT/EMG1/RPS19/VTI1B/SNRPE/MRPS14/MRPL44/SEC11A/MRPS33/MRPS12/BTF3/DPM1/FAM162A/ATP5IF1/NDUFA2/RPS26/HYPK/POLR1H/LSM8/EBNA1BP2/RPS11/CWC15/RPL37/HARS1/NGDN/BAG1/RBM8A/PDCD5/CHMP2A/SNRPD1/COX16/MRPL21/NDUFS5/RTRAF/CFDP1/NDUFA6/COPRS/TBCA/MRPL35/MRPL27/H2BC11/SSBP1/RPL24/SRP14/COX…
Translation_ribsome	FAT	HDSigDB_Human_2021	W18FvsW5F	Ribosome Gene Module From Human Brain PMID20616000	64	-0.785088	-3.41556	1e-10	1.41e-09	8.73e-10	2957	tags=91%, list=18%, signal=75%	RPS7/H3-3B/IK/EIF3E/RPL12/EEF1A1/RPS16/HNRNPA1/RPS13/RPL13/RPL4/RPS14/RPS24/RACK1/RPS9/FAU/RPL10A/RPL35/RPS20/RPL7/HSPE1/RPS8/PFDN5/EIF3F/RPL8/RPS3/RPL6/RPL18/RPL23/RPL3/NACA/NOP53/RPS15/RPLP1/RPS19/RPS27/BTF3/RPL22/CNBP/EIF3D/FBL/RPL35A/RPS21/RPS25/RPS2/RPS11/RPL19/RPL28/RPS23/RPL39/IMPDH2/RPL29/RPL24/RPL30/RPL27/UBA52/RPS29/SSR2
Translation_ribsome	FAT	HDSigDB_Human_2021	W18FvsW5F	Ribosomal Subunit Gene Module From Cerebral Cortex PMID18849986	20	-0.81753	-2.60979	5.07e-09	5.87e-08	3.64e-08	2438	tags=95%, list=15%, signal=81%	RPL18A/RPS16/RPS5/RPS24/FAU/RPL35/RPS20/RPL27A/RPLP1/RPS19/RPS27/RPS21/RPS11/RPL37/RPL28/RPL36A/RPS28/RPL34/RPS29
Translation_ribsome	FAT	HDSigDB_Mouse_2021	W18FvsW5F	Ribosome Gene Module From Mouse Brain PMID20616000	116	-0.739486	-3.64773	1e-10	1.5e-09	9.4e-10	2378	tags=77%, list=14%, signal=66%	PAK1IP1/IMMP1L/HAX1/PDCD2/TMED3/RPS5/OSTC/MCEE/RPL7/HSPE1/SMIM26/CCT4/ESD/SMIM11/RPL8/NSMCE4A/COMMD6/MRPL24/NACA/MRPL39/REXO2/GGCT/EMG1/RPS19/VTI1B/SNRPE/MRPS14/MRPL44/SEC11A/MRPS33/MRPS12/BTF3/DPM1/FAM162A/NDUFA2/RPS26/HYPK/POLR1H/LSM8/EBNA1BP2/RPS11/CWC15/RPL37/NGDN/BAG1/RBM8A/PDCD5/CHMP2A/SNRPD1/COX16/MRPL21/NDUFS5/RTRAF/CFDP1/NDUFA6/COPRS/TBCA/MRPL35/MRPL27/SSBP1/RPL24/SRP14/COX17/CNPY2/MRPL3…
Translation_ribsome	FAT	HDSigDB_Mouse_2021	W18FvsW5F	Ribosome Gene Module From Human Brain PMID20616000	62	-0.796604	-3.48978	1e-10	1.5e-09	9.4e-10	2957	tags=94%, list=18%, signal=77%	RPS7/IK/EIF3E/RPL12/EEF1A1/RPS16/HNRNPA1/RPS13/RPL13/RPL4/RPS14/RPS24/RACK1/RPS9/FAU/RPL10A/RPL35/RPS20/RPL7/HSPE1/RPS8/PFDN5/EIF3F/RPL8/RPS3/RPL6/RPL18/RPL23/RPL3/NACA/NOP53/RPS15/RPLP1/RPS19/RPS27/BTF3/RPL22/CNBP/EIF3D/FBL/RPL35A/RPS21/RPS25/RPS2/RPS11/RPL19/RPL28/RPS23/RPL36A/RPL39/IMPDH2/RPL29/RPL24/RPL30/RPL27/UBA52/RPS29/SSR2
Translation_ribsome	FAT	HDSigDB_Mouse_2021	W18FvsW5F	Ribosomal Subunit Gene Module From Cerebral Cortex PMID18849986	20	-0.81753	-2.65321	2.05e-09	2.57e-08	1.61e-08	2438	tags=95%, list=15%, signal=81%	RPL18A/RPS16/RPS5/RPS24/FAU/RPL35/RPS20/RPL27A/RPLP1/RPS19/RPS27/RPS21/RPS11/RPL37/RPL28/RPL36A/RPS28/RPL34/RPS29
Translation_ribsome	FAT	HumanCyc_2016	W18FvsW5F	tRNA charging Homo sapiens TRNA-CHARGING-PWY	18	-0.624766	-1.94188	0.0013051	0.0228393	0.0185462	3197	tags=61%, list=19%, signal=49%	FARSB/VARS2/CARS2/HARS2/FARSA/TARS2/FARS2/PARS2/LARS2/EARS2/RARS2
Translation_ribsome	FAT	Jensen_COMPARTMENTS	W18FvsW5F	Ribosomal subunit	128	-0.777697	-3.88045	1e-10	4.8e-09	3.55e-09	2438	tags=84%, list=15%, signal=72%	RPL18A/MRPS28/MRPS11/RPS16/RPL7L1/RPS13/RPL13/RPL3L/RPL4/RPS5/DAP3/RPS14/RPS24/RPL15/MRPL43/RPS9/MPV17L2/RPS4X/FAU/RPL10A/RPL35/RPS20/RPL7/RPL23A/RPS8/MRPS36/MRPL1/RPL27A/RPSA/RPL8/RPL6/RPL26/RPL18/RPL23/RPL3/MRPL39/RPS15/RPLP1/RPS19/MRPL9/RSL24D1/MRPL4/MRPS9/MRPL47/RPL14/RPS27/MRPS14/MRPL22/MRPS33/MRPS12/RPL22/MRPS18B/RPS26/RPL35A/RPS21/RPS25/RPS2/MRPL2/RPS11/RPL37/MRPS35/MRPL30/MRPS21/MRPS15/RP…
Translation_ribsome	FAT	Jensen_COMPARTMENTS	W18FvsW5F	Ribosome	178	-0.721501	-3.7983	1e-10	4.8e-09	3.55e-09	3233	tags=84%, list=20%, signal=68%	METTL17/RPL22L1/RPS6/MRPL34/EEF2/RPS7/MRPL10/MRPL28/MRPS25/SNCA/MRPS22/RPL12/MRPL18/APOD/MRPS27/RPL18A/MRPS28/MRPS11/EIF2S1/RPS16/RPL7L1/RPS13/RPL13/RPL3L/RPL4/RPS5/DAP3/RPS14/RPS24/RPL15/MRPL43/RPS9/MPV17L2/RPS4X/FAU/RPL10A/RPL35/RPS20/RPL7/RPL23A/RPS8/MRPS36/MRPL1/RPL27A/RPSA/RPL8/RPS3/RPL6/RPL26/RPL18/RPL23/RPL3/MRPL24/MRPS34/MRPL39/ABCF1/RPS15/RPLP1/RPS19/MRPL9/RSL24D1/MRPL4/MRPS9/MRPL47/RPL1…
Translation_ribsome	FAT	Jensen_COMPARTMENTS	W18FvsW5F	Large ribosomal subunit	75	-0.786104	-3.52203	1e-10	4.8e-09	3.55e-09	2438	tags=85%, list=15%, signal=73%	RPL18A/RPL7L1/RPL13/RPL3L/RPL4/RPL15/MRPL43/MPV17L2/RPL10A/RPL35/RPL7/RPL23A/MRPL1/RPL27A/RPL8/RPL6/RPL26/RPL18/RPL23/RPL3/MRPL39/RPLP1/MRPL9/RSL24D1/MRPL4/MRPL47/RPL14/MRPL22/RPL22/RPL35A/MRPL2/RPL37/MRPL30/RPL19/MRPL21/RPL28/RPL36A/MRPL14/MRPL11/RPL31/RPL32/RPL39/MRPL41/MRPL27/RPL29/MRPL15/RPL24/RPL37A/MRPL32/MRPL52/RPL30/MRPL36/RPL27/MRPL16/SURF6/MRPL33/UBA52/RPL34/MRPL23/RPL38/MRPL17/MRPL46/M…
Translation_ribsome	FAT	Jensen_COMPARTMENTS	W18FvsW5F	Cytosolic ribosome	81	-0.768401	-3.48422	1e-10	4.8e-09	3.55e-09	2619	tags=86%, list=16%, signal=73%	RPL12/APOD/RPL18A/RPS16/RPL7L1/RPS13/RPL13/RPL3L/RPL4/RPS5/RPS14/RPS24/RPL15/RPS9/RPS4X/FAU/RPL10A/RPL35/RPS20/RPL7/RPL23A/RPS8/RPL27A/RPSA/RPL8/RPS3/RPL6/RPL26/RPL18/RPL23/RPL3/RPS15/RPLP1/RPS19/RSL24D1/MRPL4/RPL14/RPS27/RPL22/METAP1/RPS26/RPL35A/RPS21/RPS25/RPS2/RPS11/RPL37/RPL19/RPL28/RPS23/RPL36A/NUFIP1/RPL31/RPL32/RPL39/RPS27L/RPL29/RPL24/RPL37A/RPL30/RPL27/SURF6/MRPS18C/UBA52/RPS28/RPL34/RP…
Translation_ribsome	FAT	Jensen_COMPARTMENTS	W18FvsW5F	Organellar ribosome	66	-0.764385	-3.34602	1e-10	4.8e-09	3.55e-09	3084	tags=85%, list=19%, signal=69%	MRPL34/MRPL10/MRPL28/MRPS22/MRPL18/MRPS28/MRPS11/DAP3/MRPL43/MPV17L2/MRPL39/MRPL9/MRPL4/MRPS9/MRPL47/CHCHD1/MRPS14/MRPL22/MRPS33/MRPS12/MRPS18B/NDUFA7/MRPL2/MRPS35/MRPS21/MRPS15/MRPL21/MRPS2/MRPL14/MRPL11/MRPL41/MRPL35/MRPL27/MRPL15/MRPL32/MRPL52/MRPS31/MRPL36/MRPL16/MRPS18C/MRPL33/GADD45GIP1/MRPL48/MRPL23/MRPL20/MRPS7/MRPL17/MRPS5/MRPL46/MRPS17/MRPL55/MRPS16/MRPS26/MRPL37/MRPL51/MRPS18A
Translation_ribsome	FAT	Jensen_COMPARTMENTS	W18FvsW5F	Mitochondrial ribosome	66	-0.763842	-3.34364	1e-10	4.8e-09	3.55e-09	3084	tags=85%, list=19%, signal=69%	MRPL34/MRPL10/MRPL28/MRPS22/MRPL18/MRPS28/MRPS11/DAP3/MRPL43/MPV17L2/MRPS36/MRPL39/MRPL9/MRPL4/MRPS9/MRPL47/CHCHD1/MRPS14/MRPL22/MRPS33/MRPS12/MRPS18B/NDUFA7/MRPL2/MRPS35/MRPS21/MRPS15/MRPL21/MRPS2/MRPL14/MRPL11/MRPL41/MRPL35/MRPL27/MRPL15/MRPL32/MRPL52/MRPS31/MRPL36/MRPL16/MRPS18C/MRPL33/GADD45GIP1/MRPL48/MRPL23/MRPL20/MRPS7/MRPL17/MRPS5/MRPL46/MRPS17/MRPL55/MRPS26/MRPL37/MRPL51/MRPS18A
Translation_ribsome	FAT	Jensen_COMPARTMENTS	W18FvsW5F	Small ribosomal subunit	53	-0.774566	-3.2434	1e-10	4.8e-09	3.55e-09	2432	tags=85%, list=15%, signal=73%	MRPS28/MRPS11/RPS16/RPS13/RPS5/DAP3/RPS14/RPS24/RPS9/RPS4X/FAU/RPS20/RPS8/MRPS36/RPSA/RPS3/RPS15/RPS19/MRPS9/RPS27/MRPS14/MRPS33/MRPS12/MRPS18B/RPS26/RPS21/RPS25/RPS2/RPS11/MRPS35/MRPS21/MRPS15/MRPS2/RPS23/RPS27L/MRPS31/MRPS18C/RPS28/MRPS7/MRPS5/MRPS17/RPS29/MRPS16/MRPS26/MRPS18A
Translation_ribsome	FAT	Jensen_COMPARTMENTS	W18FvsW5F	Cytosolic large ribosomal subunit	41	-0.801465	-3.17798	1e-10	4.8e-09	3.55e-09	2619	tags=93%, list=16%, signal=78%	RPL12/RPL18A/RPL7L1/RPL13/RPL3L/RPL4/RPL15/RPL10A/RPL35/RPL7/RPL23A/RPL27A/RPL8/RPL6/RPL26/RPL18/RPL23/RPL3/RPLP1/RSL24D1/RPL14/RPL22/RPL35A/RPL37/RPL19/RPL28/RPL36A/RPL31/RPL32/RPL39/RPL29/RPL24/RPL37A/RPL30/RPL27/UBA52/RPL34/RPL38
Translation_ribsome	FAT	Jensen_COMPARTMENTS	W18FvsW5F	Cytosolic small ribosomal subunit	30	-0.774392	-2.76827	1e-10	4.8e-09	3.55e-09	3733	tags=100%, list=23%, signal=77%	HBA2/RPS3A/RPS6/RPS7/RPS16/RPS13/RPS5/RPS14/RPS24/RPS9/RPS4X/FAU/RPS20/RPS8/RPSA/RPS3/RPS19/RPS27/RPS26/RPS21/RPS25/RPS2/RPS11/RPS23/RPS27L/MRPS18C/RPS28/RPS29/MRPS18A
Translation_ribsome	FAT	Jensen_COMPARTMENTS	W18FvsW5F	Organellar large ribosomal subunit	31	-0.766641	-2.76471	1e-10	4.8e-09	3.55e-09	2001	tags=74%, list=12%, signal=65%	MRPL43/MPV17L2/MRPL39/MRPL9/MRPL4/MRPL47/MRPL22/MRPL2/MRPL21/MRPL14/MRPL11/MRPL41/MRPL27/MRPL15/MRPL32/MRPL52/MRPL36/MRPL16/MRPL33/MRPL23/MRPL46/MRPL55/MRPL51
Translation_ribsome	FAT	Jensen_COMPARTMENTS	W18FvsW5F	Mitochondrial large ribosomal subunit	31	-0.765224	-2.7596	1e-10	4.8e-09	3.55e-09	2001	tags=74%, list=12%, signal=65%	MRPL43/MPV17L2/MRPL39/MRPL9/MRPL4/MRPL47/MRPL22/MRPL2/MRPL21/MRPL14/MRPL11/MRPL41/MRPL27/MRPL15/MRPL32/MRPL52/MRPL36/MRPL16/MRPL33/MRPL23/MRPL17/MRPL46/MRPL55
Translation_ribsome	FAT	Jensen_COMPARTMENTS	W18FvsW5F	Preribosome	64	-0.615571	-2.67676	1e-10	4.8e-09	3.55e-09	3051	tags=66%, list=19%, signal=54%	MPHOSPH10/UTP18/RPS7/BOP1/NOP58/SRFBP1/NOP14/RRP7A/UTP3/NOC2L/RSL1D1/NSA2/IMP3/PPAN/RPSA/RPF1/RPLP1/FTSJ3/NOL6/RRP15/NOB1/WDR46/NOP56/WDR12/FBL/DCAF13/EBNA1BP2/LTV1/MRTO4/NIP7/NGDN/AAMP/CMSS1/RRS1/WDR74/PES1/PIN4/RRP36/NOC4L/EIF6/RRP9/RRP1
Translation_ribsome	FAT	Jensen_COMPARTMENTS	W18FvsW5F	Translation initiation complex	230	-0.400356	-2.18536	1e-10	4.8e-09	3.55e-09	3222	tags=41%, list=20%, signal=33%	EIF4ENIF1/RPS6/RIOK2/VARS2/EEF2/OLFM4/CSDE1/EIF4E2/KCNMB1/SSB/EIF3E/EIF2S3/ETF1/MYC/G3BP1/YBX1/ATP6V1E1/GEMIN4/EIF2D/LTA4H/CPA3/TARS2/EIF2S1/STAU1/EIF3J/ATP6V1E2/UTP3/RPS5/GPRC5A/RPL35/EIF4EBP3/RPL23A/EIF3M/EIF4E/EIF3F/KCNA7/RPS3/MFAP5/EIF2B2/MKNK2/NOM1/PAIP1/EEFSEC/CDC123/ABCF1/POLR3D/RPS15/EIF2S2/FTSJ3/EIF1/EIF2B1/MAN2C1/GZMA/NOB1/ELAC2/HNRNPD/TRIT1/PFDN6/ZNF330/EIF3D/EIF3H/EIF2B5/RPS21/EIF3K/R…
Translation_ribsome	FAT	Jensen_COMPARTMENTS	W18FvsW5F	Mitochondrial small ribosomal subunit	24	-0.792114	-2.71981	2.3e-10	1.07e-08	7.86e-09	2792	tags=88%, list=17%, signal=73%	MRPS22/MRPS28/MRPS11/DAP3/MRPS36/MRPS14/MRPS33/MRPS12/MRPS18B/MRPS35/MRPS21/MRPS15/MRPS2/MRPS31/MRPS18C/MRPS7/MRPS5/MRPS17/MRPS16/MRPS26/MRPS18A
Translation_ribsome	FAT	Jensen_COMPARTMENTS	W18FvsW5F	Organellar small ribosomal subunit	24	-0.791876	-2.71899	2.34e-10	1.07e-08	7.86e-09	2792	tags=88%, list=17%, signal=73%	MRPS22/MRPS28/MRPS11/DAP3/MRPS36/MRPS9/MRPS14/MRPS33/MRPS12/MRPS18B/MRPS35/MRPS21/MRPS15/MRPS31/MRPS18C/MRPS7/MRPS5/MRPS17/MRPS16/MRPS26/MRPS18A
Translation_ribsome	FAT	Jensen_COMPARTMENTS	W18FvsW5F	Plastid ribosome	57	-0.611273	-2.60475	2.55e-09	9.75e-08	7.2e-08	2619	tags=56%, list=16%, signal=47%	RPL12/EEF1A1/RPS16/SHMT1/RPL4/RPS14/RPL35/RPL7/RPL23A/RPS8/RPL8/RPS3/RPL6/RPL26/RPL3/RPS15/RPS19/RPL14/RPL22/RPS21/RPS2/RBFA/RPL28/RPS23/RPL32/TFPI/RPL27/FH/SRP54/SMARCE1/CLPP/SNRPA
Translation_ribsome	FAT	Jensen_COMPARTMENTS	W18FvsW5F	Eukaryotic translation initiation factor 2 complex	150	-0.410582	-2.09431	6.25e-08	1.98e-06	1.46e-06	3178	tags=43%, list=19%, signal=35%	RPS6/TIPRL/EEF2/CSDE1/SSB/EIF2S3/BCAP29/SLC35A4/TRMT61A/HARS2/EEF1A1/EIF2D/EEF1B2/PPP1CA/EIF2S1/CALR/ATF4/EIF3J/PPP1CC/XBP1/RPS5/PRKRA/BZW2/RPS4X/EIF4E/EIF2B2/RPL18/ATL2/EEFSEC/CDC123/ABCF1/EIF2S2/EIF1/EIF2B1/EIF5A/EIF2B5/RPL35A/EIF3C/METAP2/EIF4A1/NGDN/RBM8A/RCN1/RPL19/EIF3G/OTUB1/RPL39/EIF4EBP1/EIF2B4/BEX1/BEX2/EIF1AX/EIF3L/CSNK2A1/EIF4H/DENR/EIF6/PSMA2/EIF3I/BAG5/CSNK2A2/EIF3B/ASNS/STARD7/PPP1…
Translation_ribsome	FAT	Jensen_COMPARTMENTS	W18FvsW5F	Eukaryotic translation initiation factor 3 complex	14	-0.770958	-2.19626	8.38e-06	0.000147	0.000108	3417	tags=93%, list=21%, signal=74%	COPS5/EIF3E/EIF3J/EIF3M/EIF3F/EIF3D/EIF3H/EIF3K/EIF3C/EIF3G/EIF3L/EIF3I/EIF3B
Translation_ribsome	FAT	Jensen_COMPARTMENTS	W18FvsW5F	preribosome, large subunit precursor	25	-0.658772	-2.27064	1.03e-05	0.000175	0.00013	2870	tags=72%, list=17%, signal=60%	BOP1/MAK16/NOC2L/NSA2/PPAN/RPF1/RPLP1/FTSJ3/RRP15/WDR12/EBNA1BP2/MRTO4/AAMP/RRS1/WDR74/PES1/EIF6/RRP1
Translation_ribsome	FAT	Jensen_COMPARTMENTS	W18FvsW5F	Translation preinitiation complex	15	-0.754843	-2.20577	1.06e-05	0.000178	0.000131	2818	tags=87%, list=17%, signal=72%	EIF3E/EIF2S1/EIF3J/EIF3M/EIF3F/EIF3D/EIF3H/EIF3K/EIF3C/EIF3CL/EIF3L/EIF3I/EIF3B
Translation_ribsome	FAT	Jensen_COMPARTMENTS	W18FvsW5F	Chloroplast ribosome	49	-0.49935	-2.03762	4e-05	0.000561	0.000414	2619	tags=49%, list=16%, signal=41%	RPL12/EEF1A1/RPS16/SHMT1/RPL4/RPS14/RPL35/RPL7/RPS8/RPL8/RPS3/RPL6/RPL26/RPL3/RPS19/RPL14/RPL22/RPS2/RPL28/RPS23/RPL32/RPL27/SRP54/SNRPA
Translation_ribsome	FAT	Jensen_COMPARTMENTS	W18FvsW5F	90S preribosome	26	-0.579226	-2.01006	0.000277	0.00290588	0.00214536	3051	tags=65%, list=19%, signal=53%	MPHOSPH10/UTP18/RPS7/BOP1/NOP14/RRP7A/NOC2L/RSL1D1/IMP3/RPSA/NOL6/WDR46/WDR12/CMSS1/PES1/RRP36/NOC4L
Translation_ribsome	FAT	Jensen_COMPARTMENTS	W18FvsW5F	Eukaryotic translation initiation factor 2B complex	73	-0.40768	-1.81232	0.000303	0.00310643	0.00229342	3178	tags=40%, list=19%, signal=32%	RPS6/NOBOX/EEF2/RGS2/EIF2S3/TRMT61A/PDIA6/DPYSL2/EEF1A1/EEF1B2/EIF2S1/ATF4/BZW2/EIF4E/EIF3F/EIF2B2/EIF2S2/EIF1/EIF2B1/PPP6C/EIF2B5/EIF4A1/NGDN/EIF4EBP1/EIF2B4/CSNK2A1/NDUFV2/EIF3B/ASNS
Translation_ribsome	FAT	RNAseq_Automatic_GEO_Signatures_Human_Down	W18FvsW5F	Argonaute Binds Trna Cis GSE68813 1	144	0.455173	2.08975	7.92e-08	4.97e-07	2.03e-07	4163	tags=44%, list=25%, signal=33%	ACTN4/AGO2/GPR50/PRICKLE3/SPRED2/CBL/DSE/TRAPPC8/NID1/HERC3/FAT1/ACTN1/APAF1/KLHL20/NAP1L3/TAF2/NR2C2/FAM83D/SNN/ELF1/ANKHD1-EIF4EBP3/LUZP6/STAG1/SNX9/MLLT10/BTAF1/ATP7B/HSD17B4/ATN1/LGR4/RAI1/WDR47/SPEN/SMURF2/EPB41/PLPP3/ITPR3/MFAP3/DOCK1/NOMO3/AXIN2/PTPRS/TTF2/MARS2/NFKB1/NRARP/MTM1/EPB41L1/RBM12B/POU3F1/ZBTB1/SNAI1/WDR19/ADGRL2/COMMD3-BMI1/ICAM5/DNASE1L1/PATL1/RBL2/PIAS3/ARFGEF2/MAP3K3/PIP5K1A
Translation_ribsome	FAT	RNAseq_Automatic_GEO_Signatures_Human_Down	W18FvsW5F	Glycolysis Keap1-Nrf2 Metabolite-Induced Posttranslational GSE116642 1	221	-0.348762	-1.86412	6.41e-07	3.36e-06	1.37e-06	3126	tags=29%, list=19%, signal=24%	DBH/ADAMTSL1/ANP32A/VEGFD/WDR24/USF2/DPP6/CARS2/CLSTN2/MTHFD1/KLHDC3/AHCY/ARF5/NEGR1/HNRNPA1/TM7SF2/DPYSL5/CLN6/NOC2L/ARHGAP36/ADAMTS8/MEIS1/CBX2/TMEM106C/NDUFV1/FOXO6/EDF1/SUMO3/ACAT2/XRCC3/ENDOG/COX8A/BEX4/SOX12/NPM3/SUPT3H/HNRNPAB/AMZ2/EIF3K/CENPV/MCRIP1/EIF3C/EIF4A1/PCYT2/POLR2H/MRPL11/SURF1/BEX1/PC/ADCK2/BEX3/UBE2S/UNG/APEX1/RPS29/DAZAP1/ALYREF/SLC25A29/SNRPA/CTDSP1/PHB2/ASNS/DCAF11/MCM7/SEN…
Translation_ribsome	FAT	RNAseq_Automatic_GEO_Signatures_Human_Down	W18FvsW5F	Post-Translational Exon Skipping Machinery GSE139614 1	175	-0.355907	-1.86091	9.07e-06	3.72e-05	1.52e-05	5137	tags=46%, list=31%, signal=32%	GRK1/PCSK4/OVOL1/IGSF11/MUC20/SPNS3/P3H4/SLC4A3/PDE6G/SERTAD3/PTPRN2/TMEM205/LAGE3/TNNT3/LSP1/IGFBP6/FKBP11/ZGLP1/DSP/PIGQ/TUBB4A/SPHK1/TRAPPC6A/JUND/PNPLA7/PSEN2/ARHGEF16/PIP5KL1/LARGE2/CCDC187/CRYM/TCEA3/LHPP/RHPN2/CHCHD10/DNAI2/IFITM1/BSG/MAPK15/SPINK2/OPLAH/FLAD1/DNAJC4/PLA2G4B/PPP1R14A/POLR2L/MADCAM1/MIIP/SWSAP1/ISYNA1/BOLA2B/POLE4/UQCC2/LAMTOR4/PEMT/SOX12/MYL6/GPX1/ROMO1/BAG1/DUSP22/OXCT2/N…
Translation_ribsome	FAT	RNAseq_Automatic_GEO_Signatures_Human_Down	W18FvsW5F	Translational Control Breast Plasticity GSE149132 1	221	0.351392	1.70682	0.000105	0.000347	0.000142	3436	tags=30%, list=21%, signal=24%	RYR2/PGM2L1/PAM/MRC2/ST8SIA6/LIMCH1/FUT11/SLC25A37/ERO1A/TP53I11/TNFRSF21/FAM219A/CCDC82/TMEM65/PDE2A/MAP3K8/VLDLR/APP/KLF6/WSB1/FAM43A/PFKP/CCNY/ZNF704/TGM2/LYN/SMAD3/TPCN1/SNAPC1/SERPINE1/HEY1/ST6GAL1/NPR3/ANXA1/PHF21A/KSR1/PCOLCE2/FRY/GADD45A/DHRS3/ADRA1B/NDRG1/ABLIM3/APLN/PIK3CD/SH3KBP1/FYN/PDE8A/PFKFB4/MTSS1/SORL1/TCAF2/ITGA7/FGD5/ZMAT1/TMEM123/DDR2/SH3RF3/PTAFR/ETS2/GPR157/CAPN8/SPRY1/FLCN/…
Translation_ribsome	FAT	RNAseq_Automatic_GEO_Signatures_Human_Down	W18FvsW5F	Prc2-Independent Ezh2 Rrna Ires-Dependent GSE143975 2	222	-0.295132	-1.5758	0.000221	0.000678	0.000277	3059	tags=27%, list=19%, signal=22%	THOC5/ABRACL/ZNF740/STRAP/FBXO45/RPS7/CSDE1/TTC1/YBX1/MRPS27/PLA2G12A/RAB8A/ATF4/RPL7L1/MBD2/RBM24/ZCCHC17/OSTC/CYP51A1/SPCS1/PHYH/R3HCC1/CLCC1/PPP1R14B/HMGB2/SNRPC/SUDS3/FAF1/ISCA1/DPM1/FBL/SSR3/AMACR/TMA7/ECI2/EIF1AX/PSMC1/FKBP4/SF3B2/POLR2M/U2AF1/PPP2CA/CTDNEP1/CCT5/CHPT1/DENR/CBX1/UBAC2/BEX3/UBE2S/TOR1A/TST/CTH/TMED2/ADSL/CYCS/SLC31A1/MCM7/STARD7
Translation_ribsome	FAT	RNAseq_Automatic_GEO_Signatures_Human_Down	W18FvsW5F	Ribosome Important Translational Circadian GSE56924 1	217	0.341976	1.6563	0.00032	0.000943	0.000386	2516	tags=26%, list=15%, signal=22%	NIN/LRP6/SPTBN1/MDFIC/MAP3K2/MAP4K3/LRRCC1/CEP192/FAM107B/PLCE1/EIF2AK2/PRKDC/RBM15/AKT3/ZDHHC20/MBNL1/NUP58/PALLD/PRKD3/USP6NL/SF3B1/ZNF281/TIA1/MOB1A/SKIC3/STYX/CYB561A3/ANKRD27/RASA1/KRAS/FAM217B/KANK2/MGAT4A/GABPA/CASP8AP2/SYNE2/MTMR9/DNAJB14/SLC26A2/TRAM2/APLP2/DENND5A/CPOX/PHF3/SPOPL/PIAS1/DCUN1D4/FNBP1L/NDRG1/KCTD9/SWAP70/MAP2/FEM1B/KLF11/SORL1/TBC1D12
Translation_ribsome	FAT	RNAseq_Automatic_GEO_Signatures_Human_Down	W18FvsW5F	Regulation Protein Translation Mitosis GSE67902 1	189	0.340334	1.61894	0.000908	0.00236523	0.000967	4041	tags=33%, list=25%, signal=25%	ZFC3H1/BCL9L/TP53INP2/HAPLN3/HIC1/LAMB3/TSC22D2/MAP1A/MDM2/EDA2R/KLF6/SPACA6/CYP26B1/ZBTB26/FAM43A/ITPRIPL2/ZNF526/SPRED3/ZKSCAN8/KDM6B/DUSP7/SSH1/TGM2/PPP1R3B/RHOF/TNFAIP1/PRDM8/IRS2/NR4A2/TBKBP1/BHLHE41/KLF7/GADD45A/TNFSF8/JRK/ORAI2/IRF2BPL/PHLDA3/CHST3/AP5B1/VSIG8/MMRN2/PPP1R18/FRMD8/FILIP1L/PYGO2/ABL2/TRIB1/ITGA2/KCNK6/ZSWIM4/MAST4/TGFB1/ZCCHC18/PDGFA/FSD2/ACER2/ZFPM1/PPP1R3D/ADM/BMP2/GADD45B…
Translation_ribsome	FAT	RNAseq_Automatic_GEO_Signatures_Human_Down	W18FvsW5F	Convergence Cockayne Rrna Nucleolin GSE122736 1	214	0.322655	1.56039	0.00142833	0.00353642	0.00144577	3502	tags=29%, list=21%, signal=23%	PHACTR2/ADCY3/GMFB/PLEKHA7/MPDZ/JPH1/ZFYVE28/FBLN5/SLC38A6/ZNF236/ERO1A/TP53I11/KIF21A/HIF1A/SGMS1/MLLT3/LRRFIP1/PHLPP1/STYX/PIGN/CAMK4/TTC28/LARGE1/ECE1/FEZ2/ITPRIPL1/ANPEP/NEURL1B/KCNQ5/GOLIM4/SGK3/ADGRE5/MAGEA11/MAGEC2/LRRK1/FZD1/PCNT/DOCK6/EXOC5/AOX1/SAMD4A/PCNX4/PLPP3/GPC1/EXD2/SNRPN/CTSZ/CDYL2/TPTE/ELAVL2/MYO1D/TPD52/KTN1/ETS2/PBX1/L1CAM/ZBTB1/LOX/SNTB1/ADGRL2/LCP1/ATP10A
Translation_ribsome	FAT	RNAseq_Automatic_GEO_Signatures_Human_Down	W18FvsW5F	Evidence O-Methylation Capabilities Ribosomes GSE105248 1	191	0.332166	1.5816	0.00145124	0.00358526	0.00146574	1998	tags=23%, list=12%, signal=20%	SYCP3/STAMBPL1/NRP1/SENP7/HLTF/DOCK4/DCAF17/FRYL/PSD3/MEST/DCLRE1C/LRRK2/INPP4B/DGKE/ALDH3A2/PARP4/MTX3/LSMEM1/FSD1L/CDC14B/CCNT2/CD36/ARHGAP5/NSMCE3/TNIK/STXBP5/SEPSECS/DIAPH2/PPP2R2A/POT1/ADAM9/ATE1/PFKFB2/ATG4C/NFXL1/HIPK3/KCTD12/ZNF770/SLC36A4/GNG2/RASGRF2/IER5L/PSTPIP2
Translation_ribsome	FAT	RNAseq_Automatic_GEO_Signatures_Human_Down	W18FvsW5F	Ribosome U2Os Overexpressing Myc GSE59819 1	218	0.303912	1.47525	0.00539025	0.0116276	0.00475362	4183	tags=33%, list=25%, signal=25%	LCTL/SMAD6/NEDD9/PEG10/PLEKHA2/ATL1/PARP9/MAP1A/TMEM37/SBK2/PRRT2/ABLIM1/JAK3/NAP1L3/APOL3/RCAN3/AHNAK/KANK2/SPATA20/COL16A1/F8/RASA4/KLHL5/IFIT2/NPC2/FAM114A1/PRICKLE2/SH3BGRL/CD180/CAPN1/NEURL1B/RMI2/APH1B/VAT1L/JUP/NUAK1/TTYH3/EHBP1L1/CTSB/GPNMB/UNC13D/ITGAX/CARD11/PDGFRB/AQP1/SPEG/TRIM6/NTM/KCNN4/LIMS2/SEMA6B/QPRT/RAB37/RTN4R/FBXL7/OPTN/ATP2B4/SDC3/GNAI2/TNS3/NLGN2/ALDH3B1/OLFML3/PLSCR4/PDZD2…
Translation_ribsome	FAT	RNAseq_Automatic_GEO_Signatures_Human_Down	W18FvsW5F	Gene-Specific Trna Polymerase Nascent GSE130853 1	174	0.308747	1.45823	0.0128518	0.0249384	0.0101954	2358	tags=24%, list=14%, signal=20%	ZBED6/SYCP3/ZNF274/SMAD6/EYA4/JPH1/CXCR6/PM20D1/NRIP2/KDM2A/CCDC82/KMT5B/ZBTB7A/KANSL1/NVL/KLF6/CCNT2/SHPRH/SPACA6/LRRFIP1/MPV17L/SMAD7/SETD5/BCOR/ZFP36L2/NCOA6/MTMR9/CEP170/IRS2/ZSWIM6/ARID1A/KAT6B/KLF10/AFG2B/DENND4B/RAI1/SPEN/GPR18/RERE/INO80/L3MBTL3
Translation_ribsome	FAT	RNAseq_Automatic_GEO_Signatures_Human_Up	W18FvsW5F	Post-Translational Exon Skipping Machinery GSE139614 1	199	0.617495	2.94257	1e-10	9.7e-10	3.7e-10	3415	tags=55%, list=21%, signal=44%	TMEM245/SPTBN1/UHMK1/CHD9/MAP3K2/ZNF292/BRWD3/AGO2/TMX3/ATP13A3/XRN1/UBE3A/PIK3C2A/THOC2/MAP4K3/RBM26/USP34/TULP4/DMXL2/UBR5/PRPF40A/TRIP12/RFX7/WRN/PPFIBP1/AKAP9/TRIM33/XPO4/NCAPD3/YTHDC2/CCDC186/BIRC6/PRKDC/ZDHHC15/SNX13/CCDC88A/RICTOR/GOLGA4/SYNJ2/EFCAB14/BOD1L1/KMT2A/BPTF/DYNC1H1/LCORL/NUP58/PRKD3/G2E3/MED13/RALGAPB/FANCM/NR2C2/INTS2/SCYL2/CLASP2/LUC7L2/SEPSECS/DGKH/TNRC6A/BMPR2/SLC35A3/HELZ/…
Translation_ribsome	FAT	RNAseq_Automatic_GEO_Signatures_Human_Up	W18FvsW5F	Glycolysis Keap1-Nrf2 Metabolite-Induced Posttranslational GSE116642 1	227	0.499465	2.41374	1e-10	9.7e-10	3.7e-10	3147	tags=43%, list=19%, signal=35%	SYNPO2/SLC30A7/ITPR1/NFAT5/CEP350/UHMK1/MAP3K2/NRP1/SPPL2A/LNPEP/ATP6V0A1/MACF1/DOCK4/MYO9A/AAK1/HMBOX1/SMG1/DST/PHC3/MEST/TRIP12/ACAP2/DSE/XPO4/MAP1A/BIRC6/SESN3/MDM2/NUFIP2/ZEB1/JAK1/FMN1/NEFH/KIF21A/TRAK2/PSME4/TBK1/DYNC1H1/CAST/ZBTB37/WDR26/YOD1/ZBTB18/NRP2/IDS/MYSM1/TLE4/NEK1/TRIO/DDX3Y/ELF1/EXOC8/TANC1/AHNAK/RAB31/ZNF721/HELZ/GRIN3A/ZNF654/MAP3K1/ZNF217/ZNF800/SERTAD2/GPR155/LIFR/KCTD12/KLF…
Translation_ribsome	FAT	RNAseq_Automatic_GEO_Signatures_Human_Up	W18FvsW5F	Argonaute Binds Trna Cis GSE68813 1	160	-0.462758	-2.35155	1e-10	9.7e-10	3.7e-10	3144	tags=43%, list=19%, signal=35%	DNAAF1/RFXANK/FIS1/CHCHD10/MZT2B/MZT2A/TMEM200B/ZNF524/LDLRAD2/NENF/ZNF593/NKX6-2/RPL13/UBALD2/RBP1/TFPT/SYCE1L/CLEC11A/RDM1/RPL35/DNLZ/TSSC4/EIF4EBP3/RPL27A/SNRNP35/FDX2/EDF1/RP9/AAMDC/COMMD6/NDUFA11/RAMP1/HINT3/RPS19/LAMTOR4/BCL7C/CBR3/BLOC1S1/APOC1/UQCC3/RPS21/MRPL54/PAM16/ALKBH7/HINT2/FUOM/PSMG3/NPFF/ZNHIT2/THAP3/NDUFA13/S100A13/ETFB/NDUFS6/WDR74/ITFG2/PHPT1/ARL6IP4/ZNHIT1/PMVK/USE1/RPS28/GAD…
Translation_ribsome	FAT	RNAseq_Automatic_GEO_Signatures_Human_Up	W18FvsW5F	Translational Control Breast Plasticity GSE149132 1	217	-0.359672	-1.93361	2.58e-07	1.36e-06	5.18e-07	3551	tags=38%, list=22%, signal=30%	NQO1/IFT25/MRPL3/ANKRD22/SPAG16/POLE3/FAM136A/NOLC1/TIPIN/TRMT10C/ANXA9/AGR2/CAP2/DDX52/ALDH6A1/DBI/DLD/HNRNPR/CPT2/NCAM2/FASTKD5/COA7/TPRN/ARL3/RBM24/SLC9A2/MPP2/MCEE/RASL11B/ACOT4/ANAPC7/TMT1A/GSR/SUMO3/ACOT2/ACOT1/C2CD2L/SAR1B/MRPL47/CHCHD1/NDUFB8/MRPL22/NOP2/ATIC/MRPL44/PXMP4/NDUFB4/ALAD/TMA7/CADPS2/PPA2/NDUFS5/PSMG3/SNRPF/CCT6A/AIFM1/RRS1/POLR2K/FKBP4/MRPL58/ARMT1/GSTM3/RRP36/MRPL16/NDUFB10/…
Translation_ribsome	FAT	RNAseq_Automatic_GEO_Signatures_Human_Up	W18FvsW5F	Post-Translational Skipping Jurkat H3B-8800 24H GSE139618 1	203	0.393132	1.8713	2.42e-06	1.02e-05	3.88e-06	4202	tags=42%, list=26%, signal=32%	BCL9L/APC/ATP6V0A1/HLA-E/SH3BP5/PLEKHA2/PRKCE/PLCE1/GRAP/CYLD/GOLGA4/MINK1/SLFN5/JAK3/ZBTB38/SBK1/TNIK/LPAR6/PBXIP1/CPT1B/AHNAK/UBA7/MAPK8IP3/RAP1GAP2/NPR3/AGAP2/RASAL3/KCTD1/IFIT2/ARHGAP31/IPCEF1/PIK3R5/ITGB7/CTNND1/PITPNM3/COLQ/MAP9/NAV1/TMEM178B/FMNL1/SNURF/INPP5D/NKG7/SIGLEC6/SH2D2A/IFFO1/MYO1F/LAT/TBC1D10C/ADCY7/RGS14/CBFA2T3/ADGRE1/CCR6/DDR2/NPR2/IL16/STAT4/GRIN2C/HAVCR2/CPNE1/CD93/SYT11/TE…
Translation_ribsome	FAT	RNAseq_Automatic_GEO_Signatures_Human_Up	W18FvsW5F	Post-Translational Exon Skipping Jurkat P5091 GSE139619 1	219	-0.339213	-1.81729	5.32e-06	2.1e-05	8.01e-06	2845	tags=38%, list=17%, signal=32%	MPHOSPH10/STRAP/GNL3/HNRNPR/PPID/TFB2M/SUGT1/TRMT61A/GNA14/NOP14/HARS2/TTC1/ATP6V1E1/NLE1/METTL16/PRKAR1A/DNAJC7/EIF2S1/WDR75/NCOA4/AIMP2/GPATCH4/RSL1D1/ZNHIT6/PLRG1/NDUFAF1/RPP40/ATP6V1D/SLC3A2/TAMM41/DNAJB1/HSPE1/MRPL1/ZPR1/HSPA1B/STIP1/HNRNPM/MRPL9/NOL6/GZMA/UBOX5/SUPT4H1/GTF2B/USPL1/AHSA1/GRWD1/BRMS1/POLR3C/ABCF2/EIF1AD/RBM3/CCT8/PRPF6/TMCO1/RRN3/BUD31/GPX1/LTV1/EIF4A1/NGDN/RBM8A/MRPL30/NIFK/…
Translation_ribsome	FAT	RNAseq_Automatic_GEO_Signatures_Human_Up	W18FvsW5F	Zcchc4 Catalyses 28S Ribosomal GSE128994 1	171	-0.34571	-1.77717	2.86e-05	9.54e-05	3.64e-05	2956	tags=33%, list=18%, signal=28%	PGK1/PAICS/WDR77/HSBP1/GYG1/PRDX1/DBI/PGRMC1/ADPGK/G3BP1/CALR/ATF4/DDX24/HNRNPA1/UMPS/CYP51A1/RPS4X/PARK7/RPL23A/HSPE1/SERBP1/HNRNPM/ACAT2/HNRNPA2B1/RPLP1/PRDX2/AHSA1/CCT8/NDUFA2/TCP1/RABGGTB/MYL6/ITM2A/MGST1/POLR2H/TALDO1/CCT6A/CCT2/PPIB/TUBA4A/BYSL/TOMM22/NDUFC2-KCTD14/AIFM1/RPL29/ARMT1/MDH1/C1QBP/PET100/PDIA4/APEX1/UQCRFS1/COX7C/NDUFAB1/PPM1G/DDT/RBBP7
Translation_ribsome	FAT	RNAseq_Automatic_GEO_Signatures_Human_Up	W18FvsW5F	Post-Translational Exon Skipping Cutll1 P5091 GSE139620 1	226	0.334866	1.61877	0.00037	0.00097	0.00037	3965	tags=36%, list=24%, signal=28%	CPT1A/LATS2/NRP1/TMEM71/ATXN1/SYNJ2/SHISA9/CAST/EIF2AK3/EPHX1/TNFSF10/RAB30/FAM83A/ARHGEF40/TPM4/POLR2A/APOL1/AHNAK/PHLDA1/HELZ2/SNX9/ACSF2/CAPN2/TMEM120B/CHST15/PLCD3/SERPINE1/HMGCS1/OLFM2/DNAJB4/MICAL2/GZMB/NLRP1/ARVCF/DNM1/SLC6A8/SLC26A11/KLF10/LDLRAP1/KIFC3/NEURL1B/SHC4/CD84/NDRG1/CD8A/PRRG4/ADGRE5/FSCN1/ELK3/TRAF1/NKG7/GPNMB/ANKDD1A/HR/SLC5A3/KIAA1671/KCNN4/CD44/ASAP3/TMEM184B/QPRT/EPB41L1/T…
Translation_ribsome	FAT	RNAseq_Automatic_GEO_Signatures_Human_Up	W18FvsW5F	Protien Close Translation Sires GSE76627 1	202	0.344672	1.64111	0.000415	0.00107429	0.00041	4605	tags=41%, list=28%, signal=30%	TMEM245/LATS2/CRIM1/TCF4/STRN3/PRTG/ROBO1/TULP4/PHC3/EDEM1/CDC42EP3/XPO4/NEK6/ZNF280B/WWC2/BICD2/ZDHHC20/FSD1L/ZBTB18/EIF5A2/BCOR/DESI2/RAB22A/LYN/SMAD3/MTMR9/N4BP2/GPR137B/SLC23A2/ZNF800/MLLT10/RUNX1/VPS4B/HIPK3/TNF/TNFAIP3/CAPRIN2/KLF3/SPOPL/LGR4/FNBP1L/NDRG1/WDR47/PDE4B/SPEN/SKIL/KCTD10/KLF11/NT5C2/TRERF1/USP38/NOL4L/RNF38/DCAF1/PTCH1/USP46/ZFAND2A/TGFBRAP1/PTPN4/CDK15/FRMD6/PROSER1/ATF3/BACH1…
Translation_ribsome	FAT	RNAseq_Automatic_GEO_Signatures_Human_Up	W18FvsW5F	Convergence Cockayne Rrna Nucleolin GSE122736 2	223	0.316558	1.53081	0.0013654	0.00310543	0.00118457	2180	tags=20%, list=13%, signal=18%	SYNPO2/GLRB/ABAT/PARP14/CACNA1A/TP53INP2/ATF7IP/RBM26/STIM2/SLAIN2/EMP1/ACAP2/NCAPD3/NEK6/CNTRL/FGF13/CAMSAP2/KIF21A/ITPKB/DMD/GAPVD1/CD36/RUBCN/ZNF281/KIF21B/PTPRB/TBCEL/PFKP/DOCK9/FBXW7/ETS1/SEC24D/FBXL3/APLP2/NLRP1/POU2F2/NFRKB/LMO7/RC3H2/IQGAP1/FNIP2/RAPGEF2/TMEM184C/MAGEA12/TTC5
Translation_ribsome	FAT	RNAseq_Automatic_GEO_Signatures_Human_Up	W18FvsW5F	Ribosome Important Translational Circadian GSE56924 1	211	0.309146	1.48004	0.00257972	0.0054627	0.00208376	3281	tags=28%, list=20%, signal=23%	SYP/NRP1/HLA-E/ASCC3/LAMB3/PRKCE/DSE/ACTA2/MDM2/RRM2B/MINK1/SLFN5/EDA2R/SRPX2/RIGI/APP/NOS1/TNFRSF10B/PNPLA6/GLTP/TIAM1/TNFAIP1/SLAMF7/HTT/PLCXD2/IL13RA2/KIAA1549L/TMEM229B/PTPN22/EXTL3/TNFSF8/TBC1D23/BLTP2/SP110/PSTPIP2/TPRG1L/FLII/KCNQ3/PIK3CD/HECTD3/COL4A2/MCC/RCBTB1/PDCD1LG2/ITGAX/ZNFX1/CHST2/ARL14/TLN2/TIGAR/FRMD4A/XYLT1/ANKRD13A/WSB2/ITGA2/DCBLD2/C3AR1/MAST4/DUSP11
Translation_ribsome	FAT	RNAseq_Automatic_GEO_Signatures_Human_Up	W18FvsW5F	Repression Dicer-Independent Trna Fragments GSE99769 1	209	0.315207	1.509	0.00287827	0.00600554	0.00229083	3419	tags=30%, list=21%, signal=24%	UHMK1/DTX3L/ATP13A3/ANKIB1/AGFG1/SON/SAMD9L/PARP9/EIF2AK2/HSPA4L/SAMHD1/MAP1A/NUFIP2/RASGRP3/TBK1/RIGI/YOD1/PRPF4B/TFRC/TRIM21/DDX17/EIF5A2/RSAD2/GLS/ARL5A/APOL2/LUC7L2/TMED7/HELZ2/AMMECR1/LIPA/HIPK3/CMPK2/DDX60/IFIT2/LYPLA1/RC3H2/TRIM25/PNPT1/SP110/HERC6/ZC3HAV1/SGK3/IFIH1/ADORA2A/DHX9/TOR1AIP1/PML/TATDN2/TMEM50B/SRSF2/LGALS3BP/TMEM123/ADAR/SPCS3/PLAGL2/CD164/B3GNT5/DICER1/ZBTB33/B2M/OSTM1
Translation_ribsome	FAT	RNAseq_Automatic_GEO_Signatures_Human_Up	W18FvsW5F	Biological Chronic Mistranslation Mammalian GSE115153 1	224	-0.256102	-1.37895	0.00600867	0.0116702	0.00445161	2451	tags=24%, list=15%, signal=20%	CASK/PBDC1/DOLK/TPRN/NUDT11/POMT1/SURF2/NOL12/PQBP1/UXT/PDHA1/GLRX5/DNLZ/PLEKHJ1/TOR1B/EDF1/COMMD6/ACAT2/FBXW5/PDZD11/SSNA1/APOOL/MID1IP1/PGAM5/POLR2F/SUV39H1/TUBB4B/AAMP/MRPS2/TIMM10B/EBP/MRPL41/ZMYND19/EIF1AX/DOHH/FKBP4/TOMM40/ACOT9/EXOSC2/PHPT1/TIMM23/SURF6/TSR2/WDR5/FAM156A/LYAR/UCK1/HSD17B10/NTMT1/TOR1A/NDUFB11/FTSJ1/RABL6
Translation_ribsome	FAT	RNAseq_Automatic_GEO_Signatures_Human_Up	W18FvsW5F	Evidence O-Methylation Capabilities Ribosomes GSE105248 1	194	0.301581	1.43558	0.00873016	0.0163032	0.00621889	4159	tags=34%, list=25%, signal=26%	ARHGEF18/ASS1/MRC2/LAMB3/PRKCE/ZC3H12A/PIEZO1/TRIM5/IL7R/MYOM3/SPACA6/BCAR3/CYP26B1/FAM43A/APOL2/PRKCH/CPT1B/RHOF/SNX9/EPAS1/RPS6KA2/PLEKHG5/ADAP2/COL4A1/PITPNM1/SLC12A7/TNFAIP3/CDC42BPG/FAM114A1/TMEM132A/ANXA6/SLC7A5/KIF26A/PHLDA3/AMOTL2/PIK3CD/CASP1/MAFK/TNFAIP2/COL4A2/EHBP1L1/B4GALNT1/UNC13D/PDGFRB/TM4SF19/AQP1/KMT5C/MCF2L/MMP15/F2RL3/ATP8B2/AGRN/MFSD12/COL18A1/SH3TC1/LDLR/ATF3/MYO1G/DMBT1/GAL…
Translation_ribsome	FAT	RNAseq_Automatic_GEO_Signatures_Human_Up	W18FvsW5F	Ybey Essential Biogenesis Ribosomes GSE134960 1	205	0.295584	1.40609	0.0119812	0.0218021	0.00831645	4411	tags=37%, list=27%, signal=27%	ASS1/RUNX2/MFGE8/MRC2/TJP2/LAMB3/TSC22D2/ZC3H12A/SLFN5/CNTN2/KLF6/MROH1/HPSE/FAM83A/DCHS1/HELZ2/OLFM2/SLAMF6/COL4A1/P4HA2/CREBRF/ANXA1/TNXB/ARVCF/TNFAIP3/GADD45A/RHBDF1/NFKBID/PHLDB2/PSAP/OTUD1/DOCK6/PDE8A/CTSB/GPNMB/ITGA7/SLC12A4/NOMO2/COL12A1/EMILIN2/NKTR/CD44/CALD1/UBR4/SEMA6B/CPEB2/RAB37/ATG16L2/FUT1/SYT11/HSH2D/GAS2L3/EGR1/FLCN/TRPM4/GDF15/FLNA/OPRD1/KCNQ4/ICAM5/NUAK2/PLA2G2D/NOTCH3/ATF3/MYO…
Translation_ribsome	FAT	RNAseq_Automatic_GEO_Signatures_Human_Up	W18FvsW5F	Prc2-Independent Ezh2 Rrna Ires-Dependent GSE143975 1	224	-0.24253	-1.30588	0.0195653	0.0340776	0.012999	2941	tags=28%, list=18%, signal=23%	MRPL10/BIK/IK/NOP58/RNASEK/SLC35A4/DAPK3/ATP6V1E1/VPS26A/TRAPPC1/SDHA/FKBP1A/SNRPA1/LSR/KRT18/TM7SF2/RPS6KB2/DNTTIP2/EIF3J/UTP3/UBE2F/TECR/SUPT16H/MPP2/ZCCHC17/ATP6V1D/EFNA3/MORF4L2/KLHL12/HSPA1B/MDH2/HMOX2/VPS11/KRT8/CCT8/PRPF6/PPP1R37/TMCO1/PEF1/MCRIP1/AMACR/CCM2/TUSC2/MRPL41/SEC22B/ATP6V0D1/NDUFA13/COX17/NRBP1/NDUFB10/MRPL23/ATP6V1G1/MTFR1L/IDH3B/ALDOA/MUL1/UQCRC2/ATP6V1H/SRP54/ATP1B3/PRDX3/EM…
Translation_ribsome	FAT	RNAseq_Automatic_GEO_Signatures_Mouse_Down	W18FvsW5F	Translation Checkpoint Therapeutic Targeting GSE105147 2	184	-0.483289	-2.58163	1e-10	6.68e-10	2.36e-10	2604	tags=41%, list=16%, signal=35%	CYP7B1/TTC36/PON1/GABARAPL1/SDHA/COQ9/HACL1/SMARCD2/CCS/ECI1/IAH1/L2HGDH/ACSM3/PHYH/SUCLG2/GLRX5/C6/PPM1K/HAGH/PDE3B/GPHN/ACADVL/NDUFV1/ALDH7A1/ACADSB/SAR1B/NDUFA9/ENDOG/LARP1B/CYC1/NDUFB7/GGACT/GPX1/CBS/HIBCH/MGST1/SEPHS2/LAP3/ACSM5/PRODH/ADHFE1/NDUFB2/GRSF1/FKBP4/ETFB/TPRKB/DNAJA3/GCAT/MDH1/NDUFB10/NDUFB5/HIBADH/CISD1/ASL/COX4I1/NUDT7/ADH5/TMEM183A/GLO1/HSD17B10/MRPS7/IDH3B/NDUFB9/GSTP1/SCP2/SD…
Translation_ribsome	FAT	RNAseq_Automatic_GEO_Signatures_Mouse_Down	W18FvsW5F	Translation Early Depends Prdm10 GSE135021 1	225	0.448548	2.20132	1.49e-10	9.6e-10	3.39e-10	3748	tags=43%, list=23%, signal=33%	CPT1A/ATM/ASS1/DENND1B/FUCA2/NCOA2/DST/MPDZ/WRN/BRWD1/RNF213/HSPG2/MYO18A/HMCN2/SLC12A6/ANKRD12/PRKDC/GAA/OGDHL/RANBP17/TRPM7/PRDM1/SMCR8/PRDM10/DYNC1H1/MROH1/CPEB1/WDR81/RGP1/NUP210/STARD8/CLTC/TRIO/PLXNA2/TPP1/SNX29/PRDM16/ANKHD1/SMARCC2/MTCL2/STAG1/ETNK1/SLC23A2/IRS2/DYNC2H1/PLEKHG5/SVIL/PI4KA/NPC2/IQGAP1/SNX30/SULF2/RASGEF1A/AKAP12/MAGI3/CPD/HPS1/ADGRE5/TEP1/IDUA/PSAP/WHRN/FEM1B/NCEH1/BCL2/SC…
Translation_ribsome	FAT	RNAseq_Automatic_GEO_Signatures_Mouse_Down	W18FvsW5F	Mettl6 Trna M3C Methyltransferase GSE144866 1	182	-0.418762	-2.22295	4.85e-10	2.94e-09	1.04e-09	2660	tags=36%, list=16%, signal=31%	G3BP1/TTC1/POLD2/HEATR3/UBE2Z/RPL13/SHMT1/CBX3/CCDC43/RPN1/DRG1/SLC25A4/EIF3M/SERBP1/CCT4/STXBP2/RPL26/RPL23/STIP1/HMGB2/NUDC/EZH2/NOP2/YWHAE/EIF5A/YBX3/CCT8/HNRNPAB/CNBP/EIF3D/CHCHD3/TFDP1/METAP2/PSMB6/EIF4A1/NIP7/USP39/RUVBL1/RPL19/CFDP1/PSMD11/AK4/RPL32/GLOD4/DNAJA2/FKBP4/PSMD2/PES1/AATF/PPP2CA/PRMT7/HINT1/CCT5/ELAVL1/METTL6/VDAC3/CBX1/PSMA4/PSMC5/PSMD12/SYCE2/CCT7/SRP68/PSMD7/MRPL45/ASNS
Translation_ribsome	FAT	RNAseq_Automatic_GEO_Signatures_Mouse_Down	W18FvsW5F	Ribosome Fragile Brain Cortex GSE140565 3	182	0.46096	2.18942	1.03e-09	6.02e-09	2.12e-09	4808	tags=55%, list=29%, signal=39%	CACNA1A/BCL9L/RFX7/EHD3/RASL12/MAP1A/CUX2/DAGLA/NCOR2/ZBTB7A/UBAP2/SIPA1L3/PDE4A/STARD8/MAP7D1/ATXN2/SSH1/PRRC2A/PRRC2B/TTC28/NCOA6/ARHGAP39/LMTK2/SETD1B/OLFM2/MMP12/ARID1A/AGAP2/TNRC18/HDAC7/PCNX3/IGLON5/DAB2IP/TNK2/ATN1/TTBK1/KIF26A/CACNA1I/WHRN/IGSF9B/MLLT6/CDK18/ZDHHC8/HR/CAMK2A/ZMIZ2/TNS1/PLBD2/HSD3B2/SPEG/SHANK3/NOVA2/FOXK1/STAC2/CIC/CTIF/RTN4R/KSR2/PRR12/INF2/E2F1/MAST4/DICER1/TGFBRAP1/CAM…
Translation_ribsome	FAT	RNAseq_Automatic_GEO_Signatures_Mouse_Down	W18FvsW5F	Determining Ribosome-Associated Garsp278Ky 17-Burgess-004 GSE145000 1	146	0.46789	2.16255	5.11e-08	2.34e-07	8.27e-08	4909	tags=52%, list=30%, signal=37%	DOCK10/SENP7/INO80D/PRKCQ/EIF2AK2/CNTRL/SLC38A6/SBF2/ITGA4/TRAK2/CD300LF/HMCN1/ZBTB37/NVL/INVS/TNFRSF10B/LPAR6/KRIT1/UNC13B/PIGN/TC2N/IL5RA/RNASEL/MMP12/FYCO1/ABHD18/UGGT2/FGD4/CFLAR/HIPK2/IQGAP1/IKBKB/DNMT3A/RMI2/CD84/SGK3/STXBP4/FLT1/GRIK3/CD33/COL27A1/UNC13D/CCR9/CCDC141/NEURL3/STAB1/FRMD4A/HSD3B2/ZAN/KCNK6/ATG16L2/MBNL3/NRROS/CHMP4C/POFUT1/AHRR/TBX18/HECTD2/ADAM12/SELPLG/NOX4/SENP1/DOT1L/MDGA…
Translation_ribsome	FAT	RNAseq_Automatic_GEO_Signatures_Mouse_Down	W18FvsW5F	Polarization Translation Efficiency Ribo-Seq GSE95415 1	154	0.435081	2.03232	5.03e-07	1.98e-06	6.97e-07	3208	tags=31%, list=20%, signal=25%	RYR2/CACNA1E/PTPN14/ZFC3H1/UBN2/ATF7IP/MYO9A/TRIM56/MPDZ/CDC42EP3/SNAPC3/OGT/SLC36A1/CYP2U1/ZBTB38/ADCY5/CCNT2/BACE1/ADAMTS5/CHD3/ZFHX2/PAQR9/AMOTL1/EXOC8/MTCL2/KANK2/ZBTB20/MAPK8IP3/ARRB1/BHLHE41/SYNE1/LRRC3/SSPN/COMT/PLEKHN1/MEGF8/KCNQ3/CSPP1/DOCK6/CD46/TNS1/SRRM2/SPEG/NKTR/DDR2/HBEGF/DCBLD2/KLHDC7A
Translation_ribsome	FAT	RNAseq_Automatic_GEO_Signatures_Mouse_Down	W18FvsW5F	Elp3 Trna Ires-Dependent Sustain GSE85810 1	211	0.392752	1.9069	8.36e-07	3.2e-06	1.13e-06	3648	tags=35%, list=22%, signal=28%	TCF4/ST6GALNAC3/HIC1/RGL1/MEST/EHD3/ST8SIA4/HIP1/GRAP/RFTN1/ZEB1/FILIP1/DNM3/MCTP1/MECOM/CSF2RB/TRIM35/FAM43A/PCDH7/LPAR6/PTPRB/PLXNA2/ANGPT2/DCHS1/ECE1/SNCAIP/CERK/ACSF2/FAM13C/RUNX1/COL4A1/MICAL1/TRAM2/RASA4/ADGRF5/DHRS3/ARHGAP31/DLG2/ARAP3/KIF26A/CXCR4/CYGB/COL4A2/TSPAN18/ERG/SLC41A2/INPP5D/PTGIR/PLPP3/EHBP1L1/SH2D3C/EFR3B/CDH5/FGD5/SLC12A4/HR/ADCY7/TNS1/GJC1/NOVA2/LIMS2/SEMA6B/IL16/ATP8B2/APO…
Translation_ribsome	FAT	RNAseq_Automatic_GEO_Signatures_Mouse_Down	W18FvsW5F	Huntingtin Stalls Ribosomes Represses GSE146673 2	211	0.363518	1.76496	3.01e-05	8.83e-05	3.12e-05	3432	tags=32%, list=21%, signal=26%	DOCK8/CACNA1A/IQGAP2/GLI2/TJP2/RGL1/PTPRK/CCSER2/CDC42EP3/ACTA2/ADAMTSL3/PPP1R9A/PRKAR2B/SIPA1L1/GALC/BACE1/ZBTB18/NRP2/NUP210/PLCB4/PCDH7/LPAR6/PTPRB/SNN/PRDM16/DCHS1/RAB31/SH3BGRL2/HTT/PRDM8/CYSTM1/TES/BHLHE41/GPC6/FBLIM1/TSC22D1/NBEA/FHOD3/KCNQ5/CHST3/CHD7/FMNL1/SWAP70/TRIM46/FLT1/BCL2/OSBPL3/ITGA7/SNRPN/KIF5C/TSPAN15/TLN2/HR/NBEAL2/PACS2/TBX20/ELAVL2/ATRNL1/CADM1/NRARP/AGRN/SOX11/B3GNT5/PLIN2…
Translation_ribsome	FAT	RNAseq_Automatic_GEO_Signatures_Mouse_Down	W18FvsW5F	Cardiolipin Membrane Docking Ribosomes GSE148178 1	215	0.322562	1.57367	0.0007	0.0015778	0.000557	3526	tags=31%, list=21%, signal=24%	DOCK8/ASAP1/HDAC9/LYST/LRRK2/PLCE1/EHD3/SAMHD1/ENPP4/MEF2D/POLK/RASGRP3/SGMS1/SRPX2/ELL2/MYO1C/MEF2C/DUSP7/TGM2/APBB2/RAB31/CDR2/PDLIM5/HMGCS1/SELP/PKD1/LIFR/AGAP2/ITPRIPL1/EIF2AK4/ETV1/OXSR1/RNF44/PHKA1/DHRS3/HIPK2/AZI2/GSTM4/SHC4/GALNT7/SWAP70/PXDC1/PFKFB4/NUAK1/OSBPL3/EHBP1L1/RCAN2/FMNL3/DMPK/NPAS4/KCNN4/MYO1D/ABCA3/CD300LB/AGRN/ANXA5/HSPB7/P2RY14/CTSK/SPRY1/ATP8B4/CREB3L1/MLANA/BCAR1/TJAP1/AB…
Translation_ribsome	FAT	RNAseq_Automatic_GEO_Signatures_Mouse_Down	W18FvsW5F	Ribosome Dwell Times Codon GSE126383 1	114	-0.338963	-1.67326	0.00133325	0.00282821	0.000998	4868	tags=43%, list=30%, signal=30%	CASP3/DCT/BDH2/TMED9/CDH1/ACSL4/GCK/ACLY/SRSF7/FKBP11/ACACA/GBE1/PRG4/FASN/INMT/NUCB2/DDOST/SLC10A2/PKLR/ANKS4B/ORM1/ORM2/RMND5B/RPL22L1/IFITM3/IFITM2/GNA14/CYP7B1/LPL/ARF5/THRSP/TMED3/OSTC/RPL35/RPL26/MID1IP1/CKS1B/RPL35A/LRRC42/PPIB/GSTM3/NAT8/PMVK/TMEM258/TKT/NUDT7/AACS/GSTP1/SLC25A17
Translation_ribsome	FAT	RNAseq_Automatic_GEO_Signatures_Mouse_Down	W18FvsW5F	Translation Checkpoint Therapeutic Targeting GSE105147 1	206	-0.272746	-1.46075	0.00288879	0.00567525	0.00200266	2943	tags=29%, list=18%, signal=24%	PAICS/ALDH6A1/GPCPD1/ACAD8/CPT2/MTHFD1/AUH/AHCY/PON1/OPLAH/DDC/SDHA/PDP2/LONP2/COQ9/LRTM1/HACL1/TMEM243/DPYD/L2HGDH/PHYH/SUCLG2/CSRP2/PPM1K/HAGH/GPHN/ACADVL/NDUFV1/SLC25A20/ALDH7A1/ACADSB/BAG4/CAT/FN3K/GPX1/AMACR/MLYCD/ACSM5/PRODH/ECI2/AIFM1/TPRKB/MDH1/CLCN2/OAT/HIBADH/ASL/IVD/GLO1/PEX11G/MCCC2/CYP2E1/BCKDHA/CTH/USP2/DLST/GPAT4/STARD7/TTC39C
Translation_ribsome	FAT	RNAseq_Automatic_GEO_Signatures_Mouse_Down	W18FvsW5F	Leucine Differentially Gene-Specific Translation GSE99585 1	175	0.328966	1.55979	0.00347206	0.00672243	0.00237218	3901	tags=37%, list=24%, signal=28%	FAM107B/PSD3/MEST/TRIM33/DGKE/GRK5/GNA13/KIF21A/SLFN5/OSBPL8/KIF21B/GLS/MEF2C/DDX3Y/ELF1/JADE1/DAAM1/FAM217B/MYH9/PPP1R3F/PLCD3/MSRB3/POGK/CTBP2/KHNYN/SYNE1/RIC1/CDKL3/RASGRF2/FNIP2/MOB3A/REST/SLC2A9/FAM168B/KDR/ADORA2A/RAB11FIP5/SEMA3G/AGO1/EFR3A/CARNS1/WNT5A/ABL2/SYNM/CD93/L1CAM/DUSP2/EFCAB5/PDGFB/LEF1/PXDN/TRPM4/NFKBIE/FLNA/RRAD/ABTB3/PANX1/ARHGAP29/FSD2/PRSS36/SAMD5/SLC15A3/PEX1/PRUNE2
Translation_ribsome	FAT	RNAseq_Automatic_GEO_Signatures_Mouse_Down	W18FvsW5F	Ribosomal Morf4 Nbdy Hearts GSE154940 1	207	-0.273024	-1.46385	0.00352482	0.00681519	0.00240491	2972	tags=30%, list=18%, signal=25%	USF2/PAICS/ARL8B/IK/DLD/HNRNPR/SRFBP1/EAPP/RNASEK/CNIH4/RPF2/BOLA3/NOP14/VPS26A/HCFC1R1/MYOZ2/FKBP1A/WDR83OS/PDK2/DNTTIP2/PDAP1/COX20/AIMP2/GPATCH4/RSL1D1/ATP6V1D/NABP2/TOMM6/NSRP1/SERBP1/PFDN5/RPL23/NACA/REXO2/ATIC/YWHAE/BTF3/MRPS18B/DPM1/TMEM69/CCDC47/LENG1/RAB2A/CCDC59/COX16/ZMAT2/RANBP1/SSBP1/NDUFA1/SRP14/NDUFS6/LYAR/WBP2/VPS25/UQCRB/SMARCE1/APIP/UBXN1/RBMXL1/GSK3A/S100A1/NFIA
Translation_ribsome	FAT	RNAseq_Automatic_GEO_Signatures_Mouse_Down	W18FvsW5F	Determining Ribosome-Associated Garsp278Ky 17-Burgess-004 GSE145000 2	146	0.333843	1.543	0.00469649	0.00884763	0.00312211	3947	tags=36%, list=24%, signal=27%	PLEKHA7/MYO18A/UTRN/GOLGA4/MME/FILIP1/NEFH/HMCN1/TRIM5/CEP164/KCNJ14/NKD1/AHNAK/CFAP100/FER1L6/AFAP1L2/CACNA1F/RUFY4/DDX60/LY9/TNK2/NLRC3/DNAH8/SEMA6C/AKAP12/ARAP3/MYH14/KDR/FMNL1/PFKFB4/DUSP15/TMEM106A/IL18R1/CHD4/ITPR3/IGSF6/CD300LG/IKBKE/CNGA1/E2F1/LRRIQ3/ACAP1/SCN4A/CDK15/TXK/ACMSD/MYH10/OCEL1/GOLGB1/CALCB/TBX18/CCR4
Translation_ribsome	FAT	RNAseq_Automatic_GEO_Signatures_Mouse_Down	W18FvsW5F	Hierarchy Based Ribosomal Capacities GSE125232 1	210	0.299015	1.45186	0.0061613	0.0113356	0.00400005	5102	tags=43%, list=31%, signal=30%	SFRP5/ITPR1/EYA4/PRELP/NHS/TRIM16/OTOP1/ZC3H12C/ITPKB/PTPRB/GJB2/RBMS3/STYX/MAP6/PRKCH/ARHGEF26/ZBTB20/CHST15/SCARB1/EXOC6B/PLEKHG5/LIFR/ITPRIPL1/DACH1/SEMA4F/SLC22A3/RASGRF1/CRACR2A/SULF2/FHOD3/SHROOM4/KCNQ5/ABLIM3/APLN/TCF7/CHST3/KAZN/CRYAB/EPB41/RAB11FIP5/MLLT6/TBC1D12/TMEM45A/AGO1/CCDC141/CTTNBP2NL/SIGLEC15/TMEM266/AXIN2/TSPAN32/IRF8/VGLL4/SPATA13/ELMO1/ADGRL2/SEC14L1/ZDHHC14/AFAP1L1/RASSF10/…
Translation_ribsome	FAT	RNAseq_Automatic_GEO_Signatures_Mouse_Down	W18FvsW5F	Validation Gpd1 Glioblastoma Ribosome GSE110866 1	193	0.295243	1.41726	0.0103612	0.0182731	0.00644811	4118	tags=34%, list=25%, signal=26%	SPTBN1/MACF1/ROBO1/DST/PRRX1/UTRN/ITGA4/FILIP1/HMCN1/PPP1R9A/PCDH19/BCAR3/NRP2/BFSP2/NAP1L3/NKD1/IGSF21/DCHS1/RIMKLA/RNASEL/SYNE2/SNAPC1/CHST15/BCL11B/DACH1/MYO7A/CDON/IQGAP1/DUSP10/PSTPIP2/LRRK1/ELK3/CXCR4/PDZRN3/EBF3/GRIK3/FAT3/RCAN2/ASTE1/MSANTD2/ELAVL2/GJC1/SPATA13/CPNE1/CD93/SOX11/HS6ST2/SLIT1/RNF122/CNTNAP4/B3GNT5/BCL11A/CREB3L1/GDF15/AMER1/MANBA/EPHB2/MYH10/OLFML3/RAB26/EPB41L3/SATB2/CAPZA…
Translation_ribsome	FAT	RNAseq_Automatic_GEO_Signatures_Mouse_Down	W18FvsW5F	Huntingtin Stalls Ribosomes Represses GSE146673 1	219	0.2843	1.39146	0.0138115	0.0236264	0.00833717	4176	tags=32%, list=25%, signal=25%	DOCK8/DEPTOR/TJP2/ZDHHC2/UTP20/RNF213/CCSER2/GRAMD4/ABLIM1/POLR3B/NAV3/PPP1R9A/PRKAR2B/SIPA1L1/SIPA1L3/CHD3/NUP210/PTPRB/ZFP36L2/DOCK9/DCHS1/LRP5/SYNE2/MDN1/ARHGAP22/AFAP1L2/TAF1/SYNE1/EPB41L2/MAGI3/PRRG4/APLN/STARD4/MTDH/RAI14/FMNL1/ELK3/PCNT/TRIM47/PXDC1/SNX27/SEMA4D/FST/AQP1/TBX20/ELAVL2/SREBF2/TRIB1/KCNN4/MARS2/TMEM184B/TPD52/L1CAM/PPM1L/LRP8/CHMP4C/CNNM1/CASD1/MSI2/LDLR/PARP8/HOXB3/CDK6/HOXB…
Translation_ribsome	FAT	RNAseq_Automatic_GEO_Signatures_Mouse_Up	W18FvsW5F	Ribosomal Morf4 Nbdy Hearts GSE154940 1	207	-0.556297	-2.95284	1e-10	8.2e-10	3.1e-10	3065	tags=52%, list=19%, signal=43%	PTGES2/MBD3/FIS1/PGK1/PRDX1/ENTPD2/CARS2/CDIP1/CHMP1A/OPLAH/FLAD1/MRPS11/GPAA1/APH1A/RPL13/CUTA/SCAND1/AP2S1/FBXO31/RPS5/DAP3/RPS14/YIPF3/RACK1/RPS9/BRK1/RPL7/RPS8/RPL27A/EIF3F/SAMM50/RPL8/TOR1B/NDUFS7/NAPRT/RPL18/NDUFA11/FCGRT/AMFR/GET4/MIEF2/RPS15/UQCC2/UBB/MAN2C1/CD320/RPS27/MRPS14/NDUFB8/ENDOG/CYC1/FBXL6/COX14/POLR2F/MCAT/HMGCL/BLOC1S1/ATG4D/PPP2R1A/NDUFA2/NDUFA7/RPL35A/COQ6/SDHD/PTOV1/GLUD1/…
Translation_ribsome	FAT	RNAseq_Automatic_GEO_Signatures_Mouse_Up	W18FvsW5F	Mettl6 Trna M3C Methyltransferase GSE144866 1	170	0.542097	2.5392	1e-10	8.2e-10	3.1e-10	3480	tags=45%, list=21%, signal=36%	PREX2/PTPN14/PAM/APC/CRIM1/DENND1B/LNPEP/ATRX/MACF1/PRTG/MFGE8/DST/LIMCH1/HSPG2/ZDHHC21/AKAP9/UTRN/SLC38A6/ZDHHC15/NID1/MME/CHD6/FAT1/TMTC3/PIEZO1/EDA2R/MFSD1/KMT2A/SGMS1/ITGB5/DYNC1H1/APP/TPP1/UNC13B/PIGN/TMPPE/DAAM1/DGKH/AHNAK/SVIL/SGIP1/ETV1/FGD4/FOCAD/SLC6A8/LMO7/IQGAP1/PSAP/SPEN/JAM2/PCNT/NOTCH1/F2R/MMRN2/DIAPH1/ANK2/LAPTM5/PGAP1/ADAP1/EPHA4/PLK2/SRRM2/KIT/ARHGAP21/DDR2/CADM1/PLEKHG1/TMEM131…
Translation_ribsome	FAT	RNAseq_Automatic_GEO_Signatures_Mouse_Up	W18FvsW5F	Ribosome Fragile Brain Cortex GSE140565 3	150	-0.467642	-2.36597	1e-10	8.2e-10	3.1e-10	2619	tags=43%, list=16%, signal=36%	RPL12/NR4A3/PDIA6/PRKAG1/EEF1A1/RPL18A/CALR/HAX1/RPL13/RPL4/RPS5/RPN1/RPS24/RACK1/RPS9/OSTC/POP5/CREM/RPS20/RPL7/SLC1A3/RPS8/RPL27A/RPSA/RPS3/CEPT1/NDUFS7/RPL23/EEF1G/RPL3/NOP10/RCE1/VTI1B/UBB/SARAF/TMBIM4/ABHD3/MRPS12/TCP1/MYL6/RPS21/GPX1/NUP54/RPS2/SERP2/RPL37/RPL19/NME2/RPS23/RPL32/UQCRH/WDR74/USE1/RPS28/UQCR11/RPL38/APOE/ELOF1/NDUFB9/PDIA4/MRPL46/UQCR10/RPS29/MRPL55
Translation_ribsome	FAT	RNAseq_Automatic_GEO_Signatures_Mouse_Up	W18FvsW5F	Polarization Translation Efficiency Ribo-Seq GSE95415 1	135	-0.479289	-2.4061	1.61e-10	1.28e-09	4.81e-10	2565	tags=44%, list=16%, signal=37%	CYP1A1/EEF1A1/PPP1CA/RPL18A/SP5/RPS16/RPS13/NCOA4/RPL4/RPS5/IDH3G/RACK1/RPL15/EHHADH/RPS9/RPS4X/RPL7/DNAJB1/CCT4/ESD/EIF3F/RPL8/RPS3/RPL6/RPL26/UGDH/RPL3/GSTM1/MDH2/DCTPP1/RPS19/YTHDF2/RPS27/AHSA1/CBR3/RBM3/RPS26/EIF3H/RPS21/RPS2/RPS11/RPL19/NME2/RPS23/PLEK2/RPL32/RPL39/SLC25A5/ACOT9/RPL30/CCT5/PSMD6/ADH5/CCT7/SLC46A1/UQCRC2/NAMPT/CTH/GMDS
Translation_ribsome	FAT	RNAseq_Automatic_GEO_Signatures_Mouse_Up	W18FvsW5F	Translation Checkpoint Therapeutic Targeting GSE105147 2	201	0.444529	2.12416	4.04e-09	2.51e-08	9.48e-09	4167	tags=42%, list=25%, signal=32%	RUNX2/ITIH5/MFGE8/SCN8A/EMP1/ACTA2/CNN2/CCDC88A/NID1/ITGA4/EDA2R/APAF1/TNFRSF10B/HID1/KIF21B/GLTP/MYO5A/CYFIP2/FAM83A/SPATA20/CERK/ELF4/SERPINE1/MMP12/RUNX1/COL4A1/RASAL1/ABCC5/FBLIM1/AKNA/IPCEF1/IQGAP1/MS4A4A/SPN/THBS1/TOR4A/PHLDA3/RUNX3/FSCN1/FMNL1/SH3KBP1/SEMA4D/ARHGEF2/SEMA3G/IKZF1/SORL1/PDLIM7/SLC25A24/PPP1R18/DOCK2/ITGAX/ITPR3/CIITA/LAPTM5/CD44/TLR1/ITGA2/LAMA5/ST3GAL2/RAC2/TGFB1/PDGFB/LOX/…
Translation_ribsome	FAT	RNAseq_Automatic_GEO_Signatures_Mouse_Up	W18FvsW5F	Ribosome Fragile Brain Cortex GSE140565 2	138	-0.418644	-2.10846	1.34e-07	6.33e-07	2.39e-07	3408	tags=42%, list=21%, signal=34%	AQP4/NRN1/NDUFAF4/SAT1/METTL15/UBLCP1/ARPC3/TRMT61A/RPL12/EEF1B2/BTBD1/CALR/HAX1/RPL13/TMEM11/RPS24/RACK1/OSTC/PSMD8/RPS8/RPS3/NDUFS7/RPL23/RCE1/UBB/RPL14/ABHD3/MRPS12/MYL6/NUP54/PAM16/MRTO4/RPL37/TSPO/POLR1D/MRPL21/EBP/RPL36A/RTCB/TBCA/UQCRH/POP4/TFPI/WDR74/PTS/TXNL4A/USE1/RPS28/TMEM258/RPL34/UQCR11/DPM3/ELOF1/PDIA4/MRPL46/UQCR10/RPS29/MRPL55
Translation_ribsome	FAT	RNAseq_Automatic_GEO_Signatures_Mouse_Up	W18FvsW5F	Cardiolipin Membrane Docking Ribosomes GSE148178 1	216	0.384841	1.85973	2.88e-06	1.08e-05	4.06e-06	4176	tags=41%, list=25%, signal=31%	CPT1A/RB1/SH3BP5/FUCA2/AFF3/LAMB3/DAGLA/OGDHL/DOCK7/JAK1/CHRDL1/HIVEP2/TMEM65/ITPK1/PCDH19/INVS/ADAMTS5/TRIM35/EIF5A2/KDM6B/KIF1B/MAP6/EZH1/GPR137B/CERK/RCOR1/FAM13C/CLEC2D/PLEKHG5/MICAL1/SVIL/ABCC5/APBA1/EPHB3/TNXB/ARVCF/KCTD1/ITGB8/LRIG2/THSD7A/TAOK3/MAGI3/FECH/ZMIZ1/VAT1/ANKRD55/WFS1/FYN/L3MBTL3/EGR3/MLH3/EBF3/STK24/GPC1/AGO1/SOCS5/PTPN3/PACS2/PTPRS/IKBKG/MTMR3/EGR2/ACAA2/STOM/APOBEC1/KCNAB2/P…
Translation_ribsome	FAT	RNAseq_Automatic_GEO_Signatures_Mouse_Up	W18FvsW5F	Leucine Differentially Gene-Specific Translation GSE99585 1	178	-0.329368	-1.71971	4.54e-05	0.000136	5.13e-05	3866	tags=39%, list=24%, signal=30%	DDX18/GTF3C5/PHOSPHO2/ABCD4/RNF121/COMMD8/KCNK2/TMEM255A/FAM180A/ARF4/PLEKHF1/OSR1/ARHGAP42/FAM50A/HSP90AB1/FRAS1/DYNLL1/FAM204A/TRO/ARHGAP8/AHCY/ORAI1/RPL18A/EXOSC8/BLOC1S2/RPS16/RNF5/PTGES3/TBRG4/CBX3/CDADC1/TAF8/NDRG3/ZNHIT6/GDAP2/HNRNPH3/ZSCAN21/GSTM1/HNRNPA2B1/UBOX5/NOP56/NOP2/YWHAE/GLUL/POLR3C/CCND3/BRIX1/RPAIN/SRPRB/RBM8A/PARD6A/AK4/KIN/RPL32/CNOT10/MRPS10/SNRPB2/TIMM23/PRCC/CLCN2/NAPA/MED…
Translation_ribsome	FAT	RNAseq_Automatic_GEO_Signatures_Mouse_Up	W18FvsW5F	Ribosomal Morf4 Nbdy Wt Vs Morf4-Nbdyko Rnaseq GSE155133 1	202	0.357398	1.71238	9.32e-05	0.000262	9.88e-05	4174	tags=42%, list=25%, signal=31%	UVRAG/SMAD6/BCL9L/PRAMEF8/PRICKLE3/PTK2B/KIF13B/NCOR2/SYNJ2/SORBS1/TMC8/SIPA1L1/SIPA1L3/SPACA6/CPEB1/WDR81/SBK1/KMT2E/SETD5/CYFIP2/RSAD2/DCTN1/PRRC2A/SMARCC2/CDC42BPB/TPCN1/TCF7L1/MBD6/EZH1/TRIM3/TBKBP1/PLEKHG5/PKD1/RAI1/SBF1/CORO6/PCNT/HECTD3/AGO1/GPATCH8/MED12/ZDHHC8/GAK/NBEAL2/SRRM2/PLBD2/MGRN1/SHANK3/UBR4/SEMA6B/ANKRD52/ARHGAP23/CIC/NOTCH2/AGRN/INF2/PPP1R13L/FLCN/GIGYF1/TJAP1/KCNQ4/NFIC/MCM3A…
Translation_ribsome	FAT	RNAseq_Automatic_GEO_Signatures_Mouse_Up	W18FvsW5F	Huntingtin Stalls Ribosomes Represses GSE146673 2	206	0.358343	1.72161	0.000163	0.000438	0.000165	2322	tags=24%, list=14%, signal=21%	STAT6/SPTBN1/C1QTNF1/ADCY3/HIC1/PSME2/TRIM56/MEST/CSGALNACT1/TMEM37/SVEP1/MME/CARD10/FMN1/TCFL5/ITPKB/MECOM/SRPX2/RIGI/CDC14B/NFATC1/SYK/ITPRIPL2/EDA/PTPRE/ABCA5/HELZ2/ECE1/LGALS8/CCSER1/VEGFC/TMC6/CAMK1D/P4HA2/DNM1/SIPA1/THSD7A/TRIM25/FAM114A1/EXOC3L4/PSD4/ZC3HAV1/BLVRA/ITGB7/TEP1/SMURF2/TRAF1/SH3KBP1/TNFAIP2
Translation_ribsome	FAT	RNAseq_Automatic_GEO_Signatures_Mouse_Up	W18FvsW5F	Snorna Pseudouridylation Pre-Ribosomal Ncrna-Seq GSE139812 1	217	-0.289078	-1.55127	0.000603	0.00144529	0.000546	2777	tags=20%, list=17%, signal=17%	MSH6/CDCA4/MTHFD1/PLPP2/USP1/DCTD/POLD2/EXOSC8/HNRNPA1/SHMT1/DNPH1/KRT19/GPRC5A/HIRIP3/UMPS/HSPE1/IFRD2/GSR/TMEM97/DCTPP1/CKS1B/NUDC/LSM2/SUV39H1/FBL/SSRP1/TUBB4B/ALAD/FOXC2/NUP43/SNRPF/RANBP1/FKBP4/ANP32B/RUVBL2/LYAR/UBE2S/NASP/UNG/DAZAP1/ERH/ALYREF/MCM7
Translation_ribsome	FAT	RNAseq_Automatic_GEO_Signatures_Mouse_Up	W18FvsW5F	Elp3 Trna Ires-Dependent Sustain GSE85810 1	215	0.325847	1.5724	0.00161979	0.00354938	0.00133993	3863	tags=29%, list=23%, signal=22%	FAM174B/TMEM245/USP24/ITSN2/DUSP9/EMP1/ROCK2/XPO4/TLR3/WWC2/WNK1/SIPA1L1/ZBTB38/SIPA1L3/MYO1C/SENP5/DOCK9/PLXNA1/ADARB2/PSTPIP2/SAMD12/MED14/PRRG4/FBXO48/LRRC8B/SHTN1/SMURF2/RAB11FIP5/HYCC1/PCNX4/LCOR/MCM8/ZRANB3/LASP1/ABL2/ANXA11/TSLP/CD44/GALNT10/MFHAS1/NOL4L/ANKRD52/CBX5/HBEGF/HOMER2/RBL1/SMC2/E2F1/ETV5/ATAD5/ADAM8/PHACTR1/IL1RAP/LCP1/SORBS2/MBLAC2/LDLR/MMS22L/ARHGAP11A/CDK6/ABCB10/PIP4K2B
Translation_ribsome	FAT	RNAseq_Automatic_GEO_Signatures_Mouse_Up	W18FvsW5F	Hierarchy Based Ribosomal Capacities GSE125232 1	212	0.307286	1.48265	0.00519111	0.0101558	0.0038339	3961	tags=33%, list=24%, signal=26%	APC/MAL2/STIM2/TMEM71/TSC22D2/EMP1/DSE/EYA2/DAGLA/ZC3H12A/MPPE1/NID1/SRI/UGCG/FSD1L/PDE2A/MECOM/KLF6/PALLD/FAM20C/ZBTB18/FAM43A/ARHGEF40/RINL/CERK/BMP3/ATG4C/ZDHHC17/TNFAIP3/TSC22D1/EFNB2/KLF10/ORAI2/NEURL1B/PHLDB2/PITPNM3/CCDC6/PDZRN3/PXDC1/FZD5/IL1RN/KCNJ2/ADAP1/NEURL3/MARCKS/PAQR8/SNRK/ANXA11/NOL4L/HBEGF/ITGA2/IKBKE/EPB41L1/APOBEC1/NQO2/CCDC68/PEAR1/EFCAB5/ADAM8/PDGFB/CREB3L1/MMD/PDGFA/CD47/TM…
Translation_ribsome	FAT	RNAseq_Automatic_GEO_Signatures_Mouse_Up	W18FvsW5F	Determining Ribosome-Associated Garsp278Ky 17-Burgess-004 GSE145000 2	204	0.298003	1.42807	0.00927859	0.0172101	0.00649697	2974	tags=25%, list=18%, signal=21%	NEDD4L/PKIA/PRELP/TRIP11/ATP13A3/UBE3A/MAML2/ABHD17B/SIKE1/EFCAB14/TMEM65/SOWAHA/FCHO2/CYP26B1/FAM43A/PLEKHA1/GJB2/GABRB3/SYT6/BMPR2/SHOC2/CHST15/KBTBD11/NPAT/GLCE/KCTD12/TMEM163/NUP155/ATN1/EPC2/PIAS1/DCUN1D4/THBS1/SLC7A5/SLC35F1/ZMIZ1/SMOC1/GABBR2/ZMYND12/F2R/AFF4/PRKACB/EBF3/CDK13/IKZF2/PLIN4/CCDC3/MSANTD2/CDC27/KIT/TRIB1/ANKRD13A
Translation_ribsome	FAT	RNAseq_Automatic_GEO_Signatures_Mouse_Up	W18FvsW5F	Translation Early Depends Prdm10 GSE135021 1	204	-0.255312	-1.3519	0.0169054	0.0296725	0.0112016	3231	tags=28%, list=20%, signal=23%	NUDT2/PRPH/MIA/MRPL34/MPHOSPH10/STRAP/RNASEK/ARPC5L/GNA14/NOP16/ANKMY2/RCL1/LANCL2/UBE2A/MRPS11/LSR/HAX1/POLR2L/DAP3/PCK2/HDAC2/PQBP1/MEIS1/POR/PPM1K/ANKRD54/GNG3/NOP10/TBC1D17/RSL24D1/RRP15/PRDX2/HMOX2/TRIM13/MAGOHB/DET1/PTOV1/TIMM17B/USP39/EEF1D/MEN1/RPL19/BCCIP/PSMG3/UQCRH/LSG1/CCT5/PMVK/SIGMAR1/UQCRQ/LSM1/PSMA7/LRRC41/TST/EIF3B/DLST/MPST
Translation_ribsome	FAT	RNAseq_Automatic_GEO_Signatures_Mouse_Up	W18FvsW5F	Translation Checkpoint Therapeutic Targeting GSE105147 1	191	0.288218	1.36874	0.0171491	0.0300876	0.0113584	4167	tags=33%, list=25%, signal=25%	ITIH5/MFGE8/SCN8A/MEST/NID1/TNFRSF21/TNFRSF10B/HID1/CLIP2/PFKP/PTPRE/FAM83A/TC2N/BTC/CERK/P2RX7/ARHGAP22/RASAL1/CYBB/KCTD12/MICALL2/IPCEF1/PHLDA3/SLC48A1/ST6GALNAC4/CXCR4/ARHGEF2/FST/ROBO4/IL1RN/PDLIM7/SOX18/PPP1R18/KCNJ2/FMNL3/CDH5/KIF5C/CYB5R1/SSTR2/SEMA6B/LIPN/NRARP/TLR1/ITGA2/TPRA1/CD93/LAMA5/MED23/SERPINA12/PCDH17/TGFB1/PLXNA3/LY6D/SYTL5/CDCA7L/SH3PXD2B/VASP/SLC7A7/B4GALT6/UNC5B/PSRC1/SPARC/…
Translation_ribsome	FAT	RNAseq_Automatic_GEO_Signatures_Mouse_Up	W18FvsW5F	Determining Ribosome-Associated Garsp278Ky 17-Burgess-004 GSE145000 1	219	-0.24473	-1.31832	0.0217955	0.0373649	0.0141056	3528	tags=31%, list=21%, signal=24%	MAP7D2/PNKD/SMAP1/VSTM2A/LYNX1/COPS5/PARM1/DTD1/PRPH/ARF1/ZWINT/DYNLL1/NSG1/HACD3/MLF2/KLHDC2/UBLCP1/UBE2V1/DNAJA4/ATP6V1E1/LDHB/CSNK1D/BNIP3/GABARAPL1/CLTA/PDIA3/VDAC2/FBXO31/SNAP25/BCAP31/ATP1B1/ARHGAP36/DISP2/ATP6V1D/SLC25A4/PCBP3/GRINA/MORF4L2/HSPB8/STIP1/TMEM9/UBB/AHSA1/PPP2R1A/REEP1/YWHAB/OTUB1/ASB8/BEX2/TBCA/GRSF1/DNAJA2/FKBP4/NRBP1/YPEL5/MDH1/COPS7A/VDAC3/DCTN2/NAPA/PSMA2/ALDOA/WBP2/PSMD1…
Translation_ribsome	FAT	BioPlanet_2019	X18FvsW18F	Cytoplasmic ribosomal proteins	84	0.724332	3.65549	1e-10	1.2e-08	1.01e-08	2614	tags=79%, list=16%, signal=66%	EIF3H/RPL31/RPL32/RPL3L/RPS26/RPL37/RPL34/RPL38/RPL6/RPS28/RPL37A/RPL19/RPL26/RPS25/RPL10A/RPS23/RPL35/RPL12/RPL39/RPL29/RPL18/RPS29/RPS13/RPS11/RPL30/RPS9/RPL15/RPL28/RPS20/RPS14/RPS5/EIF3F/RPL35A/RPL36A/EIF3I/RPS6KA1/RPS3/RPL22/RPS2/RPL27/RPL18A/UBA52/RPL8/RPL14/RPLP1/RPL23/RPS8/EIF3G/RPL3/RPS15/EIF3K/RPL24/RPL7/RPS27/RPS16/RPL27A/RPS6KA2/RPL13/RPS4X/FAU/EIF3A/RPS7/RPL4/EIF3D/RPS19/EIF3B
Translation_ribsome	FAT	BioPlanet_2019	X18FvsW18F	Cap-dependent translation initiation	58	0.708925	3.32121	1e-10	1.2e-08	1.01e-08	2614	tags=78%, list=16%, signal=65%	EIF3H/RPL31/RPL32/RPL3L/RPL37/RPL34/RPL38/RPL6/RPL37A/RPL19/RPL26/RPL10A/RPL35/RPL12/RPL39/RPL29/RPL18/EIF4A1/RPL30/RPL15/RPL28/EIF3F/RPL35A/RPL36A/EIF3I/RPL22/RPL27/RPL18A/UBA52/RPL8/RPL14/RPLP1/RPL23/EIF3G/RPL3/EIF3K/RPL24/RPL7/RPL27A/RPL13/EIF3A/EIF5B/RPL4/EIF3D/EIF3B
Translation_ribsome	FAT	BioPlanet_2019	X18FvsW18F	Translation	124	0.592653	3.16645	1e-10	1.2e-08	1.01e-08	2614	tags=58%, list=16%, signal=49%	EIF3H/SEC61G/RPL31/RPL32/RPL3L/RPS26/RPL37/RPL34/RPL38/RPL6/RPS28/RPL37A/RPL19/RPL26/RPS25/RPL10A/RPS23/RPL35/RPL12/RPL39/RPL29/RPL18/RPS29/RPS13/SRP68/RPS11/EIF4A1/RPL30/RPS9/RPL15/RPL28/RPS20/RPS14/RPS5/EIF3F/RPL35A/RPL36A/EIF3I/RPS3/RPL22/RPS2/RPL27/RPL18A/UBA52/RPL8/RPL14/RPLP1/EIF2B2/RPL23/RPS8/EIF3G/RPL3/RPS15/EIF3K/RPL24/RPL7/RPS27/RPS16/RPL27A/SEC11C/RPL13/RPS27L/RPS4X/FAU/EIF3A/RPS7/EIF5…
Translation_ribsome	FAT	BioPlanet_2019	X18FvsW18F	Post-translational protein modification	173	-0.350515	-1.58034	0.000753	0.0123868	0.0104223	3438	tags=30%, list=21%, signal=24%	GALNT1/MLEC/ST8SIA2/MAN2A1/GCNT7/PIGM/ALG6/ARSI/ALG11/MUC1/B4GALT2/PIGK/PROS1/UGGT2/PMM1/SEC23A/ALG10/ALG10B/SEC24D/MAN1A2/FUT8/GALNT11/EDEM3/GALNT2/GFPT2/GALNT15/C1GALT1/MANEA/PIGQ/EIF5A2/B3GNT9/MPI/PIGB/GAS6/MUC16/PIGG/ARSG/B3GNTL1/MAN1A1/MAN2A2/RPN2/GANAB/GGCX/ST6GALNAC3/GALNT16/B4GALT4/ARSB/MAN1B1/ST3GAL2/EDEM1/ARSA/GALNT4
Translation_ribsome	FAT	CORUM	X18FvsW18F	Ribosome, cytoplasmic (human)	32	0.784443	3.09849	1e-10	4.23e-09	3.4e-09	2200	tags=84%, list=13%, signal=73%	RPL37/RPL34/RPL38/RPL37A/RPL19/RPS23/RPL35/RPL39/RPL18/RPL30/RPS9/RPL28/RPS20/RPS14/RPS5/RPL35A/RPL27/UBA52/RPL8/RPL14/RPLP1/RPS8/RPS15/RPS16/RPL27A/FAU/RPS7
Translation_ribsome	FAT	CORUM	X18FvsW18F	60S ribosomal subunit, cytoplasmic (human)	18	0.861974	2.87132	1e-10	4.23e-09	3.4e-09	1843	tags=94%, list=11%, signal=84%	RPL37/RPL34/RPL38/RPL37A/RPL19/RPL35/RPL39/RPL18/RPL30/RPL28/RPL35A/RPL27/UBA52/RPL8/RPL14/RPLP1/RPL27A
Translation_ribsome	FAT	CORUM	X18FvsW18F	TRBP containing complex (DICER, RPL7A, EIF6, MOV10 and subunits of the 60S ribosomal particle) (human)	12	0.851022	2.49555	3.2e-07	6.77e-06	5.44e-06	1475	tags=83%, list=9%, signal=76%	RPL34/RPL37A/RPL19/RPL30/RPL28/RPL35A/EIF6/RPL27/RPL14/RPLP1
Translation_ribsome	FAT	CORUM	X18FvsW18F	40S ribosomal subunit, cytoplasmic (human)	14	0.70737	2.17306	0.000111	0.00128418	0.00103245	3713	tags=86%, list=23%, signal=66%	RPS23/RPS9/RPS20/RPS14/RPS5/RPS8/RPS15/RPS16/FAU/RPS7/RPS24/RPS3A
Translation_ribsome	FAT	CORUM	X18FvsW18F	55S ribosome, mitochondrial (human)	77	0.329098	1.60853	0.00539214	0.0342401	0.0275283	6642	tags=58%, list=41%, signal=35%	MRPS36/MRPL23/MRPS18A/MRPL37/MRPL21/MRPS11/MRPL4/MRPS27/MRPS16/MRPL42/MRPL55/LACTB/MRPS5/MRPL52/MRPS33/MRPS9/MRPL34/MRPS23/MRPS26/MRPL36/MRPL45/MRPS17/MRPL44/MRPL43/MRPL18/MRPL14/MRPL38/MRPL15/MRPL16/MRPL27/MRPL13/MRPL33/MRPS18B/MRPS21/MRPL46/MRPL30/MRPS2/MRPS18C/MRPS15/MRPL19/MRPL41/MRPL3/MRPL35/MRPL50/MRPL51
Translation_ribsome	FAT	HDSigDB_Human_2021	X18FvsW18F	Ribosome Gene Module From Human Brain PMID20616000	64	0.722483	3.43525	1e-10	4.21e-09	2.75e-09	2598	tags=75%, list=16%, signal=63%	FBL/RACK1/RPL6/RPL19/RPS25/RPL10A/RPS23/RPL35/RPL12/RPL39/RPL29/RPL18/RPS29/RPS13/RPS11/RPL30/RPS9/RPL28/RPS20/RPS14/EIF3F/RPL35A/RPS3/RPL22/PFDN5/RPS2/RPL27/UBA52/RPL8/RPLP1/RPL23/RPS8/RPL3/RPS15/NACA/RPL24/RPL7/RPS27/RPS16/RPL13/HSPE1/FAU/RPS7/RPL4/EEF1A1/EIF3D/IMPDH2/RPS19
Translation_ribsome	FAT	HDSigDB_Human_2021	X18FvsW18F	Ribosome Gene Module From Mouse Brain PMID20616000	121	0.526965	2.79055	1e-10	4.21e-09	2.75e-09	4794	tags=60%, list=29%, signal=43%	MAGOH/CCT7/HINT1/RPS26/RPL37/TM2D3/PSMC2/VDAC3/ESD/RPS11/PSMA2/SNRPE/RPS5/ABRACL/ATP5IF1/CCT4/ACOT13/COPRS/PSMA6/RPL8/NDUFA6/PDCD5/SLC30A3/TBCA/NACA/PSMD6/RPL24/RPL7/RTRAF/PSMD14/PSMB4/EMG1/SLIRP/COX16/SNRPD1/HSPE1/MRPL21/SSBP1/CFDP1/PDCD2/CCT5/TBCB/FARSB/SF3B6/RPS19/CIAO2A/CNPY2/IFT25/TOMM7/SSU72/HARS1/SRP14/REXO2/LSM8/CHMP2A/BTF3/RNF7/MRPS33/H2BC11/NGDN/MRPL36/IMMP1L/SUGT1/SMIM26/POLR1H/CETN2/O…
Translation_ribsome	FAT	HDSigDB_Human_2021	X18FvsW18F	Ribosomal Subunit Gene Module From Cerebral Cortex PMID18849986	20	0.717057	2.50018	1.04e-06	1.47e-05	9.63e-06	3330	tags=95%, list=20%, signal=76%	RPL37/RPL34/RPS28/RPL35/RPS29/RPS11/RPL28/RPS20/RPS5/RPL36A/RPL18A/RPLP1/RPS27/RPS16/RPL27A/FAU/RPS19/RPS21/RPS24
Translation_ribsome	FAT	HDSigDB_Mouse_2021	X18FvsW18F	Ribosome Gene Module From Human Brain PMID20616000	62	0.752183	3.52171	1e-10	3.75e-09	2.44e-09	2598	tags=79%, list=16%, signal=67%	FBL/RACK1/RPL6/RPL19/RPS25/RPL10A/RPS23/RPL35/RPL12/RPL39/RPL29/RPL18/RPS29/RPS13/RPS11/RPL30/RPS9/RPL28/RPS20/RPS14/EIF3F/RPL35A/RPL36A/RPS3/RPL22/PFDN5/RPS2/RPL27/UBA52/RPL8/RPLP1/RPL23/RPS8/RPL3/RPS15/NACA/RPL24/RPL7/RPS27/RPS16/RPL13/HSPE1/FAU/RPS7/RPL4/EEF1A1/EIF3D/IMPDH2/RPS19
Translation_ribsome	FAT	HDSigDB_Mouse_2021	X18FvsW18F	Ribosome Gene Module From Mouse Brain PMID20616000	116	0.53137	2.82468	1e-10	3.75e-09	2.44e-09	4794	tags=59%, list=29%, signal=42%	MAGOH/CCT7/HINT1/RPS26/RPL37/TM2D3/PSMC2/VDAC3/ESD/RPS11/PSMA2/SNRPE/RPS5/ABRACL/CCT4/ACOT13/COPRS/PSMA6/RPL8/NDUFA6/PDCD5/SLC30A3/TBCA/NACA/PSMD6/RPL24/RPL7/RTRAF/PSMD14/PSMB4/EMG1/SLIRP/COX16/SNRPD1/HSPE1/MRPL21/SSBP1/CFDP1/PDCD2/CCT5/TBCB/FARSB/SF3B6/RPS19/CIAO2A/CNPY2/IFT25/TOMM7/SSU72/SRP14/REXO2/LSM8/CHMP2A/BTF3/RNF7/MRPS33/NGDN/MRPL36/IMMP1L/SUGT1/SMIM26/POLR1H/CETN2/OSTC/NDUFV2/HAX1/COX17…
Translation_ribsome	FAT	HDSigDB_Mouse_2021	X18FvsW18F	Ribosomal Subunit Gene Module From Cerebral Cortex PMID18849986	20	0.717057	2.49787	1.64e-06	2.21e-05	1.44e-05	3330	tags=95%, list=20%, signal=76%	RPL37/RPL34/RPS28/RPL35/RPS29/RPS11/RPL28/RPS20/RPS5/RPL36A/RPL18A/RPLP1/RPS27/RPS16/RPL27A/FAU/RPS19/RPS21/RPS24
Translation_ribsome	FAT	Jensen_COMPARTMENTS	X18FvsW18F	Cytosolic ribosome	81	0.733248	3.67788	1e-10	1.86e-08	1.6e-08	2598	tags=77%, list=16%, signal=65%	METAP1/RPL31/RPL32/RPL3L/RPS26/RPL37/RPL34/RPL38/RPL6/RPS28/NUFIP1/RPL37A/RPL19/RPL26/RPS25/RPL10A/RPS23/RPL35/RPL12/RPL39/RPL29/RPL18/RPS29/RPS13/RPS11/RPL30/RPS9/RPL15/RPL28/RPS20/RPS14/RPS5/RPL35A/RPL36A/RPS3/RPL22/RPS2/RPL27/RPL18A/UBA52/RPL8/RPL14/RPLP1/RPL23/MRPS18A/RPS8/RPL3/RPS15/RPL24/RPL7/RPS27/RPS16/RPL27A/RPL13/RPS27L/RPS4X/FAU/RPS7/RPL4/MRPL4/FXR2/RPS19
Translation_ribsome	FAT	Jensen_COMPARTMENTS	X18FvsW18F	Cytosolic large ribosomal subunit	41	0.798571	3.409	1e-10	1.86e-08	1.6e-08	2591	tags=88%, list=16%, signal=74%	RPL31/RPL32/RPL3L/RPL37/RPL34/RPL38/RPL6/RPL37A/RPL19/RPL26/RPL10A/RPL35/RPL12/RPL39/RPL29/RPL18/RPL30/RPL15/RPL28/RPL35A/RPL36A/RPL22/RPL27/RPL18A/UBA52/RPL8/RPL14/RPLP1/RPL23/RPL3/RPL24/RPL7/RPL27A/RPL13/RPL4/FXR2
Translation_ribsome	FAT	Jensen_COMPARTMENTS	X18FvsW18F	Ribosomal subunit	128	0.584934	3.14378	1e-10	1.86e-08	1.6e-08	3784	tags=58%, list=23%, signal=45%	MRPS36/RPL31/RPL32/RPL3L/RPS26/RPL37/RPL34/RPL38/RPL6/RPS28/RPL37A/RPL19/RPL26/RPS25/RPL10A/RPS23/RPL35/RPL12/RPL39/RPL29/RPL18/RPS29/RPS13/RPS11/RPL30/RPS9/RPL15/RPL28/RPS20/RPS14/RPS5/RPL35A/RPL36A/RPL22/RPS2/RPL27/RPL18A/UBA52/RPL8/MRPL23/RPL14/RPLP1/RPL23/MRPS18A/RPS8/RPL3/RPS15/RPL24/RPL7/RPS27/RPS16/RPL27A/RPL13/RPS27L/RPS4X/FAU/MRPL21/RPS7/MRPS11/RPL4/MRPL4/FXR2/RPS19/MRPS16/MRPL42/MRPL55/…
Translation_ribsome	FAT	Jensen_COMPARTMENTS	X18FvsW18F	Large ribosomal subunit	75	0.61399	3.04717	1e-10	1.86e-08	1.6e-08	3200	tags=56%, list=20%, signal=45%	RPL31/RPL32/RPL3L/RPL37/RPL34/RPL38/RPL6/RPL37A/RPL19/RPL26/RPL10A/RPL35/RPL12/RPL39/RPL29/RPL18/RPL30/RPL15/RPL28/RPL35A/RPL36A/RPL22/RPL27/RPL18A/UBA52/RPL8/MRPL23/RPL14/RPLP1/RPL23/RPL3/RPL24/RPL7/RPL27A/RPL13/MRPL21/RPL4/MRPL4/FXR2/MRPL42/MRPL55/RSL24D1
Translation_ribsome	FAT	Jensen_COMPARTMENTS	X18FvsW18F	Ribosome	179	0.511028	2.87711	1e-10	1.86e-08	1.6e-08	4335	tags=53%, list=26%, signal=39%	METAP1/PRMT3/MRPS36/RPL31/RPL32/RPL3L/RPS26/RPL37/RPL34/RPL38/RPL6/RPS28/NUFIP1/RPL37A/RPL19/RPL26/RPS25/RPL10A/RPS23/RPL35/RPL12/RPL39/RPL29/RPL18/RPS29/CANX/RPS13/SRP68/RPS11/RPL30/RPS9/RPL15/RPL28/RPS20/RPS14/RPS5/RPL35A/RPL36A/RPS3/RPL22/RPS2/RPL27/RPL18A/UBA52/RPL8/MRPL23/RPL14/RPLP1/RPL23/MRPS18A/RPS8/RPL3/RPS15/MRPL37/RPL24/RPL7/RPS27/RPS16/RPL27A/RPL13/RPS27L/RPS4X/FAU/MRPL21/RPS7/MRPS11/…
Translation_ribsome	FAT	Jensen_COMPARTMENTS	X18FvsW18F	Small ribosomal subunit	53	0.614247	2.75837	1.94e-10	3.26e-08	2.79e-08	4119	tags=66%, list=25%, signal=50%	MRPS36/RPS26/RPS28/RPS25/RPS23/RPS29/RPS13/RPS11/RPS9/RPS20/RPS14/RPS5/RPS3/RPS2/MRPS18A/RPS8/RPS15/RPS27/RPS16/RPS27L/RPS4X/FAU/RPS7/MRPS11/RPS19/MRPS16/MRPL42/RPS21/RPS24/MRPS5/RPS3A/MRPS33/MRPS9/RPSA/MRPS26
Translation_ribsome	FAT	Jensen_COMPARTMENTS	X18FvsW18F	Cytosolic small ribosomal subunit	30	0.706827	2.78754	6.53e-09	8.42e-07	7.22e-07	3979	tags=87%, list=24%, signal=66%	RPS26/RPS28/RPS25/RPS23/RPS29/RPS13/RPS11/RPS9/RPS20/RPS14/RPS5/RPS3/RPS2/MRPS18A/RPS8/RPS27/RPS16/RPS27L/RPS4X/FAU/RPS7/RPS19/RPS21/RPS24/RPS3A/RPSA
Translation_ribsome	FAT	Jensen_COMPARTMENTS	X18FvsW18F	Preribosome	64	0.532953	2.51214	1.4e-08	1.68e-06	1.44e-06	5667	tags=73%, list=35%, signal=48%	PES1/NOC2L/WDR46/TEX10/RRP36/UTP18/FBL/WDR74/RRP1/NOC4L/RRP9/WDR12/NSA2/EIF6/NIP7/CMSS1/RPLP1/RPS7/MRTO4/NOP14/UTP14C/UTP14A/RSL1D1/PIN4/WDR3/RRP7A/RPF1/RPSA/NGDN/PPAN/PWP2/CCDC86/UTP3/NOP56/BMS1/BOP1/NOB1/TSR1/SRFBP1/IMP4/TBL3/ZNF622/MPHOSPH10/DCAF13/NOP58/RRP1B/UTP23
Translation_ribsome	FAT	Jensen_COMPARTMENTS	X18FvsW18F	Chloroplast ribosome	49	0.537986	2.42288	8.71e-07	6.96e-05	5.96e-05	2598	tags=55%, list=16%, signal=46%	RPL32/RPL6/RPL26/RPS23/RPL35/RPL12/RPL28/RPS14/MGAM/RPS3/RPL22/RPS2/RPL27/RPL8/RPL14/RPS8/RPL3/DDX21/ARG2/RPL7/RPS16/RIBC2/EIF5B/RPL4/SNRPA/EEF1A1/RPS19
Translation_ribsome	FAT	Jensen_COMPARTMENTS	X18FvsW18F	Plastid ribosome	57	0.483071	2.20877	5.23e-06	0.000369	0.000316	2598	tags=51%, list=16%, signal=43%	RPL32/RPL6/RPL26/RPS23/RPL35/RPL12/RPL28/RPS14/MGAM/RPS3/RPL22/RPS2/RPL27/RPL8/RPL14/RPS8/RPL3/DDX21/ARG2/RPS15/RPL7/RPS16/RIBC2/EIF5B/RPL4/RBFA/SNRPA/EEF1A1/RPS19
Translation_ribsome	FAT	Jensen_COMPARTMENTS	X18FvsW18F	preribosome, large subunit precursor	25	0.618004	2.32049	7.1e-05	0.00279672	0.00239622	1475	tags=40%, list=9%, signal=36%	PES1/NOC2L/TEX10/WDR74/RRP1/MAK16/WDR12/NSA2/EIF6/RPLP1
Translation_ribsome	FAT	Jensen_COMPARTMENTS	X18FvsW18F	90S preribosome	26	0.58413	2.21668	9.85e-05	0.00344186	0.00294896	5323	tags=77%, list=33%, signal=52%	PES1/NOC2L/WDR46/RRP36/UTP18/NOC4L/WDR12/CMSS1/RPS7/NOP14/RSL1D1/WDR3/RRP7A/RPSA/PWP2/BMS1/BOP1/IMP4/TBL3/MPHOSPH10
Translation_ribsome	FAT	Jensen_COMPARTMENTS	X18FvsW18F	Mitochondrial ribosome	66	0.355221	1.70064	0.00310744	0.0430675	0.0369	6642	tags=59%, list=41%, signal=35%	MRPS36/MRPL23/MRPS18A/MRPL37/MRPL21/MRPS11/MRPL4/MRPL42/MRPL55/CHCHD1/MRPS5/MRPL52/MRPS33/MRPS9/MRPL34/MRPS26/GADD45GIP1/MRPL36/MPV17L2/MRPS17/MRPL43/MRPL18/MRPL14/MRPL15/MRPL16/MRPL27/MRPL13/MRPL33/MRPS18B/MRPS21/MRPL46/MRPS2/MRPS18C/MRPS15/MRPL19/MRPL41/MRPL3/MRPL35/MRPL51
Translation_ribsome	FAT	Jensen_COMPARTMENTS	X18FvsW18F	Pwp2p-containing subcomplex of 90S preribosome	20	0.543917	1.88392	0.00325695	0.0438206	0.0375452	198	tags=25%, list=1%, signal=25%	PWP1/WDR46/XRN2/RRP36/UTP18
Translation_ribsome	FAT	RNAseq_Automatic_GEO_Signatures_Human_Down	X18FvsW18F	Ribosome U2Os Overexpressing Myc GSE59819 1	218	-0.472724	-2.17891	1e-10	1.6e-09	7.35e-10	3122	tags=42%, list=19%, signal=34%	PNMA2/LIMS2/ITGA3/SULT1A1/ZNF467/NUAK1/EDN1/TNFRSF14/OLFML3/ARSI/SLC44A2/AGT/ALDH6A1/ZFP36L1/AMPH/PALM/COL5A1/FSTL1/NAP1L3/BCAM/VAT1L/LCTL/PAQR4/NYNRIN/COL16A1/PRRT2/PLEKHA2/SH3D19/IL17RC/VSIG10/TIMP2/SERPINH1/PDZD2/MAP1A/KLHL5/NEDD9/CNPY4/MXRA8/APOL3/GALNT15/NTN4/SH3BGRL/NIPSNAP1/CADM3/AQP1/CAV1/JUP/TMEM8B/ABLIM1/NEURL1B/ZNF185/IFIT2/PEG10/C1RL/TSHZ3/AHNAK/NDRG4/HOXC6/PLSCR4/SRR/EDN2/PARP9/CPE/M…
Translation_ribsome	FAT	RNAseq_Automatic_GEO_Signatures_Human_Down	X18FvsW18F	Convergence Cockayne Rrna Nucleolin GSE122736 1	215	-0.452394	-2.07855	1e-10	1.6e-09	7.35e-10	3489	tags=41%, list=21%, signal=33%	MTHFD1/SATB1/SGMS1/PTPRM/FZD3/PCNT/PRKD1/RAB4A/TRHDE/SNTB1/HSPB8/ELAVL2/FZD1/PTPN13/PCNX4/RIN2/TPTE/AMPH/LRRK1/CNIH1/STK26/FNTB/PRKG1/KIF21A/ISL1/SLC38A6/CELF2/MLLT3/FLRT3/FUT8/ECE1/PTGER3/CCDC91/FBXL17/SNRPN/ITPRIPL1/TMEM216/FGFR1/ME1/PLPP3/AOX1/SLC39A8/HDLBP/FEZ2/EPB41L3/TTC28/CPPED1/NFIB/SAV1/ATP11B/CDH11/ING5/NEURL1B/ATP10A/EFNA5/RAI2/DAG1/L3HYPDH/GNB4/ACAD9/BMP4/PLEKHA7/PM20D2/HMGN3/LOX/PLSC…
Translation_ribsome	FAT	RNAseq_Automatic_GEO_Signatures_Human_Down	X18FvsW18F	Post-Translational Skipping Jurkat H3B-8800 24H GSE139618 1	217	0.320491	1.8626	7.22e-07	5.14e-06	2.36e-06	3498	tags=40%, list=21%, signal=32%	ATG7/PLXND1/DNA2/CDKN3/KIF20A/SLC7A11/MAD2L1/PBK/MXD3/KIF23/SLC16A10/TPX2/TUBB/MNS1/IDE/TFDP1/OSBPL3/CENPM/BUB1/CENPA/ECT2/CDCA3/CDK1/E2F8/CCNB1/DNPH1/DLGAP5/PLK1/CDCA8/BIRC5/PRKCB/PRC1/CKAP2L/RBMXL1/FDPS/ASF1B/FOXM1/TICRR/CKLF/ZNF586/ZNF587B/MYBL2/TUBA1C/CCNF/CCNA2/SPAG5/HMGB2/CEP55/RHNO1/CENPE/KIFC1/CDCA2/CIT/CCNB2/NCAPH/AURKA/KNSTRN/PSRC1/ESCO2/NEIL3/RAD51AP1/KIF2C/RBFA/CDC25C/TYMS/SHMT2/HSPA5…
Translation_ribsome	FAT	RNAseq_Automatic_GEO_Signatures_Human_Down	X18FvsW18F	Ribosome Important Translational Circadian GSE56924 1	218	-0.400005	-1.84373	9.68e-07	6.7e-06	3.08e-06	3248	tags=35%, list=20%, signal=28%	HIPK1/CASD1/EMP2/NDRG1/STK38/STRN/KCTD20/DAAM2/ELAVL2/NEK7/DENND5A/UBXN2A/CASP8AP2/ARPIN/CLPX/PRKDC/CUL4B/VEZF1/FSTL1/TRAM2/TCAF1/PIGK/G3BP2/DCUN1D4/FNTB/PHGDH/MCM3AP/SF3B1/GABPA/PRKD3/SPECC1L/TIA1/EIF2AK2/HRCT1/USP13/GPD2/YWHAQ/RYBP/RDX/CBX3/LRP6/NFIB/SYNE2/IFNGR1/TBL1X/TMEM123/ZRANB1/MRAS/SORT1/MAP4K3/RTN3/JDP2/PCLO/ANKRD27/AJUBA/MTMR9/KRAS/CD2AP/BMPR1A/RAVER2/ZNF281/SPTBN1/APLP2/TMEM255A/MRS2/…
Translation_ribsome	FAT	RNAseq_Automatic_GEO_Signatures_Human_Down	X18FvsW18F	Convergence Cockayne Rrna Nucleolin GSE122736 2	227	-0.332729	-1.53766	0.00127045	0.00377948	0.00173711	3317	tags=30%, list=20%, signal=25%	SOCS4/COL4A2/APP/TIMP3/TBC1D16/TRHDE/MCC/FOXF1/SNTB1/XKR4/PTPN13/PCNX4/OTUD4/FERMT2/SLC22A17/CNIH1/GREB1L/INPP4B/FNTB/RASL10B/IAH1/DAAM1/SLC38A6/ADARB1/GABPA/SPOCK1/BCHE/FLRT3/FUT8/PTGER3/CCDC91/SERPINH1/MATN3/STK32B/SLC39A8/HDLBP/KDM2A/TTC28/PDZRN3/SYNE2/CDH11/AGAP1/EFNA5/COL4A1/RAI2/ARMCX2/BMP4/ITGA11/LY6E/MYEF2/LAMA3/TRPC4/COL18A1/HMGN3/P3H2/COL6A6/PBX1/PPP2R5E/DCAF5/DTNA/NNT/GALNT16/DCN/PPL/S…
Translation_ribsome	FAT	RNAseq_Automatic_GEO_Signatures_Human_Down	X18FvsW18F	Ybey Essential Biogenesis Ribosomes GSE134960 1	204	-0.3309	-1.51578	0.00188643	0.00530163	0.00243672	2968	tags=25%, list=18%, signal=21%	NDST1/ITGA2/GUCY1A2/PTPN13/VWA8/TRAK2/EPB41L2/NALCN/CCDC47/RAB10/MAP9/DHRS4/KLHL42/GPRC5B/CNNM3/GBE1/ALG10/ALG10B/CREB3L2/FLRT3/SHC3/IKBIP/SYNJ2BP/SESN3/ALDH5A1/MSRB3/EPB41L3/CAV1/SAR1A/EIF4EBP2/ATXN7L3B/CBX6/DPYSL5/SKIDA1/ADAMTS5/SFRP1/PBX1/SULF1/FLRT2/TMEM255A/ADGRL3/SEMA5A/PLXDC2/ANTXR1/PDK3/TXNIP/ARSB/MTURN/RUNX1T1/ATPAF1/PKIA/ARRDC4
Translation_ribsome	FAT	RNAseq_Automatic_GEO_Signatures_Human_Down	X18FvsW18F	Zcchc4 Catalyses 28S Ribosomal GSE128994 1	205	-0.331203	-1.51964	0.00273485	0.00733359	0.00337064	4200	tags=38%, list=26%, signal=28%	CEBPG/VEGFA/LOXL2/LIN7A/PAN2/MFAP2/IRS2/MGMT/NBEA/S100A11/CNTNAP2/SMIM19/PNMA2/ACAP2/MIDN/NEDD4/VPS13B/SERPINF1/XBP1/ITPR2/SNTB1/OTUD4/FN1/LONP1/KLF4/VCAN/RASL11A/PRKDC/PCM1/BEST1/CLIC4/TSPAN7/MAF/PHGDH/GPR160/UGGT2/ELP3/DOCK3/PHKA1/PTEN/MLLT3/GPM6A/SDK1/AHCYL1/TLN2/FGFR1/SEL1L/AFF2/GPKOW/NBAS/NPDC1/COPA/PDGFRA/PHLDA3/AK3/ALDH1A2/JAM2/FRAS1/LAMB1/SORBS3/WIPI1/P4HA2/CD55/ITPR1/TWIST2/STAC/CCPG1/MY…
Translation_ribsome	FAT	RNAseq_Automatic_GEO_Signatures_Human_Down	X18FvsW18F	Translational Control Breast Plasticity GSE149132 1	220	-0.32104	-1.4814	0.00390393	0.009879	0.00454055	2391	tags=29%, list=15%, signal=25%	BNIP3/PNMA2/PNCK/PDE8A/APP/SERPINE1/NDRG1/SMTN/QSOX1/KCTD11/ITGA7/KLF4/BEST1/LPIN3/CCNG2/ATOH8/PRSS23/PDE5A/GBE1/PDLIM1/PGM2L1/VLDLR/ZMAT1/ADM/FRY/PTPRD/IGFBP3/STEAP4/CCDC82/AMPD3/YEATS2/RNF19A/FAM110C/TMEM123/ABLIM3/LIMCH1/PRNP/PDE2A/KSR1/MCAM/IL6R/ANGPTL4/FAM131B/PHF21A/LOX/EDN2/ADRA1B/NPR3/ARHGAP44/FOXO1/GPRC5A/PYGL/RAB6B/PAM/TMTC2/DOCK5/TCAF2/DDR2/PDK1/PTGS1/FUT11/SERPINE2/SDC2
Translation_ribsome	FAT	RNAseq_Automatic_GEO_Signatures_Human_Down	X18FvsW18F	V336Y Mitochondrial Ribosomal Hek293 GSE101503 1	194	-0.314602	-1.43499	0.00893567	0.0199198	0.00915547	4960	tags=40%, list=30%, signal=28%	NUDT11/ACVR1C/ARGLU1/RNF144B/FANCB/RAPGEF5/LMO7/PRRC2B/MED22/HCCS/PRDX4/DOLK/NPTX2/CASK/RP2/FGD1/UCK1/SCML2/TTF1/SHROOM2/GNL3L/CNTNAP2/PRRG1/MGST1/ELK1/ZNF182/TOR1B/CHM/SNED1/IFIH1/NONO/JADE3/IQSEC2/ADCY1/TMEM203/LDLRAD4/EDNRB/RAB38/FBXL3/TSR2/YIPF6/UBQLN2/PHKA1/NACC2/CHRM3/ZC4H2/GPM6A/TBC1D4/ZNF605/TSPYL2/ZNF700/ALDH5A1/GPKOW/TAF9B/FOXO4/LRRC8A/HS3ST1/ZNF329/HNMT/RBM26/SLC44A5/PDHA1/RAI2/PHF8/LO…
Translation_ribsome	FAT	RNAseq_Automatic_GEO_Signatures_Human_Down	X18FvsW18F	Evidence O-Methylation Capabilities Ribosomes GSE105248 1	191	-0.304409	-1.38794	0.0150972	0.0311503	0.0143172	4876	tags=39%, list=30%, signal=28%	RCOR2/BMP5/RPAP3/RCHY1/NPAS3/CCDC169/LRRK2/PARD6A/NFXL1/TPBG/RAD50/ZCCHC4/ADGRL4/MRPL1/DIAPH2/TMEM198/PFKFB2/SCML2/STAMBPL1/CFAP97/ZNF521/ZNF639/ZMYM6/OXNAD1/POT1/CACHD1/PRPF3/ADAM9/NOL10/HOXA13/TCTN1/TYW5/PSD3/ATE1/FRYL/INPP4B/PCSK1/CHURC1-FNTB/DOCK4/ARHGAP5/TNIK/ORC3/PARP4/ACAD11/BOD1/SEMA3C/ZSCAN21/MEST/FBXL17/FSD1L/CCDC152/C4B/LSMEM1/SYCP3/LURAP1L/NRP1/SEPSECS/ZNF641/SLC25A36/CCNT2/HIPK3/RASG…
Translation_ribsome	FAT	RNAseq_Automatic_GEO_Signatures_Human_Down	X18FvsW18F	Argonaute Binds Trna Cis GSE68813 1	143	-0.322493	-1.41425	0.0186602	0.0376288	0.0172948	4631	tags=38%, list=28%, signal=27%	E2F5/MEX3D/SIRT1/ATN1/FBXO30/TARBP1/RAI1/TPBG/UNKL/TOP1/DSE/WDR47/RBM12B/NR2C2/SMC3/AXIN2/PLA2G4A/WDR19/SNN/CARM1/KLHL20/CCDC85C/LGR4/NAP1L3/SMURF2/SPTLC1/STAG1/DACT1/ARFGEF2/KIFC2/KLF13/IGSF10/PLPP3/FAM83D/NOMO3/HSD17B4/CITED2/ANLN/LDB1/SPRED2/MAP3K3/DOCK1/ZRANB1/HSPE1-MOB4/GAS1/BMP4/PRICKLE3/LARS2/FAT1/NRARP/NID1/NID2/ACTN4/PLAGL1
Translation_ribsome	FAT	RNAseq_Automatic_GEO_Signatures_Human_Up	X18FvsW18F	Post-Translational Exon Skipping Machinery GSE139614 1	199	-0.362461	-1.6711	0.000189	0.000814	0.000367	4920	tags=45%, list=30%, signal=32%	LANCL1/UBE3A/MAP3K2/UBR3/SMC1A/FANCM/EP400/HNRNPH1/ENTPD4/DICER1/AKAP9/ATP13A3/XRN1/PKN2/KCTD9/DYNC1H1/TCF12/RICTOR/TNRC6A/IREB2/POLR2B/STAG2/MED14/AZI2/RCOR3/MTR/TRAPPC3L/NR2C2/GNL3L/TCF7L2/NPAT/BPTF/RBM25/SRSF11/SSH2/CTDSPL2/RAD54L2/TNKS2/KIF2A/STRN/TRPC6/CHD9/CD46/NKTR/EOGT/NEMP1/WRN/PRKDC/EPB41L2/NUP205/OSMR/HELZ/ZNF736/DYNC1LI2/G2E3/BMPR2/XPO4/PRKD3/FBXO38/ARFGEF2/NR2C1/TMX3/TMED8/CAND1/PBLD…
Translation_ribsome	FAT	RNAseq_Automatic_GEO_Signatures_Human_Up	X18FvsW18F	Glycolysis Keap1-Nrf2 Metabolite-Induced Posttranslational GSE116642 1	227	-0.348853	-1.63435	0.000213	0.000901	0.000406	4541	tags=44%, list=28%, signal=32%	TEX19/MIA3/ADAMTS9/DYNC1H1/DYRK2/PDE3A/UNKL/SPATS2/CEP350/CLOCK/PELI2/YPEL5/DSE/DDX3Y/LIN7A/SERINC1/TOB1/PRSS12/AIFM2/FAM171B/MYO1B/CHRNA3/ZNF654/ST8SIA2/ACAP2/MAN2A1/NEDD4/SKIL/RGS5/SYNM/JAK1/MYSM1/ZBTB43/SGTB/NEK7/SLX1A/DUSP10/AFF4/TRAK2/LGR4/FERMT2/GREB1L/HELZ/DST/PTAR1/SECISBP2L/AFF1/DOCK4/KIF21A/SERINC3/AAK1/KLF7/EVI5/RAB3B/XPO4/ZNF721/NEK1/NUFIP2/TSPYL2/SESN3/MEST/IDS/BCL2/MAP1A/ME1/TSPYL1/…
Translation_ribsome	FAT	RNAseq_Automatic_GEO_Signatures_Human_Up	X18FvsW18F	Protien Close Translation Sires GSE76627 1	202	-0.350254	-1.6196	0.000699	0.00252611	0.001138	3939	tags=36%, list=24%, signal=27%	ZNF521/NT5C2/BICD2/ZNF639/TRIM71/CYP24A1/TEAD1/TGFBR2/NEK6/CNTNAP2/FOSL2/MAT2A/RBAK/PDE4D/PIK3R3/SKIL/SHISA2/CSGALNACT2/CAPRIN2/PTCH1/ZNF280B/NDRG1/COBLL1/NEK7/CROT/PTPN4/ZFYVE9/LGR4/GAREM1/GID4/SYNGR3/TGFBRAP1/XPO4/FDX1/KLF3/KIF5A/CELF2/TBC1D4/USP38/TIMP2/TSPYL2/FSD1L/ZNF146/PARD6B/WWC2/FOXA1/CRIM1/TCF4/STRN3/EIF5A2/GAS1/USP46/SLC25A36/SKIDA1/HIPK3/ROBO1/MTMR9/UBE2R2/TMEM255A/GPRC5A/ADAMTS1/LGAL…
Translation_ribsome	FAT	RNAseq_Automatic_GEO_Signatures_Human_Up	X18FvsW18F	Zcchc4 Catalyses 28S Ribosomal GSE128994 1	171	0.26414	1.48873	0.00161962	0.00513683	0.00231411	3839	tags=39%, list=23%, signal=30%	KIF20A/C1QBP/BYSL/MAD2L1/ACTG2/FEN1/SLC16A10/HSP90AB1/TUBB/SERPINB9/CCT2/PGM2/RABGGTB/RPL29/TUBA4A/HMGCR/PRDX1/HSPH1/HNRNPF/LDLR/HSPA8/SQLE/PKM/CYP51A1/PGK1/DTL/FCGR2A/RPLP1/TALDO1/BAG2/TFRC/MSMO1/TUBB3/TUBA1C/YWHAH/FDFT1/HNRNPM/COMMD4/ARPC4/AHSA1/RPS4X/HSPE1/PPM1G/PGAM1/CCT8/MCM6/SCD/GYG1/DHCR7/RRM2/DIAPH1/ATF4/COX7C/RFC3/IQGAP1/BST2/G3BP1/GTSE1/ARHGDIA/TRIM22/CALR/CDH6/WDR77/RBBP7/PFN1/ARL6IP5
Translation_ribsome	FAT	RNAseq_Automatic_GEO_Signatures_Human_Up	X18FvsW18F	Convergence Cockayne Rrna Nucleolin GSE122736 2	222	-0.318769	-1.48784	0.00414881	0.0113388	0.00510807	5294	tags=45%, list=32%, signal=31%	FAM234B/VPS26B/ZBTB44/CUL4A/HDHD3/CD36/DYSF/ETS1/COPB1/PRPF4/TMEM33/EDIL3/MTCH1/GATB/VAMP5/SLAIN2/LMO7/POLE3/AACS/PARP14/ARHGAP32/RAD50/PDE3A/ZCCHC4/AP3S2/MON1B/ITPKB/ATG16L1/ATF7IP/SFMBT2/NFRKB/STIM2/NEK6/CRTC3/SEC14L1/SATB1/SRPRA/NMB/ACAP2/RAPGEF2/PPP6C/ANAPC4/ARFIP1/RASA3/DOCK9/DRAM1/RUBCN/TBCEL/DHODH/CDC16/ZFPM2/ANGPTL2/MND1/EOGT/JAM3/GAPVD1/DLC1/FBXL3/KIF21A/RFC1/EI24/AGMO/USP40/TGFB2/TLL1/H…
Translation_ribsome	FAT	RNAseq_Automatic_GEO_Signatures_Human_Up	X18FvsW18F	Regulation Protein Translation Mitosis GSE67902 1	163	0.259767	1.45496	0.00462356	0.0123749	0.00557482	3847	tags=37%, list=24%, signal=28%	CENPK/KIF20A/NDC80/GMNN/DBF4/VRK1/STIL/EME1/PRIM1/MTHFD2/DCK/MTF2/TTK/SPDL1/CCNB1/HSPA8/FIGNL1/RFC4/GEN1/MIS18BP1/PDZK1/MYBL2/BRIP1/CCNA2/PALB2/CEP55/PLK4/CKS2/ALDOC/CDCA2/ASB14/ARPC4-TTLL3/PRIMPOL/WDR75/AURKA/KNSTRN/MTBP/MASTL/NEIL3/CDC25C/EXO1/SLC16A14/DPY19L2/KIF18A/LIN9/RFC3/SGO2/CENPQ/HMMR/TBC1D31/BORA/DDIAS/NUF2/MELK/CEP57L1/KNTC1/FANCI/CKS1B/HAUS8/SKA3
Translation_ribsome	FAT	RNAseq_Automatic_GEO_Signatures_Human_Up	X18FvsW18F	Post-Translational Skipping Jurkat H3B-8800 24H GSE139618 1	202	-0.30996	-1.43327	0.0140411	0.031598	0.0142347	3661	tags=29%, list=22%, signal=23%	KRT73/SKOR1/MRRF/RBAK/UBE2H/SBK1/MAPK8IP3/LEPR/AHCYL2/SHISA2/SULT1A3/PI16/CCNL2/UBOX5/PRKCE/CELF3/ZNF251/TNFRSF14/ZBTB38/PITPNM3/APC/ZBTB7C/MAP9/GOLGB1/RAB38/SLC5A10/TNIK/GRAP/HPGD/TMEM119/PLEKHA2/NPR2/ID3/SH3BP5/CYLD/LZTR1/RAP1GAP2/SLFN5/CTNND1/IFIT2/TMEM178B/PBXIP1/AHNAK/SNURF/UNC13A/ZC3H12B/ARHGAP29/NPR3/AOC3/CLEC3B/BCL9L/LVRN/DDR2/ANAPC5/PLCE1/MICA/CPNE1/C1S
Translation_ribsome	FAT	RNAseq_Automatic_GEO_Signatures_Human_Up	X18FvsW18F	Ribosome G2019S Lrrk2 Dopamine GSE90469 1	216	-0.296237	-1.37794	0.0174671	0.0378897	0.0170691	4937	tags=38%, list=30%, signal=27%	CDH13/EDIL3/SGCB/FUS/RASSF2/PCYT1B/SC5D/PCDHGB7/MAP4K4/MAB21L1/PRDX4/TFPI2/PDE3A/NXT2/MYCL/ST8SIA1/SDHC/PMEPA1/PELI2/MFAP4/AK5/CPNE4/EVX2/MYO1B/HAPLN1/TCEAL8/COL1A1/CYP26C1/DLK1/PDE4D/ITGB8/PDPN/LHX9/KLF8/RGS20/NUAK1/SNN/ELAVL2/GPC4/ANGPTL2/GREB1L/TSPAN7/NAP1L3/TSC22D3/DCC/PCDH8/PRSS23/PCDH19/BCHE/VGLL3/GJC1/THBS2/ELN/COL1A2/MN1/PREX2/ZC3H12C/THSD7A/ISLR2/F13A1/SOX11/EBF3/PCDHB5/EBF1/TRPC4/WWTR1/…
Translation_ribsome	FAT	RNAseq_Automatic_GEO_Signatures_Human_Up	X18FvsW18F	Post-Translational Exon Skipping Cutll1 P5091 GSE139620 1	226	-0.289091	-1.35402	0.0224711	0.0466582	0.0210192	2117	tags=22%, list=13%, signal=20%	PLCD3/CTNNA1/SLC22A17/ARVCF/MYRF/STOX2/TMEM63A/OBSL1/PHF24/NYNRIN/BMP1/CAPN2/SHC3/ATP9A/DOK4/FSCN1/YPEL4/CACNB3/APOL1/FAM83A/IL17RD/PHLDB1/NEURL1B/NRP1/TEAD3/CREB5/FBN1/MYEF2/MCAM/GOLM1/HEXIM1/GDF10/CAST/AHNAK/ASAP3/ARHGEF40/TMEM120B/TCN2/TRO/TUBA1A/ATP2B4/CHST15/KLF10/SLC5A3/TBX18/LATS2/DNAJB4/SNX33/RAB30/NDRG2
Translation_ribsome	FAT	RNAseq_Automatic_GEO_Signatures_Mouse_Down	X18FvsW18F	Translation Checkpoint Therapeutic Targeting GSE105147 1	206	-0.427362	-1.96252	1.86e-08	1.54e-07	6.69e-08	3617	tags=33%, list=22%, signal=26%	GPHN/PDPR/HIBADH/PDE4DIP/WDTC1/MTHFD1/LONP2/HSD3B2/FN3K/ACOX1/CMBL/ADH4/ACADSB/CROT/ALDH6A1/TMEM243/HEBP1/VWA8/PEX11G/EXPH5/TYSND1/RETSAT/DEPTOR/PHYH/AUH/ACSS3/DHRS4/MDH1/MPV17L/HPGD/BCKDHA/ACAD11/ATOSA/SDHA/MFN2/HAGH/PTPRD/MCCC1/NPR2/IQGAP2/ALDH5A1/ALDH1A1/SHPK/HSD17B4/XDH/NIPSNAP1/SUCLG2/SEPSECS/SLC2A2/HOMER2/NFIX/CYP27A1/ANGPTL4/MCCC2/IGFALS/ULK2/ABHD18/PCCB/SARDH/NR1H4/SUOX/MTX3/DHDH/ASS1/OAT…
Translation_ribsome	FAT	RNAseq_Automatic_GEO_Signatures_Mouse_Down	X18FvsW18F	Mettl6 Trna M3C Methyltransferase GSE144866 1	181	0.346034	1.93512	1.04e-06	6.07e-06	2.63e-06	2784	tags=34%, list=17%, signal=29%	DNAJA2/PES1/SYCE2/PSMC5/CCT7/ELAVL1/HINT1/RPL32/PSMD12/PRMT7/MAP7D2/RAI14/DNAJC2/MYBBP1A/PSMD7/RPL19/RPL26/TFDP1/EIF3M/MTHFD2/VDAC3/TRIM37/SRP68/PRDX1/EIF4A1/HNRNPF/HEATR3/LONRF1/PSMD11/METAP2/FIGNL1/STRAP/NOP2/EIF4ENIF1/CCT4/NIP7/RUVBL1/STXBP2/ANXA4/POLD2/RPL23/EZH2/HMGB2/RPL13/MTMR7/PSMB6/EIF5A/CMAS/AATF/CCT8/CFDP1/ESCO2/CCDC43/FKBP4/CCT5/VAT1/EIF3D/SLC25A13/FXR2/USP39/HNRNPAB/XRCC6
Translation_ribsome	FAT	RNAseq_Automatic_GEO_Signatures_Mouse_Down	X18FvsW18F	Huntingtin Stalls Ribosomes Represses GSE146673 2	212	-0.385887	-1.78297	8.51e-06	4.01e-05	1.74e-05	3260	tags=33%, list=20%, signal=27%	PDPN/FHOD3/BPGM/BAMBI/ITGA7/CFL2/EDN1/SNN/RGL1/ELAVL2/VCAN/FLT1/LMO4/TJP2/PCDH7/DOCK3/SOX6/CHST1/ACTA2/INHBB/HTT/ADAMTSL3/SNRPN/TLN2/BCL2/IQGAP2/PTPRB/PRKAR2B/ATRNL1/NTN4/ATP6V0E2/PLCB4/FEZ1/TSC22D1/SORBS2/CSRP1/LURAP1L/CACNA1A/DCHS1/CYSTM1/CRELD1/SOX11/TRIM46/GLI2/MCAM/PPP1R9A/COL18A1/CCSER2/COL4A6/NHSL1/STMN2/CD151/CD34/HSPB1/PRDM8/UST/NRARP/PCDH18/ARHGAP24/DOCK8/B4GAT1/ZFHX4/BACE1/SLC1A5/SCARA…
Translation_ribsome	FAT	RNAseq_Automatic_GEO_Signatures_Mouse_Down	X18FvsW18F	Hierarchy Based Ribosomal Capacities GSE125232 1	209	-0.384997	-1.77342	1.05e-05	4.85e-05	2.1e-05	2750	tags=26%, list=17%, signal=22%	ZBTB20/SMOC2/TSPAN12/TRIM16/CHP1/HTR4/GREB1L/CCDC141/SLC22A3/PMM1/TRPM6/TNFRSF11B/PRSS23/DACT1/SCEL/SHROOM4/ITPRIPL1/PTPRB/YEATS2/KAZN/ESAM/COL1A2/TGFB3/GJA5/MAP6/ZC3H12C/ABLIM3/LZTS2/FGF18/CSF1/FASN/RGCC/SULF1/SULF2/COL14A1/ADAMTS1/SEMA5A/ITPR1/CRYAB/MRS2/RASGRF1/CHST15/RBMS3/PRELP/DTNA/PLEKHG5/ACACA/SFRP5/OAT/LIFR/PTGS1/CCDC80/LOXL4/RGS7/SCRN1
Translation_ribsome	FAT	RNAseq_Automatic_GEO_Signatures_Mouse_Down	X18FvsW18F	Elp3 Trna Ires-Dependent Sustain GSE85810 1	211	-0.381139	-1.75731	1.11e-05	5.08e-05	2.2e-05	3380	tags=36%, list=21%, signal=29%	LIMS2/PTPRM/TEK/COL4A2/SLC12A4/CLEC14A/RASA3/KCTD17/KRT17/SNCAIP/BCL6B/RGL1/DNM3/KLF4/PLXNA2/MECOM/ZFP57/TRAM2/PCDH7/MAF/MARK1/GRAP/TFPI/ADGRF5/LRP3/ATOH8/FMO2/PRSS23/BMP2/CHST1/TLL1/ECE1/TSHZ2/IKBIP/MEST/TWIST1/C1QTNF9/ERG/PTPRB/PLPP3/GJC1/ID3/GALNT15/LARP6/ORM2/TNS1/FAM13C/HIF3A/TCF4/COL4A1/DCHS1/GNB4/MGLL/B3GNT9/ANGPTL4/TSHZ3/FCGRT/EHD3/ZEB1/DLG2/ARL4D/CD34/HIP1/EPHB6/HIC1/TRIM35/ST6GALNAC3/ST…
Translation_ribsome	FAT	RNAseq_Automatic_GEO_Signatures_Mouse_Down	X18FvsW18F	Validation Gpd1 Glioblastoma Ribosome GSE110866 1	193	-0.385932	-1.75918	2.11e-05	9.21e-05	3.99e-05	2964	tags=31%, list=18%, signal=26%	FBLN1/ELAVL2/OLFML3/ZFPM2/DUSP10/HECW2/LRRK1/FSTL1/DST/NAP1L3/DCC/LPAR4/RAB3B/DACT1/PCDH19/FLRT3/RBPMS2/NKD1/ADAMTS3/UTRN/GJC1/CPNE8/ABCD2/CREB3L1/HJURP/EPB41L3/PDZRN3/GAP43/SYNE2/METTL23/GLI3/CSRP1/RASL11B/DCHS1/SOX11/EBF3/LY6E/SFRP2/PPP1R9A/MYH10/DPYSL5/FAM131B/FUT10/STMN4/ROBO1/MYLK/SPTBN1/RNASEL/EPHB6/ADAMTS1/CHST15/NPR1/FILIP1/TMTC2/GRIK3/HMCN1/CDON/PLAGL1/CPNE1/RCAN2
Translation_ribsome	FAT	RNAseq_Automatic_GEO_Signatures_Mouse_Down	X18FvsW18F	Polarization Translation Efficiency Ribo-Seq GSE95415 1	155	-0.38865	-1.71415	9.91e-05	0.000365	0.000158	3045	tags=29%, list=19%, signal=24%	LRRC3/NFIA/CD46/SLX1B/NKTR/ZBTB20/ZBTB38/KCNQ3/KCNA2/FSTL1/HBEGF/GOLGB1/STOX2/NOX4/KLHDC7A/HOXC4/TNS1/BICD1/ADCY5/COMT/AMOTL1/SNAPC3/CCNT2/CNNM2/MEGF8/ADAMTS5/TULP1/ARSG/EXOC8/CACNA1E/MPDZ/NTRK3/PTPN14/ZFC3H1/SSPN/PPP1R12B/LGI2/BACE1/CACNA1C/DDR2/CDC42EP3/KANK2/NCKAP5/PLAGL1/CCDC80
Translation_ribsome	FAT	RNAseq_Automatic_GEO_Signatures_Mouse_Down	X18FvsW18F	Snorna Pseudouridylation Pre-Ribosomal Ncrna-Seq GSE139812 1	203	-0.348513	-1.59598	0.000669	0.00201201	0.000872	3190	tags=35%, list=19%, signal=29%	FHOD3/FAM20A/FN3K/UNC45B/DAAM2/MYZAP/OPHN1/RIN2/ZFP36L1/ADAMTS16/CMKLR1/LDLRAD4/ITGB5/NBEAL1/ADAMTSL1/CALCOCO1/CCDC141/TMEM182/CLEC2D/TNFRSF11B/ADAMTS2/FAS/TGFB2/SCEL/NOX4/G0S2/ZPLD1/SVIL/STEAP4/MUSTN1/RARRES2/NTN4/PINK1/EEPD1/PRR32/TGFB3/ABLIM1/KCNB1/RAP1GAP2/LIMCH1/DCAF6/FBN1/PLEKHA7/MFAP5/MAP1LC3A/RAB40B/PTH1R/ZEB1/KDM5B/MYLIP/DLG2/FBXL20/DMD/MYLK/KLHL13/BNC2/KLHL33/ADGRL3/FNDC1/PORCN/HSD11B1/…
Translation_ribsome	FAT	RNAseq_Automatic_GEO_Signatures_Mouse_Down	X18FvsW18F	Age-Resolved Ribosome Kidney Samples GSE123981 1	193	-0.3345	-1.52474	0.00187509	0.0048251	0.00209187	3527	tags=24%, list=22%, signal=19%	MYO1B/STBD1/DENND5B/SCARB1/MGST1/STAB2/PXDC1/SULT1A1/PGRMC1/GCGR/QSOX1/SERPINF1/ABCA1/FADS6/SNTB1/HSPB8/AGT/FN1/MMD/SEC16B/TSPAN12/PSD3/CDO1/DEPTOR/TTPA/SCP2/RBP4/RARRES2/SORBS2/ABCA6/CYP27A1/MAOB/ULK2/ZCCHC24/PYGL/TFR2/FXYD1/GPLD1/RNASE4/DHDH/SMOC1/F5/C3/DTX3L/EGFR/NDRG2
Translation_ribsome	FAT	RNAseq_Automatic_GEO_Signatures_Mouse_Down	X18FvsW18F	Ribosome-Profiling Supports Futile Cycling GSE104503 1	180	-0.32878	-1.48426	0.00379051	0.00893068	0.0038718	4900	tags=39%, list=30%, signal=28%	PTS/MAP3K5/DECR1/ADHFE1/NCAM2/PLCXD2/ECHS1/CYP2U1/ARL5B/ACO2/NR1D1/SLC25A32/SLC22A7/SDHC/NLN/CHUK/PRSS55/CFAP97/PHLDA1/COQ10B/SERPINA12/SLC6A12/BNIP3/BDH2/CPEB3/DHTKD1/LYPLAL1/YIF1A/PTCH1/AVL9/CMBL/ALDH6A1/ZFP36L1/MMD/VWA8/TSPAN12/LMO4/NUBPL/PRDX6/GHITM/CLEC2D/HPGD/SOX6/CBR4/ACAT1/SEMA3C/NEK1/G0S2/BPHL/NTN4/HADH/SUCLG2/SLC2A2/LAGE3/SUCNR1/TMEM248/LAMA3/ECH1/CTSO/PXMP2/MCCC2/RND3/FZD4/ARHGAP29/ENP…
Translation_ribsome	FAT	RNAseq_Automatic_GEO_Signatures_Mouse_Down	X18FvsW18F	Rnai Eif3M Ribosome Biogenesis GSE118394 1	202	0.235357	1.34759	0.00680048	0.0148518	0.00643885	4089	tags=33%, list=25%, signal=25%	DNAJA2/PES1/TCEA1/SQSTM1/SPSB4/HINT1/GDF15/RPL37/DDIT3/RACK1/BAX/AIMP1/MDM2/RBM3/PA2G4/HMOX1/IL17RB/RPL15/RCC2/RPS14/NSA2/ANP32B/CCT4/PLK2/GLIPR1/RPL18A/RPL8/GPATCH4/RPLP1/RPL23/PPP1R14B/RPS8/DDX21/LGALS3/ABI1/TNFRSF10B/RPL7/NCL/NUBP1/SPINK5/IGFBP1/TMEM68/ZPR1/RPL4/EEF1A1/UTP14A/RUNDC3A/RPS19/HNRNPAB/GJC3/RANGAP1/CLN8/RPS24/DDX56/PRCP/SLC39A6/ARHGEF2/PAPOLA/DDIAS/TMEM30B/LRPPRC/RPF1/GADD45A/LACC1…
Translation_ribsome	FAT	RNAseq_Automatic_GEO_Signatures_Mouse_Down	X18FvsW18F	Cardiolipin Membrane Docking Ribosomes GSE148178 1	215	-0.309512	-1.42895	0.00872853	0.0183678	0.00796317	4088	tags=32%, list=25%, signal=24%	A4GALT/MEF2D/COL5A2/CDR2/PDLIM5/KLHDC8A/AZI2/ASAP1/SCHIP1/PKD1/CPB1/OSBP2/HDAC9/SALL2/TBX4/SGMS1/PXDC1/TOR1B/LRCH2/NUAK1/HSPB7/TJAP1/FGF10/BCAR1/FMOD/RNF44/SH3BP4/TNFRSF11B/OXSR1/PHKA1/NXPH3/ITPRIPL1/CCDC127/CREB3L1/SLC16A4/SNTA1/SLC43A3/SIM2/MYO1C/RASL11B/GNB4/DMPK/APBB2/MYH10/GSTM4/EHD3/MLH1/COL6A6/SELP/ABCA3/ABI3BP/CYP39A1/ENPP5/RXRA/DOCK8/PLA1A/ENPP4/MYO1D/PLEKHH2/SYDE2/CACNA1C/LVRN/GPC3/PLCE…
Translation_ribsome	FAT	RNAseq_Automatic_GEO_Signatures_Mouse_Down	X18FvsW18F	Cgh Liver Rrna-Depleted G137 G138 GSE98585 2	179	-0.319045	-1.44029	0.0094235	0.0195858	0.00849122	3965	tags=33%, list=24%, signal=25%	ZFPM1/PGM3/TIMM21/FAM171B/HSPA13/ERLIN1/DDOST/MTNR1A/PRRG1/SERPINA12/HSD3B2/SLC12A4/AHCYL2/FAM222A/MPP4/ABCA1/XBP1/ADH4/ENPP3/CSPG5/FERMT2/DYNLRB1/ZBTB7C/ZYG11A/PXMP4/ATG13/KLF9/TRIP4/C6/CHID1/PITX3/TSHZ2/SCP2/GPD2/ATP9A/RBP4/RYBP/NECTIN2/XDH/COMT/MN1/SNX19/SUCNR1/SCARA5/LAMA3/KDM5B/RAB6A/H6PD/MAL2/ENPP2/GHR/CXADR/PYGL/SPON2/MAP4K5/RNF145/ARSA/TTC6/EGFR
Translation_ribsome	FAT	RNAseq_Automatic_GEO_Signatures_Mouse_Up	X18FvsW18F	Snorna Pseudouridylation Pre-Ribosomal Ncrna-Seq GSE139812 1	217	0.465603	2.68805	1e-10	1.15e-09	5.05e-10	4042	tags=52%, list=25%, signal=39%	SUV39H1/DNA2/LRP8/KIF20A/MAD2L1/PPIL1/PLAUR/GCLM/ERH/FBL/FOSL1/FEN1/CDC20/EME1/CDK6/TXNRD1/PRIM1/ENOPH1/NDE1/SRXN1/RECQL4/FOXC2/GSR/U2AF2/LSM2/RUVBL2/RCC2/RANBP1/FABP5/EXOSC8/CHAF1A/TCOF1/ACOT7/BLNK/CCNB1/DNPH1/ALYREF/UHRF1/PLK1/FIGNL1/ANP32B/GPR137B/GEN1/MCM5/HIRIP3/BIRC5/UCHL1/MTFR2/DCTPP1/TMEM97/KCNN4/DTL/DNMT1/ASF1B/PCNA/CHTF18/FOXM1/POLD2/TICRR/MYBL2/TUBA1C/ADAM8/MMS22L/CCNF/YWHAH/WDHD1/NASP…
Translation_ribsome	FAT	RNAseq_Automatic_GEO_Signatures_Mouse_Up	X18FvsW18F	Huntingtin Stalls Ribosomes Represses GSE146673 1	220	-0.485309	-2.24564	1e-10	1.15e-09	5.05e-10	3429	tags=45%, list=21%, signal=36%	TRIM56/LIMS2/PDE8A/COL4A2/APP/LRCH2/NDRG1/QSOX1/FLOT1/NDUFV3/FOXF1/FILIP1L/P3H1/MPG/RIN2/CCNI/ITGB5/PHYH/TCAF1/PAQR8/ARX/PPM1M/CCNG2/SERINC3/TNFRSF11B/PRSS23/NACC2/TGFB2/TAGLN/TLL1/ST3GAL5/PLEKHA2/ECE1/TIMP2/NOX4/PTPRD/PPIC/MXRA8/CREB3L1/APLP1/ANO1/EVC/SVIL/HACD1/LRRC8A/PLCB4/PDZRN3/MEGF10/MYL9/TGFB3/CGNL1/CSRP1/COL4A1/KCNAB1/TANC1/PRNP/TEAD3/GNB4/ARMCX2/ANK2/GNAI1/NBL1/JDP2/ANGPTL4/PBXIP1/FCGRT/…
Translation_ribsome	FAT	RNAseq_Automatic_GEO_Signatures_Mouse_Up	X18FvsW18F	Polarization Translation Efficiency Ribo-Seq GSE95415 1	136	0.436262	2.37917	9.27e-10	9.19e-09	4.03e-09	2690	tags=40%, list=16%, signal=33%	ATP1A1/NQO1/PHOSPHO1/CCT7/EIF3H/GCLC/RPL32/RPS26/GCLM/RACK1/RPL6/RPL19/RPL26/TXNRD1/RPS23/RPL39/ESD/RPS13/RBM3/RPS11/RPL30/RPS9/NME2/RPL15/RPS5/EIF3F/NAMPT/RPS3/POC1A/CCT4/RPS2/RPL18A/DCTPP1/CBR3/RPL8/RAB43/RPL3/PSMD6/RPL7/RPS27/RPS16/SULT1C2/PPP1CA/AHSA1/RPS4X/EHHADH/RPS7/CCT5/RPL4/EEF1A1/AMDHD2/RPS19/ASAH1/CFI
Translation_ribsome	FAT	RNAseq_Automatic_GEO_Signatures_Mouse_Up	X18FvsW18F	Huntingtin Stalls Ribosomes Represses GSE146673 2	207	-0.410693	-1.88619	4.24e-07	2.57e-06	1.13e-06	3611	tags=38%, list=22%, signal=30%	S100A16/TGFBR2/SDR39U1/MYO1B/DNM1/TRIM56/IRX3/EVC2/CLEC14A/FAM20A/QSOX1/DTD1/EMILIN2/SEMA3E/FBLN1/MPG/ACKR3/CCSER1/MECOM/PHYH/PROS1/SMURF2/MEDAG/CD302/FIGNL2/CSGALNACT1/SEMA3C/NAAA/ECE1/MEST/CARD10/RIGI/TGFBR3/GFPT2/EVC/AMPD3/CELF4/BNC1/COL1A2/SLC43A3/SIM2/THBD/PDGFRA/PTGES/THSD7A/ARMCX2/EDA/SVEP1/LY6E/MFAP5/LOX/ARHGAP29/SULF1/SPTBN1/CAPN6/RXRA/P4HA2/VEGFC/PKD2/IGFBP6/OGN/D2HGDH/SARDH/HIC1/BICC1/…
Translation_ribsome	FAT	RNAseq_Automatic_GEO_Signatures_Mouse_Up	X18FvsW18F	Ribosome Fragile Brain Cortex GSE140565 3	151	0.357536	1.97673	5.14e-07	3.06e-06	1.34e-06	3979	tags=44%, list=24%, signal=34%	UHRF2/RPL32/RPL37/WDR74/RPL38/RACK1/RPS28/USE1/RPL19/TMBIM4/RPS23/RPL12/RPS29/DIO2/CTSS/KCNH8/RPS9/NME2/RPS20/RPS5/HSPA8/AQP4/RPS3/FABP7/ELOF1/RPS2/RPL18A/HOPX/RPL23/RPS8/RPL3/RPL7/RPL27A/MLC1/CACYBP/SDF2L1/NPFFR1/RPL13/RGS2/BTAF1/LIPG/RPL4/EEF1A1/UQCR10/IER5/SLCO1C1/HSPA5/PIF1/CFAP54/NPFFR2/MRPL55/RPS21/NDUFS7/RPS24/CREM/RPN1/HOMER1/CALR/METTL3/HES5/GADD45A/DYNLL1/MRPL34/SAMD15/HEXA/RPS6KA6/RPSA
Translation_ribsome	FAT	RNAseq_Automatic_GEO_Signatures_Mouse_Up	X18FvsW18F	Cardiolipin Membrane Docking Ribosomes GSE148178 1	217	-0.392736	-1.81622	2.16e-06	1.11e-05	4.89e-06	4736	tags=48%, list=29%, signal=35%	CLSTN1/NPAS3/PTGR3/ATG14/MTMR3/ORMDL3/NNMT/ANKRD24/LGALS4/EGR1/TLE1/MKNK2/PDE10A/RBPMS/ASTN2/MAT2B/PELI2/PLXNA3/EZH1/TENM3/LAMB3/ACP6/RHOU/RGS12/MGMT/B3GLCT/AIFM2/TNR/SEC14L1/TIPARP/DLK1/ITGB8/UBE2H/MAN2A1/MLH3/TIMP3/JAK1/FOXF1/THRB/KLF4/RB1/CTNNA1/VCAN/RASL11A/PALM/ARVCF/KDM6B/FUCA2/AQP5/LRIG2/DDR1/TSC22D3/KLF9/CLEC2D/DACT1/PCDH19/FECH/DOCK7/HIVEP2/MAGI3/INVS/KLF13/HEG1/ITGA6/RAB5B/ABCD2/SVIL/IL…
Translation_ribsome	FAT	RNAseq_Automatic_GEO_Signatures_Mouse_Up	X18FvsW18F	Determining Ribosome-Associated Garsp278Ky 17-Burgess-004 GSE145000 2	205	-0.404686	-1.86188	2.91e-06	1.46e-05	6.41e-06	4973	tags=47%, list=30%, signal=33%	MSX1/ZMIZ1/UBE3A/FAM43A/GTF2A2/TMEM47/ATP13A3/ABHD17B/THBS1/SPIN1/ADIPOR2/ATN1/GOLPH3/ARID5B/NUPR1/KLF15/SHOC2/SLC14A1/FAM107A/FAM8A1/SLC4A4/MFAP4/UMAD1/PACSIN2/DLG4/IKZF5/LMO3/TGFBR2/SLC13A4/TSPAN2/NPAT/FCHO2/DLK1/CGGBP1/TRIP11/NEDD4/SLC2A13/PPP6C/CASD1/MSANTD2/MECP2/TIMP3/PLIN4/SDC4/FBLN1/FN1/AFF4/VEZF1/DCUN1D4/TRIB1/PNPLA2/FMOD/GLCE/KLF9/CDC27/SERINC3/RANBP3L/FMO2/BMPR2/CDSN/CELF2/DCAF10/GPM6A…
Translation_ribsome	FAT	RNAseq_Automatic_GEO_Signatures_Mouse_Up	X18FvsW18F	Elp3 Trna Ires-Dependent Sustain GSE85810 1	215	0.305179	1.7738	7.06e-06	3.29e-05	1.44e-05	3730	tags=42%, list=23%, signal=33%	KIF20A/DBF4/PBK/KIF23/KLHDC4/TPX2/LIG1/CDK6/TACC3/NDUFAF6/BUB1/ECT2/FOXK2/HSPH1/TTK/STMN1/LDLR/CHAF1A/CDK1/E2F8/ACOT7/CCNB1/B4GALNT2/DLGAP5/UHRF1/PLK1/FIGNL1/KIF18B/GEN1/MCM5/BIRC5/PRC1/GRPEL2/CKAP2L/WNK2/IQGAP3/DTL/BARD1/ASF1B/CD44/CHTF18/FOXM1/TICRR/ADAM8/MMS22L/CCNA2/SPAG5/CEP55/ZFAND4/NASP/KIFC1/DHFR/RPS27L/B4GALNT3/IPO7/CDCA2/ARHGAP11A/AURKA/TK1/KNSTRN/MCM3/PSRC1/PLXNA1/MCM6/MASTL/MAL/ILDR1/…
Translation_ribsome	FAT	RNAseq_Automatic_GEO_Signatures_Mouse_Up	X18FvsW18F	Hierarchy Based Ribosomal Capacities GSE125232 1	210	-0.36342	-1.67321	0.000131	0.000456	0.0002	3723	tags=35%, list=23%, signal=28%	SPDEF/ARHGAP40/FRMD4B/RNF141/S100A16/STIM2/EYA2/TSPAN2/PHLDB2/FRAT2/ITGA3/PXDC1/TSPAN8/TSC22D2/SEMA3E/FZD5/ITGA2/ZDHHC17/MMD/TTLL7/MECOM/PITPNM3/APC/HBEGF/PAQR8/MST1R/RHPN2/GJB5/CHST4/BMP3/KLF13/FSD1L/DOK4/GALNT2/ID3/TSPYL1/PARD6B/CREB3L1/MCU/ANO1/RNF19A/CELF4/EEPD1/PDZRN3/TSC22D1/NEURL1B/LURAP1L/VNN1/EMP1/PDE2A/TFDP2/SRI/PKHD1L1/P3H4/STK25/NICN1/RND3/CD2AP/MAL2/UPK1B/ARHGEF40/SNRK/NET1/GPRC5A/RM…
Translation_ribsome	FAT	RNAseq_Automatic_GEO_Signatures_Mouse_Up	X18FvsW18F	Validation Gpd1 Glioblastoma Ribosome GSE110866 1	197	-0.35329	-1.62184	0.000354	0.00111239	0.000488	4124	tags=37%, list=25%, signal=28%	SLC4A4/VSTM4/ADD3/GPR146/CPD/ACP6/AK5/ANKRD34C/SLC16A1/TGFBR2/BSCL2/IRX3/DBNDD2/EMP2/MCC/ITGA2/HSPB8/TCTN1/ZBTB20/ZDHHC24/ANKRD29/STK32A/PHYH/ACY3/TSPAN7/MAF/PXMP4/DHRS4/UGGT2/ARX/VASN/FNDC3B/SETD6/CDC42EP2/LPIN1/CDC42BPG/COL16A1/PPM1F/TMEM143/GABRA4/ADAMTSL3/GALNT2/C4B/GFPT2/PLCL1/HEMK1/SH3BP5/JUP/MRAS/L3HYPDH/PDE2A/KANK1/DMPK/SVEP1/MGLL/COL18A1/COL4A6/PNP/HDDC3/PARP9/SOD3/COX18/ANXA6/D2HGDH/SEM…
Translation_ribsome	FAT	RNAseq_Automatic_GEO_Signatures_Mouse_Up	X18FvsW18F	Rnai Eif3M Ribosome Biogenesis GSE118394 1	198	-0.351701	-1.61584	0.000472	0.00144189	0.000633	1536	tags=19%, list=9%, signal=18%	EVC/ANG/CITED2/RARRES2/SYT3/HADH/ORM1/NIPSNAP1/PNPLA3/SUCLG2/RASL11B/NUCB1/PCYOX1/FMO1/CYP27A1/MTERF2/GSTM4/EEF2K/IGFALS/HDDC3/FASN/ADRA1B/ENPP5/TCN2/ANXA6/IDH2/ARHGAP24/PYGL/MGST3/PLA1A/GPLD1/SUOX/RNASE4/WBP1/CARHSP1/SH2D4A/CPQ/NDRG2
Translation_ribsome	FAT	RNAseq_Automatic_GEO_Signatures_Mouse_Up	X18FvsW18F	Cgh Liver Rrna-Depleted G137 G138 GSE98585 2	178	-0.359867	-1.63354	0.000474	0.00144689	0.000635	2953	tags=29%, list=18%, signal=24%	NFIA/CMBL/ECHDC3/AGT/FN1/CROT/PPM1L/MMD/CDO1/SKI/ACSS3/HMGN5/GZF1/KIF21A/CUX2/STIM1/CLEC2D/HPGD/FMO2/LPP/PRLR/VLDLR/ST3GAL5/BCHE/TTPA/ITGA6/FMO4/ABCD2/GSTK1/JUP/DCLK3/MANEA/DCAF6/HOMER2/FMO1/MAOB/GAS6/IGFALS/NFE2L1/ANXA6/IDH2/MGST3/NNT/PRG4/SMOC1/C3/ANAPC5/CPQ/SDC2/NDRG2/ARRDC4
Translation_ribsome	FAT	RNAseq_Automatic_GEO_Signatures_Mouse_Up	X18FvsW18F	Mettl6 Trna M3C Methyltransferase GSE144866 1	171	-0.36407	-1.64267	0.000821	0.00238769	0.00104743	3453	tags=32%, list=21%, signal=25%	CD38/SGMS1/STT3B/APP/PCNT/FLNB/TENM4/GPC4/FN1/VCAN/ZFP57/ITGB5/APC/DST/PROS1/DAAM1/SLC38A6/ATRX/TMEM59/ARHGAP21/FOCAD/CHD6/UTRN/SVIL/CRIM1/PREX2/PTGES/LIMCH1/CRTAP/TMTC3/ANK2/EDA2R/HSPG2/JAM2/LAMC1/COL18A1/SLC25A36/AHNAK/FAT1/CD55/PKD2/PTPN14/PLXDC2/NID1/LRPAP1/PAM/DDR2/PCSK6/NID2/EPHA2/HTRA1/CD81/WLS/ZDHHC15
Translation_ribsome	FAT	RNAseq_Automatic_GEO_Signatures_Mouse_Up	X18FvsW18F	Cgh Liver Rrna-Depleted G137 G138 GSE98585 3	175	-0.354018	-1.60005	0.00186372	0.00491397	0.00215566	4162	tags=35%, list=25%, signal=27%	TENM3/SLC4A4/MME/FMO3/STAMBPL1/KLB/MGMT/TTC39B/TEAD1/PAPSS2/SLC6A12/GAMT/HSD3B1/EVC2/SULT1A1/KDM6A/EMP2/RASA3/DHRS7/AGT/MMD/CDO1/AR/ACSS3/CUX2/STIM1/FMO2/PRLR/VLDLR/BCHE/MAN2B2/PLPP3/FMO4/ABCD2/EVC/CLASP2/TTC38/GABRA3/HOMER2/FMO1/MAOB/ENPEP/CC2D2A/PRKCA/GAS6/IGFALS/SDR42E1/DMD/KLHL13/SOD3/CYP39A1/TCN2/COL14A1/IDH2/SARDH/SELENBP1/MGST3/C3/OAT/LIFR/NTRK2/ARRDC4
Translation_ribsome	FAT	BioPlanet_2019	X18FvsX5F	Translation factors	47	-0.514666	-2.14133	5.91e-05	0.00151785	0.0012155	3068	tags=45%, list=19%, signal=36%	PAIP1/GSPT2/EIF4EBP1/EEF2/EIF4EBP2/EIF1/EIF2B3/EIF4H/EIF3J/EIF3B/EIF2S2/ETF1/EIF3A/EIF5B/EIF3C/EIF4G3/EIF4B/EIF2B1/EIF2S3/EIF2S1/EIF4EBP3
Translation_ribsome	FAT	BioPlanet_2019	X18FvsX5F	Eukaryotic protein translation	15	-0.676193	-2.07155	0.000309	0.00503892	0.00403517	2633	tags=53%, list=16%, signal=45%	EEF2/EIF1/EIF2S2/EIF3A/EIF5B/EIF4G3/EIF2S3/EIF2S1
Translation_ribsome	FAT	BioPlanet_2019	X18FvsX5F	Post-translational protein modification	174	0.277299	1.49311	0.00252559	0.0246041	0.019703	4064	tags=37%, list=25%, signal=28%	MANEA/PIGS/MAN1B1/EDEM1/PGAP1/GALNT7/GALNT10/MGAT2/SUMF1/F7/PIGU/MLEC/ARSB/PRKCSH/EIF5A2/ARSK/GGCX/ST6GALNAC3/GCNT1/LMAN1/GALNT9/B3GNT5/F10/TUSC3/EDEM2/EIF5A/PIGK/ALG2/B4GALT6/RPN2/GALNT13/SUMF2/GMPPB/GALNT12/PIGF/ALG6/MAN1C1/MGAT4B/MCFD2/VKORC1/B4GALT5/MOGS/DOLPP1/C1GALT1C1/PIGG/GMPPA/MGAT5/F9/B3GNTL1/B3GNT2/GPAA1/ARSI/ST6GAL1/ALG5/DOLK/ST8SIA6/RPN1/SEC13/PIGH/B3GNT8/MGAT1/DDOST/SEC24D/ALG14
Translation_ribsome	FAT	CORUM	X18FvsX5F	55S ribosome, mitochondrial (human)	77	0.47756	2.26737	1.31e-06	0.000149	0.000116	5783	tags=69%, list=35%, signal=45%	MRPL34/MRPL44/MRPL53/MRPS27/MRPL10/MRPL49/LACTB/MRPL18/MRPL42/MRPL3/MRPL19/MRPL4/MRPS24/MRPL22/MRPL13/MRPS36/MRPS18A/MRPS12/MRPL28/MRPS11/MRPL36/MRPS14/MRPS25/MRPS7/MRPS34/MRPS28/MRPS17/MRPL55/MRPL43/MRPL2/DAP3/MRPS33/MRPS6/MRPL54/MRPS15/MRPL21/MRPS23/MRPS21/MRPL33/MRPL46/MRPL16/MRPL14/MRPL27/MRPS18C/MRPL23/MRPL48/MRPS26/MRPL11/MRPS22/MRPL30/MRPL20/MRPS10/MRPL52
Translation_ribsome	FAT	CORUM	X18FvsX5F	Ribosome, cytoplasmic (human)	32	0.558054	2.13288	9.25e-05	0.00195736	0.00152501	5943	tags=81%, list=36%, signal=52%	RPL8/RPL28/RPS15/RPS3A/RPS20/RPL35/UBA52/RPS16/RPS9/RPLP1/RPL34/RPS5/RPL23A/FAU/RPL27A/RPL18/RPL14/RPL19/RPS7/RPS24/RPL37A/RPS14/RPS8/RPL35A/RPL38/RPL27
Translation_ribsome	FAT	CORUM	X18FvsX5F	39S ribosomal subunit, mitochondrial (human)	47	0.453307	1.92361	0.000703	0.0127527	0.00993577	5783	tags=66%, list=35%, signal=43%	MRPL34/MRPL44/MRPL53/MRPL10/MRPL49/LACTB/MRPL18/MRPL42/MRPL3/MRPL19/MRPL4/MRPL22/MRPL13/MRPL28/MRPL36/MRPL55/MRPL43/MRPL2/MRPL54/MRPL21/MRPL33/MRPL46/MRPL16/MRPL14/MRPL27/MRPL23/MRPL48/MRPL11/MRPL30/MRPL20/MRPL52
Translation_ribsome	FAT	CORUM	X18FvsX5F	28S ribosomal subunit, mitochondrial (human)	30	0.520475	1.95909	0.000953	0.013443	0.0104736	5718	tags=73%, list=35%, signal=48%	MRPS27/MRPS24/MRPS36/MRPS18A/MRPS12/MRPS11/MRPS14/MRPS25/MRPS7/MRPS34/MRPS28/MRPS17/DAP3/MRPS33/MRPS6/MRPS15/MRPS23/MRPS21/MRPS18C/MRPS26/MRPS22/MRPS10
Translation_ribsome	FAT	CORUM	X18FvsX5F	40S ribosomal subunit, cytoplasmic (human)	14	0.621492	1.91086	0.0031409	0.0284924	0.0221988	5647	tags=79%, list=34%, signal=52%	RPS15/RPS3A/RPS20/RPS16/RPS9/RPS5/FAU/RPS7/RPS24/RPS14/RPS8
Translation_ribsome	FAT	Enrichr_Users_Contributed_Lists_2020	X18FvsX5F	mitochondrial ribosomal proteins	26	0.511078	1.86709	0.0029802	0.0137972	0.00955317	4832	tags=62%, list=29%, signal=44%	MRPL57/MRPL18/MRPL42/MRPL3/MRPL19/MRPS24/MRPL22/MRPL13/MRPL28/MRPS7/MRPS34/MRPS28/MRPL54/MRPL21/MRPL16/MRPL27
Translation_ribsome	FAT	HDSigDB_Human_2021	X18FvsX5F	Ribosome Gene Module From Mouse Brain PMID20616000	121	0.373501	1.92132	2.4e-05	0.000289	0.000197	6115	tags=64%, list=37%, signal=40%	MRPL44/SMIM26/H2BC4/SOD2/MTX2/CEBPZOS/SRP14/TMEM167A/COX16/RPL8/MRPL13/RPS11/MRPS12/PSMA2/SSU72/MRPL36/MRPS14/CIAO2A/MRPS25/ABRACL/TMED3/PSMD14/NDUFB3/COMMD6/MRPS33/RPS19/RPS5/PSMB4/PSMD6/SNRPE/SLIRP/NDUFA2/ESD/OSTC/RNF7/TBCB/HINT1/NDUFS5/CD302/CAVIN3/MRPL21/IFT25/RPS26/TMEM126A/FAM162A/HSPE1/CETN2/REXO2/MRPL46/ACOT13/ACYP2/MCEE/ATP5IF1/MRPL27/SF3B6/CWC15/NDUFB9/TOMM7/TXNDC17/CNPY2/RPL7/PSMC2/VDA…
Translation_ribsome	FAT	HDSigDB_Human_2021	X18FvsX5F	Ribosome Gene Module From Human Brain PMID20616000	64	0.401488	1.81868	0.00082	0.00511755	0.00349051	5006	tags=53%, list=30%, signal=37%	RPL8/RPS11/RPL28/RPS15/RPS3A/RPS13/RPS20/RPL12/RPL35/RACK1/RPL29/UBA52/RPL6/RPS16/RPS9/EIF3F/RPLP1/DHRS7/RPL13/RPL10A/RPS19/FAU/RPS25/PFDN5/RPL18/RPS2/RPS3/RPL19/RPS7/HSPE1/RPS24/RPL4/RPL23/RPS14
Translation_ribsome	FAT	HDSigDB_Mouse_2021	X18FvsX5F	Ribosome Gene Module From Mouse Brain PMID20616000	116	0.392374	2.02257	6.44e-06	0.000104	7.21e-05	6115	tags=65%, list=37%, signal=41%	MRPL44/SMIM26/H2BC4/SOD2/MTX2/CEBPZOS/SRP14/COX16/RPL8/MRPL13/RPS11/MRPS12/PSMA2/SSU72/MRPL36/MRPS14/CIAO2A/MRPS25/ABRACL/TMED3/PSMD14/NDUFB3/COMMD6/MRPS33/RPS19/RPS5/PSMB4/PSMD6/SNRPE/SLIRP/NDUFA2/ESD/OSTC/RNF7/TBCB/HINT1/NDUFS5/CD302/CAVIN3/MRPL21/IFT25/RPS26/TMEM126A/FAM162A/HSPE1/CETN2/REXO2/MRPL46/ACOT13/ACYP2/MCEE/MRPL27/SF3B6/CWC15/NDUFB9/TOMM7/TXNDC17/CNPY2/RPL7/PSMC2/VDAC3/COX17/MRPL20/I…
Translation_ribsome	FAT	HDSigDB_Mouse_2021	X18FvsX5F	Ribosome Gene Module From Human Brain PMID20616000	62	0.395828	1.8189	0.00204094	0.0124862	0.00863709	5943	tags=63%, list=36%, signal=40%	RPL8/RPS11/RPL28/RPS15/RPS13/RPS20/RPL12/RPL35/RACK1/RPL29/UBA52/RPL6/RPS16/RPS9/EIF3F/RPLP1/DHRS7/RPL13/RPL10A/RPS19/FAU/RPS25/PFDN5/RPL18/RPS2/RPS3/RPL19/RPS7/HSPE1/RPS24/RPL4/RPL23/RPS14/RPL36A/RPL7/RPS8/RPL35A/EEF1A1/RPL27
Translation_ribsome	FAT	Jensen_COMPARTMENTS	X18FvsX5F	Ribosomal subunit	129	0.475612	2.44072	1e-10	1.68e-08	1.29e-08	5532	tags=67%, list=34%, signal=45%	MRPL10/MRPL49/MRPL42/MRPL3/MRPL19/MRPL4/ZNF622/RPL8/MRPS24/MRPL22/MRPL13/RPS11/RPL28/MRPS36/RPS15/RPS3A/MRPS18A/MRPS12/MRPL28/RPS13/RPS20/MRPS11/MRPL36/RPL12/MRPS14/RPL35/RPL29/MRPS7/RPL26/MRPS28/UBA52/RPL6/RPS16/MRPS17/RPS9/MRPL55/RPLP1/MRPL43/MRPL2/RPL34/DAP3/RPL13/MRPS33/RPS4X/RPL10A/RPS19/RPL15/RPS5/RPL18A/RPL23A/MRPS6/FAU/RPS25/RPL27A/RPL18/RPS27L/RPL22L1/MRPS15/RPL14/RPS2/MRPL21/RPL7L1/RPL1…
Translation_ribsome	FAT	Jensen_COMPARTMENTS	X18FvsX5F	Mitochondrial ribosome	66	0.523303	2.3749	7.77e-08	4.65e-06	3.58e-06	5607	tags=71%, list=34%, signal=47%	MRPL34/MRPL10/MRPL49/MTG1/MRPL18/MRPL42/GADD45GIP1/MRPL3/MRPL19/MRPL4/MRPS24/MRPL22/MRPL13/MRPS36/MRPS18A/MRPS12/MRPL28/MRPS11/MRPL36/MRPS14/MRPS7/MRPS28/MRPS17/MRPL55/CHCHD1/MRPL43/MRPL2/DAP3/MRPS33/MRPS6/MRPS15/NDUFA7/MRPL21/MRPS21/MRPL33/MRPL46/MRPL16/MPV17L2/MRPL14/MRPL27/MRPS18C/MRPL23/MRPL48/MRPS26/MRPL11/MRPS22/MRPL20
Translation_ribsome	FAT	Jensen_COMPARTMENTS	X18FvsX5F	Organellar ribosome	66	0.515505	2.33951	1.63e-07	8.02e-06	6.17e-06	5607	tags=70%, list=34%, signal=46%	MRPL34/MRPL10/MRPL49/MTG1/MRPL18/MRPL42/GADD45GIP1/MRPL3/MRPL19/MRPL4/MRPS24/MRPL22/MRPL13/MRPS18A/MRPS12/MRPL28/MRPS11/MRPL36/MRPS14/MRPS7/MRPS28/MRPS17/MRPL55/CHCHD1/MRPL43/MRPL2/DAP3/MRPS33/MRPS6/MRPS15/NDUFA7/MRPL21/MRPS21/MRPL33/MRPL46/MRPL16/MPV17L2/MRPL14/MRPL27/MRPS18C/MRPL23/MRPL48/MRPS26/MRPL11/MRPS22/MRPL20
Translation_ribsome	FAT	Jensen_COMPARTMENTS	X18FvsX5F	Large ribosomal subunit	76	0.479909	2.24639	4.19e-07	1.67e-05	1.29e-05	5943	tags=72%, list=36%, signal=46%	MRPL10/MRPL49/MRPL42/MRPL3/MRPL19/MRPL4/ZNF622/RPL8/MRPL22/MRPL13/RPL28/MRPL36/RPL12/RPL35/RPL29/RPL26/UBA52/RPL6/MRPL55/RPLP1/MRPL43/MRPL2/RPL34/RPL13/RPL10A/RPL15/RPL18A/RPL23A/RPL27A/RPL18/RPL22L1/RPL14/MRPL21/RPL7L1/RPL19/MRPL33/MRPL46/MRPL16/RPL37A/MPV17L2/RPL31/MRPL14/RPL4/MRPL27/RPL23/RPL36A/RPL7/RPL32/MRPL23/MRPL11/MRPL30/RPL35A/MRPL52/RPL38/RPL27
Translation_ribsome	FAT	Jensen_COMPARTMENTS	X18FvsX5F	Eukaryotic translation initiation factor 2 complex	150	-0.384093	-1.97471	1.65e-06	4.6e-05	3.54e-05	3053	tags=32%, list=19%, signal=26%	ERN1/CELF1/NCK1/EIF4EBP1/SLC38A2/EEF2/HSP90AA1/CPNE6/CSNK2A2/TRUB1/ATL2/NRF1/EIF1/EIF2B3/PPP1R15B/BAG5/EIF4H/EIF3J/HSPA4/BAG3/ABCF1/XBP1/MAP3K3/EIF3B/EIF2S2/EIF3A/ATF4/PPP1R15A/EIF3L/EIF5B/EIF3C/EIF4G3/EIF4B/EIF2B1/RPS6KB1/BZW2/ABCE1/IFRD1/EIF2S3/SUGP2/EIF2S1/GTPBP4/CSNK2A1/SRF/PPP1R2/DNAJC3/ASNS/PPP1R1A
Translation_ribsome	FAT	Jensen_COMPARTMENTS	X18FvsX5F	Translation initiation complex	229	-0.331115	-1.82529	1.92e-06	5.28e-05	4.06e-05	2463	tags=33%, list=15%, signal=28%	LPP/ENDOV/MTOR/MAN2C1/PAIP1/NOB1/PTBP2/EIF4ENIF1/EIF4EBP1/DDX20/EEF2/SLC7A8/TRUB1/NOM1/THBS3/CTTNBP2/KCNMB1/ART1/FTSJ1/EIF4EBP2/GEMIN4/EIF1/EIF2B3/PHLPP2/NF1/GRSF1/ELAC1/PPP1R15B/EIF4H/CYP4F2/RIOK2/SLC25A25/EIF3J/ABCF1/PTBP1/PIM1/TNRC6A/EIF3B/ELAC2/DDX3X/EIF2S2/TMPRSS9/ETF1/G3BP1/GEMIN5/EIF3A/MKNK2/LTV1/MTPAP/GRHL1/PPRC1/MYC/EIF3L/UPF3B/EIF5B/LTA4H/EIF3C/EIF4G3/CCND1/EIF4B/DDX19B/EIF2B1/NCBP1/GPR…
Translation_ribsome	FAT	Jensen_COMPARTMENTS	X18FvsX5F	Small ribosomal subunit	53	0.516618	2.23166	2.21e-06	5.88e-05	4.52e-05	4481	tags=62%, list=27%, signal=45%	MRPL42/MRPS24/RPS11/MRPS36/RPS15/RPS3A/MRPS18A/MRPS12/RPS13/RPS20/MRPS11/MRPS14/MRPS7/MRPS28/RPS16/MRPS17/RPS9/DAP3/MRPS33/RPS4X/RPS19/RPS5/MRPS6/FAU/RPS25/RPS27L/MRPS15/RPS2/RPS3/RPS7/RPS26/RPS24/MRPS21
Translation_ribsome	FAT	Jensen_COMPARTMENTS	X18FvsX5F	Eukaryotic translation initiation factor 2B complex	72	-0.463066	-2.0868	5.6e-06	0.000132	0.000102	3797	tags=46%, list=23%, signal=35%	NRG1/EIF2B5/TRMT61A/PDLIM5/XPOT/MTOR/EIF4EBP1/EEF2/DYRK2/BMP15/DYRK1A/NRF1/EIF1/EIF2B3/TRIP10/PIAS2/EIF3B/RGS4/PPP6C/EIF2S2/ATF4/INHA/PPP1R15A/EIF5B/EIF4B/EIF2B1/RPS6KB1/XPO5/BZW2/EIF2S3/EIF2S1/CSNK2A1/ASNS
Translation_ribsome	FAT	Jensen_COMPARTMENTS	X18FvsX5F	Ribosome	180	0.341045	1.85749	5.88e-06	0.000137	0.000105	5783	tags=62%, list=35%, signal=40%	MRPL34/MRPL44/MRPL53/MRPS27/MRPL10/MRPL49/MTG1/MRPL18/MRPL42/GADD45GIP1/MRPL3/MRPL19/MRPL4/ZNF622/RPL8/MRPS24/MRPL22/MRPL13/RPS11/RPL28/MRPS36/RPS15/RPS3A/SERP1/MRPS18A/MRPS12/MRPL28/RPS13/RPS20/MRPS11/MRPL36/RPL12/EIF2AK2/MRPS14/RPL35/MRPS25/RPL29/MRPS7/MRPS34/RPL26/MRPS28/UBA52/RPL6/RPS16/MRPS17/RPS9/MRPL55/RPLP1/CHCHD1/MRPL43/MRPL2/RPL34/DAP3/RPL13/MRPS33/RPS4X/RPL10A/RPS19/RPL15/RPS5/RPL18A/R…
Translation_ribsome	FAT	Jensen_COMPARTMENTS	X18FvsX5F	Preribosome	64	-0.493048	-2.18667	6.27e-06	0.000144	0.000111	1747	tags=33%, list=11%, signal=29%	HEATR1/RRS1/RSL1D1/NOP56/RRP1B/WDR74/WDR36/EBNA1BP2/TSR1/LTV1/RRP15/LAS1L/MPHOSPH10/UTP14C/UTP14A/PDCD11/NOL6/SRFBP1/FTSJ3/NOP58/NOP14
Translation_ribsome	FAT	Jensen_COMPARTMENTS	X18FvsX5F	Organellar large ribosomal subunit	31	0.547677	2.11422	8.13e-05	0.00131094	0.00100861	5783	tags=74%, list=35%, signal=48%	MRPL10/MRPL49/MRPL42/MRPL3/MRPL19/MRPL4/MRPL22/MRPL13/MRPL28/MRPL36/MRPL55/MRPL43/MRPL2/MRPL21/MRPL33/MRPL46/MRPL16/MPV17L2/MRPL14/MRPL27/MRPL23/MRPL11/MRPL52
Translation_ribsome	FAT	Jensen_COMPARTMENTS	X18FvsX5F	Mitochondrial large ribosomal subunit	31	0.536937	2.07276	0.00014	0.0019881	0.00152959	5783	tags=74%, list=35%, signal=48%	MRPL10/MRPL49/MRPL42/MRPL3/MRPL19/MRPL4/MRPL22/MRPL13/MRPL28/MRPL36/MRPL55/MRPL43/MRPL2/MRPL21/MRPL33/MRPL46/MRPL16/MPV17L2/MRPL14/MRPL27/MRPL23/MRPL11/MRPL52
Translation_ribsome	FAT	Jensen_COMPARTMENTS	X18FvsX5F	Cytosolic ribosome	82	0.393384	1.86689	0.000201	0.00266845	0.00205304	5375	tags=63%, list=33%, signal=43%	MRPL4/ZNF622/RPL8/RPS11/RPL28/RPS15/RPS3A/MRPS18A/RPS13/RPS20/RPL12/RPL35/RPL29/RPL26/UBA52/RPL6/RPS16/RPS9/RPLP1/RPL34/RPL13/RPS4X/RPL10A/RPS19/RPL15/RPS5/RPL18A/RPL23A/FAU/RPS25/RPL27A/RPL18/RPS27L/RPL22L1/RPL14/RPS2/RPS3/RPL7L1/RPL19/RPS7/RPS26/NAA10/RPS24/RPL37A/RPL31/RPL4/RPL23/RPS14/MRPS18C/RPL36A/RPL7/RPL32
Translation_ribsome	FAT	Jensen_COMPARTMENTS	X18FvsX5F	Cytosolic large ribosomal subunit	42	0.491907	2.01868	0.00027	0.00335573	0.00258182	5943	tags=76%, list=36%, signal=49%	ZNF622/RPL8/RPL28/RPL12/RPL35/RPL29/RPL26/UBA52/RPL6/RPLP1/RPL34/RPL13/RPL10A/RPL15/RPL18A/RPL23A/RPL27A/RPL18/RPL22L1/RPL14/RPL7L1/RPL19/RPL37A/RPL31/RPL4/RPL23/RPL36A/RPL7/RPL32/RPL35A/RPL38/RPL27
Translation_ribsome	FAT	Jensen_COMPARTMENTS	X18FvsX5F	Translation preinitiation complex	15	-0.668034	-2.02022	0.00066	0.00670152	0.00515599	1471	tags=47%, list=9%, signal=43%	EIF3J/EIF3B/EIF3A/EIF3L/EIF3C/EIF3CL/EIF2S1
Translation_ribsome	FAT	Jensen_COMPARTMENTS	X18FvsX5F	Mitochondrial small ribosomal subunit	24	0.53524	1.91776	0.00128896	0.0117407	0.00903301	5530	tags=75%, list=34%, signal=50%	MRPL42/MRPS24/MRPS36/MRPS18A/MRPS12/MRPS11/MRPS14/MRPS7/MRPS28/MRPS17/DAP3/MRPS33/MRPS6/MRPS15/MRPS21/MRPS18C/MRPS26/MRPS22
Translation_ribsome	FAT	Jensen_COMPARTMENTS	X18FvsX5F	Organellar small ribosomal subunit	24	0.52658	1.88673	0.00194796	0.0160038	0.0123129	5530	tags=75%, list=34%, signal=50%	MRPL42/MRPS24/MRPS36/MRPS18A/MRPS12/MRPS11/MRPS14/MRPS7/MRPS28/MRPS17/DAP3/MRPS33/MRPS6/MRPS15/MRPS21/MRPS18C/MRPS26/MRPS22
Translation_ribsome	FAT	Jensen_COMPARTMENTS	X18FvsX5F	Cytosolic small ribosomal subunit	30	0.466493	1.78043	0.00389645	0.0275546	0.0211999	4439	tags=60%, list=27%, signal=44%	RPS11/RPS3A/MRPS18A/RPS13/RPS20/RPS16/RPS9/RPS4X/RPS19/RPS5/FAU/RPS25/RPS27L/RPS2/RPS3/RPS7/RPS26/RPS24
Translation_ribsome	FAT	Jensen_COMPARTMENTS	X18FvsX5F	Pwp2p-containing subcomplex of 90S preribosome	20	-0.52466	-1.69717	0.00630462	0.0391353	0.0301098	999	tags=50%, list=6%, signal=47%	UTP18/UTP15/PWP2/XRN2/WDR36/NOL10/MPHOSPH10/PDCD11/RCL1/WDR43
Translation_ribsome	FAT	Jensen_COMPARTMENTS	X18FvsX5F	Nucleolar preribosome	10	-0.628834	-1.67298	0.00720127	0.0438885	0.0337667	2851	tags=60%, list=17%, signal=50%	SBDS/DNASE1/TOP1/HNRNPA1/GTPBP4/NCL
Translation_ribsome	FAT	RNAseq_Automatic_GEO_Signatures_Human_Down	X18FvsX5F	Post-Translational Skipping Jurkat H3B-8800 24H GSE139618 1	218	0.393356	2.18755	1.67e-10	3.08e-09	1.5e-09	3489	tags=44%, list=21%, signal=35%	CENPA/PBK/NT5M/CDCA3/DOCK2/CCNH/HMGCS1/GTSE1/PRKCB/PSRC1/COG2/PXMP2/MAD2L1/RACGAP1/ACAT1/AURKB/ASF1B/CHEK2/GPR174/TPX2/AURKA/ECT2/BUB1/CENPM/ABHD12/CDCA8/BIRC5/CDK1/KIFC1/CEP55/AGPS/KIF2C/APEH/CKAP2L/HMMR/ANLN/CDC45/TOP2A/CDKN3/HAUS8/MXD3/DLGAP5/DHCR7/KIF20A/DCXR/CDKN2AIPNL/NIPSNAP3A/PIF1/FDPS/KIF18A/KIF23/CCNB1/SLC25A1/ESPL1/DNA2/CENPE/IDE/TRIP13/TMEM168/ESCO2/DTYMK/DEPDC1B/SLC4A7/KIF11/E2F8/FAN…
Translation_ribsome	FAT	RNAseq_Automatic_GEO_Signatures_Human_Down	X18FvsX5F	Gene-Specific Trna Polymerase Nascent GSE130853 1	177	-0.320108	-1.71922	0.000173	0.00075	0.000365	3613	tags=38%, list=22%, signal=30%	RABGGTB/CCNT2/PUS1/IKZF5/SOX4/ERVFRD-1/RERE/ZNF202/CLK2/NCOA5/FGFR2/INO80/ID4/DDX55/PROSER1/FILIP1L/KLF5/SFSWAP/BRD2/NCOA6/TLE1/NOM1/PHF12/ZC3H7A/ZNF317/CHERP/KLF10/HNRNPA2B1/HUS1/SETD5/BRD4/U2AF1/KDM2A/HNRNPU/RBM5/SPEN/PPP1R10/NOP56/RAE1/METTL1/EPC1/RAI1/POGZ/PIM1/KAT6B/MBTD1/NLE1/CCDC82/PIM3/TCF7L2/TRIM11/PRPF38B/IRS2/PI15/SRSF4/RSRC2/PPRC1/EWSR1/LRIG3/TAF15/NR2F2/ITFG2/CBX6/TAF1D/TLE3/SRCAP/SP…
Translation_ribsome	FAT	RNAseq_Automatic_GEO_Signatures_Human_Down	X18FvsX5F	Ribosome U2Os Overexpressing Myc GSE59819 1	219	0.281071	1.56181	0.000617	0.00226318	0.00110102	2859	tags=27%, list=17%, signal=23%	LCTL/CARD11/BST2/TTYH3/PLCB2/NPC2/LPAR5/CAPN1/SDC3/CD180/IDH1/TK1/QPRT/LFNG/PAQR4/IFI44/ASF1B/TUBB3/PLSCR4/PALM3/ACSS2/KCNN4/UNC13D/CDKN2C/CTSB/APH1B/PLPP7/GLIPR2/MXD3/MAP1A/ALDH3B1/F8/ITGAX/CPNE2/SBK2/COL16A1/ORAI3/LGALS1/GM2A/RASA4/CENPI/CNPY4/PARP10/SPP1/NAP1L3/RCAN3/ZDHHC12/LRP10/FAM114A1/APOL3/C1RL/AHNAK2/TMEM37/VAT1L/THY1/VIM/JAK3/GSDMD/ATL1/SPC24
Translation_ribsome	FAT	RNAseq_Automatic_GEO_Signatures_Human_Down	X18FvsX5F	Ribosome Important Translational Circadian GSE56924 1	218	-0.275415	-1.52224	0.00235847	0.00713809	0.00347264	2876	tags=25%, list=17%, signal=21%	SMIM13/AJUBA/RAD21/CUL4B/HIPK1/NFYB/TNNT2/PHF3/MAP2/ARL5B/PCLO/MRS2/MRAS/CREBZF/NFIB/TWSG1/SLC39A9/SPECC1L/STK38/DDAH1/RYBP/RBBP4/PIM1/RNF168/TIAM2/PPIG/ANP32A/FNBP1L/KRAS/CD2AP/G3BP1/UBTF/SRSF4/VEZF1/RDX/KLHL23/SCRN1/LUC7L3/KCTD20/CBX1/ASXL1/CLPX/PNN/STAU1/NDRG1/FUBP1/ZRANB1/FKBP5/RBM17/TGM1/SPIN4/RAB15/PLEKHA3/EMP2/SLC1A3
Translation_ribsome	FAT	RNAseq_Automatic_GEO_Signatures_Human_Down	X18FvsX5F	Regulation Protein Translation Mitosis GSE67902 1	191	-0.261177	-1.41828	0.00891331	0.0215586	0.0104881	4202	tags=36%, list=26%, signal=27%	KIAA1755/JRK/DDR1/ZCCHC18/CCDC39/RSRP1/MNT/EMX2/MELTF/MOAP1/VAMP1/USP27X/ACER2/SOX4/JUN/RNF39/SOX9/DDIT4L/LIN7A/PCDH10/SLC9A3/GPR137C/GAPDHS/AHDC1/CDKN1A/FILIP1L/NR4A2/ST3GAL1/CRY2/MOB3C/MAST4/TRIB1/ZBTB39/RUNDC1/FAM43A/MAP3K14/KLF9/STX1B/TNFAIP1/DUSP4/HS3ST3B1/ITPKC/PER1/KLF7/ZFP36L1/ZNF672/DUSP1/DUSP6/ZFP36/TMEM186/PLK3/MAFG/PDE4DIP/FOSL2/IRS2/ZNF408/KDM6B/ADGRG1/INCA1/ASPHD1/MYC/CCND1/VAMP2/ZN…
Translation_ribsome	FAT	RNAseq_Automatic_GEO_Signatures_Human_Down	X18FvsX5F	Translational Control Breast Plasticity GSE149132 1	221	-0.255756	-1.41647	0.0107987	0.0252324	0.0122754	2955	tags=26%, list=18%, signal=21%	SEMA4B/ZBTB10/CDKN1A/QSOX1/FLCN/CAPN8/ARID5A/EFNB1/YPEL2/INSIG2/KSR1/ST3GAL1/MYO7B/LPIN3/PHF21A/ARHGAP44/ZBTB21/FAM13A/YEATS2/FAM43A/CEBPD/EPHA3/PDE5A/DDIT4/RAB6B/SLITRK6/KLF4/CEBPG/GALNT18/GBE1/KDM3A/TMTC2/RNF19A/PLOD2/CCDC82/SMTN/SLC16A2/SIPA1L2/ANKZF1/ALS2CL/BNIP3/MKNK2/N4BP3/PGF/SCN5A/NOS3/ETS2/GPRC5A/AMPD3/ISG20/NDRG1/WSB1/CP/UPP1/MYO1B/VEGFA/ASNS
Translation_ribsome	FAT	RNAseq_Automatic_GEO_Signatures_Human_Down	X18FvsX5F	Post-Translational Exon Skipping Jurkat P5091 GSE139619 1	225	0.242533	1.35337	0.0158322	0.0346043	0.0168348	2974	tags=28%, list=18%, signal=24%	INSIG1/NT5M/DOCK2/CHTF18/GAA/HMGCS1/CYFIP2/PRKCB/SERGEF/MFGE8/COG2/IDH2/ACAT1/HES6/SREBF1/ZBED6/EML6/DPP7/GPR174/ACSS2/GUSB/PPFIA4/CENPM/ABHD12/ITGAL/APEH/LSS/MZB1/CDC45/MAST1/MXD3/PFKFB4/NDUFAF3/DHCR7/PREX2/NIPSNAP3A/PCED1A/FDPS/SLC25A1/PFKL/TMEM168/ACAD8/SH3GLB2/TSHR/APBB1IP/TTC7A/RASGRP1/SLC4A7/MOV10/THEMIS/TMEM97/KIF15/RAD51AP1/SREBF2/MVD/MSMO1/HMG20B/LGMN/TMEM135/CERCAM/GPI/LIG4/CAMK4/EBP
Translation_ribsome	FAT	RNAseq_Automatic_GEO_Signatures_Human_Down	X18FvsX5F	Ribosome Thapsigargin Tunicamycin-Treated Ln308 GSE129757 2	205	0.237808	1.30658	0.0185341	0.0393251	0.0191314	3936	tags=31%, list=24%, signal=24%	PRRT3/PTPRS/METRN/NAT8L/CYP26C1/SBK1/CDSN/TMEM132A/TRIM17/POU2F2/LY6E/TAPBP/CORO7/MACROD1/ABHD17A/ATP2A3/ABHD8/LIMD2/LST1/MEIS3/FBLN7/SCAND1/FKBP8/FRMD8/PLBD2/SSBP4/KREMEN2/NRROS/HAPLN3/MFSD3/LPCAT1/INTS1/FAM234A/IGSF8/RASA4/GRN/FGF1/TMT1B/CALHM2/HAGHL/PHLDA3/TPP1/NTN3/SREBF2/PKP1/THY1/SYNGR1/ABTB1/ABCA2/IGFBP4/NPW/IDUA/GJD3/TSPO/OTX1/TSPAN14/ADAM23/CLCN7/B3GAT3/OPN3/CHGA/PRR7/CD81
Translation_ribsome	FAT	RNAseq_Automatic_GEO_Signatures_Human_Down	X18FvsX5F	Convergence Cockayne Rrna Nucleolin GSE122736 2	227	-0.236129	-1.31242	0.0230476	0.0471896	0.0229574	1784	tags=29%, list=11%, signal=26%	STK32B/ELFN2/ZFYVE26/EFNA5/RORB/ELOVL7/ETNK2/ARNT2/DYNC1H1/SSTR1/ELK4/FERMT2/MARK3/GPR137C/SLC39A8/DTNA/FLRT3/RNF144A/SETD7/SLC41A1/PERP/FBXO34/PBX1/GNPNAT1/MCC/MATN3/PTPN13/SLC39A9/SUSD5/KDM2A/ARMCX2/PTPRF/ACOT2/COL6A6/TIMP3/HDLBP/ERGIC2/CACNG4/PPL/MAPK1IP1L/DCN/ADARB1/BRF1/CPM/ADGRL2/USP16/BNIP3/GPHN/SIK1/RASL10B/HACD2/PAPSS2/ITM2A/DCAF5/CAP2/AIFM2/CEP170B/SEH1L/KTN1/ABCE1/EIF2S1/SOX13/RAB15/MT…
Translation_ribsome	FAT	RNAseq_Automatic_GEO_Signatures_Human_Up	X18FvsX5F	Post-Translational Exon Skipping Jurkat P5091 GSE139619 1	220	-0.395649	-2.19589	7.54e-10	1.45e-08	7.13e-09	3450	tags=38%, list=21%, signal=31%	SMURF2/HSPA9/SLFN5/AREL1/NCOA5/SLC7A5/HNRNPM/CELF1/SBNO1/CCT6A/SLC3A2/METTL16/PES1/ABCF2/RNF40/NOL11/HSP90AA1/DDX18/GRWD1/LEPR/DNAJA3/NCOA4/PPID/ICE1/FAM98A/HUS1/ID1/NIFK/ZPR1/FBXO38/SMG7/SLC39A9/RSL1D1/DDX23/MIEF1/PRPF6/MRRF/TFB2M/HSPA4/NOC3L/ODC1/CCAR2/SF3B3/DNAJB1/NLE1/DIS3/GPATCH4/NAT10/HTATSF1/NOL8/SKIL/UBTF/PRKAR1A/LTV1/MPHOSPH10/ACTG2/UTP14A/LSG1/GNL3/USPL1/UBOX5/NOL6/RGS16/ZNF462/EIF4B/US…
Translation_ribsome	FAT	RNAseq_Automatic_GEO_Signatures_Human_Up	X18FvsX5F	Regulation Protein Translation Mitosis GSE67902 1	164	0.393132	2.12593	5.87e-08	6.77e-07	3.33e-07	4444	tags=48%, list=27%, signal=36%	DCK/DOCK10/MIS18BP1/NDC80/KNTC1/PALB2/MASTL/TTK/CHEK2/SPDL1/DDIAS/PDE7A/AURKA/GMNN/NUF2/WRN/CEP55/CENPJ/MELK/HMMR/PLK4/PSAT1/HAUS8/SKA3/KIF20A/RFC4/EXO1/KIF18A/CCNB1/ZNF85/CKS2/SLC18B1/LIN9/STIL/RFC3/TUBE1/FANCM/CDC7/DBF4/FANCI/SGO2/NIF3L1/SYCP2/VRK1/ATG4C/PARPBP/CENPK/FIGNL1/NEIL3/KNSTRN/BORA/CKS1B/CCNA2/CDCA2/EME1/RMI1/PRIM1/CASP8AP2/ZNF518A/PDS5A/CEP57L1/CALM2/CKAP2/SASS6/RANBP17/DHX32/CENPQ/G…
Translation_ribsome	FAT	RNAseq_Automatic_GEO_Signatures_Human_Up	X18FvsX5F	Post-Translational Skipping Jurkat H3B-8800 6Hr GSE139617 1	197	-0.356126	-1.94394	1.87e-06	1.52e-05	7.45e-06	3356	tags=36%, list=20%, signal=29%	KLHL21/UBAP1/RERE/THSD1/SSH2/LVRN/DCHS1/CCDC81/SEC61A2/TSTD2/AHDC1/PROSER1/TAF7L/METTL16/SFSWAP/ZNF263/ZNF212/MYLK2/ACIN1/PHF12/MPZL2/ZNF317/ICE1/HUS1/SETD1B/MAPK8IP3/SMG7/SAFB/CSTF1/KDM2A/SPEN/POGK/ZNF394/RAE1/ETV3/MRRF/TFB2M/KDM3A/DHX9/NLE1/PRPF3/SRRM2/JMJD6/LUC7L/TATDN2/TRIM11/FOXJ3/REPIN1/YY1AP1/PRR3/PRPF39/TP53BP2/MTPAP/LSG1/USPL1/CTNND1/SNAPC4/UBOX5/SRRM1/PPP1R37/USP36/CPSF7/OVGP1/AOC2/GFOD…
Translation_ribsome	FAT	RNAseq_Automatic_GEO_Signatures_Human_Up	X18FvsX5F	Ribosome U2Os Overexpressing Myc GSE59819 1	204	-0.341795	-1.8716	3.8e-06	2.87e-05	1.41e-05	4190	tags=43%, list=25%, signal=32%	FAM78B/GAP43/NOC2L/CCDC181/PDZRN3/TAF4B/EBF3/FAM81A/C2CD2L/MLF1/PROSER2/ACTN2/KCNK5/KLF15/CDC25A/NR4A3/ZDHHC23/KLHL21/TSPAN7/TAL1/SLC7A5/HK2/MAFK/UST/SDE2/SLC39A8/ERN1/POLR3A/SLC3A2/TRIM9/HSPBAP1/TOP1MT/PES1/GFOD1/GAREM2/ST3GAL1/NOP2/CRY2/LYAR/SFRP1/ARRDC4/CLCN2/SESN2/ADPRHL1/SLC7A2/SLC19A2/SERINC5/PER1/DDIT4/ADCYAP1R1/EGR1/SPHK1/NHERF2/ELMOD1/NR0B1/GALNT18/PHKA1/EDNRA/SLC25A25/TXNIP/ABCB1/HIC2/S…
Translation_ribsome	FAT	RNAseq_Automatic_GEO_Signatures_Human_Up	X18FvsX5F	Repression Dicer-Independent Trna Fragments GSE99769 1	209	0.306749	1.72362	5.13e-05	0.000282	0.000139	3296	tags=34%, list=20%, signal=28%	SAMD9L/HERC6/PNPT1/BST2/IRF7/IFIT3/ADI1/SPCS3/TRIM21/OSTM1/NDC1/B2M/GLS/TMEM50B/OAS1/LGALS3BP/ERCC6L/FEN1/ASPM/CMPK2/EPSTI1/IFI44/OAS3/MCTS1/SAMHD1/EIF5A2/ECT2/AP1S3/HIGD1A/UHMK1/DEGS1/DDX60/GNG10/IRF9/B3GNT5/TFRC/MAP1A/RC3H2/ISG15/MRPL19/LIPA/TMEM167A/TUBD1/HCLS1/AMER1/TRAM1/RFK/CHPF2/SP110/PARP10/IFIH1/GINS1/CFB/RRM2/RSAD2/LYPLA1/APOL2/MED17/SREK1IP1/EIF2AK2/C1GALT1C1/FLVCR1/SDHAF2/HMGN3/VMA21/…
Translation_ribsome	FAT	RNAseq_Automatic_GEO_Signatures_Human_Up	X18FvsX5F	Ribosome Thapsigargin Tunicamycin-Treated Ln308 GSE129757 1	174	-0.327265	-1.74932	7.74e-05	0.000408	0.000201	3509	tags=34%, list=21%, signal=27%	CHD2/E2F7/TRIM26/ARFGAP2/TULP3/TRA2A/INO80/GPT2/SDE2/SAP30BP/DCUN1D3/ZNF644/SLC3A2/GNE/TIMM44/MIER1/ERRFI1/BRD2/SLC38A2/DDX59/GOT1/DOCK3/ZC3H7A/C1GALT1/SESN2/SRA1/SUCO/STT3B/DDIT4/SLITRK6/KLF4/PDE4B/CEBPG/SLC25A25/DUSP6/TMTC2/XBP1/USP53/ZBTB43/TRIB3/SPTY2D1/COQ10B/ABHD5/EIF2S2/GABARAPL1/PLEKHG1/MANSC1/ATF4/PPP1R15A/PYROXD1/CHAC1/DNAJB5/PNMA5/IFRD1/KIAA0040/APOLD1/UPP1/VEGFA/ASNS/ZNF697
Translation_ribsome	FAT	RNAseq_Automatic_GEO_Signatures_Human_Up	X18FvsX5F	Ribosome Thapsigargin Tunicamycin-Treated Ln308 GSE129757 2	178	-0.332896	-1.78451	8.24e-05	0.000434	0.000213	4441	tags=43%, list=27%, signal=32%	ATP6V1C2/SIRT1/NFKBIZ/AHR/MXD1/CCDC181/CHD1/LEO1/PDE4D/LCA5/NFIL3/MLF1/GPBP1/CCDC150/MICA/SOCS6/E2F7/ARG2/NR4A3/RLF/CREM/TNFAIP6/KANSL2/CWC25/BPGM/DCUN1D3/NCK1/MIER1/GOLGA4/SLC38A2/NR4A2/FBXO34/RGS3/SESN2/TOPORS/CLK1/PTGS2/INMT/KLF3/TP53BP1/PPM1D/GEM/KLF4/ZFP37/GPCPD1/RIOK2/SLC25A25/SIK3/XBP1/USP53/TIAM2/SPTY2D1/PPIG/SLTM/ABHD5/HTATSF1/SIPA1L2/PXK/PPIL4/SMC5/PPWD1/SSUH2/RSRC2/MYNN/UPF3B/TET2/RGS1…
Translation_ribsome	FAT	RNAseq_Automatic_GEO_Signatures_Human_Up	X18FvsX5F	Protien Close Translation Sires GSE76627 1	201	-0.287424	-1.57268	0.00104618	0.00392111	0.00192693	2650	tags=25%, list=16%, signal=21%	NFYC/BRMS1L/URB2/NOP2/HIVEP1/CYP24A1/GNPNAT1/PPP4R3A/MLLT10/PARD6B/LRP2/S1PR1/KLF3/SPEN/PDE4B/RYK/GPCPD1/SRSF6/BAALC/MERTK/YAP1/ZSCAN12/ABHD5/NAA25/FNBP1L/TEAD1/RBAK/NOL8/DDX3X/PHC1/SKIL/PIK3R3/FOSL2/NT5DC3/ZNF711/MAT2A/ZNF639/CELF2/SLC5A6/MYC/AMOT/LRIG3/TSPYL2/ZFYVE9/GPRC5A/NDRG1/ZNF146/TRIT1/COBLL1/ADAMTS1
Translation_ribsome	FAT	RNAseq_Automatic_GEO_Signatures_Human_Up	X18FvsX5F	Post-Translational Exon Skipping Cutll1 H3B-8800 GSE139616 1	189	-0.286634	-1.55628	0.00274473	0.0088736	0.00436071	3424	tags=31%, list=21%, signal=25%	GDF10/RNF39/BORCS7/KLHL21/THSD1/KCNJ16/LVRN/DCHS1/CCDC81/AHDC1/AJUBA/RP1/METTL16/PES1/ZNF263/SKI/MYLK2/MPZL2/ADORA2A/ICE1/HUS1/KCNT1/PHRF1/SH3TC1/ZNF394/GMEB2/KDM3A/NRARP/PIM1/NLE1/PRPF3/ZNF740/JMJD6/TATDN2/MED13L/MYBBP1A/ZNF426/TMEM201/CEBPZ/KDM2B/FOXJ3/SYTL2/SGF29/YY1AP1/PRPF39/MTPAP/CTNND1/UBOX5/LRIG3/SCAF1/OVGP1/AOC2/MAP2K7/ZNF629/JPH2/RRP12/WDR43/MN1/SDCBP2
Translation_ribsome	FAT	RNAseq_Automatic_GEO_Signatures_Human_Up	X18FvsX5F	Post-Translational Skipping Jurkat H3B-8800 24H GSE139618 1	203	0.264841	1.48202	0.00417409	0.0126467	0.00621491	2609	tags=25%, list=16%, signal=21%	HLA-E/ITGB7/TECTA/ADCY7/FMNL1/SBK1/CCND2/DOK3/UBA7/RAB38/SERPINI1/XAF1/CPT1B/RGS14/CLEC3B/IL18BP/SNURF/SLC35B2/DOK2/ATP6V0A1/ADGRE1/IPCEF1/UNC119/MYO1F/CD48/RASAL3/HAVCR2/AHRR/PIK3R5/TBC1D10C/NPEPL1/IL16/CCDC88B/SIGLEC6/APOBR/TESPA1/STAT4/NKG7/HSH2D/RCSD1/DRAM2/KCTD1/CCR6/AP5Z1/LAT/TNFSF13B/INPP5D/SYT11/LPAR6/MED17/BIN1
Translation_ribsome	FAT	RNAseq_Automatic_GEO_Signatures_Human_Up	X18FvsX5F	Argonaute Binds Trna Cis GSE68813 1	161	0.273741	1.48375	0.00691267	0.0189047	0.00929024	5203	tags=45%, list=32%, signal=31%	NUDT1/MMAB/FAM83A/ZP3/TMEM160/LGALS8/PLCG2/IGSF6/RHOH/CD72/ANKDD1A/TEN1/TREX1/TFPT/ADRA1A/EMC9/TRAPPC6A/GADD45GIP1/CD84/SDSL/ISG15/RAB43/ETFB/ALKBH7/DNLZ/NDUFA11/ANKS1B/EDF1/LAIR1/LAMTOR4/PSMG3/FIS1/ACAP1/APOL1/RPL35/ZNHIT2/SNRNP35/SPC24/COMMD6/POU2AF1/RPL13/HINT3/RPS19/PRADC1/RPL27A/MZT2B/MZT2A/MRPL54/MSR1/AAMDC/CBR3/UQCC3/NME3/SLX1B/MCMDC2/DHRS4L2/TMEM219/HINT2/ZNHIT1/NUDT14/NOX1/YIPF2/SH2D2A/F…
Translation_ribsome	FAT	RNAseq_Automatic_GEO_Signatures_Human_Up	X18FvsX5F	Ybey Essential Biogenesis Ribosomes GSE134960 1	205	-0.250812	-1.37545	0.0151159	0.0357703	0.0175784	3964	tags=32%, list=24%, signal=24%	BSPRY/CDCP1/WFDC1/CCDC150/NCALD/SPINT1/NFASC/CDH1/IER3/SERINC2/JUN/IL6R/TMEM59L/LOXL4/SLFN5/MAN2C1/ITPRIP/DCHS1/GTF2IRD1/JMJD7-PLA2G4B/PHLDB2/FLCN/ERRFI1/BRD2/ARHGAP8/CBS/ZBTB21/HJURP/SLC4A1/ZPR1/ITPKC/EGR1/GEM/CDH3/GPCPD1/ARRDC3/DUSP1/PPL/ITGB4/ZFP36/ICA1/SLC12A4/EGF/DLL1/UBR4/ALS2CL/LAMC2/FOSL2/CHRD/DNAH17/PPP1R15A/HSPB8/SDC4/GPRC5A/TAF1D/LAMA1/TMC7/ITGA3/F11R/IFRD1/NKTR/ADAMTS1/NR4A1/UPP1/LIPG
Translation_ribsome	FAT	RNAseq_Automatic_GEO_Signatures_Human_Up	X18FvsX5F	Zcchc4 Catalyses 28S Ribosomal GSE128994 1	171	0.262387	1.42963	0.0155292	0.0364654	0.01792	4591	tags=46%, list=28%, signal=33%	INSIG1/BST2/HMGCS1/DTL/GTSE1/PARP1/FEN1/MAD2L1/TUBB3/PGAM1/COMMD4/ARPC4/SERPINB9/ANLN/DHCR24/DHCR7/ANXA1/TFRC/KIF20A/LPCAT1/MAT2B/MCM6/CYB5B/UQCRFS1/AHSA1/PKM/RFC3/IQGAP1/ITM2B/TALDO1/NELFCD/RRM2/PGK1/RBM4/PFN1/FCGR2A/RPL29/G6PD/VIM/MSMO1/MDH1/TOMM22/RPLP1/PRDX1/PRDX2/GYG1/GAPDH/RPS4X/HMGCR/RPL23A/SLBP/CORO1C/YWHAH/LMNB1/PGD/TRIM22/NDUFAB1/NDUFA2/ARL6IP5/HPRT1/FDFT1/RPL22L1/HSBP1/CAPNS1/DIAPH1/AF…
Translation_ribsome	FAT	RNAseq_Automatic_GEO_Signatures_Human_Up	X18FvsX5F	Evidence O-Methylation Capabilities Ribosomes GSE105248 1	193	-0.25499	-1.38673	0.0179163	0.0408791	0.020089	2442	tags=23%, list=15%, signal=20%	IL11/PHTF1/DNMT3B/ADAMTS8/PTPRU/PLXNB1/UNKL/FAM43A/SH3TC1/PYGM/SPHK1/CARD14/NTN1/NKD2/SULT1E1/ABCG1/ZFP36/KCNJ18/SULT1A2/ALS2CL/ADAP2/LRRC8A/GABARAPL1/SIK1/ATF4/TBC1D2/SCARA5/RHPN2/GALNT2/PPP6R2/PAPLN/ADGRG3/CRISPLD2/TINAGL1/F11R/KIF26A/SPACA6/MPZ/NES/PORCN/ADAMTS1/NR4A1/UPP1/PAPPA2/ASNS
Translation_ribsome	FAT	RNAseq_Automatic_GEO_Signatures_Mouse_Down	X18FvsX5F	Ribosome Fragile Brain Cortex GSE140565 2	164	-0.404112	-2.11388	6.97e-08	5.65e-07	2.57e-07	4890	tags=51%, list=30%, signal=36%	GRM4/NCOR2/SP2/MSI1/RNF208/DSCAML1/WDR72/CFAP74/PROB1/VASN/FAM222A/WIPF3/BCL9L/FUS/PRRT1/SYNDIG1L/DIAPH2/CCDC187/C2CD2L/PPP1R1B/HIPK4/ACTN2/ELFN2/RGS9/ARNT2/OBSCN/NLGN2/WNK2/TRIM62/INF2/FOXO6/BRSK1/PLEKHG5/SOX12/EVPL/LRRC75B/AHDC1/ZC3H3/RASD2/LRTM2/ABHD2/SHISA7/ADAMTS3/MFRP/SCN4B/CPEB1/ARHGAP33/CAMTA2/LTBP4/SCUBE3/SCMH1/MICALL1/CCNO/SETD1B/PRRC2A/FLRT1/GIT1/PER1/SLC9A1/WIZ/WASF2/NRGN/NOVA2/CACNG4…
Translation_ribsome	FAT	RNAseq_Automatic_GEO_Signatures_Mouse_Down	X18FvsX5F	Ribosome Fragile Brain Cortex GSE140565 3	183	-0.381803	-2.04295	2.43e-07	1.78e-06	8.08e-07	3658	tags=42%, list=22%, signal=33%	ARNT2/OBSCN/TNNC1/NFIX/NLGN2/HR/KCNJ11/WNK2/INF2/SORBS2/SRCIN1/DDIT4L/SHANK2/BRSK1/SYT2/CTNND2/AHDC1/HLF/GRIK4/CREBBP/MAST2/KCNC3/DICER1/NAV2/PARVB/NCOA6/PHF12/SYNGAP1/BRPF3/MAST4/WASF3/KCNMB1/ARHGAP33/CAMTA2/KMT2B/MICALL1/ATXN2/SETD1B/HEG1/PRRC2A/PPARGC1A/GIT1/SLC9A1/WIZ/ULK1/OSBPL10/CACNA1G/NRGN/NOVA2/SOX10/CRTC1/KMT2D/CORO2B/ARHGAP35/SHANK3/FOXK1/MFSD4A/PRRC2B/USP2/GRIP2/NT5DC3/SYTL2/RAPGEF1/G…
Translation_ribsome	FAT	RNAseq_Automatic_GEO_Signatures_Mouse_Down	X18FvsX5F	Snorna Pseudouridylation Pre-Ribosomal Ncrna-Seq GSE139812 1	203	-0.350042	-1.89899	1.91e-06	1.14e-05	5.19e-06	4980	tags=47%, list=30%, signal=33%	MYLIP/TCP11X2/MYL1/ESR1/TCP11L2/ASPRV1/ART5/YIPF7/PLEKHA7/MYL11/PLAT/TNNC2/PGAM2/ABLIM1/RYR1/ITGA10/ACTA1/MXD1/MB/TCAP/FAM20A/FN3K/UNC45B/TNNI1/DMD/NEB/SOHLH2/KLHL41/CASQ2/TNNC1/TNNI2/LRP4/SVIL/MYBPC1/AKAP6/TNNT3/SPTA1/MYH1/TNNT1/ACTN3/CKMT2/CLDN2/CDH13/ABRA/PPP1R3A/MYBPH/CACNB1/TMEM38A/ATP2A1/RAB40B/RIN2/SETBP1/COL13A1/MYOT/EZH1/NTN4/SLC44A4/PDGFRL/TTN/PDLIM3/PKHD1/MYOM2/NRXN3/KLHL40/ANKRD2/CALC…
Translation_ribsome	FAT	RNAseq_Automatic_GEO_Signatures_Mouse_Down	X18FvsX5F	Ribosome Dwell Times Codon GSE126383 1	114	0.382176	1.95984	1.57e-05	7.75e-05	3.52e-05	3863	tags=42%, list=23%, signal=32%	INSIG1/BST2/GSTP1/RAB3A/SPCS3/MCM5/BLNK/PSMB10/PSMB9/UBA7/ORM1/ORM2/GAMT/LY6E/YIPF5/SLC41A2/SREBF1/ACSS2/CASP3/STEAP4/NANS/DHCR7/NUDT7/GSAP/HELLS/THRSP/MCM6/LGALS1/ARF5/PTGR1/GMPPB/TLCD2/MPEG1/RPL35/CKS1B/RPL26/TMED3/TMEM258/SC5D/FABP5/FAM3C/TMED9/PGD/NREP/OSTC/FKBP11/CYB5R3/RPL22L1
Translation_ribsome	FAT	RNAseq_Automatic_GEO_Signatures_Mouse_Down	X18FvsX5F	Polarization Translation Efficiency Ribo-Seq GSE95415 1	155	-0.360484	-1.86762	1.96e-05	9.41e-05	4.28e-05	4896	tags=46%, list=30%, signal=32%	CSPP1/LGI2/NPFFR1/ELF5/FBXO32/CFAP61/DDR2/CD46/AMN1/DOCK6/OGT/ADGRL1/BICD1/DKK2/SAFB2/TTLL10/MMEL1/RORB/CCNT2/CCDC60/CPA6/NPAS2/DCST1/NAV2/SLC34A2/MAPKBP1/DAB1/SNAPC3/ZC3H7A/CGN/TMEM88B/KL/CCNJL/KCNA2/FAM161B/VEPH1/MICALL1/MAPK8IP3/NCKAP5/ZSCAN26/NTRK3/BRPF1/PAK2/GOLGB1/ENAH/TULP1/KMT2D/SRRM2/ZBTB38/EVA1C/KCNMA1/ARSG/SIK2/GRIP2/MLXIPL/GRK4/SYNPO/GRK1/RBM4B/PPP1R12B/FBXO44/TET2/PAXBP1/STOX2/P2RY2/…
Translation_ribsome	FAT	RNAseq_Automatic_GEO_Signatures_Mouse_Down	X18FvsX5F	Hierarchy Based Ribosomal Capacities GSE125232 1	208	-0.313421	-1.70829	0.000119	0.00047	0.000214	3430	tags=30%, list=21%, signal=24%	ZDHHC23/LOXL4/KLHL21/HUNK/SOX9/LRIG1/PLEKHG5/DTNA/SORCS2/LZTS2/PLEKHS1/NRTN/ETV6/GREB1/NEBL/SEMA7A/PAX9/PRICKLE1/ESAM/ACACA/PLXNB1/TGIF2/YEATS2/MRS2/AFAP1L1/RGS12/BLTP3A/SERINC5/ENC1/KAZN/TIMP3/DENND2A/SH3PXD2A/REEP1/PODXL/ALPK3/FMNL2/CHN1/SHROOM4/SOX7/ADGRL2/TEAD1/WNT6/DLG5/CTTNBP2NL/STK40/SEMA3F/SCRN1/EFNA3/RGS16/LRIG3/ADAMTS9/SEZ6L2/OTUD3/NRIP3/ARHGEF26/SMOC2/RAB15/ADAMTS1/PMM1/GREB1L/RGS7
Translation_ribsome	FAT	RNAseq_Automatic_GEO_Signatures_Mouse_Down	X18FvsX5F	Ribosomal Morf4 Nbdy Hearts GSE154940 1	207	-0.294923	-1.60522	0.000402	0.00138554	0.000629	3996	tags=34%, list=24%, signal=26%	PRKAA2/ANK1/SOBP/RBMS1/WAC/IRF2/POLR2A/NACA/PRRC2C/YWHAE/KMT2E/TJP1/CKMT2/RERE/IK/UBAP2L/PARP4/MRPS18B/RBMXL1/PAF1/ZBTB4/NCOA6/PHOSPHO1/TAB2/CCNK/LYAR/CDH5/PHF21A/FAM193A/CDK11B/ZFR/BRD4/KLF7/RSL1D1/R3HDM1/RAPH1/CAMK2N1/PODXL/HNRNPUL1/YLPM1/SMARCE1/PPIG/R3HDM2/GPATCH4/NONO/HNRNPC/TEAD1/PDK2/FOXJ3/EIF3A/VEZF1/CRTC2/EIF5B/SRRM1/GOPC/LUC7L3/CCDC127/CNOT4/GCOM1/CBLL1/TGFB2/DNTTIP2/SRFBP1/ABCE1/GATAD2…
Translation_ribsome	FAT	RNAseq_Automatic_GEO_Signatures_Mouse_Down	X18FvsX5F	Huntingtin Stalls Ribosomes Represses GSE146673 2	214	-0.289444	-1.58567	0.000622	0.00202967	0.000922	3721	tags=33%, list=23%, signal=26%	STON2/ARNT2/CFL2/HR/REEP2/SOX2/SLITRK5/KCNF1/EPB41L4A/AGRN/SORBS2/SALL1/HUNK/KHDRBS3/CDX2/DCHS1/UST/BPGM/NTN4/HTT/PDGFRL/CELSR2/PERP/KCNIP1/MAP1B/EDN1/DOCK3/RIMS2/FLT1/DUSP18/LRP2/GPSM1/RAB3IP/TM4SF1/PDE3B/CD34/ADAM15/FEZ1/ELMOD1/PDGFB/FLT4/COL11A1/CAMK2N1/DENND2A/PODXL/NRARP/CHD7/DCLK2/DYSF/CLDN12/NR2F1/NHSL1/DMRT3/CNN3/PLCB4/SCRN1/TENM3/RGS16/ITGA3/TSPAN2/SOX11/P2RY2/ADAMTS9/DOK7/TMEM47/NES/CP/…
Translation_ribsome	FAT	RNAseq_Automatic_GEO_Signatures_Mouse_Down	X18FvsX5F	Elp3 Trna Ires-Dependent Sustain GSE85810 1	211	-0.290402	-1.58582	0.00112213	0.00336161	0.00152707	4046	tags=37%, list=25%, signal=29%	PTPRB/GALNT15/CACNA1H/COL17A1/EBF2/FGD5/TSHZ3/JAG1/ST3GAL6/CXXC1/SH2D3C/ARHGAP31/HR/DLX5/APOD/STAC/BMPR1B/RAMP2/DCHS1/COL13A1/LIMS2/EGFL7/LRP3/CLIP4/GLUL/NPR1/PARVB/YPEL2/PLPP3/ADGRF5/VWF/CDH5/KCTD17/RASSF9/CTTNBP2/TMEM88B/FMO2/GPR4/TMEM252/PLXNA2/ARAP3/S1PR1/FAM43A/PRDM5/RSC1A1/ARL4D/CD34/MARK1/SH3TC1/EGR1/RASIP1/RET/PTPRM/EVA1A/KLF4/EDNRA/NOVA2/GDPD3/ZFP57/LRRC32/RASA3/SLC12A4/ADCY4/SLC27A1/CXC…
Translation_ribsome	FAT	RNAseq_Automatic_GEO_Signatures_Mouse_Down	X18FvsX5F	Cgh Liver Rrna-Depleted G137 G138 GSE98585 3	165	-0.303862	-1.59565	0.00144633	0.00422474	0.00191916	3821	tags=33%, list=23%, signal=25%	ZFAND4/IL1R1/CELSR1/GCLC/CDH1/FMO5/SCP2/SERINC2/GBF1/LRIG1/TRIP4/EPHX2/SLC35D1/ACOX2/GTF2IRD1/CAPN8/INSIG2/GLO1/ALAS2/EPS8L2/HSD17B11/GDE1/GUCD1/UGDH/KDM5D/CYP7B1/SLC35E3/AK4/GBE1/PHYH/C6/RBBP4/XBP1/PNPLA7/SLC25A33/ABHD5/EGFR/ALPL/USP10/ACSM3/TPMT/NCKAP1/SCARA5/XIAP/ENPP3/TMC7/CHDH/ZYG11A/MGST1/ADGRV1/MN1/CSAD/ATP8B1/ACSL4
Translation_ribsome	FAT	RNAseq_Automatic_GEO_Signatures_Mouse_Down	X18FvsX5F	Rnai Eif3M Ribosome Biogenesis GSE118394 1	202	-0.271601	-1.47096	0.00493588	0.012124	0.00550752	3441	tags=30%, list=21%, signal=24%	RHBDD1/HSPA9/TMEM30B/STBD1/FERMT2/RPF1/JAZF1/CDKN1A/POLR2M/FMN2/PES1/RPL37/EEF2/MOCS1/PROK1/URI1/RANBP9/GNPNAT1/BRPF3/DLG1/SESN2/GRIA3/PLXNA2/ZPR1/IL17RB/TCEA1/REPS1/CEBPG/PPARG/MATR3/HNRNPA1/PTBP1/SLC12A4/TRIB3/PSPC1/DIS3/SLC25A33/GPATCH4/PLK3/RNF2/USP16/ARSG/AIMP1/DNAJA2/RBM18/SENP6/SGK1/UTP14A/PA2G4/GJC3/EIF3C/DDX21/SEH1L/SRP72/GNL3L/IFRD1/EIF2S1/ADGRV1/WDR43/PVR/NCL
Translation_ribsome	FAT	RNAseq_Automatic_GEO_Signatures_Mouse_Down	X18FvsX5F	Determining Ribosome-Associated Garsp278Ky 17-Burgess-004 GSE145000 1	146	0.274359	1.47495	0.00907145	0.0201987	0.00917561	3171	tags=33%, list=19%, signal=27%	SH2D4A/ITGA4/DOCK10/SLC38A6/PRKCQ/MBNL3/GBP5/DTL/POFUT1/OCSTAMP/DNMT3A/FGD4/LY86/PPP2R5A/HIPK2/ZAN/UNC13D/IL5RA/ADAM12/SELPLG/NEURL3/TNFRSF11A/HMMR/HSD3B2/CD300LF/CD84/AHRR/NRROS/POLQ/ITGAM/CNTRL/CD33/LAIR1/IQGAP1/CSF1R/NCF2/MMP12/NEIL3/LPAR6/EIF2AK2/C1QB/ZBTB37/HHAT/KRIT1/ATG16L2/TYMS/HMCN1/TNFRSF10B
Translation_ribsome	FAT	RNAseq_Automatic_GEO_Signatures_Mouse_Down	X18FvsX5F	Cgh Liver Rrna-Depleted G137 G138 GSE98585 2	178	-0.27078	-1.43946	0.0140422	0.029243	0.0132842	3345	tags=26%, list=20%, signal=21%	XIRP1/LRIG1/FERMT2/TIMM21/TRIP4/EPHX2/ACOX2/ERN1/ECHDC2/RFXANK/ERRFI1/INSIG2/SNX19/PROK1/RANBP9/CHRNA2/HEATR3/KLF9/CYP7B1/PPP1R10/PRPF6/RYBP/C6/RBBP4/XBP1/SLC12A4/PNPLA7/KDM5B/SLC25A33/ABHD5/EGFR/USP10/ACSM3/SEC63/SCARA5/XDH/ENPP3/GRB10/MAP4K5/ZYG11A/CXADR/GREM2/MN1/ATP8B1/TOB2/ACSL4/TSHZ2
Translation_ribsome	FAT	RNAseq_Automatic_GEO_Signatures_Mouse_Down	X18FvsX5F	Mettl6 Trna M3C Methyltransferase GSE144866 1	181	-0.264757	-1.41534	0.0170127	0.0344256	0.0156384	1558	tags=15%, list=9%, signal=14%	AK4/HNRNPF/LIG3/HSPA4/DHX40/CCT5/RAI14/HTATSF1/METTL6/MYBBP1A/G3BP1/USP39/DNAJA2/GEMIN5/USP22/TCF25/DDX19B/AATF/YBX3/CBX1/TMF1/ABCE1/NES/MRPL45/PLEKHA8/TNPO3/DDX42/ASNS
Translation_ribsome	FAT	RNAseq_Automatic_GEO_Signatures_Mouse_Up	X18FvsX5F	Age-Resolved Ribosome Kidney Samples GSE123981 1	218	-0.50064	-2.75689	1e-10	1.02e-09	4.41e-10	4826	tags=61%, list=29%, signal=43%	SIM1/IL17RD/WDR72/CDKL1/NEU1/BAIAP2L2/PRR15L/MARVELD3/ERICH4/EPCAM/PDZD2/PTPDC1/TRPC1/LHX1/AQP2/INPP5J/GGT1/TSPAN5/GRAMD1B/SLC6A18/USH1C/DDR1/DLEC1/TMEM213/PAX2/KIF12/SLIT2/DAO/SLC7A9/NPHS2/STK32B/EPS8/EMX2/SPINT1/SLC30A2/PDZK1IP1/NHERF4/ARNT2/GYS1/CDA/TMPRSS2/FOLR1/AIF1L/HOXB9/FERMT1/TULP3/LRRC66/UMOD/SEMA3B/TMEM174/KCNJ16/SLC9A3/HOXB8/SLC6A17/ARHGEF16/HOXC10/CDH16/VIL1/ARHGEF28/OSR2/SH3GL2/CRYM…
Translation_ribsome	FAT	RNAseq_Automatic_GEO_Signatures_Mouse_Up	X18FvsX5F	Ribosomal Morf4 Nbdy Hearts GSE154940 1	207	0.431233	2.41062	1e-10	1.02e-09	4.41e-10	4176	tags=52%, list=25%, signal=39%	TMEM161A/ADCK1/B4GAT1/ACSF3/ACADS/MAN1B1/MAF1/NDUFS7/HSD3B7/TMEM59/TMEM160/NR2F6/TSFM/ABCB8/HSPB2/ABHD17A/COQ2/QDPR/ESYT1/YIPF3/NDUFS8/GLMP/APEH/RXRG/SCAND1/SDHD/PTGES2/TMEM70/ATP6V0B/ALKBH7/RGL2/RPL8/MRPS24/SLC2A4/NDUFA11/INTS1/ATP6V1F/UQCRFS1/FASTK/GPC1/RPS15/RNH1/SLC25A11/TCTA/COQ10A/HNRNPA0/HMGCL/TALDO1/POLDIP2/TSEN34/PGK1/GET4/CUTA/FIS1/CYC1/MGAT4B/SDCBP/MRPS11/CTSF/MRPS14/RACK1/TMED1/MAP2K2…
Translation_ribsome	FAT	RNAseq_Automatic_GEO_Signatures_Mouse_Up	X18FvsX5F	Elp3 Trna Ires-Dependent Sustain GSE85810 1	214	0.406649	2.26913	1e-10	1.02e-09	4.41e-10	4324	tags=55%, list=26%, signal=41%	RBL1/PBK/CHTF18/METRN/KIF20B/MCM5/E2F1/KNTC1/DTL/SMC2/GTSE1/MAP3K9/ARHGAP11A/CD44/PARP1/MMS22L/PSRC1/TK1/GALNT10/MASTL/RACGAP1/AURKB/ASF1B/TTK/DDIAS/PSTPIP2/TPX2/AURKA/ECT2/BUB1/SIPA1L1/BIRC5/NUF2/CDK1/KIFC1/CEP55/SHTN1/LCP1/ERGIC1/TACC3/DLAT/CKAP2L/HMMR/ANLN/CDC45/TOP2A/DHCR24/DLGAP5/DHCR7/ADAM8/MCM2/KIF20A/EXO1/PIF1/KIF23/CCNB1/STMN1/TLR3/ZRANB3/HELLS/MBLAC2/MCM6/DUT/TOPBP1/UHRF1/DBF4/ABCB10/E2…
Translation_ribsome	FAT	RNAseq_Automatic_GEO_Signatures_Mouse_Up	X18FvsX5F	Snorna Pseudouridylation Pre-Ribosomal Ncrna-Seq GSE139812 1	217	0.395097	2.20891	1.12e-10	1.14e-09	4.91e-10	4642	tags=52%, list=28%, signal=38%	ITGB7/CCNE1/AAAS/RECQL4/CHTF18/MCM5/PMF1/CCND2/NDC1/SLC25A10/DTL/BLNK/LMNB2/GTSE1/MTAP/ERCC6L/FEN1/MMS22L/TK1/MAD2L1/LFNG/ASF1B/AURKA/ACSL5/KCNN4/BIRC5/NUP107/LSM3/ADAM8/MCM2/KIF20A/EXO1/ENOPH1/CCNB1/POLQ/EXOSC8/BASP1/HELLS/DNA2/MAD1L1/CENPN/LPCAT1/TRIP13/MCM6/PCOLCE2/TOPBP1/PCNA/UHRF1/GINS1/ITPRIPL1/RFC5/INCENP/RRM2/RPA2/GPR137B/MCM3/TMEM97/CCNF/CDC20/CHAF1B/GINS2/FIGNL1/PHGDH/DHFR/UBE2C/CKS1B/E…
Translation_ribsome	FAT	RNAseq_Automatic_GEO_Signatures_Mouse_Up	X18FvsX5F	Ribosomal Morf4 Nbdy Wt Vs Morf4-Nbdyko Rnaseq GSE155133 1	202	-0.358896	-1.95262	4.6e-07	2.6e-06	1.12e-06	3752	tags=40%, list=23%, signal=31%	NELFA/MCM7/WFIKKN2/OBSCN/PSKH1/SYMPK/KLHL38/KMT2E/AGRN/CCP110/INF2/GIGYF1/TCF7L1/MBD6/PLEKHG5/PCNT/TSTD2/GPR160/UBAP2L/PKD1/FLCN/EZH1/PXN/ANKRD52/MLXIP/CDC42BPB/ATXN2L/CALCOCO1/BRPF3/UBE2O/ERC1/CPEB1/IFT81/TJAP1/SLC4A1/CAD/UBR2/STIM1/SETD5/PRRC2A/PER1/KDM5C/PTPRF/RAI1/HNRNPUL1/BCAM/CRTC1/MAP3K3/NEURL4/KMT2D/ALPK3/CORO2B/TMEM200B/MED12/SHANK3/DIS3/PIM3/SRRM2/JAG2/UBR4/SIK2/CASKIN2/GPAM/LRRC41/TBX3…
Translation_ribsome	FAT	RNAseq_Automatic_GEO_Signatures_Mouse_Up	X18FvsX5F	Ribosome-Profiling Supports Futile Cycling GSE104503 1	192	0.352652	1.94553	9.16e-07	4.88e-06	2.11e-06	2672	tags=35%, list=16%, signal=30%	PTPN22/WDFY4/E2F1/FGD2/HTATIP2/GTSE1/TMEM132A/TLR1/SLA/SDC3/ORM2/COL15A1/SPN/HCK/CORO1A/PARP14/SLC37A2/SLC13A3/OAS3/LY86/ME1/NCF1/ARHGAP4/VAV1/ABHD8/CDK1/RGS1/UNC93B1/CYTH4/RAC2/ADGRE1/PRKCD/CENPJ/UNC119/ITGAL/MYO1F/CYBB/ARHGDIB/TBXAS1/CD300LF/MCM2/ARHGAP25/FGR/TLE6/ARPC1B/FERMT3/CBR1/GSTM1/LAPTM5/EMILIN2/TCIRG1/C1QA/MCM6/GMIP/CYBA/MAFB/COL6A3/CSF1R/LBP/ITPRIPL1/SLC26A6/TMC3/CSF2RB/CTSS/FOLR2/C1Q…
Translation_ribsome	FAT	RNAseq_Automatic_GEO_Signatures_Mouse_Up	X18FvsX5F	Translation Checkpoint Therapeutic Targeting GSE105147 2	201	0.342734	1.90322	1.16e-06	6.04e-06	2.61e-06	2746	tags=34%, list=17%, signal=29%	ITGA4/DOCK2/SH3KBP1/FMNL1/CCDC88A/RASAL1/FAM83A/IKZF1/TLR1/SLA/CYFIP2/CD44/MFGE8/PSRC1/SPN/OCSTAMP/CORO1A/RACGAP1/SIRPA/MYO1G/KIF21B/TOR4A/GLTP/APAF1/LY6D/TAGLN2/SEMA4D/RAC2/IPCEF1/SELPLG/COTL1/SH3BGRL3/PSAT1/DPEP2/TOP2A/ARHGDIB/S100A4/CD9/S100A6/CERK/CIITA/ITGAX/CD52/LAPTM5/CAPG/CRIP1/B4GALT6/CD74/CYBA/PLP2/TGFB1/IQGAP1/S100A11/MYO5A/RUNX1/AKNA/TRPS1/GLIPR1/MMP12/RUNX3/CYTIP/EHD4/PHLDA3/RUNX2/MT…
Translation_ribsome	FAT	RNAseq_Automatic_GEO_Signatures_Mouse_Up	X18FvsX5F	Rnai Eif3M Ribosome Biogenesis GSE118394 1	198	0.308415	1.70294	9.56e-05	0.000337	0.000146	3584	tags=34%, list=22%, signal=27%	SH2D4A/INSIG1/MMAB/RARRES2/IGFALS/PLTP/SLC25A10/RNF5/ANXA6/ORM1/SFXN5/HADH/IDH1/IDH2/GAMT/ATP13A2/HES6/SREBF1/MACROD1/F7/CNP/ACSS2/LIMD2/GNG7/HEXB/TMBIM6/RXRG/MFSD12/DHCR24/DHCR7/CTSA/GLRX/WBP1/MOCOS/CRYL1/THRSP/ZAP70/GM2A/PCYOX1/NUCB1/MOV10/TLCD2/CPQ/PIP5K1C/DHRS1/ABCD1/MGST3/C8G/PLIN3/FOLR2/GCDH/ANAPC2/MDH1/GSTM4/MPC1/SYT3/DHRS7/ABCA2/MMP19/HAUS4/ERGIC3/FLOT2/PLXNB2/SHMT2/ACY3/BIRC3/SLC35B4
Translation_ribsome	FAT	RNAseq_Automatic_GEO_Signatures_Mouse_Up	X18FvsX5F	Determining Ribosome-Associated Garsp278Ky 17-Burgess-004 GSE145000 2	204	-0.301204	-1.63722	0.000378	0.00116318	0.000503	3988	tags=36%, list=24%, signal=27%	CCDC39/EBF3/ZBTB16/CDK13/POLR3E/KLF15/GCLC/IKZF5/ADIPOR2/PACSIN2/MSANTD2/SLC7A5/GPR137C/ZMIZ1/FGL2/AFF4/HLF/SAMD4B/NEDD4/ERRFI1/MECP2/AEBP1/DLG4/ARID5B/SPIN1/SERINC3/SLC4A4/RBFOX1/DTX3/FMO2/BTF3L4/TRIB1/SLC7A2/FAM107A/SLC2A13/FAM43A/CYP1B1/CDC37L1/NF1/KLF9/MAPK4/PER1/ENC1/NET1/PRG4/GOLPH3/RPRD2/ARRDC3/TIMP3/DUSP1/MAPK1IP1L/ZFP36/TXNIP/CPM/MFAP4/PPP6C/FMOD/ILDR2/THBD/FBLN1/VEZF1/CELF2/SGK1/PLIN4/O…
Translation_ribsome	FAT	RNAseq_Automatic_GEO_Signatures_Mouse_Up	X18FvsX5F	Hierarchy Based Ribosomal Capacities GSE125232 1	213	-0.291469	-1.60105	0.000772	0.00217599	0.00094	3445	tags=34%, list=21%, signal=27%	TUBAL3/PROM1/FERMT1/MLPH/PLEK2/ACSBG1/NOL4L/ARHGAP40/AGR2/SLC35D1/TTYH1/SEMA4B/OCLN/PHLDB2/PLET1/HCN1/UPK1B/CISD1/TNNT2/ERRFI1/CX3CL1/SPDEF/INSIG2/CCDC68/CCL28/NIPAL1/CELF4/PEAR1/PARD6B/WNK4/NR1H4/KLF10/ID1/FAM43A/TM4SF1/TOX3/ZDHHC17/DOK4/NET1/NGLY1/RASIP1/ANO1/SNRK/PDGFB/VSTM5/ARRDC3/UAP1/RNF19A/TTLL7/IL22RA1/DLL1/SEMA3E/CD2AP/LAMC2/SYTL2/RHPN2/GALNT2/B4GALT4/RSAD1/CHST4/GPRC5A/ITGA3/TSPAN2/HBEG…
Translation_ribsome	FAT	RNAseq_Automatic_GEO_Signatures_Mouse_Up	X18FvsX5F	Polarization Translation Efficiency Ribo-Seq GSE95415 1	135	0.318587	1.66673	0.000911	0.00252103	0.00108956	4408	tags=46%, list=27%, signal=34%	ACADS/ACAA2/HTATIP2/SMPDL3A/IDH1/UQCRC1/SLC37A2/SLC26A2/MDH2/SLC39A11/FUT4/POC1A/SUCLG1/DECR1/PRDX4/RAB43/GSTM1/RPL8/CRYL1/MAPKAPK3/RPS11/AHSA1/PMPCB/PRG2/ANXA7/SLC4A7/AMDHD2/RPS13/RALY/MGST3/PHGDH/RACK1/ASAH1/RPL26/NANP/RPL6/PPP1CA/RPS16/RPS9/EIF3F/TM4SF5/NME2/RPS4X/RPS19/RPL15/JCHAIN/RPS5/RPL18A/YWHAQ/PSMD6/DCTPP1/EIF3H/ESD/FKBP11/RPS2/RPS3/RPL19/RPS7/RPS26/GCLM/CBR3/DBP
Translation_ribsome	FAT	RNAseq_Automatic_GEO_Signatures_Mouse_Up	X18FvsX5F	Determining Ribosome-Associated Garsp278Ky 17-Burgess-004 GSE145000 1	218	0.273865	1.53425	0.0013143	0.00346752	0.00149862	4708	tags=39%, list=29%, signal=29%	LRP11/RAB3A/CRTAC1/EPDR1/PRKACA/SLC5A7/CAPN1/IGSF21/ANXA6/GLRB/REEP5/TMEM179/ACAT1/TUBB3/KCNAB2/NPTN/GRB2/PLEKHB2/ESYT1/SULT4A1/DCTN5/CACYBP/NAPG/DEGS1/ATP6V1A/DYNLL1/SUCLA2/ATP6V1C1/SNRPN/CALM1/WFS1/TMX2/AHSA1/PKM/SLC41A3/FGF1/PSMA2/ARF1/VDAC2/ANXA4/SCAMP3/SPP1/NAP1L3/SDCBP/UBE2V1/CLTA/COPS5/VAT1L/MDH1/YWHAG/ALDOA/TFG/CFL1/MLF2/GAPDH/ATP6V1B2/UCHL1/PSMB4/CAPZB/NELL1/MAPRE3/FLOT2/CLTC/FLOT1/YWHAH…
Translation_ribsome	FAT	RNAseq_Automatic_GEO_Signatures_Mouse_Up	X18FvsX5F	Ribosome Fragile Brain Cortex GSE140565 1	150	0.28779	1.53215	0.00626941	0.0137881	0.00595907	2956	tags=31%, list=18%, signal=25%	MCM5/SLC25A10/IRF8/TPCN1/MFGE8/SREBF1/LYL1/SDF2L1/EMC10/SASH3/ARHGAP4/HELB/PTRH1/NCKAP1L/TREX1/VSIR/PIK3AP1/FAM89B/ARAP1/HES5/SH3BGRL3/RASAL3/ADAM8/AIPL1/MEX3B/BIN2/LIPA/MRPL4/TCIRG1/UAP1L1/COL12A1/AP5B1/IQGAP1/THEMIS2/MRPS12/PAFAH2/SCAMP3/GAS2L1/PLEKHO2/RPL29/NT5C/PRC1/DOK1/FBXL15/SLC14A1/RPS9
Translation_ribsome	FAT	RNAseq_Automatic_GEO_Signatures_Mouse_Up	X18FvsX5F	Ribosome Fragile Brain Cortex GSE140565 3	151	0.273752	1.45805	0.00878187	0.0184109	0.00795698	5880	tags=52%, list=36%, signal=34%	UBA6/HOMER1/NDUFS7/TIMM22/BDNF/MRPL34/CCNG1/SDF2L1/ARHGAP4/COQ2/IMP4/CACYBP/DYNLL1/GADD45A/HES5/HEXA/PIF1/CCDC28B/ENSA/CHMP5/MRPS12/RPS20/RPL12/SCARB2/CREB3/CTSS/RACK1/FABP7/UHRF2/S100B/RPS9/MRPL55/CRELD2/EEF1G/RPL13/NME2/RPS5/RPL18A/NOP10/RPL27A/RPN1/OSTC/P4HA1/SLC16A1/TMEM33/POP5/IER5/RPS2/RPS3/ANTXR2/RPL19/UQCR10/NAB2/RPS24/PCDHB6/MRPL46/UQCRH/CEPT1/RPL4/NDUFB9/RCE1/RPL23/CALM3/NPFFR2/SPARCL1/…
Translation_ribsome	FAT	RNAseq_Automatic_GEO_Signatures_Mouse_Up	X18FvsX5F	Translation Early Depends Prdm10 GSE135021 1	204	0.24936	1.39063	0.010887	0.0222166	0.00960173	4341	tags=40%, list=26%, signal=30%	SAMD9L/ATP8A1/CDCA7L/DGAT2/CCND2/ALDH4A1/MRPL34/GALNT10/IDI1/SRI/PPT2/DCPS/PSPH/AAGAB/SULT4A1/ZAN/ARPC4/SOD2/PLK4/PYGO2/PSAT1/PLXNA3/APLP2/RNASEK/CALM1/FRAT1/ARPC5L/NHS/CENPN/EPHB2/PKIA/PHB1/DUT/RPN2/PTCD2/CLN8/PSMG3/THEM6/CBY1/RALY/MRPS11/SREK1IP1/PRKAG2/NMRAL1/COPS5/AP3S1/PFDN4/ASAH1/AGGF1/POLR2L/LSM1/DNMT1/PALLD/ROBO1/PGS1/ARF3/PRDX2/DAP3/OXR1/UCHL1/NOP10/SLBP/MORC1/SHMT2/VAPB/MAP7D1/UCHL3/HMO…
Translation_ribsome	FAT	RNAseq_Automatic_GEO_Signatures_Mouse_Up	X18FvsX5F	Huntingtin Stalls Ribosomes Represses GSE146673 1	220	-0.243813	-1.34204	0.0164932	0.0317659	0.0137288	3000	tags=26%, list=18%, signal=21%	RIN2/SETBP1/LIMS2/QSOX1/KLHL30/CLIP4/FILIP1L/PLEKHA5/AEBP1/MASP1/BMPER/SERINC3/SLC4A4/ARRDC4/MBOAT2/RGS12/KCNAB1/LTBP1/PODN/TPM1/CWC22/ARMCX2/CAT/EVA1A/ESYT2/ANO1/ACOT2/CCNI/DUSP1/COL11A1/SIDT2/PHYH/TANC1/PLOD2/TXNIP/LMO7/TRIB3/F2RL1/PRRC1/CPE/LRRC8A/SYTL2/RUSC2/SYNPO/PLCB4/ITM2A/TCN2/LRRN1/CHAC1/BICC1/TSPAN2/TEAD3/TGFB2/KALRN/NDRG1/MYL9/WDFY1
Translation_ribsome	FAT	RNAseq_Automatic_GEO_Signatures_Mouse_Up	X18FvsX5F	Cardiolipin Membrane Docking Ribosomes GSE148178 1	217	-0.241512	-1.32988	0.0264089	0.0477649	0.0206434	2892	tags=26%, list=18%, signal=22%	RUNX1T1/EZH1/MAGI3/TMEM53/THRB/ERBB3/YPEL2/TLE1/BMPER/CLCF1/LGALS4/MTMR3/PKD2/ITGA2B/TNR/RGS12/HEG1/PPARGC1A/KLF9/ARL4D/CD34/EGR1/FEZ1/PTPRF/DNAJB6/KLF4/TIMP3/IL6ST/AMFR/DENND2A/SUN2/ZFP36/S100PBP/ITGA6/BRF1/PELI2/PDE10A/THBD/MAN2A1/NT5DC3/KDM2B/MKNK2/KDM6B/XDH/TENM3/TSHZ1/BICC1/AIFM2/AQP5/RBPMS/CTNNA1/ZRANB1/SNX33/FURIN/RHOU/APPL2
Translation_ribsome	FAT	BioPlanet_2019	X5FvsW5F	Translation	125	-0.681598	-3.38209	1e-10	3.36e-09	2.41e-09	3454	tags=78%, list=21%, signal=62%	EIF2B1/SRP54/RPL3/EIF3G/RPS6/RPS7/SRPRB/EEF1A1/RPS14/RSL24D1/RPL22L1/SEC11A/SPCS2/RPL22/SSR3/RPS8/RPS28/RPS3A/RPL23/EIF4E/RPL34/SEC11C/RPL12/RPL37/RPL18A/RPS21/RPL4/RPS23/EIF1AX/RPL7/RPL15/RPS5/RPL32/SSR1/RPL35A/RPL18/RPL10A/RPS3/RPL30/RPL39/RPS24/RPS16/RPL13/SRP9/EEF1D/EIF3I/RPS9/RPS13/EIF2B5/EEF1B2/MRPL13/RPL31/RPS29/RPL35/RPS4X/EIF3H/RPL6/EIF4EBP1/RPL27A/RPS26/RPL14/RPL26/RPSA/RPS20/FAU/SEC61A…
Translation_ribsome	FAT	BioPlanet_2019	X5FvsW5F	Cytoplasmic ribosomal proteins	84	-0.681677	-3.17041	1e-10	3.36e-09	2.41e-09	3288	tags=80%, list=20%, signal=64%	RPL3/EIF3G/RPS6/RPS7/RPS14/RPL22/RPS8/RPS28/RPS3A/RPL23/RPL34/RPL12/RPL37/RPL18A/RPS21/RPL4/RPS23/EIF1AX/RPL7/RPL15/RPS5/RPL32/RPL35A/RPL18/RPL10A/RPS3/RPL30/RPL39/RPS24/RPS16/RPL13/EIF3I/RPS9/RPS13/RPL31/RPS29/RPL35/RPS4X/EIF3H/RPL6/RPL27A/RPS26/RPL14/RPL26/RPSA/RPS20/FAU/RPL24/RPL27/RPL23A/RPL19/RPS25/RPLP1/RPL36A/RPL37A/RPS19/EIF3F/RPL38/MRPL19/RPS2/RPS15/EIF3K/RPL8/RPS11/RPL29/RPL28/UBA52
Translation_ribsome	FAT	BioPlanet_2019	X5FvsW5F	Cap-dependent translation initiation	58	-0.65489	-2.79959	1e-10	3.36e-09	2.41e-09	2650	tags=69%, list=16%, signal=58%	RPL22/RPL23/EIF4E/RPL34/RPL12/RPL37/RPL18A/RPL4/EIF1AX/RPL7/RPL15/RPL32/RPL35A/RPL18/RPL10A/RPL30/RPL39/RPL13/EIF3I/RPL31/RPL35/EIF3H/RPL6/RPL27A/RPL14/RPL26/RPL24/RPL27/RPL23A/RPL19/RPLP1/RPL36A/RPL37A/EIF3F/RPL38/EIF3K/RPL8/RPL29/RPL28/UBA52
Translation_ribsome	FAT	BioPlanet_2019	X5FvsW5F	Mitochondrial tRNA aminoacylation	17	-0.655545	-2.07258	0.000502	0.00536983	0.00386032	4497	tags=76%, list=27%, signal=56%	AARS2/VARS2/SARS2/EARS2/PARS2/HARS2/DARS2/YARS2/RARS2/TARS2/LARS2/FARS2/PPA2
Translation_ribsome	FAT	BioPlanet_2019	X5FvsW5F	Post-translational protein modification	176	-0.298306	-1.56778	0.00109835	0.00970396	0.0069761	5262	tags=43%, list=32%, signal=30%	MUC4/ST8SIA3/GCNT3/RFT1/ALG6/DHPS/TUSC3/ALG3/B3GNTL1/DPAGT1/B4GALT2/F7/ST3GAL3/GALNT13/MAN1A1/PIGF/PIGH/PREB/LMAN1/PMM2/ALG2/EDEM1/B3GNT7/GALNT12/SUMF1/PIGS/ARSA/GGCX/PIGV/GCNT1/F10/PIGK/ARSI/MUC16/CALR/GALNT16/SEC13/ARSB/ALG14/SAR1B/MOGS/GAS6/EDEM2/PDIA3/DOLPP1/ALG9/DPM1/PIGQ/GMPPA/MGAT2/PIGP/PIGX/GMPPB/ST3GAL4/SUMF2/PMM1/MPI/DDOST/C1GALT1C1/ALG5/VKORC1/B3GNT9/RPN1/ALG1/DOHH/GPAA1/MANEA/MCFD2/DA…
Translation_ribsome	FAT	BioPlanet_2019	X5FvsW5F	Translation factors	47	-0.385869	-1.58606	0.00873565	0.0452904	0.0325589	5520	tags=57%, list=33%, signal=38%	EIF2AK1/EIF3B/EIF2B2/EIF2AK2/EIF2S1/EIF1/EIF2S3/EIF4H/EIF3D/EIF3E/PAIP1/EIF2B1/EIF3G/EEF1A1/EIF4E/EIF1AX/EIF6/EEF1D/EIF3I/EIF2B5/EEF1B2/EIF3H/EIF4EBP1/EIF3F/EEF1G/EIF5A/EIF2B4
Translation_ribsome	FAT	CORUM	X5FvsW5F	55S ribosome, mitochondrial (human)	77	-0.834937	-3.81093	1e-10	1.81e-09	1.32e-09	2356	tags=95%, list=14%, signal=82%	LACTB/MRPL9/MRPS9/MRPL42/MRPL13/MRPL39/MRPS5/MRPS36/MRPS11/MRPL1/MRPL15/MRPL14/MRPL23/MRPS22/MRPL49/MRPL24/MRPL41/MRPS30/MRPL32/MRPL19/MRPS33/MRPS28/MRPL21/MRPS21/MRPS24/MRPL11/MRPL28/MRPS35/MRPS25/MRPL47/MRPS27/MRPL27/MRPS18C/MRPS16/MRPS31/MRPL35/MRPL2/MRPL20/MRPL48/MRPS15/MRPL54/MRPS23/MRPL52/MRPL30/MRPL4/MRPS10/MRPL3/MRPS12/MRPL16/MRPL38/MRPL18/MRPL43/DAP3/MRPL51/MRPS14/MRPL45/MRPL33/MRPL36/MR…
Translation_ribsome	FAT	CORUM	X5FvsW5F	39S ribosomal subunit, mitochondrial (human)	47	-0.848442	-3.42137	1e-10	1.81e-09	1.32e-09	2356	tags=98%, list=14%, signal=84%	LACTB/MRPL9/MRPL42/MRPL13/MRPL39/MRPL1/MRPL15/MRPL14/MRPL23/MRPL49/MRPL24/MRPL41/MRPL32/MRPL19/MRPL21/MRPL11/MRPL28/MRPL47/MRPL27/MRPL35/MRPL2/MRPL20/MRPL48/MRPL54/MRPL52/MRPL30/MRPL4/MRPL3/MRPL16/MRPL38/MRPL18/MRPL43/MRPL51/MRPL45/MRPL33/MRPL36/MRPL17/MRPL53/MRPL10/MRPL34/MRPL22/MRPL37/MRPL50/MRPL46/MRPL44/MRPL55
Translation_ribsome	FAT	CORUM	X5FvsW5F	Ribosome, cytoplasmic (human)	32	-0.811397	-3.01874	1e-10	1.81e-09	1.32e-09	3144	tags=100%, list=19%, signal=81%	RPS7/RPS14/RPS8/RPS3A/RPL34/RPL37/RPS23/RPS5/UBB/RPL35A/RPL18/RPL30/RPL39/RPS24/RPS16/RPS9/RPL35/RPL27A/RPL14/RPS20/FAU/RPL27/RPL23A/RPL19/RPLP1/RPL37A/RPL38/RPS15/RPL8/RPL28/UBA52
Translation_ribsome	FAT	CORUM	X5FvsW5F	28S ribosomal subunit, mitochondrial (human)	30	-0.816873	-2.9737	1e-10	1.81e-09	1.32e-09	2227	tags=90%, list=13%, signal=78%	MRPS9/MRPS5/MRPS36/MRPS11/MRPS22/MRPS30/MRPS33/MRPS28/MRPS21/MRPS24/MRPS35/MRPS25/MRPS27/MRPS18C/MRPS16/MRPS31/MRPS15/MRPS23/MRPS10/MRPS12/DAP3/MRPS14/MRPS34/MRPS26/MRPS17/MRPS7/MRPS18A
Translation_ribsome	FAT	CORUM	X5FvsW5F	60S ribosomal subunit, cytoplasmic (human)	18	-0.845842	-2.69089	1.2e-09	1.39e-08	1.01e-08	2564	tags=100%, list=16%, signal=85%	RPL37/RPL35A/RPL18/RPL30/RPL39/RPL35/RPL27A/RPL14/RPL27/RPL23A/RPL19/RPLP1/RPL37A/RPL38/RPL8/RPL28/UBA52
Translation_ribsome	FAT	CORUM	X5FvsW5F	40S ribosomal subunit, cytoplasmic (human)	14	-0.810513	-2.41853	1.63e-06	1.48e-05	1.08e-05	3144	tags=100%, list=19%, signal=81%	RPS7/RPS14/RPS8/RPS3A/RPS23/RPS5/UBB/RPS24/RPS16/RPS9/RPS20/FAU/RPS15
Translation_ribsome	FAT	CORUM	X5FvsW5F	TRBP containing complex (DICER, RPL7A, EIF6, MOV10 and subunits of the 60S ribosomal particle) (human)	12	-0.730564	-2.06631	0.000288	0.00182938	0.00133432	2564	tags=83%, list=16%, signal=70%	RPL34/RPL35A/EIF6/RPL30/RPL14/RPL27/RPL19/RPLP1/RPL37A/RPL28
Translation_ribsome	FAT	Enrichr_Users_Contributed_Lists_2020	X5FvsW5F	mitochondrial ribosomal proteins	26	-0.863463	-3.03612	1e-10	2.82e-09	1.66e-09	2280	tags=100%, list=14%, signal=86%	MRPS9/MRPL42/MRPL13/MRPL1/MRPL19/MRPS28/MRPL21/MRPS24/MRPL28/MRPS35/MRPL27/MRPS31/MRPL35/MRPL54/MRPL57/MRPS10/MRPL3/MRPL16/MRPL38/MRPL18/MRPS34/MRPS26/MRPL22/MRPL37/MRPS7
Translation_ribsome	FAT	HDSigDB_Human_2021	X5FvsW5F	Ribosome Gene Module From Mouse Brain PMID20616000	121	-0.732232	-3.67874	1e-10	1.23e-09	7.55e-10	3423	tags=87%, list=21%, signal=69%	TBCB/PDCD2/SERPINB6/IFT25/NACA/TMEM126A/HAX1/TBCA/NGDN/NSMCE4A/SEC11A/PDCD5/CCT5/BTF3/ABRACL/TXNDC17/GGCT/ACYP2/SNRPD1/IMMP1L/RPL37/BAG1/NDUFA6/ATP5IF1/VTI1B/RPL7/CFDP1/RPS5/POLR1H/RBM8A/MCEE/HYPK/COPRS/HSPE1/VDAC3/EMG1/MRPL13/MRPL39/CHMP2A/TMEM167A/HARS1/DPM1/RPS26/CCT7/HINT1/PSMD14/SNRPE/RTRAF/RPL24/COX17/TM2D3/MAGOH/RPS19/REXO2/SSBP1/MRPL24/CD302/NDUFB3/TOMM7/CWC15/OSTC/MRPS33/MRPL21/NDUFA2/RP…
Translation_ribsome	FAT	HDSigDB_Human_2021	X5FvsW5F	Ribosome Gene Module From Human Brain PMID20616000	64	-0.704627	-3.12347	1e-10	1.23e-09	7.55e-10	3288	tags=83%, list=20%, signal=67%	RPL3/NACA/RPS6/RPS7/NOP53/EEF1A1/RPS14/RPL22/BTF3/RPS8/RPS3A/RPL23/RPL12/RPS21/RPL4/RPS23/RPL7/RPL35A/RPL18/RPL10A/RACK1/RPS3/HSPE1/PFDN5/RPL30/RPL39/RPS24/RPS16/RPL13/RPS9/RPS13/RPS29/RPL35/RPL6/DHRS7/RPS20/FAU/RPL24/RPL27/RPL19/RPS25/RPLP1/RPS19/EIF3F/RPS2/RPS15/CNBP/RPL8/RPS11/RPL29/RPL28/UBA52/SSR2
Translation_ribsome	FAT	HDSigDB_Human_2021	X5FvsW5F	Ribosomal Subunit Gene Module From Cerebral Cortex PMID18849986	20	-0.770148	-2.59257	1.14e-07	1.03e-06	6.33e-07	2595	tags=90%, list=16%, signal=76%	RPS28/RPL34/RPL37/RPL18A/RPS21/RPS5/RPS24/RPS16/RPS29/RPL35/RPL27A/RPS20/FAU/RPLP1/RPL36A/RPS19/RPS11/RPL28
Translation_ribsome	FAT	HDSigDB_Mouse_2021	X5FvsW5F	Ribosome Gene Module From Mouse Brain PMID20616000	116	-0.730342	-3.53934	1e-10	1.32e-09	8.09e-10	3423	tags=89%, list=21%, signal=71%	LSM8/ESD/TBCB/PDCD2/IFT25/NACA/TMEM126A/HAX1/TBCA/NGDN/NSMCE4A/SEC11A/PDCD5/CCT5/BTF3/ABRACL/TXNDC17/GGCT/ACYP2/SNRPD1/IMMP1L/RPL37/BAG1/NDUFA6/VTI1B/RPL7/CFDP1/RPS5/POLR1H/RBM8A/MCEE/HYPK/COPRS/HSPE1/VDAC3/EMG1/MRPL13/MRPL39/CHMP2A/SMIM11/DPM1/RPS26/CCT7/HINT1/PSMD14/SNRPE/RTRAF/RPL24/COX17/TM2D3/MAGOH/RPS19/REXO2/SSBP1/MRPL24/CD302/NDUFB3/TOMM7/CWC15/OSTC/MRPS33/MRPL21/NDUFA2/RPL8/MRPS25/CNPY2/…
Translation_ribsome	FAT	HDSigDB_Mouse_2021	X5FvsW5F	Ribosome Gene Module From Human Brain PMID20616000	62	-0.715242	-3.10884	1e-10	1.32e-09	8.09e-10	3288	tags=85%, list=20%, signal=69%	RPL3/NACA/RPS6/RPS7/NOP53/EEF1A1/RPS14/RPL22/BTF3/RPS8/RPL23/RPL12/RPS21/RPL4/RPS23/RPL7/RPL35A/RPL18/RPL10A/RACK1/RPS3/HSPE1/PFDN5/RPL30/RPL39/RPS24/RPS16/RPL13/RPS9/RPS13/RPS29/RPL35/RPL6/DHRS7/RPS20/FAU/RPL24/RPL27/RPL19/RPS25/RPLP1/RPL36A/RPS19/EIF3F/RPS2/RPS15/CNBP/RPL8/RPS11/RPL29/RPL28/UBA52/SSR2
Translation_ribsome	FAT	HDSigDB_Mouse_2021	X5FvsW5F	Ribosomal Subunit Gene Module From Cerebral Cortex PMID18849986	20	-0.770148	-2.54458	6.25e-08	5.91e-07	3.63e-07	2595	tags=90%, list=16%, signal=76%	RPS28/RPL34/RPL37/RPL18A/RPS21/RPS5/RPS24/RPS16/RPS29/RPL35/RPL27A/RPS20/FAU/RPLP1/RPL36A/RPS19/RPS11/RPL28
Translation_ribsome	FAT	HumanCyc_2016	X5FvsW5F	tRNA charging Homo sapiens TRNA-CHARGING-PWY	18	-0.62731	-2.02528	0.000483	0.00563934	0.00356169	4497	tags=72%, list=27%, signal=53%	AARS2/VARS2/SARS2/EARS2/FARSA/PARS2/HARS2/DARS2/YARS2/RARS2/TARS2/LARS2/FARS2
Translation_ribsome	FAT	Jensen_COMPARTMENTS	X5FvsW5F	Ribosomal subunit	129	-0.781661	-3.93717	1e-10	3.91e-09	3e-09	3288	tags=92%, list=20%, signal=74%	RPL3/MRPS2/RPS6/RPS7/RPS14/RSL24D1/RPL22L1/RPL22/RPS8/RPS28/RPS3A/RPL23/RPL34/ZNF622/RPL12/RPL37/RPL18A/RPS21/RPL4/RPS23/RPL7/RPL15/RPS5/MRPL9/RPL32/RPL35A/MRPS9/RPL18/RPL10A/RPL30/RPL39/RPS24/RPS16/RPL13/RPS9/MRPL42/RPS13/MRPL13/RPL31/RPS29/MRPL39/RPL35/MRPS5/RPS4X/RPL6/MRPS36/RPL27A/RPS26/RPL14/RPL26/MRPS11/RPSA/MRPL1/RPS20/FAU/MRPL15/RPL24/MPV17L2/RPL27/MRPL14/RPL23A/RPL19/RPS25/RPLP1/MRPL23/R…
Translation_ribsome	FAT	Jensen_COMPARTMENTS	X5FvsW5F	Ribosome	180	-0.72944	-3.84646	1e-10	3.91e-09	3e-09	2702	tags=78%, list=16%, signal=66%	METTL17/RPL22/RPS8/RPS28/RPS3A/RPL23/RPL34/ZNF622/RPL12/RPL37/RPL18A/RPS21/SERP1/RPL4/RPS23/RPL7/RPL15/RPS5/MRPL9/RPL32/RPL35A/MRPS9/RPL18/RPL10A/RPS3/RPL30/RPL39/RPS24/RPS16/RPL13/RPS9/MRPL42/RPS13/MRPL13/RPL31/RPS29/MRPL39/RPL35/MRPS5/RPS4X/RPL6/MRPS36/RPL27A/RPS26/RPL14/RPL26/MRPS11/RPSA/MRPL1/RPS20/FAU/MRPL15/RPL24/MPV17L2/RPL27/MRPL14/RPL23A/RPL19/RPS25/RPLP1/MRPL23/RPL36A/RPL37A/MRPS22/RPS1…
Translation_ribsome	FAT	Jensen_COMPARTMENTS	X5FvsW5F	Organellar ribosome	66	-0.833532	-3.71716	1e-10	3.91e-09	3e-09	2280	tags=92%, list=14%, signal=80%	MRPL9/MRPS9/MRPL42/MRPL13/MRPL39/MRPS5/MRPS11/MRPL15/MPV17L2/MRPL14/MRPL23/MRPS22/MRPL49/MRPL41/MTG1/MRPL32/MRPL19/MRPS33/MRPS28/MRPL21/MRPS21/MRPS24/CHCHD1/MRPL11/MRPL28/MRPS35/MRPL47/MRPL27/MRPS18C/MRPS16/MRPS31/MRPL35/MRPL2/MRPL20/MRPL48/MRPS15/MRPL52/MRPL4/MRPL3/MRPS12/MRPL16/MRPL18/MRPL43/DAP3/NDUFA7/MRPL51/MRPS14/MRPL33/MRPL36/MRPL17/MRPL10/MRPL34/MRPS26/MRPL22/MRPL37/MRPL46/GADD45GIP1/MRPL…
Translation_ribsome	FAT	Jensen_COMPARTMENTS	X5FvsW5F	Mitochondrial ribosome	66	-0.833434	-3.71673	1e-10	3.91e-09	3e-09	2280	tags=92%, list=14%, signal=80%	MRPL9/MRPS9/MRPL42/MRPL13/MRPL39/MRPS5/MRPS36/MRPS11/MRPL15/MPV17L2/MRPL14/MRPL23/MRPS22/MRPL49/MRPL41/MTG1/MRPL32/MRPL19/MRPS33/MRPS28/MRPL21/MRPS21/MRPS24/CHCHD1/MRPL11/MRPL28/MRPS35/MRPL47/MRPL27/MRPS18C/MRPS31/MRPL35/MRPL2/MRPL20/MRPL48/MRPS15/MRPL52/MRPL4/MRPL3/MRPS12/MRPL16/MRPL18/MRPL43/DAP3/NDUFA7/MRPL51/MRPS14/MRPL33/MRPL36/MRPL17/MRPL10/MRPL34/MRPS26/MRPL22/MRPL37/MRPL46/GADD45GIP1/MRPL…
Translation_ribsome	FAT	Jensen_COMPARTMENTS	X5FvsW5F	Large ribosomal subunit	76	-0.797682	-3.67236	1e-10	3.91e-09	3e-09	2958	tags=92%, list=18%, signal=76%	RSL24D1/RPL22L1/RPL22/RPL23/RPL34/ZNF622/RPL12/RPL37/RPL18A/RPL4/RPL7/RPL15/MRPL9/RPL32/RPL35A/RPL18/RPL10A/RPL30/RPL39/RPL13/MRPL42/MRPL13/RPL31/MRPL39/RPL35/RPL6/RPL27A/RPL14/RPL26/MRPL1/MRPL15/RPL24/MPV17L2/RPL27/MRPL14/RPL23A/RPL19/RPLP1/MRPL23/RPL36A/RPL37A/MRPL49/RPL38/MRPL41/RPL7L1/MRPL32/MRPL19/MRPL21/MRPL11/RPL8/MRPL47/MRPL27/RPL29/MRPL2/RPL28/MRPL52/MRPL30/MRPL4/MRPL3/MRPL16/MRPL43/UBA5…
Translation_ribsome	FAT	Jensen_COMPARTMENTS	X5FvsW5F	Cytosolic ribosome	82	-0.730375	-3.39055	1e-10	3.91e-09	3e-09	3288	tags=84%, list=20%, signal=68%	RPL3/RPS6/RPS7/RPS14/RSL24D1/RPL22L1/RPL22/RPS8/RPS28/RPS3A/RPL23/RPL34/ZNF622/RPL12/RPL37/RPL18A/RPS21/RPL4/RPS23/RPL7/RPL15/RPS5/RPL32/RPL35A/RPL18/RPL10A/RPS3/RPL30/RPL39/RPS24/RPS16/RPL13/RPS9/RPS13/RPL31/RPS29/RPL35/RPS4X/RPL6/RPL27A/RPS26/RPL14/RPL26/RPSA/RPS20/FAU/RPL24/RPL27/RPL23A/RPL19/RPS25/RPLP1/RPL36A/RPL37A/RPS19/RPL38/RPL7L1/RPS2/RPS15/RPL8/RPS27L/MRPS18C/RPS11/RPL29/RPL28/MRPL4/UB…
Translation_ribsome	FAT	Jensen_COMPARTMENTS	X5FvsW5F	Small ribosomal subunit	53	-0.774436	-3.28981	1e-10	3.91e-09	3e-09	3214	tags=92%, list=19%, signal=75%	MRPS2/RPS6/RPS7/RPS14/RPS8/RPS28/RPS3A/RPS21/RPS23/RPS5/MRPS9/RPS3/RPS24/RPS16/RPS9/MRPL42/RPS13/RPS29/MRPS5/RPS4X/MRPS36/RPS26/MRPS11/RPSA/RPS20/FAU/RPS25/MRPS22/RPS19/MRPS33/RPS2/MRPS28/MRPS21/RPS15/MRPS24/MRPS35/RPS27L/MRPS18C/MRPS16/RPS11/MRPS31/MRPS15/MRPS12/DAP3/MRPS14/MRPS26/MRPS17/MRPS7/MRPS18A
Translation_ribsome	FAT	Jensen_COMPARTMENTS	X5FvsW5F	Mitochondrial large ribosomal subunit	31	-0.862683	-3.18119	1e-10	3.91e-09	3e-09	2280	tags=97%, list=14%, signal=84%	MRPL9/MRPL42/MRPL13/MRPL39/MRPL15/MPV17L2/MRPL14/MRPL23/MRPL49/MRPL41/MRPL32/MRPL19/MRPL21/MRPL11/MRPL28/MRPL47/MRPL27/MRPL2/MRPL52/MRPL4/MRPL3/MRPL16/MRPL43/MRPL33/MRPL36/MRPL17/MRPL10/MRPL22/MRPL46/MRPL55
Translation_ribsome	FAT	Jensen_COMPARTMENTS	X5FvsW5F	Organellar large ribosomal subunit	31	-0.86268	-3.18118	1e-10	3.91e-09	3e-09	2280	tags=97%, list=14%, signal=84%	MRPL9/MRPL42/MRPL13/MRPL39/MRPL15/MPV17L2/MRPL14/MRPL23/MRPL49/MRPL41/MRPL32/MRPL19/MRPL21/MRPL11/MRPL28/MRPL47/MRPL27/MRPL2/MRPL52/MRPL4/MRPL3/MRPL16/MRPL43/MRPL51/MRPL33/MRPL36/MRPL10/MRPL22/MRPL46/MRPL55
Translation_ribsome	FAT	Jensen_COMPARTMENTS	X5FvsW5F	Cytosolic large ribosomal subunit	42	-0.780434	-3.14811	1e-10	3.91e-09	3e-09	2958	tags=93%, list=18%, signal=76%	RPL3/RSL24D1/RPL22L1/RPL22/RPL23/RPL34/ZNF622/RPL12/RPL37/RPL18A/RPL4/RPL7/RPL15/RPL32/RPL35A/RPL18/RPL10A/RPL30/RPL39/RPL13/RPL31/RPL35/RPL6/RPL27A/RPL14/RPL26/RPL24/RPL27/RPL23A/RPL19/RPLP1/RPL36A/RPL37A/RPL38/RPL7L1/RPL8/RPL29/RPL28/UBA52
Translation_ribsome	FAT	Jensen_COMPARTMENTS	X5FvsW5F	Organellar small ribosomal subunit	24	-0.828386	-2.91056	1e-10	3.91e-09	3e-09	2227	tags=92%, list=13%, signal=79%	MRPS9/MRPL42/MRPS5/MRPS36/MRPS11/MRPS22/MRPS33/MRPS28/MRPS21/MRPS24/MRPS35/MRPS18C/MRPS16/MRPS31/MRPS15/MRPS12/DAP3/MRPS14/MRPS26/MRPS17/MRPS7/MRPS18A
Translation_ribsome	FAT	Jensen_COMPARTMENTS	X5FvsW5F	Cytosolic small ribosomal subunit	30	-0.782209	-2.87443	1e-10	3.91e-09	3e-09	3144	tags=90%, list=19%, signal=73%	RPS6/RPS7/RPS14/RPS8/RPS28/RPS3A/RPS21/RPS23/RPS5/RPS3/RPS24/RPS16/RPS9/RPS13/RPS29/RPS4X/RPS26/RPSA/RPS20/FAU/RPS25/RPS19/RPS2/RPS27L/MRPS18C/RPS11/MRPS18A
Translation_ribsome	FAT	Jensen_COMPARTMENTS	X5FvsW5F	Mitochondrial small ribosomal subunit	24	-0.81676	-2.86971	1e-10	3.91e-09	3e-09	2018	tags=88%, list=12%, signal=77%	MRPL42/MRPS5/MRPS36/MRPS11/MRPS22/MRPS33/MRPS28/MRPS21/MRPS24/MRPS35/MRPS18C/MRPS16/MRPS31/MRPS15/MRPS12/DAP3/MRPS14/MRPS26/MRPS17/MRPS7/MRPS18A
Translation_ribsome	FAT	Jensen_COMPARTMENTS	X5FvsW5F	Plastid ribosome	58	-0.486585	-2.10986	1.19e-05	0.000209	0.00016	3407	tags=59%, list=21%, signal=47%	SRP54/RPL3/EEF1A1/RPS14/RPL22/RPS8/RPL12/RPS21/RPL4/RPS23/RPL7/POLL/RPL32/RPS3/RPS16/RPL35/RPL6/CR1/RPL14/RPL26/RPL27/RPL23A/RPS19/RPS2/RPS15/RPL8/TSFM/RBFA/RPL28/CLEC3B/SNRPA/FH/DHDDS/CLPP
Translation_ribsome	FAT	Jensen_COMPARTMENTS	X5FvsW5F	Chloroplast ribosome	49	-0.454214	-1.89371	0.000512	0.00542243	0.00415114	3407	tags=59%, list=21%, signal=47%	SRP54/RPL3/RPS6/EEF1A1/RPS14/RPL22/RPS8/RPL12/RPL4/RPS23/RPL7/POLL/RPL32/RPS3/RPS16/RPL35/RPL6/CR1/RPL14/RPL26/RPL27/RPS19/RPS2/RPL8/TSFM/RPL28/CLEC3B/SNRPA/DHDDS
Translation_ribsome	FAT	Jensen_COMPARTMENTS	X5FvsW5F	Eukaryotic translation initiation factor 2 complex	151	-0.28756	-1.48928	0.00742953	0.0463107	0.0354532	3454	tags=34%, list=21%, signal=27%	EIF2B1/RALY/EIF3G/BAG5/GPSM3/RPS6/HARS2/EEF1A1/P4HB/NGDN/CALR/MTIF2/RCN1/RPS3A/EIF4E/EIF1AX/SLC35A4/RPS5/RPL35A/EIF6/RBM8A/RPL18/BCAP29/PPP1CA/RPL39/EIF3I/EIF2B5/EEF1B2/RPS4X/EIF4EBP1/DENR/RPL19/TIPRL/GCDH/OTUB1/OLA1/MMGT1/DECR1/CDC123/TSFM/EIF3L/EIF2D/PUS10/CASP3/EIF5A/PRKRA/PSMA2/EIF2B4/EMC10/STARD7/PPP1R1A
Translation_ribsome	FAT	RNAseq_Automatic_GEO_Signatures_Human_Down	X5FvsW5F	Post-Translational Exon Skipping Machinery GSE139614 1	176	-0.380233	-1.97833	5.13e-07	3.45e-06	1.69e-06	3721	tags=40%, list=23%, signal=32%	GHDC/RHPN2/ZNF358/VWA5A/ADAMTS13/SERTAD3/S100A11/FKBP11/JUND/FAM156B/IFITM1/NR2F6/CRYM/SPINK2/MOSPD3/BOLA2B/SOX12/CTSW/PYCARD/POLE4/IGFBP6/BAG1/FGF9/POLL/RAB24/DNAJC4/ABHD14A/PRDX5/TXNDC5/PHPT1/PIGQ/PEMT/ACP5/LY86/TRAPPC6A/MYL6/PCOLCE/LAGE3/ARL6IP4/UQCC2/SPOCK2/LHPP/P3H4/SSBP4/FKBP8/CHID1/TMEM205/TMEM161A/NDUFA1/CNBD2/TMEM141/ROMO1/TMEM147/HSD17B8/ADH1A/RNASEH2C/BSG/LAMTOR4/NXT1/POLR2L/PSEN2/LSP1…
Translation_ribsome	FAT	RNAseq_Automatic_GEO_Signatures_Human_Down	X5FvsW5F	Argonaute Binds Trna Cis GSE68813 1	144	0.396451	1.9835	3.14e-06	1.81e-05	8.89e-06	3827	tags=40%, list=23%, signal=31%	TAF2/SLC16A13/BTAF1/ACTN1/SDAD1/RAI1/MLLT10/ELF1/ARFGEF2/AGO2/ADGRL2/SPEN/ITPR3/STAG1/ARPC4-TTLL3/ANKHD1-EIF4EBP3/SPRED2/NR2C2/FBXO30/SLC9A3/CBL/PATL1/RBM12B/DOCK1/SMURF2/SLC6A6/CCDC85C/FAT1/TRAPPC8/HEATR1/PLPP3/CLINT1/TAF4B/MAP3K3/NRARP/TOP1/ATN1/AXIN2/GAPDHS/MYC/PRR5-ARHGAP8/WDR47/TARBP1/PRICKLE3/ELL3/UNKL/KLHL20/SMC3/CNNM4/ATP7B/POM121/CARM1/WDR19/ZRANB1/NFKB1/COMMD3-BMI1/ACTN4
Translation_ribsome	FAT	RNAseq_Automatic_GEO_Signatures_Human_Down	X5FvsW5F	Translational Control Breast Plasticity GSE149132 1	221	0.343912	1.82971	3.89e-06	2.2e-05	1.08e-05	3817	tags=32%, list=23%, signal=25%	NDRG1/WSB1/MYO1B/PGF/ETS2/CCDC82/FAM43A/LONRF1/SCN5A/SMAD3/GDF15/BHLHE40/SIPA1L2/KLF6/ZNF704/AMPD3/KDM3A/ALS2CL/CAPN8/FLCN/CP/FAM219A/PGM2L1/GALNT18/SLC9A3/ST8SIA6/N4BP3/PMAIP1/UPP1/DSP/SLC25A37/FGD5/MYO7B/PHF21A/RYR2/EFNB1/CCNY/SERPINE1/KSR1/TNFRSF21/TGIF1/FYN/SPRY1/ST6GAL1/NOS3/LIMCH1/KLF4/GAD1/SLC2A1/RNF19A/SLC16A2/MOV10L1/YPEL2/SMTN/TP53I11/SORL1/SCNN1B/PDE8A/ERO1A/CRKL/TMEM65/PDE2A/MAP3K8/ZB…
Translation_ribsome	FAT	RNAseq_Automatic_GEO_Signatures_Human_Down	X5FvsW5F	Regulation Protein Translation Mitosis GSE67902 1	191	0.348198	1.82963	6.07e-06	3.26e-05	1.6e-05	4299	tags=37%, list=26%, signal=28%	SPACA6/IRS2/KDM6B/ZFC3H1/MIDN/FAM43A/ZBTB26/MNT/MDM2/MAP3K14/BCL9L/ADGRG1/DUSP1/ABL2/JUN/JRK/KLF6/KLF7/DIDO1/SSH1/SLC9A3/SOX9/FAM167A/CCDC39/ARL4C/CCND1/ZNF408/FILIP1L/MAFG/TRIB1/AHDC1/FOSL1/MAST4/KIAA1755/MELTF/ASPHD1/ZFP36/DDIT4L/ZCCHC18/TNFAIP1/ZNF629/FGFBP3/ZBTB39/GAPDHS/MYC/TUBB1/BHLHE41/CBARP/ZNF526/PLK3/CYP26B1/CHST3/DUSP6/ITGA2/MMRN2/ZSWIM4/ACER2/NR4A2/FOSL2/ZKSCAN8/PCDH10/TNFSF8/ITPKC/CA…
Translation_ribsome	FAT	RNAseq_Automatic_GEO_Signatures_Human_Down	X5FvsW5F	Gene-Specific Trna Polymerase Nascent GSE130853 1	176	0.328422	1.69271	0.000108	0.000433	0.000212	3769	tags=36%, list=23%, signal=28%	SPACA6/IRS2/CCDC82/ADAMTS1/KDM2A/LRRFIP1/RAI1/BCOR/SRCAP/KAT6B/SPEN/ID4/KMT5B/NVL/KLF6/PPRC1/NCOA6/BRD2/INO80/SMAD7/ARID1A/SETD5/ZSWIM6/RERE/CEP170/ZNF335/L3MBTL3/CCNT2/NR2F2/BRD4/KANSL1/HUS1/FILIP1L/TCF7L2/PRPF38B/DENND4B/ERVFRD-1/RBM5/EPC1/EWSR1/POGZ/PHF12/PI15/TRIM11/SFMBT2/WAC/ZNF202/HNRNPU/PROSER1/PPP1R10/SMAD6/KLF10/MZF1/SRSF4/CHERP/MBTD1/JPH1/SFSWAP/IKZF5/ZBTB7A/UNK/NLE1/CNOT3
Translation_ribsome	FAT	RNAseq_Automatic_GEO_Signatures_Human_Down	X5FvsW5F	Prc2-Independent Ezh2 Rrna Ires-Dependent GSE143975 2	223	-0.293529	-1.59077	0.000227	0.000825	0.000405	4938	tags=45%, list=30%, signal=32%	IDH2/CDC6/PPP2CA/METTL9/CALM1/RRM2/ISCA1/PPP1R14B/PPIL1/INSIG1/RACGAP1/KIFC1/CHMP3/LMNB1/BIRC5/YWHAG/FEN1/TK1/RAB12/STMN1/CDCA3/SLC31A1/ADSL/TSC22D3/STAMBP/CDC45/UBE2G2/NUSAP1/CFL1/TACC3/FBL/U2AF1/SAPCD2/HMGB2/KIAA1191/TAX1BP3/VAPB/TYMS/TST/PSMC1/TNFRSF19/CYP51A1/FBXO45/SYAP1/RPS7/SCML2/YBX1/GPSM2/PSAT1/CCT5/R3HCC1/SUDS3/PCNA/SLC50A1/PTTG1/CNOT11/SSR3/ABRACL/SEC11C/HEBP2/EIF1AX/EID1/TTC1/SRSF9/DP…
Translation_ribsome	FAT	RNAseq_Automatic_GEO_Signatures_Human_Down	X5FvsW5F	Ribosome Important Translational Circadian GSE56924 1	217	0.27411	1.45877	0.00260924	0.00706331	0.00346412	3767	tags=30%, list=23%, signal=23%	SPIN4/NDRG1/NIN/VEZF1/USP6NL/FNBP1L/RDX/SPTBN1/AKT3/KRAS/RAB15/LUC7L3/PPIG/FUBP1/SWAP70/PHF3/DDAH1/MAP2/PRKD3/PNN/TIAM2/PIAS1/MAP4K3/ASXL1/NUP58/ARID2/CEP192/TIA1/DCUN1D4/SF3B1/MGAT4A/SYT2/MOB1A/STK38/RASA1/ARL5B/RNF168/TRAM2/RBM15/FAM107B/ZNF451/RYBP/ZDHHC20/SYNE2/SPECC1L/HIPK1/SORL1/LRP6/TNNT2/SRSF4/USP37/BAZ1B/STYX/ZNF281/GABPA/SKIC3/KCTD20/NCS1/PLEKHA3/TRIM6/DENND5A/CASD1/SP3/DAAM2/ZRANB1
Translation_ribsome	FAT	RNAseq_Automatic_GEO_Signatures_Human_Down	X5FvsW5F	Glycolysis Keap1-Nrf2 Metabolite-Induced Posttranslational GSE116642 1	222	-0.269813	-1.46145	0.00329046	0.00866028	0.00424734	5676	tags=50%, list=34%, signal=33%	HNRNPA1/TUBA1B/PYCR1/CDCA5/CADM2/HRH3/MCM2/SLC38A10/FLRT1/MCM7/ASF1B/MANEAL/CTNNA2/NRSN1/DHRS2/LINGO2/DHPS/CNTN2/IDH2/ARPIN/RRM2/TMEM106C/SEPHS1/TUBG1/INSIG1/CLN6/KIFC1/KLHDC3/LSAMP/LMO3/FEN1/FDPS/AHCY/MCM5/MCM4/PTPRN2/CDCA7L/ENDOG/DHCR7/KIF2C/ATXN7L3B/PHGDH/CDC45/NREP/FOXO6/AURKB/TUBB2A/NTN3/FDFT1/GINS2/ATP6V0E2/CTDSP1/GPRIN1/MXD3/CENPM/TYMS/DBH/CITED2/CENPV/SUPT3H/JUND/THEM6/SENP3/TUBB3/PSAT1/N…
Translation_ribsome	FAT	RNAseq_Automatic_GEO_Signatures_Human_Down	X5FvsW5F	Ribosome U2Os Overexpressing Myc GSE59819 1	219	-0.264718	-1.42817	0.00512508	0.0127798	0.0062677	4259	tags=32%, list=26%, signal=24%	THY1/SPP1/SGCB/MAGED2/LCTL/VIM/CCDC80/TMEM255A/SPC24/EDN2/RBP1/CARHSP1/HMGB2/SERPINH1/AMPH/MXD3/LGALS1/CTSB/PLSCR4/PDGFC/NTM/PARP10/ARSI/PNMA2/ACSS2/TUBB3/SRR/SSC4D/BCAM/PAQR4/RTN1/PALM3/CAPN1/GSDMD/TCF19/CTF1/IGFBP6/POLD4/PLPP7/DPYSL2/C1S/NDRG4/IFI44/SULT1A1/TMEM256/SGCE/MYL6/MXRA8/GLIPR2/DDAH2/EFEMP2/APOL3/CNPY4/CADM3/ZDHHC12/CDC42EP5/EPHB6/LRP10/ANXA8/GM2A/C1QTNF2/AGT/BST2/VAT1L/IDH1/C1RL/ORAI…
Translation_ribsome	FAT	RNAseq_Automatic_GEO_Signatures_Human_Down	X5FvsW5F	Post-Translational Exon Skipping Jurkat Shsrsf6 GSE139621 1	228	-0.251036	-1.36372	0.0161282	0.0347735	0.0170543	2715	tags=24%, list=16%, signal=20%	CENPW/YWHAQ/GGCT/NUDT3/PAQR3/NPTN/TSEN15/ASB3/DOK3/OSGIN2/TAP2/PRELID3B/NUDT21/UBLCP1/TCAF1/MRPL42/EIF2B5/ALDH4A1/SMIM15/DERL2/DNAJC9/EBAG9/CS/DDAH2/PSMB9/NUDT15/PSMB10/APOL1/APOL3/LYRM2/LAMP1/SCOC/FN3KRP/MRPS27/RNF8/DERL1/SEC61G/PYM1/DYNLL2/SLC35A2/ANKRD46/PAFAH1B2/RAB2A/RFK/TMED2/SPCS3/APOOL/IFIT3/PEX7/ARF5/MRPL37/PARP12/CLPTM1/MMACHC/BLMH
Translation_ribsome	FAT	RNAseq_Automatic_GEO_Signatures_Human_Down	X5FvsW5F	Post-Translational Skipping Jurkat H3B-8800 24H GSE139618 1	217	-0.24336	-1.3102	0.0190827	0.0401498	0.019691	6536	tags=54%, list=40%, signal=33%	ECT2/TUBB/KIF23/E2F8/PRC1/CENPE/NCAPH/CHEK2/DOCK2/PHF7/NEIL3/DEPDC1B/BUB1/RTKN2/CCNB1/HSPA5/MYBL2/ATF5/SPNS3/ESPL1/ATG7/CKAP2L/SNTA1/CDKN3/CDCA2/TOP2A/CCNF/CDC25C/TUBA1B/TPX2/RBMXL1/KIF15/RAD51AP1/CCNA2/ASF1B/SHMT2/KIF20A/CDCA8/CEP55/HSP90B1/CCNB2/CKLF/NCAPG/SHMT1/PSRC1/RGCC/UBE2C/RRM2/NIPSNAP3A/CDK1/PCK2/ABHD12/RACGAP1/KIFC1/AURKA/BIRC5/KNSTRN/FDPS/PBK/PIF1/CDCA3/DHCR7/KIF2C/CDC45/ITM2A/AURKB/NU…
Translation_ribsome	FAT	RNAseq_Automatic_GEO_Signatures_Human_Up	X5FvsW5F	Post-Translational Exon Skipping Machinery GSE139614 1	199	0.545176	2.92064	1e-10	1.28e-09	5.92e-10	4237	tags=57%, list=26%, signal=43%	DGKH/TNRC6A/PPFIBP1/GOLGA4/NKTR/RBM25/MED14/CTDSPL2/SNX13/AKAP9/KMT2D/ANGEL2/BTAF1/LUC7L2/RAB3GAP2/ATP13A3/TRIM33/SPTBN1/THOC2/UBR5/SYNJ2/TCF12/LCORL/DYNC1H1/ARFGEF2/NUP205/PRPF40A/YTHDC2/TULP4/AGO2/MED13L/BPTF/KMT2A/RICTOR/EOGT/PRKD3/TRIP12/PIK3C2A/RBM26/TRRAP/IDE/MAP4K3/SLC35A3/CEP152/DYNC1LI2/SHANK2/BRIP1/NR2C2/HELZ/USP7/NUP58/DHX15/ARID2/SCYL2/UFL1/SEPSECS/ZNF736/EP400/TCF7L2/GNL3L/CD46/ELOVL…
Translation_ribsome	FAT	RNAseq_Automatic_GEO_Signatures_Human_Up	X5FvsW5F	Argonaute Binds Trna Cis GSE68813 1	161	-0.49163	-2.54495	1e-10	1.28e-09	5.92e-10	2894	tags=45%, list=18%, signal=38%	RGS20/SRR/MCMDC2/EMC9/FUOM/TSSC4/RPS28/ZNF524/PRADC1/BCL7C/NME3/FDX2/RPS21/DHRS4L2/RP9/LENG9/NENF/UBALD2/FAAP20/RPL13/TMEM256/NDUFS6/TMEM219/USE1/BLOC1S1/PHPT1/RPL35/CBR3/RPL27A/MMAB/NKX6-2/IGFBP7/TRAPPC6A/TMEM160/ARL6IP4/MZT2B/MZT2A/CLEC11A/YIPF2/RPS19/SNRNP35/APOL1/S100A13/EDF1/UQCC3/NDUFA13/HINT3/NUDT1/NDUFB1/ISG15/NDUFB11/FIS1/THAP3/PAM16/DNLZ/HINT2/TEN1/NDUFA11/TFPT/AAMDC/MRPL54/ZNHIT1/LAMTO…
Translation_ribsome	FAT	RNAseq_Automatic_GEO_Signatures_Human_Up	X5FvsW5F	Glycolysis Keap1-Nrf2 Metabolite-Induced Posttranslational GSE116642 1	227	0.388735	2.11561	1.31e-09	1.41e-08	6.53e-09	3690	tags=39%, list=22%, signal=31%	NFAT5/MYO1B/ZEB1/TRIO/DOCK4/DST/PLS3/MYO9A/SYNM/ADAMTS9/TRAK2/SKIL/SERTAD2/MACF1/MYSM1/TANC1/MDM2/TBK1/ELF1/RUFY3/DYNC1H1/UBR4/MAP3K1/ABL2/HMBOX1/NES/TXNRD1/ZNF800/YOD1/PHC3/SBNO1/DYRK2/ZNF654/KDM3A/KLF7/TLE4/RNF38/TRIP12/NRP1/IDE/SPPL2A/NRP2/AFF4/HELZ/AFF1/TRIM2/NUFIP2/FERMT2/DDX3Y/ITPR1/CEP350/MAP1B/NEDD4/SLC6A6/ANK3/SMG1/SACS/SCN9A/BIRC6/WDR26/ELK4/CEP85L/AAK1/SYNPO2/ZNF217/GCLM/NUP153/MIA3/GC…
Translation_ribsome	FAT	RNAseq_Automatic_GEO_Signatures_Human_Up	X5FvsW5F	Zcchc4 Catalyses 28S Ribosomal GSE128994 1	171	-0.371403	-1.94032	1.14e-06	7e-06	3.24e-06	4202	tags=46%, list=25%, signal=34%	CCT2/DHCR7/PPM1G/G6PD/VIM/ITM2A/PAICS/ANXA1/GTSE1/FDFT1/PFN1/LPCAT1/DTL/TRIM22/SYPL1/HPRT1/HNRNPH2/CYP51A1/DBN1/ITM2B/RFC3/PKM/CCT8/TUBB3/RPL22L1/CALR/GAPDH/CCT6A/TUBB2B/CAPNS1/TXNDC17/MAD2L1/ARL6IP5/C1QBP/ANLN/HSPE1/TCP1/PARK7/NELFCD/MAT2B/RPS4X/DBI/PARP1/MYL6/HSBP1/RPL23A/RPLP1/ARPC4/POLR2H/RBM4/PET100/COX7C/COMMD4/GYG1/PRDX1/NDUFA2/PGK1/MGST1/SLBP/AIFM1/RPL29/PRDX2/NDUFC2-KCTD14/PPIB/BST2/PGRM…
Translation_ribsome	FAT	RNAseq_Automatic_GEO_Signatures_Human_Up	X5FvsW5F	Post-Translational Skipping Jurkat H3B-8800 6Hr GSE139617 1	197	0.362884	1.94004	1.52e-06	9.14e-06	4.23e-06	3778	tags=40%, list=23%, signal=31%	TATDN2/AOC2/KDM2A/MAPK8IP3/MNT/SNAPC4/POGK/OVGP1/ETV3/ACIN1/SRRM1/ITPKB/SPEN/CTNND1/PRPF39/SRRM2/SETD1B/PRDM15/SON/KDM3A/YY1AP1/ICE1/DHX9/RERE/ZNF142/DIDO1/TAF1L/PRR29/IQUB/CPSF7/DCAF1/PRR18/SF3B1/HUS1/NXPE2/DCHS1/FAAH/AHDC1/ZNF747/SMG7/MYB/FOXJ3/ANKRD61/ST6GAL1/PHF12/TSTD2/TRIM11/THSD1/RBM39/CCDC13/CCDC81/PROSER1/RNF44/LUC7L/SDCBP2/PLCD4/SMCR8/ZNF646/DOT1L/PCNX3/USP36/TNFRSF10B/SVEP1/COL11A2/HDA…
Translation_ribsome	FAT	RNAseq_Automatic_GEO_Signatures_Human_Up	X5FvsW5F	Translational Control Breast Plasticity GSE149132 1	217	-0.338098	-1.82989	5.51e-06	2.88e-05	1.33e-05	3693	tags=37%, list=22%, signal=29%	ANXA9/ANKRD22/ARL3/S1PR5/PITX1/CHAF1B/ALAD/TYMS/CDKN2AIPNL/CTPS2/IFT25/VCAN/IVD/RASL11B/LCMT2/SENP3/FAM136A/HMGN3/TIPIN/CORO1B/NHERF1/RAB18/NDUFB8/CCT6A/CNOT11/PSMD7/SAR1B/POLE3/RRP36/MCEE/NCAM2/SNRPF/LURAP1L/PSMD12/TMEM167A/ACACA/PDCD4/DBI/NDUFS1/RANBP3L/NAAA/POLR2K/CS/MRPL49/FKBP4/MRPL19/NDUFB10/CHCHD1/KLHL13/DLAT/MRPL47/TMA7/SUMO3/MRPS16/GPX4/AIFM1/PPA2/NDUFB4/NDUFS5/MRPL3/MRPL16/MRM2/MRPL58/A…
Translation_ribsome	FAT	RNAseq_Automatic_GEO_Signatures_Human_Up	X5FvsW5F	Biological Chronic Mistranslation Mammalian GSE115153 1	225	-0.32232	-1.74838	1.78e-05	8.32e-05	3.85e-05	3214	tags=32%, list=19%, signal=26%	MRPS2/SH3GLB2/FAM156A/PGAM5/SCML2/SNX12/ACTR1A/DYNLT3/VCF2/CTSC/APEX2/LETM1/CUTC/CCDC22/EIF1AX/ASB6/RAB1B/PBDC1/POLR3K/DOLPP1/HSD17B10/PHPT1/BASP1/ZMYND19/PQBP1/TSR2/DPH7/RNH1/FKBP4/PRDX4/MRPL41/NOL12/EDF1/POMT1/MED22/PGK1/MAGED1/NDUFB11/UXT/TIMM23/DNLZ/DOHH/UBAC1/SOD2/PTPA/PDZD11/TIMM10B/COMMD6/SLC35A2/AAMP/SSNA1/PMPCA/POLR2F/PDHA1/GLRX5/RABL6/NTMT1/FAM89B/APOOL/FBXW5/MED27/EBP/ACOT9/PLEKHJ1/TOR…
Translation_ribsome	FAT	RNAseq_Automatic_GEO_Signatures_Human_Up	X5FvsW5F	Ribosome Thapsigargin Tunicamycin-Treated Ln308 GSE129757 2	178	0.342768	1.78453	5.12e-05	0.000211	9.79e-05	5691	tags=48%, list=34%, signal=32%	RLF/USP47/SMC5/TP53BP1/GOLGA4/COBLL1/IFRD1/MDM2/TBK1/BHLHE40/SPTY2D1/SIPA1L2/UPF3B/NR4A1/PPIG/RPS6KB1/STARD4/SLTM/FBXW7/TIAM2/TMF1/KLF3/LCA5/CEP152/PGM2L1/SHOC2/MLF1/CCDC150/ZNF131/MYNN/ARG2/FAM76B/ACBD3/BDP1/TGIF1/MNS1/CLK1/KLF4/SESN2/ZCCHC8/TET2/HECTD2/E2F7/DYRK3/CHD1/PXK/HSD17B7/ELL3/MAP3K8/JMJD1C/UBR1/NR4A2/LIN54/MIER1/SMCHD1/KANSL2/KIF24/CWF19L2/SETX/DHX29/USP53/KIAA0513/ZNF304/ZNF548/TOPORS…
Translation_ribsome	FAT	RNAseq_Automatic_GEO_Signatures_Human_Up	X5FvsW5F	Prc2-Independent Ezh2 Rrna Ires-Dependent GSE143975 1	224	-0.310996	-1.68471	0.000107	0.00041	0.00019	3543	tags=32%, list=21%, signal=26%	SLC41A3/PIGS/HNRNPH2/ABCD3/SRP54/CDC42/CLIC1/VPS11/FKBP1A/NRBP1/CCT8/ATP6V1H/RAB11A/STAT1/GRN/ETFA/ZNF622/ZNF385A/PEX11B/SHARPIN/CCM2/SLC35A4/SPRYD3/TRIAP1/PRDX5/ATP6V1G1/ATP6V1D/MUL1/TMEM167A/PDCD4/TUSC2/ATP6V0D1/TRAPPC1/SDHA/COX17/MRPL23/ATP6V1E1/MRPL41/TMEM230/MORF4L2/MCRIP1/NDUFA13/NDUFB10/TM7SF2/AMACR/ACO2/ISG15/NOSIP/HMOX2/PPP2R5B/DAPK3/FASTK/PEF1/ZCCHC17/RNASEK/RMDN3/HADHB/TECR/IDH3B/MDH2/…
Translation_ribsome	FAT	RNAseq_Automatic_GEO_Signatures_Human_Up	X5FvsW5F	Evidence O-Methylation Capabilities Ribosomes GSE105248 1	194	0.316195	1.68277	0.000204	0.000727	0.000336	4266	tags=36%, list=26%, signal=27%	ADAP2/SPACA6/KIF26A/ADGRG3/NTN1/FAM43A/SLC7A5/IL7R/ADAMTS1/PAPPA2/NR4A1/NES/MAFK/SEL1L3/SIK1/ALS2CL/SERINC2/ASS1/PLXNB1/TBC1D2/PIEZO1/SH3TC1/PRKCH/CDHR4/SLC12A7/SLC9A3/PRKCE/FGFR4/UPP1/TINAGL1/USH1C/TNFAIP2/IL11/MCF2L/CRISPLD2/AGRN/RPS6KA2/CROCC/ELF3/ZFP36/KCNG1/EPAS1/MMP15/ARHGEF18/IL20RB/BBS1/PAPLN/AQP1/UNKL/PPP6R2/PITPNM1/CYP26B1/CCNL2/DNMT3B/FZD10/ATP8B2/PDGFRB/F2RL3/JUNB/ABCC3/GALNT2/COL4A1/…
Translation_ribsome	FAT	RNAseq_Automatic_GEO_Signatures_Human_Up	X5FvsW5F	Protien Close Translation Sires GSE76627 1	202	0.313922	1.68165	0.000251	0.000868	0.000402	4826	tags=42%, list=29%, signal=30%	NDRG1/PDE4B/COBLL1/SKIL/SMAD3/ADAMTS1/TCF4/FNBP1L/MLLT10/PRTG/BCOR/AMOT/BICD2/TULP4/CRIM1/SPEN/NOL4L/ZNF800/PHC3/WWC2/PLAUR/RNF38/PPP4R3A/KLF3/NOL8/BACH1/ZFYVE9/ZNF711/SLC23A2/DCAF1/STRN3/BRMS1L/HIVEP1/PIK3R3/SETBP1/S1PR1/CYP24A1/ANKAR/PTCH1/LATS2/NT5DC3/DESI2/MTF2/URB2/TNF/PROSER1/MYC/ZDHHC20/NEK6/LRP2/LATS1/WDR47/TMEM245/PGBD1/XPO4/ARIH1/ZCCHC2/ZBTB18/GPR137B/SATB2/SCD/RUNX1/GAREM1/FOSL2/NAA25/…
Translation_ribsome	FAT	RNAseq_Automatic_GEO_Signatures_Human_Up	X5FvsW5F	Ybey Essential Biogenesis Ribosomes GSE134960 1	204	0.299502	1.60986	0.000981	0.00287626	0.0013312	4088	tags=30%, list=25%, signal=23%	NKTR/ADAMTS1/TJP2/GDF15/IFRD1/SLFN5/UBR4/SLC12A4/DUSP1/NR4A1/EGR1/JUN/KLF6/DLL1/BRD2/ALS2CL/SERINC2/ASS1/PHLDB2/FLCN/HELZ2/MROH1/CCDC150/GTF2IRD1/UPP1/DOCK6/STMND1/DCHS1/GAS2L3/PPP1R15A/NCALD/CACNA1D/SLC4A1/ITPRIP/DNAH1/ZFP36/RUNX2/ITGB4/GGT6/FLNA/ARHGAP8/SULT1C2/SLAMF6/DNAH17/PDE8A/TMEM59L/GPNMB/ARRDC3/ARVCF/ZBTB21/SPINT1/FOSL2/LAMC2/JUNB/ABCC3/NFASC/ITPKC/COL4A1/CDCP1/SAMD13/OLFM2/ZC3H12A
Translation_ribsome	FAT	RNAseq_Automatic_GEO_Signatures_Human_Up	X5FvsW5F	Prc2-Independent Ezh2 Rrna Ires-Dependent GSE143975 2	222	-0.266608	-1.44967	0.00382509	0.0096168	0.00445087	3685	tags=33%, list=22%, signal=26%	SLC35C1/NLRX1/MXD4/NARF/SLC27A1/SLC35C2/SEMA4A/CYB5R3/IMPDH1/AKT2/ZNF358/SLC41A3/PIGS/RAB5B/MAPK8IP1/TTLL12/FKBP1A/JUND/LRFN1/SNX15/PPP1R11/TRNP1/TADA3/ABTB1/VEGFB/NPM3/AGTRAP/ZNF385A/RPL12/PGAP2/RPL18A/SHARPIN/SLC35A4/TRAF4/TMEM115/ENTREP3/PLIN3/RPSA/TUSC2/TAP1/TRAPPC1/SPON2/PEX10/SPHK2/EIF3F/ZNF768/TBC1D13/FIZ1/TMEM230/CEND1/ST6GALNAC6/TESK1/TYSND1/TM7SF2/PGK1/ACO2/EEF1G/HMOX2/FASTK/MFSD5/RPL28…
Translation_ribsome	FAT	RNAseq_Automatic_GEO_Signatures_Human_Up	X5FvsW5F	Ribosome U2Os Overexpressing Myc GSE59819 1	205	0.274263	1.47538	0.00648115	0.0150944	0.00698603	4223	tags=33%, list=26%, signal=25%	DOCK4/SLC7A5/DDX10/IFRD1/TAL1/SNAPC4/NR0B1/DHX37/EGR1/PHKA1/MAFK/SCRT1/ARC/GFOD1/CIPC/FAM81A/FAM78B/AGXT2/PDCD11/ELMOD1/GALNT18/MLF1/ZBTB49/ERN1/ABCB1/SLC22A1/AADAT/POLR3A/SERINC5/KIF9/TAF4B/ADPRHL1/ZDHHC23/NOS2/SESN2/DEAF1/HSPBAP1/POLR1B/RRP12/LEF1/TRIM9/MYC/PDE1C/SFRP1/WHRN/USP36/PPM1J/SLC7A2/MEGF11/PER2/HIC2/PDZRN3/SYT13/EBF3/ELL/KCNK5/FGF21/GEMIN5/EDNRA/CDC25A/SYPL2/NHERF2/DLGAP1/NOC2L/KCTD12…
Translation_ribsome	FAT	RNAseq_Automatic_GEO_Signatures_Human_Up	X5FvsW5F	Ribosome Thapsigargin Tunicamycin-Treated Ln308 GSE129757 1	174	0.276183	1.44377	0.012282	0.0263211	0.012182	3926	tags=30%, list=24%, signal=23%	ZNF697/TTC39B/ZNF644/GOT1/PDE4B/MANSC1/EPC2/USP6NL/IFRD1/PLEKHG1/MDM2/BHLHE40/SPTY2D1/CHD2/BRD2/STARD4/INO80/FBXW7/C1GALT1/APOLD1/PMAIP1/BACH1/UPP1/RAPGEF6/MBNL2/KBTBD2/ARHGEF2/PPP1R15A/TGIF1/SLC7A11/PPP1R14C/PNMA5/KLF4/SESN2/RAB2B/RBM39/ZCCHC8/TRIM26/E2F7/TRIB3/HSD17B7/XPOT/ELL3/LRIF1/PCED1B/DUSP6/JMJD1C/DNAJB5/ZBTB43/PHLDA1/MIER1/ZC3H7A
Translation_ribsome	FAT	RNAseq_Automatic_GEO_Signatures_Human_Up	X5FvsW5F	Post-Translational Skipping Jurkat H3B-8800 24H GSE139618 1	203	0.254088	1.36373	0.0174344	0.0357138	0.0165292	4291	tags=29%, list=26%, signal=22%	ZBTB38/GRIN2C/GOLGA4/MAPK8IP3/ENC1/SLFN5/BCL9L/MINK1/MED13L/NAV1/CTNND1/APC/SUPT5H/SH3BP5/PLXNB1/CACNA1H/SAXO4/PTBP2/TNFRSF14/RDH16/CD93/CBFA2T3/PRKCE/SPAG16/ARHGAP31/GOLGB1/MLC1/FAAH/GNA14/PPP1R36/S1PR1/LPAR6/DNAH1/ABCC10/RAP1GAP/ZNF629/THSD1/SIGLEC6/JAK3/SDCBP2/TNIK/SIGIRR/COL11A2/GRAP/NPR2/CCNL2/PITPNM3/JMJD1C/SH2D2A/ID2/RBAK/PIK3R5/CALML4/AGAP2/CMYA5/TAF7L/ALPK3/RABL2A/COLQ
Translation_ribsome	FAT	RNAseq_Automatic_GEO_Signatures_Human_Up	X5FvsW5F	Repression Dicer-Independent Trna Fragments GSE99769 1	209	-0.252938	-1.35692	0.0253296	0.0493077	0.0228207	3556	tags=30%, list=22%, signal=24%	CFL2/IFI44L/ABCD3/CMPK1/IRF9/TMEM50B/LYPLA1/CD164/NDC1/PARP10/CMPK2/IFITM1/IFITM3/HMGN3/STAT1/CCT6A/SSR3/HERC6/BCCIP/ENY2/EIF1AX/TRIM21/OASL/GPR75-ASB3/GPR89B/GPR89A/DDX60/IFI44/DCUN1D1/CFB/TMEM167A/OAS1/LGALS3BP/POLR2K/SREK1IP1/ADI1/APOL2/EPSTI1/OSTC/TUBD1/MRPL19/C1GALT1C1/GNG10/ISG15/TCEAL8/MGST1/CISD1/SNRPB2/ARF4/GINS1/HIGD1A/BST2/IRF7/RFK/SPCS3/MCTS1/IFIT3/SDHAF2/OSTM1/B2M/TM2D2/CYCS/MRPL50
Translation_ribsome	FAT	RNAseq_Automatic_GEO_Signatures_Mouse_Down	X5FvsW5F	Ribosome Fragile Brain Cortex GSE140565 3	183	0.522644	2.77099	1e-10	8.89e-10	3.62e-10	5255	tags=67%, list=32%, signal=46%	KIF26A/PRRC2B/IQSEC3/ARHGAP32/AUTS2/KMT2D/NCOR2/CRTC1/ATXN2/FOXK1/CDK18/SRCAP/MLLT6/TACC2/CEP170B/BCL9L/NOVA2/SHANK3/RASL12/SETD1B/RAPGEF1/PRRC2A/NCOA6/BCL9/SIPA1L3/ARHGAP33/HR/CAMTA2/MFSD4A/SCRT1/USP2/ARID1A/GRIK4/GIT1/SOBP/SHANK2/KMT2B/INF2/SSH1/OSBPL10/ARHGAP39/BRPF3/NAV2/WNK2/DSCAML1/LMTK2/SYT2/UBAP2/AHDC1/ARHGAP35/NT5DC3/RFX7/HSD3B2/MAST4/PHF12/TNRC18/DICER1/DDIT4L/KCNMB1/CREBBP/SRCIN1/ATN1/…
Translation_ribsome	FAT	RNAseq_Automatic_GEO_Signatures_Mouse_Down	X5FvsW5F	Translation Checkpoint Therapeutic Targeting GSE105147 2	184	-0.472471	-2.5119	1e-10	8.89e-10	3.62e-10	2503	tags=45%, list=15%, signal=39%	LAP3/ABCD3/TST/TTC39C/ACADSB/TLCD2/CCS/ADTRP/COG4/PEX6/LARP1B/UGT3A2/DERA/HAO1/IAH1/CMBL/SAR1B/PECR/DHRS4/CROT/ACSM5/RETSAT/PCMTD1/ACADS/ADH5/ACSL1/ALDH4A1/HSD17B10/NDUFV1/ECH1/HIBCH/SDHA/GCDH/FBXO9/ALDH7A1/FKBP4/PTGR2/HSD3B7/PNPO/CTH/SMARCD2/NDUFB10/SUCLG2/DECR1/ATG5/NDUFB11/NDUFB7/NDUFB2/UQCRC1/MGST1/CISD1/GCAT/ADHFE1/SOD2/NDUFA9/GSTK1/COX4I1/CYC1/HIBADH/RMDN3/GLRX5/ECSIT/NDUFB9/ACADVL/SUCLA2/S…
Translation_ribsome	FAT	RNAseq_Automatic_GEO_Signatures_Mouse_Down	X5FvsW5F	Ribosome Fragile Brain Cortex GSE140565 2	164	0.447913	2.32742	1.16e-10	1.02e-09	4.15e-10	5358	tags=59%, list=32%, signal=40%	NCOR2/PIK3C2B/CRTC1/PRX/LUC7L2/FOXK1/SRCAP/MLLT6/WIPF3/DIAPH2/BCL9L/NOVA2/CPEB1/SHANK3/ZFHX2/SCUBE3/SETD1B/PRRC2A/SIPA1L3/ARHGAP33/CAMTA2/PRRT1/SCRT1/LRRC10B/GIT1/GSE1/TCTN1/GRM4/ELFN2/INF2/CCDC187/WASF2/SREBF2/WNK2/DSCAML1/ST8SIA1/PLEKHA6/CFAP74/AHDC1/TRIM62/LRRC75B/PPP1R1B/HSD3B2/PDE10A/ZFHX3/BCL11B/WDR72/TNRC18/PI15/ATN1/PROB1/SGK1/NLGN2/MICALL1/BHLHE41/WHRN/PCNX3/USP36/WIZ/SLC9A1/ABHD2/SCN4B/…
Translation_ribsome	FAT	RNAseq_Automatic_GEO_Signatures_Mouse_Down	X5FvsW5F	Huntingtin Stalls Ribosomes Represses GSE146673 2	212	0.369988	1.99681	5.97e-08	3.48e-07	1.42e-07	3683	tags=35%, list=22%, signal=27%	PLCB4/PLS3/FLT4/ADAMTS9/P2RY2/RGL1/SALL3/CDX2/DCLK2/CHD7/TJP2/LONRF3/CBLN1/TSPAN2/CNN3/NES/SWAP70/FBLIM1/TES/HR/SOX11/TMEM47/NBEAL2/PDGFB/CP/GLI2/HTT/DOK7/PTPRB/LHX1/SH3BGRL2/NRP2/PRDM16/IQGAP2/BEX1/ELMOD1/PTPRK/SALL1/HUNK/FLT1/DYSF/ACTA2/MAP1B/DCHS1/GPSM1/AGRN/PLIN2/LPAR6/OSBPL3/RIMS2/CSDC2/NRARP/CADM1/PODXL/NBEA/BHLHE41/LRP2/CRABP1/CAMK2N1/CLDN12/MSI2/STON2/CELSR2/KCNIP1/PLXND1/GALC/ZBTB18/AREG…
Translation_ribsome	FAT	RNAseq_Automatic_GEO_Signatures_Mouse_Down	X5FvsW5F	Polarization Translation Efficiency Ribo-Seq GSE95415 1	155	0.401546	2.07677	1.71e-07	9.07e-07	3.69e-07	4167	tags=42%, list=25%, signal=32%	ZBTB38/SNAPC3/GRK4/CCNJL/MYO9A/ZFC3H1/NKTR/P2RY2/SUGP2/KMT2D/HBEGF/MAPK8IP3/ENAH/OGT/PAXBP1/TRIM56/ZFHX2/SRRM2/ATF7IP/CCDC60/FAM161B/KL/CSPP1/SYNPO/RBM4B/CCNT2/UBN2/NAV2/DOCK6/TTLL10/NPFFR1/GOLGB1/CD46/RYR2/CCDC30/PAK2/PTPN14/MTCL2/KLHDC7B/PLEC/MICALL1/CAPS2/ZSCAN26/TET2/SLC36A1/BHLHE41/CFAP61/SAFB2/CPA6/CHD3/MLXIPL/MMEL1/KCNA2/BRPF1/GRK1/ARSG/PLEKHN1/KLHL32/ZC3H7A/RNF24/NTRK3/DKK2/MROH7/KCNMA1/S…
Translation_ribsome	FAT	RNAseq_Automatic_GEO_Signatures_Mouse_Down	X5FvsW5F	Determining Ribosome-Associated Garsp278Ky 17-Burgess-004 GSE145000 1	146	0.409873	2.09322	2.22e-07	1.16e-06	4.73e-07	3151	tags=32%, list=19%, signal=26%	UNC13B/TC2N/SBF2/MYO1B/SENP7/CD300LF/ADAMTS9/IKBKB/TRAK2/OVGP1/CECR2/NVL/CFLAR/SENP1/TBC1D2/CNTRL/FRMD4A/INO80D/FLT1/NAV2/CHMP4C/ZBTB49/COL27A1/DNMT3A/AGBL2/CXCR2/FAM227A/LPAR6/HSD3B2/PI15/KCNMB1/CD33/FAT4/FYCO1/TET2/HECTD2/E2F7/ARNT/CPA6/DOT1L/PRKCQ/CCR9/VWF/TNFRSF10B/PIGN/MLXIPL/STON2
Translation_ribsome	FAT	RNAseq_Automatic_GEO_Signatures_Mouse_Down	X5FvsW5F	Ribosome-Profiling Supports Futile Cycling GSE104503 1	180	-0.371857	-1.96683	1.16e-06	5.42e-06	2.21e-06	2641	tags=29%, list=16%, signal=25%	HADH/FAM210A/LRRC40/CMBL/CLEC2D/CUTC/NCAM2/DECR2/HSD17B10/PTS/HINT1/ASNSD1/NDUFS1/ECH1/TAF9/LAGE3/HIBCH/RPLP1/GHITM/AGA/ACADM/SUCLG2/DECR1/ACO2/NUBPL/CRIPT/SOX6/ADHFE1/SDHC/TMEM134/MCCC2/MET/HADHB/NDUFB9/CBR4/IDH3B/AURKAIP1/CTSO/ECI1/NDRG2/NDUFB5/MPC1/PCTP/MAF1/GRPEL1/ACAT1/YIF1A/HMGCL/LYPLAL1/PXMP2/ECHS1/STARD7/GPAT4
Translation_ribsome	FAT	RNAseq_Automatic_GEO_Signatures_Mouse_Down	X5FvsW5F	Ribosome Dwell Times Codon GSE126383 1	114	-0.413049	-2.03076	2.01e-06	8.92e-06	3.63e-06	4688	tags=49%, list=28%, signal=35%	BDH2/LIFR/UBA7/INSIG1/DCT/MCM5/PCSK9/DHCR7/STEAP4/ACLY/CDK5RAP3/NREP/CYB5R3/SLC10A2/NANS/LGALS1/LPL/FKBP11/TLCD2/PTGR1/IFITM3/IFITM2/ACSS2/GAMT/RPL22L1/FASN/RPL35A/TMED9/RMND5B/RPL35/ACACA/RPL26/RAB3A/YIPF5/LRRC42/PSMB9/ORM1/ORM2/PSMB10/GMPPB/LY6E/OSTC/DDOST/THRSP/CASP3/TMEM258/CKS1B/PPIB/BST2/TKT/SPCS3/TMED3/ARF5/GSTP1/SLC25A17/NUDT7
Translation_ribsome	FAT	RNAseq_Automatic_GEO_Signatures_Mouse_Down	X5FvsW5F	Translation Early Depends Prdm10 GSE135021 1	226	0.331554	1.7954	5.99e-06	2.42e-05	9.84e-06	3811	tags=38%, list=23%, signal=29%	WDFY1/IRS2/LAMA5/TRIO/DST/MTA1/RRAGD/NCOA2/SRGAP1/PLXNA2/RGP1/DYNC1H1/ARFGEF2/CPEB1/SCUBE3/PRDM10/MYO18A/STAG1/TBC1D24/ALS2CL/ODF2/BRWD1/ASS1/MAP4K5/ANKHD1/OGDHL/CPT1A/MROH1/PRDM16/AKAP12/CDHR4/TTC21A/MAGI3/ZSWIM8/TRPM7/FAM167A/ETNK1/SLC12A6/NUP188/ARL4C/SLC23A2/DOCK1/PKN3/SVIL/SMG6/LIPH/NOTCH2/WDR81/POMGNT1/SKI/MTCL2/RAP1GAP/SOWAHB/RAB17/HSPG2/RNF213/MICALL1/PRDM1/FLNA/IKBKG/SMCR8/WHRN/IMPACT/EP…
Translation_ribsome	FAT	RNAseq_Automatic_GEO_Signatures_Mouse_Down	X5FvsW5F	Hierarchy Based Ribosomal Capacities GSE125232 1	210	0.34209	1.83892	7.54e-06	2.97e-05	1.21e-05	4111	tags=37%, list=25%, signal=28%	ARHGEF26/OTUD3/SEMA4F/CTTNBP2NL/ADAMTS9/SEMA3F/PROX1/ADAMTS1/DACH1/TCF7/MLLT6/ENC1/ETV6/RAB15/ITPKB/SHROOM4/WNT6/NHS/ADGRL2/SOX7/PLEKHS1/DLG5/PLXNB1/KAZN/RGS12/ZC3H12C/PTPRB/PRKCH/GREB1/FAM78B/SEZ6L2/VGLL4/TIMP3/SORCS2/HUNK/SOX9/MMP7/STK40/ITPR1/IGSF11/FAM89A/CRACR2A/NRIP3/BMP7/TRIM16/PLA2G5/AFAP1L1/RNF43/SERINC5/RASSF10/ZDHHC23/GJB2/PODXL/AXIN2/CHN1/NRTN/SPATA13/NEBL/SEMA7A/STYX/EXOC6B/CHST3/ASC…
Translation_ribsome	FAT	RNAseq_Automatic_GEO_Signatures_Mouse_Down	X5FvsW5F	Elp3 Trna Ires-Dependent Sustain GSE85810 1	211	0.327593	1.76688	2.98e-05	0.000105	4.26e-05	4142	tags=39%, list=25%, signal=29%	KIF26A/CLIC5/ZEB1/RAPGEF4/EVA1A/FAM43A/RGL1/TCF4/PLXNA2/BCL6B/SLC12A4/NOVA2/COL13A1/EGR1/MECOM/TSHZ2/HR/ARAP3/CACNA1H/ACSF2/SH3TC1/ADGRF5/PTPRB/LIMS2/RASSF9/LRRC32/CDH5/DNM3/SH2D3C/GABBR1/ARHGAP31/FGD5/PECAM1/DCHS1/RASIP1/ADCY4/CXCL12/DLX5/S1PR1/LPAR6/RASA3/PLPP3/TRAM2/APOBEC1/ANGPT2/RET/KLF4/JAG1/EFR3B/CRP/CXXC1/CSF2RB/PTPRM/YPEL2/RSC1A1/ECSCR/IMPACT/ST8SIA4/VWF/CXCR4/PARVB/CALCRL/GIMAP4/GRAP/PL…
Translation_ribsome	FAT	RNAseq_Automatic_GEO_Signatures_Mouse_Down	X5FvsW5F	Huntingtin Stalls Ribosomes Represses GSE146673 1	219	0.297207	1.60621	0.000142	0.000421	0.000171	4010	tags=33%, list=24%, signal=26%	MTCL1/RAI14/LRP8/GOT1/ADAMTS1/TJP2/SNX27/PRRG4/MDN1/AFAP1L2/SENP1/ARHGEF5/SIPA1L3/STARD4/LRP5/DAB2/CNNM1/EPS8/ABLIM1/UTP20/SLC6A17/HOXB8/PTPRB/PDCD11/TAF1/MAGI3/HOXB9/UPP1/SREBF2/PWP2/TBX3/CCND1/PCNT/DOCK9/CHMP4C/HOXB3/MAP1B/ANK3/DCHS1/PARP8/TRIB1/LLGL2/SLC11A2/HEATR1/WWC1/L1CAM/PODXL/RNF213/PLEC/ITGA6/POLR3B/SYNE2/PXDC1/AQP1/CRABP1/PARVB/MTDH/CHD3/MSI2/STON2/HOXB2/CORO2A/ADD2/RRP1B/CDK6/EML5/CAS…
Translation_ribsome	FAT	RNAseq_Automatic_GEO_Signatures_Mouse_Down	X5FvsW5F	Translation Checkpoint Therapeutic Targeting GSE105147 1	206	-0.309505	-1.67002	0.000218	0.000625	0.000255	2670	tags=23%, list=16%, signal=20%	HEBP1/HSD17B4/DCXR/CMBL/IGFALS/DHRS4/CROT/ACSM5/RETSAT/ACADS/ACSL1/NDUFV1/SDHA/GCDH/LHPP/ALDH7A1/PTGR2/HSD3B7/TMEM243/CTH/ACADM/TYSND1/SUCLG2/AMACR/AIFM1/PUS10/SOD2/PEX11G/ACAD8/MCCC2/OAT/MLYCD/HIBADH/ACADVL/SLC25A20/NDRG2/LONP2/ECI2/CPT2/ETFDH/OPLAH/AUH/HAGH/BCKDHA/MDH1/COQ9/STARD7/GPAT4
Translation_ribsome	FAT	RNAseq_Automatic_GEO_Signatures_Mouse_Down	X5FvsW5F	Cardiolipin Membrane Docking Ribosomes GSE148178 1	215	0.269817	1.45731	0.00286829	0.00639336	0.00260253	4671	tags=35%, list=28%, signal=26%	FZD6/SGMS1/SEMA3F/MEF2D/EIF2AK4/PADI2/ELL2/DUSP1/ENPP4/MYO1D/PDLIM5/PHKA1/SWAP70/OXSR1/ARHGEF5/PKD1/PLAUR/ATP1A1/TIAM2/SYNPO/SLC6A17/BCAR1/SEZ6L2/DZIP1L/CMTM4/ASAP1/TINAGL1/AMPD2/CFAP43/OSBPL6/APBB2/AGRN/TTC39A/EGFLAM/SPRY1/RNF43/OSBPL3/RASGRP3/ATP1B1/TJAP1/PTGDR2/GJB3/RNF44/NWD1/FMNL3/NEB/PXDC1/MEF2C/TNNT2/LRRK2/LYST/SCHIP1/MYH10/KLHL30/PERM1/CYP1B1/AZI2/CDK5R1/SH3BP4/LAMC2/INHBA/CDC25A/CAMK2B/C…
Translation_ribsome	FAT	RNAseq_Automatic_GEO_Signatures_Mouse_Down	X5FvsW5F	Leucine Differentially Gene-Specific Translation GSE99585 1	175	0.26017	1.3693	0.012035	0.0229744	0.00935213	4129	tags=33%, list=25%, signal=25%	WDFY1/CTBP2/SYNM/GNA13/TRIM33/ELF1/POGK/SLFN5/FNIP2/KDR/RIC1/ABL2/KHNYN/GRK5/PDGFB/URB1/KLHDC8B/CD93/SLC12A2/ADORA2A/DDX3Y/LRRC71/TMEM132B/PLCD3/EFCAB5/HIRA/MYH9/DGKE/CLINT1/TAF4B/SEMA3G/KIF21B/L1CAM/FAM107B/LEF1/FLNA/CFAP61/MEF2C/SLC15A3/WIZ/JADE1/HIP1R/FAM168B/PSD3/CDKL3/RNF19B/DAAM1/ZFP91/TSPAN11/ZBTB10/PANX1/KCNQ1/FIGNL2/AGO1/KIF21A/KIF24/PPP1R3F/PFAS
Translation_ribsome	FAT	RNAseq_Automatic_GEO_Signatures_Mouse_Down	X5FvsW5F	Mettl6 Trna M3C Methyltransferase GSE144866 1	182	-0.265354	-1.40752	0.0148396	0.0275167	0.0112012	4971	tags=46%, list=30%, signal=32%	MAP7D2/SHMT1/PPP2CA/EZH2/CYB5B/YWHAE/EIF3D/SERBP1/TIGAR/PNO1/COPG1/CHMP3/SNRPN/ANXA6/CFAP36/RUVBL1/RAB1A/PES1/NANOG/GTF2E2/CCT4/ACLY/CDK5RAP3/DPPA3/STXBP2/POLD2/TPI1/CALM2/HMGB2/ESCO2/EIF3M/CDKN2AIPNL/TRNT1/STIP1/UBA3/TFDP1/MTAP/PANK3/SYCE2/SNX2/COG4/PSMC5/CCT8/SLC25A4/LEFTY2/CCT5/COPS3/XRCC6/GAPDH/TXNDC17/RPL23/PSMD7/CFDP1/RPL32/HNRNPAB/NIP7/FNTA/VDAC3/NUP85/RPL13/ACSL1/DRG1/TTC1/PSMD12/ACACA/CB…
Translation_ribsome	FAT	RNAseq_Automatic_GEO_Signatures_Mouse_Up	X5FvsW5F	Ribosomal Morf4 Nbdy Hearts GSE154940 1	207	-0.682197	-3.67963	1e-10	1.03e-09	4.73e-10	2358	tags=60%, list=14%, signal=52%	RPS23/RPL7/RPS5/UBB/AKR1A1/RPL35A/ACSF3/RPL18/TMEM115/HSPB2/RACK1/ENTPD2/COQ10A/ACADS/RPL13/TMEM256/CTSF/RPS9/DCAF11/SPNS1/BLOC1S1/RABAC1/RPL27A/ABHD17A/MRPS11/TMED1/RNH1/TMEM160/EXT2/NAPRT/UQCC2/CUTA/OXA1L/RPL37A/EIF3F/CD320/SAMM50/HSD3B7/NME2/APH1A/SLC25A11/BRK1/SLC2A4/NDUFA13/PRDX1/RPS15/MRPS24/PCYT2/FBXL6/NDUFA2/UFC1/PGK1/RPL8/ATP6V1F/MIEF2/FIS1/TSFM/TMEM161A/ABCB8/HNRNPA0/GLMP/GPAA1/HINT2/AP…
Translation_ribsome	FAT	RNAseq_Automatic_GEO_Signatures_Mouse_Up	X5FvsW5F	Polarization Translation Efficiency Ribo-Seq GSE95415 1	135	-0.503958	-2.55397	1e-10	1.03e-09	4.73e-10	3288	tags=52%, list=20%, signal=42%	RPL3/FKBP11/RPS6/SMPDL3A/RPS7/EEF1A1/HTATIP2/AMDHD2/GMDS/ANXA7/CCT5/YWHAQ/POC1A/ETFA/SUCLG1/RPL18A/RPS21/RPL4/RPS23/CHST4/RPL7/RPL15/GSTM1/RPS5/RPL32/RACK1/PPP1CA/RPS3/RPL30/RPL39/TM4SF5/RPS16/ACADS/RPS9/ADH5/RPS13/ACAA2/RPS4X/EIF3H/SLC46A1/RPL6/CBR3/RPS26/RPL26/CCT7/DCTPP1/MGST3/NANP/RPL19/RPS19/EIF3F/PRDX4/NME2/CTH/PMPCB/RPS2/DECR1/RPL8/CRYL1/UQCRC1/RPS11/SLPI/SLC25A5/AHSA1/IDH1/MDH2/PSMD6/ACOT…
Translation_ribsome	FAT	RNAseq_Automatic_GEO_Signatures_Mouse_Up	X5FvsW5F	Ribosome Fragile Brain Cortex GSE140565 3	150	-0.466589	-2.4102	1e-10	1.03e-09	4.73e-10	4333	tags=56%, list=26%, signal=42%	BDNF/PIF1/RGS2/RND3/WDR74/PCSK1/DYNLL1/SDF2L1/ANTXR2/SLC16A1/TMEM33/MEDAG/NRN1/GPATCH11/ELOF1/SERP2/S100B/RPL3/HAX1/EEF1A1/SARAF/CALR/RPS8/CREB3/RPS28/RPL23/RPL12/RPL37/RPL18A/RPS21/RPL4/RPS23/VTI1B/RPL7/CACYBP/CCNG1/RPS5/UBB/RPL32/PDIA6/ABHD3/RACK1/UBLCP1/RPS3/RPS24/TCP1/RPL13/RPS9/USE1/RPS29/RPL27A/RPSA/RPS20/MYL6/ENSA/CHMP5/RPL19/CCDC28B/RPL38/NME2/POP5/CEPT1/OSTC/RPS2/HEXA/APOE/IMP4/UQCR11/EE…
Translation_ribsome	FAT	RNAseq_Automatic_GEO_Signatures_Mouse_Up	X5FvsW5F	Age-Resolved Ribosome Kidney Samples GSE123981 1	218	0.42936	2.31182	1e-10	1.03e-09	4.73e-10	5337	tags=55%, list=32%, signal=38%	MAPT/CASR/NDRG1/SLC6A8/LAMA5/RAPGEF3/RAB11FIP3/ADGRG1/SHROOM4/MECOM/SLC35F3/VIL1/FAM171A1/ATP1A1/CUBN/SLC34A1/FERMT1/EPS8/SLC5A9/KL/IRX2/KAZN/BAIAP2L2/SLC6A17/HOXB8/LHX1/SLC7A9/CDA/CDH16/PAQR5/KCNJ16/SLC9A2/SLC9A3/ST6GALNAC2/EMX1/TMEM174/GGT1/HOXB9/CDKL1/KIF12/DAO/USH1C/B3GAT2/VWA2/IGF1R/TMEM229A/COL4A4/ST8SIA1/UMOD/ERICH4/OSBPL6/TPRN/DLEC1/PKHD1/INPP5J/ITGB6/ARHGEF28/AIF1L/SLC22A8/AMN/NPNT/TMPRS…
Translation_ribsome	FAT	RNAseq_Automatic_GEO_Signatures_Mouse_Up	X5FvsW5F	Ribosome Fragile Brain Cortex GSE140565 2	137	-0.46674	-2.37106	1.53e-10	1.53e-09	7.02e-10	4396	tags=54%, list=27%, signal=40%	AGK/TMEM11/BDNF/RND3/WDR74/PCSK1/TUBB2A/SDF2L1/VIP/MRTO4/GSKIP/MEDAG/NRN1/ELOF1/PRKG2/HAX1/SAT1/TBCA/RTCB/CALR/RPS8/RPS28/RPL23/RPL34/MTFP1/RPL12/RPL37/CCNG1/UBB/ABHD3/PSMD8/RACK1/UBLCP1/RPS3/RPS24/RPL13/USE1/EEF1B2/RPS29/NEDD8/RPL14/PTS/ASNSD1/MYL6/NAAA/METTL15/RPL36A/POLR1D/ARPC3/OSTC/MRPL21/CNPY4/POMC/UQCR11/PAM16/RCE1/UQCRH/TXNL4A/TMEM258/EBPL/TREX1/MRPS12/SAC3D1/POP4/DPM3/PDIA4/COQ2/UQCR10/E…
[truncated: 48,797 more rows]
