# Supplementary material for: Body‐Wide Inactivation of the Myc‐Like Mlx Transcription Factor Network Accelerates Aging and Increases the Lifetime Cancer Incidence
Source: Adv Sci (Weinh). 2024 Jul 8;11(34):2401593. doi: 10.1002/advs.202401593 (PMC11425880; doi:10.1002/advs.202401593)
Supplement: Supplementary file 2 — Supporting Information [file ADVS-11-2401593-s001.zip › Supplementary_File6--_4476129.xlsx]

## Sheet: Supplementary_File6--_4476129
Tissue_Contrast	GeneSet ID	setSize	enrichmentScore	NES	pvalue	p.adjust	qvalue	rank	leading_edge	Enriched Gene List
Liver.MlxKO 18 mos LvsW 18 mos L	HuBMAP_ASCT_plus_B_augmented_w_RNAseq_Coexpression=Macrophage (id:382)	90	0.812093	3.36408	1e-10	8.06e-10	2.8e-10	2011	tags=87%, list=13%, signal=76%	HCK/CSF2RB/NCF4/EVI2B/CSF1R/TYROBP/CD53/CTSS/CD86/HK3/ITGB2/LRRC25/BIN2/LILRB4/FGR/MNDA/NCF1/CLEC7A/HLA-DMB/ITGAL/LY86/SPI1/IGSF6/CD300C/MPEG1/FCER1G/CLEC12A/LCP2/PLEK/MYO1F/SIGLEC1/CCR5/NFAM1/SASH3/FCGR3A/CYTH4/FCGR2B/LAPTM5/PIK3R5/MS4A4A/VSIG4/LST1/CD84/P2RY13/CD48/CD4/MS4A6A/DOK2/CLEC10A/ITGAX/CD14/SLA/LSP1/NCF2/TNFRSF1B/CD300LB/FPR1/DPEP2/C3AR1/FGD2/PTPRC/FGL2/CD300LF/CSF3R/CD74/ALOX5AP/WDFY4…
Liver.MlxKO 18 mos LvsW 18 mos L	CellMarker_Augmented_2021=Macrophage:Subcutaneous Adipose Tissue	90	0.800143	3.31458	1e-10	8.06e-10	2.8e-10	2105	tags=87%, list=14%, signal=75%	HCK/CSF2RB/NCF4/EVI2B/APOBR/CSF1R/TYROBP/CD53/CTSS/CD86/HK3/ITGB2/LRRC25/BIN2/LILRB4/FGR/MNDA/NCF1/CLEC7A/ITGAL/LY86/SPI1/TNFAIP8L2/IGSF6/MPEG1/FCER1G/CLEC12A/LCP2/PLEK/MYO1F/HCLS1/CCR5/NFAM1/SASH3/NCKAP1L/FCGR3A/CYTH4/FCGR2B/LAPTM5/ARHGAP9/LST1/CD84/ARHGAP30/P2RY13/CD48/MS4A6A/DOK2/ITGAX/CD14/SLA/LSP1/TNFRSF1B/CD300LB/FPR1/CYTIP/DPEP2/C3AR1/FGD2/PTPRC/FGL2/GIMAP7/ARHGAP25/TLR1/CD300LF/CSF3R/ALOX…
Liver.MlxKO 18 mos LvsW 18 mos L	CellMarker_Augmented_2021=Macrophage:Intervertebral Disc	90	0.7998	3.31316	1e-10	8.06e-10	2.8e-10	2011	tags=83%, list=13%, signal=73%	C1QA/HCK/CSF2RB/NCF4/EVI2B/CSF1R/C1QB/TYROBP/CD53/CTSS/CD86/HK3/ITGB2/LRRC25/BIN2/LILRB5/LILRB4/FGR/MNDA/NCF1/CLEC7A/LY86/SPI1/IGSF6/MPEG1/FCER1G/CLEC12A/LCP2/PLEK/MYO1F/SIGLEC1/CCR5/FOLR2/SASH3/CLEC5A/NCKAP1L/FCGR3A/CYTH4/FCGR2A/FCGR2B/LAPTM5/MS4A4A/VSIG4/SLAMF8/CD84/CD4/C5AR1/MS4A6A/DOK2/CLEC10A/ITGAX/CD14/SLA/LSP1/NCF2/TNFRSF1B/C3AR1/FGD2/PTPRC/FGL2/GIMAP7/CD300LF/WDFY4/PARVG/CCL4/HAVCR2/IL10R…
Liver.MlxKO 18 mos LvsW 18 mos L	PanglaoDB_Augmented_2021=Macrophages	185	0.722585	3.29663	1e-10	8.06e-10	2.8e-10	2550	tags=75%, list=17%, signal=63%	UCP2/IL1B/HCK/CSF2RB/NCF4/EVI2B/APOBR/CSF1R/TYROBP/LGALS3/CD53/ADGRE5/CTSS/CD86/HK3/TREML4/ITGB2/LRRC25/BIN2/LILRB4/LILRA5/FGR/MNDA/NCF1/SLC11A1/CLEC7A/FCGR1A/ITGAL/GPNMB/LY86/SPI1/IGSF6/CD300C/MPEG1/SYK/FCER1G/CD5L/CLEC12A/LCP2/PLEK/S100A4/MYO1F/SIGLEC1/CCR5/NFAM1/SLAMF7/TREM2/SASH3/CLEC5A/CLEC6A/FCGR3A/CYTH4/FCGR2B/LAPTM5/MYO1G/PIK3R5/MS4A4A/VSIG4/MMP12/SLC15A3/IRF5/LST1/CD84/SLC37A2/CCL3/CD48/…
Liver.MlxKO 18 mos LvsW 18 mos L	CellMarker_Augmented_2021=Macrophage:Alveolus	89	0.790802	3.26662	1e-10	8.06e-10	2.8e-10	2630	tags=91%, list=17%, signal=76%	HCK/CSF2RB/NCF4/EVI2B/APOBR/TYROBP/CD53/WAS/CTSS/CD86/HK3/ITGB2/LRRC25/BIN2/FERMT3/FGR/CD52/MNDA/NCF1/ITGAL/LY86/SPI1/TNFAIP8L2/CD300C/MPEG1/FCER1G/CLEC12A/LCP2/PLEK/MYO1F/HCLS1/CCR5/NFAM1/SASH3/NCKAP1L/FCGR3A/CYTH4/LAPTM5/MYO1G/PIK3R5/ARHGAP9/LST1/CD84/ARHGAP30/CD48/DOK2/PLCB2/ITGAX/SLA/SELPLG/LSP1/NCF2/CD300LB/CYTIP/DPEP2/FGD2/PTPRC/ARHGAP25/CD300LF/IKZF1/HCST/ALOX5AP/WDFY4/PARVG/HAVCR2/IL10RA/…
Liver.MlxKO 18 mos LvsW 18 mos L	HuBMAP_ASCT_plus_B_augmented_w_RNAseq_Coexpression=Macrophage-Resident (id:388)	92	0.778638	3.24921	1e-10	8.06e-10	2.8e-10	2011	tags=79%, list=13%, signal=69%	C1QA/HCK/EVI2B/CSF1R/TYROBP/CD53/CTSS/CD86/HK3/ITGB2/LRRC25/LILRB4/LILRB3/LILRA6/FGR/MNDA/SLC11A1/CLEC7A/LY86/SPI1/IGSF6/MPEG1/FCER1G/CLEC12A/LCP2/PLEK/MYO1F/SIGLEC1/CCR5/NFAM1/CLEC5A/FCGR3A/FCGR3B/CYTH4/FCGR2A/FCGR2B/MS4A4A/VSIG4/LST1/CD84/P2RY13/CD4/C5AR1/MS4A6A/CLEC10A/ITGAX/CD14/SLA/NCF2/TNFRSF1B/CD300LB/FPR1/C3AR1/FGD2/PTPRC/FGL2/GIMAP7/TLR1/CD300LF/CD300E/CSF3R/FPR2/CCL4/HAVCR2/IL10RA/SIGLE…
Liver.MlxKO 18 mos LvsW 18 mos L	Orphanet_Augmented_2021=Autosomal recessive primary immunodeficiency with defective spontaneous natural killer cell cytotoxicity ORPHA:437552	89	0.785309	3.24393	1e-10	8.06e-10	2.8e-10	2011	tags=80%, list=13%, signal=70%	C1QA/HCK/NCF4/CSF1R/C1QB/TYROBP/CD53/CTSS/CD86/HK3/ITGB2/LRRC25/BIN2/FGR/MNDA/SLC11A1/CLEC7A/LY86/SPI1/IGSF6/MPEG1/FCER1G/CLEC12A/LCP2/PLEK/MYO1F/SIGLEC1/CCR5/NFAM1/SASH3/FCGR3A/FCGR3B/CYTH4/FCGR2A/FCGR2B/MS4A4A/VSIG4/LST1/CD84/P2RY13/CD4/C5AR1/MS4A6A/DOK2/CLEC10A/ITGAX/CD14/SLA/CD300LB/FPR1/DPEP2/C3AR1/FGD2/PTPRC/FGL2/S100A8/GIMAP7/CD300LF/CSF3R/FPR2/PARVG/CCL4/HAVCR2/IL10RA/SIGLEC7/SIGLEC9/ITGA…
Liver.MlxKO 18 mos LvsW 18 mos L	CellMarker_Augmented_2021=Neutrophil:Pluripotent Stem Cell	85	0.787213	3.24164	1e-10	8.06e-10	2.8e-10	1863	tags=80%, list=12%, signal=71%	HCK/CSF2RB/NCF4/EVI2B/APOBR/TYROBP/CD53/CTSS/HK3/ITGB2/LRRC25/BIN2/LILRB3/LILRA6/LILRA5/FGR/MNDA/NCF1/CLEC7A/SPI1/TNFAIP8L2/IGSF6/MPEG1/FCER1G/CLEC12A/LCP2/PLEK/MYO1F/HCLS1/CCR5/NFAM1/SASH3/FCGR3A/FCGR3B/CYTH4/FCGR2A/FCGR2B/LAPTM5/SIRPB1/ARHGAP9/LST1/P2RY13/C5AR1/MS4A6A/DOK2/CLEC10A/ITGAX/SLA/SELPLG/LSP1/NCF2/TNFRSF1B/CD300LB/FPR1/DPEP2/C3AR1/PTPRC/FGL2/ARHGAP25/TLR1/CD300LF/CSF3R/FPR2/ALOX5AP/SI…
Liver.MlxKO 18 mos LvsW 18 mos L	PanglaoDB_Augmented_2021=Alveolar Macrophages	103	0.764536	3.2392	1e-10	8.06e-10	2.8e-10	2011	tags=77%, list=13%, signal=67%	IL1B/HCK/GNGT2/CSF2RB/NCF4/EVI2B/APOBR/CSF1R/TYROBP/CTSS/CD86/IFI30/HK3/ITGB2/LRRC25/LILRB4/LILRB3/LILRA6/FGR/MNDA/NCF1/SLC11A1/CLEC7A/MCEMP1/GPNMB/LY86/SPI1/IGSF6/CD300C/MPEG1/FCER1G/CLEC12A/PLEK/S100A4/MYO1F/SIGLEC1/CCR5/NFAM1/CLEC5A/FCGR3A/CYTH4/FCGR2A/FCGR2B/LAPTM5/MS4A4A/VSIG4/OLR1/SLAMF8/LST1/PLET1/CCL3/C5AR1/MS4A6A/IL1RN/CLEC10A/ITGAX/PTAFR/CD14/NCF2/TNFRSF1B/CD300LB/FPR1/C3AR1/FGD2/FGL2/S…
Liver.MlxKO 18 mos LvsW 18 mos L	CellMarker_Augmented_2021=Responder T cell:Peripheral Blood	93	0.770355	3.2255	1e-10	8.06e-10	2.8e-10	2630	tags=86%, list=17%, signal=72%	HCK/NCF4/APOBR/TYROBP/CD53/IL2RG/WAS/CTSS/CD86/ITGB2/BIN2/FGR/CD52/MNDA/NCF1/ITGAL/LY86/TNFAIP8L2/MPEG1/FCER1G/LCP2/PLEK/MYO1F/ICOS/CCR5/SASH3/NCKAP1L/CYTH4/MYO1G/PIK3R5/SIRPG/ARHGAP9/LST1/CD84/ARHGAP30/CST7/CD48/CD4/DOK2/ITGAX/GBP5/SLA/SELPLG/LSP1/TNFRSF1B/CYTIP/DPEP2/PTPRC/ARHGAP25/CD300LF/IKZF1/OSM/HCST/ALOX5AP/CD5/PARVG/CCL4/HAVCR2/IL10RA/SIGLEC7/SIGLEC9/LAIR1/ITGAM/TLR8/TRAF3IP3/GIMAP5/NKG7/…
Liver.MlxKO 18 mos LvsW 18 mos L	CellMarker_Augmented_2021=Macrophage:Synovium	91	0.773209	3.22009	1e-10	8.06e-10	2.8e-10	2011	tags=79%, list=13%, signal=69%	C1QA/HCK/C1QC/CSF2RB/EVI2B/CSF1R/C1QB/TYROBP/CTSS/CD86/HK3/ITGB2/LRRC25/LILRB5/LILRB4/LILRB3/LILRA6/FGR/MNDA/SLC11A1/CLEC7A/LY86/TBXAS1/SPI1/IGSF6/CD300C/MPEG1/FCER1G/CLEC12A/PLEK/MYO1F/SIGLEC1/CCR5/FOLR2/NFAM1/CLEC5A/FCGR3A/CYTH4/FCGR2A/FCGR2B/MS4A4A/VSIG4/SLAMF8/LST1/CD84/P2RY13/CD4/C5AR1/MS4A6A/CLEC10A/ITGAX/CD14/NCF2/TNFRSF1B/CD300LB/FPR1/C3AR1/FGD2/FGL2/CD300LF/CD300E/CSF3R/FPR2/HAVCR2/SIGLE…
Liver.MlxKO 18 mos LvsW 18 mos L	Rare_Diseases_GeneRIF_ARCHS4_Predictions=Common variable immunodeficiency	183	0.704542	3.21896	1e-10	8.06e-10	2.8e-10	3067	tags=77%, list=20%, signal=62%	EFHD2/HCK/IL17RA/CSF2RB/NCF4/EVI2B/APOBR/ARHGAP27/CCDC88B/AKNA/CD53/CORO7/ADGRE5/WAS/CTSS/VASP/LRRC25/FERMT3/LILRB3/LILRA6/FGR/CFP/PARP10/HLA-E/NCF1/THEMIS2/GPSM3/HLA-DMB/ITGAL/TBXAS1/SPI1/ELF4/RHOG/NRROS/APBB1IP/MPEG1/SYK/LCP2/MYO1F/HCLS1/NFAM1/UNC93B1/SASH3/CYBA/RAC2/RGS14/NCKAP1L/CYTH4/PSD4/LAPTM5/MYO1G/PIK3R5/DENND1C/CORO1A/TRAF1/ARHGAP9/SLC15A3/IRF5/PIK3CD/ARHGAP30/PLEKHO2/ADCY7/CD48/ADAM8/C…
Liver.MlxKO 18 mos LvsW 18 mos L	Rare_Diseases_GeneRIF_ARCHS4_Predictions=Congenital human immunodeficiency virus	178	0.708268	3.2122	1e-10	8.06e-10	2.8e-10	3100	tags=76%, list=20%, signal=62%	EFHD2/HCK/IL17RA/STK10/CSF2RB/NCF4/EVI2B/APOBR/ARHGAP27/TYROBP/CCDC88B/AKNA/CD53/ADGRE5/IL2RG/WAS/CTSS/IFI30/VASP/LRRC25/FERMT3/LILRB3/LILRA6/FGR/CFP/PARP10/HLA-E/NCF1/THEMIS2/GPSM3/ITGAL/TBXAS1/SPI1/ELF4/RHOG/NRROS/APBB1IP/MPEG1/FCER1G/LCP2/MYO1F/HCLS1/COTL1/UNC93B1/SASH3/CYBA/RAC2/NCKAP1L/PLEKHO1/CYTH4/PSD4/LAPTM5/MYO1G/PIK3R5/DENND1C/CORO1A/TRAF1/ARHGAP9/SLC15A3/IRF5/PIK3CD/ARHGAP30/PLEKHO2/TM…
Liver.MlxKO 18 mos LvsW 18 mos L	PanglaoDB_Augmented_2021=Red Pulp Macrophages	91	0.771046	3.21108	1e-10	8.06e-10	2.8e-10	2237	tags=80%, list=15%, signal=69%	C1QA/HCK/CSF2RB/NCF4/CSF1R/TYROBP/CTSS/CD86/HK3/TREML4/LRRC25/LILRB4/LILRB3/LILRA6/FGR/MNDA/NCF1/SLC11A1/MERTK/CLEC7A/LY86/TBXAS1/SPI1/HMOX1/IGSF6/CD300C/MPEG1/FCER1G/CLEC12A/PLEK/MYO1F/SIGLEC1/CCR5/FOLR2/NFAM1/CLEC5A/FCGR3A/FCGR3B/CYTH4/FCGR2A/FCGR2B/MS4A4A/VSIG4/LST1/P2RY13/C5AR1/MS4A6A/CLEC4A/CLEC10A/ITGAX/CD14/NCF2/CD300LB/FPR1/C3AR1/FGD2/FGL2/CD300LF/CD300E/CSF3R/FPR2/WDFY4/VCAM1/HAVCR2/SIGL…
Liver.MlxKO 18 mos LvsW 18 mos L	CellMarker_Augmented_2021=Neutrophil:Lung	79	0.785959	3.19956	1e-10	8.06e-10	2.8e-10	1881	tags=78%, list=12%, signal=69%	HCK/NCF4/APOBR/TYROBP/CD53/CTSS/HK3/ITGB2/LRRC25/BIN2/LILRA6/LILRA5/FGR/CFP/MNDA/NCF1/SLC11A1/CLEC7A/MCEMP1/ITGAL/TNFAIP8L2/IGSF6/FCER1G/CLEC12A/LCP2/PLEK/MYO1F/PRAM1/NFAM1/SASH3/NCKAP1L/FCGR3B/CYTH4/SIRPB1/ARHGAP9/LST1/CD84/ARHGAP30/P2RY13/C5AR1/DOK2/PADI4/ARL11/ITGAX/PTAFR/CD300LB/FPR1/DPEP2/FGD2/MEFV/PTPRC/CD300LF/CSF3R/FPR2/PARVG/SIGLEC7/SIGLEC9/LAIR1/LAT2/ITGAM/TLR8/TRAF3IP3
Liver.MlxKO 18 mos LvsW 18 mos L	CellMarker_Augmented_2021=Responder T cell:Blood	90	0.771889	3.19754	1e-10	8.06e-10	2.8e-10	2238	tags=80%, list=15%, signal=69%	HCK/CSF2RB/NCF4/EVI2B/TYROBP/CD53/CTSS/CD86/ITGB2/BIN2/FGR/CD52/MNDA/ITGAL/LY86/SPI1/LRRC32/APBB1IP/TNFAIP8L2/RIPK3/MPEG1/FCER1G/LCP2/PLEK/MYO1F/HCLS1/CCR5/SASH3/NCKAP1L/FCGR3A/CYTH4/LAPTM5/PIK3R5/ARHGAP9/LST1/CD84/CD48/CD4/MS4A6A/DOK2/IL16/ITGAX/SLA/SELPLG/LSP1/TNFRSF1B/CYTIP/C3AR1/PTPRC/FGL2/GIMAP7/ARHGAP25/IKZF1/SAMSN1/HCST/CD74/ALOX5AP/WDFY4/FLI1/PARVG/CCL4/HAVCR2/IL10RA/SIGLEC9/LAIR1/MS4A7/G…
Liver.MlxKO 18 mos LvsW 18 mos L	C8=CUI_DEVELOPING_HEART_C8_MACROPHAGE	253	0.67408	3.19692	1e-10	8.06e-10	2.8e-10	2543	tags=64%, list=17%, signal=55%	UCP2/EFHD2/C1QA/HCK/C1QC/NCF4/EVI2B/CSF1R/C1QB/TYROBP/RILPL2/CD53/LGMN/GLUL/PLD4/SH2B3/PLAUR/WAS/CTSS/CD86/IFI30/BTG2/ITGB2/OSTF1/SH3KBP1/HLA-E/MNDA/TPM3/FES/CEBPD/THEMIS2/RNASET2/GPSM3/SH3BGRL3/CLEC7A/HLA-DMB/FCGR1A/KLF6/IRF8/LY86/TBXAS1/SPI1/RHOG/ARPC4/APBB1IP/IGSF6/PLAC8/MPEG1/SYK/FCER1G/LCP2/PLEK/S100A4/MYO1F/PREX1/NPC2/HCLS1/PRAM1/FOLR2/COTL1/HLA-DQB1/CYBA/RAC2/FCGR3A/CYTH4/FCGR2A/LAPTM5/IQG…
Liver.MlxKO 18 mos LvsW 18 mos L	Orphanet_Augmented_2021=T-B+ severe combined immunodeficiency due to gamma chain deficiency ORPHA:276	91	0.762899	3.17715	1e-10	8.06e-10	2.8e-10	3111	tags=87%, list=20%, signal=70%	S1PR4/NCF4/EVI2B/APOBR/ACAP1/CD53/IL2RG/WAS/ITGB2/BIN2/FERMT3/ITGB7/CD52/NCF1/PTPRCAP/ITGAL/TNFAIP8L2/LCP2/PLEK/HCLS1/SASH3/NCKAP1L/CYTH4/LAPTM5/MYO1G/PIK3R5/CORO1A/ARHGAP9/CD84/ARHGAP30/CST7/CD48/CXCR3/DOK2/IL16/GBP5/SELPLG/RHOH/LSP1/UBASH3A/VAV1/SPN/CYTIP/DPEP2/LY9/CD3D/PTPRC/ARHGAP25/IKZF1/SAMSN1/GPR174/HCST/ALOX5AP/RCSD1/PARVG/IL10RA/SIT1/CD247/TRAF3IP3/PTPN22/NKG7/RASAL3/GPR65/PIK3CG/CD37/PT…
Liver.MlxKO 18 mos LvsW 18 mos L	Rare_Diseases_GeneRIF_ARCHS4_Predictions=Aggressive NK cell leukemia	177	0.699837	3.17405	1e-10	8.06e-10	2.8e-10	3093	tags=74%, list=20%, signal=60%	EFHD2/HCK/IL17RA/STK10/CSF2RB/EVI2B/APOBR/ARHGAP27/CCDC88B/AKNA/CD53/ADGRE5/IL2RG/WAS/CTSS/VASP/LILRB3/LILRA6/FGR/HLA-E/NCF1/THEMIS2/GPSM3/ITGAL/SPI1/ELF4/RHOG/APBB1IP/LCP2/MYO1F/HCLS1/CCR5/SLAMF7/ARID5A/SASH3/RAC2/NCKAP1L/FCGR3A/CYTH4/PSD4/LAPTM5/MYO1G/PIK3R5/DENND1C/CORO1A/TRAF1/ARHGAP9/SLC15A3/IRF5/PIK3CD/ARHGAP30/PRKCH/ADCY7/CCL3/CD48/ADAM8/CD4/C5AR1/DOK2/PPP1R18/WIPF1/EPSTI1/IL16/FGD3/CLEC2D…
Liver.MlxKO 18 mos LvsW 18 mos L	Rare_Diseases_AutoRIF_ARCHS4_Predictions=Aggressive NK cell leukemia	182	0.695696	3.17212	1e-10	8.06e-10	2.8e-10	3093	tags=75%, list=20%, signal=61%	EFHD2/HCK/IL17RA/STK10/CSF2RB/NCF4/EVI2B/APOBR/ACAP1/ARHGAP27/CCDC88B/AKNA/CD53/ADGRE5/RNF166/WAS/CTSS/VASP/LRRC25/FERMT3/LILRB3/LILRA6/FGR/CFP/PARP10/HLA-E/NCF1/THEMIS2/GPSM3/ITGAL/SPI1/ELF4/RHOG/APBB1IP/MPEG1/SYK/LCP2/MYO1F/HCLS1/NFAM1/SASH3/CYBA/RAC2/NCKAP1L/CYTH4/PSD4/LAPTM5/MYO1G/PIK3R5/DENND1C/CORO1A/TRAF1/ARHGAP9/SLC15A3/IRF5/PIK3CD/ARHGAP30/ADCY7/CD48/ADAM8/CD4/GRK2/TYK2/C5AR1/INPP5D/EHBP…
Liver.MlxKO 18 mos LvsW 18 mos L	Orphanet_Augmented_2021=Chronic neutrophilic leukemia ORPHA:86829	75	0.789544	3.17101	1e-10	8.06e-10	2.8e-10	2030	tags=80%, list=13%, signal=70%	HCK/CSF2RB/NCF4/APOBR/TYROBP/HK3/CLEC4E/LRRC25/BIN2/LILRB3/LILRA6/LILRA5/FGR/CFP/MNDA/RNASE2/NCF1/SLC11A1/CLEC7A/MCEMP1/FCGR1A/SPI1/IGSF6/CD300C/MPEG1/FCER1G/CLEC12A/MYO1F/PRAM1/NFAM1/FCGR3A/FCGR3B/CYTH4/FCGR2A/SIRPB1/LST1/P2RY13/CSF2RA/C5AR1/MS4A6A/PADI4/ITGAX/CD300LB/FPR1/DPEP2/FGD2/MEFV/FGL2/CD300LF/CD300E/CSF3R/FPR2/SIGLEC7/SIGLEC9/LAIR1/ITGAM/TLR8/MS4A7/AIF1/CLEC4D
Liver.MlxKO 18 mos LvsW 18 mos L	Orphanet_Augmented_2021=Hereditary neutrophilia ORPHA:279943	75	0.789544	3.17101	1e-10	8.06e-10	2.8e-10	2030	tags=80%, list=13%, signal=70%	HCK/CSF2RB/NCF4/APOBR/TYROBP/HK3/CLEC4E/LRRC25/BIN2/LILRB3/LILRA6/LILRA5/FGR/CFP/MNDA/RNASE2/NCF1/SLC11A1/CLEC7A/MCEMP1/FCGR1A/SPI1/IGSF6/CD300C/MPEG1/FCER1G/CLEC12A/MYO1F/PRAM1/NFAM1/FCGR3A/FCGR3B/CYTH4/FCGR2A/SIRPB1/LST1/P2RY13/CSF2RA/C5AR1/MS4A6A/PADI4/ITGAX/CD300LB/FPR1/DPEP2/FGD2/MEFV/FGL2/CD300LF/CD300E/CSF3R/FPR2/SIGLEC7/SIGLEC9/LAIR1/ITGAM/TLR8/MS4A7/AIF1/CLEC4D
Liver.MlxKO 18 mos LvsW 18 mos L	Orphanet_Augmented_2021=Neutrophil immunodeficiency syndrome ORPHA:183707	91	0.761387	3.17086	1e-10	8.06e-10	2.8e-10	3067	tags=87%, list=20%, signal=70%	STK10/S1PR4/CSF2RB/NCF4/EVI2B/CD53/ADGRE5/IL2RG/WAS/CTSS/ITGB2/BIN2/FERMT3/ITGB7/CD52/THEMIS2/GPSM3/BCL2A1/ITGAL/RHOG/NRROS/APBB1IP/TNFAIP8L2/RIPK3/PLEK/HCLS1/SASH3/RAC2/CYTH4/LAPTM5/MYO1G/CORO1A/ARHGAP9/PIK3CD/ARHGAP30/CST7/CD48/ADAM8/GAB3/DOK2/LPXN/SELPLG/LSP1/TNFRSF1B/STX11/CYTIP/SRGN/SP110/ARHGAP25/TRPV2/IKZF1/DOCK2/SAMSN1/HCST/ALOX5AP/FLI1/PSMB9/ARHGDIB/DEF6/TRAF3IP3/PTPN22/NKG7/RASAL3/PIK3C…
Liver.MlxKO 18 mos LvsW 18 mos L	Rare_Diseases_AutoRIF_ARCHS4_Predictions=Large granular lymphocyte leukemia	181	0.695435	3.17023	1e-10	8.06e-10	2.8e-10	3100	tags=75%, list=20%, signal=61%	EFHD2/HCK/IL17RA/STK10/CSF2RB/NCF4/EVI2B/APOBR/ACAP1/ARHGAP27/CCDC88B/AKNA/CD53/CORO7/ADGRE5/RNF166/IL2RG/WAS/CTSS/VASP/LRRC25/FERMT3/LILRB3/FGR/CFP/PARP10/HLA-E/NCF1/THEMIS2/GPSM3/ITGAL/SPI1/ELF4/RHOG/APBB1IP/LCP2/MYO1F/HCLS1/COTL1/NFAM1/SASH3/CYBA/RAC2/RGS14/NCKAP1L/CYTH4/PSD4/LAPTM5/MYO1G/PIK3R5/DENND1C/CORO1A/ARHGAP9/PIK3CD/ARHGAP30/PRKCH/PLEKHO2/ADCY7/CD48/ADAM8/CD4/GRK2/TYK2/INPP5D/DOK2/EHB…
Liver.MlxKO 18 mos LvsW 18 mos L	Rare_Diseases_AutoRIF_ARCHS4_Predictions=Absent T lymphocytes	181	0.695191	3.16912	1e-10	8.06e-10	2.8e-10	3100	tags=76%, list=20%, signal=61%	EFHD2/HCK/IL17RA/CSF2RB/NCF4/EVI2B/APOBR/ARHGAP27/TYROBP/CCDC88B/AKNA/CD53/CORO7/ADGRE5/RNF166/WAS/CTSS/VASP/LRRC25/FERMT3/LILRB4/LILRB3/LILRA6/FGR/PARP10/HLA-E/NCF1/THEMIS2/GPSM3/SPI1/ELF4/RHOG/APBB1IP/MPEG1/LCP2/MYO1F/HCLS1/CCR5/NFAM1/UNC93B1/ARID5A/SASH3/CYBA/RAC2/NCKAP1L/PLEKHO1/CYTH4/PSD4/LAPTM5/MYO1G/PIK3R5/DENND1C/CORO1A/TRAF1/ARHGAP9/SLC15A3/IRF5/PIK3CD/ARHGAP30/PLEKHO2/ADCY7/EMILIN2/CD48…
Liver.MlxKO 18 mos LvsW 18 mos L	Rare_Diseases_GeneRIF_ARCHS4_Predictions=Absent T lymphocytes	182	0.69496	3.16876	1e-10	8.06e-10	2.8e-10	3100	tags=75%, list=20%, signal=61%	EFHD2/HCK/IL17RA/STK10/CSF2RB/NCF4/EVI2B/APOBR/ARHGAP27/CCDC88B/AKNA/CD53/CORO7/ADGRE5/RNF166/WAS/CTSS/VASP/LRRC25/FERMT3/LILRB3/LILRA6/FGR/CFP/PARP10/HLA-E/NCF1/THEMIS2/GPSM3/ITGAL/TBXAS1/SPI1/ELF4/RHOG/APBB1IP/MPEG1/LCP2/MYO1F/HCLS1/COTL1/NFAM1/UNC93B1/SASH3/CYBA/RAC2/RGS14/NCKAP1L/CYTH4/PSD4/LAPTM5/MYO1G/PIK3R5/DENND1C/SIRPB1/CORO1A/ARHGAP9/SLC15A3/PIK3CD/ARHGAP30/PLEKHO2/ADCY7/CD48/ADAM8/CD4/…
Liver.MlxKO 18 mos LvsW 18 mos L	Rare_Diseases_AutoRIF_ARCHS4_Predictions=Lymphocytes absent	182	0.694337	3.16592	1e-10	8.06e-10	2.8e-10	3100	tags=75%, list=20%, signal=60%	EFHD2/HCK/IL17RA/CSF2RB/NCF4/EVI2B/APOBR/ARHGAP27/CCDC88B/AKNA/CD53/CORO7/ADGRE5/RNF166/WAS/CTSS/VASP/LRRC25/FERMT3/LILRB3/LILRA6/FGR/PARP10/HLA-E/NCF1/THEMIS2/GPSM3/SPI1/ELF4/RHOG/APBB1IP/MPEG1/LCP2/MYO1F/HCLS1/CCR5/NFAM1/UNC93B1/SASH3/CYBA/RAC2/RGS14/NCKAP1L/CYTH4/PSD4/LAPTM5/MYO1G/PIK3R5/DENND1C/CORO1A/TRAF1/ARHGAP9/SLC15A3/IRF5/PIK3CD/ARHGAP30/PLEKHO2/ADCY7/CD48/ADAM8/CD4/GRK2/TYK2/C5AR1/DOK2…
Liver.MlxKO 18 mos LvsW 18 mos L	Rare_Diseases_GeneRIF_ARCHS4_Predictions=X-linked severe combined immunodeficiency	180	0.694973	3.16351	1e-10	8.06e-10	2.8e-10	3093	tags=73%, list=20%, signal=59%	EFHD2/HCK/IL17RA/STK10/CSF2RB/NCF4/EVI2B/APOBR/ACAP1/ARHGAP27/CCDC88B/AKNA/CD53/ADGRE5/RNF166/WAS/CTSS/VASP/LRRC25/LILRB3/FGR/CFP/HLA-E/NCF1/THEMIS2/GPSM3/ITGAL/SPI1/ELF4/RHOG/APBB1IP/MPEG1/LCP2/MYO1F/HCLS1/NFAM1/SASH3/RAC2/RGS14/NCKAP1L/CYTH4/PSD4/LAPTM5/MYO1G/PIK3R5/DENND1C/CORO1A/SAMHD1/ARHGAP9/PIK3CD/ARHGAP30/PRKCH/ADCY7/CD48/ADAM8/CD4/GRK2/TYK2/INPP5D/DOK2/EHBP1L1/PPP1R18/WIPF1/PLCB2/SH3BP1/…
Liver.MlxKO 18 mos LvsW 18 mos L	Orphanet_Augmented_2021=Combined immunodeficiency due to DOCK8 deficiency ORPHA:217390	88	0.7638	3.15547	1e-10	8.06e-10	2.8e-10	2630	tags=83%, list=17%, signal=69%	CSF2RB/NCF4/EVI2B/APOBR/ACAP1/TYROBP/CD53/IL2RG/WAS/CTSS/CD86/ITGB2/BIN2/FGR/CD52/MNDA/NCF1/ITGAL/SPI1/TNFAIP8L2/LCP2/PLEK/MYO1F/HCLS1/SASH3/NCKAP1L/CYTH4/FCGR2B/LAPTM5/MYO1G/PIK3R5/ARHGAP9/LST1/CD84/ARHGAP30/CD48/DAPP1/INPP5D/DOK2/IL16/FGD3/ARL11/ITGAX/SLA/VAV1/SPN/CYTIP/DPEP2/FGD2/LY9/PTPRC/ARHGAP25/IKZF1/SAMSN1/RCSD1/WDFY4/PARVG/IL10RA/LAIR1/ITGAM/TRAF3IP3/AIF1/RASAL3/GPR65/PIK3CG/CD37/PTPN7/B…
Liver.MlxKO 18 mos LvsW 18 mos L	Orphanet_Augmented_2021=Severe combined immunodeficiency due to CORO1A deficiency ORPHA:228003	88	0.763571	3.15452	1e-10	8.06e-10	2.8e-10	3111	tags=89%, list=20%, signal=71%	S1PR4/NCF4/APOBR/ACAP1/CCDC88B/AKNA/CD53/IL2RG/WAS/ITGB2/BIN2/FERMT3/ITGB7/FGR/CD52/NCF1/PTPRCAP/GPSM3/ITGAL/TNFAIP8L2/LCP2/PLEK/MYO1F/HCLS1/FUT7/SASH3/NCKAP1L/CYTH4/LAPTM5/MYO1G/PIK3R5/CORO1A/ARHGAP9/ARHGAP30/CST7/CD48/CXCR3/INPP5D/DOK2/PLCB2/IL16/FGD3/SELPLG/LSP1/LIMD2/VAV1/CYTIP/DPEP2/PTPRC/ARHGAP25/IKZF1/SH2D3C/HCST/FMNL1/ALOX5AP/RCSD1/PARVG/IL10RA/DEF6/SIT1/TRAF3IP3/NKG7/RASAL3/GPR65/CD37/PT…
Liver.MlxKO 18 mos LvsW 18 mos L	Rare_Diseases_AutoRIF_ARCHS4_Predictions=Common variable immunodeficiency	182	0.691336	3.15224	1e-10	8.06e-10	2.8e-10	3100	tags=74%, list=20%, signal=60%	EFHD2/HCK/IL17RA/CSF2RB/NCF4/EVI2B/APOBR/ACAP1/ARHGAP27/CCDC88B/AKNA/CD53/CORO7/ADGRE5/WAS/CTSS/VASP/FERMT3/LILRB3/FGR/PARP10/HLA-E/NCF1/THEMIS2/GPSM3/ITGAL/SPI1/ELF4/RHOG/APBB1IP/OAS1/LCP2/MYO1F/HCLS1/CCR5/UNC93B1/ARID5A/SASH3/CYBA/RAC2/NCKAP1L/PLEKHO1/CYTH4/PSD4/LAPTM5/MYO1G/PIK3R5/DENND1C/CORO1A/TRAF1/ARHGAP9/SLC15A3/IRF5/PIK3CD/ARHGAP30/PLEKHO2/ADCY7/CD48/ADAM8/CD4/GRK2/TYK2/INPP5D/PPP1R18/WI…
Liver.MlxKO 18 mos LvsW 18 mos L	CellMarker_Augmented_2021=Suppressor T cell:Peripheral Blood	90	0.760781	3.15152	1e-10	8.06e-10	2.8e-10	2630	tags=84%, list=17%, signal=70%	HCK/S1PR4/NCF4/APOBR/TYROBP/CD53/IL2RG/WAS/CTSS/HK3/ITGB2/BIN2/FGR/CD52/MNDA/NCF1/ITGAL/TNFAIP8L2/MPEG1/FCER1G/LCP2/PLEK/MYO1F/CCR5/SASH3/NCKAP1L/FCGR3A/CYTH4/LAPTM5/MYO1G/PIK3R5/ARHGAP9/LST1/ARHGAP30/CST7/CD48/CD4/DOK2/IL16/ITGAX/GBP5/SLA/SELPLG/LSP1/CYTIP/DPEP2/PTPRC/GIMAP7/ARHGAP25/CD300LF/IKZF1/HCST/ALOX5AP/CD5/PARVG/IL10RA/SIGLEC7/SIGLEC9/ITGAM/GZMA/CD247/TLR8/TRAF3IP3/GIMAP5/NKG7/AIF1/RASAL…
Liver.MlxKO 18 mos LvsW 18 mos L	Rare_Diseases_AutoRIF_ARCHS4_Predictions=Severe combined immunodeficiency atypical	177	0.693634	3.14591	1e-10	8.06e-10	2.8e-10	3093	tags=73%, list=20%, signal=59%	HCK/IL17RA/STK10/CSF2RB/NCF4/EVI2B/APOBR/ACAP1/ARHGAP27/CCDC88B/AKNA/CD53/CORO7/ADGRE5/RNF166/WAS/CTSS/VASP/FERMT3/LILRB3/FGR/HLA-E/NCF1/THEMIS2/GPSM3/ITGAL/ELF4/RHOG/APBB1IP/LCP2/MYO1F/HCLS1/SASH3/RAC2/NCKAP1L/CYTH4/PSD4/LAPTM5/MYO1G/PIK3R5/DENND1C/CORO1A/TRAF1/ARHGAP9/IRF5/PIK3CD/ARHGAP30/PRKCH/ADCY7/CD48/ADAM8/CD4/GRK2/INPP5D/PPP1R18/WIPF1/PLCB2/SH3BP1/IL16/FGD3/APOL3/CLEC2D/ITGAX/ATP2A3/LPXN/…
Liver.MlxKO 18 mos LvsW 18 mos L	Rare_Diseases_GeneRIF_ARCHS4_Predictions=Large granular lymphocyte leukemia	179	0.691364	3.1428	1e-10	8.06e-10	2.8e-10	3093	tags=70%, list=20%, signal=57%	EFHD2/IL1B/HCK/APOBR/CD40/AKNA/CD53/ADGRE5/PLAUR/IL2RG/WAS/CTSS/SOCS3/LILRB4/LILRB3/LILRA6/FGR/HLA-E/THEMIS2/GPSM3/BCL2A1/ELF4/RHOG/FCER1G/LCP2/PLEK/SIGLEC1/HCLS1/CCR5/SLAMF7/ARID5A/RAC2/NCKAP1L/CYTH4/PSD4/LAPTM5/MYO1G/PIK3R5/MAP3K8/CORO1A/TRAF1/SLC15A3/IRF5/PIK3CD/ARHGAP30/PRKCH/ADCY7/EMILIN2/CCL3/CCL3L3/CD48/CD4/C5AR1/DOK2/IL1RN/BATF/PPP1R18/WIPF1/EPSTI1/APOL3/CLEC2D/ITGAX/LPXN/TNF/LSP1/NCF2/TN…
Liver.MlxKO 18 mos LvsW 18 mos L	Rare_Diseases_GeneRIF_ARCHS4_Predictions=Lymphocytes absent	181	0.688902	3.14045	1e-10	8.06e-10	2.8e-10	3100	tags=74%, list=20%, signal=60%	EFHD2/HCK/IL17RA/CSF2RB/NCF4/EVI2B/APOBR/ARHGAP27/CCDC88B/AKNA/CD53/ADGRE5/RNF166/WAS/CTSS/HK3/VASP/LRRC25/FERMT3/LILRB3/LILRA6/FGR/CFP/PARP10/HLA-E/NCF1/THEMIS2/GPSM3/ITGAL/TBXAS1/SPI1/ELF4/RHOG/APBB1IP/MPEG1/LCP2/MYO1F/HCLS1/COTL1/NFAM1/UNC93B1/SASH3/CYBA/RAC2/NCKAP1L/CYTH4/PSD4/LAPTM5/MYO1G/PIK3R5/DENND1C/SIRPB1/CORO1A/TRAF1/ARHGAP9/SLC15A3/IRF5/PIK3CD/ARHGAP30/PLEKHO2/ADCY7/CD48/ADAM8/CD4/GRK…
Liver.MlxKO 18 mos LvsW 18 mos L	CellMarker_Augmented_2021=Lymphocyte:Peripheral Blood	85	0.76172	3.13666	1e-10	8.06e-10	2.8e-10	2850	tags=86%, list=19%, signal=70%	CCL23/HCK/CSF2RB/NCF4/APOBR/TYROBP/CD53/IL2RG/WAS/CTSS/HK3/ITGB2/BIN2/FERMT3/MNDA/RNASE2/MCEMP1/ITGAL/LY86/TBXAS1/SPI1/TNFAIP8L2/CD300C/FCER1G/CLEC12A/LCP2/PLEK/MYO1F/NFAM1/SASH3/NCKAP1L/CYTH4/LAPTM5/MYO1G/MS4A4A/ARHGAP9/LST1/CD4/MS4A6A/DOK2/PLCB2/CLEC10A/ITGAX/SLA/CD300LB/TMEM150B/C3AR1/TIFAB/CD300LF/IKZF1/OSM/SAMSN1/CSF3R/HCST/WDFY4/PARVG/SIGLEC7/SIGLEC9/SIGLEC12/LAIR1/ITGAM/NKG7/AIF1/PTPN7/CCR…
Liver.MlxKO 18 mos LvsW 18 mos L	Rare_Diseases_AutoRIF_ARCHS4_Predictions=X-linked severe combined immunodeficiency	181	0.687823	3.13553	1e-10	8.06e-10	2.8e-10	3093	tags=73%, list=20%, signal=59%	EFHD2/HCK/IL17RA/STK10/CSF2RB/NCF4/EVI2B/APOBR/ARHGAP27/CCDC88B/AKNA/CD53/ADGRE5/WAS/CTSS/VASP/FERMT3/LILRB3/FGR/PARP10/HLA-E/NCF1/THEMIS2/GPSM3/ITGAL/SPI1/ELF4/RHOG/APBB1IP/MPEG1/LCP2/MYO1F/HCLS1/UNC93B1/ARID5A/SASH3/RAC2/NCKAP1L/CYTH4/PSD4/LAPTM5/MYO1G/PIK3R5/DENND1C/CORO1A/TRAF1/ARHGAP9/SLC15A3/IRF5/PIK3CD/ARHGAP30/PLEKHO2/ADCY7/CD48/ADAM8/CD4/GRK2/TYK2/INPP5D/EHBP1L1/PPP1R18/WIPF1/PLCB2/SH3BP…
Liver.MlxKO 18 mos LvsW 18 mos L	CellMarker_Augmented_2021=M2 macrophage:Brain	91	0.752813	3.13515	1e-10	8.06e-10	2.8e-10	2011	tags=75%, list=13%, signal=65%	C1QA/HCK/C1QC/CSF1R/C1QB/TYROBP/CTSS/CD86/HK3/CLEC4E/LRRC25/LILRB5/LILRB4/FGR/MNDA/SLC11A1/CLEC7A/LY86/SPI1/IGSF6/MPEG1/FCER1G/CLEC12A/LCP2/MYO1F/SIGLEC1/CCR5/FOLR2/NFAM1/CLEC5A/FCGR3A/CYTH4/FCGR2A/FCGR2B/MS4A4A/VSIG4/TLR7/LST1/CD84/P2RY13/CD4/F13A1/C5AR1/MS4A6A/CMKLR1/CLEC10A/ITGAX/CD14/SLA/FPR1/C3AR1/FGD2/PTPRC/FGL2/CD300LF/CD300E/CSF3R/HAVCR2/IL10RA/SIGLEC7/SIGLEC9/LAIR1/ITGAM/TLR8/MS4A7/MSR1/…
Liver.MlxKO 18 mos LvsW 18 mos L	CellMarker_Augmented_2021=M2 macrophage:Serum	91	0.752813	3.13515	1e-10	8.06e-10	2.8e-10	2011	tags=75%, list=13%, signal=65%	C1QA/HCK/C1QC/CSF1R/C1QB/TYROBP/CTSS/CD86/HK3/CLEC4E/LRRC25/LILRB5/LILRB4/FGR/MNDA/SLC11A1/CLEC7A/LY86/SPI1/IGSF6/MPEG1/FCER1G/CLEC12A/LCP2/MYO1F/SIGLEC1/CCR5/FOLR2/NFAM1/CLEC5A/FCGR3A/CYTH4/FCGR2A/FCGR2B/MS4A4A/VSIG4/TLR7/LST1/CD84/P2RY13/CD4/F13A1/C5AR1/MS4A6A/CMKLR1/CLEC10A/ITGAX/CD14/SLA/FPR1/C3AR1/FGD2/PTPRC/FGL2/CD300LF/CD300E/CSF3R/HAVCR2/IL10RA/SIGLEC7/SIGLEC9/LAIR1/ITGAM/TLR8/MS4A7/MSR1/…
Liver.MlxKO 18 mos LvsW 18 mos L	Rare_Diseases_AutoRIF_ARCHS4_Predictions=KSHV inflammatory cytokine syndrome	182	0.686988	3.13242	1e-10	8.06e-10	2.8e-10	2867	tags=66%, list=19%, signal=55%	EFHD2/C1QA/IL1B/HCK/C1QC/NCF4/APOBR/CD40/CSF1R/TYROBP/CAPG/CD53/LGMN/PLAUR/WAS/CTSS/IFI30/SOCS3/HK3/VASP/CLEC4E/LRRC25/FERMT3/LILRB5/LILRB4/LILRB3/LILRA6/FGR/HLA-E/NCF1/THEMIS2/GPSM3/TBXAS1/SPI1/ELF4/RHOG/MPEG1/FCER1G/LCP2/MYO1F/SIGLEC1/HCLS1/CCR5/FOLR2/NFAM1/SLAMF7/UNC93B1/CYBA/PLEKHO1/CYTH4/FCGR2B/LAPTM5/MYO1G/PIK3R5/FTL/VSIG4/SIRPA/TRAF1/SLC15A3/IRF5/ARHGAP30/PLEKHO2/EMILIN2/CCL3L3/ADAM8/CD4/C…
Liver.MlxKO 18 mos LvsW 18 mos L	Rare_Diseases_AutoRIF_ARCHS4_Predictions=Severe combined immunodeficiency	187	0.684405	3.1321	1e-10	8.06e-10	2.8e-10	3100	tags=72%, list=20%, signal=58%	EFHD2/HCK/IL17RA/NCF4/APOBR/CD40/ARHGAP27/CCDC88B/AKNA/CD53/CORO7/ADGRE5/WAS/CTSS/VASP/FERMT3/LILRB4/LILRB3/FGR/PARP10/HLA-E/NCF1/THEMIS2/GPSM3/TBXAS1/SPI1/ELF4/RHOG/NRROS/APBB1IP/LCP2/MYO1F/SIGLEC1/HCLS1/CCR5/SLAMF7/UNC93B1/ARID5A/SASH3/ARHGEF2/CYBA/RAC2/NCKAP1L/PLEKHO1/CYTH4/PSD4/LAPTM5/MYO1G/PIK3R5/DENND1C/CORO1A/TRAF1/ARHGAP9/SLC15A3/IRF5/PIK3CD/ARHGAP30/PLEKHO2/ADCY7/EMILIN2/CD48/ADAM8/CD4/G…
Liver.MlxKO 18 mos LvsW 18 mos L	CellMarker_Augmented_2021=Naive CD4+ T cell:Blood	89	0.755803	3.12204	1e-10	8.06e-10	2.8e-10	2630	tags=83%, list=17%, signal=69%	NCF4/EVI2B/TYROBP/CD53/IL2RG/WAS/CTSS/CD86/ITGB2/BIN2/FGR/CD52/MNDA/NCF1/ITGAL/LY86/TNFAIP8L2/MPEG1/FCER1G/LCP2/PLEK/MYO1F/HCLS1/CCR5/SASH3/NCKAP1L/FCGR3A/CYTH4/LAPTM5/MYO1G/PIK3R5/ARHGAP9/LST1/CD84/ARHGAP30/CD48/CD4/DOK2/IL16/GBP5/SLA/SELPLG/LSP1/TNFRSF1B/CYTIP/DPEP2/PTPRC/GIMAP7/ARHGAP25/IKZF1/SAMSN1/HCST/ALOX5AP/RCSD1/PARVG/IL10RA/LAIR1/ITGAM/TRAF3IP3/GIMAP5/NKG7/AIF1/RASAL3/GPR65/PIK3CG/CD37/…
Liver.MlxKO 18 mos LvsW 18 mos L	CellMarker_Augmented_2021=Cytotoxic T cell:Blood	86	0.757995	3.12141	1e-10	8.06e-10	2.8e-10	3067	tags=91%, list=20%, signal=73%	HCK/NCF4/APOBR/TYROBP/CD53/WAS/HK3/ITGB2/BIN2/FGR/CD52/MNDA/NCF1/ITGAL/MPEG1/FCER1G/CLEC12A/LCP2/PLEK/MYO1F/CCR5/SASH3/FCGR3A/FCGR3B/CYTH4/PIK3R5/SIRPG/ARHGAP9/ARHGAP30/CST7/CD48/DOK2/CD8B/FGD3/ITGAX/GBP5/SLA/UBASH3A/CYTIP/DPEP2/CD3D/PTPRC/GIMAP7/ARHGAP25/CD300LF/HCST/ALOX5AP/CD5/PARVG/CCL4/IL10RA/SIGLEC7/SIGLEC9/ITGAM/GZMA/CD247/TLR8/TRAF3IP3/GIMAP5/NKG7/AIF1/RASAL3/CD8A/GPR65/CD2/SELL/GZMB/AOAH…
Liver.MlxKO 18 mos LvsW 18 mos L	CellMarker_Augmented_2021=Cytotoxic T cell:Peripheral Blood	86	0.757995	3.12141	1e-10	8.06e-10	2.8e-10	3067	tags=91%, list=20%, signal=73%	HCK/NCF4/APOBR/TYROBP/CD53/WAS/HK3/ITGB2/BIN2/FGR/CD52/MNDA/NCF1/ITGAL/MPEG1/FCER1G/CLEC12A/LCP2/PLEK/MYO1F/CCR5/SASH3/FCGR3A/FCGR3B/CYTH4/PIK3R5/SIRPG/ARHGAP9/ARHGAP30/CST7/CD48/DOK2/CD8B/FGD3/ITGAX/GBP5/SLA/UBASH3A/CYTIP/DPEP2/CD3D/PTPRC/GIMAP7/ARHGAP25/CD300LF/HCST/ALOX5AP/CD5/PARVG/CCL4/IL10RA/SIGLEC7/SIGLEC9/ITGAM/GZMA/CD247/TLR8/TRAF3IP3/GIMAP5/NKG7/AIF1/RASAL3/CD8A/GPR65/CD2/SELL/GZMB/AOAH…
Liver.MlxKO 18 mos LvsW 18 mos L	Rare_Diseases_AutoRIF_ARCHS4_Predictions=Bare lymphocyte syndrome	187	0.68117	3.1173	1e-10	8.06e-10	2.8e-10	3100	tags=71%, list=20%, signal=57%	EFHD2/HCK/IL17RA/NCF4/APOBR/CD40/ARHGAP27/CCDC88B/AKNA/CD53/CORO7/ADGRE5/WAS/CTSS/VASP/FERMT3/LILRB4/LILRB3/FGR/PARP10/HLA-E/NCF1/THEMIS2/GPSM3/SPI1/ELF4/RHOG/NRROS/APBB1IP/LCP2/MYO1F/SIGLEC1/HCLS1/CCR5/SLAMF7/UNC93B1/ARID5A/SASH3/ARHGEF2/CYBA/RAC2/NCKAP1L/PLEKHO1/CYTH4/PSD4/LAPTM5/MYO1G/PIK3R5/DENND1C/CORO1A/TRAF1/ARHGAP9/SLC15A3/IRF5/PIK3CD/ARHGAP30/PLEKHO2/ADCY7/EMILIN2/CD48/ADAM8/CD4/GRK2/TYK…
Liver.MlxKO 18 mos LvsW 18 mos L	Rare_Diseases_GeneRIF_ARCHS4_Predictions=Cytokine receptor deficiency	181	0.681532	3.10685	1e-10	8.06e-10	2.8e-10	3093	tags=72%, list=20%, signal=58%	EFHD2/HCK/IL17RA/CSF2RB/NCF4/EVI2B/APOBR/ARHGAP27/TYROBP/CCDC88B/AKNA/CD53/ADGRE5/PLAUR/WAS/CTSS/VASP/CLEC4E/LRRC25/LILRB4/LILRB3/LILRA6/FGR/CFP/PARP10/HLA-E/NCF1/THEMIS2/GPSM3/TBXAS1/SPI1/ELF4/RHOG/APBB1IP/MPEG1/LCP2/MYO1F/SIGLEC1/HCLS1/CCR5/NFAM1/SLAMF7/UNC93B1/CYBA/RAC2/NCKAP1L/PLEKHO1/CYTH4/LAPTM5/MYO1G/PIK3R5/SIRPA/CORO1A/TRAF1/ARHGAP9/SLC15A3/IRF5/PIK3CD/ARHGAP30/PLEKHO2/ADCY7/EMILIN2/ADAM8…
Liver.MlxKO 18 mos LvsW 18 mos L	CellMarker_Augmented_2021=Activated B cell:Undefined	81	0.759957	3.10178	1e-10	8.06e-10	2.8e-10	2869	tags=83%, list=19%, signal=68%	HCK/CSF2RB/NCF4/EVI2B/TYROBP/CD53/IL2RG/WAS/CTSS/CD86/ITGB2/BIN2/LILRA4/FGR/CD52/MNDA/NCF1/ITGAL/IRF8/LY86/SPI1/TNFAIP8L2/MPEG1/PLEK/MYO1F/HCLS1/SASH3/NCKAP1L/CYTH4/FCGR2B/LAPTM5/MYO1G/PIK3R5/CORO1A/TLR7/ARHGAP9/ARHGAP30/CD48/CD180/DOK2/LSP1/VAV1/CYTIP/DPEP2/FGD2/PTPRC/ARHGAP25/IKZF1/ALOX5AP/WDFY4/PARVG/CCL4/IL10RA/LAT2/ITGAM/TLR8/TRAF3IP3/AIF1/RASAL3/CD37/BTK/DOCK8/SNX20/SLAMF6/TAGAP/TMC8/MS4A14
Liver.MlxKO 18 mos LvsW 18 mos L	Rare_Diseases_AutoRIF_ARCHS4_Predictions=NEMO mutation with immunodeficiency	182	0.678882	3.09546	1e-10	8.06e-10	2.8e-10	3047	tags=69%, list=20%, signal=56%	EFHD2/HCK/IL17RA/NCF4/APOBR/CD40/ARHGAP27/CSF1R/TYROBP/CD53/ADGRE5/PLAUR/WAS/CTSS/IFI30/SOCS3/HK3/VASP/LRRC25/FERMT3/LILRB5/LILRB4/LILRB3/LILRA6/FGR/HLA-E/THEMIS2/GPSM3/TBXAS1/SPI1/ELF4/RHOG/MPEG1/FCER1G/LCP2/MYO1F/SIGLEC1/HCLS1/CCR5/SLAMF7/UNC93B1/CYBA/NCKAP1L/PLEKHO1/CYTH4/LAPTM5/MYO1G/PIK3R5/SIRPA/SAMHD1/TRAF1/SLC15A3/IRF5/ARHGAP30/PLEKHO2/ADCY7/EMILIN2/ADAM8/CD4/C5AR1/IL1RN/EHBP1L1/PPP1R18/WI…
Liver.MlxKO 18 mos LvsW 18 mos L	Orphanet_Augmented_2021=T-B+ severe combined immunodeficiency due to CD45 deficiency ORPHA:169157	89	0.748404	3.09148	1e-10	8.06e-10	2.8e-10	2857	tags=83%, list=19%, signal=68%	NCF4/EVI2B/ACAP1/TYROBP/CD53/IL2RG/WAS/CTSS/ITGB2/BIN2/FGR/CD52/NCF1/ITGAL/APBB1IP/TNFAIP8L2/LCP2/PLEK/MYO1F/HCLS1/CCR5/SASH3/NCKAP1L/CYTH4/LAPTM5/MYO1G/PIK3R5/ARHGAP9/LST1/CD84/ARHGAP30/CD48/EVI2A/DOK2/IL16/ITGAX/GBP5/SLA/SELPLG/TNFRSF1B/SPN/CYTIP/DPEP2/FGD2/PTPRC/ARHGAP25/IKZF1/DOCK2/SAMSN1/GPR174/ALOX5AP/RCSD1/WDFY4/PARVG/IL10RA/LAIR1/TRAF3IP3/PTPN22/GIMAP5/AIF1/RASAL3/GPR65/PIK3CG/CD37/PTPN7/…
Liver.MlxKO 18 mos LvsW 18 mos L	Orphanet_Augmented_2021=Primary immunodeficiency with post-measles-mumps-rubella vaccine viral infection ORPHA:431166	84	0.750604	3.09075	1e-10	8.06e-10	2.8e-10	2830	tags=80%, list=19%, signal=65%	CSF2RB/NCF4/EVI2B/CD53/WAS/CTSS/ITGB2/BIN2/FGR/MNDA/NCF1/THEMIS2/ITGAL/APBB1IP/TNFAIP8L2/RIPK3/LCP2/PLEK/MYO1F/HCLS1/CCR5/SASH3/NCKAP1L/CYTH4/LAPTM5/ARHGAP9/ARHGAP30/CD48/IL16/APOL3/ITGAX/XAF1/GBP5/SELPLG/LSP1/TNFRSF1B/CYTIP/DPEP2/IL10RB/FGD2/PTPRC/FGL2/SP110/TLR1/UBA7/GBP2/ALOX5AP/NLRC5/PARVG/PSMB9/IL10RA/SIGLEC9/TRAF3IP3/RASAL3/GPR65/CD37/CCR1/SELL/CASP1/OAS2/SNX20/SLAMF6/TAGAP/IRF1/TAPBPL/SAMD…
Liver.MlxKO 18 mos LvsW 18 mos L	CellMarker_Augmented_2021=Naive T cell:Bone Marrow	88	0.747757	3.08919	1e-10	8.06e-10	2.8e-10	3111	tags=85%, list=20%, signal=68%	S1PR4/NCF4/EVI2B/CD53/IL2RG/WAS/CTSS/CD86/ITGB2/BIN2/FGR/CD52/NCF1/ITGAL/TNFAIP8L2/LCP2/PLEK/MYO1F/HCLS1/ICOS/CCR5/SASH3/NCKAP1L/CYTH4/LAPTM5/MYO1G/PIK3R5/ARHGAP9/CD84/ARHGAP30/CST7/CD48/CXCR3/DOK2/IL16/GBP5/SLA/SELPLG/LSP1/TNFRSF1B/CYTIP/DPEP2/PTPRC/GIMAP7/ARHGAP25/IKZF1/SAMSN1/HCST/ALOX5AP/CD5/RCSD1/PARVG/CCL4/HAVCR2/IL10RA/TRAF3IP3/GIMAP5/NKG7/RASAL3/GPR65/PIK3CG/CD37/CD2/SELL/CCR7/AOAH/DOCK8/…
Liver.MlxKO 18 mos LvsW 18 mos L	CellMarker_Augmented_2021=Germinal Center B cell:Lymphoid Tissue	86	0.748056	3.08048	1e-10	8.06e-10	2.8e-10	2630	tags=77%, list=17%, signal=64%	HCK/S1PR4/CSF2RB/NCF4/EVI2B/CD53/IL2RG/WAS/CTSS/CD86/BIN2/FERMT3/FGR/CFP/CD52/MNDA/NCF1/THEMIS2/GPSM3/IRF8/LY86/SPI1/TNFAIP8L2/RIPK3/MPEG1/SYK/CLEC12A/PLEK/HCLS1/SASH3/NCKAP1L/CYTH4/LAPTM5/ARHGAP30/CD48/DAPP1/TREML2/LMO2/CD180/INPP5D/PTAFR/NCF2/CYTIP/FGD2/PTPRC/ARHGAP25/TLR1/CD300LF/IKZF1/RCSD1/WDFY4/ARHGDIB/TLR8/TRAF3IP3/LYN/AIF1/RASAL3/PIK3CG/CD37/LY75/LTB/SELL/BTK/DOCK8/SNX20/TAGAP
Liver.MlxKO 18 mos LvsW 18 mos L	Rare_Diseases_AutoRIF_ARCHS4_Predictions=Neutrophil-specific granule deficiency	178	0.678166	3.07568	1e-10	8.06e-10	2.8e-10	2763	tags=67%, list=18%, signal=55%	EFHD2/HCK/IL17RA/CSF2RB/NCF4/EVI2B/APOBR/ARHGAP27/TYROBP/CCDC88B/CORO7/ADGRE5/PGLYRP1/RNF166/WAS/CTSS/IFI30/HK3/VASP/ITGB2/LRRC25/FERMT3/LILRB3/LILRA6/FGR/CFP/HLA-E/NCF1/THEMIS2/GPSM3/TBXAS1/SPI1/ELF4/RHOG/NRROS/APBB1IP/SYK/CLEC12A/MYO1F/PREX1/HCLS1/PRAM1/NFAM1/UNC93B1/CYBA/RGS14/NCKAP1L/CYTH4/LAPTM5/MYO1G/PIK3R5/SIRPB1/CORO1A/ARHGAP9/SLC15A3/PIK3CD/ARHGAP30/PLEKHO2/P2RY13/KCNAB2/EMILIN2/ADAM8/CD…
Liver.MlxKO 18 mos LvsW 18 mos L	Orphanet_Augmented_2021=Combined immunodeficiency due to OX40 deficiency ORPHA:431149	90	0.742198	3.07455	1e-10	8.06e-10	2.8e-10	2859	tags=82%, list=19%, signal=67%	LTA/S1PR4/NCF4/ACAP1/CD53/LAT/IL2RG/WAS/ITGB2/BIN2/FERMT3/CD52/PTPRCAP/GPSM3/ITGAL/TNFAIP8L2/LCP2/GRAP/HCLS1/ICOS/CCR5/ARID5A/SASH3/CYTH4/LAPTM5/MYO1G/PIK3R5/SIRPG/CORO1A/TRAF1/IL2RB/ARHGAP9/ARHGAP30/CST7/CCL3/CD48/CXCR3/DOK2/BATF/SELPLG/TNF/LSP1/UBASH3A/TNFRSF1B/CYTIP/CD3D/CTLA4/GIMAP7/OSM/SAMSN1/HCST/ALOX5AP/CD5/PARVG/CCL4/CCL4L2/IL10RA/SIT1/CD247/GIMAP5/NKG7/RASAL3/PTPN7/CD2/LTB/PDCD1/GZMB/CCR…
Liver.MlxKO 18 mos LvsW 18 mos L	Orphanet_Augmented_2021=T-B+ severe combined immunodeficiency due to JAK3 deficiency ORPHA:35078	87	0.745195	3.07174	1e-10	8.06e-10	2.8e-10	3111	tags=85%, list=20%, signal=68%	S1PR4/NCF4/ACAP1/CCDC88B/AKNA/CD53/IL2RG/WAS/BIN2/FGR/CD52/NCF1/PTPRCAP/ITGAL/TNFAIP8L2/LCP2/MYO1F/HCLS1/ICOS/SASH3/NCKAP1L/CYTH4/MYO1G/PIK3R5/CORO1A/IL2RB/ARHGAP9/ARHGAP30/CD48/CXCR3/DOK2/ZNF831/IL16/GBP5/SLA/RHOH/UBASH3A/VAV1/CYTIP/DPEP2/LY9/PTPRC/ARHGAP25/IKZF1/GPR174/HCST/CD5/PARVG/IL10RA/SIT1/CD247/TRAF3IP3/NKG7/RASAL3/GPR65/CD37/CD2/LTB/SELL/LCK/CCR7/TBC1D10C/SNX20/SLAMF6/CTSW/TAGAP/TNFSF8/…
Liver.MlxKO 18 mos LvsW 18 mos L	HuBMAP_ASCT_plus_B_augmented_w_RNAseq_Coexpression=Neutrophil (id:464)	74	0.767914	3.06979	1e-10	8.06e-10	2.8e-10	2030	tags=78%, list=13%, signal=68%	HCK/NCF4/APOBR/TYROBP/CTSS/HK3/CLEC4E/LRRC25/LILRB3/LILRA6/LILRA5/FGR/CFP/MNDA/RNASE2/NCF1/SLC11A1/CLEC7A/MCEMP1/FCGR1A/SPI1/IGSF6/CD300C/MPEG1/FCER1G/CLEC12A/MYO1F/HCAR3/NFAM1/FCGR3A/FCGR3B/CYTH4/FCGR2A/SIRPB1/LST1/P2RY13/C5AR1/MS4A6A/ITGAX/PTAFR/CD14/NCF2/CD300LB/FPR1/DPEP2/MEFV/FGL2/S100A8/CD300LF/CD300E/CSF3R/FPR2/SIGLEC7/SIGLEC9/ITGAM/TLR8/AIF1/CLEC4D
Liver.MlxKO 18 mos LvsW 18 mos L	CellMarker_Augmented_2021=M2 macrophage:Lung	92	0.734524	3.06512	1e-10	8.06e-10	2.8e-10	2011	tags=73%, list=13%, signal=64%	C1QA/HCK/C1QC/CSF2RB/CSF1R/C1QB/TYROBP/CTSS/CD86/HK3/ITGB2/LRRC25/LILRB5/LILRB4/FGR/MNDA/CLEC7A/LY86/SPI1/IGSF6/CD300C/MPEG1/FCER1G/CLEC12A/PLEK/SIGLEC1/CCR5/FOLR2/CLEC5A/FCGR3A/CYTH4/FCGR2A/FCGR2B/MS4A4A/VSIG4/SLAMF8/CD84/CCL3/CCL18/CD4/C5AR1/MS4A6A/IL1RN/CMKLR1/CLEC10A/ITGAX/CD14/NCF2/C3AR1/TIFAB/FGD2/FGL2/CD300LF/ADAMDEC1/HLA-DMA/CXCL9/CCL4/HAVCR2/IL10RA/SIGLEC7/SIGLEC9/LAIR1/ITGAM/TLR8/MS4A7/…
Liver.MlxKO 18 mos LvsW 18 mos L	Rare_Diseases_AutoRIF_ARCHS4_Predictions=Chronic atypical neutrophilic dermatosis with lipodystrophy and elevated temperature	178	0.674842	3.0606	1e-10	8.06e-10	2.8e-10	3578	tags=74%, list=23%, signal=57%	C1QA/IL1B/HCK/C1QC/CD40/CSF1R/TYROBP/CAPG/CD53/LGMN/PLAUR/CTSS/CD86/IFI30/SOCS3/FERMT3/LILRB5/LILRB4/THEMIS2/BCL2A1/TBXAS1/SCPEP1/RHOG/OAS1/DRAM1/FCER1G/LCP2/PLEK/SIGLEC1/NPC2/HCLS1/CCR5/FOLR2/SLAMF7/UNC93B1/NCKAP1L/LAPTM5/MYO1G/PIK3R5/FTL/MS4A4A/VSIG4/MAP3K8/TRAF1/SLAMF8/SLC15A3/IRF5/CD84/PLEKHO2/EMILIN2/CCL3/CCL3L3/VAMP8/CD48/CD4/C5AR1/IL1RN/BATF/EPSTI1/CMKLR1/OAS3/PLA2G7/APOL3/LPXN/FLVCR2/CD14…
Liver.MlxKO 18 mos LvsW 18 mos L	Rare_Diseases_GeneRIF_ARCHS4_Predictions=Severe combined immunodeficiency atypical	172	0.675823	3.05741	1e-10	8.06e-10	2.8e-10	3100	tags=73%, list=20%, signal=59%	HCK/STK10/S1PR4/NCF4/EVI2B/ACAP1/ARHGAP27/CCDC88B/AKNA/CD53/ADGRE5/RNF166/WAS/FERMT3/HLA-E/NCF1/PTPRCAP/THEMIS2/GPSM3/ITGAL/RHOG/APBB1IP/LCP2/MYO1F/HCLS1/SASH3/RAC2/RGS14/NCKAP1L/CYTH4/PSD4/LAPTM5/MYO1G/PIK3R5/DENND1C/CORO1A/CIITA/ARHGAP9/PIK3CD/ARHGAP30/PRKCH/ADCY7/CD48/ADAM8/GRK2/TYK2/CCND3/INPP5D/DOK2/WIPF1/PLCB2/SH3BP1/IL16/FGD3/CLEC2D/ATP2A3/LPXN/SLA/SELPLG/RHOH/LSP1/LIMD2/TNFRSF1B/VAV1/TAP1…
Liver.MlxKO 18 mos LvsW 18 mos L	Rare_Diseases_AutoRIF_ARCHS4_Predictions=Indolent B cell lymphoma	184	0.668463	3.05284	1e-10	8.06e-10	2.8e-10	3047	tags=67%, list=20%, signal=55%	EFHD2/HCK/IL17RA/CSF2RB/EVI2B/APOBR/ACAP1/ARHGAP27/CCDC88B/UBALD2/AKNA/CD53/CORO7/ADGRE5/RNF166/WAS/VASP/LILRB3/FGR/PARP10/HLA-E/NCF1/THEMIS2/GPSM3/ITGAL/SPI1/ELF4/RHOG/NRROS/APBB1IP/LCP2/MYO1F/HCLS1/UNC93B1/SASH3/ARHGEF2/CYBA/RAC2/RGS14/NCKAP1L/CYTH4/PSD4/LAPTM5/MYO1G/PIK3R5/DENND1C/CORO1A/TRAF1/ARHGAP9/IRF5/PIK3CD/ARHGAP30/CCDC88C/ADCY7/CD48/ADAM8/GRK2/TYK2/INPP5D/NUP210/EHBP1L1/PPP1R18/WIPF1/P…
Liver.MlxKO 18 mos LvsW 18 mos L	Rare_Diseases_AutoRIF_ARCHS4_Predictions=Cytokine receptor deficiency	181	0.668556	3.0477	1e-10	8.06e-10	2.8e-10	3093	tags=67%, list=20%, signal=54%	EFHD2/HCK/IL17RA/CSF2RB/APOBR/CD40/ARHGAP27/TYROBP/CD53/ADGRE5/PLAUR/WAS/CTSS/IFI30/SOCS3/VASP/CLEC4E/LILRB4/LILRB3/LILRA6/FGR/PARP10/HLA-E/NCF1/THEMIS2/GPSM3/TBXAS1/SPI1/ELF4/RHOG/OAS1/MPEG1/FCER1G/LCP2/MYO1F/SIGLEC1/HCLS1/CCR5/SLAMF7/UNC93B1/ARID5A/CYBA/NCKAP1L/PLEKHO1/CYTH4/LAPTM5/MYO1G/PIK3R5/SIRPA/CORO1A/TRAF1/SLC15A3/IRF5/ARHGAP30/PLEKHO2/EMILIN2/CD48/ADAM8/CD4/C5AR1/IL1RN/PPP1R18/WIPF1/EPS…
Liver.MlxKO 18 mos LvsW 18 mos L	Rare_Diseases_AutoRIF_ARCHS4_Predictions=Cytokine deficiency	183	0.667003	3.04746	1e-10	8.06e-10	2.8e-10	3093	tags=68%, list=20%, signal=55%	EFHD2/C1QA/IL1B/HCK/C1QC/APOBR/CD40/CSF1R/TYROBP/CD53/PLAUR/WAS/CTSS/CD86/IFI30/SOCS3/VASP/CLEC4E/FERMT3/LILRB5/LILRB4/LILRB3/LILRA6/FGR/PARP10/HLA-E/NCF1/THEMIS2/GPSM3/TBXAS1/SPI1/ELF4/RHOG/DRAM1/MPEG1/FCER1G/LCP2/PLEK/SIGLEC1/HCLS1/CCR5/SLAMF7/UNC93B1/CYBA/NCKAP1L/PLEKHO1/CYTH4/LAPTM5/MYO1G/PIK3R5/FTL/SIRPA/TRAF1/SLC15A3/IRF5/ARHGAP30/PLEKHO2/EMILIN2/ADAM8/CD4/C5AR1/PTPN1/IL1RN/PPP1R18/EPSTI1/A…
Liver.MlxKO 18 mos LvsW 18 mos L	Rare_Diseases_AutoRIF_ARCHS4_Predictions=T cell immunodeficiency primary	181	0.666936	3.04031	1e-10	8.06e-10	2.8e-10	3067	tags=69%, list=20%, signal=56%	EFHD2/HCK/IL17RA/STK10/CSF2RB/EVI2B/APOBR/ACAP1/ARHGAP27/CCDC88B/AKNA/CD53/CORO7/ADGRE5/RNF166/WAS/CTSS/VASP/FGR/HLA-E/THEMIS2/GPSM3/RASA3/ITGAL/EVL/ELF4/APBB1IP/MPEG1/LCP2/MYO1F/PREX1/HCLS1/COTL1/SASH3/RAC2/RGS14/NCKAP1L/CYTH4/PSD4/LAPTM5/MYO1G/PIK3R5/DENND1C/CORO1A/SAMHD1/ARHGAP9/PIK3CD/ARHGAP30/PRKCH/CCDC88C/ADCY7/CD48/ADAM8/GRK2/TYK2/INPP5D/DOK2/EHBP1L1/PPP1R18/WIPF1/PLCB2/SH3BP1/IL16/FGD3/IT…
Liver.MlxKO 18 mos LvsW 18 mos L	CellMarker_Augmented_2021=Neutrophil:Vagina	77	0.748022	3.03832	1e-10	8.06e-10	2.8e-10	2030	tags=74%, list=13%, signal=65%	HCK/CSF2RB/NCF4/APOBR/TYROBP/CTSS/HK3/CLEC4E/LRRC25/LILRB3/LILRA6/LILRA5/FGR/MNDA/RNASE2/NCF1/CLEC7A/FCGR1A/SPI1/IGSF6/CD300C/MPEG1/FCER1G/CLEC12A/MYO1F/CD24/CCR5/HCAR3/NFAM1/FCGR3A/FCGR3B/FCGR2A/P2RY13/C5AR1/MS4A6A/PLBD1/CLEC10A/ITGAX/PTAFR/CD14/NCF2/CD300LB/FUT4/FPR1/FGL2/S100A8/CD300LF/CD300E/CSF3R/FPR2/SIGLEC7/SIGLEC9/ITGAM/TLR8/MS4A7/AIF1/CLEC4D
Liver.MlxKO 18 mos LvsW 18 mos L	Rare_Diseases_AutoRIF_ARCHS4_Predictions=Neutrophilic dermatosis acute febrile	175	0.669102	3.03333	1e-10	8.06e-10	2.8e-10	3067	tags=70%, list=20%, signal=57%	EFHD2/IL1B/HCK/IL17RA/CSF2RB/NCF4/EVI2B/APOBR/ARHGAP27/AKNA/CD53/ADGRE5/WAS/CTSS/VASP/TREML4/CLEC4E/LRRC25/FERMT3/LILRB3/LILRA6/FGR/CFP/HLA-E/THEMIS2/SLC11A1/GPSM3/CLEC7A/TBXAS1/SPI1/ELF4/RHOG/APBB1IP/MPEG1/SYK/CLEC12A/LCP2/PLEK/MYO1F/HCLS1/HCAR2/NFAM1/UNC93B1/NCKAP1L/CYTH4/LAPTM5/MYO1G/PIK3R5/SIRPB1/SAMHD1/ARHGAP9/ARHGAP30/P2RY13/ADCY7/TMEM71/EMILIN2/ADAM8/GRK2/C5AR1/EHBP1L1/PPP1R18/WIPF1/PLCB2/…
Liver.MlxKO 18 mos LvsW 18 mos L	Rare_Diseases_AutoRIF_ARCHS4_Predictions=Deficiency of interleukin-1 receptor antagonist	180	0.664721	3.0258	1e-10	8.06e-10	2.8e-10	2992	tags=64%, list=20%, signal=52%	C1QA/IL1B/HCK/C1QC/APOBR/CD40/CSF1R/TYROBP/LGMN/PLAUR/CTSS/CD86/IFI30/SOCS3/CLEC4E/LILRB5/LILRB4/LILRB3/LILRA6/LILRA5/P2RX7/THEMIS2/BATF2/BCL2A1/TBXAS1/SPI1/DRAM1/MPEG1/FCER1G/LCP2/PLEK/SIGLEC1/CCR5/FOLR2/HCAR2/SLAMF7/UNC93B1/PLEKHO1/CYTH4/LAPTM5/PIK3R5/FTL/SIRPA/TRAF1/SLC15A3/IRF5/PLEKHO2/EMILIN2/CCL3/CCL3L3/CD4/C5AR1/PTPN1/IL1RN/EPSTI1/ITGAX/PTAFR/FLVCR2/TNF/NCF2/TNFRSF1B/GBP4/VAV1/STX11/CD274/…
Liver.MlxKO 18 mos LvsW 18 mos L	Rare_Diseases_AutoRIF_ARCHS4_Predictions=Alopecia immunodeficiency	184	0.661435	3.02074	1e-10	8.06e-10	2.8e-10	3100	tags=68%, list=20%, signal=55%	EFHD2/HCK/IL17RA/NCF4/APOBR/ARHGAP27/CCDC88B/UBALD2/AKNA/CD53/CORO7/ADGRE5/RNF166/WAS/VASP/LRRC25/FERMT3/LILRB3/FGR/CFP/PARP10/HLA-E/NCF1/THEMIS2/GPSM3/SPI1/ELF4/RHOG/APBB1IP/LCP2/MYO1F/HCLS1/NFAM1/UNC93B1/SASH3/CYBA/RAC2/NCKAP1L/PLEKHO1/CYTH4/PSD4/LAPTM5/MYO1G/PIK3R5/DENND1C/CORO1A/TRAF1/ARHGAP9/SLC15A3/IRF5/PIK3CD/ARHGAP30/PLEKHO2/ADCY7/ADAM8/CD4/GRK2/TYK2/EHBP1L1/PPP1R18/WIPF1/PLCB2/SH3BP1/IL1…
Liver.MlxKO 18 mos LvsW 18 mos L	Orphanet_Augmented_2021=Severe combined immunodeficiency due to IKK2 deficiency ORPHA:397787	87	0.731943	3.01712	1e-10	8.06e-10	2.8e-10	2632	tags=74%, list=17%, signal=61%	IL17RA/STK10/CSF2RB/NCF4/EVI2B/APOBR/ACAP1/ARHGAP27/CCDC88B/AKNA/IL2RG/WAS/CTSS/ITGB2/BIN2/FERMT3/ITGB7/FGR/NCF1/ITGAL/TNFAIP8L2/RIPK3/LCP2/MYO1F/HCLS1/SASH3/NCKAP1L/CYTH4/PSD4/MYO1G/CIITA/ARHGAP9/CD84/ARHGAP30/TYK2/DOK2/IL16/CLEC2D/ITGAX/SELPLG/LSP1/TNFRSF1B/VAV1/SPN/DPEP2/FGD2/PTPRC/UBA7/DOCK2/FMNL1/WDFY4/NLRC5/PARVG/LAIR1/TRAF3IP3/RASAL3/CD37/PTPN7/DOCK8/TBC1D10C/SNX20/SLAMF6/TAGAP/IRF1
Liver.MlxKO 18 mos LvsW 18 mos L	RNAseq_Automatic_GEO_Signatures_Mouse_Up=Phenotyping Diverse Syngeneic Immunologically GSE151414 2	175	0.664833	3.01398	1e-10	8.06e-10	2.8e-10	2657	tags=66%, list=17%, signal=55%	CRIP1/C1QC/C1QB/TYROBP/LGALS3/CD53/PLD4/IL2RG/CTSS/IFI30/ITGB2/OSTF1/FGR/CD52/MNDA/CLIC1/CLEC7A/CD44/ITGAL/LY86/RHOG/APBB1IP/PLAC8/APOBEC1/MPEG1/FCER1G/LCP2/PLEK/S100A4/NPC2/ICOS/CCR5/VIM/TREM2/CYBA/RAC2/IFITM1/IFITM3/NCKAP1L/FCGR2B/LAPTM5/IQGAP1/CD63/TRAF1/CIITA/S100A11/CD84/PLCG2/CST7/VAMP8/CD48/FAM111A/MSN/IL1RN/S100A6/IL18BP/TAGLN2/CCL11/LSP1/GBP4/VAV1/C3AR1/IL10RB/CD3D/NFKB1/PTPRC/SRGN/S100A…
Liver.MlxKO 18 mos LvsW 18 mos L	CellMarker_Augmented_2021=CD4+ Regulatory T cell:Undefined	81	0.738331	3.01351	1e-10	8.06e-10	2.8e-10	3111	tags=84%, list=20%, signal=67%	FOXP3/S1PR4/NCF4/ACAP1/CD53/IL2RG/WAS/BIN2/CD52/ITGAL/TNFAIP8L2/LCP2/MYO1F/ICOS/CCR5/SASH3/NCKAP1L/CYTH4/MYO1G/PIK3R5/SIRPG/IL2RB/ARHGAP9/ARHGAP30/CST7/CD48/CXCR3/CD4/DOK2/IL16/GBP5/SLA/SELPLG/UBASH3A/CYTIP/DPEP2/CD3D/PTPRC/CTLA4/GIMAP7/IKZF1/HCST/CD5/PARVG/IL10RA/SIT1/GZMA/CD247/TRAF3IP3/GIMAP5/NKG7/RASAL3/GPR65/CD37/CD2/LTB/GZMB/CCR7/TBC1D10C/SNX20/SLAMF6/GZMK/TAGAP/TNFSF8/ZAP70/CCR2/PSTPIP1/P2…
Liver.MlxKO 18 mos LvsW 18 mos L	Orphanet_Augmented_2021=Common variable immunodeficiency ORPHA:1572	88	0.729015	3.01176	1e-10	8.06e-10	2.8e-10	2989	tags=77%, list=20%, signal=63%	LTA/S1PR4/NCF4/EVI2B/ACAP1/CCDC88B/AKNA/CD53/IL2RG/WAS/CD27/FERMT3/ITGB7/LILRA4/FGR/CD52/NCF1/PTPRCAP/GPSM3/ITGAL/LY86/TNFSF12/PLEK/GRAP/ICOS/SLAMF7/SASH3/CYTH4/MYO1G/PIK3R5/CORO1A/IL2RB/ARHGAP9/ARHGAP30/CD48/ADAM8/CXCR3/IL16/LSP1/CYTIP/LY9/NFKB1/GPR174/FMNL1/CCL4/IL10RA/SIT1/TRAF3IP3/NKG7/RASAL3/CD37/LTB/SELL/PDCD1/PRKCD/IRF4/ARHGAP45/CCR7/TBC1D10C/SNX20/SLAMF6/TAGAP/ZAP70/SP140/TMC8/MAP4K1/NFKB…
Liver.MlxKO 18 mos LvsW 18 mos L	HuBMAP_ASCT_plus_B_augmented_w_RNAseq_Coexpression=Naive B Cell (id:441)	79	0.738543	3.00654	1e-10	8.06e-10	2.8e-10	3125	tags=81%, list=20%, signal=65%	HCK/S1PR4/CSF2RB/NCF4/EVI2B/ACAP1/CD53/IL2RG/WAS/CD86/BIN2/LILRA4/FGR/CD52/MNDA/NCF1/PTPRCAP/ITGAL/IRF8/LY86/SPI1/TNFAIP8L2/MPEG1/PLEK/SASH3/NCKAP1L/CYTH4/LAPTM5/MYO1G/PIK3R5/CORO1A/ARHGAP9/ARHGAP30/CD48/CD180/DOK2/IL16/LSP1/CYTIP/DPEP2/FGD2/PTPRC/IKZF1/WDFY4/PARVG/IL10RA/SIT1/TRAF3IP3/NKG7/RASAL3/GPR65/CD37/LTB/SELL/BTK/TBC1D10C/SNX20/SLAMF6/TAGAP/SP140/TMC8/MAP4K1/P2RY10/HVCN1
Liver.MlxKO 18 mos LvsW 18 mos L	HuBMAP_ASCT_plus_B_augmented_w_RNAseq_Coexpression=Cytotoxic T Cell (id:141)	86	0.729551	3.00428	1e-10	8.06e-10	2.8e-10	2630	tags=79%, list=17%, signal=66%	NCF4/EVI2B/TYROBP/CD53/IL2RG/CTSS/BIN2/FGR/CD52/ITGAL/FCER1G/LCP2/PLEK/MYO1F/ICOS/CCR5/SLAMF7/SASH3/FCGR3A/XCL2/CYTH4/MYO1G/PIK3R5/SIRPG/IL2RB/ARHGAP9/ARHGAP30/CST7/CD48/CXCR3/DOK2/GBP5/SLA/LSP1/UBASH3A/CYTIP/DPEP2/CD3D/PTPRC/GIMAP7/ARHGAP25/SH2D1A/HCST/ALOX5AP/CD5/PARVG/CCL4/CCL4L2/IL10RA/GZMA/CD247/TRAF3IP3/FASLG/GIMAP5/NKG7/RASAL3/GPR65/CD96/CD2/LTB/SELL/GZMB/AOAH/SNX20/SLAMF6/GZMK/CTSW/TAGAP
Liver.MlxKO 18 mos LvsW 18 mos L	PanglaoDB_Augmented_2021=Neutrophils	122	0.695895	2.99473	1e-10	8.06e-10	2.8e-10	3441	tags=80%, list=22%, signal=62%	IL1B/HCK/CSF2RB/NCF4/APOBR/TYROBP/CTSS/HK3/CLEC4E/ITGB2/LRRC25/BIN2/LILRB3/LILRA6/LILRA5/FGR/CFP/MNDA/RNASE2/NCF1/SLC11A1/CLEC7A/MCEMP1/FCGR1A/LY86/TBXAS1/SPI1/TNFAIP8L2/IGSF6/CD300C/MPEG1/FCER1G/CLEC12A/PLEK/S100A4/MYO1F/CD24/PRAM1/NFAM1/FCGR3A/FCGR3B/CYTH4/SIRPB1/LST1/P2RY13/CCL3/ADAM8/C5AR1/DOK2/OAS3/ITGAX/PTAFR/CD14/NCF2/CD300LB/FUT4/FPR1/DPEP2/MEFV/S100A8/CD300LF/OSM/CSF3R/FPR2/ALOX5AP/SIGLE…
Liver.MlxKO 18 mos LvsW 18 mos L	Rare_Diseases_GeneRIF_ARCHS4_Predictions=Lymphoma large-cell immunoblastic	190	0.652501	2.98942	1e-10	8.06e-10	2.8e-10	3093	tags=65%, list=20%, signal=52%	EFHD2/HCK/IL17RA/CSF2RB/EVI2B/APOBR/ARHGAP27/CCDC88B/AKNA/CD53/ADGRE5/WAS/CTSS/VASP/LILRB3/FGR/HLA-E/NCF1/THEMIS2/GPSM3/RASA3/ITGAL/SPI1/ELF4/RHOG/APBB1IP/MPEG1/LCP2/MYO1F/HCLS1/CCR5/ARID5A/SASH3/ARHGEF2/RAC2/NCKAP1L/PLEKHO1/CYTH4/LAPTM5/MYO1G/PIK3R5/DENND1C/CORO1A/TRAF1/SLC15A3/IRF5/PIK3CD/ARHGAP30/PLEKHO2/ADCY7/CD48/ADAM8/CD4/GRK2/TYK2/MSN/EHBP1L1/PPP1R18/WIPF1/PLCB2/SH3BP1/ITGAX/LPXN/SELPLG/LS…
Liver.MlxKO 18 mos LvsW 18 mos L	CellMarker_Augmented_2021=Lymphocyte:Undefined	86	0.725293	2.98675	1e-10	8.06e-10	2.8e-10	2632	tags=76%, list=17%, signal=63%	S1PR4/CSF2RB/NCF4/EVI2B/CD53/IL2RG/CTSS/BIN2/FGR/CD52/HLA-E/BCL2A1/LCP2/PLEK/HCLS1/ICOS/SASH3/CYTH4/LAPTM5/SIRPG/IL2RB/CST7/CD48/GAB3/DOK2/IL16/APOL3/GBP5/SELPLG/LSP1/UBASH3A/TNFRSF1B/STX11/CYTIP/DPEP2/CD3D/PTPRC/SRGN/GIMAP7/ARHGAP25/TLR1/SAMSN1/GPR174/SH2D1A/ALOX5AP/GRAP2/GZMA/CD247/TRAF3IP3/PTPN22/GIMAP5/NKG7/RASAL3/GPR65/CD96/CD2/LTB/SELL/GZMB/CCR7/SNX20/SLAMF6/GZMK/TAGAP/IRF1
Liver.MlxKO 18 mos LvsW 18 mos L	RNAseq_Automatic_GEO_Signatures_Mouse_Up=Choroid Tertiary Neuro-Immune Interface GSE99030 1	156	0.667709	2.98324	1e-10	8.06e-10	2.8e-10	3174	tags=69%, list=21%, signal=55%	CDCA5/LTA/C1QA/C1QC/GNGT2/PTPN18/CSF1R/C1QB/TYROBP/CD53/GFI1/PGLYRP1/CTSS/PARP10/CD52/PTPRCAP/LY86/APOBEC1/MPEG1/CLEC12A/ICOS/CCR5/VIM/AIM2/CLEC5A/IFITM3/RGS14/PADI2/CORO1A/TLR7/LST1/CD84/P2RY13/MAB21L3/CSF2RA/EVI2A/CXCR3/THEMIS/CLEC10A/SH2D2A/CLEC2D/TNF/CRYBA4/LIMD2/UBASH3A/TAP1/CD300LB/TIFAB/IZUMO1R/CTLA4/SRGN/GBP2/SAT1/HCST/CD74/IFNG/CD5/TTK/CXCL9/STK17B/NLRC5/PSMB9/TMEM119/ARHGDIB/TAP2/PSME2/…
Liver.MlxKO 18 mos LvsW 18 mos L	Orphanet_Augmented_2021=Severe combined immunodeficiency due to CARD11 deficiency ORPHA:357237	89	0.721559	2.98059	1e-10	8.06e-10	2.8e-10	3175	tags=80%, list=21%, signal=64%	LTA/S1PR4/ACAP1/CCDC88B/AKNA/CD53/IL2RG/ITGB7/CD52/PTPRCAP/GPSM3/RIPK3/GRAP/HCLS1/ICOS/SASH3/RAC2/LAPTM5/SIRPG/CORO1A/IL2RB/ARHGAP9/PIK3CD/ARHGAP30/CD48/ADAM8/CXCR3/INPP5D/PLCB2/RHOH/UBASH3A/CYTIP/CD3D/PTPRC/ARHGAP25/IKZF1/DOCK2/GPR174/SH2D1A/CD74/CD5/PARVG/ARHGDIB/DEF6/GRAP2/SIT1/CD247/TRAF3IP3/RASAL3/PIK3CG/CD96/LY75/CD2/LTB/SELL/LCK/PDCD1/ARHGAP45/CCR7/SLAMF6/TAGAP/SERPINB9/ZAP70/SP140/TMC8/CA…
Liver.MlxKO 18 mos LvsW 18 mos L	HuBMAP_ASCT_plus_B_augmented_w_RNAseq_Coexpression=Cd8 T Cell Effector Memory (id:103)	91	0.714569	2.97588	1e-10	8.06e-10	2.8e-10	2791	tags=78%, list=18%, signal=64%	S1PR4/EVI2B/CD53/IL2RG/BIN2/FGR/CD52/PTPRCAP/ITGAL/LCP2/PLEK/HCLS1/ICOS/CCR5/SASH3/CYTH4/LAPTM5/MYO1G/PIK3R5/SIRPG/IL2RB/ARHGAP9/ARHGAP30/CST7/CCL3/CD48/CXCR3/DOK2/IL16/GBP5/SLA/SELPLG/LSP1/UBASH3A/CYTIP/CD3D/PTPRC/GIMAP7/ARHGAP25/IKZF1/SAMSN1/SH2D1A/HCST/IFNG/ALOX5AP/CD5/PARVG/CCL4/CCL4L2/IL10RA/GZMA/CD247/TRAF3IP3/FASLG/GIMAP5/NKG7/RASAL3/GPR65/CD96/CD2/LTB/SELL/GZMB/AOAH/SNX20/SLAMF6/GZMK/CTSW…
Liver.MlxKO 18 mos LvsW 18 mos L	CellMarker_Augmented_2021=CD4+ Memory T cell:Lymphoid Tissue	77	0.732625	2.97578	1e-10	8.06e-10	2.8e-10	3111	tags=81%, list=20%, signal=64%	LTA/S1PR4/NCF4/ACAP1/CD53/IL2RG/WAS/CD27/BIN2/ITGB7/FGR/CD52/NCF1/PTPRCAP/ITGAL/GRAP/ICOS/SASH3/CYTH4/MYO1G/SIRPG/CORO1A/ARHGAP9/ARHGAP30/CD48/CXCR3/DOK2/IL16/RHOH/LSP1/UBASH3A/CYTIP/DPEP2/ARHGAP25/HCST/ALOX5AP/CD5/IL10RA/SIT1/CD247/TRAF3IP3/NKG7/RASAL3/CD37/CD2/LTB/SELL/GZMB/CCR7/TBC1D10C/SNX20/SLAMF6/GZMK/CD72/TAGAP/TNFSF8/ZAP70/TMC8/MAP4K1/JAK3/PSTPIP1/P2RY10
Liver.MlxKO 18 mos LvsW 18 mos L	Rare_Diseases_GeneRIF_ARCHS4_Predictions=Cytokine deficiency	182	0.65157	2.97092	1e-10	8.06e-10	2.8e-10	3267	tags=67%, list=21%, signal=53%	EFHD2/HCK/IL17RA/CSF2RB/APOBR/CD40/ARHGAP27/CD53/ADGRE5/PLAUR/WAS/CTSS/SOCS3/HK3/VASP/CLEC4E/LILRB4/LILRB3/LILRA6/FGR/PARP10/HLA-E/NCF1/THEMIS2/GPSM3/SPI1/ELF4/RHOG/OAS1/MPEG1/LCP2/MYO1F/SIGLEC1/HCLS1/CCR5/SLAMF7/UNC93B1/NCKAP1L/PLEKHO1/CYTH4/LAPTM5/MYO1G/PIK3R5/SIRPA/TRAF1/SLC15A3/IRF5/ARHGAP30/PLEKHO2/ADCY7/EMILIN2/ADAM8/CD4/C5AR1/PTPN1/IL1RN/EHBP1L1/PPP1R18/WIPF1/PLCB2/EPSTI1/SH3BP1/ITGAX/PTAF…
Liver.MlxKO 18 mos LvsW 18 mos L	Orphanet_Augmented_2021=Mendelian susceptibility to mycobacterial diseases due to complete IL12RB1 deficiency ORPHA:319552	87	0.718237	2.96062	1e-10	8.06e-10	2.8e-10	3333	tags=82%, list=22%, signal=64%	S1PR4/EVI2B/ACAP1/CCDC88B/CD53/LAT/IL2RG/WAS/BIN2/CD52/NCF1/ITGAL/SLA2/TNFAIP8L2/LCP2/MYO1F/SASH3/NCKAP1L/CYTH4/ZBP1/LAX1/MYO1G/ARHGAP9/LST1/CD84/ARHGAP30/CD48/CXCR3/SCIMP/DOK2/IL16/CLEC2D/GBP5/RHOH/VAV1/SPN/CYTIP/DPEP2/FGD2/LY9/PTPRC/IKZF1/IL21R/RCSD1/PARVG/LAIR1/IKZF3/LAT2/TRAF3IP3/PTPN22/NKG7/RASAL3/GPR65/PIK3CG/CD37/PTPN7/DOCK8/TBC1D10C/SNX20/SLAMF6/CTSW/TAGAP/SP140/TMC8/MAP4K1/JAK3/PSTPIP1/P…
Liver.MlxKO 18 mos LvsW 18 mos L	C8=FAN_EMBRYONIC_CTX_BIG_GROUPS_BRAIN_IMMUNE	129	0.682559	2.96055	1e-10	8.06e-10	2.8e-10	2632	tags=66%, list=17%, signal=55%	UCP2/CRIP1/STK10/EVI2B/ACAP1/AKNA/ADGRE5/IL2RG/ITGB2/BIN2/FERMT3/CD52/HLA-E/PTPRCAP/CLIC1/GPSM3/SH3BGRL3/CD44/ITGAL/PLAC8/FCER1G/S100A4/HCLS1/RAC2/IFITM1/IFITM3/IFITM2/IQGAP1/CORO1A/CNN2/S100A11/ARHGAP9/VAMP8/CD48/CCND3/MSN/DOK2/S100A6/IL16/RIPOR2/SEPTIN1/TAGLN2/CLEC2D/XAF1/RHOH/LSP1/LIMD2/CYTIP/LY9/PTPRC/FYB1/SRGN/SP110/GIMAP7/MYH9/SH2D1A/HCST/CD74/LY6E/RCSD1/KLF2/PFN1/STK17B/PSMB9/ARHGDIB/PSME2…
Liver.MlxKO 18 mos LvsW 18 mos L	HuBMAP_ASCT_plus_B_augmented_w_RNAseq_Coexpression=Regulatory Cd4+ T Cell (id:537)	63	0.759098	2.95359	1e-10	8.06e-10	2.8e-10	3067	tags=89%, list=20%, signal=71%	FOXP3/APOBR/TYROBP/CD53/IL2RG/WAS/BIN2/CD52/ITGAL/TNFAIP8L2/LCP2/MYO1F/ICOS/CCR5/SASH3/CYTH4/PIK3R5/SIRPG/IL2RB/ARHGAP9/ARHGAP30/CST7/CD48/CXCR3/CD4/DOK2/SLA/SELPLG/UBASH3A/DPEP2/CD3D/CTLA4/GIMAP7/HCST/CD5/PARVG/IL10RA/SIT1/GZMA/CD247/GIMAP5/GIMAP1-GIMAP5/NKG7/RASAL3/CD37/CD2/LTB/GZMB/TBC1D10C/SNX20/GZMK/TAGAP/TNFSF8/ZAP70/CCR2/PSTPIP1
Liver.MlxKO 18 mos LvsW 18 mos L	C8=DURANTE_ADULT_OLFACTORY_NEUROEPITHELIUM_MACROPHAGES	73	0.737368	2.94735	1e-10	8.06e-10	2.8e-10	2056	tags=73%, list=13%, signal=63%	C1QA/APOC1/IL1B/C1QC/CSF1R/C1QB/TYROBP/PLD4/PLAUR/CTSS/IFI30/ITGB2/MNDA/CEBPD/RNASET2/CLEC7A/HLA-DMB/LY86/SPI1/IGSF6/FCER1G/NPC2/COTL1/HLA-DQB1/TREM2/CYBA/FCGR3A/FCGR2A/LAPTM5/FTL/LST1/P2RY13/CSF2RA/CCL3/CCL3L1/MS4A6A/CLEC10A/CD14/YWHAH/RGS2/C3AR1/FGL2/SRGN/HLA-DMA/CD74/CXCR4/CCL4L2/CD83/MS4A7/MSR1/CST3/AIF1/RGS10
Liver.MlxKO 18 mos LvsW 18 mos L	CellMarker_Augmented_2021=Macrophage:Artery	89	0.71303	2.94536	1e-10	8.06e-10	2.8e-10	2869	tags=80%, list=19%, signal=65%	IL1B/HCK/CSF2RB/EVI2B/CSF1R/TYROBP/PLAUR/CTSS/CD86/IFI30/HK3/ITGB2/LRRC25/LILRB4/LILRB3/FGR/HLA-E/MNDA/MLKL/MILR1/BCL2A1/LY86/TBXAS1/SPI1/IGSF6/CD300C/MPEG1/FCER1G/CLEC12A/SIGLEC1/FCGR3A/CYTH4/FCGR2A/MS4A4A/MVP/SLAMF8/C5AR1/IL1RN/CLEC10A/ITGAX/PTAFR/CD14/SELPLG/NCF2/TNFRSF1B/CD300LB/FPR1/TMEM150B/C3AR1/IL10RB/SRGN/TLR1/CD300LF/UBA7/GBP2/TCIRG1/SIGLEC7/SIGLEC9/ITGAM/TLR8/MS4A7/CCR1/CASP1/CARD16/TF…
Liver.MlxKO 18 mos LvsW 18 mos L	CellMarker_Augmented_2021=Macrophage:Eye	89	0.71303	2.94536	1e-10	8.06e-10	2.8e-10	2869	tags=80%, list=19%, signal=65%	IL1B/HCK/CSF2RB/EVI2B/CSF1R/TYROBP/PLAUR/CTSS/CD86/IFI30/HK3/ITGB2/LRRC25/LILRB4/LILRB3/FGR/HLA-E/MNDA/MLKL/MILR1/BCL2A1/LY86/TBXAS1/SPI1/IGSF6/CD300C/MPEG1/FCER1G/CLEC12A/SIGLEC1/FCGR3A/CYTH4/FCGR2A/MS4A4A/MVP/SLAMF8/C5AR1/IL1RN/CLEC10A/ITGAX/PTAFR/CD14/SELPLG/NCF2/TNFRSF1B/CD300LB/FPR1/TMEM150B/C3AR1/IL10RB/SRGN/TLR1/CD300LF/UBA7/GBP2/TCIRG1/SIGLEC7/SIGLEC9/ITGAM/TLR8/MS4A7/CCR1/CASP1/CARD16/TF…
Liver.MlxKO 18 mos LvsW 18 mos L	CellMarker_Augmented_2021=Macrophage:Lymph Node	89	0.71303	2.94536	1e-10	8.06e-10	2.8e-10	2869	tags=80%, list=19%, signal=65%	IL1B/HCK/CSF2RB/EVI2B/CSF1R/TYROBP/PLAUR/CTSS/CD86/IFI30/HK3/ITGB2/LRRC25/LILRB4/LILRB3/FGR/HLA-E/MNDA/MLKL/MILR1/BCL2A1/LY86/TBXAS1/SPI1/IGSF6/CD300C/MPEG1/FCER1G/CLEC12A/SIGLEC1/FCGR3A/CYTH4/FCGR2A/MS4A4A/MVP/SLAMF8/C5AR1/IL1RN/CLEC10A/ITGAX/PTAFR/CD14/SELPLG/NCF2/TNFRSF1B/CD300LB/FPR1/TMEM150B/C3AR1/IL10RB/SRGN/TLR1/CD300LF/UBA7/GBP2/TCIRG1/SIGLEC7/SIGLEC9/ITGAM/TLR8/MS4A7/CCR1/CASP1/CARD16/TF…
Liver.MlxKO 18 mos LvsW 18 mos L	CellMarker_Augmented_2021=Macrophage:Retinal Pigment Epithelium	89	0.71303	2.94536	1e-10	8.06e-10	2.8e-10	2869	tags=80%, list=19%, signal=65%	IL1B/HCK/CSF2RB/EVI2B/CSF1R/TYROBP/PLAUR/CTSS/CD86/IFI30/HK3/ITGB2/LRRC25/LILRB4/LILRB3/FGR/HLA-E/MNDA/MLKL/MILR1/BCL2A1/LY86/TBXAS1/SPI1/IGSF6/CD300C/MPEG1/FCER1G/CLEC12A/SIGLEC1/FCGR3A/CYTH4/FCGR2A/MS4A4A/MVP/SLAMF8/C5AR1/IL1RN/CLEC10A/ITGAX/PTAFR/CD14/SELPLG/NCF2/TNFRSF1B/CD300LB/FPR1/TMEM150B/C3AR1/IL10RB/SRGN/TLR1/CD300LF/UBA7/GBP2/TCIRG1/SIGLEC7/SIGLEC9/ITGAM/TLR8/MS4A7/CCR1/CASP1/CARD16/TF…
Liver.MlxKO 18 mos LvsW 18 mos L	CellMarker_Augmented_2021=Macrophage:Visceral Adipose Tissue	89	0.71303	2.94536	1e-10	8.06e-10	2.8e-10	2869	tags=80%, list=19%, signal=65%	IL1B/HCK/CSF2RB/EVI2B/CSF1R/TYROBP/PLAUR/CTSS/CD86/IFI30/HK3/ITGB2/LRRC25/LILRB4/LILRB3/FGR/HLA-E/MNDA/MLKL/MILR1/BCL2A1/LY86/TBXAS1/SPI1/IGSF6/CD300C/MPEG1/FCER1G/CLEC12A/SIGLEC1/FCGR3A/CYTH4/FCGR2A/MS4A4A/MVP/SLAMF8/C5AR1/IL1RN/CLEC10A/ITGAX/PTAFR/CD14/SELPLG/NCF2/TNFRSF1B/CD300LB/FPR1/TMEM150B/C3AR1/IL10RB/SRGN/TLR1/CD300LF/UBA7/GBP2/TCIRG1/SIGLEC7/SIGLEC9/ITGAM/TLR8/MS4A7/CCR1/CASP1/CARD16/TF…
Liver.MlxKO 18 mos LvsW 18 mos L	HuBMAP_ASCT_plus_B_augmented_w_RNAseq_Coexpression=Surface Intraepithelial Cd4+ Lymphocyte (id:573)	81	0.721469	2.94469	1e-10	8.06e-10	2.8e-10	3569	tags=89%, list=23%, signal=69%	S1PR4/CD53/IL2RG/WAS/ITGB2/BIN2/CD52/PTPRCAP/ITGAL/LCP2/MYO1F/ICOS/CCR5/SASH3/CYTH4/MYO1G/PIK3R5/SIRPG/IL2RB/ARHGAP9/ARHGAP30/CST7/CD48/CXCR3/CD4/THEMIS/DOK2/CD8B/GBP5/SLA/SELPLG/LSP1/UBASH3A/CYTIP/DPEP2/CD3D/PTPRC/CTLA4/GIMAP7/IKZF1/SH2D1A/HCST/CD5/PARVG/IL10RA/SIT1/GZMA/CD247/TRAF3IP3/GIMAP5/NKG7/RASAL3/CD2/LTB/SELL/GZMB/AOAH/TBC1D10C/SNX20/GZMK/TAGAP/TNFSF8/ZAP70/CCR2/PSTPIP1/CD244/GPR171/GIMA…
Liver.MlxKO 18 mos LvsW 18 mos L	Orphanet_Augmented_2021=Severe combined immunodeficiency due to LAT deficiency ORPHA:504523	79	0.723236	2.94422	1e-10	8.06e-10	2.8e-10	3640	tags=87%, list=24%, signal=67%	S1PR4/ACAP1/LAT/IL2RG/BIN2/FERMT3/CD52/PTPRCAP/ITGAL/SLA2/MYO1F/ICOS/SASH3/CYTH4/LAX1/MYO1G/SIRPG/ARHGAP9/ARHGAP30/CST7/CD48/CXCR3/THEMIS/DOK2/IL16/CLEC2D/SELPLG/RHOH/UBASH3A/SPN/DPEP2/LY9/CD3D/SH2D1A/HCST/CD5/IL21R/GRAP2/CD247/TRAF3IP3/NKG7/RASAL3/GPR65/CD37/PTPN7/CD96/CD2/LTB/GZMB/TBC1D10C/SNX20/SLAMF6/CTSW/SCML4/ZAP70/TMC8/TSPAN32/PSTPIP1/P2RY10/CD3G/CD244/CD226/GIMAP1/ITK/CD7/GZMM/CD28/CD3E/N…
Liver.MlxKO 18 mos LvsW 18 mos L	Rare_Diseases_GeneRIF_ARCHS4_Predictions=Bare lymphocyte syndrome	185	0.645087	2.94306	1e-10	8.06e-10	2.8e-10	3267	tags=66%, list=21%, signal=53%	EFHD2/HCK/IL17RA/CSF2RB/EVI2B/APOBR/ARHGAP27/CCDC88B/AKNA/CD53/ADGRE5/WAS/CTSS/VASP/LILRB3/FGR/PARP10/HLA-E/NCF1/THEMIS2/GPSM3/SPI1/ELF4/RHOG/APBB1IP/MPEG1/LCP2/MYO1F/HCLS1/COTL1/UNC93B1/SASH3/ARHGEF2/CYBA/RAC2/NCKAP1L/CYTH4/PSD4/LAPTM5/MYO1G/PIK3R5/CORO1A/TRAF1/MVP/SLC15A3/IRF5/PIK3CD/ARHGAP30/PLEKHO2/ADCY7/ADAM8/CD4/GRK2/TYK2/MSN/EHBP1L1/PPP1R18/WIPF1/PLCB2/SH3BP1/ITGAX/LSP1/NCF2/TNFRSF1B/VAV1/…
Liver.MlxKO 18 mos LvsW 18 mos L	CellMarker_Augmented_2021=Naive B cell:Peripheral Blood	84	0.713147	2.93651	1e-10	8.06e-10	2.8e-10	3125	tags=76%, list=20%, signal=61%	S1PR4/NCF4/EVI2B/ACAP1/CD53/IL2RG/WAS/CD27/BIN2/ITGB7/FGR/CD52/NCF1/PTPRCAP/ITGAL/LY86/TNFAIP8L2/PLEK/GRAP/HCLS1/SASH3/NCKAP1L/CYTH4/LAPTM5/MYO1G/CORO1A/ARHGAP9/ARHGAP30/CD48/CXCR3/DOK2/IL16/RHOH/LSP1/CYTIP/LY9/PTPRC/ARHGAP25/IKZF1/GPR174/RCSD1/PARVG/IL10RA/SIT1/TRAF3IP3/NKG7/RASAL3/GPR65/CD37/PTPN7/LTB/SELL/CCR7/TBC1D10C/SNX20/SLAMF6/TAGAP/SP140/TMC8/MAP4K1/JAK3/PSTPIP1/P2RY10/HVCN1
Liver.MlxKO 18 mos LvsW 18 mos L	CellMarker_Augmented_2021=Naive B cell:Undefined	84	0.713147	2.93651	1e-10	8.06e-10	2.8e-10	3125	tags=76%, list=20%, signal=61%	S1PR4/NCF4/EVI2B/ACAP1/CD53/IL2RG/WAS/CD27/BIN2/ITGB7/FGR/CD52/NCF1/PTPRCAP/ITGAL/LY86/TNFAIP8L2/PLEK/GRAP/HCLS1/SASH3/NCKAP1L/CYTH4/LAPTM5/MYO1G/CORO1A/ARHGAP9/ARHGAP30/CD48/CXCR3/DOK2/IL16/RHOH/LSP1/CYTIP/LY9/PTPRC/ARHGAP25/IKZF1/GPR174/RCSD1/PARVG/IL10RA/SIT1/TRAF3IP3/NKG7/RASAL3/GPR65/CD37/PTPN7/LTB/SELL/CCR7/TBC1D10C/SNX20/SLAMF6/TAGAP/SP140/TMC8/MAP4K1/JAK3/PSTPIP1/P2RY10/HVCN1
Liver.MlxKO 18 mos LvsW 18 mos L	Rare_Diseases_GeneRIF_ARCHS4_Predictions=Severe combined immunodeficiency	186	0.642387	2.93631	1e-10	8.06e-10	2.8e-10	3267	tags=66%, list=21%, signal=52%	EFHD2/HCK/IL17RA/CSF2RB/EVI2B/APOBR/ARHGAP27/CCDC88B/AKNA/CD53/ADGRE5/WAS/CTSS/VASP/LILRB3/FGR/PARP10/HLA-E/NCF1/THEMIS2/GPSM3/SPI1/ELF4/RHOG/APBB1IP/MPEG1/LCP2/MYO1F/HCLS1/COTL1/UNC93B1/ARHGEF2/CYBA/RAC2/NCKAP1L/CYTH4/PSD4/LAPTM5/MYO1G/PIK3R5/CORO1A/TRAF1/MVP/SLC15A3/IRF5/PIK3CD/ARHGAP30/PLEKHO2/ADCY7/ADAM8/CD4/GRK2/TYK2/MSN/EHBP1L1/PPP1R18/WIPF1/PLCB2/SH3BP1/ITGAX/LSP1/NCF2/TNFRSF1B/VAV1/TAP1/S…
Liver.MlxKO 18 mos LvsW 18 mos L	CellMarker_Augmented_2021=CD8+ Regulatory T cell:Undefined	90	0.707628	2.93134	1e-10	8.06e-10	2.8e-10	3569	tags=84%, list=23%, signal=65%	CD53/IL2RG/BIN2/CD52/ITGAL/SLA2/LCP2/ICOS/CCR5/SASH3/CYTH4/LAX1/MYO1G/PIK3R5/SIRPG/ARHGAP9/CD84/ARHGAP30/CST7/CD48/CXCR3/THEMIS/DOK2/CD8B/GBP5/SLA/RHOH/UBASH3A/CYTIP/LY9/CD3D/PTPRC/CTLA4/GIMAP7/GPR174/SH2D1A/HCST/IFNG/CD5/CCL4/HAVCR2/IL10RA/IKZF3/GZMA/CD247/TRAF3IP3/FASLG/GIMAP5/NKG7/CD8A/GPR65/CD96/CD2/LTB/SELL/GZMB/AOAH/SNX20/SLAMF6/GZMK/CTSW/TAGAP/SCML4/TNFSF8/ZAP70/CRTAM/PSTPIP1/P2RY10/CD3G/G…
Liver.MlxKO 18 mos LvsW 18 mos L	HuBMAP_ASCT_plus_B_augmented_w_RNAseq_Coexpression=Natural Killer T Cell (id:452)	82	0.715799	2.93086	1e-10	8.06e-10	2.8e-10	3569	tags=88%, list=23%, signal=68%	S1PR4/ACAP1/CD53/IL2RG/BIN2/CD52/PTPRCAP/ITGAL/LCP2/ICOS/SASH3/CYTH4/MYO1G/SIRPG/IL2RB/ARHGAP9/ARHGAP30/CST7/CD48/CXCR3/THEMIS/DOK2/CD8B/IL16/GBP5/UBASH3A/CYTIP/DPEP2/CD3D/PTPRC/RUNX3/GIMAP7/IKZF1/GPR174/SH2D1A/HCST/CD5/PARVG/GRAP2/GZMA/CD247/TRAF3IP3/FASLG/GIMAP5/NKG7/RASAL3/GPR65/CD96/CD2/LTB/SELL/LCK/GZMB/AOAH/TBC1D10C/SNX20/SLAMF6/GZMK/CTSW/TAGAP/TNFSF8/ZAP70/PSTPIP1/P2RY10/CD3G/CD244/GPR171/…
Liver.MlxKO 18 mos LvsW 18 mos L	CellMarker_Augmented_2021=Follicular T cell:Undefined	73	0.733068	2.93016	1e-10	8.06e-10	2.8e-10	3111	tags=82%, list=20%, signal=66%	LTA/S1PR4/ACAP1/CD53/IL2RG/WAS/ITGB7/CD52/PTPRCAP/ITGAL/ICOS/SASH3/MYO1G/PIK3R5/SIRPG/CORO1A/IL2RB/ARHGAP9/ARHGAP30/CD48/CXCR3/DOK2/RHOH/LSP1/UBASH3A/CYTIP/CD3D/CTLA4/IKZF1/GPR174/HCST/CD5/PARVG/CCL4/IL10RA/SIT1/CD247/NKG7/RASAL3/CD37/PTPN7/CD2/LTB/LCK/PDCD1/IRF4/GZMB/CCR7/TBC1D10C/SNX20/SLAMF6/GZMK/TAGAP/TNFSF8/ZAP70/TMC8/MAP4K1/JAK3/PSTPIP1/P2RY10
Liver.MlxKO 18 mos LvsW 18 mos L	CellMarker_Augmented_2021=Regulatory B cell:Peripheral Blood	74	0.728949	2.91402	1e-10	8.06e-10	2.8e-10	2162	tags=69%, list=14%, signal=59%	HCK/CSF2RB/NCF4/APOBR/TYROBP/CD53/WAS/CD86/HK3/LRRC25/BIN2/LILRA4/FGR/CFP/CD52/MNDA/NCF1/ITGAL/IRF8/LY86/SPI1/TNFAIP8L2/MPEG1/FCRL1/CLEC12A/PLEK/MYO1F/NFAM1/SASH3/FCGR2B/PIK3R5/ARHGAP9/ARHGAP30/CD48/TREML2/CD180/CD300LB/DPEP2/FGD2/CD300LF/IKZF1/CSF3R/FPR2/WDFY4/PARVG/SIGLEC7/SIT1/TLR8/NKG7/AIF1/CD37
Liver.MlxKO 18 mos LvsW 18 mos L	HuBMAP_ASCT_plus_B_augmented_w_RNAseq_Coexpression=Cd4+ T Cell (id:95)	77	0.717075	2.91261	1e-10	8.06e-10	2.8e-10	3569	tags=88%, list=23%, signal=68%	S1PR4/CD53/IL2RG/BIN2/CD52/PTPRCAP/ITGAL/LCP2/ICOS/CCR5/SASH3/CYTH4/PIK3R5/SIRPG/IL2RB/ARHGAP9/ARHGAP30/CST7/CD48/CXCR3/CD4/THEMIS/DOK2/CD8B/GBP5/SLA/SELPLG/UBASH3A/CYTIP/DPEP2/CD3D/PTPRC/CTLA4/GIMAP7/SH2D1A/HCST/CD5/PARVG/IL10RA/SIT1/GZMA/CD247/TRAF3IP3/GIMAP5/NKG7/RASAL3/CD96/CD2/LTB/SELL/GZMB/AOAH/TBC1D10C/SNX20/SLAMF6/GZMK/TAGAP/TNFSF8/ZAP70/PSTPIP1/P2RY10/CD3G/GPR171/GIMAP1/CD7/GZMM/CD28/CD3E
Liver.MlxKO 18 mos LvsW 18 mos L	Orphanet_Augmented_2021=T-cell immunodeficiency with epidermodysplasia verruciformis ORPHA:324294	88	0.704488	2.91043	1e-10	8.06e-10	2.8e-10	3861	tags=84%, list=25%, signal=63%	S1PR4/ACAP1/CD53/LAT/IL2RG/WAS/BIN2/CD52/PTPRCAP/ITGAL/SLA2/LCP2/ICOS/SASH3/NCKAP1L/LAX1/MYO1G/ARHGAP9/ARHGAP30/CD48/CXCR3/DOK2/IL16/CLEC2D/RHOH/UBASH3A/VAV1/SPN/CYTIP/LY9/PTPRC/IKZF1/SAMSN1/GPR174/SH2D1A/HCST/IL21R/RCSD1/IKZF3/GRAP2/SIT1/CD247/TRAF3IP3/PTPN22/NKG7/RASAL3/GPR65/PIK3CG/CD37/PTPN7/CD96/CD2/LTB/SELL/LCK/CCR7/TBC1D10C/SNX20/SLAMF6/CTSW/TAGAP/TMC8/MAP4K1/P2RY10/CD3G/CD244/CD226/ITK/CD…
Liver.MlxKO 18 mos LvsW 18 mos L	CellMarker_Augmented_2021=M1 macrophage:Lung	89	0.704493	2.9101	1e-10	8.06e-10	2.8e-10	2869	tags=74%, list=19%, signal=61%	C1QA/IL1B/HCK/CSF2RB/CSF1R/TYROBP/CTSS/CD86/IFI30/HK3/FGR/HLA-E/MNDA/BCL2A1/LY86/OAS1/CD300C/MPEG1/FCER1G/PLEK/SIGLEC1/CCR5/SLAMF7/FCGR3A/MS4A4A/SLAMF8/SLC15A3/CCL3/IL1RN/EPSTI1/CLEC10A/APOL1/APOL3/PTAFR/CD14/NCF2/TAP1/C3AR1/IL10RB/TLR1/UBA7/GBP2/ADAMDEC1/HLA-DMA/CXCL9/CCL4/CCL4L2/PSMB9/IFIT3/SIGLEC7/SIGLEC9/IFI44/TLR8/MS4A7/CCR1/CASP1/CARD16/OAS2/TFEC/ICAM1/IRF1/TAPBPL/SAMD9L/RTP4/CCRL2/MS4A14
Liver.MlxKO 18 mos LvsW 18 mos L	Orphanet_Augmented_2021=Combined immunodeficiency due to ZAP70 deficiency ORPHA:911	78	0.71396	2.90476	1e-10	8.06e-10	2.8e-10	3693	tags=90%, list=24%, signal=68%	S1PR4/ACAP1/IL2RG/BIN2/CD52/PTPRCAP/ITGAL/ICOS/SASH3/MYO1G/SIRPG/CORO1A/IL2RB/ARHGAP9/ARHGAP30/CST7/CD48/CXCR3/THEMIS/DOK2/ZNF831/CD8B/IL16/UBASH3A/DPEP2/CD3D/CTLA4/GIMAP7/IKZF1/GPR174/SH2D1A/CD5/GRAP2/SIT1/GZMA/CD247/TRAF3IP3/GIMAP5/NKG7/RASAL3/CD96/CD2/LTB/SELL/LCK/GZMB/TBC1D10C/SNX20/SLAMF6/GZMK/CTSW/TAGAP/SCML4/TNFSF8/ZAP70/TMC8/MAP4K1/JAK3/PSTPIP1/P2RY10/CD3G/GPR171/GIMAP1/ITK/CD7/GZMM/CD28/…
Liver.MlxKO 18 mos LvsW 18 mos L	PanglaoDB_Augmented_2021=Natural Killer T Cells	107	0.687031	2.90441	1e-10	8.06e-10	2.8e-10	2791	tags=72%, list=18%, signal=59%	IL17RA/S1PR4/EVI2B/CD53/IL2RG/ITGB2/BIN2/FGR/CD52/PTPRCAP/CD44/ITGAL/LCP2/MYO1F/ICOS/CCR5/SLAMF7/SASH3/CYTH4/MYO1G/PIK3R5/MAP3K8/SIRPG/IL2RB/ARHGAP9/ARHGAP30/CST7/CD48/CXCR3/THEMIS/DOK2/ZNF831/STYK1/IL16/GBP5/SLA/SELPLG/LSP1/UBASH3A/CYTIP/DPEP2/CD3D/PTPRC/GIMAP7/ARHGAP25/IKZF1/GPR174/SH2D1A/CD5/CXCR4/PARVG/CCL4/IL10RA/GRAP2/GZMA/CD247/TRAF3IP3/FASLG/GIMAP5/NKG7/RASAL3/GPR65/CD96/CD2/LTB/SELL/GZMB…
Liver.MlxKO 18 mos LvsW 18 mos L	Orphanet_Augmented_2021=Combined immunodeficiency due to IL21R deficiency ORPHA:357329	87	0.704339	2.90333	1e-10	8.06e-10	2.8e-10	3185	tags=77%, list=21%, signal=61%	LTA/S1PR4/EVI2B/ACAP1/AKNA/CD53/LAT/IL2RG/WAS/BIN2/FERMT3/ITGB7/CD52/NCF1/ITGAL/SASH3/NCKAP1L/CYTH4/LAX1/MYO1G/CORO1A/ARHGAP9/PIK3CD/CD84/ARHGAP30/CD48/CXCR3/DOK2/IL16/CLEC2D/LPXN/GBP5/SELPLG/RHOH/LSP1/SPN/CYTIP/LY9/PTPRC/IKZF1/DOCK2/GPR174/HCST/IL21R/RCSD1/IKZF3/SIT1/LAT2/TRAF3IP3/PTPN22/RASAL3/GPR65/CD37/PTPN7/LTB/IRF4/CCR7/TBC1D10C/SNX20/SLAMF6/TAGAP/SP140/MAP4K1/JAK3/PSTPIP1/P2RY10/TNFSF14
Liver.MlxKO 18 mos LvsW 18 mos L	HuBMAP_ASCT_plus_B_augmented_w_RNAseq_Coexpression=Cd8+ T Cell Central Memory (id:108)	78	0.711623	2.89525	1e-10	8.06e-10	2.8e-10	3569	tags=87%, list=23%, signal=67%	IL2RG/BIN2/CD52/ITGAL/SLA2/MYO1F/ICOS/CCR5/SASH3/XCL2/CYTH4/ZBP1/SIRPG/IL2RB/ARHGAP30/CST7/CD48/CXCR3/THEMIS/DOK2/ZNF831/CD8B/KLRK1/KLRC4-KLRK1/GBP5/UBASH3A/CYTIP/LY9/CD3D/PTPRC/GIMAP7/SH2D1A/CD5/CCL4/IL10RA/GZMA/CD247/TRAF3IP3/FASLG/GIMAP5/NKG7/CD8A/GPR65/CD96/CD2/LTB/SELL/GZMB/AOAH/SNX20/SLAMF6/GZMK/CTSW/TAGAP/SCML4/TNFSF8/ZAP70/CRTAM/PSTPIP1/P2RY10/CD3G/CD244/GPR171/GIMAP1/ITK/GZMM/CD28/CD3E
Liver.MlxKO 18 mos LvsW 18 mos L	HuBMAP_ASCT_plus_B_augmented_w_RNAseq_Coexpression=Cd8 T Cell Effector Memory Cd45Ra (id:104)	85	0.702407	2.89242	1e-10	8.06e-10	2.8e-10	3706	tags=86%, list=24%, signal=65%	S1PR4/EVI2B/CD53/IL2RG/BIN2/CD52/ITGAL/SLA2/LCP2/MYO1F/ICOS/SASH3/CYTH4/SIRPG/IL2RB/ARHGAP9/ARHGAP30/CST7/CD48/CXCR3/THEMIS/DOK2/ZNF831/CD8B/KLRK1/IL16/GBP5/SLA/UBASH3A/CYTIP/DPEP2/LY9/CD3D/PTPRC/GIMAP7/SH2D1A/CD5/IFIT3/IL10RA/GRAP2/GZMA/CD247/TRAF3IP3/FASLG/GIMAP5/NKG7/KLRD1/GPR65/CD96/CD2/LTB/SELL/GZMB/AOAH/SNX20/SLAMF6/GZMK/CTSW/TAGAP/SCML4/TNFSF8/ZAP70/PSTPIP1/P2RY10/CD3G/CD244/GPR171/GIMAP1/…
Liver.MlxKO 18 mos LvsW 18 mos L	CellMarker_Augmented_2021=Memory T cell:Liver	78	0.710069	2.88893	1e-10	8.06e-10	2.8e-10	3693	tags=87%, list=24%, signal=66%	ACAP1/CD53/IL2RG/BIN2/CD52/PTPRCAP/ITGAL/SLA2/LCP2/ICOS/SASH3/MYO1G/SIRPG/ARHGAP9/ARHGAP30/CST7/CD48/CXCR3/THEMIS/DOK2/ZNF831/CD8B/IL16/GBP5/SLA/RHOH/UBASH3A/CYTIP/LY9/CD3D/PTPRC/GIMAP7/IKZF1/GPR174/SH2D1A/CD5/GRAP2/SIT1/GZMA/CD247/TRAF3IP3/GIMAP5/NKG7/GPR65/CD96/CD2/LTB/SELL/LCK/GZMB/SNX20/SLAMF6/GZMK/CTSW/TAGAP/SCML4/TNFSF8/ZAP70/PSTPIP1/P2RY10/CD3G/GPR171/GIMAP1/ITK/CD28/CD3E/NLRC3/TIGIT
Liver.MlxKO 18 mos LvsW 18 mos L	CellMarker_Augmented_2021=Memory T cell:Peripheral Blood	78	0.710069	2.88893	1e-10	8.06e-10	2.8e-10	3693	tags=87%, list=24%, signal=66%	ACAP1/CD53/IL2RG/BIN2/CD52/PTPRCAP/ITGAL/SLA2/LCP2/ICOS/SASH3/MYO1G/SIRPG/ARHGAP9/ARHGAP30/CST7/CD48/CXCR3/THEMIS/DOK2/ZNF831/CD8B/IL16/GBP5/SLA/RHOH/UBASH3A/CYTIP/LY9/CD3D/PTPRC/GIMAP7/IKZF1/GPR174/SH2D1A/CD5/GRAP2/SIT1/GZMA/CD247/TRAF3IP3/GIMAP5/NKG7/GPR65/CD96/CD2/LTB/SELL/LCK/GZMB/SNX20/SLAMF6/GZMK/CTSW/TAGAP/SCML4/TNFSF8/ZAP70/PSTPIP1/P2RY10/CD3G/GPR171/GIMAP1/ITK/CD28/CD3E/NLRC3/TIGIT
Liver.MlxKO 18 mos LvsW 18 mos L	CellMarker_Augmented_2021=Naive T cell:Umbilical Cord Blood	78	0.710069	2.88893	1e-10	8.06e-10	2.8e-10	3693	tags=87%, list=24%, signal=66%	ACAP1/CD53/IL2RG/BIN2/CD52/PTPRCAP/ITGAL/SLA2/LCP2/ICOS/SASH3/MYO1G/SIRPG/ARHGAP9/ARHGAP30/CST7/CD48/CXCR3/THEMIS/DOK2/ZNF831/CD8B/IL16/GBP5/SLA/RHOH/UBASH3A/CYTIP/LY9/CD3D/PTPRC/GIMAP7/IKZF1/GPR174/SH2D1A/CD5/GRAP2/SIT1/GZMA/CD247/TRAF3IP3/GIMAP5/NKG7/GPR65/CD96/CD2/LTB/SELL/LCK/GZMB/SNX20/SLAMF6/GZMK/CTSW/TAGAP/SCML4/TNFSF8/ZAP70/PSTPIP1/P2RY10/CD3G/GPR171/GIMAP1/ITK/CD28/CD3E/NLRC3/TIGIT
Liver.MlxKO 18 mos LvsW 18 mos L	CellMarker_Augmented_2021=Class-switched Memory B cell:Peripheral Blood	72	0.723031	2.88722	1e-10	8.06e-10	2.8e-10	3111	tags=78%, list=20%, signal=62%	LTA/S1PR4/NCF4/ACAP1/CD53/IL2RG/WAS/CD27/BIN2/ITGB7/CD52/NCF1/PTPRCAP/GPSM3/ITGAL/LY86/TNFAIP8L2/GRAP/SASH3/MYO1G/SIRPG/CORO1A/IL2RB/ARHGAP9/ARHGAP30/CD48/CXCR3/IL16/RHOH/LSP1/CYTIP/LY9/GPR174/HCST/CD5/SIT1/CD247/TRAF3IP3/NKG7/RASAL3/CD37/LTB/SELL/LCK/CCR7/TBC1D10C/SNX20/SLAMF6/TAGAP/ZAP70/SP140/TMC8/MAP4K1/JAK3/PSTPIP1/P2RY10
Liver.MlxKO 18 mos LvsW 18 mos L	CellMarker_Augmented_2021=Double-negative B cell:Peripheral Blood	72	0.723031	2.88722	1e-10	8.06e-10	2.8e-10	3111	tags=78%, list=20%, signal=62%	LTA/S1PR4/NCF4/ACAP1/CD53/IL2RG/WAS/CD27/BIN2/ITGB7/CD52/NCF1/PTPRCAP/GPSM3/ITGAL/LY86/TNFAIP8L2/GRAP/SASH3/MYO1G/SIRPG/CORO1A/IL2RB/ARHGAP9/ARHGAP30/CD48/CXCR3/IL16/RHOH/LSP1/CYTIP/LY9/GPR174/HCST/CD5/SIT1/CD247/TRAF3IP3/NKG7/RASAL3/CD37/LTB/SELL/LCK/CCR7/TBC1D10C/SNX20/SLAMF6/TAGAP/ZAP70/SP140/TMC8/MAP4K1/JAK3/PSTPIP1/P2RY10
Liver.MlxKO 18 mos LvsW 18 mos L	CellMarker_Augmented_2021=Double-negative Memory B cell:Peripheral Blood	72	0.723031	2.88722	1e-10	8.06e-10	2.8e-10	3111	tags=78%, list=20%, signal=62%	LTA/S1PR4/NCF4/ACAP1/CD53/IL2RG/WAS/CD27/BIN2/ITGB7/CD52/NCF1/PTPRCAP/GPSM3/ITGAL/LY86/TNFAIP8L2/GRAP/SASH3/MYO1G/SIRPG/CORO1A/IL2RB/ARHGAP9/ARHGAP30/CD48/CXCR3/IL16/RHOH/LSP1/CYTIP/LY9/GPR174/HCST/CD5/SIT1/CD247/TRAF3IP3/NKG7/RASAL3/CD37/LTB/SELL/LCK/CCR7/TBC1D10C/SNX20/SLAMF6/TAGAP/ZAP70/SP140/TMC8/MAP4K1/JAK3/PSTPIP1/P2RY10
Liver.MlxKO 18 mos LvsW 18 mos L	CellMarker_Augmented_2021=IgG Memory B cell:Undefined	72	0.723031	2.88722	1e-10	8.06e-10	2.8e-10	3111	tags=78%, list=20%, signal=62%	LTA/S1PR4/NCF4/ACAP1/CD53/IL2RG/WAS/CD27/BIN2/ITGB7/CD52/NCF1/PTPRCAP/GPSM3/ITGAL/LY86/TNFAIP8L2/GRAP/SASH3/MYO1G/SIRPG/CORO1A/IL2RB/ARHGAP9/ARHGAP30/CD48/CXCR3/IL16/RHOH/LSP1/CYTIP/LY9/GPR174/HCST/CD5/SIT1/CD247/TRAF3IP3/NKG7/RASAL3/CD37/LTB/SELL/LCK/CCR7/TBC1D10C/SNX20/SLAMF6/TAGAP/ZAP70/SP140/TMC8/MAP4K1/JAK3/PSTPIP1/P2RY10
Liver.MlxKO 18 mos LvsW 18 mos L	CellMarker_Augmented_2021=Memory B cell:Blood	72	0.723031	2.88722	1e-10	8.06e-10	2.8e-10	3111	tags=78%, list=20%, signal=62%	LTA/S1PR4/NCF4/ACAP1/CD53/IL2RG/WAS/CD27/BIN2/ITGB7/CD52/NCF1/PTPRCAP/GPSM3/ITGAL/LY86/TNFAIP8L2/GRAP/SASH3/MYO1G/SIRPG/CORO1A/IL2RB/ARHGAP9/ARHGAP30/CD48/CXCR3/IL16/RHOH/LSP1/CYTIP/LY9/GPR174/HCST/CD5/SIT1/CD247/TRAF3IP3/NKG7/RASAL3/CD37/LTB/SELL/LCK/CCR7/TBC1D10C/SNX20/SLAMF6/TAGAP/ZAP70/SP140/TMC8/MAP4K1/JAK3/PSTPIP1/P2RY10
Liver.MlxKO 18 mos LvsW 18 mos L	CellMarker_Augmented_2021=Non-switched Memory B cell:Peripheral Blood	72	0.723031	2.88722	1e-10	8.06e-10	2.8e-10	3111	tags=78%, list=20%, signal=62%	LTA/S1PR4/NCF4/ACAP1/CD53/IL2RG/WAS/CD27/BIN2/ITGB7/CD52/NCF1/PTPRCAP/GPSM3/ITGAL/LY86/TNFAIP8L2/GRAP/SASH3/MYO1G/SIRPG/CORO1A/IL2RB/ARHGAP9/ARHGAP30/CD48/CXCR3/IL16/RHOH/LSP1/CYTIP/LY9/GPR174/HCST/CD5/SIT1/CD247/TRAF3IP3/NKG7/RASAL3/CD37/LTB/SELL/LCK/CCR7/TBC1D10C/SNX20/SLAMF6/TAGAP/ZAP70/SP140/TMC8/MAP4K1/JAK3/PSTPIP1/P2RY10
Liver.MlxKO 18 mos LvsW 18 mos L	CellMarker_Augmented_2021=Switched Memory B cell:Peripheral Blood	72	0.723031	2.88722	1e-10	8.06e-10	2.8e-10	3111	tags=78%, list=20%, signal=62%	LTA/S1PR4/NCF4/ACAP1/CD53/IL2RG/WAS/CD27/BIN2/ITGB7/CD52/NCF1/PTPRCAP/GPSM3/ITGAL/LY86/TNFAIP8L2/GRAP/SASH3/MYO1G/SIRPG/CORO1A/IL2RB/ARHGAP9/ARHGAP30/CD48/CXCR3/IL16/RHOH/LSP1/CYTIP/LY9/GPR174/HCST/CD5/SIT1/CD247/TRAF3IP3/NKG7/RASAL3/CD37/LTB/SELL/LCK/CCR7/TBC1D10C/SNX20/SLAMF6/TAGAP/ZAP70/SP140/TMC8/MAP4K1/JAK3/PSTPIP1/P2RY10
Liver.MlxKO 18 mos LvsW 18 mos L	Orphanet_Augmented_2021=Combined immunodeficiency due to LRBA deficiency ORPHA:445018	96	-0.627796	-2.88708	1e-10	8.06e-10	2.8e-10	3725	tags=67%, list=24%, signal=51%	ARID2/HEATR5B/LRBA/SMC5/MDN1/AKAP9/CDK12/ZNF678/TRPM7/LCOR/ZBED6/NIPBL/DENND4C/DMXL1/RALGAPA1/ATAD2B/SENP6/BPTF/DDX6/VWA8/AQR/VPS13C/TBL1XR1/ARFGEF2/NBAS/SLMAP/ZNF507/DLG1/AHCTF1/SYNE2/VPS13B/ANKRD17/ICE2/HECTD1/CEP350/N4BP2/ZZZ3/USP37/SPG11/ZNF451/RANBP2/TRIP12/MED13/UBR5/ASCC3/ARFGEF1/PHF3/OPA1/PDS5A/RC3H2/USP24/BLTP1/VPS13D/MIB1/ZC3H11A/CNOT1/VPS13A/ZMYM2/USP34/USP9X/BIRC6/USP45/GAPVD1/PPP6R3
Liver.MlxKO 18 mos LvsW 18 mos L	HuBMAP_ASCT_plus_B_augmented_w_RNAseq_Coexpression=Gd T Cell (id:250)	89	0.69864	2.88592	1e-10	8.06e-10	2.8e-10	3640	tags=83%, list=24%, signal=64%	S1PR4/EVI2B/ACAP1/CD53/LAT/IL2RG/BIN2/FGR/CD52/PTPRCAP/ITGAL/TNFAIP8L2/LCP2/MYO1F/ICOS/SASH3/CYTH4/MYO1G/SIRPG/ARHGAP9/ARHGAP30/CST7/CD48/THEMIS/DOK2/ZNF831/CD8B/IL16/GBP5/SLA/SELPLG/LSP1/UBASH3A/CYTIP/DPEP2/CD3D/PTPRC/SMPD3/GIMAP7/ARHGAP25/SH2D1A/CD5/PARVG/IL10RA/GRAP2/GZMA/CD247/TRAF3IP3/GIMAP5/NKG7/RASAL3/GPR65/CD96/CD2/LTB/SELL/GZMB/AOAH/TBC1D10C/SNX20/SLAMF6/GZMK/CTSW/TAGAP/TNFSF8/ZAP70/PSTP…
Liver.MlxKO 18 mos LvsW 18 mos L	CellMarker_Augmented_2021=T1 (Transitional) B cell:Bone Marrow	85	0.698206	2.87512	1e-10	8.06e-10	2.8e-10	3111	tags=76%, list=20%, signal=61%	S1PR4/NCF4/EVI2B/ACAP1/CD53/IL2RG/BIN2/FGR/CD52/MNDA/NCF1/ITGAL/TNFAIP8L2/LCP2/PLEK/MYO1F/HCLS1/ICOS/SASH3/NCKAP1L/CYTH4/MYO1G/SIRPG/ARHGAP9/ARHGAP30/CD48/DOK2/ZNF831/IL16/GBP5/SLA/UBASH3A/CYTIP/DPEP2/LY9/CD3D/PTPRC/ARHGAP25/IKZF1/GPR174/CD5/PARVG/GRAP2/SIT1/GZMA/CD247/TRAF3IP3/NKG7/RASAL3/GPR65/PIK3CG/CD37/CD2/LTB/SELL/TBC1D10C/SNX20/SLAMF6/GZMK/TAGAP/TNFSF8/ZAP70/CCR2/PSTPIP1/P2RY10
Liver.MlxKO 18 mos LvsW 18 mos L	CellMarker_Augmented_2021=T2 (Transitional) B cell:Bone Marrow	85	0.698206	2.87512	1e-10	8.06e-10	2.8e-10	3111	tags=76%, list=20%, signal=61%	S1PR4/NCF4/EVI2B/ACAP1/CD53/IL2RG/BIN2/FGR/CD52/MNDA/NCF1/ITGAL/TNFAIP8L2/LCP2/PLEK/MYO1F/HCLS1/ICOS/SASH3/NCKAP1L/CYTH4/MYO1G/SIRPG/ARHGAP9/ARHGAP30/CD48/DOK2/ZNF831/IL16/GBP5/SLA/UBASH3A/CYTIP/DPEP2/LY9/CD3D/PTPRC/ARHGAP25/IKZF1/GPR174/CD5/PARVG/GRAP2/SIT1/GZMA/CD247/TRAF3IP3/NKG7/RASAL3/GPR65/PIK3CG/CD37/CD2/LTB/SELL/TBC1D10C/SNX20/SLAMF6/GZMK/TAGAP/TNFSF8/ZAP70/CCR2/PSTPIP1/P2RY10
Liver.MlxKO 18 mos LvsW 18 mos L	CellMarker_Augmented_2021=Transitional B cell:Bone Marrow	85	0.698206	2.87512	1e-10	8.06e-10	2.8e-10	3111	tags=76%, list=20%, signal=61%	S1PR4/NCF4/EVI2B/ACAP1/CD53/IL2RG/BIN2/FGR/CD52/MNDA/NCF1/ITGAL/TNFAIP8L2/LCP2/PLEK/MYO1F/HCLS1/ICOS/SASH3/NCKAP1L/CYTH4/MYO1G/SIRPG/ARHGAP9/ARHGAP30/CD48/DOK2/ZNF831/IL16/GBP5/SLA/UBASH3A/CYTIP/DPEP2/LY9/CD3D/PTPRC/ARHGAP25/IKZF1/GPR174/CD5/PARVG/GRAP2/SIT1/GZMA/CD247/TRAF3IP3/NKG7/RASAL3/GPR65/PIK3CG/CD37/CD2/LTB/SELL/TBC1D10C/SNX20/SLAMF6/GZMK/TAGAP/TNFSF8/ZAP70/CCR2/PSTPIP1/P2RY10
Liver.MlxKO 18 mos LvsW 18 mos L	Orphanet_Augmented_2021=Laron syndrome with immunodeficiency ORPHA:220465	86	0.697971	2.87423	1e-10	8.06e-10	2.8e-10	3640	tags=81%, list=24%, signal=62%	S1PR4/ACAP1/AKNA/CD53/IL2RG/WAS/BIN2/FGR/CD52/ITGAL/TNFAIP8L2/LCP2/MYO1F/GRAP/FUT7/SASH3/MYO1G/ARHGAP9/ARHGAP30/CD48/TREML2/GAB3/DOK2/ZNF831/WIPF1/PLCB2/IL16/UBASH3A/TNFRSF1B/DPEP2/CD3D/PTPRC/GIMAP7/ARHGAP25/IKZF1/SH2D3C/GPR174/SH2D1A/FMNL1/CD5/RCSD1/PARVG/IL10RA/GRAP2/CD247/GIMAP5/NKG7/FAM78A/RASAL3/CD37/CD2/LTB/PRKCB/ARHGAP45/TBC1D10C/SNX20/SLAMF6/TAGAP/RASGRP4/ZAP70/RASGRP2/JAK3/TSPAN32/PSTPIP…
Liver.MlxKO 18 mos LvsW 18 mos L	Orphanet_Augmented_2021=Recurrent infections associated with rare immunoglobulin isotypes deficiency ORPHA:183675	64	0.733631	2.87088	1e-10	8.06e-10	2.8e-10	2630	tags=77%, list=17%, signal=64%	HCK/CSF2RB/NCF4/TYROBP/CD53/IL2RG/CTSS/CD86/BIN2/FGR/CD52/MNDA/NCF1/PTPRCAP/ITGAL/IRF8/LY86/SPI1/MPEG1/LCP2/PLEK/SASH3/FCGR3A/CYTH4/FCGR2B/CIITA/ARHGAP30/CD48/LSP1/CYTIP/FGD2/PTPRC/FGL2/GIMAP7/MZB1/CD74/WDFY4/PARVG/IL10RA/GZMA/MS4A7/GIMAP5/RASAL3/CD2/SELL/AOAH/SLAMF6/GZMK/TAGAP
Liver.MlxKO 18 mos LvsW 18 mos L	RNAseq_Automatic_GEO_Signatures_Mouse_Up=Study Macrophage Subsets Skin GSE114526 1	168	0.635899	2.86954	1e-10	8.06e-10	2.8e-10	2500	tags=58%, list=16%, signal=49%	UCP2/HEXB/HEXA/SFXN3/C1QC/UAP1L1/CSF1R/CAPG/SLC25A28/RILPL2/LGMN/PLD4/ADGRL3/NCF1/KCNN4/SLC11A1/SH3BGRL3/SDC3/LY86/TBXAS1/SPI1/HMOX1/TNFSF12/RHOG/SYK/FCER1G/CLEC12A/PLEK/SLC7A8/NPC2/MARCKSL1/UNC93B1/CYBA/RAC2/GPR137B/BLNK/LAPTM5/PIK3R5/SLC15A3/IRF5/PLEKHO2/CACNA2D4/VAMP8/C5AR1/IQSEC3/BASP1/CD180/ST6GALNAC4/PTAFR/LPXN/CD14/SELPLG/TNF/ASAH1/LSP1/VAV1/RAB7B/TLR1/NDUFB2/PIP5K1C/METRNL/ABRACL/SH3PXD2B…
Liver.MlxKO 18 mos LvsW 18 mos L	HuBMAP_ASCT_plus_B_augmented_w_RNAseq_Coexpression=Memory B Cell (id:408)	66	0.727779	2.86717	1e-10	8.06e-10	2.8e-10	2444	tags=71%, list=16%, signal=60%	HCK/CSF2RB/NCF4/EVI2B/CD53/CD86/LILRA4/FGR/MNDA/NCF1/HLA-DMB/ITGAL/IRF8/LY86/SPI1/MPEG1/FCRL1/PLEK/HLA-DQB1/SASH3/CYTH4/FCGR2B/PIK3R5/CIITA/TLR7/ARHGAP9/ARHGAP30/CD48/CD180/IL16/LSP1/CYTIP/FGD2/PTPRC/FGL2/TLR1/DOCK2/HLA-DMA/CD74/WDFY4/PARVG/IL10RA/RASAL3/CD37/SELL/BTK/IRF4
Liver.MlxKO 18 mos LvsW 18 mos L	Rare_Diseases_GeneRIF_ARCHS4_Predictions=Indolent B cell lymphoma	183	0.627439	2.86669	1e-10	8.06e-10	2.8e-10	3047	tags=61%, list=20%, signal=50%	EFHD2/HCK/IL17RA/CSF2RB/APOBR/ARHGAP27/CCDC88B/UBALD2/AKNA/CD53/ADGRE5/WAS/CTSS/VASP/LILRB3/FGR/PARP10/HLA-E/NCF1/THEMIS2/GPSM3/ELF4/RHOG/APBB1IP/LCP2/HCLS1/UNC93B1/SASH3/ARHGEF2/NCKAP1L/CYTH4/PSD4/FCGR2B/LAPTM5/MYO1G/PIK3R5/CORO1A/TRAF1/SLC15A3/IRF5/PIK3CD/ARHGAP30/PLEKHO2/ADCY7/CD48/ADAM8/CD4/GRK2/TYK2/C5AR1/PTPN1/EHBP1L1/PPP1R18/WIPF1/PLCB2/SH3BP1/ITGAX/LSP1/NCF2/TNFRSF1B/TAP1/STX11/CD274/NFKB…
Liver.MlxKO 18 mos LvsW 18 mos L	Orphanet_Augmented_2021=Combined immunodeficiency due to Moesin deficiency ORPHA:504530	89	0.693253	2.86367	1e-10	8.06e-10	2.8e-10	3355	tags=79%, list=22%, signal=62%	LDHB/AKR1B1/STK10/EVI2B/SH2B3/FERMT3/SH3KBP1/THEMIS2/GPSM3/RASA3/CD44/PRDM1/RHOG/NRROS/SLFN12/HCLS1/VIM/COTL1/RAC2/LAPTM5/PIK3CD/PLEKHO2/ADCY7/TMEM71/ANTXR2/MSN/GAB3/PPP1R18/WIPF1/ACSL4/CDC42EP3/LPXN/SELPLG/TNFRSF1B/LBH/STX11/SRGN/RUNX3/TRPV2/TLR1/DOCK2/ITGA4/RFTN1/POU2F2/GNAI2/ZEB2/FLI1/NLRC5/ARHGDIB/DOCK11/TLR6/PIK3CG/EMP3/CMTM3/MDFIC/TGFB1/MOB3A/CASP1/CARD16/SIPA1/AGPS/TLN1/GPX1/NLRP1/SAMD9L/G…
Liver.MlxKO 18 mos LvsW 18 mos L	Orphanet_Augmented_2021=Combined immunodeficiency-enteropathy spectrum ORPHA:436252	91	0.68401	2.84862	1e-10	8.06e-10	2.8e-10	2857	tags=65%, list=19%, signal=53%	EFHD2/IL17RA/STK10/S1PR4/NCF4/APOBR/ARHGAP27/CCDC88B/AKNA/CORO7/ADGRE5/WAS/IFI30/PRKD2/VASP/ITGB2/ITGB7/PARP10/KCNN4/ITGAL/ELF4/RHOG/UNC93B1/CYBA/CYTH4/PSD4/MYO1G/DENND1C/CORO1A/IRF5/ARHGAP30/ADCY7/ADAM8/GRK2/TYK2/EHBP1L1/SH3BP1/SELPLG/LSP1/NCF2/VAV1/FMNL1/TCIRG1/NLRC5/DEF6/RHBDF2/AP5B1/TGFB1/MYO9B/MOB3A/WWP2/SIPA1/ARHGAP45/ARRDC2/IRF1/ARAP1/IKBKE/TAPBPL/TMC8
Liver.MlxKO 18 mos LvsW 18 mos L	CellMarker_Augmented_2021=Lymphocyte:Blood	80	0.700106	2.84769	1e-10	8.06e-10	2.8e-10	3021	tags=74%, list=20%, signal=59%	HCK/NAGK/CSF1R/TYROBP/CTSS/IFI30/HK3/OSTF1/FGR/HLA-E/MNDA/IFNGR1/LY86/CD300C/FCER1G/CLEC12A/CCR5/FOLR3/FCGR3A/FCGR3B/SAMHD1/SLAMF8/S100A11/PLEKHO2/TMEM71/CLEC4A/CMKLR1/CLEC10A/CD14/SELPLG/NCF2/CD300LB/STX11/FPR1/SLC31A2/C3AR1/FGL2/TLR1/CD300LF/GBP2/FPR2/ALOX5AP/SIGLEC7/SIGLEC9/TRIM21/ANXA5/TLR8/NLRC4/CCR1/TREML1/CASP1/CARD16/TLR4/ATP6V0E1/MS4A14/CX3CR1/GLIPR2/TLR2/CCR2
Liver.MlxKO 18 mos LvsW 18 mos L	Orphanet_Augmented_2021=CEBPE-associated autoinflammation-immunodeficiency-neutrophil dysfunction syndrome ORPHA:566067	74	0.712232	2.8472	1e-10	8.06e-10	2.8e-10	3272	tags=82%, list=21%, signal=65%	HCK/S1PR4/NCF4/APOBR/TYROBP/WAS/HK3/LRRC25/BIN2/LILRA5/FGR/CFP/MNDA/RNASE2/RNASE3/NCF1/MCEMP1/SPI1/TNFAIP8L2/CD300C/CLEC12A/MYO1F/PRAM1/NFAM1/FUT7/SASH3/FCGR3B/CYTH4/SIRPB1/ARHGAP9/LST1/CST7/TREML2/DOK2/PADI4/ARL11/CD300LB/FPR1/DPEP2/CD300LF/CSF3R/HCST/FPR2/ARRB2/SIGLEC7/SIGLEC9/LAT2/TLR8/NKG7/AIF1/CLEC4D/MPO/ADGRG3/SNX20/CEBPE/RASGRP4/CD33/CCR2/PSTPIP1/LYL1/CD244
Liver.MlxKO 18 mos LvsW 18 mos L	HuBMAP_ASCT_plus_B_augmented_w_RNAseq_Coexpression=Alveolar Macrophage (id:42)	91	0.682436	2.84206	1e-10	8.06e-10	2.8e-10	2011	tags=63%, list=13%, signal=55%	C1QA/HCK/C1QC/CSF1R/C1QB/TYROBP/CTSS/CD86/HK3/LILRB5/LILRB4/MNDA/SPI1/IGSF6/MPEG1/FCER1G/SIGLEC1/CCR5/FOLR2/TREM2/CLEC5A/FCGR3A/FCGR2A/FCGR2B/MS4A4A/VSIG4/SLAMF8/CD84/CCL18/CD4/F13A1/MS4A6A/CMKLR1/CLEC10A/PLA2G7/ITGAX/CD14/SLA/C3AR1/FGD2/FGL2/GIMAP7/FABP4/ADAMDEC1/CXCL9/WDFY4/ACVRL1/HAVCR2/SIGLEC7/SIGLEC9/ITGAM/TLR8/MS4A7/HPGDS/MSR1/GIMAP5/AIF1
Liver.MlxKO 18 mos LvsW 18 mos L	Orphanet_Augmented_2021=Severe combined immunodeficiency due to LCK deficiency ORPHA:280142	77	0.698716	2.83804	1e-10	8.06e-10	2.8e-10	3693	tags=84%, list=24%, signal=64%	S1PR4/ACAP1/IL2RG/CD52/PTPRCAP/ITGAL/SLA2/ICOS/SASH3/LAX1/MYO1G/SIRPG/CORO1A/IL2RB/ARHGAP9/CD48/CXCR3/THEMIS/ZNF831/CD8B/RHOH/UBASH3A/CYTIP/LY9/CD3D/GIMAP7/IKZF1/GPR174/SH2D1A/CD5/IKZF3/GRAP2/SIT1/GZMA/CD247/TRAF3IP3/NKG7/RASAL3/CD96/CD2/LTB/SELL/LCK/GZMB/CCR7/TBC1D10C/SLAMF6/GZMK/SCML4/ZAP70/TMC8/MAP4K1/JAK3/PSTPIP1/P2RY10/CD3G/SKAP1/GPR171/ITK/CD7/GZMM/CD28/CD3E/NLRC3/TIGIT
Liver.MlxKO 18 mos LvsW 18 mos L	C2=REACTOME_IMMUNOREGULATORY_INTERACTIONS_BETWEEN_A_LYMPHOID_AND_A_NON_LYMPHOID_CELL	95	0.676133	2.83613	1e-10	8.06e-10	2.8e-10	3154	tags=69%, list=21%, signal=55%	SFTPD/CD22/CD40/TYROBP/TREML4/CDH1/ITGB2/ITGB7/LILRB5/LILRB4/LILRB3/LILRA4/LILRA6/LILRA5/HLA-E/FCGR1A/ITGAL/CD300C/SH2D1B/SIGLEC1/SLAMF7/TREM2/IFITM1/FCGR3A/FCGR2B/COL1A2/LAIR2/TREML2/CD8B/KLRK1/CLEC2D/COL1A1/CD300LB/KLRG1/CD3D/CD300LF/CD300E/ITGA4/SH2D1A/HCST/COL3A1/PVR/VCAM1/SIGLEC7/SIGLEC9/SIGLEC8/SIGLEC12/LAIR1/CD247/KLRD1/CD8A/CXADR/CD96/TREML1/SELL/ICAM1/NPDC1/SLAMF6/KLRC1/CD200/CD33/SIGLEC…
Liver.MlxKO 18 mos LvsW 18 mos L	HuBMAP_ASCT_plus_B_augmented_w_RNAseq_Coexpression=Naive Cd4+ T Cell (id:445)	76	0.70157	2.83012	1e-10	8.06e-10	2.8e-10	3278	tags=80%, list=21%, signal=63%	S1PR4/CD53/IL2RG/BIN2/CD52/PTPRCAP/ITGAL/LCP2/ICOS/SASH3/MYO1G/SIRPG/IL2RB/ARHGAP9/ARHGAP30/CST7/CD48/CXCR3/THEMIS/DOK2/CD8B/IL16/GBP5/RHOH/UBASH3A/CYTIP/DPEP2/CD3D/PTPRC/GIMAP7/GPR174/SH2D1A/HCST/CD5/GRAP2/SIT1/GZMA/CD247/TRAF3IP3/GIMAP5/NKG7/RASAL3/GPR65/CD96/CD2/LTB/SELL/LCK/GZMB/CCR7/TBC1D10C/SNX20/SLAMF6/GZMK/TAGAP/TNFSF8/ZAP70/P2RY10/CD3G/CD244/GPR171
Liver.MlxKO 18 mos LvsW 18 mos L	HuBMAP_ASCT_plus_B_augmented_w_RNAseq_Coexpression=Lymphocyte (id:380)	71	0.709651	2.82703	1e-10	8.06e-10	2.8e-10	3693	tags=89%, list=24%, signal=68%	S1PR4/ACAP1/IL2RG/BIN2/CD52/PTPRCAP/ITGAL/ICOS/SASH3/XCL2/SIRPG/CORO1A/IL2RB/ARHGAP9/ARHGAP30/CST7/CD48/CXCR3/THEMIS/DOK2/ZNF831/CD8B/UBASH3A/CD3D/GIMAP7/GPR174/SH2D1A/HCST/CD5/GRAP2/SIT1/GZMA/CD247/TRAF3IP3/FASLG/GIMAP5/NKG7/RASAL3/CD8A/CD96/CD2/LTB/SELL/LCK/GZMB/TBC1D10C/SNX20/SLAMF6/GZMK/CTSW/TAGAP/ZAP70/TMC8/PSTPIP1/P2RY10/CD3G/CD244/GPR171/ITK/CD7/GZMM/CD3E/TIGIT
Liver.MlxKO 18 mos LvsW 18 mos L	Orphanet_Augmented_2021=Hepatic veno-occlusive disease-immunodeficiency syndrome ORPHA:79124	80	0.694203	2.82368	1e-10	8.06e-10	2.8e-10	3111	tags=71%, list=20%, signal=57%	NCF4/EVI2B/IL2RG/CTSS/ITGB2/BIN2/MLKL/BCL2A1/ITGAL/OAS1/HCLS1/SASH3/RAC2/CYTH4/ARHGAP30/CD48/DAPP1/PHF11/IL16/APOL3/LPXN/GBP5/SELPLG/LSP1/NCF2/TAP1/CYTIP/IL10RB/IRAK4/PTPRC/SP110/TLR1/UBA7/GBP2/ALOX5AP/NLRC5/PSMB9/ARHGDIB/IFIT3/TRAF3IP3/PTPN22/GPR65/SELL/CASP1/CARD16/OAS2/PARP12/SNX20/SLAMF6/TAGAP/IRF1/TAPBPL/SP140/SAMD9L/RTP4/PARP14/P2RY10
Liver.MlxKO 18 mos LvsW 18 mos L	C8=AIZARANI_LIVER_C1_NK_NKT_CELLS_1	134	0.642606	2.81606	1e-10	8.06e-10	2.8e-10	2615	tags=66%, list=17%, signal=55%	RPS29/STK10/RPS3/AKNA/CD53/ADGRE5/IL2RG/CYFIP2/ITGB2/BIN2/RPL30/SH3KBP1/PTPRCAP/SH3BGRL3/CD44/FLNA/ITGAL/EVL/PRDM1/SEMA4D/CCR5/SLAMF7/SASH3/RPL27A/RAC2/IFITM1/CORO1A/IL2RB/ARHGAP9/ARHGAP30/PRKCH/CST7/CD48/CD8B/PPP1R18/WIPF1/KLRK1/SH2D2A/RPS27/CLEC2D/SLA/TNFRSF1B/EMB/CYTIP/KLRG1/CD3D/PTPRC/ADGRG1/FYB1/SLC38A1/RUNX3/GIMAP7/ARHGAP25/IKZF1/SH2D1A/HCST/ALOX5AP/CXCR4/NLRC5/ARHGDIB/IKZF2/PVRIG/IKZF3/MLL…
Liver.MlxKO 18 mos LvsW 18 mos L	CellMarker_Augmented_2021=Neutrophil:Brain	74	0.704432	2.81601	1e-10	8.06e-10	2.8e-10	2849	tags=76%, list=19%, signal=62%	HCK/CSF2RB/NCF4/APOBR/TYROBP/HK3/LRRC25/BIN2/FGR/CFP/MNDA/FES/RNASE2/RNASE3/MCEMP1/LY86/SPI1/CD300C/FCER1G/CLEC12A/PLEK/MYO1F/PRAM1/NFAM1/FUT7/CLEC5A/CLEC1B/SIRPB1/NFE2/ARHGAP9/LST1/FLT3/PADI4/CD300LB/DPEP2/CD300LF/CSF3R/FPR2/WDFY4/PARVG/SIGLEC7/SIGLEC9/LAIR1/LAT2/ITGAM/TLR8/PRTN3/NLRP3/AIF1/CLEC4D/MPO/ADGRG3/BTK/CEBPE/RASGRP4/CD33
Liver.MlxKO 18 mos LvsW 18 mos L	CellMarker_Augmented_2021=Neutrophil:Spleen	74	0.704432	2.81601	1e-10	8.06e-10	2.8e-10	2849	tags=76%, list=19%, signal=62%	HCK/CSF2RB/NCF4/APOBR/TYROBP/HK3/LRRC25/BIN2/FGR/CFP/MNDA/FES/RNASE2/RNASE3/MCEMP1/LY86/SPI1/CD300C/FCER1G/CLEC12A/PLEK/MYO1F/PRAM1/NFAM1/FUT7/CLEC5A/CLEC1B/SIRPB1/NFE2/ARHGAP9/LST1/FLT3/PADI4/CD300LB/DPEP2/CD300LF/CSF3R/FPR2/WDFY4/PARVG/SIGLEC7/SIGLEC9/LAIR1/LAT2/ITGAM/TLR8/PRTN3/NLRP3/AIF1/CLEC4D/MPO/ADGRG3/BTK/CEBPE/RASGRP4/CD33
Liver.MlxKO 18 mos LvsW 18 mos L	Orphanet_Augmented_2021=T-B+ severe combined immunodeficiency due to IL-7Ralpha deficiency ORPHA:169154	77	0.692618	2.81327	1e-10	8.06e-10	2.8e-10	3665	tags=79%, list=24%, signal=61%	EVI2B/LAT/CTSS/ICOS/CCR5/SLAMF7/CYTH4/SIRPG/TMEM71/CST7/CD48/EVI2A/THEMIS/APOL3/LPXN/GBP5/SELPLG/UBASH3A/CYTIP/LY9/CD3D/PTPRC/CTLA4/SRGN/SP110/GIMAP7/GBP2/DOCK2/SH2D1A/ALOX5AP/CD5/STK17B/NLRC5/PSMB9/GZMA/TRAF3IP3/PTPN22/GIMAP5/GPR65/CD96/CD2/CASP1/CARD16/GZMB/CCR7/SLAMF6/GZMK/CTSW/TAGAP/IRF1/TNFSF8/SP140/SAMD9L/P2RY10/CD3G/GPR171/GIMAP1/ITK/CD28/CD3E/GLIPR1
Liver.MlxKO 18 mos LvsW 18 mos L	C8=AIZARANI_LIVER_C18_NK_NKT_CELLS_5	105	0.66498	2.80989	1e-10	8.06e-10	2.8e-10	2373	tags=62%, list=16%, signal=53%	IL1B/HCK/EVI2B/CSF1R/TYROBP/RILPL2/PLAUR/CTSS/HK3/LILRB3/FGR/MNDA/P2RX7/NCF1/SLC11A1/CLEC7A/BCL2A1/IGSF6/MPEG1/FCER1G/PLEK/NPC2/HCLS1/VIM/COTL1/HLA-DQB1/FCGR3A/FCGR2A/LAPTM5/SAMHD1/S100A11/LST1/CCL3L3/SCIMP/C5AR1/KLF4/ITGAX/MARCHF1/NCF2/TNFRSF1B/KCTD12/FPR1/RGS2/C3AR1/C1orf162/FGL2/S100A8/SAT1/TGFBI/HLA-DMA/POU2F2/ZEB2/KLF2/VCAN/CD83/LYN/MS4A7/CST3/AIF1/CD37/CCDC88A/CCR1/RAB31/PMAIP1/IER3
Liver.MlxKO 18 mos LvsW 18 mos L	C8=AIZARANI_LIVER_C3_NK_NKT_CELLS_2	138	0.63825	2.802	1e-10	8.06e-10	2.8e-10	2722	tags=59%, list=18%, signal=49%	TOMM7/RPS29/RPL35A/RPL37/RPL39/RPS3/AKNA/CD53/ADGRE5/IL2RG/RPL32/RPL13/RPS2/RPL30/CD52/PTPRCAP/CD44/RPL34/CRYBG1/PRDM1/S100A4/SEMA4D/RPL27A/RAC2/LAPTM5/SIRPG/CORO1A/RPLP1/BCL2/CD48/RPS14/RASGRP1/THEMIS/WIPF1/RPS27/RPS19/CLEC2D/GBP5/SLA/RHOH/EMB/CYTIP/KLRG1/CD3D/PTPRC/RPL27/FYB1/SLC38A1/RUNX3/GIMAP7/IKZF1/RPS20/TNFAIP8/STK17B/CXCR4/ARHGDIB/IKZF3/FNBP1/GZMA/RPL28/RPL19/RUNX2/DUSP2/PTGER4/CD8A/CD96/…
Liver.MlxKO 18 mos LvsW 18 mos L	Orphanet_Augmented_2021=B-cell immunodeficiency-limb anomaly-urogenital malformation syndrome ORPHA:567502	97	-0.607751	-2.79422	1e-10	8.06e-10	2.8e-10	4108	tags=66%, list=27%, signal=49%	CASP8AP2/SFPQ/ZNF146/AKAP11/PBRM1/PSIP1/TRIM33/RFX7/PHF6/ATRX/ARID2/BAZ1B/NUCKS1/SMARCA5/ZNF678/HNRNPR/RIF1/CPSF6/CHD8/MSH6/SENP6/NUP133/U2SURP/POLR2B/PANK3/GTF2I/PDS5B/IREB2/PUM2/USP7/PRPF4B/CAPRIN1/RBM12B/UBE3A/BCLAF1/ANKRD17/SMARCC1/CAND1/N4BP2/SF3B1/QSER1/RANBP2/C2CD5/MATR3/UBR5/SMC3/HNRNPU/PHF3/OPA1/DICER1/TOP2B/PDS5A/DHX9/USP24/RAD21/MIB1/SETD2/CUL3/ZMYM2/USP34/CASD1/CSDE1/BIRC6/EIF4B
Liver.MlxKO 18 mos LvsW 18 mos L	Rare_Diseases_AutoRIF_ARCHS4_Predictions=Lymphoma large-cell immunoblastic	185	0.610178	2.7838	1e-10	8.06e-10	2.8e-10	3695	tags=64%, list=24%, signal=49%	EFHD2/HCK/CSF2RB/CD40/ARHGAP27/CCDC88B/UBALD2/AKNA/CD53/ADGRE5/WAS/VASP/LILRB3/PARP10/HLA-E/NCF1/THEMIS2/GPSM3/SPI1/ELF4/RHOG/APBB1IP/LCP2/HCLS1/UNC93B1/ARID5A/SASH3/ARHGEF2/CYBA/RAC2/NCKAP1L/PLEKHO1/CYTH4/LAPTM5/MYO1G/PIK3R5/DENND1C/CORO1A/TRAF1/SLC15A3/IRF5/PIK3CD/ARHGAP30/PLEKHO2/ADCY7/CD48/ADAM8/CD4/GRK2/TYK2/MSN/PTPN1/EHBP1L1/PPP1R18/WIPF1/SH3BP1/ITGAX/ATP2A3/LSP1/NCF2/TNFRSF1B/TAP1/STX11/CT…
Liver.MlxKO 18 mos LvsW 18 mos L	Orphanet_Augmented_2021=T-B+ severe combined immunodeficiency due to CD3delta/CD3epsilon/CD3zeta ORPHA:169160	70	0.699496	2.77654	1e-10	8.06e-10	2.8e-10	3693	tags=87%, list=24%, signal=66%	IL2RG/BIN2/CD52/PTPRCAP/ITGAL/LCP2/ICOS/SASH3/SIRPG/IL2RB/ARHGAP9/CST7/CD48/CXCR3/THEMIS/DOK2/ZNF831/CD8B/GBP5/UBASH3A/CYTIP/CD3D/PTPRC/CTLA4/GIMAP7/GPR174/SH2D1A/CD5/GRAP2/SIT1/GZMA/CD247/TRAF3IP3/FASLG/GIMAP5/NKG7/RASAL3/CD8A/CD96/CD2/LTB/SELL/LCK/GZMB/TBC1D10C/SLAMF6/GZMK/CTSW/TAGAP/TNFSF8/ZAP70/P2RY10/CD3G/GPR171/GIMAP1/ITK/CD7/GZMM/CD28/CD3E/TIGIT
Liver.MlxKO 18 mos LvsW 18 mos L	CellMarker_Augmented_2021=CD4+ T cell:Colon	75	0.690818	2.7745	1e-10	8.06e-10	2.8e-10	3693	tags=84%, list=24%, signal=64%	S1PR4/IL2RG/BIN2/CD52/PTPRCAP/ITGAL/SLA2/ICOS/SASH3/LAX1/SIRPG/IL2RB/ARHGAP9/CD48/CXCR3/THEMIS/ZNF831/CLEC2D/RHOH/UBASH3A/CYTIP/DPEP2/LY9/CD3D/PTPRC/GPR174/SH2D1A/CD5/IL10RA/IKZF3/SIT1/GZMA/CD247/TRAF3IP3/FASLG/NKG7/GPR65/CD96/CD2/LTB/SELL/LCK/IRF4/GZMB/CCR7/TBC1D10C/SNX20/SLAMF6/GZMK/TAGAP/SCML4/ZAP70/SP140/MAP4K1/CCR2/P2RY10/CD3G/GPR171/ITK/CD28/CD3E/NLRC3/TIGIT
Liver.MlxKO 18 mos LvsW 18 mos L	CellMarker_Augmented_2021=CD4+ Memory T cell:Peripheral Blood	61	0.723005	2.77336	1e-10	8.06e-10	2.8e-10	2810	tags=79%, list=18%, signal=64%	LTA/S1PR4/EVI2B/IL2RG/CD27/ITGB7/CD52/PTPRCAP/ICOS/SASH3/SIRPG/IL2RB/CD48/CXCR3/DOK2/IL16/GBP5/SELPLG/LSP1/UBASH3A/CYTIP/LY9/CD3D/GPR174/SH2D1A/HCST/CD5/SIT1/GZMA/CD247/TRAF3IP3/NKG7/RASAL3/GPR65/CD96/CD2/LTB/SELL/GZMB/CCR7/TBC1D10C/SNX20/SLAMF6/GZMK/TAGAP/TNFSF8/ZAP70/SP140
Liver.MlxKO 18 mos LvsW 18 mos L	Rare_Diseases_AutoRIF_ARCHS4_Predictions=Congenital human immunodeficiency virus	188	0.605564	2.77143	1e-10	8.06e-10	2.8e-10	3695	tags=62%, list=24%, signal=47%	EFHD2/HCK/IL17RA/CSF2RB/APOBR/ARHGAP27/AKNA/CD53/ADGRE5/WAS/CTSS/VASP/FERMT3/LILRB3/FGR/PARP10/HLA-E/NCF1/THEMIS2/GPSM3/SPI1/ELF4/RHOG/APBB1IP/MPEG1/LCP2/MYO1F/HCLS1/UNC93B1/SASH3/ARHGEF2/CYBA/RAC2/NCKAP1L/CYTH4/PSD4/LAPTM5/MYO1G/PIK3R5/DENND1C/SIRPA/CORO1A/TRAF1/MVP/SLC15A3/IRF5/PIK3CD/ARHGAP30/PLEKHO2/ADCY7/ADAM8/CD4/GRK2/TYK2/EHBP1L1/PPP1R18/WIPF1/PLCB2/SH3BP1/APOL3/ITGAX/SELPLG/LSP1/NCF2/TNFR…
Liver.MlxKO 18 mos LvsW 18 mos L	RNAseq_Automatic_GEO_Signatures_Mouse_Up=Maintenance Cd4 Intraepithelial Lymphocytes GSE157453 1	153	0.622289	2.7701	1e-10	8.06e-10	2.8e-10	3092	tags=58%, list=20%, signal=47%	MYL6/RPL36A/COX5B/UQCR11/RPL35A/RPL37/RAB5C/RPL38/RPL35/ARPP19/POLD4/LSM7/RPL22/BLOC1S1/RPL39/SNRPF/UBALD2/POLR2L/CHMP4B/RPL32/COX8A/SEC61G/RPL13/RPS2/RPS9/VASP/DPM3/RPL30/CD52/UQCC2/OST4/NME2/GPSM3/NDUFB4/RPL34/EDF1/RPL15/MRPS16/RPL27A/CYBA/GLTP/TMA7/RPL23/S100A11/RPS11/CFL1/PPP1R18/NPM3/RPS19/CLEC2D/RPL8/RPS16/RPS24/FIS1/RPL27/MIDN/NDUFB2/RPS20/TIMM10B/ABRACL/GNAI2/PFN1/LAMTOR4/NDUFV3/RPS21/ARR…
Liver.MlxKO 18 mos LvsW 18 mos L	HuBMAP_ASCT_plus_B_augmented_w_RNAseq_Coexpression=Gamma/Delta T Cells (id:248)	72	0.692839	2.76666	1e-10	8.06e-10	2.8e-10	3693	tags=86%, list=24%, signal=66%	CD53/IL2RG/BIN2/CD52/ITGAL/SLA2/LCP2/ICOS/SASH3/XCL2/SIRPG/ARHGAP9/CST7/CD48/CXCR3/THEMIS/DOK2/ZNF831/CD8B/KLRK1/CLEC2D/GBP5/SLA/UBASH3A/CYTIP/CD3D/PTPRC/GIMAP7/SH2D1A/CD5/IL10RA/GRAP2/GZMA/CD247/TRAF3IP3/FASLG/GIMAP5/NKG7/KLRD1/GPR65/CD96/CD2/GZMB/AOAH/SNX20/SLAMF6/GZMK/CTSW/TAGAP/SCML4/TNFSF8/ZAP70/P2RY10/CD3G/CD244/GPR171/GIMAP1/ITK/GZMM/CD28/CD3E/TIGIT
Liver.MlxKO 18 mos LvsW 18 mos L	HuBMAP_ASCT_plus_B_augmented_w_RNAseq_Coexpression=Cd8 T Cell Memory (id:105)	85	0.671444	2.76492	1e-10	8.06e-10	2.8e-10	3569	tags=79%, list=23%, signal=61%	CRIP1/EVI2B/IL2RG/CTSS/BIN2/CD52/ITGAL/ICOS/CCR5/SASH3/XCL2/CYTH4/ZBP1/SIRPG/IL2RB/CST7/CD48/CXCR3/THEMIS/ZNF831/CD8B/KLRK1/KLRC4-KLRK1/GBP5/UBASH3A/GBP4/CYTIP/CD3D/PTPRC/CTLA4/GIMAP7/GPR174/SH2D1A/IFNG/CD5/GRAP2/GZMA/CD247/TRAF3IP3/FASLG/GIMAP5/NKG7/CD8A/GPR65/CD96/CD2/SELL/LCK/GZMB/AOAH/SLAMF6/GZMK/CTSW/TAGAP/IRF1/KLRC1/SCML4/TNFSF8/ZAP70/P2RY10/CD3G/SKAP1/GPR171/GIMAP1/ITK/CD28/CD3E
Liver.MlxKO 18 mos LvsW 18 mos L	Orphanet_Augmented_2021=Combined immunodeficiency due to ITK deficiency ORPHA:538963	73	0.690928	2.76172	1e-10	8.06e-10	2.8e-10	3861	tags=85%, list=25%, signal=64%	ACAP1/LAT/IL2RG/BIN2/SAMD3/ITGAL/SLA2/SLFN12L/ICOS/ZBP1/LAX1/SIRPG/THEMIS/ZNF831/KLRK1/IL16/CLEC2D/GBP5/RHOH/UBASH3A/LY9/CD3D/PTPRC/CTLA4/GIMAP7/GPR174/SH2D1A/CD5/IKZF3/GRAP2/GZMA/CD247/TRAF3IP3/FASLG/GIMAP5/KLRD1/GPR65/CD96/CD2/LCK/GZMB/SNX20/SLAMF6/GZMK/CTSW/TAGAP/SCML4/TNFSF8/ZAP70/ANKRD44/P2RY10/CD3G/GPR171/CD226/GIMAP1/ITK/CD28/CD3E/NLRC3/TIGIT/ARHGAP15/CD6
Liver.MlxKO 18 mos LvsW 18 mos L	HuBMAP_ASCT_plus_B_augmented_w_RNAseq_Coexpression=Immature B Cell (id:265)	61	0.718761	2.75708	1e-10	8.06e-10	2.8e-10	3145	tags=77%, list=21%, signal=61%	CD22/NCF4/ACAP1/CD53/IL2RG/WAS/LILRA4/FGR/CD52/NCF1/PTPRCAP/ITGAL/IRF8/LY86/FCRL1/PLEK/SASH3/MYO1G/ARHGAP9/ARHGAP30/CD48/CD180/RHOH/CYTIP/FGD2/LY9/IKZF1/WDFY4/IKZF3/SIT1/TRAF3IP3/RASAL3/CD37/LTB/SELL/BTK/IRF4/CCR7/TBC1D10C/SNX20/SLAMF6/TAGAP/SP140/MAP4K1/TNFRSF17/P2RY10/PAX5
Liver.MlxKO 18 mos LvsW 18 mos L	HuBMAP_ASCT_plus_B_augmented_w_RNAseq_Coexpression=Naive Cd8+ T Cell (id:447)	65	0.703734	2.75374	1e-10	8.06e-10	2.8e-10	3693	tags=88%, list=24%, signal=67%	S1PR4/CD53/IL2RG/BIN2/CD52/PTPRCAP/ITGAL/ICOS/SASH3/SIRPG/IL2RB/CST7/CD48/CXCR3/THEMIS/DOK2/CD8B/GBP5/UBASH3A/CYTIP/CD3D/PTPRC/GIMAP7/GPR174/SH2D1A/CD5/GRAP2/SIT1/GZMA/CD247/TRAF3IP3/GIMAP5/NKG7/CD8A/CD96/CD2/LTB/SELL/LCK/GZMB/CCR7/TBC1D10C/SLAMF6/GZMK/CTSW/TAGAP/TNFSF8/ZAP70/P2RY10/CD3G/CD244/GPR171/ITK/GZMM/CD28/CD3E/TIGIT
Liver.MlxKO 18 mos LvsW 18 mos L	HuBMAP_ASCT_plus_B_augmented_w_RNAseq_Coexpression=Mature Cd8 T Cell (id:400)	65	0.703501	2.75282	1e-10	8.06e-10	2.8e-10	3693	tags=88%, list=24%, signal=67%	S1PR4/IL2RG/BIN2/CD52/PTPRCAP/ITGAL/ICOS/SASH3/XCL2/SIRPG/IL2RB/CST7/CD48/CXCR3/THEMIS/DOK2/ZNF831/CD8B/GBP5/UBASH3A/CYTIP/KLRG1/CD3D/GIMAP7/SH2D1A/HCST/CD5/GZMA/CD247/TRAF3IP3/FASLG/DUSP2/GIMAP5/NKG7/CD8A/CD96/CD2/LTB/SELL/LCK/GZMB/SLAMF6/GZMK/CTSW/TAGAP/TNFSF8/ZAP70/P2RY10/CD3G/CD244/GPR171/GIMAP1/ITK/GZMM/CD28/CD3E/TIGIT
Liver.MlxKO 18 mos LvsW 18 mos L	HuBMAP_ASCT_plus_B_augmented_w_RNAseq_Coexpression=Mucosal Invariant T Cell (Mait) (id:428)	63	0.706874	2.7504	1e-10	8.06e-10	2.8e-10	3693	tags=89%, list=24%, signal=68%	S1PR4/IL2RG/BIN2/SAMD3/CD52/SLA2/ICOS/XCL2/SIRPG/CST7/CD48/THEMIS/DOK2/ZNF831/CD8B/KLRK1/UBASH3A/LY9/KLRG1/CD3D/PTPRC/GIMAP7/GPR174/SH2D1A/CD5/GRAP2/GZMA/CD247/TRAF3IP3/FASLG/NKG7/CD96/CD2/LTB/SELL/LCK/GZMB/SNX20/SLAMF6/GZMK/CTSW/TAGAP/SCML4/TNFSF8/ZAP70/P2RY10/CD3G/CD244/GPR171/GIMAP1/ITK/GZMM/CD28/CD3E/NLRC3/TIGIT
Liver.MlxKO 18 mos LvsW 18 mos L	Ligand_Perturbations_from_GEO_down=interleukin-2 mouse Cytotoxic T cell line GDS3222 ligand:214	143	0.620683	2.74669	1e-10	8.06e-10	2.8e-10	2044	tags=52%, list=13%, signal=46%	RPS29/RPS23/NDUFA1/RPL36A/RPL35A/RPL38/HMGCS1/RPS28/NCF4/RPL22/RPL39/RILPL2/CD53/PGLYRP1/RPL32/RPL13/RPS9/VASP/CD52/GPSM3/SH3BGRL3/RPL34/PLAC8/S100A4/NPC2/VIM/SASH3/RPL27A/RAC2/IFITM1/IFITM3/LAPTM5/LAX1/MYO1G/RPL23/CNN2/ESYT1/S100A11/FAU/RPLP1/PLCG2/RPS15/ADCY7/RPS11/CFL1/RPL37A/NUP210/EPSTI1/S100A6/TAGLN2/RPS19/ITGAX/CDC42EP3/SELPLG/RPS24/PTPRC/RPL27/RPS20/SAT1/ABRACL/GNAI2/STK17B/ARHGDIB/SHISA5…
Liver.MlxKO 18 mos LvsW 18 mos L	Ligand_Perturbations_from_GEO_down=interleukin-2 mouse Cytotoxic T cell line GDS3222 ligand:211	171	0.605767	2.74284	1e-10	8.06e-10	2.8e-10	2655	tags=55%, list=17%, signal=46%	RPS29/ARHGDIA/RPS23/MYL6/NDUFA1/CORO1B/RPL38/HMGCS1/S1PR4/RPS28/NCF4/UBALD2/RILPL2/PGLYRP1/RPL13/RPS2/PKM/VASP/CD52/GPSM3/SH3BGRL3/RPL34/PLAC8/FCER1G/THY1/SEMA4D/NPC2/SASH3/RPL27A/CYBA/RAC2/IFITM1/IFITM3/GLTP/LAX1/MYO1G/CORO1A/RPL23/CNN2/ESYT1/ACTG1/S100A11/FAU/PLCG2/RPS15/ADCY7/RPS11/CFL1/NUP210/PPP1R18/EPSTI1/S100A6/TAGLN2/RPS19/ITGAX/RPL8/CDC42EP3/SELPLG/LIMD2/CD3D/PTPRC/TMEM160/CMTM7/ABRACL/H…
Liver.MlxKO 18 mos LvsW 18 mos L	RNA-Seq_Disease_Gene_and_Drug_Signatures_from_GEO=Mycobacterium smegmatis Macrophage 18hr GSE67427 up	435	0.545056	2.74024	1e-10	8.06e-10	2.8e-10	3100	tags=50%, list=20%, signal=41%	MYL6/UCP2/EMILIN1/TGM2/EFHD2/C1QA/PCK2/ADAMTS14/AKR1B1/IL1B/HCK/C1QC/TXN/CSF2RB/NAGK/CD40/C1QB/TYROBP/FBXO6/RILPL2/CD53/UXS1/GLUL/PLAUR/CTSS/SOCS3/MT1G/BTG2/HK3/PKM/VASP/CLEC4E/FERMT3/LILRB4/LILRB3/FGR/PARP10/HLA-E/MNDA/NCF1/KCNN4/THEMIS2/CLIC1/SLC11A1/DYNLT1/GTPBP2/GPSM3/CD44/FLNA/BCL2A1/SPI1/HIP1/IGSF6/OAS1/DRAM1/FCER1G/TBC1D9/CLEC12A/LCP2/PLEK/SIGLEC1/CCR5/VIM/SLAMF7/UNC93B1/ARID5A/ARHGEF2/CLE…
Liver.MlxKO 18 mos LvsW 18 mos L	CellMarker_Augmented_2021=Activated B cell:Peripheral Blood	69	0.686295	2.73836	1e-10	8.06e-10	2.8e-10	3663	tags=78%, list=24%, signal=60%	S1PR4/ADGRE5/IL2RG/FERMT3/ITGB7/CD52/HLA-E/PTPRCAP/GPSM3/RHOG/ICOS/RAC2/SIRPG/IL2RB/ARHGAP30/CST7/CD48/ADAM8/CXCR3/DOK2/TAGLN2/SELPLG/LSP1/UBASH3A/TAP1/CD3D/SH2D1A/HCST/CD5/NLRC5/PSMB9/ARHGDIB/GRAP2/GZMA/CD247/NKG7/PSMB10/CD2/LTB/SELL/GZMB/ARHGAP45/CCR7/TBC1D10C/GZMK/CTSW/IRF1/ZAP70/P2RY10/SKAP1/CD7/GZMM/CD3E/GMIP
Liver.MlxKO 18 mos LvsW 18 mos L	CellMarker_Augmented_2021=pro-Natural Killer Cell (pro-NK cell):Peripheral Blood	89	0.662221	2.73548	1e-10	8.06e-10	2.8e-10	2993	tags=71%, list=20%, signal=57%	TYROBP/CD53/BTG2/HK3/BIN2/FGR/CD52/ITGAL/IRF8/LY86/CD300C/FCER1G/PLEK/CCR5/SASH3/FCGR3A/XCL1/XCL2/PIK3R5/MAP3K8/CST7/CCL3/CCL3L3/CD48/CD4/DOK2/CD8B/CLEC4A/CD14/SLA/RGS2/CYTIP/FGL2/GIMAP7/OSM/HCST/IFNG/CCL4/CCL4L2/HAVCR2/IL10RA/SIGLEC7/SIGLEC9/GZMA/CD247/RASGEF1B/GIMAP5/NKG7/AIF1/GPR65/MAF/CCR1/CD2/GZMB/AOAH/RGS1/GZMK/TAGAP/TMEM176A/TNFSF8/CX3CR1/STAT4/TSPAN32
Liver.MlxKO 18 mos LvsW 18 mos L	Orphanet_Augmented_2021=Congenital progressive bone marrow failure-B-cell immunodeficiency-skeletal dysplasia syndrome ORPHA:508542	98	-0.593907	-2.73366	1e-10	8.06e-10	2.8e-10	4282	tags=56%, list=28%, signal=41%	DMTF1/ZDHHC17/TPR/CHD2/HELZ/JMJD1C/BRWD1/PEX1/TRIM33/CHD1/RNPC3/NUFIP2/SMC5/MDN1/RICTOR/TRPM7/NIPBL/DMXL1/RIF1/BRWD3/ATAD2B/ZFC3H1/NR2C2/SENP6/BPTF/U2SURP/PRR14L/MON2/ZNF638/PRPF4B/BCLAF1/NAA16/CEP350/SF3B1/SCAF11/ZNF451/PPIP5K2/RANBP2/TMEM161B/UBR5/PHF3/USP24/BLTP1/TPP2/MKLN1/SETD2/ZC3H11A/ZRANB2/RBM25/VPS13A/ZMYM2/USP34/BIRC6/USP45/MLLT10
Liver.MlxKO 18 mos LvsW 18 mos L	CellMarker_Augmented_2021=Natural Memory B cell:Undefined	72	0.683407	2.729	1e-10	8.06e-10	2.8e-10	3111	tags=74%, list=20%, signal=59%	LTA/S1PR4/ACAP1/IL2RG/CD27/BIN2/ITGB7/CD52/PTPRCAP/ITGAL/ICOS/SASH3/SIRPG/IL2RB/ARHGAP9/ARHGAP30/CD48/CXCR3/DOK2/ZNF831/IL16/RHOH/UBASH3A/CYTIP/LY9/CD3D/GPR174/SH2D1A/CD5/GRAP2/SIT1/GZMA/CD247/TRAF3IP3/NKG7/RASAL3/CD37/CD2/LTB/SELL/LCK/GZMB/CCR7/TBC1D10C/SNX20/SLAMF6/GZMK/TAGAP/ZAP70/MAP4K1/JAK3/PSTPIP1/P2RY10
Liver.MlxKO 18 mos LvsW 18 mos L	Orphanet_Augmented_2021=Immunodeficiency due to interleukin-1 receptor-associated kinase-4 deficiency ORPHA:70592	86	0.662651	2.72879	1e-10	8.06e-10	2.8e-10	2632	tags=65%, list=17%, signal=54%	CTBS/EVI2B/IL2RG/CTSS/OSTF1/BIN2/FERMT3/ITGB7/MLKL/ITGAL/HCLS1/SASH3/NCKAP1L/CYTH4/PSD4/CD84/ARHGAP30/CD48/DAPP1/PHF11/GAB3/DOK2/IL16/RNASEL/CLEC2D/LPXN/GBP5/SELPLG/RHOH/LSP1/CYTIP/DPEP2/IL10RB/IRAK4/LY9/PTPRC/SP110/TLR1/HCST/ALOX5AP/TNFAIP8/STK17B/NLRC5/PSMB9/ARHGDIB/TRAF3IP3/PTPN22/GPR65/PTPN7/SELL/CARD16/DOCK8/SNX20/SLAMF6/TAGAP/IRF1
Liver.MlxKO 18 mos LvsW 18 mos L	Ligand_Perturbations_from_GEO_down=interleukin-2 mouse Cytotoxic T cell line GDS3222 ligand:210	136	0.621815	2.72516	1e-10	8.06e-10	2.8e-10	2632	tags=53%, list=17%, signal=44%	RPS29/ARHGDIA/RPS23/MYL6/NDUFA1/RPL36A/RPL38/S1PR4/RPS28/NCF4/RPL39/UBALD2/RILPL2/PGLYRP1/SEC61G/RPS2/VASP/CD52/PTPRCAP/SH3BGRL3/RPL34/RPL15/PLAC8/FCER1G/THY1/PRDX5/SASH3/MRPS16/CYBA/RAC2/IFITM1/IFITM3/IFITM2/LAX1/CORO1A/ACTG1/FAU/PLCG2/RPS15/CFL1/NUP210/PPP1R18/EPSTI1/S100A6/RPL8/CDC42EP3/CD3D/CMTM7/ABRACL/HCST/LY6E/PFN1/PSMB9/SHISA5/HMGB2/HAUS8/RPS21/GZMA/RPL28/TRAF3IP3/PTPN22/NKG7/DAP/SYTL2/GS…
Liver.MlxKO 18 mos LvsW 18 mos L	Ligand_Perturbations_from_GEO_down=interleukin-2 mouse Cytotoxic T cell line GDS3222 ligand:213	132	0.624452	2.72425	1e-10	8.06e-10	2.8e-10	2044	tags=54%, list=13%, signal=47%	RPS29/RPS23/NDUFA1/RPL36A/RPL35A/RPL38/HMGCS1/RPS28/NCF4/RPL22/RPL39/RILPL2/CD53/PGLYRP1/RPL32/RPL13/RPS2/RPS9/VASP/CD52/GPSM3/SH3BGRL3/RPL34/PLAC8/NPC2/VIM/SASH3/RPL27A/RAC2/IFITM1/IFITM3/LAX1/MYO1G/CORO1A/CNN2/S100A11/FAU/RPLP1/PLCG2/RPS15/ADCY7/RPS11/CFL1/RPL37A/NUP210/EPSTI1/S100A6/TAGLN2/ITGAX/RPS24/PTPRC/RPL27/RPS20/SAT1/ABRACL/GNAI2/STK17B/ARHGDIB/SHISA5/HAUS8/RPS21/RPS13/GZMA/RPL28/RPL19/…
Liver.MlxKO 18 mos LvsW 18 mos L	RNAseq_Automatic_GEO_Signatures_Mouse_Up=Il-12P40-Related Cytokines Colitis Nemoiec-Ko GSE123316 3	197	0.590076	2.71788	1e-10	8.06e-10	2.8e-10	3899	tags=62%, list=25%, signal=47%	MRPL27/FOXP3/MAP3K14/TROAP/NCF4/CCDC12/SNRPF/SMOX/AKNA/LAT/CTU2/PGLYRP1/IL2RG/FERMT3/ITGB7/CD52/KCNN4/USF1/GPSM3/SH3BGRL3/RINL/LY86/NHP2/USP50/SEMA4D/ICOS/SASH3/RPL27A/CITED4/RAC2/LSM4/ZBP1/LAPTM5/MYO1G/PIK3R5/DENND1C/CORO1A/ARHGAP9/IRF5/PIK3CD/ARHGAP30/ERP29/SH2D2A/RHOH/LIMD2/VAV1/TAP1/IZUMO1R/KLRG1/PPFIA4/SP110/GIMAP7/UBA7/METRNL/FMNL1/CD74/JMJD6/CD5/LY6E/POU2F2/PFN1/PARVG/PSMB9/ARHGDIB/TAP2/PS…
Liver.MlxKO 18 mos LvsW 18 mos L	Ligand_Perturbations_from_GEO_down=interleukin-2 mouse Cytotoxic T cell line GDS3222 ligand:216	114	0.636185	2.71674	1e-10	8.06e-10	2.8e-10	2615	tags=60%, list=17%, signal=50%	RPS29/RPS23/MYL6/RPL36A/RPL35A/RPL38/RPS28/NCF4/RPL22/RPL39/CD53/PGLYRP1/RPL32/RPL13/RPS2/CD52/SH3BGRL3/RPL34/PLAC8/FCER1G/S100A4/NPC2/VIM/SASH3/RPL27A/RAC2/IFITM3/LAX1/RPL23/CNN2/ACTG1/FAU/RPLP1/PLCG2/RPS15/RPS14/RPS11/RPL37A/EPSTI1/S100A6/TAGLN2/ITGAX/CDC42EP3/SELPLG/RPS24/PTPRC/RPL27/ABRACL/LY6E/STK17B/SHISA5/HAUS8/RPS21/RPS13/GZMA/RPL28/RPL19/RPL14/RPL4/SYTL2/COX7A2L/GSTM1/CD37/RGS1/TBC1D10C/…
Liver.MlxKO 18 mos LvsW 18 mos L	Rare_Diseases_AutoRIF_ARCHS4_Predictions=Absent corpus callosum cataract immunodeficiency	186	0.592993	2.71053	1e-10	8.06e-10	2.8e-10	2900	tags=52%, list=19%, signal=42%	HEXB/EFHD2/HCK/IL17RA/NCF4/APOBR/ARHGAP27/CSF1R/TYROBP/CAPG/CTSS/IFI30/HK3/VASP/LRRC25/FERMT3/LILRB4/LILRB3/LILRA6/FGR/HLA-E/THEMIS2/TBXAS1/SPI1/ELF4/MPEG1/MYO1F/SIGLEC1/HCLS1/CCR5/UNC93B1/ARHGEF2/NCKAP1L/CYTH4/LAPTM5/PIK3R5/FTL/SIRPA/SAMHD1/MVP/SLC15A3/CD84/ARHGAP30/PLEKHO2/TMEM140/ADCY7/EMILIN2/C5AR1/EHBP1L1/PPP1R18/WIPF1/PLCB2/PLEKHM2/CMKLR1/ITGAX/PTAFR/CD14/ASAH1/NCF2/TNFRSF1B/STX11/C3AR1/IFN…
Liver.MlxKO 18 mos LvsW 18 mos L	Orphanet_Augmented_2021=Combined immunodeficiency due to CD3gamma deficiency ORPHA:169082	61	0.70633	2.7094	1e-10	8.06e-10	2.8e-10	3861	tags=89%, list=25%, signal=66%	ACAP1/LAT/IL2RG/BIN2/ITGAL/SLA2/SLFN12L/ICOS/LAX1/SIRPG/THEMIS/ZNF831/CD8B/KLRK1/CLEC2D/GBP5/RHOH/UBASH3A/LY9/CD3D/PTPRC/GIMAP7/GPR174/SH2D1A/CD5/IKZF3/GRAP2/GZMA/CD247/TRAF3IP3/FASLG/NKG7/GPR65/CD96/CD2/LCK/GZMB/SLAMF6/GZMK/CTSW/SCML4/ZAP70/P2RY10/CD3G/GPR171/CD226/GIMAP1/ITK/CD28/CD3E/NLRC3/TIGIT/ARHGAP15/CD6
Liver.MlxKO 18 mos LvsW 18 mos L	Microbe_Perturbations_from_GEO_up=Leishmania braziliensis human skin (CD8 T cells) GSE43880 microbe:258	224	0.577879	2.69979	1e-10	8.06e-10	2.8e-10	2656	tags=55%, list=17%, signal=46%	COL5A2/UCP2/HEXB/EFHD2/CRIP1/AKR1B1/IL1B/C1QC/CSF1R/C1QB/TYROBP/WAS/IFI30/MT1G/ITGB2/CD52/HLA-E/CLIC1/RNASET2/HLA-DMB/IRF8/EVL/RHOG/COL5A1/FCER1G/PLEK/COL6A3/S100A4/SEMA4D/NPC2/BRI3/HCLS1/VIM/HLA-DQB1/ARHGEF2/SLC16A3/CYBA/RAC2/IFITM1/IFITM3/IFITM2/LAPTM5/FTL/COL1A2/CORO1A/S100A11/SLC15A3/COL6A1/CCL3L3/CD48/CALM3/BASP1/MS4A6A/MSN/PTPN1/CFL1/MARCKS/EPSTI1/HBA1/HBA2/LPXN/GBP5/CD14/VAMP5/RGL1/COL1A1/…
Liver.MlxKO 18 mos LvsW 18 mos L	Orphanet_Augmented_2021=NON RARE IN EUROPE: Immunoglobulin A deficiency ORPHA:69127	73	0.674324	2.69535	1e-10	8.06e-10	2.8e-10	3145	tags=68%, list=21%, signal=55%	CD22/ACAP1/CD53/IL2RG/ITGB7/LILRA4/NCF1/PTPRCAP/LY86/FCRL1/PLEK/SASH3/ZBP1/FCGR2B/LAX1/MYO1G/TLR7/ARHGAP9/ARHGAP30/CD48/CXCR3/SCIMP/CD180/IL16/RHOH/CYTIP/FGD2/LY9/MZB1/IL21R/RCSD1/WDFY4/IKZF3/SIT1/TRAF3IP3/RASAL3/CD37/FCRL5/BTK/IRF4/TBC1D10C/SNX20/SLAMF6/TAGAP/SP140/MAP4K1/TNFRSF17/P2RY10/HVCN1/PAX5
Liver.MlxKO 18 mos LvsW 18 mos L	Ligand_Perturbations_from_GEO_down=interleukin-2 mouse Cytotoxic T cell line GDS3222 ligand:215	134	0.614847	2.69441	1e-10	8.06e-10	2.8e-10	2615	tags=55%, list=17%, signal=46%	RPS29/RPS23/MYL6/RPL36A/RPL35A/RPL38/RPS28/NCF4/RPL22/RPL39/CD53/PGLYRP1/RPL32/RPL13/RPS2/RPS9/CD52/GPSM3/SH3BGRL3/RPL34/PLAC8/S100A4/NPC2/VIM/SASH3/RPL27A/RAC2/IFITM1/IFITM3/LAX1/MYO1G/CNN2/ACTG1/S100A11/FAU/RPLP1/PLCG2/RPS15/RPS11/CFL1/RPL37A/NUP210/EPSTI1/S100A6/TAGLN2/RPS19/ITGAX/CDC42EP3/RPS24/PTPRC/RPL27/RPS20/SAT1/ABRACL/LY6E/GNAI2/STK17B/ARHGDIB/SHISA5/HAUS8/RPS21/RPS13/RPL28/RPL19/RPL14/…
Liver.MlxKO 18 mos LvsW 18 mos L	HuBMAP_ASCT_plus_B_augmented_w_RNAseq_Coexpression=Precursor B Cell (Pre B Cell) (id:518)	55	0.711705	2.69021	1e-10	8.06e-10	2.8e-10	3145	tags=75%, list=21%, signal=59%	CD22/S1PR4/NCF4/ACAP1/CD53/IL2RG/WAS/LILRA4/FGR/CD52/NCF1/PTPRCAP/ITGAL/LY86/FCRL1/PLEK/SASH3/MYO1G/ARHGAP9/ARHGAP30/CD48/CD180/CYTIP/FGD2/MZB1/WDFY4/IKZF3/SIT1/TRAF3IP3/RASAL3/CD37/LTB/SELL/BTK/TBC1D10C/SNX20/SLAMF6/TAGAP/MAP4K1/P2RY10/PAX5
Liver.MlxKO 18 mos LvsW 18 mos L	RNA-Seq_Disease_Gene_and_Drug_Signatures_from_GEO=heat-inactivated MTB H37Rv Macrophage 48hr GSE67427 down	406	0.539213	2.68964	1e-10	8.06e-10	2.8e-10	2081	tags=42%, list=14%, signal=37%	TOMM7/RPS29/ARHGDIA/RPS23/MYL6/HEXB/NDUFA1/HEXA/RPL36A/CORO1B/LDHB/COX5B/UQCR11/RPL35A/RPL37/NUPR1/RPL38/RPL35/APOC1/RPS28/NCF4/PTPN18/NAGK/APOBR/RPL22/BLOC1S1/RPL39/TYROBP/LGALS3/CAPG/POLR2L/RPS3/CORO7/LGMN/MMP7/RPL32/IFI30/COX8A/RPL13/RPS2/RPS9/PKM/ATP6V1F/RPL30/CD52/HLA-E/THEMIS2/CLIC1/RNASET2/NME2/SH3BGRL3/HLA-DMB/RPL34/EDF1/GPNMB/LY86/HMOX1/RHOG/ARPC4/PKN1/RPL15/MPEG1/FCER1G/NDUFB9/S100A4/MY…
Liver.MlxKO 18 mos LvsW 18 mos L	RNA-Seq_Disease_Gene_and_Drug_Signatures_from_GEO=Mycobacterium tuberculosis GC1237 Macrophage 48hr GSE67427 down	409	0.538578	2.68906	1e-10	8.06e-10	2.8e-10	2344	tags=44%, list=15%, signal=38%	RPS29/ARHGDIA/RPS23/MYL6/UCP2/HEXB/NDUFA1/HEXA/RPL36A/CORO1B/LDHB/COX5B/UQCR11/RPL35A/RPL37/NUPR1/RPL38/C1QA/RPL35/APOC1/C1QC/RPS28/NCF4/PTPN18/NAGK/RPL22/CSF1R/RPL39/TYROBP/LGALS3/CAPG/UBXN11/RPS3/CORO7/LGMN/MMP7/RPL32/WAS/CTSS/IFI30/COX8A/RPL13/RPS2/RPS9/ITGB2/ATP6V1F/RPL30/CD52/HLA-E/FES/CEBPD/RNASET2/NME2/SH3BGRL3/HLA-DMB/RPL34/GPNMB/LY86/TBXAS1/SPI1/HMOX1/RHOG/ARPC4/PKN1/RPL15/MPEG1/NDUFB9/S…
Liver.MlxKO 18 mos LvsW 18 mos L	RNAseq_Automatic_GEO_Signatures_Human_Down=Interaction Cholangiocytes Neutrophils GSE146899 1	233	-0.515612	-2.68653	1e-10	8.06e-10	2.8e-10	3533	tags=55%, list=23%, signal=43%	SLC39A10/DDX3X/UTRN/ZFR/WNK1/CPEB4/SMARCA5/PRKD3/LIFR/ZNF664/NIPBL/UBA6/TEAD1/DMXL1/RIF1/REV3L/NSF/NUP153/TDRD1/PKN2/NOTCH2/NBEAL1/SPAG9/DDX6/PRR14L/APC/DIS3/MAP3K2/IRS1/AQR/IREB2/PUM2/ABCD3/HIPK2/EFR3A/GPR180/LARP4/CAPRIN1/HEATR5A/WAPL/ARFGEF2/AFF4/DYNC1H1/CRYBG3/TAOK1/SEL1L/CUL4B/TRAPPC8/TRAM1/PIK3C2A/BLTP3B/AHCTF1/ZBTB33/NUP155/CNOT6/HSPH1/ADD3/PEG10/RLIM/CAND1/PJA2/MET/HECTD1/CEP350/QSER1/ATP…
Liver.MlxKO 18 mos LvsW 18 mos L	CellMarker_Augmented_2021=Naive B cell:Blood	59	0.701054	2.67371	1e-10	8.06e-10	2.8e-10	3145	tags=75%, list=21%, signal=59%	S1PR4/NCF4/ACAP1/CD53/IL2RG/WAS/CD27/BIN2/ITGB7/CD52/NCF1/PTPRCAP/ITGAL/LY86/CD24/SASH3/MYO1G/CORO1A/ARHGAP9/ARHGAP30/CD48/CXCR3/RHOH/CYTIP/PTPRC/MZB1/IKZF1/SIT1/TRAF3IP3/NKG7/RASAL3/CD37/LTB/SELL/LCK/CCR7/TBC1D10C/SNX20/SLAMF6/TAGAP/TMC8/MAP4K1/P2RY10/PAX5
Liver.MlxKO 18 mos LvsW 18 mos L	CellMarker_Augmented_2021=Regulatory B cell:Undefined	59	0.701054	2.67371	1e-10	8.06e-10	2.8e-10	3145	tags=75%, list=21%, signal=59%	S1PR4/NCF4/ACAP1/CD53/IL2RG/WAS/CD27/BIN2/ITGB7/CD52/NCF1/PTPRCAP/ITGAL/LY86/CD24/SASH3/MYO1G/CORO1A/ARHGAP9/ARHGAP30/CD48/CXCR3/RHOH/CYTIP/PTPRC/MZB1/IKZF1/SIT1/TRAF3IP3/NKG7/RASAL3/CD37/LTB/SELL/LCK/CCR7/TBC1D10C/SNX20/SLAMF6/TAGAP/TMC8/MAP4K1/P2RY10/PAX5
Liver.MlxKO 18 mos LvsW 18 mos L	CellMarker_Augmented_2021=Transitional B cell:Peripheral Blood	59	0.701054	2.67371	1e-10	8.06e-10	2.8e-10	3145	tags=75%, list=21%, signal=59%	S1PR4/NCF4/ACAP1/CD53/IL2RG/WAS/CD27/BIN2/ITGB7/CD52/NCF1/PTPRCAP/ITGAL/LY86/CD24/SASH3/MYO1G/CORO1A/ARHGAP9/ARHGAP30/CD48/CXCR3/RHOH/CYTIP/PTPRC/MZB1/IKZF1/SIT1/TRAF3IP3/NKG7/RASAL3/CD37/LTB/SELL/LCK/CCR7/TBC1D10C/SNX20/SLAMF6/TAGAP/TMC8/MAP4K1/P2RY10/PAX5
Liver.MlxKO 18 mos LvsW 18 mos L	HuBMAP_ASCT_plus_B_augmented_w_RNAseq_Coexpression=Marginal B Cell (id:393)	51	0.713116	2.66993	1e-10	8.06e-10	2.8e-10	3145	tags=76%, list=21%, signal=61%	S1PR4/NCF4/CD53/IL2RG/WAS/LILRA4/FGR/CD52/NCF1/PTPRCAP/ITGAL/LY86/FCRL1/PLEK/SASH3/MYO1G/ARHGAP9/ARHGAP30/CD48/CYTIP/FGD2/PTPRC/WDFY4/SIT1/TRAF3IP3/RASAL3/CD37/LTB/SELL/BTK/IRF4/CCR7/TBC1D10C/SNX20/SLAMF6/TAGAP/MAP4K1/P2RY10/PAX5
Liver.MlxKO 18 mos LvsW 18 mos L	CellMarker_Augmented_2021=Immature Transitional B cell:Blood	47	0.720106	2.66818	1e-10	8.06e-10	2.8e-10	1821	tags=60%, list=12%, signal=53%	HCK/NCF4/CD53/IL2RG/CD86/CD52/NCF1/ITGAL/IRF8/LY86/SPI1/MPEG1/SYK/FCRL1/CD24/SASH3/BLNK/DENND1C/ARHGAP30/CD48/DAPP1/CD180/VAV1/FGD2/MZB1/IKZF1/WDFY4/SIT1
Liver.MlxKO 18 mos LvsW 18 mos L	Orphanet_Augmented_2021=Severe combined immunodeficiency due to CARMIL2 deficiency ORPHA:542301	91	0.640557	2.66765	1e-10	8.06e-10	2.8e-10	3969	tags=69%, list=26%, signal=52%	LTA/S1PR4/ACAP1/CCDC88B/AKNA/GFI1/CORO7/RNF166/WAS/CYFIP2/PTPRCAP/GRAP/SEMA4D/RGS14/CORO1A/FBXO41/KIF21B/ARHGAP9/PIK3CD/KCNAB2/GRK2/ZNF831/NUP210/SH3BP1/SH2D2A/ATP2A3/LIMD2/UBASH3A/SH2D3C/GPR174/GRK6/FMNL1/ARRB2/PVRIG/SIT1/CD247/RASAL3/DGKZ/LTB/LCK/PDCD1/SIPA1/ARHGAP45/CARMIL2/TBC1D10C/KLHDC4/ZAP70/TMC8/MAP4K1/RASGRP2/PASK/JAK3/ARHGEF1/RNF44/CD7/GZMM/DENND4B/SFI1/NLRC3/GMIP/FCHO1/ARHGAP4/BLK
Liver.MlxKO 18 mos LvsW 18 mos L	Orphanet_Augmented_2021=Combined immunodeficiency due to CD27 deficiency ORPHA:238505	67	0.676698	2.66385	1e-10	8.06e-10	2.8e-10	3693	tags=79%, list=24%, signal=60%	LTA/S1PR4/ACAP1/LAT/IL2RG/CD27/ITGB7/CD52/PTPRCAP/GRAP/ICOS/SASH3/SIRPG/CORO1A/IL2RB/CD48/CXCR3/IL16/SELPLG/LSP1/UBASH3A/CYTIP/CD3D/GPR174/SH2D1A/HCST/CD5/PVRIG/SIT1/GZMA/CD247/TRAF3IP3/NKG7/RASAL3/CD2/LTB/SELL/LCK/GZMB/CCR7/TBC1D10C/SLAMF6/GZMK/TAGAP/TAPBPL/ZAP70/SP140/P2RY10/SKAP1/GZMM/CD28/CD3E/TIGIT
Liver.MlxKO 18 mos LvsW 18 mos L	HuBMAP_ASCT_plus_B_augmented_w_RNAseq_Coexpression=Cd8+ T Cell (id:107)	54	0.704618	2.66275	1e-10	8.06e-10	2.8e-10	3861	tags=91%, list=25%, signal=68%	IL2RG/CD52/PTPRCAP/ITGAL/ICOS/SIRPG/IL2RB/CST7/CD48/CXCR3/THEMIS/DOK2/CD8B/UBASH3A/CD3D/CTLA4/GIMAP7/GPR174/SH2D1A/CD5/GRAP2/SIT1/GZMA/CD247/TRAF3IP3/FASLG/GIMAP5/NKG7/CD96/CD2/LTB/SELL/LCK/GZMB/TBC1D10C/GZMK/TAGAP/TNFSF8/ZAP70/P2RY10/CD3G/GPR171/ITK/CD7/GZMM/CD28/CD3E/TIGIT/CD6
Liver.MlxKO 18 mos LvsW 18 mos L	CellMarker_Augmented_2021=Follicular Helper (Tfh) T cell:Salivary Gland	59	0.695346	2.65194	1e-10	8.06e-10	2.8e-10	3693	tags=86%, list=24%, signal=66%	IL2RG/BIN2/ITGAL/ICOS/SIRPG/CST7/CD48/THEMIS/ZNF831/CD8B/IL16/GBP5/SLA/UBASH3A/DPEP2/CD3D/PTPRC/CTLA4/GIMAP7/GPR174/SH2D1A/CD5/GRAP2/GZMA/CD247/TRAF3IP3/FASLG/GIMAP5/NKG7/CD96/CD2/SELL/LCK/GZMB/SLAMF6/GZMK/CTSW/TAGAP/SCML4/TNFSF8/ZAP70/P2RY10/CD3G/GPR171/GIMAP1/ITK/CD7/GZMM/CD28/CD3E/TIGIT
Liver.MlxKO 18 mos LvsW 18 mos L	RNA-Seq_Disease_Gene_and_Drug_Signatures_from_GEO=Mycobacterium smegmatis Macrophage 4hr GSE67427 up	405	0.530535	2.64639	1e-10	8.06e-10	2.8e-10	3486	tags=52%, list=23%, signal=41%	PET100/RPS29/MYL6/EMILIN1/NDUFS6/RPL36A/UQCR11/RPL35A/RPL37/RPL38/CCL15/RPL35/APOC1/AKR1B1/ATF3/TXN/RPS28/VOPP1/CD40/RPL39/LGALS3/SMOX/UBXN11/RPS3/CHMP4B/MMP7/SNX8/GLUL/PLAUR/RPL32/SOCS3/MT1G/RPL13/RPS9/CLEC4E/LILRB4/LILRB3/FGR/CD52/HLA-E/P2RX7/KCNN4/SLC11A1/SH3BGRL3/CD44/RPL34/KLF6/EDF1/BCL2A1/IGSF6/OAS1/CCL1/NDUFB9/LCP2/S100A4/RPL31/CCR5/SLAMF7/ARID5A/RPL27A/CYBA/RAC2/PLEKHO1/FCGR2A/MYO1G/SLC7A…
Liver.MlxKO 18 mos LvsW 18 mos L	Orphanet_Augmented_2021=Combined immunodeficiency due to ORAI1 deficiency ORPHA:317428	95	0.629022	2.63851	1e-10	8.06e-10	2.8e-10	3663	tags=56%, list=24%, signal=43%	DOK1/APRT/STK10/S1PR4/SWSAP1/TNIP2/UBALD2/ADGRE5/RNF166/PRKD2/VASP/FERMT3/GPSM3/SH3BGRL3/ELF4/RHOG/ARPC4/ARID5A/SLC10A3/RAC2/NECAP2/CCND3/TAGLN2/TWF2/RGS19/GRK6/HCST/PFN1/TCIRG1/RHBDF2/R3HDM4/RGS10/EMP3/AGTRAP/PSMB10/TGFB1/MTMR14/SIPA1/ARHGAP45/BORCS6/CARD19/IKBKE/MAPKAPK3/TRABD/ARPC1B/RAB8A/ARHGEF1/RELB/B9D2/SSNA1/SHKBP1/PPP1CA/GMIP
Liver.MlxKO 18 mos LvsW 18 mos L	HuBMAP_ASCT_plus_B_augmented_w_RNAseq_Coexpression=Cd4 T Cell Memory (id:90)	77	0.649284	2.63726	1e-10	8.06e-10	2.8e-10	3810	tags=74%, list=25%, signal=56%	LTA/CRIP1/LGALS3/TNIP2/ADGRE5/IL2RG/PSAT1/ITGB7/HLA-E/BCL2A1/RHOG/S100A4/IL23A/ICOS/RAC2/SIRPG/NECAP2/CXCR3/BATF/SH2D2A/TNF/UBASH3A/TAP1/STX11/CD3D/NFKB1/IFNG/SOCS1/PSMB9/PSME2/TRIM21/SIT1/EMP3/PSMB10/CD2/LTB/PDCD1/GZMB/CCR7/ISG15/PARP12/IRF1/MAL/IKBKE/RTP4/TNFRSF18/MYD88/NFKB2/ARPC1B/P2RY10/RELB/NME1/ZC3H12A/CD7/CD3E/TNFAIP3/OASL
Liver.MlxKO 18 mos LvsW 18 mos L	CellMarker_Augmented_2021=Memory B cell:Liver	50	0.704134	2.63517	1e-10	8.06e-10	2.8e-10	2810	tags=72%, list=18%, signal=59%	LTA/S1PR4/IL2RG/CD27/ITGB7/CD52/PTPRCAP/GRAP/ICOS/SASH3/SIRPG/IL2RB/CD48/CXCR3/LSP1/UBASH3A/GPR174/HCST/CD5/SIT1/GZMA/CD247/TRAF3IP3/NKG7/RASAL3/CD2/LTB/SELL/LCK/CCR7/TBC1D10C/SLAMF6/GZMK/TAPBPL/ZAP70/SP140
Liver.MlxKO 18 mos LvsW 18 mos L	CellMarker_Augmented_2021=Memory B cell:Peripheral Blood	50	0.704134	2.63517	1e-10	8.06e-10	2.8e-10	2810	tags=72%, list=18%, signal=59%	LTA/S1PR4/IL2RG/CD27/ITGB7/CD52/PTPRCAP/GRAP/ICOS/SASH3/SIRPG/IL2RB/CD48/CXCR3/LSP1/UBASH3A/GPR174/HCST/CD5/SIT1/GZMA/CD247/TRAF3IP3/NKG7/RASAL3/CD2/LTB/SELL/LCK/CCR7/TBC1D10C/SLAMF6/GZMK/TAPBPL/ZAP70/SP140
Liver.MlxKO 18 mos LvsW 18 mos L	CellMarker_Augmented_2021=Non-switched B cell:Blood	50	0.704134	2.63517	1e-10	8.06e-10	2.8e-10	2810	tags=72%, list=18%, signal=59%	LTA/S1PR4/IL2RG/CD27/ITGB7/CD52/PTPRCAP/GRAP/ICOS/SASH3/SIRPG/IL2RB/CD48/CXCR3/LSP1/UBASH3A/GPR174/HCST/CD5/SIT1/GZMA/CD247/TRAF3IP3/NKG7/RASAL3/CD2/LTB/SELL/LCK/CCR7/TBC1D10C/SLAMF6/GZMK/TAPBPL/ZAP70/SP140
Liver.MlxKO 18 mos LvsW 18 mos L	CellMarker_Augmented_2021=Switched Memory B cell:Blood	50	0.704134	2.63517	1e-10	8.06e-10	2.8e-10	2810	tags=72%, list=18%, signal=59%	LTA/S1PR4/IL2RG/CD27/ITGB7/CD52/PTPRCAP/GRAP/ICOS/SASH3/SIRPG/IL2RB/CD48/CXCR3/LSP1/UBASH3A/GPR174/HCST/CD5/SIT1/GZMA/CD247/TRAF3IP3/NKG7/RASAL3/CD2/LTB/SELL/LCK/CCR7/TBC1D10C/SLAMF6/GZMK/TAPBPL/ZAP70/SP140
Liver.MlxKO 18 mos LvsW 18 mos L	RNA-Seq_Disease_Gene_and_Drug_Signatures_from_GEO=Mycobacterium tuberculosis GC1237 Macrophage 4hr GSE67427 up	416	0.524795	2.62804	1e-10	8.06e-10	2.8e-10	3036	tags=46%, list=20%, signal=38%	RPS29/ARHGDIA/RPS23/MYL6/TGM2/RPL36A/EFHD2/UQCR11/RPL35A/RPL37/RPL38/C1QA/RPL35/APOC1/AKR1B1/HCK/ATF3/TXN/RPS28/CD40/RPL39/LGALS3/SMOX/RPS3/CHMP4B/MMP7/SNX8/GLUL/PLAUR/RPL32/CD86/COX8A/SOCS3/MT1G/BTG2/RPL13/RPS2/RPS9/PKM/VASP/CLEC4E/RPL30/LILRB4/LILRB3/PFKP/FGR/HLA-E/KCNN4/SLC11A1/CD44/EDF1/BCL2A1/SPI1/THBS1/RHOG/EMP1/FCER1G/LCP2/S100A4/RPL31/VIM/HCAR2/SLAMF7/ARID5A/RPL27A/CYBA/RAC2/PLEKHO1/FCGR2…
Liver.MlxKO 18 mos LvsW 18 mos L	HuBMAP_ASCT_plus_B_augmented_w_RNAseq_Coexpression=Surface Intraepithelial Cd4-Cd8- Lymphocyte Alpha/Beta (id:574)	51	0.701568	2.62669	1e-10	8.06e-10	2.8e-10	3861	tags=90%, list=25%, signal=68%	S1PR4/IL2RG/PTPRCAP/ITGAL/ICOS/SIRPG/IL2RB/CST7/CXCR3/THEMIS/DOK2/CD8B/UBASH3A/CD3D/CTLA4/GIMAP7/GPR174/SH2D1A/CD5/SIT1/GZMA/CD247/NKG7/RASAL3/CD96/CD2/LTB/SELL/LCK/GZMB/TBC1D10C/GZMK/CTSW/TNFSF8/ZAP70/PSTPIP1/P2RY10/CD3G/GPR171/ITK/CD7/GZMM/CD28/CD3E/TIGIT/CD6
Liver.MlxKO 18 mos LvsW 18 mos L	RNA-Seq_Disease_Gene_and_Drug_Signatures_from_GEO=Mycobacterium tuberculosis (MTB) H37Rv Macrophage 4hr GSE67427 up	404	0.52642	2.62464	1e-10	8.06e-10	2.8e-10	3308	tags=49%, list=22%, signal=39%	RPS29/MYL6/TGM2/RPL36A/EFHD2/UQCR11/RPL35A/RPL37/RPL38/RPL35/APOC1/AKR1B1/ATF3/TXN/RPS28/CD40/RPL39/LGALS3/SMOX/UBXN11/UBALD2/RPS3/CHMP4B/MMP7/ADGRE5/SNX8/GLUL/PLAUR/RPL32/SOCS3/MT1G/BTG2/RPL13/RPS2/RPS9/CLEC4E/RPL30/LILRB4/LILRB3/PFKP/CD52/HLA-E/P2RX7/KCNN4/NME2/CD44/RPL34/KLF6/EDF1/BCL2A1/THBS1/PRDM1/RHOG/CCL1/LCP2/S100A4/RPL31/VIM/HCAR2/SLAMF7/ARID5A/RPL27A/CYBA/PLEKHO1/FCGR2A/MYO1G/HLX/RPL23/…
Liver.MlxKO 18 mos LvsW 18 mos L	RNAseq_Automatic_GEO_Signatures_Mouse_Up=Macrophages Wild Gsdmd Colitis GSE137827 1	189	0.567179	2.59785	1e-10	8.06e-10	2.8e-10	2497	tags=48%, list=16%, signal=41%	TMEM256/RPS29/ARHGDIA/RPS23/MYL6/RPL36A/RPL35A/RPL38/CRIP1/RPL35/SLIRP/RPS28/UAP1L1/PDE1B/NDUFA2/CAPG/RPS3/CTU2/RPL32/IFI30/RPL13/RPS9/RPL30/SH3BGRL3/BATF2/EDF1/HMOX1/TNFAIP8L2/S100A4/PRDX5/RPL31/FOLR2/VIM/COTL1/ARID5A/RPL27A/LSM4/COL1A2/RPL23/CNN2/FAU/RPLP1/RPS15/COL6A1/VAMP8/RPS11/ERP29/CFL1/RPL37A/RPS27/PLA2G7/RPS19/RPL8/RPS16/LSP1/COL1A1/RPS24/BRK1/SLC3A2/GBP2/RPS20/CXCL9/TCIRG1/RENBP/CCL4/AR…
Liver.MlxKO 18 mos LvsW 18 mos L	CellMarker_Augmented_2021=CD8+ Cytotoxic T cell:Peripheral Blood	50	0.689214	2.57933	1e-10	8.06e-10	2.8e-10	3861	tags=88%, list=25%, signal=66%	IL2RG/PTPRCAP/ICOS/SIRPG/CST7/CXCR3/THEMIS/ZNF831/CD8B/UBASH3A/CD3D/CTLA4/GIMAP7/GPR174/SH2D1A/CD5/GRAP2/SIT1/GZMA/CD247/TRAF3IP3/FASLG/GIMAP5/NKG7/CD8A/CD96/CD2/LCK/GZMB/SLAMF6/GZMK/CTSW/SCML4/ZAP70/P2RY10/CD3G/GPR171/ITK/CD7/GZMM/CD28/CD3E/TIGIT/CD6
Liver.MlxKO 18 mos LvsW 18 mos L	CellMarker_Augmented_2021=CD8+ T cell:Liver	50	0.689214	2.57933	1e-10	8.06e-10	2.8e-10	3861	tags=88%, list=25%, signal=66%	IL2RG/PTPRCAP/ICOS/SIRPG/CST7/CXCR3/THEMIS/ZNF831/CD8B/UBASH3A/CD3D/CTLA4/GIMAP7/GPR174/SH2D1A/CD5/GRAP2/SIT1/GZMA/CD247/TRAF3IP3/FASLG/GIMAP5/NKG7/CD8A/CD96/CD2/LCK/GZMB/SLAMF6/GZMK/CTSW/SCML4/ZAP70/P2RY10/CD3G/GPR171/ITK/CD7/GZMM/CD28/CD3E/TIGIT/CD6
Liver.MlxKO 18 mos LvsW 18 mos L	CellMarker_Augmented_2021=Cytotoxic T cell:Liver	50	0.689214	2.57933	1e-10	8.06e-10	2.8e-10	3861	tags=88%, list=25%, signal=66%	IL2RG/PTPRCAP/ICOS/SIRPG/CST7/CXCR3/THEMIS/ZNF831/CD8B/UBASH3A/CD3D/CTLA4/GIMAP7/GPR174/SH2D1A/CD5/GRAP2/SIT1/GZMA/CD247/TRAF3IP3/FASLG/GIMAP5/NKG7/CD8A/CD96/CD2/LCK/GZMB/SLAMF6/GZMK/CTSW/SCML4/ZAP70/P2RY10/CD3G/GPR171/ITK/CD7/GZMM/CD28/CD3E/TIGIT/CD6
Liver.MlxKO 18 mos LvsW 18 mos L	Ligand_Perturbations_from_GEO_up=interleukin-15 human PBMC GSE59184 ligand:145	256	0.542736	2.57398	1e-10	8.06e-10	2.8e-10	3695	tags=59%, list=24%, signal=45%	CYSTM1/UCP2/IL1B/HCK/ENPP2/TXN/CSF2RB/FBXO6/CAPG/CD53/GLUL/COX17/PLAUR/SOCS3/HK3/VASP/CLEC4E/LILRB3/LILRA6/KCNN4/CLIC1/SLC11A1/DYNLT1/MCEMP1/CD44/BATF2/BCL2A1/THBS1/IGSF6/PLAC8/EMP1/FCER1G/LCP2/PLEK/CCR5/MARCKSL1/VIM/HCAR3/SLAMF7/CLEC5A/RAC2/GPR137B/FCGR3B/EPB41L3/LAPTM5/SLC7A11/OLR1/GLA/CD63/MVP/SLAMF8/ACTG1/S100A11/IL2RB/PLEKHO2/CCL3/CCND3/BASP1/CLEC4A/PPP1R18/EPSTI1/PLA2G7/PTAFR/GBP5/CD14/RGL1…
Liver.MlxKO 18 mos LvsW 18 mos L	CellMarker_Augmented_2021=Cytokine Induced Killer cell:Blood	51	0.686894	2.57175	1e-10	8.06e-10	2.8e-10	3861	tags=88%, list=25%, signal=66%	LCP2/ICOS/SIRPG/CD48/THEMIS/ZNF831/CD8B/SLA/UBASH3A/CD3D/PTPRC/CTLA4/GIMAP7/GPR174/SH2D1A/CD5/GRAP2/GZMA/CD247/TRAF3IP3/FASLG/GIMAP5/NKG7/CD8A/CD96/CD2/LCK/GZMB/SLAMF6/GZMK/CTSW/TAGAP/SCML4/NCAM1/ZAP70/P2RY10/CD3G/GPR171/GIMAP1/ITK/GZMM/CD28/CD3E/TIGIT/CD6
Liver.MlxKO 18 mos LvsW 18 mos L	C8=MENON_FETAL_KIDNEY_10_IMMUNE_CELLS	67	0.652345	2.56798	1e-10	8.06e-10	2.8e-10	2199	tags=57%, list=14%, signal=49%	MYL6/TYROBP/HLA-E/MNDA/TPM3/SH3BGRL3/KLF6/IGSF6/S100A4/COTL1/RPL27A/CYBA/LAPTM5/FTL/IQGAP1/CORO1A/SAMHD1/S100A11/LST1/RPLP1/VAMP8/CFL1/S100A6/PTPRC/RPL27/FGL2/FYB1/SRGN/SAT1/CD74/PFN1/ARHGDIB/DAB2/CST3/AIF1/RGS10/CCDC88A/MAF
Liver.MlxKO 18 mos LvsW 18 mos L	RNAseq_Automatic_GEO_Signatures_Mouse_Down=Interleukin-1ÃŽâ€™ Atheroprotective Distribution Lesion GSE111535 1	155	0.575656	2.56776	1e-10	8.06e-10	2.8e-10	3154	tags=55%, list=21%, signal=44%	IL1B/ST14/HCK/CSF1R/PLD4/IL2RG/CD86/ITGB7/LILRA5/GDF3/LFNG/RHOG/APBB1IP/MIS18BP1/APOBEC1/LCP2/PCOLCE/ICOS/MARCKSL1/RGS14/MYO1G/MS4A4A/VSIG4/CIITA/TLR7/LST1/DAPP1/MATN2/CPNE8/TMEM26/RASSF2/EPSTI1/TCF21/SLA/LIMD2/SPN/LIG1/STX11/CD80/TRPM2/CYTIP/PTPRC/GIMAP7/IKZF1/SAMSN1/PTPRO/MCM3/CD74/TMEM119/HMGB2/ARRB2/PYCARD/DEF6/TRAF3IP3/BANK1/NLRP3/PTPN22/CENPE/SLAMF9/SYTL2/ADAM32/SUSD3/LY75/MAF/LACC1/RASSF4/…
Liver.MlxKO 18 mos LvsW 18 mos L	C8=DURANTE_ADULT_OLFACTORY_NEUROEPITHELIUM_NK_CELLS	67	0.65049	2.56068	1e-10	8.06e-10	2.8e-10	2615	tags=78%, list=17%, signal=65%	UCP2/EFHD2/TYROBP/CD53/IL2RG/ITGB2/BIN2/CD52/SH3BGRL3/EVL/PLAC8/FCER1G/PLEK/MYO1F/CYBA/RAC2/IFITM2/FCGR3A/XCL2/CORO1A/IL2RB/CST7/CCL3/CD48/CCND3/DOK2/LSP1/LIMD2/SPN/PTPRC/SRGN/HCST/PFN1/CXCR4/CCL4/CCL4L2/PSMB9/ARHGDIB/CYRIB/GZMA/CD247/TRAF3IP3/DUSP2/NKG7/MATK/KLRD1/GPR65/EMP3/ARL4C/GZMB/TBC1D10C/CTSW
Liver.MlxKO 18 mos LvsW 18 mos L	RNAseq_Automatic_GEO_Signatures_Human_Down=Atac-Seq Vivo Immune Zika GSE123541 5	219	0.548788	2.55896	1e-10	8.06e-10	2.8e-10	2011	tags=45%, list=13%, signal=39%	HCK/NAGK/CSF1R/LGALS3/CAPG/UBXN11/NUDT16/CTSS/CD86/IFI30/LRRC25/LILRB3/LILRA6/ENTPD1/MNDA/FES/RNASE2/NCF1/SLC11A1/PAK1/CLEC7A/IRF8/TBXAS1/SCPEP1/SPI1/NRROS/IGSF6/MPEG1/SYK/FCER1G/CLEC12A/NPC2/BRI3/PRAM1/NFAM1/UNC93B1/CARD9/FCGR2A/SIRPB1/NFE2/CIITA/IRF5/LST1/ALDH3B1/EMILIN2/SCIMP/LMO2/C5AR1/MS4A6A/KLF4/SWAP70/LPCAT2/CLEC4A/RASSF2/PADI4/PLBD1/ITGAX/PTAFR/CD14/TIMP2/ASAH1/NCF2/MFSD1/KCTD12/CD300LB/S…
Liver.MlxKO 18 mos LvsW 18 mos L	CellMarker_Augmented_2021=IL-17Ralpha T cell:Peripheral Blood	55	0.67684	2.55842	1e-10	8.06e-10	2.8e-10	3861	tags=85%, list=25%, signal=64%	LAT/IL2RG/CD52/ICOS/SIRPG/CST7/CD48/THEMIS/ZNF831/CD8B/GBP5/UBASH3A/CD3D/PTPRC/CTLA4/GIMAP7/GPR174/SH2D1A/CD5/GRAP2/GZMA/CD247/TRAF3IP3/FASLG/GIMAP5/NKG7/CD96/CD2/LTB/LCK/GZMB/SLAMF6/GZMK/CTSW/SCML4/TNFSF8/ZAP70/P2RY10/CD3G/GPR171/GIMAP1/ITK/GZMM/CD28/CD3E/TIGIT/CD6
Liver.MlxKO 18 mos LvsW 18 mos L	C8=FAN_OVARY_CL13_MONOCYTE_MACROPHAGE	415	0.510824	2.55635	1e-10	8.06e-10	2.8e-10	2768	tags=45%, list=18%, signal=38%	PET100/ARHGDIA/MYL6/HEXB/NDUFB1/EFHD2/UQCR11/RAB5C/C1QA/CRIP1/TXN/EVI2B/BLOC1S1/TYROBP/LGALS3/CAPG/POLR2L/RILPL2/CHMP4B/CD53/LGMN/ZFAND2A/COX17/PLAUR/IL2RG/WAS/CTSS/CD86/IFI30/COX8A/PKM/VASP/ITGB2/OSTF1/ATP6V1F/FERMT3/FGR/CFP/CD52/MNDA/TPM3/THEMIS2/CLIC1/RNASET2/IFNGR1/GPSM3/SH3BGRL3/CLEC7A/HLA-DMB/CD44/FLNA/BCL2A1/LY86/ATP5MK/SPI1/HMOX1/RHOG/ARPC4/IGSF6/FCER1G/PLEK/S100A4/NPC2/BRI3/HCLS1/COTL1/H…
Liver.MlxKO 18 mos LvsW 18 mos L	RNA-Seq_Disease_Gene_and_Drug_Signatures_from_GEO=Mycobacterium tuberculosis (MTB) H37Rv Macrophage 48hr GSE67427 down	410	0.511871	2.5542	1e-10	8.06e-10	2.8e-10	2253	tags=42%, list=15%, signal=37%	RPS29/ARHGDIA/RPS23/MYL6/UCP2/HEXB/NDUFA1/HEXA/RPL36A/CORO1B/LDHB/COX5B/UQCR11/RPL35A/RPL37/NUPR1/RPL38/C1QA/RPL35/APOC1/C1QC/RPS28/NCF4/PTPN18/NAGK/RPL22/CSF1R/RPL39/TYROBP/LGALS3/CAPG/RPS3/CORO7/LGMN/MMP7/RPL32/IFI30/COX8A/RPL13/RPS2/RPS9/ITGB2/ATP6V1F/FERMT3/RPL30/CD52/HLA-E/CEBPD/CLIC1/RNASET2/NME2/SH3BGRL3/HLA-DMB/RPL34/GPNMB/TBXAS1/SPI1/HMOX1/RHOG/ARPC4/PKN1/RPL15/MPEG1/NDUFB9/S100A4/MYO1F/…
Liver.MlxKO 18 mos LvsW 18 mos L	C5=GOBP_ADAPTIVE_IMMUNE_RESPONSE	377	0.511022	2.53731	1e-10	8.06e-10	2.8e-10	3952	tags=51%, list=26%, signal=39%	FOXP3/TRPM4/LTA/C1QA/EMP2/IL1B/IL17RA/C1QC/CSF2RB/CD40/C1QB/RAP1GAP/LAT/SUSD4/WAS/CTSS/CD86/PRKD2/CD27/LILRB5/LILRB4/LILRB3/LILRA6/TNFRSF21/HLA-E/P2RX7/SLC11A1/CLEC7A/HLA-DMB/FCGR1A/SLA2/BMX/CLEC4C/PRDM1/PKN1/RIPK3/SYK/FCER1G/SH2D1B/IL23A/HLA-DQB1/HLA-DQB2/SLAMF7/TREM2/UNC93B1/ARID5A/FUT7/SASH3/CLEC6A/NCKAP1L/FCGR3A/XCL1/CARD9/FCGR2B/LAX1/MYO1G/HLX/PIK3CD/PLA2G4A/CD84/ADCY7/CD48/CD4/THEMIS/INPP5D…
Liver.MlxKO 18 mos LvsW 18 mos L	Orphanet_Augmented_2021=Hypohidrotic ectodermal dysplasia with immunodeficiency ORPHA:98813	97	0.6029	2.53694	1e-10	8.06e-10	2.8e-10	3844	tags=64%, list=25%, signal=48%	EFHD2/POLD4/STK10/S1PR4/TNIP2/ADGRE5/RNF166/IFI30/VASP/ITGB2/FERMT3/PARP10/GPSM3/BCL2A1/RHOG/ARID5A/SLC10A3/MAP3K8/STX4/ADAM8/TYK2/BATF/TNF/LSP1/TAP1/STX11/NFKB1/OSM/RGS19/HCST/NINJ1/TCIRG1/NFKBID/NLRC5/CCL4/IRF7/RHBDF2/PSMB10/LTB/TAPBP/JUNB/SIPA1/ARHGAP45/ARRDC2/CARD19/IRF1/TREX1/TAPBPL/TNIP1/MYD88/NFKB2/ZFP36/TBC1D10A/ARPC1B/ARHGEF1/RELB/ZC3H12A/SHKBP1/GMIP/TNFAIP3/OASL/NFKBIE
Liver.MlxKO 18 mos LvsW 18 mos L	RNA-Seq_Disease_Gene_and_Drug_Signatures_from_GEO=Salmonella typhimurium Macrophage 48hr GSE67427 down	405	0.507855	2.53326	1e-10	8.06e-10	2.8e-10	2074	tags=40%, list=14%, signal=36%	TOMM7/RPS29/ARHGDIA/RPS23/MYL6/HEXB/NDUFA1/HEXA/RPL36A/CORO1B/LDHB/COX5B/UQCR11/RPL35A/RPL37/NUPR1/RPL38/C1QA/RPL35/APOC1/C1QC/RPS28/NCF4/PTPN18/NAGK/RPL22/C1QB/RPL39/TYROBP/LGALS3/CAPG/UBXN11/POLR2L/RPS3/CORO7/LGMN/MMP7/RPL32/CTSS/IFI30/COX8A/RPL13/RPS2/RPS9/ATP6V1F/RPL30/CD52/MNDA/FES/CEBPD/RNASET2/NME2/SH3BGRL3/HLA-DMB/SDC3/RPL34/GPNMB/LY86/TBXAS1/SCPEP1/EVL/HMOX1/ARPC4/RPL15/EMP1/MPEG1/NDUFB9…
Liver.MlxKO 18 mos LvsW 18 mos L	RNA-Seq_Disease_Gene_and_Drug_Signatures_from_GEO=Mycobacterium smegmatis Macrophage 48hr GSE67427 down	412	0.507185	2.53303	1e-10	8.06e-10	2.8e-10	2271	tags=42%, list=15%, signal=36%	TOMM7/RPS29/ARHGDIA/RPS23/UCP2/HEXB/NDUFA1/LPL/HEXA/RPL36A/CORO1B/COX5B/UQCR11/RPL35A/RPL37/RAB5C/NUPR1/RPL38/RPL35/APOC1/RPS28/NCF4/PTPN18/RPL22/CSF1R/RPL39/LGALS3/POLR2L/RPS3/CORO7/LGMN/MMP7/RPL32/IFI30/RPL13/RPS2/RPS9/ATP6V1F/RPL30/CD52/SH3KBP1/FES/CEBPD/RNASET2/NME2/HLA-DMB/SDC3/RPL34/GPNMB/LY86/TBXAS1/HMOX1/ARPC4/RPL15/GAS6/MPEG1/SYK/NDUFB9/S100A4/MYO1F/SERPINB6/RPL31/SLC7A8/NPC2/BRI3/HCLS1/…
Liver.MlxKO 18 mos LvsW 18 mos L	Ligand_Perturbations_from_GEO_down=interleukin-2 mouse Cytotoxic T cell line GDS3222 ligand:212	156	0.566869	2.5327	1e-10	8.06e-10	2.8e-10	2615	tags=52%, list=17%, signal=43%	RPS29/RPS23/RPL36A/RPL35A/RPL38/HMGCS1/KLHL30/S1PR4/RPS28/NCF4/RPL22/RPL39/UBALD2/RILPL2/CD53/PGLYRP1/RPL32/RPL13/RPS9/VASP/FERMT3/CD52/GPSM3/RPL34/PLAC8/S100A4/BRI3/VIM/SASH3/RPL27A/RAC2/IFITM3/LAPTM5/LAX1/MYO1G/CORO1A/CNN2/ESYT1/S100A11/RPLP1/PLCG2/RPS15/ADCY7/RPS11/CFL1/NUP210/EPSTI1/S100A6/TAGLN2/ITGAX/CDC42EP3/RPS24/PTPRC/RPL27/RPS20/SAT1/CMTM7/ABRACL/LY6E/GNAI2/STK17B/PSMB9/ARHGDIB/SHISA5/H…
Liver.MlxKO 18 mos LvsW 18 mos L	C8=AIZARANI_LIVER_C5_NK_NKT_CELLS_3	114	0.592999	2.53232	1e-10	8.06e-10	2.8e-10	2657	tags=60%, list=17%, signal=50%	TYROBP/AKNA/CD53/ADGRE5/IL2RG/ITGB2/BIN2/PTPRCAP/RASA2/ITGAL/PRDM1/SYK/FCER1G/PLEK/SH2D1B/SLAMF7/SASH3/RAC2/IFITM1/XCL1/XCL2/CORO1A/IL2RB/ARHGAP9/PRKCH/CST7/CCL3L3/WIPF1/KLRK1/RPS27/SLA/CYTIP/PTPRC/FYB1/SLC38A1/SRGN/RUNX3/IKZF1/SH2D1A/HCST/IFNG/ALOX5AP/PFN1/CXCR4/CCL4/CCL4L2/ARHGDIB/PVRIG/IKZF3/GZMA/CD247/DUSP2/PTGER4/PTPN22/NKG7/KLRD1/CD96/CD2/PARP8/PIP4K2A/GZMB/AOAH/SLFN5/SLAMF6/GZMK/CTSW/TAGAP…
Liver.MlxKO 18 mos LvsW 18 mos L	Ligand_Perturbations_from_GEO_down=retinoic acid mouse CD4+ T cells pooled from spleen and mesenteric/peripheral lymph nodes GDS3840 ligand:73	134	0.577724	2.53173	1e-10	8.06e-10	2.8e-10	3458	tags=60%, list=23%, signal=47%	RPS29/RPS23/TGM2/RPL35A/LTA/RPL38/EIF4EBP1/RPS28/TYROBP/LGALS3/RPL32/CTSS/SOCS3/RPL13/RPS2/PKM/LILRB4/RPL15/ICOS/VIM/ARID5A/IFITM1/XCL1/ZBP1/PRNP/RPL23/IL2RB/CCL3/TES/BASP1/SH2D2A/SLA/RPS24/CTLA4/RPL27/SRGN/SLC3A2/GBP2/RPS20/SAT1/FUS/IFNG/ALOX5AP/CCL4/IFIT3/RPS21/BAX/RPL28/RPL19/FABP5/RPL4/KLRD1/BST2/LAG3/CD2/SELL/GBP6/IER3/JUNB/IRF4/GZMB/TIMP1/CCR7/ISG15/RGS1/CTSW/CNDP2/TNFSF8/RTP4/IL21/CYB5A/RP…
Liver.MlxKO 18 mos LvsW 18 mos L	RNAseq_Automatic_GEO_Signatures_Human_Down=Atac-Seq Vivo Immune Zika GSE123541 1	229	0.540791	2.53145	1e-10	8.06e-10	2.8e-10	3067	tags=54%, list=20%, signal=44%	HCK/IL17RA/CSF1R/ATP11A/LGALS3/UBXN11/GLUL/CTSS/CD86/IFI30/VASP/ITGB2/LRRC25/LILRB3/LILRA6/FGR/CFP/ENTPD1/MNDA/P2RX7/CEBPD/MLKL/SLC11A1/PAK1/IFNGR1/DYNLT1/CLEC7A/LY86/TBXAS1/SCPEP1/SPI1/CLEC12A/LCP2/PRAM1/COTL1/NFAM1/IFITM3/GLTP/RALB/FCGR2A/PDP1/MYO1G/SIRPA/IRF5/LST1/PLEKHO2/CD48/EVI2A/SCIMP/LMO2/C5AR1/MSN/IL1RN/CLEC4A/PADI4/PLBD1/ITGAX/CDC42EP3/PTAFR/CD14/SLA/TIMP2/ASAH1/NCF2/TNFRSF1B/STX11/FPR1…
Liver.MlxKO 18 mos LvsW 18 mos L	Jensen_COMPARTMENTS=gamma-delta T cell receptor complex	107	0.598742	2.53117	1e-10	8.06e-10	2.8e-10	3629	tags=60%, list=24%, signal=46%	FOXP3/NT5C/IL1B/CD86/CD27/HLA-E/CD44/ITGAL/FCER1G/THY1/IL23A/FCGR3A/FCGR3B/XCL1/SIRPA/CD276/CCL3/CD48/CXCR3/CD4/PDLIM4/ITGAX/TNF/SPN/CD80/KLRG1/CD3D/PTPRC/CTLA4/DOCK2/HCST/IFNG/CD5/CCL4/HOXB3/ITGAM/GZMA/FASLG/KLRD1/IL7/CD8A/GNG8/CD2/TGFB1/SELL/LCK/ICAM1/GZMB/CCR7/SLAMF6/KLRC1/KLRC2/NCAM1/RAG1/CD3G/EOMES/PROCR/IL10/CXCL10/FBXO10/ITK/CD7/CD200R1/CD38
Liver.MlxKO 18 mos LvsW 18 mos L	RNA-Seq_Disease_Gene_and_Drug_Signatures_from_GEO=Yersinia pseudotuberculosis Macrophage 4hr GSE67427 up	412	0.5055	2.52461	1e-10	8.06e-10	2.8e-10	3486	tags=49%, list=23%, signal=39%	MYL6/NUPR1/CCL15/HCK/ATF3/TXN/CD40/FBXO6/SLC25A28/CHMP4B/MMP7/GLUL/PLAUR/SOCS3/MT1G/CLEC4E/LILRB4/LILRB3/LILRA5/PARP10/HLA-E/MNDA/P2RX7/CEBPD/NCF1/THEMIS2/USF1/CLIC1/DYNLT1/CD44/KLF6/BATF2/BCL2A1/IRF8/RHOG/OAS1/DRAM1/FCER1G/LCP2/S100A4/SIGLEC1/VIM/HCAR3/HCAR2/SLAMF7/UNC93B1/ARID5A/IFITM1/IFITM3/PLEKHO1/ACOT9/FCGR2A/MYO1G/CBX6/MAP3K8/CD63/SAMHD1/TRAF1/MVP/S100A11/PLA2G4A/TMEM140/CCL3/CCL3L1/CCL3L3…
Liver.MlxKO 18 mos LvsW 18 mos L	Ligand_Perturbations_from_GEO_down=interleukin-4 human PBMC GSE59184 ligand:147	290	0.521205	2.5168	1e-10	8.06e-10	2.8e-10	3085	tags=52%, list=20%, signal=42%	UCP2/LDHB/AKR1B1/IL1B/CSF2RB/NCF4/EVI2B/NAGK/TYROBP/CAPG/RILPL2/LGMN/GLUL/SH2B3/CTSS/IFI30/CLEC4E/ATP6V1F/BIN2/LYSMD2/RTN4/SH3KBP1/CEBPD/NCF1/IFNGR1/DYNLT1/GPNMB/IRF8/LY86/SCPEP1/THBS1/RHOG/OAS1/MANBA/MPEG1/FCER1G/S100A4/MYO1F/SIGLEC1/NPC2/SLAMF7/CLEC5A/IFITM1/IFITM3/IFITM2/FCGR3B/EPB41L3/BLNK/FCGR2A/FCGR2B/PDP1/LAPTM5/FTL/VSIG4/OLR1/SAMHD1/TLR7/ARHGAP9/CCL3/CD48/EVI2A/CD4/LMO2/C5AR1/BASP1/MARCKS…
Liver.MlxKO 18 mos LvsW 18 mos L	HuBMAP_ASCT_plus_B_augmented_w_RNAseq_Coexpression=Mantle Zone B Cell (id:392)	58	0.660649	2.51256	1e-10	8.06e-10	2.8e-10	3145	tags=66%, list=21%, signal=52%	CD22/ACAP1/CD53/IL2RG/LILRA4/NCF1/PTPRCAP/LY86/FCRL1/SASH3/ZBP1/LAX1/TLR7/ARHGAP9/CD48/CD180/RHOH/CYTIP/FGD2/LY9/MZB1/IL21R/RCSD1/IKZF3/SIT1/TRAF3IP3/RASAL3/CD37/FCRL5/IRF4/SNX20/SLAMF6/SP140/MAP4K1/TNFRSF17/P2RY10/HVCN1/PAX5
Liver.MlxKO 18 mos LvsW 18 mos L	RNAseq_Automatic_GEO_Signatures_Mouse_Down=High Fat Diet-Induced Macrophage GSE126887 1	184	0.549389	2.50903	1e-10	8.06e-10	2.8e-10	3603	tags=61%, list=24%, signal=47%	LPL/RPL37/HMGCS1/RPL35/NCF4/CSF1R/TYROBP/CCDC88B/SLCO4C1/PLD4/RPS9/ENTPD1/CD52/THEMIS2/MERTK/CLEC7A/MCEMP1/LTBP3/EVL/DNMT3A/PREX1/SIGLEC1/SEMA4D/FCGR2B/SIRPA/BEX1/SLAMF8/ARHGAP9/SLC15A3/LST1/PIK3CD/MCF2L/RPS15/RPS14/TREML2/DNAH12/LMO2/MARCKS/FLT3/RAB3IL1/NDUFA13/PADI4/PLBD1/INPP5J/ENO2/MVD/RGL1/PMVK/NAPSA/ACSS1/KCTD12/CD274/VSIG10/AGAP1/TLR1/CD300LF/SH2D3C/SLC2A6/CSF3R/FUS/CD74/NINJ1/PSMB9/EFCC1/…
Liver.MlxKO 18 mos LvsW 18 mos L	RNAseq_Automatic_GEO_Signatures_Mouse_Down=Profiling Bone Marrow-Derived Macrophages GSE58283 1	221	0.537173	2.50889	1e-10	8.06e-10	2.8e-10	3493	tags=56%, list=23%, signal=44%	EHD4/FAM3C/C1QA/TMEM51/HCK/C1QC/GNGT2/PTPN18/APOBR/C1QB/P2RX7/MERTK/P3H3/MTMR11/IRF8/LY86/LFNG/AXL/APOBEC1/MPEG1/CD5L/FCRL1/CLEC12A/CBX7/MARCKSL1/ARHGEF2/PADI2/DENND1C/SIRPA/CORO1A/LST1/CXCR3/LMO2/C5AR1/SWAP70/RASSF2/COL4A5/SGSH/FGD3/OAS3/XAF1/PTAFR/ENO2/CD14/TNF/ALDOC/LIMD2/TNFRSF11A/TRPM2/TIFA/FGD2/AGAP1/PPFIA4/B4GALT6/TLR1/UBA7/C5AR2/EID1/FMNL1/POU2F2/RRAD/STK17B/CXCR4/NLRC5/NDRG1/BEST1/IFIT3/…
Liver.MlxKO 18 mos LvsW 18 mos L	RNAseq_Automatic_GEO_Signatures_Human_Down=Cytokines Unliganded Alter Sensitivity GSE67295 6	224	-0.484413	-2.50791	1e-10	8.06e-10	2.8e-10	2505	tags=38%, list=16%, signal=32%	GTF2I/NMD3/APC/PDS5B/ANKIB1/PPA1/CHMP5/KYNU/EFR3A/PSMA4/THOC2/PGK1/PRPF4B/PSMA3/ZFAND5/KPNA4/UBE2D3/PNPLA8/LAPTM4A/SLC35A1/CROT/CUL4B/TANK/ZNF207/ZBTB33/PTPN12/HADHB/CAND1/MAL2/BNIP3/EPB41L5/DYRK2/FAM91A1/PYURF/SNX14/LIPA/RNF13/TRIP12/STOM/CCNC/FAT1/GPD2/VMP1/KDM5B/QKI/DHX36/TM9SF2/PPP1R21/AP1G1/SCYL2/PRPF40A/PITPNB/RDX/USP24/PLEKHA8/MFSD8/MYO1B/YTHDF3/ZNF24/HIF1A/USP15/CTNNB1/EIF2S2/ATP11C/NCKAP…
Liver.MlxKO 18 mos LvsW 18 mos L	HuBMAP_ASCT_plus_B_augmented_w_RNAseq_Coexpression=Granulocyte-Macrophage Progenitor Cell (Gmp) (id:259)	82	0.611393	2.50336	1e-10	8.06e-10	2.8e-10	2849	tags=55%, list=19%, signal=45%	CCL23/CSF2RB/NCF4/APOBR/TYROBP/PLD4/HK3/FERMT3/FES/RNASE2/RNASE3/MCEMP1/FCGR1A/SPI1/NRROS/CD300C/FCER1G/PRAM1/CLEC5A/PTGS1/CARD9/MS4A4A/HLX/EMILIN2/CD4/LMO2/FLT3/C3AR1/TIFAB/TRPV2/CD300LF/CSF3R/GNAI2/SIGLEC12/LAIR1/PRTN3/NLRP3/AIF1/PLXND1/MPO/TFEC/BTK/CEBPE/DOK3/CD33
Liver.MlxKO 18 mos LvsW 18 mos L	C7=GSE45365_NK_CELL_VS_CD11B_DC_DN	189	0.545753	2.49971	1e-10	8.06e-10	2.8e-10	3315	tags=50%, list=22%, signal=40%	TGM2/EFHD2/IL1B/CSF2RB/ZFAND2A/PGLYRP1/CD86/BTG2/VASP/CLEC4E/ITGB2/TPM3/GPSM3/CLEC7A/RASA3/CD44/FLNA/SPI1/NRROS/MPEG1/SYK/MYO1F/SEMA4D/MARCKSL1/CYTH4/MYO1G/OLR1/SIRPB1/CORO1A/SLC15A3/ADAMTS9/ADAM8/CYP4F3/MSN/CFL1/IL1RN/PPP1R18/PGM2/CALHM6/PADI4/PLBD1/CHSY1/ADAMTS4/CXCL14/CD14/SELPLG/CD300LB/STX11/GAR1/CYTIP/NGF/INHBB/MEFV/USP43/SLC3A2/S100A8/CD300LF/OSM/CSF3R/FPR2/ACOD1/PGS1/NFKBID/RND1/CCL4/ARHG…
Liver.MlxKO 18 mos LvsW 18 mos L	Orphanet_Augmented_2021=Combined immunodeficiency due to STK4 deficiency ORPHA:314689	84	0.606842	2.49878	1e-10	8.06e-10	2.8e-10	3640	tags=64%, list=24%, signal=49%	STK10/EVI2B/ACAP1/AKNA/IL2RG/BIN2/RASA2/ITGAL/SLA2/SLFN12L/NCKAP1L/ZBP1/LAX1/MYO1G/ARHGAP9/PIK3CD/ARHGAP30/CD48/CLEC2D/GBP5/RHOH/SPN/CYTIP/LY9/PTPRC/IKZF1/GPR174/TNFAIP8/IL21R/STK17B/IKZF3/LAT2/TRAF3IP3/PTPN22/GPR65/PIK3CG/CD37/PTPN7/CD96/PIP4K2A/DOCK8/SNX20/SLAMF6/TAGAP/SCML4/SP140/ANKRD44/P2RY10/CD3G/CD226/CRLF3/ITK/CD28/NLRC3
Liver.MlxKO 18 mos LvsW 18 mos L	Ligand_Perturbations_from_GEO_up=interleukin-12 mouse CD8 T cells GSE72791 ligand:236	114	0.584536	2.49618	1e-10	8.06e-10	2.8e-10	2007	tags=43%, list=13%, signal=38%	RPS29/RPS23/RPL36A/RPL35A/RPL38/CRIP1/RPL35/RPS28/RPL22/RPL39/RPS3/RPL32/SOCS3/RPL13/RPS2/RPS9/CD52/NME2/RPL34/IRF8/PLAC8/ICOS/CCR5/RPL27A/IFITM1/RPL23/ACTG1/FAU/RPLP1/RPS15/RPS11/BATF/HK2/RPL8/RPS24/TNFRSF1B/CYTIP/PTPRC/GBP2/RPS20/IFNG/MYC/GZMA/RPL28/RPL19/RPL14/PTGER4/RPL4/ARF6
Liver.MlxKO 18 mos LvsW 18 mos L	Rare_Diseases_GeneRIF_ARCHS4_Predictions=Alopecia immunodeficiency	173	0.550794	2.49175	1e-10	8.06e-10	2.8e-10	3566	tags=58%, list=23%, signal=45%	HCK/IL17RA/STK10/ARHGAP27/CCDC88B/AKNA/PARP10/THEMIS2/ITGAL/APBB1IP/SYK/LCP2/GRAPL/HCLS1/ARID5A/SASH3/NCKAP1L/CYTH4/PSD4/LAPTM5/MYO1G/PIK3R5/TRAF1/CIITA/IRF5/PIK3CD/ARHGAP30/PRKCH/BCL2/CCDC88C/ADCY7/GRK2/TYK2/INPP5D/NUP210/EHBP1L1/WIPF1/PLCB2/SH3BP1/TNFRSF1B/VAV1/TAP1/TRPM2/FGD2/PTPRC/ARHGAP25/IKZF1/DOCK2/FMNL1/RCSD1/WDFY4/NLRC5/PARVG/DOCK11/IL10RA/MLLT6/DOCK10/RELT/RHBDF2/LYN/CUL9/MAP3K1/NIN/RAS…
Liver.MlxKO 18 mos LvsW 18 mos L	RNAseq_Automatic_GEO_Signatures_Mouse_Down=Bcl6 Neutrophil Exacerbates Influenza GSE126622 1	196	0.540012	2.48853	1e-10	8.06e-10	2.8e-10	3458	tags=53%, list=23%, signal=42%	UCP2/EFHD2/C1QA/HCK/C1QC/C1QB/LGMN/PLD4/CYFIP2/LRRC25/FERMT3/FGR/KCNN4/CLIC1/GDF3/KCNK13/SDC3/TPCN2/GPNMB/APOBEC1/FCER1G/CLEC12A/PREX1/SEMA4D/CCR5/SLAMF7/GPR137B/CYTH4/CORO1A/CD276/IRF5/SLC37A2/SLC28A2/C5AR1/BASP1/INPP5D/ABHD12/CIRBP/CKB/RAB3IL1/KLRK1/PLA2G7/ITGAX/LPXN/LIMD2/VAV1/STX11/SLC31A2/DPEP2/C3AR1/FGD2/PPFIA4/RAB7B/S100A8/CD300E/TGFBI/CD74/POU2F2/S1PR2/EXTL3/HTRA4/PARVG/TMEM119/HMGB2/ARRB…
Liver.MlxKO 18 mos LvsW 18 mos L	RNAseq_Automatic_GEO_Signatures_Human_Down=Evaluation Hsp90 Expsosure Immune GSE113465 1	222	0.531475	2.4857	1e-10	8.06e-10	2.8e-10	3213	tags=53%, list=21%, signal=42%	UCP2/LPL/C1QA/C1QC/ENPP2/C1QB/FBXO6/LGALS3/ADGRE5/HK3/MYOF/VASP/LILRA4/FGR/NCF1/MILR1/ARHGAP10/SDC3/IRF8/CLEC4C/NRROS/IGSF6/GAS6/FCRL1/S100A4/SIGLEC1/CCR5/HLA-DQB1/XCL1/XCL2/CARD9/BLNK/FCGR2B/VSIG4/OLR1/CD276/CIITA/TLR7/RUNX1/IRF5/PLA2G4A/CD84/P2RY13/CCL3/LMO2/F13A1/CD180/MS4A6A/EPSTI1/CMKLR1/CLEC10A/OAS3/APOL4/XAF1/FLVCR2/NFE2L3/RGL1/TNF/KCTD12/TAP1/TRPM2/TIFAB/FGD2/HIVEP3/IFNGR2/FGL2/GPR68/SMPD…
Liver.MlxKO 18 mos LvsW 18 mos L	Microbe_Perturbations_from_GEO_down=Yersinia enterocolitica mouse bone marrow-derived macrophages GDS1465 microbe:32	222	0.530967	2.48332	1e-10	8.06e-10	2.8e-10	2280	tags=45%, list=15%, signal=39%	MRPL27/RPS23/HEXB/EFHD2/RPL35A/C1QA/RPS28/NCF4/PTPN18/CSF1R/C1QB/TYROBP/LGMN/PLD4/RPL13/VASP/CFP/NCF1/KCNN4/IFNGR1/GPSM3/NDUFB4/TOR4A/RPL34/ITGAL/LY86/TBXAS1/SPI1/RHOG/NRROS/ARPC4/APOBEC1/FCER1G/BRI3/UNC93B1/SASH3/CYBA/GLTP/CERK/PTGS1/FCGR2B/TMA7/SIRPA/FAU/LST1/RPLP1/CD84/RPS15/ADCY7/VAMP8/RPS11/F13A1/ERP29/INPP5D/ABHD12/CIRBP/RPL37A/PPP1R18/NDUFA13/PLA2G7/LAMTOR1/RPL8/SLC48A1/ASAH1/LIMD2/VPS28/T…
Liver.MlxKO 18 mos LvsW 18 mos L	RNA-Seq_Disease_Gene_and_Drug_Signatures_from_GEO=Staphylococcus epidermidis Macrophage 18hr GSE67427 up	424	0.49303	2.47608	1e-10	8.06e-10	2.8e-10	3723	tags=52%, list=24%, signal=40%	MYL6/UCP2/EMILIN1/TGM2/EFHD2/PCK2/CCL15/CCL23/COL6A2/ADAMTS14/AKR1B1/IL1B/HCK/ENPP2/TXN/CD40/SMOX/RILPL2/UXS1/MMP7/LAT/GLUL/TMEM132A/PLAUR/IL2RG/ATOSB/SOCS3/MT1G/VASP/CLEC4E/LILRB4/LILRB3/FGR/HLA-E/NCF1/THEMIS2/SLC11A1/GPSM3/MCEMP1/CD44/BCL2A1/SPI1/HIP1/IGSF6/DRAM1/CD300C/CCL1/FCER1G/TBC1D9/CLEC12A/SIGLEC1/MARCKSL1/SLAMF7/ARID5A/RAC2/IFITM3/PLEKHO1/EPB41L3/CYTH4/FCGR2A/FCGR2B/MYO1G/SLC7A11/HLX/OL…
Liver.MlxKO 18 mos LvsW 18 mos L	RNA-Seq_Disease_Gene_and_Drug_Signatures_from_GEO=Bacillus Calmette-Guerin Macrophage 48hr GSE67427 down	412	0.495397	2.47415	1e-10	8.06e-10	2.8e-10	2344	tags=41%, list=15%, signal=35%	TOMM7/RPS29/ARHGDIA/RPS23/MYL6/UCP2/HEXB/NDUFA1/HEXA/RPL36A/CORO1B/LDHB/COX5B/RPL35A/RPL37/NUPR1/RPL38/RPL35/APOC1/RPS28/NCF4/PTPN18/APOBR/RPL22/CSF1R/RPL39/TYROBP/LGALS3/RPS3/CORO7/LGMN/RPL32/WAS/IFI30/RPL13/RPS2/RPS9/ATP6V1F/RPL30/CD52/SH3KBP1/HLA-E/THEMIS2/RNASET2/NME2/HLA-DMB/RPL34/GPNMB/LY86/HMOX1/RHOG/MANBA/RPL15/GAS6/MPEG1/NDUFB9/S100A4/MYO1F/SERPINB6/RPL31/SLC7A8/NPC2/HCLS1/VIM/COTL1/TREM…
Liver.MlxKO 18 mos LvsW 18 mos L	RNAseq_Automatic_GEO_Signatures_Mouse_Up=Blocking Ifnra1 Myeloma-Driven Immunosuppression GSE109533 1	162	0.550699	2.47381	1e-10	8.06e-10	2.8e-10	3909	tags=59%, list=26%, signal=44%	DOK1/COX5B/SLIRP/CAPG/RILPL2/CHMP4B/PGLYRP1/CTSS/CD86/RPS2/PARP10/CD52/MNDA/KCTD17/PTPRCAP/SH3BGRL3/NPC2/CCR5/CYBA/CRLF2/LSM4/ZBP1/PADI2/TLR7/TMEM140/VAMP8/EVA1B/ADAM8/BATF/EPSTI1/NDUFA13/S100A6/OAS3/MRPS24/XAF1/GBP5/GBP4/TAP1/STX11/KLRG1/FGL2/GIMAP7/UBA7/GBP2/MED28/CMTM7/PSMB9/PSME2/IRF7/HAVCR2/IFIT3/OGFR/TRIM21/HOXB3/IFI44/TRAFD1/SH3BP2/NKG7/BST2/PODNL1/PSMB10/NDUFB8/SVBP/GBP6/TAPBP/OAS2/FDPS/I…
Liver.MlxKO 18 mos LvsW 18 mos L	Jensen_COMPARTMENTS=alpha-beta T cell receptor complex	85	0.600527	2.47289	1e-10	8.06e-10	2.8e-10	3629	tags=61%, list=24%, signal=47%	FOXP3/NT5C/TYROBP/LAT/CD86/CD44/DPT/FCER1G/LCP2/THY1/FCGR3A/FCGR3B/XCL1/CD276/SLC15A3/CD48/CD4/PDLIM4/CD8B/CCL11/TNF/TAP1/CD80/CD3D/PTPRC/CTLA4/IFNG/CD5/SIGLEC12/ITGAM/GZMA/CD247/KLRD1/IL7/CD8A/GNG8/CD2/TGFB1/SELL/LCK/ICAM1/SLAMF6/KLRC1/KLRC2/NCAM1/ZAP70/RAG1/CD3G/MBP/IL10/CD3E/CD38
Liver.MlxKO 18 mos LvsW 18 mos L	MGI_Mammalian_Phenotype_Level_4=MP0002419 abnormal innate immunity	356	0.499087	2.46489	1e-10	8.06e-10	2.8e-10	3125	tags=46%, list=20%, signal=38%	UCP2/TGM2/DOK1/LTA/SFTPD/IL1B/HCK/IL17RA/NCF4/TYROBP/LGALS3/TNIP2/CAPG/LGMN/MMP7/PGLYRP1/PLAUR/IL2RG/WAS/IDUA/CLEC4E/ITGB2/FGR/CFP/ENTPD1/P2RX7/FES/NCF1/IFNGR1/CLEC7A/CD44/ITGAL/THBS1/AXL/TNFAIP8L2/G6PC3/PLAC8/FCER1G/MYO1F/PREX1/IL23A/SIGLEC1/CCR5/PRAM1/MARCKSL1/UNC93B1/TLR9/AIM2/FUT7/CYBA/RAC2/NCKAP1L/CARD9/PIK3R5/SLC7A11/SIRPA/CORO1A/CNN2/CIITA/TLR7/MMP12/PIK3CD/PLA2G4A/BCL2/CXCR3/C5AR1/INPP5D/…
Liver.MlxKO 18 mos LvsW 18 mos L	MGI_Mammalian_Phenotype_2013=MP0005000 abnormal immune tolerance	232	0.524595	2.46387	1e-10	8.06e-10	2.8e-10	3053	tags=52%, list=20%, signal=42%	FOXP3/LTA/C1QA/IL1B/CD22/TYROBP/LAT/WAS/CTSS/CD86/SOCS3/ITGB2/CFP/MERTK/IFNGR1/NGFR/CD44/THBS1/HMOX1/AXL/FCER1G/LCP2/IL23A/SIGLEC1/ICOS/CLEC5A/PTGS1/BLNK/FCGR2B/CORO1A/CD276/CIITA/TLR7/IL2RB/PIK3CD/PLA2G4A/ADAM8/RASGRP1/DTX1/TYK2/CD180/SWAP70/IL1RN/BATF/DUSP10/ITGAX/TNF/TNFSF13/VDR/TNFRSF1B/CD80/CD274/C3AR1/NOS2/NFKB1/PTPRC/CTLA4/IFNGR2/CD300LF/TNFRSF1A/HCST/RFTN1/CD74/FPR2/IFNG/ALOX5AP/IL21R/STK…
Liver.MlxKO 18 mos LvsW 18 mos L	MGI_Mammalian_Phenotype_Level_4=MP0005000 abnormal immune tolerance	232	0.524595	2.46387	1e-10	8.06e-10	2.8e-10	3053	tags=52%, list=20%, signal=42%	FOXP3/LTA/C1QA/IL1B/CD22/TYROBP/LAT/WAS/CTSS/CD86/SOCS3/ITGB2/CFP/MERTK/IFNGR1/NGFR/CD44/THBS1/HMOX1/AXL/FCER1G/LCP2/IL23A/SIGLEC1/ICOS/CLEC5A/PTGS1/BLNK/FCGR2B/CORO1A/CD276/CIITA/TLR7/IL2RB/PIK3CD/PLA2G4A/ADAM8/RASGRP1/DTX1/TYK2/CD180/SWAP70/IL1RN/BATF/DUSP10/ITGAX/TNF/TNFSF13/VDR/TNFRSF1B/CD80/CD274/C3AR1/NOS2/NFKB1/PTPRC/CTLA4/IFNGR2/CD300LF/TNFRSF1A/HCST/RFTN1/CD74/FPR2/IFNG/ALOX5AP/IL21R/STK…
Liver.MlxKO 18 mos LvsW 18 mos L	MGI_Mammalian_Phenotype_2013=MP0002419 abnormal innate immunity	357	0.498675	2.45954	1e-10	8.06e-10	2.8e-10	3125	tags=46%, list=20%, signal=37%	UCP2/TGM2/DOK1/LTA/SFTPD/IL1B/HCK/IL17RA/NCF4/TYROBP/LGALS3/TNIP2/CAPG/LGMN/MMP7/PGLYRP1/PLAUR/IL2RG/WAS/IDUA/CLEC4E/ITGB2/FGR/CFP/ENTPD1/P2RX7/FES/NCF1/IFNGR1/CLEC7A/CD44/ITGAL/THBS1/AXL/TNFAIP8L2/G6PC3/PLAC8/FCER1G/MYO1F/PREX1/IL23A/SIGLEC1/CCR5/PRAM1/MARCKSL1/UNC93B1/TLR9/AIM2/FUT7/CYBA/RAC2/NCKAP1L/CARD9/PIK3R5/SLC7A11/SIRPA/CORO1A/CNN2/CIITA/TLR7/MMP12/PIK3CD/PLA2G4A/BCL2/CXCR3/C5AR1/INPP5D/…
Liver.MlxKO 18 mos LvsW 18 mos L	RNA-Seq_Disease_Gene_and_Drug_Signatures_from_GEO=heat-inactivated MTB H37Rv Macrophage 4hr GSE67427 down	442	0.48756	2.45738	1e-10	8.06e-10	2.8e-10	2725	tags=43%, list=18%, signal=37%	RPS29/RPS23/MYL6/RPL36A/EFHD2/RAB5C/RPL38/C1QA/APOC1/HCK/IL17RA/C1QC/PPP1R9B/RPS28/NCF4/NAGK/CSF1R/C1QB/RPL39/TYROBP/CAPG/RPS3/RPL32/IFI30/MT1G/RPL13/HK3/RPS2/MYOF/VASP/ITGB2/FERMT3/RPL30/NCF1/THEMIS2/CLIC1/SLC11A1/IFNGR1/NME2/SH3BGRL3/ADAP1/FLNA/RPL34/GPNMB/SPI1/HMOX1/ARPC4/RPL15/MPEG1/TBC1D9/PLEK/S100A4/MYO1F/KIFC3/NPC2/BRI3/HCLS1/MARCKSL1/COTL1/HLA-DQB1/SASH3/CLEC5A/SLC16A3/RPL27A/CYBA/NCKAP1L…
Liver.MlxKO 18 mos LvsW 18 mos L	RNAseq_Automatic_GEO_Signatures_Human_Up=Interaction Cholangiocytes Neutrophils GSE146899 1	175	0.540695	2.45121	1e-10	8.06e-10	2.8e-10	2495	tags=38%, list=16%, signal=32%	ARHGDIA/RPS23/MYL6/COPRS/UQCR11/RPL37/NT5C/RPL35/EIF4EBP1/RPS28/DRAP1/DMPK/RPL13/RPS2/PFDN2/ATP6V1F/NME2/SH3BGRL3/RPL34/EDF1/NDUFB9/RPL27A/CYBA/IFITM3/IFITM2/LSM4/FTL/FBXL6/RPL23/CD63/S100A11/FAU/RPLP1/RPS15/EIF6/CFL1/ZNF593/S100A6/RPS27/MRPS24/RPS19/RPL8/RPS16/ECHDC2/CSNK1E/DCXR/MPV17L2/RPL27/NDUFB2/PFN1/LAMTOR4/FADS3/LENG8/AURKAIP1/BAX/RPL28/RPL19/MRPL41/CST3/LPCAT4/SNRNP70/BANF1/MAN2C1/NPDC1/T…
Liver.MlxKO 18 mos LvsW 18 mos L	RNAseq_Automatic_GEO_Signatures_Human_Down=Atac-Seq Vivo Immune Zika GSE123541 3	225	0.524524	2.4508	1e-10	8.06e-10	2.8e-10	2895	tags=48%, list=19%, signal=39%	HEXB/MYADM/CTBS/HCK/IL17RA/NAGK/CSF1R/LGALS3/CAPG/NUDT16/GLUL/CTSS/CD86/IFI30/HK3/LRRC25/LILRB3/LILRA6/CFP/MNDA/NCF1/SLC11A1/RNASET2/IFNGR1/CLEC7A/HLA-DMB/SCPEP1/SPI1/IGSF6/MANBA/MPEG1/CLEC12A/NPC2/PRAM1/VIM/COTL1/NFAM1/UNC93B1/PLEKHO1/CARD9/FCGR2A/SIRPB1/SIRPA/IRF5/LST1/ALDH3B1/EMILIN2/DAPP1/CD4/MS4A6A/KLF4/LPCAT2/RASSF2/PLBD1/SESTD1/PTAFR/CD14/TIMP2/ASAH1/NCF2/MFSD1/KCTD12/FPR1/RGS2/C3AR1/DSE/F…
Liver.MlxKO 18 mos LvsW 18 mos L	MGI_Mammalian_Phenotype_Level_4=MP0001800 abnormal humoral immune	324	0.500176	2.44969	1e-10	8.06e-10	2.8e-10	3681	tags=48%, list=24%, signal=37%	MARK2/FOXP3/HEXB/DOK1/MAP3K14/LTA/DKK3/CD22/ATF3/CSF2RB/CD40/LGALS3/LAT/IL2RG/CTSS/CD86/PRKD2/ITGB2/LILRB4/CFP/TNFRSF21/IFNGR1/CABIN1/ITGAL/IRF8/LY86/RHOG/TNFAIP8L2/FCER1G/LCP2/IL23A/SIGLEC1/SEMA4D/HCLS1/CCR5/SASH3/CRLF2/BLNK/FCGR2B/LAX1/MAP3K8/CIITA/TLR7/IL2RB/PIK3CD/CD84/PLCG2/DAPP1/RASGRP1/TYK2/C5AR1/CD180/SH2B2/INPP5D/SWAP70/BATF/WIPF1/PLCB2/TNF/VAV1/CD80/C3AR1/NOS2/NFKB1/PTPRC/CTLA4/RUNX3/AV…
Liver.MlxKO 18 mos LvsW 18 mos L	RNA-Seq_Disease_Gene_and_Drug_Signatures_from_GEO=Yersinia pseudotuberculosis Macrophage 48hr GSE67427 down	396	0.491315	2.44821	1e-10	8.06e-10	2.8e-10	2073	tags=37%, list=14%, signal=33%	TOMM7/RPS29/ARHGDIA/RPS23/MYL6/HEXB/NDUFA1/LPL/HEXA/RPL36A/CORO1B/LDHB/COX5B/UQCR11/RPL35A/RPL37/NUPR1/RPL38/C1QA/RPL35/APOC1/C1QC/RPS28/NCF4/PTPN18/RPL22/BLOC1S1/C1QB/RPL39/TYROBP/LGALS3/CAPG/POLR2L/RPS3/CORO7/LGMN/MMP7/RPL32/IFI30/COX8A/RPL13/RPS2/RPS9/ATP6V1F/RPL30/CD52/RNASET2/NME2/SH3BGRL3/HLA-DMB/RPL34/EDF1/GPNMB/EVL/HMOX1/ARPC4/RPL15/NDUFB9/S100A4/SIGLEC1/RPL31/SLC7A8/NPC2/BRI3/VIM/COTL1/H…
Liver.MlxKO 18 mos LvsW 18 mos L	MGI_Mammalian_Phenotype_2013=MP0001800 abnormal humoral immune	325	0.499665	2.44618	1e-10	8.06e-10	2.8e-10	3681	tags=47%, list=24%, signal=37%	MARK2/FOXP3/HEXB/DOK1/MAP3K14/LTA/DKK3/CD22/ATF3/CSF2RB/CD40/LGALS3/LAT/IL2RG/CTSS/CD86/PRKD2/ITGB2/LILRB4/CFP/TNFRSF21/IFNGR1/CABIN1/ITGAL/IRF8/LY86/RHOG/TNFAIP8L2/FCER1G/LCP2/IL23A/SIGLEC1/SEMA4D/HCLS1/CCR5/SASH3/CRLF2/BLNK/FCGR2B/LAX1/MAP3K8/CIITA/TLR7/IL2RB/PIK3CD/CD84/PLCG2/DAPP1/RASGRP1/TYK2/C5AR1/CD180/SH2B2/INPP5D/SWAP70/BATF/WIPF1/PLCB2/TNF/VAV1/CD80/C3AR1/NOS2/NFKB1/PTPRC/CTLA4/RUNX3/AV…
Liver.MlxKO 18 mos LvsW 18 mos L	RNAseq_Automatic_GEO_Signatures_Mouse_Up=Theiler Virus-Mediated Immunopathology Organ-Specific GSE120041 1	180	0.536051	2.4401	1e-10	8.06e-10	2.8e-10	2903	tags=47%, list=19%, signal=38%	RPS23/HEXB/PROS1/RPL36A/RPL37/RPL38/C1QA/SLIRP/SPATS2L/C1QC/TMPRSS2/CSF1R/RPL39/PLD4/RPL32/CTSS/RPL13/RPS9/RPL30/PARP10/USF1/TBXAS1/AXL/RPL15/MPEG1/NPC2/RPL27A/IFITM3/PTGS1/FAU/RPS11/ERP29/LPCAT2/S100A6/RPS27/RNASEL/RPS19/XAF1/CD14/SELPLG/ASAH1/TAP1/TIFA/TIFAB/KCNK6/RPL27/PLGRKT/UBA7/RPS20/SAT1/CSF3R/LY6E/TMEM119/VCAM1/SHISA5/TAP2/PSME2/IRF7/IFIT3/RPS21/OGFR/TRIM21/RPS13/LAIR1/OSMR/IFI44/OLFML3/T…
Liver.MlxKO 18 mos LvsW 18 mos L	Jensen_COMPARTMENTS=interleukin-12 complex	394	0.489985	2.43898	1e-10	8.06e-10	2.8e-10	3842	tags=53%, list=25%, signal=40%	FOXP3/TCHH/LTA/CCL15/IL1B/IL17RA/NCF4/CD40/LGALS3/SH2B3/IL2RG/CD86/SOCS3/CLEC4E/CD27/RNASE2/NCF1/SLC11A1/IFNGR1/CLEC7A/CD44/FCGR1A/ITGAL/IRF8/SPI1/HMOX1/ARPC4/OAS1/CCL1/SYK/FAM167A/IL23A/CCR5/HLA-DQB1/HLA-DQB2/UNC93B1/TLR9/FUT7/RAC2/FCGR3A/FCGR3B/XCL1/CARD9/FCGR2A/FCGR2B/HLX/MAP3K8/SIRPA/CD276/NFKBIL1/TLR7/IL2RB/IRF5/MAB21L3/CCL3/PHF11/CXCR3/CD4/TYK2/IL1RN/BATF/FLT3/IL18BP/IL16/CCL11/ITGAX/TNF/NA…
Liver.MlxKO 18 mos LvsW 18 mos L	RNAseq_Automatic_GEO_Signatures_Human_Up=Total Ifn-Stimulated Hiv-1-Infected Macrophages GSE158434 2	199	0.528422	2.43786	1e-10	8.06e-10	2.8e-10	3545	tags=51%, list=23%, signal=40%	NUPR1/C1QA/COL6A2/SPATS2L/C1QC/C1QB/FBXO6/DRAP1/LGMN/MMP7/ITGB7/LILRB4/PARP10/LYSMD2/HLA-E/NCF1/MLKL/DYNLT1/BATF2/OAS1/SIGLEC1/SLAMF7/UNC93B1/IFITM1/IFITM3/IFITM2/ACOT9/CBX6/MMP12/COL6A1/TMEM140/SCIMP/IL1RN/TMEM229B/EPSTI1/OAS3/APOL1/APOL3/XAF1/GBP5/NFE2L3/VAMP5/RGL1/GBP4/TAP1/CD274/SLC31A2/FGL2/SP110/GBP2/ADAMDEC1/TGFBI/LY6E/NLRC5/PSMB9/TMEM119/SHISA5/TAP2/PSME2/IRF7/IFIT3/CCL7/OGFR/SPP1/TRIM21/…
Liver.MlxKO 18 mos LvsW 18 mos L	Orphanet_Augmented_2021=Deficiency in anterior pituitary function-variable immunodeficiency syndrome ORPHA:293978	96	0.580244	2.43511	1e-10	8.06e-10	2.8e-10	3844	tags=60%, list=25%, signal=46%	MAP3K14/STK10/TNIP2/ADGRE5/PRKD2/VASP/PARP10/KCNN4/ELF4/RHOG/IL23A/UNC93B1/ARID5A/ZGPAT/TRAF1/STX4/ADAM8/TYK2/EHBP1L1/PPP1R18/SH3BP1/TAP1/NFKB1/PFN1/MAPKAPK2/TCIRG1/NFKBID/SOCS1/IRF7/CCDC9/OGFR/TRIM21/BAX/RHBDF2/TGFB1/JUNB/ICAM1/SIPA1/ARHGAP45/PARP12/SBNO2/ARAP1/IKBKE/IL4I1/TNIP1/NFKB2/ZBTB7B/TBC1D10A/TRABD/ARPC1B/ARHGEF1/RELB/ZC3H12A/SHKBP1/GMIP/TNFAIP3/CRTC2/NFKBIE
Liver.MlxKO 18 mos LvsW 18 mos L	Rare_Diseases_AutoRIF_ARCHS4_Predictions=Chronic neutrophilic leukemia	190	0.529856	2.42752	1e-10	8.06e-10	2.8e-10	3566	tags=51%, list=23%, signal=40%	ACIN1/EFHD2/HCK/IL17RA/PPP1R9B/APOBR/ARHGAP27/AKNA/WAS/CTSS/VASP/PARP10/THEMIS2/RASA3/SPI1/ELF4/NRROS/SYK/HCLS1/REXO1/UNC93B1/ARHGEF2/NCKAP1L/LAPTM5/MYO1G/PIK3R5/SIRPA/SLC15A3/ABCC1/ARHGAP30/PLEKHO2/KCNAB2/ADCY7/EMILIN2/CD4/GRK2/TYK2/MSN/EHBP1L1/PPP1R18/WIPF1/PLCB2/PLEKHM2/SH3BP1/ITGAX/ATP2A3/CSNK1G2/NCF2/TNFRSF1B/TAP1/STX11/CTDSP1/WDR1/DOCK2/MYH9/GRK6/FMNL1/GNAI2/MAPKAPK2/TCIRG1/NLRC5/PARVG/LENG…
Liver.MlxKO 18 mos LvsW 18 mos L	RNA-Seq_Disease_Gene_and_Drug_Signatures_from_GEO=Mycobacterium smegmatis Macrophage 48hr GSE67427 up	436	0.482434	2.42528	1e-10	8.06e-10	2.8e-10	2762	tags=43%, list=18%, signal=36%	EHD4/EMILIN1/EFHD2/C1QA/AKR1B1/IL1B/HCK/IL17RA/TXN/CSF2RB/VOPP1/NAGK/CD40/C1QB/FBXO6/CAPG/RILPL2/DRAP1/CD53/GLUL/TMEM132A/PLAUR/IL2RG/CTSS/SOCS3/MT1G/HK3/PKM/MYOF/VASP/CLEC4E/FERMT3/LILRB4/PFKP/PARP10/HLA-E/MNDA/TPM3/NCF1/KCNN4/CLIC1/SLC11A1/IFNGR1/DYNLT1/GTPBP2/CLEC7A/CD44/FLNA/SPI1/IGSF6/OAS1/DRAM1/FCER1G/TBC1D9/PLEK/KIFC3/SIGLEC1/MARCKSL1/VIM/SLAMF7/UNC93B1/CLEC5A/SLC16A3/CYBA/RAC2/IFITM1/IFIT…
Liver.MlxKO 18 mos LvsW 18 mos L	Ligand_Perturbations_from_GEO_down=interleukin-15 human PBMC GSE59184 ligand:144	224	0.518783	2.4237	1e-10	8.06e-10	2.8e-10	2344	tags=43%, list=15%, signal=37%	TOMM7/RPS29/RPS23/RPL36A/RPL35/TMEM51/EVI2B/RPL22/CSF1R/RPL39/TYROBP/LGALS3/RPS3/ATOSB/RPL32/IFI30/RPL13/RPS2/RPS9/RPL30/CFP/CD52/CEBPD/CLIC1/IFNGR1/SH3BGRL3/CLEC7A/FLNA/RPL34/ITGAL/HMOX1/RPL15/MPEG1/S100A4/MYO1F/RPL31/HCLS1/CCR5/MARCKSL1/COTL1/CLEC5A/RPL27A/NCKAP1L/FCGR3B/LAPTM5/MAP3K8/OLR1/FAU/RPLP1/RPS15/TGFBR2/RPS14/EVI2A/RPS11/LMO2/C5AR1/PKIB/CFL1/DOK2/RPL37A/RASSF2/S100A6/CHSY1/RPS27/RPS19/…
Liver.MlxKO 18 mos LvsW 18 mos L	RNA-Seq_Disease_Gene_and_Drug_Signatures_from_GEO=Staphylococcus epidermidis Macrophage 4hr GSE67427 up	411	0.485317	2.42013	1e-10	8.06e-10	2.8e-10	3184	tags=45%, list=21%, signal=36%	EMILIN1/TGM2/RPL35A/RPL37/SCN1B/CCL15/COL6A2/APOC1/AKR1B1/HCK/ATF3/TXN/CD40/LGALS3/SMOX/SLC25A28/MMP7/GLUL/PLAUR/IL2RG/SOCS3/RPS9/CLEC4E/LILRB4/LILRB3/LILRA5/FGR/PARP10/CD52/P2RX7/NCF1/SLC11A1/DYNLT1/CD44/KLF6/BCL2A1/PRDM1/IGSF6/OAS1/DRAM1/CCL1/FCER1G/LCP2/IL23A/CCR5/VIM/HCAR3/HCAR2/SLAMF7/ARID5A/RAC2/IFITM3/PLEKHO1/FCGR2A/MYO1G/SLC7A11/MAP3K8/GLA/CD63/TRAF1/S100A11/STX4/CCL3/CCL3L1/CCL18/CCL3L3/…
Liver.MlxKO 18 mos LvsW 18 mos L	Microbe_Perturbations_from_GEO_down=Yersinia enterocolitica mouse bone marrow-derived macrophages GDS1465 microbe:34	233	0.514786	2.41662	1e-10	8.06e-10	2.8e-10	2280	tags=41%, list=15%, signal=36%	MRPL27/ARHGDIA/RPS23/UCP2/EFHD2/RPL35A/C1QA/HCK/C1QC/NCF4/PTPN18/CSF1R/C1QB/TYROBP/RPS3/PLD4/CTSS/IFI30/VASP/CD52/NCF1/KCNN4/THEMIS2/CLIC1/SLC11A1/IFNGR1/NME2/GPSM3/SH3BGRL3/NDUFB4/TOR4A/LY86/TBXAS1/SPI1/LFNG/RHOG/NRROS/DRAM1/APOBEC1/FCER1G/CYBA/GLTP/TMA7/SIRPA/ESYT1/FAU/IRF5/LST1/ERP29/PTPN1/INPP5D/TMEM229B/PPP1R18/WIPF1/LAMTOR1/SLC48A1/ASAH1/LIMD2/YWHAH/VPS28/SLC31A2/TIFA/FGD2/IFNGR2/FGL2/GBP2/…
Liver.MlxKO 18 mos LvsW 18 mos L	Rare_Diseases_AutoRIF_ARCHS4_Predictions=Schimke immunoosseous dysplasia	190	0.52612	2.4104	1e-10	8.06e-10	2.8e-10	3530	tags=46%, list=23%, signal=36%	EHD4/CORO1B/EFHD2/RAB5C/C1QA/C1QC/CSF1R/CAPG/CHMP4B/LGMN/CTSS/IFI30/VASP/LILRB4/FLNA/SPI1/ELF4/SIGLEC1/CCR5/REXO1/TREM2/UNC93B1/ARHGEF2/SLC16A3/CYBA/NCKAP1L/PIK3R5/FTL/MVP/SLC15A3/ABCC1/PLEKHO2/ADCY7/EMILIN2/GRK2/TYK2/EHBP1L1/PPP1R18/PLEKHM2/SH3BP1/CMKLR1/FLVCR2/CD14/CSNK1G2/TNFRSF1B/CTDSP1/RAB7B/WDR1/DOCK2/MYH9/TNFRSF1A/GRK6/METRNL/GNAI2/NINJ1/MAPKAPK2/TCIRG1/IL10RA/OGFR/U2AF2/BAX/RPS6KA4/AP5B1/…
Liver.MlxKO 18 mos LvsW 18 mos L	RNAseq_Automatic_GEO_Signatures_Mouse_Down=Heme Oxygenase-1 Immunosuppressive Tumor-Associated GSE148583 1	197	0.523147	2.40961	1e-10	8.06e-10	2.8e-10	2685	tags=48%, list=18%, signal=40%	PROS1/LPL/C1QA/CRIP1/C1QC/C1QB/LGALS3/LGMN/PLD4/CTSS/IFI30/MYOF/ITGB2/ENTPD1/NCF1/CLEC7A/MCEMP1/SDC3/GPNMB/LY86/EVL/AXL/PLAC8/MPEG1/CD5L/CLEC12A/MYO1F/SIGLEC1/NPC2/CCR5/SLAMF7/GPR137B/PTGS1/CLEC1B/OLR1/CD63/SAMHD1/MMP12/CSF2RA/CD180/LPCAT2/ATP6V0D2/EPSTI1/KLRK1/NAAA/ANXA3/PLBD1/CLEC10A/ITGAX/TIMP2/SELPLG/ASAH1/LSP1/KCTD12/TIFAB/AGAP1/FGL2/FABP4/CD300LF/GBP2/ITGA4/ACOD1/SPP1/LAIR1/ADGRE1/TRAFD1/FA…
Liver.MlxKO 18 mos LvsW 18 mos L	RNA-Seq_Disease_Gene_and_Drug_Signatures_from_GEO=Bacillus Calmette-Guerin Macrophage 48hr GSE67427 up	448	0.477466	2.40781	1e-10	8.06e-10	2.8e-10	3100	tags=46%, list=20%, signal=38%	SPINT2/EMILIN1/EFHD2/MCM5/C1QA/PCK2/CCL23/AKR1B1/IL1B/HCK/IL17RA/C1QC/TXN/CSF2RB/VOPP1/CD40/C1QB/CAPG/SMOX/RILPL2/CD53/SNX8/GLUL/TMEM132A/PLAUR/IL2RG/CTSS/SOCS3/MT1G/BTG2/HK3/PKM/MYOF/VASP/CLEC4E/ITGB2/FERMT3/LILRB4/FGR/NCF1/KCNN4/SLC11A1/IFNGR1/CLEC7A/CD44/FCGR1A/FLNA/SPI1/IGSF6/OAS1/DRAM1/TBC1D9/CLEC12A/PLEK/KIFC3/MARCKSL1/HLA-DQB1/UNC93B1/CLEC5A/SLC16A3/CYBA/IFITM3/FCGR3A/EPB41L3/FCGR2A/FCGR2B…
Liver.MlxKO 18 mos LvsW 18 mos L	RNAseq_Automatic_GEO_Signatures_Mouse_Up=Il-12P40-Related Cytokines Colitis Nemoiec-Ko GSE123316 2	155	0.539336	2.40575	1e-10	8.06e-10	2.8e-10	3103	tags=50%, list=20%, signal=41%	MAP3K14/C1QA/TMEM51/C1QC/CSF1R/C1QB/TRNAU1AP/INSL6/LRRC25/KCNN4/ADAP1/CLEC7A/SPI1/APBB1IP/EMP1/FCER1G/CCR5/UNC93B1/TBX1/CITED4/IFITM1/CYTH4/PADI2/FCGR2B/DENND1C/TRAF1/EVA1B/CXCR3/DTX1/SCIMP/SH2B2/VSIR/ABHD12/SDHAF1/OAS3/CXCL14/REG4/TAP1/EMB/DPEP2/SP110/TMEM160/MZB1/DEGS2/SAT1/CD74/NLRC5/LAMTOR4/PSMB9/VCAM1/TAP2/SQLE/IL10RA/OGFR/FBLN5/CD83/IFI44/MSR1/AIF1/BST2/CD96/PSMB10/CCR1/ARL4C/OAS2/APOC2/IRF…
Liver.MlxKO 18 mos LvsW 18 mos L	RNAseq_Automatic_GEO_Signatures_Mouse_Up=Macrophage-Specific Atherosclerosis Tethering Hur GSE155842 1	182	0.526502	2.40066	1e-10	8.06e-10	2.8e-10	3493	tags=53%, list=23%, signal=42%	NUPR1/HCK/NCF4/APOBR/CAPG/CD53/ZFAND2A/PLD4/ITGB7/CD52/MNDA/MLKL/MILR1/KLF6/SIGLEC1/NPC2/SLAMF7/CLEC5A/IFITM3/ZBP1/SLC15A3/IRF5/EIF6/CD180/ST6GALNAC4/EPSTI1/HK2/XAF1/LENG1/LPXN/RGL1/VAV1/TAP1/CD274/LY9/RAB7B/SLC3A2/SP110/IFT22/CD300LF/SLC2A6/GBP2/MMP13/LY6E/PGAP2/TCIRG1/NFKBIB/CCL4/PSMB9/SHISA5/PSME2/FRMD4A/IFIT3/OGFR/PDLIM2/TRIM21/DOCK10/LAT2/IFI44/TRAFD1/SH3BP2/FABP5/BST2/MDFIC/PSMB10/PMAIP1/CA…
Liver.MlxKO 18 mos LvsW 18 mos L	Rare_Diseases_GeneRIF_ARCHS4_Predictions=Neutrophil-specific granule deficiency	173	0.529327	2.39464	1e-10	8.06e-10	2.8e-10	2725	tags=46%, list=18%, signal=38%	CENPB/EFHD2/IL17RA/PPP1R9B/NCF4/APOBR/CCDC88B/GFI1/CORO7/PGLYRP1/RNF166/WAS/HK3/VASP/CFP/FES/RNASE2/RNASE3/ZNF787/SPI1/ELF4/NRROS/PKN1/PRAM1/FOLR3/REXO1/MFSD10/ARHGEF2/CYBA/NCKAP1L/CORO1A/ARHGAP30/KCNAB2/IFIT1B/CALM3/GRK2/TYK2/CCND3/CYP4F3/NUP210/EHBP1L1/SH3BP1/PADI4/PLBD1/HBA1/HBA2/ATP2A3/SPN/EMB/FUT4/TRPM2/CTDSP1/SRGN/S100A8/IMPDH1/GRK6/FMNL1/GNAI2/PARVG/ARRB2/OGFR/U2AF2/RELT/TACC3/ITGAM/AKT1/C…
Liver.MlxKO 18 mos LvsW 18 mos L	RNAseq_Automatic_GEO_Signatures_Mouse_Up=Foxp1 Deregulation Lymphocyte Stages GSE137463 1	204	0.517584	2.39345	1e-10	8.06e-10	2.8e-10	3621	tags=54%, list=24%, signal=42%	EMILIN1/TGM2/PROS1/SSPN/SLCO3A1/TMEM51/APOBR/TPPP3/ITGB2/FGR/TNFRSF21/ENTPD1/MNDA/ADGRL3/P2RX7/FES/CEBPD/PAK1/CD44/GAB2/IGSF6/DRAM1/EMP1/MPEG1/FCER1G/LCP2/S100A4/ADCY4/CLEC5A/SLC16A3/IFITM3/IFITM2/EXT1/CARD9/SIRPA/MTCL2/F13A1/C5AR1/MARCKS/PLBD1/ARL11/MAN1C1/ATP1A3/TNFSF13/RAMP1/TNFRSF11A/CD300LB/CD80/EMB/PPM1H/TRPM2/TIFAB/KLRG1/PPFIA4/CLN6/B4GALT6/RAP1GAP2/UST/CD300E/TNFRSF1A/PTPRO/TGFBI/CSF3R/CT…
Liver.MlxKO 18 mos LvsW 18 mos L	RNA-Seq_Disease_Gene_and_Drug_Signatures_from_GEO=Bacillus Calmette-Guerin Macrophage 18hr GSE67427 up	437	0.474486	2.38543	1e-10	8.06e-10	2.8e-10	3586	tags=47%, list=23%, signal=37%	SPINT2/MYL6/UCP2/EMILIN1/TGM2/EFHD2/PCK2/ADAMTS14/AKR1B1/IL1B/HCK/TXN/CD40/SMOX/RILPL2/CD53/UXS1/MMP7/SNX8/LAT/GLUL/TMEM132A/PLAUR/IL2RG/ATOSB/CD86/SOCS3/MT1G/BTG2/PKM/VASP/CLEC4E/LILRB4/LILRB3/FGR/MNDA/KCNN4/THEMIS2/CLIC1/SLC11A1/IFNGR1/GPSM3/MCEMP1/CD44/BCL2A1/SPI1/IGSF6/CD300C/CCL1/FCER1G/CLEC12A/LCP2/CCR5/MARCKSL1/ARID5A/CLEC5A/SLC16A3/RAC2/PLEKHO1/FCGR3A/CYTH4/FCGR2A/FCGR2B/MYO1G/SLC7A11/HLX…
Liver.MlxKO 18 mos LvsW 18 mos L	Microbe_Perturbations_from_GEO_down=Yersinia enterocolitica mouse bone marrow-derived macrophages GDS1465 microbe:33	240	0.506003	2.38188	1e-10	8.06e-10	2.8e-10	2280	tags=41%, list=15%, signal=36%	MRPL27/MYL6/CORO1B/PDGFA/RAB5C/NCF4/PTPN18/RPL22/CSF1R/C1QB/TYROBP/PLD4/SEC61G/RPL13/VASP/SMDT1/NCF1/KCNN4/CLIC1/IFNGR1/NME2/GPSM3/NDUFB4/TOR4A/RPL34/LY86/TBXAS1/SPI1/RHOG/NRROS/ARPC4/ITM2C/APOBEC1/GAS6/SASH3/CYBA/PLEKHO1/CERK/TMA7/SIRPA/ESYT1/FAU/RPLP1/RPS15/ADCY7/VAMP8/RPS11/F13A1/ERP29/PTPN1/INPP5D/CIRBP/RPL37A/PPP1R18/NDUFA13/LAMTOR1/RPL8/SLC48A1/ASAH1/TPRA1/LIMD2/YWHAH/VPS28/RGS2/TIFA/IL10RB…
Liver.MlxKO 18 mos LvsW 18 mos L	C7=GSE18804_SPLEEN_MACROPHAGE_VS_COLON_TUMORAL_MACROPHAGE_UP	190	0.519452	2.37985	1e-10	8.06e-10	2.8e-10	2769	tags=43%, list=18%, signal=36%	UCP2/DOK1/CORO1B/RAB5C/DKK3/PTPN18/WAS/IFI30/SLC9B2/PTPRCAP/RASA3/TPCN2/LY86/CERS5/ITM2C/COL5A1/PREX1/THY1/ELN/COTL1/MTHFS/SASH3/ARHGEF2/CYTH4/SIRPA/NECAP2/COL6A1/CST7/RPS11/GIPC2/INPP5D/VSIR/LPCAT2/CLEC4A/CALHM6/CHSY1/TMED3/LPXN/COL1A1/RCN1/SPN/C3AR1/INHBB/LY9/ESS2/SLC38A1/DOCK2/CNPY2/SREBF2/CMTM7/LY6E/RND1/PSME2/P2RY6/DEF6/OLFML3/BAX/SH3BP2/CPXM1/DUSP2/SPARC/ADORA2B/NEDD9/RAB4B/MEAF6/NKG7/RGS10…
Liver.MlxKO 18 mos LvsW 18 mos L	C2=LEE_DIFFERENTIATING_T_LYMPHOCYTE	180	0.522717	2.3794	1e-10	8.06e-10	2.8e-10	2661	tags=44%, list=17%, signal=37%	UCP2/FGFR1/EVI2B/AKNA/CD53/LAT/BTG2/CYFIP2/ITGB2/SMDT1/CD52/RNASET2/ITGAL/EVL/APBB1IP/SEMA4D/HCLS1/ICOS/SASH3/RAC2/NCKAP1L/LAPTM5/LAX1/CORO1A/ARHGAP9/ARHGAP30/PRKCH/MGAT4A/TMEM71/CD48/EVI2A/RASGRP1/CCND3/NUP210/TSTD1/LPXN/SLA/SELPLG/RHOH/UBASH3A/VAV1/ZC3H7B/ATP8A1/CD3D/PTPRC/FYB1/SP110/ARHGAP25/IKZF1/DOCK2/GPR174/SH2D1A/TNFAIP8/RCSD1/FLI1/CXCR4/PSMB9/ARHGDIB/FNBP1/CD247/TRAF3IP3/AIF1/TRIM14/ARHGE…
Liver.MlxKO 18 mos LvsW 18 mos L	RNA-Seq_Disease_Gene_and_Drug_Signatures_from_GEO=Mycobacterium tuberculosis GC1237 Macrophage 18hr GSE67427 up	428	0.473086	2.37626	1e-10	8.06e-10	2.8e-10	3047	tags=43%, list=20%, signal=35%	SPINT2/MYL6/UCP2/TGM2/COL6A2/ADAMTS14/AKR1B1/IL1B/HCK/TXN/CD40/SMOX/UBALD2/RILPL2/CD53/UXS1/MMP7/LAT/TMEM132A/PLAUR/IL2RG/ATOSB/CD86/SOCS3/MT1G/BTG2/SEC61G/SLC9B2/VASP/CLEC4E/LILRB4/LILRB3/THEMIS2/SLC11A1/GPSM3/MCEMP1/CD44/BCL2A1/SPI1/HIP1/IGSF6/CD300C/FCER1G/CLEC12A/LCP2/MARCKSL1/SLAMF7/ARID5A/CLEC5A/SLC16A3/RAC2/PLEKHO1/EPB41L3/CYTH4/FCGR2A/FCGR2B/MYO1G/SLC7A11/HLX/OLR1/SIRPA/GLA/CD63/TRAF1/SLA…
Liver.MlxKO 18 mos LvsW 18 mos L	RNAseq_Automatic_GEO_Signatures_Mouse_Up=Msr1 Macrophages Co-Culture Bmscs GSE134693 1	167	0.526056	2.37175	1e-10	8.06e-10	2.8e-10	3641	tags=56%, list=24%, signal=43%	FBXO6/CCDC88B/PLD4/IL2RG/LRRC25/ITGB7/MNDA/MLKL/THEMIS2/PAK1/BATF2/LY86/PLAC8/SIGLEC1/TLR9/IFITM3/SGCB/ZBP1/LIPE/FAU/SLC15A3/IRF5/EVI2A/TREML2/EPSTI1/IL18BP/SH2D2A/OAS3/XAF1/CRYBA4/LIMD2/TAP1/FGD2/SP110/VRK2/CD300LF/FPR2/LY6E/CCL4/PSMB9/EPS8L1/TAP2/PSME2/IRF7/IFIT3/OGFR/TRIM21/IKZF3/IFI44/TRAFD1/TMEM221/TRAF3IP3/ENPP5/AIF1/TRIM14/BST2/GPR65/CXCL16/SELL/PMAIP1/LCK/GBP6/GZMB/DBNL/ISG15/SNX20/HERC6/…
Liver.MlxKO 18 mos LvsW 18 mos L	C7=HOEK_NK_CELL_2011_2012_TIV_3D_VS_0DY_ADULT_3D_DN	212	0.510798	2.36719	1e-10	8.06e-10	2.8e-10	3009	tags=48%, list=20%, signal=39%	SPINT2/HCK/CSF2RB/NCF4/CSF1R/PLAUR/CD86/IFI30/HK3/MYOF/LRRC25/LILRB4/LILRB3/LILRA6/LILRA5/CFP/MNDA/RNASE2/NCF1/SLC11A1/CLEC7A/MTMR11/LY86/SPI1/IGSF6/MPEG1/TBC1D9/AVPI1/PRAM1/HLA-DQB1/NFAM1/PADI2/SLCO5A1/SIRPB1/SIRPA/NFE2/CIITA/SLC15A3/SLC37A2/P2RY13/CSF2RA/CD4/LMO2/F13A1/C5AR1/MS4A6A/KLF4/MARCKS/CLEC4A/PLBD1/CLEC10A/PLA2G7/PTAFR/CD14/TIMP2/NCF2/C19orf38/KCTD12/FPR1/TMEM150B/FGD2/MEFV/IFNGR2/S100A…
Liver.MlxKO 18 mos LvsW 18 mos L	C7=GSE22935_WT_VS_MYD88_KO_MACROPHAGE_UP	196	0.513447	2.36611	1e-10	8.06e-10	2.8e-10	3978	tags=54%, list=26%, signal=40%	EFHD2/C1QA/TMEM51/HCK/IL17RA/CSF2RB/NCF4/CD40/TYROBP/WAS/IFI30/CFP/LOXL1/FES/NCF1/KCNN4/SH3BGRL3/HLA-DMB/IGSF6/FAM167A/FCER1G/LCP2/SEMA4D/ICOS/TMED9/MFSD10/UNC93B1/NCKAP1L/SAMHD1/SLAMF8/MTCL2/SLC15A3/SLC37A2/TRPS1/EMILIN2/CD48/PDLIM4/TES/INPP5D/LPCAT2/CLEC4A/PPP1R18/ZNF469/PLA2G7/ITGAX/SELPLG/TGIF1/ASAH1/NCF2/TNFRSF11A/MFSD1/STX11/CD80/MEFV/PTGFRN/TRPV2/HPSE/CMTM7/METRNL/TCIRG1/SHISA5/FSTL1/SRI/S…
Liver.MlxKO 18 mos LvsW 18 mos L	RNA-Seq_Disease_Gene_and_Drug_Signatures_from_GEO=heat-inactivated MTB H37Rv Macrophage 18hr GSE67427 up	439	0.468155	2.35881	1e-10	8.06e-10	2.8e-10	3486	tags=46%, list=23%, signal=37%	SPINT2/MYL6/UCP2/EMILIN1/TGM2/EFHD2/PCK2/ADAMTS14/AKR1B1/IL1B/HCK/IL17RA/TXN/CD40/CSF1R/SMOX/CD53/UXS1/MMP7/SNX8/LAT/GLUL/TMEM132A/PLAUR/IL2RG/SOCS3/MT1G/BTG2/VASP/CLEC4E/LILRB4/LILRB3/FGR/KCNN4/THEMIS2/CLIC1/SLC11A1/GPSM3/CLEC7A/MCEMP1/CD44/FLNA/BCL2A1/SPI1/HIP1/IGSF6/CD300C/CCL1/FCER1G/CLEC12A/LCP2/CCR5/MARCKSL1/ARID5A/CLEC5A/SLC16A3/RAC2/PLEKHO1/CYTH4/FCGR2A/FCGR2B/CRIM1/MYO1G/CBX6/SLC7A11/HLX…
Liver.MlxKO 18 mos LvsW 18 mos L	RNA-Seq_Disease_Gene_and_Drug_Signatures_from_GEO=Bacillus Calmette-Guerin Macrophage 4hr GSE67427 down	445	0.466357	2.35168	1e-10	8.06e-10	2.8e-10	2766	tags=42%, list=18%, signal=35%	ARHGDIA/MYL6/HEXB/RPL36A/EFHD2/RAB5C/C1QA/C1QC/PPP1R9B/RPS28/NAGK/APOBR/CSF1R/TYROBP/CAPG/RPS3/CORO7/RPL32/IFI30/MT1G/RPL13/HK3/RPS2/PKM/MYOF/ITGB2/FERMT3/SH3KBP1/TPM3/NCF1/CLIC1/MERTK/IFNGR1/NME2/SH3BGRL3/ADAP1/FLNA/GPNMB/SPI1/HMOX1/RHOG/ARPC4/RPL15/MPEG1/TBC1D9/S100A4/MYO1F/PREX1/KIFC3/NPC2/BRI3/HCLS1/MARCKSL1/COTL1/CSRP1/HLA-DQB1/UNC93B1/CLEC5A/SLC16A3/RPL27A/CYBA/NCKAP1L/PTGS1/FCGR3A/LAPTM5/P…
Liver.MlxKO 18 mos LvsW 18 mos L	C7=GSE22886_NAIVE_BCELL_VS_NEUTROPHIL_DN	175	0.518078	2.34868	1e-10	8.06e-10	2.8e-10	1797	tags=38%, list=12%, signal=34%	CUEDC1/EFHD2/CTBS/HCK/TXN/S1PR4/CSF2RB/TYROBP/ADGRE5/NDUFB3/WAS/VASP/BIN2/LILRB3/CFP/MNDA/CEBPD/ADAP1/CLEC7A/TOR4A/BCL2A1/GAB2/IGSF6/FCER1G/PLEK/MYO1F/SEMA4D/HCAR3/NIBAN1/MTHFS/SLC16A3/IFITM1/IFITM3/IFITM2/RALB/FCGR3B/FCGR2A/HLX/CD63/NFE2/S100A11/LST1/PLEKHO2/P2RY13/TMEM140/EVI2A/ADAM8/C5AR1/CLEC4A/RASSF2/FLOT1/S100A6/ANXA3/PLBD1/NCF2/TNFRSF1B/KIAA0513/FPR1/SLC31A2/FGL2/SRGN/S100A8/IMPDH1/CSF3R/N…
Liver.MlxKO 18 mos LvsW 18 mos L	RNAseq_Automatic_GEO_Signatures_Mouse_Up=Influence Cd200R-Deficiency Primary Neutrophils GSE129287 1	201	0.507611	2.34733	1e-10	8.06e-10	2.8e-10	3053	tags=47%, list=20%, signal=38%	EHD4/LPL/CRIP1/TMEM51/SFXN3/LGMN/PLD4/TMEM132A/CTSS/IFI30/PSAT1/ITGB7/MNDA/P2RX7/NME2/SDC3/IRF8/LY86/SCPEP1/EVL/HMOX1/TNFSF12/TBC1D9/S100A4/NPC2/TREM2/ALDH1B1/PLEKHO1/EXT1/PADI2/SLC7A11/MS4A4A/IRF5/TMEM140/CCL3/CD48/F13A1/CD180/KLF4/SLC25A4/NAAA/SESTD1/CLEC10A/SLC48A1/TGIF1/APBA1/TNFRSF1B/TIFA/DSE/TIFAB/PPFIA4/RAB7B/HPSE/PTPRO/RFTN1/IVD/LY6E/POU2F2/ZEB2/VCAN/NXPE4/RASA4/IL10RA/OLFM1/P2RY6/ANXA5/B…
Liver.MlxKO 18 mos LvsW 18 mos L	C8=TRAVAGLINI_LUNG_NEUTROPHIL_CELL	314	0.478856	2.33974	1e-10	8.06e-10	2.8e-10	2410	tags=38%, list=16%, signal=33%	MYL6/NDUFA1/NDUFS6/NDUFB1/COX5B/RAB5C/IL17RA/NCF4/TYROBP/CCDC88B/UBALD2/C4orf3/NDUFB3/PGLYRP1/PLAUR/IL2RG/SLC45A4/WAS/CTSS/COX8A/SOCS3/BTG2/PKM/VASP/CLEC4E/ATP6V1F/ENTPD1/MNDA/CEBPD/NCF1/SLC11A1/CLEC7A/DHX34/BCL2A1/MMP25/SPI1/ARPC4/LCP2/MYO1F/PREX1/ARHGAP1/BRI3/HCLS1/NFAM1/NIBAN1/SLC16A3/IFITM3/IFITM2/RALB/FCGR3B/PADI2/FCGR2A/TMA7/FTL/HLX/SIRPB1/CORO1A/NFE2/CATIP/S100A11/ARHGAP9/P2RY13/CALM3/ADAM…
Liver.MlxKO 18 mos LvsW 18 mos L	RNAseq_Automatic_GEO_Signatures_Mouse_Up=Phenotyping Diverse Syngeneic Immunologically GSE151414 3	162	0.520503	2.33817	1e-10	8.06e-10	2.8e-10	3430	tags=48%, list=22%, signal=38%	C1QC/RPL22/C1QB/LGALS3/POLR2L/CTSS/IFI30/SEC61G/INSL6/CD52/MNDA/CLIC1/NME2/UACA/CD44/GPNMB/LY86/MAD2L1/PLAC8/MPEG1/FCER1G/VIM/RAC2/IFITM3/ZBP1/FCGR2B/IQGAP1/CD63/CNN2/CIITA/S100A11/MSN/LPCAT2/S100A6/IL18BP/TAGLN2/CD14/GBP4/LBH/C3AR1/GBP2/RPS20/CD74/CENPA/COL3A1/LY6E/TNFAIP8/PSMB9/PSME2/HMGB2/IFIT3/IFI44/ANXA5/CENPE/BST2/GBP6/PRKG2/PRC1/PLOD2/SGIP1/TIMP1/CDK1/HERC6/IRF1/RCCD1/KIF23/CORO2A/SP140/RT…
Liver.MlxKO 18 mos LvsW 18 mos L	MGI_Mammalian_Phenotype_Level_4_2019=MP:0002451 abnormal macrophage physiology	178	0.515485	2.33787	1e-10	8.06e-10	2.8e-10	3245	tags=49%, list=21%, signal=39%	UCP2/SFTPD/IL1B/HCK/LGALS3/TNIP2/CAPG/LGMN/MMP7/PLAUR/CLEC4E/P2RX7/FES/NCF1/MLKL/FCER1G/IL23A/MARCKSL1/UNC93B1/TLR9/AIM2/ARHGEF2/CARD9/SLC7A11/SIRPA/CNN2/TLR7/SLAMF8/MMP12/PLA2G4A/ABHD16A/FLT3/CD14/TNF/VDR/TRPM2/NOS2/IRAK4/NFKB1/GPR68/TLR1/TNFRSF1A/NOD1/IL31RA/IFNG/ACOD1/TCIRG1/SOCS1/PYCARD/SPP1/P2RY6/TLR6/ADGRE1/ITGAM/SH3BP2/LYN/PTGER4/ADORA2B/NLRP3/EIF2AK4/MSR1/AHR/GPR65/PIK3CG/NLRC4/PTGS2/CCR1…
Liver.MlxKO 18 mos LvsW 18 mos L	C7=GSE5589_LPS_VS_LPS_AND_IL10_STIM_IL10_KO_MACROPHAGE_45MIN_DN	192	0.508834	2.33509	1e-10	8.06e-10	2.8e-10	3907	tags=54%, list=26%, signal=40%	CYSTM1/C8orf33/IL1B/MBOAT1/CD40/GFI1/COX17/INSL6/CYFIP2/FBXL14/ITGB7/HLA-E/FCGR1A/PEF1/NUBP1/BOLA2/ICOS/NSRP1/RAC2/LSM4/FCGR3A/ZBP1/PADI2/SLC7A11/CORO1A/SAMHD1/CIITA/MMP12/SLC28A2/IFIT1B/EVA1B/TREML2/FLT3/ITGAX/XAF1/ATP2A3/LSP1/IL36G/FPR1/CD274/CD3D/RALGDS/CTLA4/SRGN/SP110/TMEM160/RUNX3/S100A8/TUBB1/MZB1/RAP1GAP2/SLC2A6/GBP2/OSM/SH2D1A/ABRACL/NFKBIB/PSMB9/IFIT3/PYCARD/PROM1/IKZF3/DDIT3/LAT2/FASLG…
Liver.MlxKO 18 mos LvsW 18 mos L	C5=GOBP_IMMUNE_RESPONSE_REGULATING_CELL_SURFACE_RECEPTOR_SIGNALING_PATHWAY	219	0.50006	2.33174	1e-10	8.06e-10	2.8e-10	3629	tags=51%, list=24%, signal=39%	FOXP3/CD22/HCK/CD40/TYROBP/LGALS3/RPS3/PRKD2/CLEC4E/LILRB4/LILRA4/FGR/TNFRSF21/MNDA/KCNN4/THEMIS2/PAK1/CLEC7A/SLA2/BMX/SYK/FCER1G/LCP2/THY1/CD24/PRAM1/HLA-DQB1/NFAM1/CLEC6A/PAWR/NCKAP1L/FCGR3A/BLNK/PRNP/FCGR2B/LAPTM5/LAX1/MYO1G/CD276/PIK3CD/PRKCH/PLCG2/BCL2/THEMIS/C5AR1/SH2B2/INPP5D/CD8B/KLRK1/KLRC4-KLRK1/CMKLR1/LPXN/UBASH3A/VAV1/FPR1/C3AR1/PTPRC/CTLA4/FYB1/C5AR2/SH2D1A/RFTN1/FPR2/NFKBID/APPL1/AB…
Liver.MlxKO 18 mos LvsW 18 mos L	C8=RUBENSTEIN_SKELETAL_MUSCLE_NK_CELLS	197	0.506072	2.33096	1e-10	8.06e-10	2.8e-10	3100	tags=48%, list=20%, signal=39%	RPS29/UCP2/TYROBP/RPS3/DRAP1/CD53/NDUFB3/IL2RG/COX8A/RPS2/ITGB2/OSTF1/BIN2/SAMD3/CD52/TPM3/PTPRCAP/CLIC1/OST4/GPSM3/SH3BGRL3/FLNA/EVL/RPL15/PLAC8/FCER1G/PLEK/S100A4/CYBA/RAC2/IFITM2/FCGR3A/XCL2/TMA7/LAPTM5/CORO1A/ACTG1/IL2RB/RPLP1/ATP5MG/CST7/CCL3/VAMP8/CD48/CCND3/MSN/CFL1/DOK2/PPP1R18/RPS27/RPS19/LIMD2/PAXX/NDUFB11/C1orf162/PTPRC/RPL27/FYB1/SRGN/NDUFB2/ABRACL/HCST/ALOX5AP/PFN1/CCL4/PSMB9/ARHGDIB…
Liver.MlxKO 18 mos LvsW 18 mos L	RNAseq_Automatic_GEO_Signatures_Human_Up=Total Ifn-Stimulated Hiv-1-Infected Macrophages GSE158434 4	215	0.501493	2.33055	1e-10	8.06e-10	2.8e-10	3750	tags=52%, list=25%, signal=40%	NUPR1/TXN/CSF2RB/CD40/C1QB/FBXO6/RILPL2/CLEC4E/LILRB4/PARP10/HLA-E/P2RX7/NCF1/DYNLT1/GTPBP2/CD44/PRDM1/OAS1/DRAM1/TBC1D9/SIGLEC1/SLAMF7/UNC93B1/IFITM3/MYO1G/SLC7A11/TRAF1/PLD1/TMEM140/CD48/MARCKS/EPSTI1/OAS3/APOL1/APOL3/XAF1/PTAFR/GBP5/NFE2L3/VAMP5/TGIF1/GBP4/TAP1/STX11/IFRD1/CD80/CD274/SLC31A2/CYTIP/SRGN/SP110/SLC2A6/GBP2/SAMSN1/LY6E/NINJ1/PSMB9/TAP2/PSME2/IRF7/IFIT3/IL10RA/SLC1A5/DDIT3/IFI44/TR…
Liver.MlxKO 18 mos LvsW 18 mos L	RNAseq_Automatic_GEO_Signatures_Mouse_Up=Marrow Derived Macrophage Peritoneal GSE104920 1	222	0.498295	2.33052	1e-10	8.06e-10	2.8e-10	3665	tags=50%, list=24%, signal=39%	TGM2/EFHD2/ATF3/UAP1L1/LGALS3/SMOX/PDZK1IP1/ZFAND2A/ARHGAP10/ITGAL/GPNMB/PRDM1/APOBEC1/GAS6/FCRL1/TBC1D9/CLEC12A/SEMA4D/VIM/SLAMF7/TREM2/GPR137B/AMZ1/PLEKHO1/PRNP/PDP1/MS4A4A/SIRPA/GLA/CD63/MGAT5/MMP12/SOAT1/ABCC1/LST1/SLC37A2/ADAM8/BASP1/ANTXR2/RAB3IL1/SLC27A1/ABR/SLC2A1/ARL11/SLC48A1/TGIF1/ALDOC/TNFRSF1B/YWHAH/EMB/MEFV/LY9/RALGDS/SLC3A2/TRPV2/S1PR2/SH3PXD2B/CXCR4/ACVRL1/NDRG1/HAVCR2/PLXNA1/RASA…
Liver.MlxKO 18 mos LvsW 18 mos L	RNAseq_Automatic_GEO_Signatures_Mouse_Up=Neutrophils Deficient Cxcr4 Arntl GSE102309 1	193	0.506509	2.33051	1e-10	8.06e-10	2.8e-10	3039	tags=49%, list=20%, signal=40%	PTPN18/CSF1R/CCDC88B/AKNA/WAS/HK3/CYFIP2/PLEKHM3/LRRC25/CD52/FES/SLC11A1/PAK1/GPSM3/TNFAIP8L2/PLAC8/APOBEC1/MPEG1/MYO1F/SEMA4D/PRAM1/UNC93B1/CLEC5A/ZGPAT/CYBA/RAC2/AMZ1/RGS14/CARD9/CYTH4/PSD4/RUNX1/ARHGAP9/PIK3CD/ARHGAP30/P2RY13/FAM111A/TREML2/ERP29/TMEM229B/RASSF2/IL18BP/IL16/OAS3/PLA2G7/HK2/ITGAX/CDC42EP3/ATP1A3/FUT4/RGS2/RUNX3/MBD6/RAP1GAP2/TLR1/GRK6/TIMM10B/WDFY4/PARVG/PSMB9/DOCK11/GGT5/LAIR1…
Liver.MlxKO 18 mos LvsW 18 mos L	Ligand_Perturbations_from_GEO_up=interleukin-10 human PBMC GSE59184 ligand:142	265	0.488459	2.32774	1e-10	8.06e-10	2.8e-10	3009	tags=45%, list=20%, signal=37%	CYSTM1/UCP2/HEXB/PDGFA/EFHD2/IL1B/HCK/ENPP2/TNIP2/LGMN/GLUL/SOCS3/VASP/OSTF1/LRRC25/LILRB3/LILRA6/LILRA5/CEBPD/KCNN4/RASA2/CLIC1/MCEMP1/CD44/KLF6/BCL2A1/HMOX1/RHOG/DRAM1/EMP1/FCER1G/NPC2/CCR5/HCAR3/SASH3/RAC2/GPR137B/IFITM1/IFITM3/IFITM2/FCGR3A/FCGR3B/CYTH4/FCGR2A/FCGR2B/MYO1G/MS4A4A/HLX/GLA/CD63/CNN2/MVP/TLR7/ARHGAP9/MGAT4A/F13A1/PKIB/BASP1/CFL1/IL1RN/BATF/CHSY1/FLVCR2/CD14/SLA/DDAH2/RGL1/TNFRSF…
Liver.MlxKO 18 mos LvsW 18 mos L	MGI_Mammalian_Phenotype_Level_4_2021=abnormal cytokine secretion MP:0003009	127	0.537878	2.3271	1e-10	8.06e-10	2.8e-10	3021	tags=49%, list=20%, signal=40%	FOXP3/LTA/TMPRSS2/GFI1/LAT/WAS/CTSS/CABIN1/TNFSF12/CCR5/HLA-DQB1/TLR9/CRLF2/MAP3K8/PGR/CD276/CIITA/DUSP10/CD14/TNF/RAMP1/STX11/CD274/IRAK4/MEFV/LY9/NFKB1/PTPRC/TLR1/TNFRSF1A/NOD1/SH2D1A/IFNG/GNAI2/MAPKAPK2/STK17B/SOCS1/NFKBIB/DEF6/TLR6/LAT2/ANXA5/PDCD1LG2/DUSP2/NLRP3/HPGDS/EIF2AK4/MMP9/AHR/DGKZ/TNFSF4/PDCD1/TLR4/PTPN13/LECT2/NFKBIZ/MAP4K1/MYD88/NFKB2/STAT4/TLR2/CCR2
Liver.MlxKO 18 mos LvsW 18 mos L	C5=GOBP_REGULATION_OF_LYMPHOCYTE_ACTIVATION	400	0.46602	2.32488	1e-10	8.06e-10	2.8e-10	3938	tags=50%, list=26%, signal=38%	FOXP3/SFTPD/IL1B/CD22/SOX13/CD40/TYROBP/LGALS3/TNIP2/CCDC88B/RPS3/LAT/PGLYRP1/CD86/CD27/LILRB4/FGR/TNFRSF21/SH3KBP1/HLA-E/MNDA/THEMIS2/MERTK/CLEC7A/HLA-DMB/GPNMB/LRRC32/PRDM1/PKN1/AXL/TNFAIP8L2/RIPK3/GAS6/SYK/THY1/IL23A/CD24/ICOS/HLA-DQB1/HLA-DQB2/NFAM1/TLR9/SASH3/RAC2/PAWR/NCKAP1L/FCGR3A/XCL1/PRNP/FCGR2B/LAPTM5/LAX1/HLX/VSIG4/MAP3K8/SIRPB1/SIRPG/SIRPA/CORO1A/CD276/CYP26B1/SLAMF8/RUNX1/LST1/BCL2/…
Liver.MlxKO 18 mos LvsW 18 mos L	MGI_Mammalian_Phenotype_2017=MP:0002451 abnormal macrophage physiology	153	0.521804	2.32279	1e-10	8.06e-10	2.8e-10	3193	tags=49%, list=21%, signal=39%	UCP2/SFTPD/IL1B/HCK/LGALS3/CAPG/LGMN/MMP7/PLAUR/P2RX7/FES/NCF1/FCER1G/IL23A/MARCKSL1/TLR9/ARHGEF2/CLEC6A/SLC7A11/SIRPA/CNN2/TLR7/MMP12/PLA2G4A/FLT3/CD14/TNF/VDR/TRPM2/NOS2/IRAK4/NFKB1/GPR68/TLR1/TNFRSF1A/NOD1/IFNG/TCIRG1/SOCS1/PYCARD/SPP1/SIGLEC9/P2RY6/TLR6/ADGRE1/ITGAM/SH3BP2/LYN/PTGER4/ADORA2B/NLRP3/EIF2AK4/MSR1/AHR/GPR65/PIK3CG/PTGS2/CCR1/MYO9B/P2RX4/IER3/TLR4/BTK/TGFB2/IRF1/ITGB3/CD200/MYD88/…
Liver.MlxKO 18 mos LvsW 18 mos L	Disease_Perturbations_from_GEO_down=HIV - Human immunodeficiency virus infection C0019693 human GSE2171 sample 40	198	0.503868	2.3212	1e-10	8.06e-10	2.8e-10	2734	tags=46%, list=18%, signal=39%	RPS29/NDUFB1/HCK/ATF3/RPS28/TYROBP/NRGN/GLUL/PLAUR/RPL32/CTSS/IFI30/RPL13/RPS9/RPL30/LILRA6/CEBPD/THEMIS2/IFNGR1/HLA-DMB/BCL2A1/IRF8/LY86/SPI1/HMOX1/FCER1G/NPC2/COTL1/HCAR3/SLC16A3/LAPTM5/S100A11/RPLP1/RPS14/EVI2A/RPS11/F13A1/C5AR1/BASP1/MS4A6A/KLF4/INPP5D/RPL37A/HK2/TAGLN2/RPL8/CD14/SLA/NCF2/TNFRSF1B/FPR1/RGS2/CYTIP/C3AR1/IFNGR2/RPL27/FGL2/SRGN/WDR1/OSM/HPSE/SAT1/SAMSN1/TGFBI/CSF3R/CD74/NINJ1/KL…
Liver.MlxKO 18 mos LvsW 18 mos L	RNAseq_Automatic_GEO_Signatures_Human_Up=Total Ifn-Stimulated Hiv-1-Infected Macrophages GSE158434 5	205	0.501962	2.32087	1e-10	8.06e-10	2.8e-10	3629	tags=51%, list=24%, signal=40%	NUPR1/SPATS2L/ENPP2/CD40/C1QB/FBXO6/SPTLC2/LGMN/ITGB7/LILRB4/LILRA5/PARP10/HLA-E/MNDA/NCF1/DYNLT1/BATF2/OAS1/SIGLEC1/SLAMF7/UNC93B1/IFITM1/IFITM3/IFITM2/TMEM140/DAPP1/SCIMP/MARCKS/IL1RN/EPSTI1/OAS3/APOL1/APOL3/XAF1/GBP5/NFE2L3/VAMP5/RGL1/GBP4/TAP1/CD80/FUT4/CD274/SLC31A2/C3AR1/FGL2/SP110/RUNX3/GBP2/HPSE/LY6E/NLRC5/PSMB9/TAP2/PSME2/IRF7/IFIT3/IL10RA/OGFR/TRIM21/IFI44/TRAFD1/LYN/TRIM5/RASGEF1B/TRIM…
Liver.MlxKO 18 mos LvsW 18 mos L	Microbe_Perturbations_from_GEO_up=Yersinia enterocolitica mouse bone marrow-derived macrophages GDS1465 microbe:30	263	0.484875	2.31041	1e-10	8.06e-10	2.8e-10	3744	tags=49%, list=24%, signal=37%	EHD4/LPL/MAFK/IL17RA/ATF3/SMOX/PLAUR/CD86/SOCS3/CLEC4E/LILRB4/CFP/RTN4/MNDA/CLEC7A/CD44/KLF6/THBS1/IGSF6/EMP1/GAS6/LCP2/PLEK/VIM/HCAR2/CLINT1/ARID5A/IFITM3/IQGAP1/COL1A2/MAP3K8/MMP12/PLEKHO2/CCL3/EVI2A/C5AR1/BASP1/CD180/MARCKS/IL1RN/HK2/TNF/TGIF1/KCTD12/IFRD1/CD274/PTPRC/RALGDS/SLC38A1/SRGN/GBP2/RAB12/HK1/MMP13/METRNL/ABRACL/SOCS1/NFKBIB/CCL4/IFIT3/RASA4/CCL7/SPP1/IFI44/TRAFD1/SAP30/RHOB/FABP5/DA…
Liver.MlxKO 18 mos LvsW 18 mos L	MGI_Mammalian_Phenotype_Level_4_2021=abnormal macrophage physiology MP:0002451	163	0.513221	2.30551	1e-10	8.06e-10	2.8e-10	3193	tags=49%, list=21%, signal=39%	UCP2/SFTPD/IL1B/HCK/LGALS3/CAPG/LGMN/MMP7/PLAUR/P2RX7/FES/NCF1/MLKL/FCGR1A/FCER1G/IL23A/MARCKSL1/TLR9/ARHGEF2/CLEC6A/SLC7A11/VSIG4/SIRPA/CNN2/TLR7/MMP12/PLA2G4A/FLT3/CD14/TNF/VDR/TRPM2/IRAK4/NFKB1/GPR68/PLGRKT/TLR1/TNFRSF1A/NOD1/IL31RA/IFNG/TCIRG1/SOCS1/PYCARD/SPP1/SIGLEC9/P2RY6/TLR6/ITGAM/SH3BP2/LYN/PTGER4/ADORA2B/NLRP3/EIF2AK4/MSR1/AHR/GPR65/PIK3CG/DGKZ/PTGS2/CCR1/MYO9B/P2RX4/IER3/TLR4/BTK/TGFB…
Liver.MlxKO 18 mos LvsW 18 mos L	Jensen_COMPARTMENTS=interleukin-23 complex	353	0.466851	2.30291	1e-10	8.06e-10	2.8e-10	3620	tags=48%, list=24%, signal=38%	FOXP3/LTA/IL1B/IL17RA/NUDT9/NCF4/PTPN18/CD40/LGALS3/SH2B3/IL2RG/CD86/SOCS3/TGFA/CLEC4E/CD27/LILRA5/IL17RE/NCF1/SLC11A1/IFNGR1/CLEC7A/IRF8/TNFSF12/PRDM1/ARPC4/OAS1/PAX8/IL23A/CCR5/HLA-DQB1/HLA-DQB2/UNC93B1/TLR9/CLEC5A/RAC2/FCGR3A/XCL2/CARD9/FCGR2A/NFKBIL1/TLR7/IL2RB/IRF5/CCL3/CCL18/TGFBR2/PHF11/CXCR3/CD4/TYK2/IL1RN/BATF/CD8B/IL18BP/IL16/CCL11/ITGAX/TNF/NAPSA/NCF2/TMEM39A/TNFRSF1B/CD80/CD274/IL10RB…
Liver.MlxKO 18 mos LvsW 18 mos L	TF_Perturbations_Followed_by_Expression=MAF SIRNA MACROPHAGE HUMAN GSE98368 RNASEQ DOWN	426	0.458192	2.30165	1e-10	8.06e-10	2.8e-10	2576	tags=41%, list=17%, signal=35%	EHD4/MYL6/HEXA/CORO1B/RAB5C/C1QA/HMGCS1/C1QC/NCF4/UAP1L1/NAGK/CSF1R/TYROBP/SPTLC2/LGMN/CTSS/IFI30/LILRB5/ENTPD1/HLA-E/MNDA/TPM3/FES/CLIC1/RNASET2/HLA-DMB/GPNMB/TBXAS1/SCPEP1/THBS1/HMOX1/RHOG/ARPC4/RPL15/MPEG1/SYK/FCER1G/PLEK/S100A4/MYO1F/PREX1/SIGLEC1/NPC2/HCLS1/FOLR2/COTL1/HLA-DQB1/NFAM1/UNC93B1/NCKAP1L/FCGR3A/EPB41L3/CYTH4/FCGR2A/PIK3R5/FTL/IQGAP1/MS4A4A/VSIG4/ANO6/TMEM164/CORO1A/CD63/SAMHD1/MG…
Liver.MlxKO 18 mos LvsW 18 mos L	RNAseq_Automatic_GEO_Signatures_Mouse_Up=Macrophages Following Irf2 Knockdown GSE106895 1	194	0.499265	2.30162	1e-10	8.06e-10	2.8e-10	3575	tags=54%, list=23%, signal=42%	SLCO3A1/IL17RA/RHBDF1/CCDC88B/DMPK/TMEM132A/SLC45A4/HK3/ENTPD1/PARP10/THEMIS2/CLEC7A/HMOX1/PRDX5/PRAM1/HCAR2/PTGS1/ZBP1/SAMHD1/SLAMF8/SLC15A3/IGSF9/PLA2G4A/P2RY13/TMEM140/SLC28A2/CXCR3/IP6K3/TMEM229B/IL18BP/PLBD1/XAF1/GBP5/P2RY12/ALDOC/GBP4/CD80/FPR1/CD274/SLC31A2/VRK2/CLIC5/UBA7/GBP2/NCKAP5L/IL21R/ACOD1/PARVG/PSMB9/PALD1/TAP2/PSME2/IFIT3/TRIM21/LAIR1/TRAFD1/CHP2/RHBDF2/BANK1/MSR1/MMP9/SLAMF9/SER…
Liver.MlxKO 18 mos LvsW 18 mos L	Disease_Perturbations_from_GEO_down=SCID - Severe combined immunodeficiency C0085110 mouse GSE3414 sample 201	213	0.496585	2.30135	1e-10	8.06e-10	2.8e-10	3635	tags=47%, list=24%, signal=36%	RPS29/RPS23/RPL36A/LDHB/HMGCS1/EMP2/CRIP1/APOC1/CD22/STK10/RPS28/RPL39/NRGN/RPL32/RPL13/RPS9/ITGB2/CD52/LOXL1/GPSM3/THY1/AVPI1/BRI3/CSRP1/SASH3/RPL27A/CYBA/BLNK/TMA7/MYO1G/CORO1A/BEX2/ACTG1/FAU/RPLP1/RPS15/RPS14/RPS11/KLF4/SWAP70/ACE/RPL37A/DPEP1/PDGFRB/RPS19/RPL8/RPS24/LIMD2/LBH/RGS2/CYTIP/CD3D/DCXR/PTPRC/RPL27/SLC3A2/S100A8/MZB1/KRT80/KLF2/NDUFV3/ARHGDIB/SHISA5/RPS21/SLC44A2/PPBP/OLFML3/ANXA5/R…
Liver.MlxKO 18 mos LvsW 18 mos L	Microbe_Perturbations_from_GEO_up=Staphylococcus aureus human macrophage GDS4931 microbe:60	258	0.483933	2.30014	1e-10	8.06e-10	2.8e-10	2992	tags=45%, list=20%, signal=37%	SLC1A2/CYSTM1/AKR1B1/IL1B/HCK/TXN/CSF2RB/CD40/TYROBP/FBXO6/CAPG/RILPL2/UXS1/MMP7/PLAUR/CD86/SEC61G/HLA-E/NCF1/KCNN4/CLIC1/DYNLT1/MCEMP1/BCL2A1/RHOG/OAS1/CCL1/FCER1G/SIGLEC1/SLAMF7/IFITM1/IFITM3/IFITM2/ACOT9/EPB41L3/FCGR2A/MYO1G/SLC7A11/GLA/TRAF1/MVP/SLC15A3/CCL3/CCL18/CD48/C5AR1/BASP1/MARCKS/IL1RN/PPP1R18/EPSTI1/G6PD/OAS3/PLA2G7/PTAFR/GBP5/CD14/SLA/TNF/RCN1/TAP1/CD274/SLC31A2/NFKB1/SRGN/SLC3A2/CD…
Liver.MlxKO 18 mos LvsW 18 mos L	Microbe_Perturbations_from_GEO_up=Yersinia enterocolitica mouse bone marrow-derived macrophages GDS1465 microbe:31	209	0.496964	2.2991	1e-10	8.06e-10	2.8e-10	3157	tags=44%, list=21%, signal=36%	ARHGDIA/MAFK/IL1B/IL17RA/ATF3/PDE1B/LGALS3/SMOX/RILPL2/PLAUR/CD86/SOCS3/PKM/CLEC4E/LILRB4/CD44/KLF6/BATF2/GPNMB/IRF8/HMOX1/LCP2/PLEK/MARCKSL1/HCAR2/SLAMF7/ARID5A/XCL1/LAPTM5/SLC7A11/OLR1/SLC15A3/PLEKHO2/ANG/CCL3/C5AR1/BASP1/CD180/IL1RN/SH2D2A/OAS3/HK2/CD14/RGL1/TNF/TGIF1/TNFRSF1B/IFRD1/CD274/NFKB1/RALGDS/SLC38A1/SRGN/SLC3A2/RAB12/MMP13/METRNL/CD74/MAPKAPK2/NFKBIB/CCL4/IRF7/IFIT3/CCL7/CD83/ANXA5/R…
Liver.MlxKO 18 mos LvsW 18 mos L	C5=GOBP_POSITIVE_REGULATION_OF_IMMUNE_RESPONSE	439	0.456226	2.29871	1e-10	8.06e-10	2.8e-10	3036	tags=41%, list=20%, signal=33%	FOXP3/LTA/C1QA/IL1B/CD22/HCK/C1QC/CD40/C1QB/TYROBP/LGALS3/RPS3/SUSD4/CD86/PRKD2/ITGB2/LILRB4/FGR/CFP/TNFRSF21/HLA-E/MNDA/P2RX7/KCNN4/THEMIS2/SLC11A1/PAK1/CLEC7A/HLA-DMB/SLA2/BMX/SPI1/GAB2/SYK/FCER1G/CD5L/LCP2/SH2D1B/THY1/IL23A/PRAM1/HLA-DQB1/NFAM1/TREM2/ARID5A/AIM2/SASH3/CLEC6A/PAWR/NCKAP1L/XCL1/CARD9/BLNK/ZBP1/PRNP/FCGR2B/LAPTM5/LAX1/MYO1G/HLX/VSIG4/CD276/STX4/MMP12/PIK3CD/PLA2G4A/PRKCH/PLCG2/BC…
Liver.MlxKO 18 mos LvsW 18 mos L	RNA-Seq_Disease_Gene_and_Drug_Signatures_from_GEO=Salmonella typhimurium Macrophage 4hr GSE67427 up	431	0.457114	2.29488	1e-10	8.06e-10	2.8e-10	3493	tags=45%, list=23%, signal=36%	MYL6/NUPR1/SLCO3A1/IL1B/HCK/ATF3/TXN/CD40/FBXO6/SLC25A28/GLUL/PLAUR/CTSS/SOCS3/MT1G/LILRB4/LILRB3/LILRA5/PARP10/HLA-E/MNDA/TPM3/P2RX7/CEBPD/NCF1/THEMIS2/CLIC1/DYNLT1/CD44/KLF6/BATF2/BCL2A1/IRF8/RHOG/OAS1/DRAM1/EMP1/FCER1G/LCP2/S100A4/IL23A/SIGLEC1/VIM/SLAMF7/UNC93B1/ARID5A/IFITM1/IFITM3/PLEKHO1/ACOT9/CYTH4/FCGR2A/MYO1G/MAP3K8/SAMHD1/TRAF1/MVP/S100A11/PLA2G4A/TMEM140/CCL3/CCL3L3/CD48/PHF11/BASP1/A…
Liver.MlxKO 18 mos LvsW 18 mos L	Microbe_Perturbations_from_GEO_up=Yersinia enterocolitica mouse bone marrow-derived macrophages GDS1465 microbe:33	226	0.489611	2.29345	1e-10	8.06e-10	2.8e-10	3744	tags=50%, list=24%, signal=38%	MAFK/IL1B/IL17RA/ATF3/PDE1B/CD40/SMOX/PLAUR/CD86/SOCS3/CLEC4E/LILRB4/MNDA/CD44/KLF6/BATF2/IGSF6/LCP2/PLEK/MARCKSL1/VIM/HCAR2/SLAMF7/ARID5A/IFITM3/SLC7A11/MAP3K8/OLR1/TRAF1/MMP12/SLC15A3/PLEKHO2/CCL3/EVI2A/C5AR1/BASP1/CD180/SWAP70/IL1RN/HK2/CD14/RGL1/TNF/TNFRSF1B/KCTD12/IFRD1/CD274/NFKB1/PTPRC/RALGDS/SLC38A1/SRGN/SLC3A2/GBP2/RAB12/MMP13/METRNL/ABRACL/MAPKAPK2/CXCL9/SOCS1/NFKBIB/CCL4/RAP2B/IFIT3/CC…
Liver.MlxKO 18 mos LvsW 18 mos L	RNAseq_Automatic_GEO_Signatures_Human_Up=Total Ifn-Stimulated Hiv-1-Infected Macrophages GSE158434 3	209	0.495663	2.29308	1e-10	8.06e-10	2.8e-10	3702	tags=51%, list=24%, signal=39%	NUPR1/C1QA/PCK2/ATF3/TXN/CSF2RB/CD40/C1QB/FBXO6/RILPL2/GLUL/CD86/PSAT1/HLA-E/P2RX7/NCF1/PAK1/DYNLT1/HLA-DMB/SDC3/FCGR1A/BATF2/IRF8/SCPEP1/OAS1/DRAM1/TRIB3/SEMA4D/HLA-DQB1/SLAMF7/HLX/CIITA/SLAMF8/TMEM140/CD48/DAPP1/SCIMP/EPSTI1/APOL1/APOL2/APOL4/APOL3/XAF1/PTAFR/GBP5/VAMP5/GBP4/TAP1/STX11/CD274/SLC31A2/TIFA/PTPRC/FGL2/SLC3A2/SP110/RUNX3/GIMAP7/GBP2/GRB10/HLA-DMA/NLRC5/PSMB9/VCAM1/TAP2/PSME2/IRF7/I…
Liver.MlxKO 18 mos LvsW 18 mos L	RNAseq_Automatic_GEO_Signatures_Human_Up=Thymic Conditions Containing Th1-Cytokines GSE112923 2	170	0.507248	2.29066	1e-10	8.06e-10	2.8e-10	2632	tags=45%, list=17%, signal=37%	CDCA5/MUSTN1/ATF3/CD40/FBXO6/LPAR3/PLAUR/IFI30/SOCS3/FES/IL17RE/CEBPD/NCF1/PAK1/KIF26B/DQX1/IRF8/OAS1/PLAC8/PLEK/CCR5/MVP/SLAMF8/IL2RB/EVA1B/CXCR3/SH2D2A/OAS3/SLC4A9/APOL1/APOL2/APOL3/PDGFRB/ITGAX/SLA/VAMP5/GBP4/TAP1/FGD2/RNF157/MUC1/PPFIA4/SH3D21/CLIC5/MZB1/PARP3/HLA-DMA/METRNL/CD74/IFNG/NINJ1/WDFY4/FOXM1/PSMB9/TAP2/PSME2/HAVCR2/TRIM21/TRAFD1/GZMA/TPST2/NKG7/TRIM14/LAG3/TRERF1/CCR1/E2F1/PKDCC/CD…
Liver.MlxKO 18 mos LvsW 18 mos L	RNA-Seq_Disease_Gene_and_Drug_Signatures_from_GEO=Yersinia pseudotuberculosis Macrophage 18hr GSE67427 up	433	0.456477	2.29062	1e-10	8.06e-10	2.8e-10	3240	tags=44%, list=21%, signal=36%	MYL6/UCP2/TGM2/ADAMTS14/AKR1B1/IL1B/HCK/ENPP2/TXN/CSF2RB/CD40/C1QB/SMOX/RILPL2/CD53/UXS1/MMP7/GLUL/TMEM132A/PLAUR/CD86/SOCS3/MT1G/BTG2/CLEC4E/LILRB4/LILRB3/HLA-E/NCF1/THEMIS2/SLC11A1/GPSM3/MCEMP1/CD44/BCL2A1/GAB2/DRAM1/CD300C/FCER1G/TBC1D9/MYO1F/KIFC3/SLAMF7/ARHGEF2/SLC16A3/RAC2/IFITM3/PLEKHO1/EPB41L3/CYTH4/FCGR2A/FCGR2B/MYO1G/SLC7A11/HLX/OLR1/SIRPA/CD63/TRAF1/SLAMF8/RUNX1/OAZ2/PLD1/ARHGAP30/EMIL…
Liver.MlxKO 18 mos LvsW 18 mos L	C5=GOBP_INTERLEUKIN_6_PRODUCTION	132	0.524024	2.28612	1e-10	8.06e-10	2.8e-10	3723	tags=55%, list=24%, signal=42%	FOXP3/LPL/IL1B/IL17RA/TYROBP/LILRB4/LILRA5/P2RX7/CLEC7A/GAS6/SYK/ORM1/TREM2/TLR9/ARID5A/ARHGEF2/CYBA/NCKAP1L/CARD9/SIRPA/TLR7/CD84/PLCG2/SCIMP/INPP5D/IL16/NLRP10/PTAFR/TNF/NOS2/RAB7B/TLR1/C5AR2/NOD1/CD74/IFNG/POU2F2/KLF2/SELENOS/MAPKAPK2/HAVCR2/ARRB2/PYCARD/TLR6/TLR8/BANK1/ADORA2B/PTPN22/AIF1/IL1RL2/AFAP1L2/TNFSF4/TLR4/LBP/TMEM106A/CD200/MYD88/TRPV4/TLR2/HGF/FOXJ1/ARRB1/NOD2/EREG/MBP/IL10/ZC3H12A…
Liver.MlxKO 18 mos LvsW 18 mos L	Microbe_Perturbations_from_GEO_up=Staphylococcus aureus human monocyte-derived macrophages GDS4931 microbe:62	292	0.471292	2.28144	1e-10	8.06e-10	2.8e-10	3493	tags=47%, list=23%, signal=37%	CYSTM1/TMEM51/IL1B/HCK/ATF3/TXN/CSF2RB/NAGK/CD40/FBXO6/SLC25A28/RILPL2/GLUL/PLAUR/SOCS3/LILRA6/HLA-E/MLKL/CLIC1/DYNLT1/CD44/KLF6/BATF2/BCL2A1/ELF4/OAS1/CCL1/PLEK/IL23A/SIGLEC1/HCAR3/SLAMF7/AIM2/GPR137B/IFITM1/IFITM3/IFITM2/ACOT9/SLC7A11/OLR1/GLA/TRAF1/S100A11/SLC15A3/TMEM140/CCL3/CCL18/LMO2/C5AR1/BASP1/IL1RN/PPP1R18/CKB/EPSTI1/OAS3/XAF1/GBP5/SLA/RGL1/TNF/RCN1/TNFRSF1B/GBP4/TAP1/STX11/CD274/SLC31A…
Liver.MlxKO 18 mos LvsW 18 mos L	Microbe_Perturbations_from_GEO_down=Yersinia enterocolitica mouse bone marrow-derived macrophages GDS1465 microbe:35	230	0.486093	2.27726	1e-10	8.06e-10	2.8e-10	2280	tags=41%, list=15%, signal=35%	MRPL27/RPS29/ARHGDIA/RPS23/UCP2/CORO1B/EFHD2/C1QA/HCK/C1QC/PTPN18/CSF1R/C1QB/TYROBP/PLD4/CTSS/IFI30/OSTF1/CD52/NCF1/KCNN4/THEMIS2/CLIC1/SLC11A1/IFNGR1/GPSM3/SH3BGRL3/NDUFB4/TOR4A/LY86/TBXAS1/SPI1/LFNG/RHOG/NRROS/DRAM1/APOBEC1/MPEG1/FCER1G/S100A4/MYO1F/SASH3/CYBA/GLTP/TMA7/LAPTM5/ESYT1/FAU/IRF5/LST1/LMO2/ERP29/PTPN1/INPP5D/CFL1/PPP1R18/WIPF1/LAMTOR1/RPL8/SLC48A1/SELPLG/ASAH1/LIMD2/YWHAH/RGS2/TIFA/…
Liver.MlxKO 18 mos LvsW 18 mos L	BioPlanet_2019=Cytokine-cytokine receptor interaction	205	0.492147	2.27549	1e-10	8.06e-10	2.8e-10	5023	tags=64%, list=33%, signal=44%	PDGFA/LTA/CCL15/CCL23/IL1B/IL17RA/CSF2RB/CD40/CSF1R/IL2RG/CD27/TNFRSF21/IFNGR1/NGFR/TNFSF12/CCL1/ACVR2B/IL23A/CCR5/CRLF2/XCL1/XCL2/EGF/IL2RB/PLEKHO2/CSF2RA/CCL3/CCL3L1/CCL18/CCL3L3/TGFBR2/CXCR3/FLT3/PDGFRB/CCL11/CXCL14/TNF/TNFSF13/PDGFRA/TNFRSF11A/TNFRSF1B/IL10RB/INHBB/IFNGR2/EDA/OSM/TNFRSF1A/CSF3R/IFNG/IL21R/CXCL9/CXCR4/CCL4/CCL4L2/CCL4L1/CCL7/IL10RA/OSMR/RELT/PPBP/FASLG/TNFSF9/VEGFC/IL5RA/IL7/C…
Liver.MlxKO 18 mos LvsW 18 mos L	RNA-Seq_Disease_Gene_and_Drug_Signatures_from_GEO=Trex1 Spleenic B cells Knockout GSE77693 up	420	0.453779	2.27467	1e-10	8.06e-10	2.8e-10	2018	tags=32%, list=13%, signal=28%	EHD4/TMEM134/RPS29/ARHGDIA/RPS23/UCP2/CENPB/MAP3K14/RPL36A/CORO1B/RPL35A/RPL38/FAM3C/RPL35/CD22/IL17RA/RPS28/RPL22/RPL39/RPS3/LGMN/ADGRE5/SH2B3/RPL13/RPS2/RPS9/PKM/VASP/CYFIP2/FERMT3/RPL30/SH3KBP1/TPM3/GPSM3/RPL34/ITGAL/EVL/ARPC4/RPL15/PLAC8/LDB1/CBX7/GRAP/RPL31/HCLS1/COTL1/REXO1/TMED9/RPL27A/RAC2/LSM4/IQGAP1/CORO1A/RPL23/CNN2/ESYT1/CIITA/ACTG1/FAU/KIF21B/ARHGAP9/IRF5/RPLP1/ZSWIM8/RPS15/CALM3/RPS…
Liver.MlxKO 18 mos LvsW 18 mos L	C2=KEGG_CYTOKINE_CYTOKINE_RECEPTOR_INTERACTION	205	0.491787	2.27383	1e-10	8.06e-10	2.8e-10	5023	tags=64%, list=33%, signal=44%	PDGFA/LTA/CCL15/CCL23/IL1B/IL17RA/CSF2RB/CD40/CSF1R/IL2RG/CD27/TNFRSF21/IFNGR1/NGFR/TNFSF12/CCL1/ACVR2B/IL23A/CCR5/CRLF2/XCL1/XCL2/EGF/IL2RB/PLEKHO2/CSF2RA/CCL3/CCL3L1/CCL18/CCL3L3/TGFBR2/CXCR3/FLT3/PDGFRB/CCL11/CXCL14/TNF/TNFSF13/PDGFRA/TNFRSF11A/TNFRSF1B/IL10RB/INHBB/IFNGR2/EDA/OSM/TNFRSF1A/CSF3R/IFNG/IL21R/CXCL9/CXCR4/ACVRL1/CCL4/CCL4L2/CCL7/IL10RA/OSMR/RELT/PPBP/FASLG/TNFSF9/VEGFC/IL5RA/IL7/C…
Liver.MlxKO 18 mos LvsW 18 mos L	RNAseq_Automatic_GEO_Signatures_Human_Up=Total Ifn-Stimulated Hiv-1-Infected Macrophages GSE158434 1	216	0.488159	2.27264	1e-10	8.06e-10	2.8e-10	3355	tags=46%, list=22%, signal=37%	COL6A2/IL1B/MYADM/ATF3/CSF1R/C1QB/SMOX/LGMN/MMP7/SNAI3/SLC12A8/BIN2/ITGB7/LILRB4/PARP10/APBB1IP/OAS1/EMP1/MPEG1/SIGLEC1/SLC7A8/CCR5/HLA-DQB1/SLAMF7/FCGR3A/PIK3R5/SLC7A11/OLR1/ACTG1/MMP12/CSF2RA/CCL18/PHF11/ADAM8/SCIMP/IL1RN/EPSTI1/CMKLR1/OAS3/XAF1/SLA/C3AR1/DSE/MRC2/RAB7B/SRGN/SP110/SAT1/CD300E/ADAMDEC1/TGFBI/C5AR2/VCAN/MYC/CXCL9/NLRC5/TMEM119/SHISA5/IRF7/IFIT3/CCL7/TRIM21/PPBP/IFI44/PCOLCE2/SLC4…
Liver.MlxKO 18 mos LvsW 18 mos L	RNAseq_Automatic_GEO_Signatures_Human_Down=Tumor-Associated Macrophages Liver Clm GSE131353 1	229	0.484611	2.26847	1e-10	8.06e-10	2.8e-10	3305	tags=45%, list=22%, signal=35%	SPINT2/EFHD2/RPL35A/RPL37/CRIP1/SLCO3A1/MYADM/ACAP1/RPL39/NRGN/CAPG/PLD4/PKM/CLEC4E/FGR/SH3KBP1/MNDA/SLC11A1/SNAI1/MTMR11/FLNA/LFNG/MELTF/S100A4/RPL31/PRAM1/COTL1/SASH3/SLC16A3/RAC2/PADI2/MYO1G/OLR1/SIRPB1/CORO1A/TRAF1/CSF2RA/TMEM71/EMILIN2/CD48/EVI2A/ADAM8/F13A1/TES/ANTXR2/NUP210/RASSF2/DUSP10/S100A6/PLBD1/CDC42EP3/LSP1/VDR/NCF2/TNFRSF1B/EMB/S100A8/RAP1GAP2/CD300LF/SH2D3C/CD300E/GRK6/FMNL1/VCAN/…
Liver.MlxKO 18 mos LvsW 18 mos L	C7=GSE2405_0H_VS_12H_A_PHAGOCYTOPHILUM_STIM_NEUTROPHIL_UP	195	0.49123	2.26317	1e-10	8.06e-10	2.8e-10	3547	tags=49%, list=23%, signal=38%	FOXP3/FAM3C/S1PR4/CAPG/ITGB2/TESC/TRAPPC14/RASA3/CRYBG1/ARHGAP1/COTL1/CRLF2/XCL1/CYTH4/CNN2/IL2RB/PRKCH/BCL2/CCDC88C/CST7/CD48/TGFBR2/RETREG1/TREML2/VSIR/PPP1R18/XAF1/TNFRSF1B/SPN/TAP1/IZUMO1R/LY9/NFKB1/RCAN3/PTGFRN/ARMC7/RUNX3/GIMAP7/TLR1/FAM118A/RGS19/PARP3/GRK6/NOD1/RFTN1/KLF2/PACS2/PTGIR/PSME2/IRF7/IFIT3/ARRB2/TRIO/MLLT6/NKG7/DAP/TRIM14/RASAL3/MAP3K3/PCBP4/GPR65/DAPL1/SELL/TAPBP/IRF4/CCR7/RGS…
Liver.MlxKO 18 mos LvsW 18 mos L	RNAseq_Automatic_GEO_Signatures_Mouse_Up=Lxr Neutrophil Cis-Repression Efflux GSE109997 1	225	0.483604	2.2596	1e-10	8.06e-10	2.8e-10	3744	tags=48%, list=24%, signal=37%	TGM2/MYADM/HCK/IL17RA/CD40/FOXP4/CCDC88B/AKNA/PLAUR/VASP/CLEC4E/CEBPD/IFNGR1/CD44/KLF6/PRDM1/IGSF6/DRAM1/SYK/LCP2/PLEK/MARCKSL1/SLAMF7/CLEC5A/FCGR2B/PIK3R5/SLC7A11/PHLDB1/TRAF1/TRPS1/CCL3/TES/MARCKS/SLC2A1/GBP5/CD14/TNF/TNFRSF1B/KCTD12/STX11/IFRD1/SLC31A2/DSE/MEFV/HIVEP3/NFKB1/RALGDS/TLR1/IKZF1/SLC2A6/GBP2/MMP13/PVR/ACOD1/RCSD1/PGS1/MAPKAPK2/NFKBIB/CCL4/RAP2B/GAS7/MLLT6/CD83/RHBDF2/NLRP3/MSR1/RAS…
Liver.MlxKO 18 mos LvsW 18 mos L	C8=TRAVAGLINI_LUNG_MACROPHAGE_CELL	186	0.494191	2.25892	1e-10	8.06e-10	2.8e-10	3105	tags=48%, list=20%, signal=39%	HEXB/TGM2/LPL/NUPR1/C1QA/APOC1/IL1B/HCK/SPATS2L/C1QC/C1QB/TYROBP/LGALS3/CAPG/GLUL/COX17/PLAUR/CTSS/ATP6V1F/RTN4/SLC11A1/MCEMP1/BCL2A1/GPNMB/IGSF6/FCER1G/SIGLEC1/AVPI1/NPC2/VIM/HCAR2/HLA-DQB1/TREM2/FCGR2A/FTL/MS4A4A/VSIG4/OLR1/SIRPA/S100A11/SLC15A3/KLF4/IL1RN/GPX3/FLVCR2/ASAH1/NCF2/YWHAH/FPR1/C3AR1/C1orf162/FABP4/TGFBI/CD74/ALOX5AP/ACVRL1/ANXA5/RHOB/FABP5/DAB2/SLC43A2/MS4A7/MSR1/CST3/RASGEF1B/DENN…
Liver.MlxKO 18 mos LvsW 18 mos L	C5=GOBP_IMMUNE_RESPONSE_REGULATING_SIGNALING_PATHWAY	359	0.457428	2.25889	1e-10	8.06e-10	2.8e-10	3989	tags=49%, list=26%, signal=37%	FOXP3/CD22/HCK/CD40/TYROBP/LGALS3/TNIP2/RPS3/GFI1/CTSS/PRKD2/TREML4/CLEC4E/LILRB4/LILRA4/FGR/TNFRSF21/RTN4/MNDA/KCNN4/THEMIS2/PAK1/CLEC7A/SLA2/BMX/OAS1/DAB2IP/SYK/FCER1G/SCARA3/LCP2/THY1/CD24/PRAM1/HLA-DQB1/NFAM1/TREM2/UNC93B1/TLR9/CYBA/CLEC6A/PAWR/NCKAP1L/FCGR3A/BLNK/PRNP/FCGR2B/LAPTM5/LAX1/MYO1G/CD276/NFKBIL1/TLR7/SLC15A3/PIK3CD/PRKCH/PLCG2/BCL2/SCIMP/THEMIS/C5AR1/SH2B2/INPP5D/CD8B/FLOT1/KLRK1/…
Liver.MlxKO 18 mos LvsW 18 mos L	Microbe_Perturbations_from_GEO_down=Yersinia enterocolitica mouse bone marrow-derived macrophages GDS1465 microbe:29	217	0.484666	2.25794	1e-10	8.06e-10	2.8e-10	2754	tags=43%, list=18%, signal=36%	MRPL27/RPS23/UCP2/HEXA/RPL36A/CORO1B/RPL38/C1QA/CRIP1/NCF4/CSF1R/C1QB/TYROBP/LGMN/PLD4/COX8A/RPL13/RPS2/VASP/NCF1/CLIC1/IFNGR1/NME2/GPSM3/TOR4A/RPL34/SPI1/RHOG/NRROS/ARPC4/ITM2C/APOBEC1/FCER1G/SASH3/CYBA/IFITM2/CERK/TMA7/FAU/LST1/RPLP1/RPS15/ADCY7/VAMP8/RPS14/F13A1/INPP5D/RPL37A/PPP1R18/LAMTOR1/RPL8/SLC48A1/ASAH1/LIMD2/VPS28/RGS2/SLC31A2/TIFA/BRK1/IFNGR2/TGFBI/PPP1CC/CD74/ALOX5AP/WASF2/NINJ1/PFN1…
Liver.MlxKO 18 mos LvsW 18 mos L	C8=HAY_BONE_MARROW_NK_CELLS	315	0.461272	2.25548	1e-10	8.06e-10	2.8e-10	3987	tags=49%, list=26%, signal=37%	UCP2/HEXA/EFHD2/RAB5C/STK10/GNGT2/FBXO6/CCDC12/AKNA/CD53/ADGRE5/RNF166/IL2RG/ITGB2/SELENOW/OSTF1/BIN2/ITGB7/SAMD3/HLA-E/CLIC1/MIB2/ITGAL/SLA2/ARPC4/SSBP4/MYO1F/SH2D1B/PRDX5/SASH3/RAC2/IFITM1/IFITM2/CHST12/XCL1/XCL2/ZBP1/CORO1A/NCALD/IL2RB/ARHGAP9/ARHGAP30/PRKCH/LAIR2/CST7/BOK/CCL3/STX8/ADAM8/TES/PLAAT3/CFL1/DOK2/CIRBP/PPP1R18/WIPF1/BNC2/SH2D2A/G6PD/MIEN1/MVD/PDZD4/RAMP1/SLFN13/TAP1/CTDSP1/PAXX/AD…
Liver.MlxKO 18 mos LvsW 18 mos L	RNAseq_Automatic_GEO_Signatures_Mouse_Up=Differential Requirement Nfil3 Nk GSE54291 1	196	0.489422	2.2554	1e-10	8.06e-10	2.8e-10	3695	tags=51%, list=24%, signal=39%	SPINT2/CABLES1/SCN1B/ST14/GALNS/CDH1/FGR/TNFRSF21/P2RX7/NCF1/TESC/GPNMB/AXL/CCL1/S100A4/TSPAN15/SLAMF7/MFSD10/AIM2/CITED4/PTGS1/XCL1/CD63/NFKBIL1/STK39/ADAM8/CXCR3/DTX1/EPCAM/VSIR/PIP5K1B/CKB/CRB3/OAS3/LPXN/RCN1/UBASH3A/HIC1/RALGDS/FGL2/ARMC7/CLN6/HPSE/RFTN1/IL21R/PDCD1LG2/SH3BP2/CRMP1/MMP9/AHR/FAM78A/CD8A/SUSD3/CCDC80/LAG3/PPP2R2C/SUSD2/MAF/BCL11B/PODNL1/MDFIC/LSS/LTB/KLK8/ADGRL1/PDCD1/GBP6/ADGR…
Liver.MlxKO 18 mos LvsW 18 mos L	C5=GOBP_POSITIVE_REGULATION_OF_CYTOKINE_PRODUCTION	403	0.452201	2.25418	1e-10	8.06e-10	2.8e-10	3021	tags=40%, list=20%, signal=33%	FOXP3/LPL/LTA/IL1B/IL17RA/CD40/CSF1R/TYROBP/CCDC88B/RPS3/CD86/PRKD2/CLEC4E/LILRA5/FGR/HLA-E/MNDA/P2RX7/SLC11A1/IFNGR1/GPSM3/CLEC7A/IRF8/THBS1/HMOX1/USP50/OAS1/CCL1/SYK/FCER1G/SEMA7A/IL23A/ORM1/ORM2/NFAM1/TREM2/TLR9/ARID5A/AIM2/SASH3/ARHGEF2/CLEC5A/CYBA/CLEC6A/CRLF2/XCL1/CARD9/LAPTM5/CD276/PANX2/TLR7/RUNX1/MMP12/IRF5/PIK3CD/CD84/PLCG2/CCL3/ADAM8/RASGRP1/CD4/SCIMP/TYK2/C5AR1/CHIA/BATF/FLOT1/EIF2AK3…
Liver.MlxKO 18 mos LvsW 18 mos L	C5=GOBP_LEUKOCYTE_MEDIATED_IMMUNITY	332	0.460055	2.25244	1e-10	8.06e-10	2.8e-10	3036	tags=43%, list=20%, signal=35%	FOXP3/TRPM4/LTA/C1QA/EMP2/IL1B/C1QC/CSF2RB/CD40/C1QB/TYROBP/LAT/SUSD4/WAS/ITGB2/CD27/LILRB4/FGR/HLA-E/P2RX7/FES/MILR1/CLEC7A/HLA-DMB/FCGR1A/SLA2/SPI1/HMOX1/GAB2/FOXF1/RIPK3/SYK/FCER1G/SH2D1B/IL23A/PRAM1/HLA-DQB1/HLA-DQB2/SLAMF7/TREM2/ARID5A/FUT7/SASH3/RAC2/NCKAP1L/FCGR3A/XCL1/CARD9/FCGR2B/MYO1G/CORO1A/STX4/PIK3CD/CD84/PLCG2/CCL3/VAMP8/RASGRP1/SCIMP/INPP5D/SWAP70/ACE/BATF/PLEKHM2/KLRK1/KLRC4-KLRK1…
Liver.MlxKO 18 mos LvsW 18 mos L	Microbe_Perturbations_from_GEO_up=Yersinia enterocolitica mouse bone marrow-derived macrophages GDS1465 microbe:29	256	0.473886	2.24745	1e-10	8.06e-10	2.8e-10	3744	tags=46%, list=24%, signal=36%	EHD4/MAFK/IL1B/IL17RA/ATF3/PDE1B/CD40/SMOX/PLAUR/CD86/SOCS3/CLEC4E/LILRB4/MNDA/CD44/KLF6/BATF2/IRF8/IGSF6/EMP1/LCP2/PLEK/MARCKSL1/VIM/HCAR2/SLAMF7/ARID5A/SLC7A11/IQGAP1/MAP3K8/OLR1/MMP12/SLC15A3/PLEKHO2/CCL3/EVI2A/C5AR1/BASP1/CD180/SWAP70/MARCKS/IL1RN/OAS3/HK2/RGL1/TNF/TNFRSF1B/KCTD12/IFRD1/CD274/NFKB1/PTPRC/RALGDS/SLC38A1/SRGN/GBP2/RAB12/HK1/MMP13/METRNL/ZEB2/MAPKAPK2/CXCL9/SOCS1/NFKBIB/CCL4/NDR…
Liver.MlxKO 18 mos LvsW 18 mos L	RNA-Seq_Disease_Gene_and_Drug_Signatures_from_GEO=PTP1B Macrophages Knockout GSE49449 up	397	0.45068	2.24546	1e-10	8.06e-10	2.8e-10	3105	tags=44%, list=20%, signal=36%	EHD4/MYL6/TGM2/PROS1/HEXA/RPL38/IL17RA/C1QC/ATF3/GNGT2/RPS28/C1QB/POLR2L/CHMP4B/CD53/LGMN/SNX8/CTSS/SOCS3/HK3/RPS2/RPS9/PKM/LRRC25/FGR/TPM3/CLIC1/OST4/SH3BGRL3/KCNK13/RAB11FIP5/RPL34/LY86/THBS1/LFNG/HMOX1/RIPK3/EMP1/SYK/FCER1G/CD5L/TBC1D9/PLEK/RPL31/CCR5/VIM/NFAM1/TREM2/ARID5A/GPR137B/IFITM3/IFITM2/PTGS1/EXT1/CYTH4/FCGR2B/CD63/SAMHD1/CNN2/MVP/SLAMF8/ACTG1/FAU/MMP12/PIK3CD/TMEM140/SLC28A2/EMILIN2/…
Liver.MlxKO 18 mos LvsW 18 mos L	RNA-Seq_Disease_Gene_and_Drug_Signatures_from_GEO=IRF1 Primary bone marrow-derived macrophages (BMDM) Knockout GSE77885 up	411	0.450208	2.24505	1e-10	8.06e-10	2.8e-10	3458	tags=45%, list=23%, signal=35%	EHD4/TGM2/RAB5C/HCK/C1QC/ATF3/CSF2RB/CD40/C1QB/SPTLC2/CHMP4B/CD53/PLAUR/CTSS/SOCS3/HK3/PKM/PARP10/MNDA/NCF1/MLKL/THEMIS2/SDC3/KLF6/BATF2/IRF8/SCPEP1/LFNG/NRROS/RIPK3/DRAM1/MPEG1/CLEC12A/LCP2/PLEK/SIGLEC1/CCR5/VIM/ARID5A/IFITM3/ZBP1/PSD4/LAPTM5/PIK3R5/SAMHD1/ESYT1/MVP/TLR7/ACTG1/IRF5/PIK3CD/PLEKHO2/SLC37A2/TRPS1/SLC28A2/EMILIN2/TREML2/BASP1/CD180/MSN/PTPN1/ST6GALNAC4/DOK2/MARCKS/IL1RN/EPSTI1/SLC2A…
Liver.MlxKO 18 mos LvsW 18 mos L	RNAseq_Automatic_GEO_Signatures_Human_Down=Whsc1 Nsd2 Immune Infiltration GSE153333 1	186	0.49059	2.24245	1e-10	8.06e-10	2.8e-10	2746	tags=36%, list=18%, signal=30%	TOMM7/TMEM134/RPS29/CYSTM1/NDUFA1/MVB12A/BICDL2/COX5B/ROMO1/UQCR11/NUPR1/PCK2/POLD4/ATF3/EIF4EBP1/BLOC1S1/PDZK1IP1/PFDN2/PSAT1/ATP6V1F/GTPBP2/SH3BGRL3/NDUFB4/EDF1/PIR/TRIB3/BOLA2B/PRDX5/ARHGEF2/BEX2/S100A11/COX7C/HINT2/RCN3/HDDC3/NDUFA13/NPM3/PRR7/UQCRQ/TSTD1/TWF2/AIP/MRPL40/VPS28/BLVRA/SAT1/SORBS3/METRNL/TMEM258/BTG3/LY6E/RAB25/BEST1/NDUFA7/SNRPD2/COL16A1/PTRH1/RRAS/ALKBH7/SLC22A18/MYBPC1/ASNS/G…
Liver.MlxKO 18 mos LvsW 18 mos L	Microbe_Perturbations_from_GEO_down=Yersinia enterocolitica mouse bone marrow-derived macrophages GDS1465 microbe:31	245	0.473386	2.24048	1e-10	8.06e-10	2.8e-10	3152	tags=43%, list=21%, signal=35%	MRPL27/RPS29/RPS23/HEXB/NDUFA1/NDUFS6/UQCR11/RPL35A/RAB5C/NT5C/NUPR1/RPL38/HMGCS1/RPL35/RPS28/NCF4/PTPN18/EVI2B/RPL22/RPL39/NDUFA2/NDUFB3/SEC61G/RPL13/RPS9/FERMT3/NCF1/KCNN4/THEMIS2/NME2/NDUFB4/TOR4A/RPL34/EDF1/SPI1/RHOG/DRAM1/PLAC8/APOBEC1/NDUFB9/MYO1F/PRDX5/ACOT9/TMA7/CORO1A/FAU/LST1/RPS15/TMEM140/RPS11/PTPN1/RPL37A/NDUFA13/PLBD1/CHCHD1/CLEC2D/ASAH1/RPS24/VPS28/SLC31A2/NDUFB11/IFNGR2/TMEM160/S1…
Liver.MlxKO 18 mos LvsW 18 mos L	Microbe_Perturbations_from_GEO_up=Yersinia enterocolitica mouse bone marrow-derived macrophages GDS1465 microbe:32	243	0.474471	2.23946	1e-10	8.06e-10	2.8e-10	3157	tags=46%, list=21%, signal=37%	COL5A2/MAFK/NUPR1/COL6A2/IL1B/IL17RA/ATF3/PDE1B/CD40/SMOX/PLAUR/CD86/SOCS3/CLEC4E/LILRB4/MNDA/LOXL1/CD44/KLF6/THBS1/IGSF6/EMP1/LCP2/PLEK/COL6A3/MARCKSL1/VIM/CSRP1/HCAR2/SLAMF7/ARID5A/SLC7A11/COL1A2/MAP3K8/OLR1/S100A11/TPM1/MMP12/COL6A1/CCL3/C5AR1/BASP1/CD180/SWAP70/IL1RN/S100A6/HK2/RGL1/TNF/COL1A1/KCTD12/IFRD1/CD274/NFKB1/PTPRC/RALGDS/SLC38A1/SRGN/SLC3A2/TNC/GBP2/HK1/MMP13/METRNL/ABRACL/MAPKAPK2/…
Liver.MlxKO 18 mos LvsW 18 mos L	Microbe_Perturbations_from_GEO_up=Yersinia enterocolitica mouse bone marrow-derived macrophages GDS1465 microbe:35	250	0.470273	2.23334	1e-10	8.06e-10	2.8e-10	3882	tags=49%, list=25%, signal=37%	MAFK/NUPR1/IL1B/IL17RA/ATF3/CD40/SMOX/RILPL2/PLAUR/CD86/SOCS3/CLEC4E/LILRB4/CLEC7A/CD44/KLF6/BATF2/GPNMB/IRF8/IGSF6/SYK/LCP2/PLEK/MARCKSL1/HCAR2/SLAMF7/ARID5A/SLC7A11/COL1A2/OLR1/TRAF1/SLC15A3/CCL3/EVI2A/C5AR1/BASP1/SWAP70/ST6GALNAC4/IL1RN/HK2/CD14/RGL1/TNF/TGIF1/TNFRSF1B/IFRD1/CD274/CYTIP/NOS2/MEFV/NFKB1/RALGDS/SLC38A1/SRGN/SLC3A2/RAB12/MMP13/METRNL/FPR2/ZEB2/MAPKAPK2/NFKBIB/CCL4/IFIT3/CCL7/SPP1…
Liver.MlxKO 18 mos LvsW 18 mos L	C5=GOBP_REGULATION_OF_LEUKOCYTE_MEDIATED_IMMUNITY	204	0.481806	2.228	1e-10	8.06e-10	2.8e-10	3094	tags=44%, list=20%, signal=36%	FOXP3/TRPM4/LTA/IL1B/CD40/TYROBP/SUSD4/WAS/ITGB2/LILRB4/FGR/HLA-E/P2RX7/FES/CLEC7A/SPI1/HMOX1/GAB2/FOXF1/RIPK3/SYK/SH2D1B/IL23A/PRAM1/TREM2/ARID5A/FUT7/SASH3/RAC2/NCKAP1L/XCL1/FCGR2B/STX4/CD84/PLCG2/VAMP8/RASGRP1/SCIMP/KLRK1/KLRC4-KLRK1/PTAFR/TNF/TNFSF13/TNFRSF1B/VAV1/NOS2/PTPRC/PARP3/SH2D1A/PVR/HAVCR2/ARRB2/CYRIB/ITGAM/LYN/ADORA2B/NLRP3/AHR/STX7/KLRD1/PRKCZ/BST2/CLCF1/LAG3/CD96/CXCL6/TGFB1/TNFSF…
Liver.MlxKO 18 mos LvsW 18 mos L	C5=GOBP_ACTIVATION_OF_IMMUNE_RESPONSE	270	0.46538	2.22511	1e-10	8.06e-10	2.8e-10	3550	tags=46%, list=23%, signal=36%	FOXP3/C1QA/IL1B/CD22/HCK/C1QC/C1QB/TYROBP/LGALS3/RPS3/SUSD4/PRKD2/LILRB4/FGR/CFP/TNFRSF21/MNDA/KCNN4/THEMIS2/PAK1/CLEC7A/SLA2/BMX/SYK/FCER1G/CD5L/LCP2/THY1/PRAM1/HLA-DQB1/NFAM1/TREM2/AIM2/CLEC6A/PAWR/NCKAP1L/BLNK/ZBP1/PRNP/FCGR2B/LAPTM5/LAX1/MYO1G/VSIG4/CD276/PIK3CD/PRKCH/PLCG2/BCL2/THEMIS/C5AR1/SH2B2/INPP5D/CD8B/KLRK1/KLRC4-KLRK1/CMKLR1/LPXN/COLEC11/UBASH3A/VAV1/FPR1/C3AR1/PTPRC/CTLA4/FYB1/C5AR2…
Liver.MlxKO 18 mos LvsW 18 mos L	RNAseq_Automatic_GEO_Signatures_Mouse_Up=Lxr Neutrophil Cis-Repression Efflux GSE109997 2	228	0.474777	2.22388	1e-10	8.06e-10	2.8e-10	3723	tags=48%, list=24%, signal=37%	TGM2/HCK/FOXP4/CCDC88B/AKNA/PLAUR/VASP/CLEC4E/CEBPD/IFNGR1/KLF6/ITGAL/SPI1/PRDM1/IGSF6/DRAM1/SYK/LCP2/PLEK/PRDX5/MARCKSL1/SLAMF7/CLEC5A/PIK3R5/SLC7A11/PHLDB1/TRAF1/SLC15A3/TRPS1/CCL3/TES/SWAP70/MARCKS/ACSL4/SLC2A1/CD14/TNF/TNFRSF1B/KCTD12/STX11/IFRD1/SLC31A2/DSE/MEFV/HIVEP3/NFKB1/RALGDS/TLR1/IKZF1/SLC2A6/GBP2/RAB12/SAMSN1/ABRACL/ACOD1/RCSD1/PGS1/MAPKAPK2/NFKBIB/CCL4/RAP2B/GAS7/MLLT6/CD83/BCL2L1/R…
Liver.MlxKO 18 mos LvsW 18 mos L	C7=GSE21774_CD62L_POS_CD56_DIM_VS_CD62L_NEG_CD56_DIM_NK_CELL_UP	194	0.482044	2.22224	1e-10	8.06e-10	2.8e-10	3870	tags=47%, list=25%, signal=36%	HEXB/TRPM4/PKM/INSL6/ENTPD1/PAK1/P3H3/SLC16A9/LTBP3/CERS5/OAS1/DNMT3A/C1orf54/RBP1/NIBAN1/ARID5A/IFITM3/CAMKK1/MYO1G/IQGAP1/CORO1A/FKBP7/TRPS1/TMEM71/EVA1B/MPND/ANTXR2/RASSF2/EPSTI1/RIPOR2/SLC2A1/PARP11/NAPSA/NCF2/VAV1/CSNK1E/HIVEP3/PTPRC/ARHGAP25/DOCK2/SORBS3/ZNF608/ALOX5AP/RCSD1/FJX1/APPL1/ELOVL7/FSTL1/IFI44/THTPA/RASGEF1B/NKG7/HDAC9/VEGFC/RAB37/INTS6L/TPD52/MPO/PLXDC2/LTB/CDCA7L/TFEC/SRC/TLR4/…
Liver.MlxKO 18 mos LvsW 18 mos L	RNAseq_Automatic_GEO_Signatures_Mouse_Up=Bcl6 Neutrophil Exacerbates Influenza GSE126622 1	203	0.4801	2.22136	1e-10	8.06e-10	2.8e-10	3193	tags=49%, list=21%, signal=39%	LPL/CRIP1/IL1B/MYADM/ATF3/CAPG/ADGRE5/PLAUR/CD86/BTG2/HK3/ITGB7/PFKP/CFP/ENTPD1/NCF1/CLEC7A/CD44/KLF6/TBXAS1/THBS1/PLAC8/ARID5A/SLC16A3/IFITM1/IFITM2/KRT19/PTGS1/SLC7A11/SAMHD1/ACTG1/S100A11/MMP12/P2RY13/PLET1/CCL3/TES/DOK2/IL1RN/ATP6V0D2/ANXA3/SLC2A1/RNASEL/TAGLN2/CD14/TNF/GBP4/CD80/CD274/CYTIP/FGL2/SRGN/CD300LF/GBP2/OSM/MMP13/ACOD1/NFKBID/SOCS1/CCL4/IRF7/CCL7/GAS7/SPP1/CD83/PDCD1LG2/DAB2/NLRP3/…
Liver.MlxKO 18 mos LvsW 18 mos L	Ligand_Perturbations_from_GEO_up=interleukin-10 human PBMC GDS4551 ligand:141	249	0.467726	2.22104	1e-10	8.06e-10	2.8e-10	2400	tags=41%, list=16%, signal=35%	CYSTM1/UCP2/HCK/C1QC/ENPP2/C1QB/LGMN/GLUL/SLC45A4/SOCS3/HK3/LRRC25/LILRB3/LILRA6/LILRA5/RTN4/CEBPD/CLIC1/MILR1/CD44/KLF6/BCL2A1/HMOX1/RHOG/DRAM1/FCER1G/PLEK/NPC2/CCR5/HCAR3/GPR137B/IFITM1/IFITM3/IFITM2/FCGR3A/FCGR3B/EPB41L3/FCGR2A/FCGR2B/MYO1G/MS4A4A/VSIG4/MAP3K8/CD63/MVP/ACTG1/MGAT4A/CCL18/F13A1/C5AR1/BASP1/MS4A6A/KLF4/CFL1/MARCKS/BATF/FLOT1/CHSY1/CD14/DDAH2/RGL1/MFSD1/TNFRSF1B/VAV1/KCTD12/FPR1/…
Liver.MlxKO 18 mos LvsW 18 mos L	Ligand_Perturbations_from_GEO_up=interleukin-10 human PBMC GSE59184 ligand:143	249	0.467726	2.22104	1e-10	8.06e-10	2.8e-10	2400	tags=41%, list=16%, signal=35%	CYSTM1/UCP2/HCK/C1QC/ENPP2/C1QB/LGMN/GLUL/SLC45A4/SOCS3/HK3/LRRC25/LILRB3/LILRA6/LILRA5/RTN4/CEBPD/CLIC1/MILR1/CD44/KLF6/BCL2A1/HMOX1/RHOG/DRAM1/FCER1G/PLEK/NPC2/CCR5/HCAR3/GPR137B/IFITM1/IFITM3/IFITM2/FCGR3A/FCGR3B/EPB41L3/FCGR2A/FCGR2B/MYO1G/MS4A4A/VSIG4/MAP3K8/CD63/MVP/ACTG1/MGAT4A/CCL18/F13A1/C5AR1/BASP1/MS4A6A/KLF4/CFL1/MARCKS/BATF/FLOT1/CHSY1/CD14/DDAH2/RGL1/MFSD1/TNFRSF1B/VAV1/KCTD12/FPR1/…
Liver.MlxKO 18 mos LvsW 18 mos L	Ligand_Perturbations_from_GEO_down=Interleukin-21 mouse CD8+ T cells GDS1030 ligand:231	264	0.46547	2.22023	1e-10	8.06e-10	2.8e-10	2412	tags=39%, list=16%, signal=33%	MYL6/RPL36A/CORO1B/NT5C/FAM3C/TECPR1/CRIP1/RPL35/LSM7/STK10/PTPN18/LGALS3/CAPG/RILPL2/LAT/BTG2/CD27/ITGB7/CD52/SH3KBP1/PTPRCAP/KCNN4/GPSM3/SH3BGRL3/RASA3/FLNA/RPL34/KLF6/EVL/MPEG1/MYO1F/THY1/NPC2/BRI3/COTL1/CLINT1/SASH3/CYBA/RAC2/RGS14/CERK/NSG2/PADI2/LAPTM5/IQGAP1/CNN2/ARHGAP9/RPLP1/SLC28A2/ADCY7/CD48/RPL37A/EPSTI1/IL16/SH2D2A/RPS19/LPXN/RHOH/TGIF1/LSP1/LIMD2/EMB/RGS2/CD3D/NFKB1/SLC38A1/SH2D3C/D…
Liver.MlxKO 18 mos LvsW 18 mos L	RNAseq_Automatic_GEO_Signatures_Human_Up=Mirna-30E-5P Innate Immunity Viral GSE130005 2	210	0.478904	2.21759	1e-10	8.06e-10	2.8e-10	3810	tags=47%, list=25%, signal=36%	EHD4/TGM2/MAP3K14/SPATS2L/SLC25A28/LGMN/CTSS/IFI30/PRKD2/PARP10/SH3KBP1/HLA-E/MLKL/THEMIS2/KLF6/BATF2/OAS1/IFITM1/IFITM3/IFITM2/MAP3K8/SAMHD1/TMEM140/PHF11/FAM111A/KLF4/TMEM229B/IL18BP/OAS3/APOL1/APOL2/APOL3/XAF1/NFE2L3/GBP4/TAP1/FUT4/CD274/SP110/UBA7/NLRC5/TAP2/IFIT3/TRIM21/ADGRE1/IFI44/TRAFD1/RHBDF2/TRIM5/TRIM14/AP5B1/PMAIP1/CASP1/TAPBP/HEG1/RAB8B/OAS2/NCOA7/SERPINE1/PLEKHA4/PARP12/SFRP1/HERC6/…
Liver.MlxKO 18 mos LvsW 18 mos L	C7=GSE2405_HEAT_KILLED_LYSATE_VS_LIVE_A_PHAGOCYTOPHILUM_STIM_NEUTROPHIL_24H_UP	185	0.485835	2.21651	1e-10	8.06e-10	2.8e-10	3482	tags=45%, list=23%, signal=35%	EHD4/IFT43/HEXB/DOK1/EFHD2/TMEM51/ST14/CSF1R/LGALS3/PLD4/CD86/IFI30/CDH1/CLEC7A/BCL2A1/IRF8/LY86/AXL/ITM2C/FCER1G/PLEK/S100A4/MARCKSL1/RBP1/IFITM3/PRNP/ABCC1/MCF2L/TMEM26/PLAAT3/SWAP70/LPCAT2/S100A6/CDC42EP3/GNG11/NAPSA/NCF2/ARHGAP44/SRGN/COL4A2/GRB10/CTBP2/CXCL9/CD83/INF2/FABP5/MS4A7/MMP9/CST3/OGFRL1/STX7/MFGE8/AHNAK/P2RX4/TRIM29/PARM1/ESRP1/ICAM1/HEY1/SFRP1/ASNS/GPX1/FNDC3B/SERPINB9/STAP2/CSTB/…
Liver.MlxKO 18 mos LvsW 18 mos L	RNAseq_Automatic_GEO_Signatures_Human_Up=Super Cytokine-Induced Chemokine Alcoholic GSE155907 1	230	0.472173	2.21205	1e-10	8.06e-10	2.8e-10	3916	tags=49%, list=26%, signal=37%	COL5A2/SPINT2/ENDOD1/PDGFA/SSPN/ST14/SFXN3/POF1B/MMP7/PDZK1IP1/MYOF/SCARF2/TNFRSF21/WNK2/TESC/MAP9/FLNA/FSTL3/ZNF827/BICC1/LAMC3/CD24/VIM/KRT19/GRAMD1B/PDP1/CBX6/ENAH/MTCL1/STK39/SLAMF8/BCL2/SPARCL1/F13A1/EPCAM/DCDC2/S100A6/ANXA3/ACSL4/G6PD/PDGFRB/DDR1/PDGFRA/FBLIM1/ADGRG1/RCAN3/SLC38A1/PTGFRN/C1QTNF5/RAP1GAP2/PKHD1/TTC9/LUM/SH3PXD2B/VCAN/MXRA8/ELOVL7/PROM1/SPP1/TMEM54/BCL2L1/PAQR4/CCDC80/ABCC4/C…
Liver.MlxKO 18 mos LvsW 18 mos L	DrugMatrix=Interleukin 1 Beta-0.01 mg/kg in RSA/Saline-Rat-Liver-1d-dn	197	-0.43428	-2.2112	1e-10	8.06e-10	2.8e-10	2768	tags=35%, list=18%, signal=29%	NOTCH2/TRIM28/XYLB/NFIB/DSTN/ASGR1/CA3/RAD23B/PPP2R1B/FMO5/ENPP1/PPIF/CEBPA/KYNU/PON2/NDUFS7/DHRS3/RNF10/PGK1/DHTKD1/CSAD/CXXC5/PON1/CEPT1/ATRN/SERPIND1/TOB2/CROT/TRAM1/CBS/NR3C1/MAOB/PGRMC1/VKORC1/CDC42/SLC25A3/GC/UBQLN1/LCAT/ACACA/PPP2CA/ADI1/GCKR/PERP/CIDEB/P4HB/DPYS/FADS1/RCBTB2/NNT/LMAN1/ESD/OTC/EEF2/AK3/FTCD/PRDX1/PLEKHB1/IL1RAP/NIPSNAP3A/ADIPOR2/LAMP2/FBP1/SLC10A1/PKLR/KHK/SLC2A2/GDI2/SLC3…
Liver.MlxKO 18 mos LvsW 18 mos L	RNA-Seq_Disease_Gene_and_Drug_Signatures_from_GEO=Bacillus Calmette-Guerin Macrophage 18hr GSE67427 down	430	0.43995	2.2106	1e-10	8.06e-10	2.8e-10	1958	tags=35%, list=13%, signal=32%	RPS29/ARHGDIA/RPS23/HEXB/HEXA/RPL36A/LDHB/MCM5/RPL35A/RPL37/RAB5C/RPL38/RPL35/APOC1/ST14/RPS28/NCF4/RPL22/RPL39/TYROBP/LGALS3/CAPG/UBXN11/POLR2L/RPS3/LGMN/SH2B3/RPL32/IFI30/RPL13/HK3/RPS2/RPS9/MYOF/ITGB2/RPL30/SH3KBP1/TPM3/NME2/SH3BGRL3/ILF3/FLNA/RPL34/GPNMB/HMOX1/RPL15/EMP1/MPEG1/CCDC85B/S100A4/PREX1/SIGLEC1/RPL31/SLC7A8/NPC2/VIM/COTL1/NFAM1/TREM2/UNC93B1/SASH3/RPL27A/CYBA/IFITM3/NCKAP1L/PRNP/LA…
Liver.MlxKO 18 mos LvsW 18 mos L	C5=GOBP_ADAPTIVE_IMMUNE_RESPONSE_BASED_ON_SOMATIC_RECOMBINATION_OF_IMMUNE_RECEPTORS_BUILT_FROM_IMMUNOGLOBULIN_SUPERFAMILY_DOMAINS	259	0.464458	2.21004	1e-10	8.06e-10	2.8e-10	3952	tags=47%, list=26%, signal=36%	FOXP3/TRPM4/LTA/C1QA/EMP2/IL1B/IL17RA/C1QC/CSF2RB/CD40/C1QB/SUSD4/WAS/CD27/LILRB4/HLA-E/P2RX7/SLC11A1/CLEC7A/HLA-DMB/FCGR1A/SLA2/PKN1/RIPK3/FCER1G/IL23A/HLA-DQB1/HLA-DQB2/TREM2/ARID5A/FUT7/SASH3/CLEC6A/NCKAP1L/FCGR3A/XCL1/CARD9/FCGR2B/MYO1G/HLX/PLA2G4A/CD4/INPP5D/SWAP70/BATF/IL18BP/NLRP10/TNF/TNFSF13/TNFRSF1B/SPN/CD80/CD274/LY9/PTPRC/PARP3/HLA-DMA/RFTN1/CD74/PVR/IL21R/TCIRG1/NFKBID/IRF7/HAVCR2/CY…
Liver.MlxKO 18 mos LvsW 18 mos L	Aging_Perturbations_from_GEO_down=Human CD4+Tlymphocytes 25 years vs 64 years GSE62374 aging:131	238	0.469905	2.2085	1e-10	8.06e-10	2.8e-10	2598	tags=41%, list=17%, signal=35%	HCK/NCF4/BLOC1S1/CSF1R/TYROBP/CTSS/CD86/IFI30/HK3/CD27/FGR/MNDA/FES/RNASE2/CEBPD/NCF1/SLC11A1/HLA-DMB/MCEMP1/MTMR11/IRF8/LY86/TBXAS1/SCPEP1/SPI1/HMOX1/NRROS/CD300C/SYK/FCER1G/CLEC12A/PLEK/FOLR3/MARCKSL1/COTL1/CARD9/FCGR2A/SIRPA/NFE2/S100A11/OAZ2/SLC15A3/PLCG2/EMILIN2/RIMS3/LMO2/C5AR1/BASP1/MS4A6A/KLF4/MARCKS/CLEC4A/PADI4/PLBD1/HBA1/HBA2/ITGAX/PTAFR/CD14/TIMP2/NCF2/MFSD1/KCTD12/YWHAH/FPR1/FGD2/FGL…
Liver.MlxKO 18 mos LvsW 18 mos L	Microbe_Perturbations_from_GEO_up=Human immunodeficiency virus human white matter GDS4358 microbe:138	241	0.468631	2.20778	1e-10	8.06e-10	2.8e-10	3050	tags=45%, list=20%, signal=36%	PROS1/CENPB/MAFK/C1QA/RPL35/HCK/C1QC/CSF1R/C1QB/TYROBP/CAPG/CTSS/RPS2/MYOF/ITGB2/HLA-E/MNDA/CLIC1/RNASET2/ARL17B/HLA-DMB/KLF6/BCL2A1/GPNMB/OAS1/FCER1G/MYO1F/HCLS1/VIM/COTL1/TREM2/IFITM1/IFITM3/IFITM2/ACOT9/FCGR3A/BLNK/LAPTM5/FTL/OLR1/CORO1A/S100A11/PLA2G4A/VAMP8/BASP1/PPP1R18/GPX3/TAGLN2/HBA1/XAF1/RPL8/CD14/TNFRSF1B/KCTD12/TAP1/ACKR1/ERC2/SRGN/GIMAP7/COL4A2/GBP2/TGFBI/HLA-DMA/CD74/ALOX5AP/TNFAIP8…
Liver.MlxKO 18 mos LvsW 18 mos L	RNA-Seq_Disease_Gene_and_Drug_Signatures_from_GEO=Salmonella typhimurium Macrophage 18hr GSE67427 down	430	0.439344	2.20755	1e-10	8.06e-10	2.8e-10	2271	tags=37%, list=15%, signal=32%	RPS29/ARHGDIA/RPS23/HEXB/RPL36A/LDHB/MCM5/RPL35A/RPL37/RAB5C/RPL38/C1QA/RPL35/APOC1/C1QC/RPS28/APOBR/RPL22/CSF1R/TYROBP/CAPG/UBXN11/RPS3/LGMN/RPL32/IFI30/RPL13/HK3/RPS2/RPS9/PKM/MYOF/ITGB2/ATP6V1F/FERMT3/RPL30/SH3KBP1/TPM3/KCNN4/MERTK/NME2/SH3BGRL3/ILF3/FLNA/RPL34/GPNMB/TBXAS1/SPI1/HMOX1/ARPC4/RPL15/EMP1/MPEG1/S100A4/RPL31/SLC7A8/NPC2/BRI3/HCLS1/VIM/COTL1/HLA-DQB1/TMED9/CLEC5A/RPL27A/NCKAP1L/FCGR…
Liver.MlxKO 18 mos LvsW 18 mos L	Ligand_Perturbations_from_GEO_down=interleukin-10 human PBMC GSE59184 ligand:142	223	0.471935	2.20349	1e-10	8.06e-10	2.8e-10	2067	tags=37%, list=14%, signal=33%	RPS29/RPS23/RPL36A/RPL35/SLIRP/EVI2B/RPL22/RPL39/TYROBP/RPS3/SH2B3/RPL32/CTSS/RPL13/RPS2/RPL30/CFP/LYSMD2/CD52/NCF1/SH3BGRL3/HLA-DMB/RPL34/ITGAL/THBS1/NHP2/IGSF6/RPL15/MPEG1/MARCKSL1/CLEC5A/RPL27A/EPB41L3/TMA7/SLC7A11/OLR1/FAU/RPS15/TRPS1/CCL3/EVI2A/RPS11/RASSF2/MRPS24/PLA2G7/RPS19/RPL8/LPXN/LSP1/RPS24/NCF2/KCTD12/RGS2/NFKB1/RPL27/RAB7B/FGL2/PTGFRN/VRK2/SLC2A6/RPS20/PPP1CC/NINJ1/CXCR4/CCL4/ARHGDI…
Liver.MlxKO 18 mos LvsW 18 mos L	Microbe_Perturbations_from_GEO_down=Yersinia enterocolitica mouse bone marrow-derived macrophages GDS1465 microbe:30	195	0.47789	2.2017	1e-10	8.06e-10	2.8e-10	2754	tags=42%, list=18%, signal=34%	ARHGDIA/RPS23/UCP2/HEXA/SCN1B/RPL38/C1QA/HMGCS1/C1QC/NCF4/CSF1R/TYROBP/LGMN/COX8A/RPL13/RPS2/PKM/VASP/NCF1/TOR4A/SPI1/HMOX1/RHOG/NRROS/DRAM1/ITM2C/APOBEC1/MPEG1/FCER1G/NPC2/UNC93B1/SASH3/CLEC5A/CYBA/CERK/PTGS1/XCL1/FZD9/FAU/RPLP1/RPS15/VAMP8/RPS14/INPP5D/CFL1/CIRBP/RPL37A/PPP1R18/LAMTOR1/RPL8/SLC48A1/ASAH1/LIMD2/RGS2/SLC31A2/TIFA/C3AR1/BRK1/IFNGR2/TGFBI/NINJ1/PFN1/CXCR4/PALD1/SHISA5/SH3BP2/CST3/G…
Liver.MlxKO 18 mos LvsW 18 mos L	Ligand_Perturbations_from_GEO_down=interleukin-4 human PBMC GSE59184 ligand:146	243	0.465609	2.19764	1e-10	8.06e-10	2.8e-10	2373	tags=40%, list=16%, signal=35%	TMEM51/IL1B/EVI2B/NAGK/TYROBP/LGMN/GLUL/PLAUR/ATOSB/RPL32/CTSS/PKM/MYOF/CLEC4E/ATP6V1F/RPL30/LYSMD2/NCF1/IFNGR1/DYNLT1/LEPROT/RPL34/BCL2A1/THBS1/RHOG/EMP1/MPEG1/FCER1G/MYO1F/NPC2/MARCKSL1/SLAMF7/CLEC5A/FCGR3B/LAPTM5/MAP3K8/OLR1/TRPS1/CCL3/CD48/EVI2A/LMO2/C5AR1/SWAP70/FLOT1/WIPF1/DUSP10/S100A6/CHSY1/RPL8/GBP5/CD14/TNFRSF1B/KCTD12/RGS2/CYTIP/C3AR1/GPR68/PTGFRN/VRK2/RUNX3/S100A8/TLR1/GBP2/HPSE/RGS19…
Liver.MlxKO 18 mos LvsW 18 mos L	C5=GOBP_NEGATIVE_REGULATION_OF_IMMUNE_SYSTEM_PROCESS	363	0.44416	2.19348	1e-10	8.06e-10	2.8e-10	3928	tags=49%, list=26%, signal=37%	FOXP3/EMILIN1/SFTPD/CD22/HCK/C1QC/TYROBP/LGALS3/PGLYRP1/SUSD4/CD86/LILRB4/LILRB3/FGR/TNFRSF21/HLA-E/MNDA/MERTK/MILR1/GPNMB/FSTL3/SLA2/SPI1/THBS1/HMOX1/LRRC32/FOXF1/PKN1/AXL/TNFAIP8L2/OAS1/SYK/THY1/TREM2/PAWR/GPR137B/NCKAP1L/ADORA1/XCL1/PRNP/PADI2/FCGR2B/LAPTM5/LAX1/HLX/VSIG4/SAMHD1/SLAMF8/RUNX1/MMP12/LST1/CD84/CST7/CCL3/INPP5D/VSIR/DUSP10/KLRK1/KLRC4-KLRK1/RIPOR2/OAS3/RPS19/LPXN/TNF/UBASH3A/SPN/C…
Liver.MlxKO 18 mos LvsW 18 mos L	Microbe_Perturbations_from_GEO_up=Mycobacterium tuberculosis human THP-1 macrophages GDS4781 microbe:224	323	0.447297	2.19106	1e-10	8.06e-10	2.8e-10	4009	tags=51%, list=26%, signal=38%	NUPR1/IL1B/ENPP2/ATF3/CD40/LGMN/CLEC4E/LILRA6/PARP10/HLA-E/MNDA/P2RX7/NCF1/MLKL/THEMIS2/DYNLT1/BATF2/BCL2A1/HMOX1/PRDM1/AXL/OAS1/DRAM1/SEMA7A/SIGLEC1/SLAMF7/AIM2/IFITM1/IFITM3/CRIM1/SLC7A11/TRAF1/SLC15A3/TMEM140/CCL3/CCL3L3/PHF11/SCIMP/MARCKS/IL1RN/TMEM229B/CKB/EPSTI1/OAS3/PLA2G7/APOL1/XAF1/GBP5/NFE2L3/RGL1/TNF/GBP4/TAP1/STX11/CD80/CD274/SLC31A2/C3AR1/TIFAB/FGD2/NFKB1/FGL2/SP110/RUNX3/GBP2/SAT1/M…
Liver.MlxKO 18 mos LvsW 18 mos L	RNA-Seq_Disease_Gene_and_Drug_Signatures_from_GEO=Mycobacterium tuberculosis GC1237 Macrophage 48hr GSE67427 up	452	0.432631	2.18208	1e-10	8.06e-10	2.8e-10	3486	tags=44%, list=23%, signal=35%	TGM2/EFHD2/CCL23/AKR1B1/IL1B/HCK/IL17RA/TXN/CSF2RB/CD40/SMOX/RILPL2/CD53/LAT/GLUL/TMEM132A/PLAUR/IL2RG/CD86/SOCS3/MT1G/BTG2/HK3/PKM/MYOF/VASP/CLEC4E/LILRB4/PFKP/FGR/NCF1/KCNN4/SLC11A1/MERTK/IFNGR1/CLEC7A/MCEMP1/CD44/FLNA/BCL2A1/THBS1/HIP1/IGSF6/OAS1/DRAM1/FCER1G/TBC1D9/CLEC12A/LCP2/KIFC3/IL23A/MARCKSL1/SLAMF7/CLEC5A/SLC16A3/RAC2/FCGR3A/EPB41L3/FCGR2A/FCGR2B/CRIM1/CBX6/SLC7A11/VSIG4/OLR1/SIRPA/TRA…
Liver.MlxKO 18 mos LvsW 18 mos L	RNAseq_Automatic_GEO_Signatures_Human_Up=Macrophage ÃŽâ€m5447 Mycobacterium Smegmatis GSE128970 1	220	0.467048	2.18205	1e-10	8.06e-10	2.8e-10	3089	tags=40%, list=20%, signal=32%	RPS29/UCP2/APRT/C1QA/ST14/IL17RA/EIF4EBP1/CAPG/GLUL/RNF166/SLC45A4/LRRC25/FES/ADAP1/TOR4A/APBB1IP/TNFAIP8L2/G6PC3/PLAC8/CCDC85B/S100A4/ARHGAP1/SLC7A8/COTL1/TREM2/FUT7/SASH3/CARD9/CORO1A/ESYT1/PIK3CD/KCNAB2/CBX8/QPRT/SH2B2/INPP5D/DOK2/BATF/PLCB2/NAXE/UQCC5/MAN1C1/SLA/RITA1/PMVK/LIMD2/SPN/CLN6/SH2D3C/PARP3/ALOX5AP/S1PR2/PFN1/PARVG/NDUFV3/FRMD4A/PYCARD/PDLIM2/DEF6/SLC1A5/OLFML3/NUDT18/PAQR4/FAM78A/R…
Liver.MlxKO 18 mos LvsW 18 mos L	C5=GOBP_LYMPHOCYTE_MEDIATED_IMMUNITY	244	0.461456	2.18177	1e-10	8.06e-10	2.8e-10	3094	tags=41%, list=20%, signal=34%	FOXP3/TRPM4/LTA/C1QA/EMP2/IL1B/C1QC/CSF2RB/CD40/C1QB/SUSD4/WAS/CD27/LILRB4/HLA-E/P2RX7/HLA-DMB/FCGR1A/SLA2/RIPK3/FCER1G/SH2D1B/IL23A/HLA-DQB1/HLA-DQB2/SLAMF7/TREM2/ARID5A/FUT7/SASH3/NCKAP1L/FCGR3A/XCL1/CARD9/FCGR2B/MYO1G/CORO1A/RASGRP1/INPP5D/SWAP70/BATF/PLEKHM2/KLRK1/KLRC4-KLRK1/TNF/TNFSF13/TNFRSF1B/VAV1/PTPRC/PARP3/HLA-DMA/SH2D1A/RFTN1/CD74/PVR/IL21R/TCIRG1/IRF7/HAVCR2/ARRB2/CYRIB/TLR8/NLRP3/AH…
Liver.MlxKO 18 mos LvsW 18 mos L	RNA-Seq_Disease_Gene_and_Drug_Signatures_from_GEO=Mycobacterium tuberculosis (MTB) H37Rv Macrophage 18hr GSE67427 down	431	0.434566	2.18168	1e-10	8.06e-10	2.8e-10	2081	tags=35%, list=14%, signal=31%	RPS29/ARHGDIA/RPS23/HEXB/RPL36A/LDHB/MCM5/RPL35A/RPL37/RAB5C/RPL38/C1QA/RPL35/APOC1/C1QC/RPS28/NCF4/NAGK/RPL22/CSF1R/TYROBP/LGALS3/CAPG/UBXN11/RPS3/LGMN/RPL32/IFI30/RPL13/HK3/RPS2/RPS9/MYOF/ITGB2/RPL30/SH3KBP1/HLA-E/TPM3/NME2/SH3BGRL3/ILF3/FLNA/RPL34/GPNMB/HMOX1/ARPC4/RPL15/MPEG1/S100A4/SIGLEC1/RPL31/SLC7A8/NPC2/VIM/COTL1/NFAM1/TREM2/UNC93B1/RPL27A/CYBA/IFITM3/NCKAP1L/FCGR3A/CARD9/PRNP/LAPTM5/FTL…
Liver.MlxKO 18 mos LvsW 18 mos L	RNA-Seq_Disease_Gene_and_Drug_Signatures_from_GEO=Salmonella typhimurium Macrophage 18hr GSE67427 up	429	0.434217	2.18141	1e-10	8.06e-10	2.8e-10	3105	tags=41%, list=20%, signal=34%	UCP2/TGM2/CCL15/IL1B/HCK/TXN/CSF2RB/CD40/RILPL2/CD53/UXS1/MMP7/GLUL/TMEM132A/PLAUR/CTSS/CD86/SOCS3/MT1G/CLEC4E/LILRB4/LILRB3/PARP10/HLA-E/NCF1/THEMIS2/SLC11A1/DYNLT1/GTPBP2/CD44/LEPROT/BCL2A1/IGSF6/OAS1/DRAM1/FCER1G/TBC1D9/SIGLEC1/SLAMF7/ARHGEF2/IFITM1/IFITM3/PLEKHO1/EPB41L3/CYTH4/FCGR2A/MYO1G/SLC7A11/IQGAP1/OLR1/SIRPA/CD63/TRAF1/RUNX1/OAZ2/PLD1/ABCC1/CCL3/CCL18/CD48/BASP1/ANTXR2/PTPN1/MARCKS/IL1…
Liver.MlxKO 18 mos LvsW 18 mos L	RNA-Seq_Disease_Gene_and_Drug_Signatures_from_GEO=Mycobacterium tuberculosis (MTB) H37Rv Macrophage 48hr GSE67427 up	451	0.432305	2.17959	1e-10	8.06e-10	2.8e-10	3486	tags=45%, list=23%, signal=35%	TGM2/CCL23/ADAMTS14/AKR1B1/IL1B/HCK/IL17RA/TXN/CSF2RB/VOPP1/CD40/ATP11A/SMOX/RILPL2/CD53/LAT/GLUL/TMEM132A/PLAUR/IL2RG/CTSS/SOCS3/MT1G/BTG2/HK3/MYOF/VASP/CLEC4E/LILRB4/NCF1/SLC11A1/MERTK/IFNGR1/CLEC7A/CD44/FCGR1A/FLNA/THBS1/HIP1/IGSF6/OAS1/DRAM1/FCER1G/TBC1D9/CLEC12A/KIFC3/MARCKSL1/SLAMF7/CLEC5A/SLC16A3/IFITM3/FCGR3A/EPB41L3/FCGR2A/FCGR2B/CRIM1/MYO1G/CBX6/SLC7A11/VSIG4/OLR1/SIRPA/TRAF1/SLAMF8/RUN…
Liver.MlxKO 18 mos LvsW 18 mos L	Rare_Diseases_GeneRIF_Gene_Lists=Lymphocytes absent	334	0.444196	2.17795	1e-10	8.06e-10	2.8e-10	3969	tags=49%, list=26%, signal=37%	FOXP3/IL1B/CD40/LAT/PLAUR/IL2RG/WAS/CTSS/CD86/IFI30/TGFA/CDH1/ITGB2/CD27/ORAI3/FERMT3/ENTPD1/P2RX7/USF1/MERTK/CD44/KLF6/ITGAL/IRF8/SPI1/PRDM1/RYR1/LCP2/S100A4/IL23A/ICOS/CCR5/VIM/HLA-DQB1/TLR9/AIM2/RAC2/KRT19/FCGR3A/FCGR2A/VSIG4/CORO1A/SAMHD1/CIITA/TLR7/IRF5/CCL3/CCL18/TGFBR2/CXCR3/CD4/LMO2/EPCAM/INPP5D/IL1RN/KLRK1/IL16/CCL11/TNF/NCF2/VAV1/SPN/STX11/CD274/TIFA/NGF/NFKB1/PTPRC/ADGRG1/FYB1/S100A8/M…
Liver.MlxKO 18 mos LvsW 18 mos L	RNA-Seq_Disease_Gene_and_Drug_Signatures_from_GEO=Mycobacterium tuberculosis (MTB) H37Rv Macrophage 18hr GSE67427 up	445	0.431742	2.17712	1e-10	8.06e-10	2.8e-10	3047	tags=40%, list=20%, signal=33%	SPINT2/MYL6/UCP2/EMILIN1/TGM2/PCK2/COL6A2/ADAMTS14/AKR1B1/IL1B/HCK/TXN/CD40/SMOX/RILPL2/CD53/UXS1/MMP7/LAT/GLUL/TMEM132A/PLAUR/IL2RG/ATOSB/CD86/SOCS3/MT1G/BTG2/PKM/VASP/CLEC4E/LILRB4/LILRB3/NCF1/THEMIS2/SLC11A1/MERTK/IFNGR1/GPSM3/MCEMP1/CD44/BCL2A1/SPI1/HIP1/IGSF6/CD300C/FCER1G/CLEC12A/LCP2/MARCKSL1/ARID5A/CLEC5A/SLC16A3/RAC2/PLEKHO1/EPB41L3/CYTH4/FCGR2A/FCGR2B/MYO1G/SLC7A11/HLX/OLR1/SIRPA/GLA/CD…
Liver.MlxKO 18 mos LvsW 18 mos L	RNAseq_Automatic_GEO_Signatures_Human_Up=Atac-Seq Vivo Immune Zika GSE123541 6	212	0.469358	2.17515	1e-10	8.06e-10	2.8e-10	3533	tags=49%, list=23%, signal=38%	TMEM134/C1QA/ENHO/GNGT2/CSF1R/C1QB/DRAP1/GFRA2/PLD4/SH2B3/IL2RG/MYOF/RNASET2/EVL/HMOX1/PRDM1/PKN1/SETBP1/DAGLA/MARCKSL1/SLAMF7/FCGR3A/EPB41L3/CYTH4/FCGR2B/VSIG4/CLEC4F/SCIMP/ACE/MARCKS/CKB/CMKLR1/ZBTB4/DDAH2/RGL1/PMVK/TNFRSF1B/GBP4/HIC1/SPN/C3AR1/TIFAB/DDB2/RUNX3/IKZF1/SH2D3C/SLC2A6/DEGS2/SORBS3/ITGA4/RFTN1/IL21R/KLF2/ELMO2/PTGIR/PSME2/PLXNA1/RASA4/SLC44A2/DOCK10/AIG1/RHOB/CALML4/PTGER4/MS4A7/MSR…
Liver.MlxKO 18 mos LvsW 18 mos L	C5=GOBP_REGULATION_OF_IMMUNE_EFFECTOR_PROCESS	306	0.447137	2.1689	1e-10	8.06e-10	2.8e-10	3574	tags=44%, list=23%, signal=35%	FOXP3/TRPM4/LTA/IL1B/CD22/CD40/TYROBP/LGALS3/PGLYRP1/SUSD4/WAS/CD86/ITGB2/LILRB4/FGR/HLA-E/P2RX7/FES/NCF1/CLEC7A/HLA-DMB/SPI1/HMOX1/GAB2/FOXF1/PKN1/RIPK3/SYK/CD5L/SEMA7A/SH2D1B/IL23A/PRAM1/TREM2/TLR9/ARID5A/FUT7/SASH3/RAC2/NCKAP1L/XCL1/FCGR2B/LAPTM5/HLX/VSIG4/SLAMF8/STX4/CD84/PLCG2/VAMP8/RASGRP1/SCIMP/DUSP10/KLRK1/KLRC4-KLRK1/RPS19/PTAFR/TNF/COLEC11/TNFSF13/TNFRSF1B/VAV1/CD80/NOS2/PTPRC/FGL2/MZB1…
Liver.MlxKO 18 mos LvsW 18 mos L	Gene_Perturbations_from_GEO_down=CXCL8 human IL8 transgenic mouse GSE39273 sample 1118	213	0.467542	2.16675	1e-10	8.06e-10	2.8e-10	3032	tags=43%, list=20%, signal=35%	TGM2/LPL/BEX4/C1QA/COL6A2/SP5/SLCO3A1/DKK3/HCK/C1QC/SVEP1/NCF4/CSF1R/TYROBP/SLC11A1/TESC/CLEC7A/LY86/HMOX1/AXL/DRAM1/BICC1/MPEG1/COL6A3/PCOLCE/SLC7A8/TBX1/IFITM1/PTGS1/BEX1/SLAMF8/LST1/COL6A1/CD48/COL4A5/PADI4/CCDC3/ITGAX/TCF21/LRAT/CXCL14/SMPX/COL1A1/PDGFRA/JAKMIP3/TIFA/FGD2/FAM118A/FOXC2/CD74/COL3A1/LUM/MXRA8/CXCL9/SRPX2/PBX1/PALD1/WNT6/BEST1/CCL7/ATP1A2/CD83/OLFML3/SH3BP2/DYNC2LI1/MMP9/AIF1/MO…
Liver.MlxKO 18 mos LvsW 18 mos L	Ligand_Perturbations_from_GEO_down=interleukin-2 mouse Cytotoxic T cell line GDS3222 ligand:203	267	0.453805	2.1636	1e-10	8.06e-10	2.8e-10	2249	tags=36%, list=15%, signal=31%	ARHGDIA/RPS23/MYL6/UCP2/HEXA/CORO1B/APRT/EFHD2/NT5C/RPL38/KLHL30/IL17RA/S1PR4/RPL22/TYROBP/POLR2L/RILPL2/CD53/GFI1/LAT/PGLYRP1/IL2RG/IFI30/SEC61G/ITGB2/ATP6V1F/GPSM3/RPL34/ITGAL/NRROS/FCER1G/S100A4/THY1/NPC2/BRI3/SASH3/RPL27A/CYBA/RAC2/IFITM3/IFITM2/GLTP/TMA7/RPL23/CNN2/ESYT1/S100A11/PLCG2/RPS15/CST7/ADAM8/RPS11/QPRT/DNAJC10/EPSTI1/NDUFA13/S100A6/ITPR3/TAGLN2/RPS19/ITGAX/LAMTOR1/CDC42EP3/SELPLG/A…
Liver.MlxKO 18 mos LvsW 18 mos L	Ligand_Perturbations_from_GEO_up=interleukin-4 human PBMC GSE59184 ligand:147	209	0.46729	2.16182	1e-10	8.06e-10	2.8e-10	1620	tags=35%, list=11%, signal=32%	SPINT2/RPS29/NDUFA1/NDUFS6/RPL36A/EFHD2/RPL35/C1QC/ENPP2/TXN/C1QB/RPL39/SNX8/RPL32/COX8A/RPS2/PFKP/CD52/MNDA/CLIC1/SH3BGRL3/ARHGAP10/CLEC7A/HLA-DMB/FLNA/RPL34/TBXAS1/EVL/HMOX1/NRROS/IGSF6/GAS6/AVPI1/VIM/HLA-DQB1/TREM2/PTGS1/CARD9/TMA7/SLC7A11/SLAMF8/ACTG1/FAU/RPLP1/RPS15/F13A1/MS4A6A/CFL1/CLEC4A/GPX3/CLEC10A/G6PD/ITGAX/PTAFR/SLA/RGL1/LSP1/NCF2/EMB/FPR1/CD274/KCNK6/RPL27/FGL2/SLC3A2/BLVRA/FABP4/TG…
Liver.MlxKO 18 mos LvsW 18 mos L	RNAseq_Automatic_GEO_Signatures_Human_Up=Mirna-30E-5P Innate Immunity Viral GSE130005 1	211	0.465079	2.15566	1e-10	8.06e-10	2.8e-10	3723	tags=45%, list=24%, signal=35%	EHD4/TGM2/MAP3K14/SPATS2L/ATF3/SLC25A28/LGMN/PLAUR/CTSS/IFI30/SOCS3/PRKD2/PARP10/SH3KBP1/HLA-E/MLKL/THEMIS2/KLF6/BATF2/HMOX1/OAS1/IFITM1/IFITM3/MAP3K8/SAMHD1/TMEM140/PHF11/KLF4/IL18BP/OAS3/APOL1/APOL2/XAF1/NFE2L3/GBP4/TAP1/CD274/SP110/UBA7/RASSF10/LY6E/NLRC5/ELOVL7/TAP2/PSME2/IFIT3/OGFR/TRIM21/IFI44/TRAFD1/RHBDF2/TRIM5/TRIM14/AP5B1/MFSD12/PSMB10/PMAIP1/SPHK1/TAPBP/OAS2/NCOA7/SERPINE1/PLEKHA4/PARP…
Liver.MlxKO 18 mos LvsW 18 mos L	RNAseq_Automatic_GEO_Signatures_Human_Down=Atac-Seq Vivo Immune Zika GSE123541 2	218	0.46137	2.15408	1e-10	8.06e-10	2.8e-10	3007	tags=42%, list=20%, signal=34%	HEXB/LGALS3/CAPG/SPTLC2/UBXN11/CD86/IFI30/LILRB4/LILRB3/ENTPD1/RNASE2/MLKL/PAK1/MILR1/IFNGR1/CLEC7A/MCEMP1/FCGR1A/MTMR11/LY86/TBXAS1/SCPEP1/IGSF6/CD300C/MPEG1/SYK/CLEC12A/NFAM1/GLTP/EPB41L3/PADI2/SIRPB1/SIRPA/IRF5/FBN2/P2RY13/CSF2RA/EMILIN2/SCIMP/CPNE8/MS4A6A/IL1RN/CLEC4A/RASSF2/PADI4/PLBD1/SESTD1/PLA2G7/CDC42EP3/FLVCR2/TIMP2/TNFSF13/CD300LB/IL10RB/DSE/IFNGR2/BLVRA/HPSE/CD300E/TGFBI/VCAN/FUCA2/GA…
Liver.MlxKO 18 mos LvsW 18 mos L	Ligand_Perturbations_from_GEO_up=interleukin-15 human PBMC GSE59184 ligand:144	262	0.451782	2.15173	1e-10	8.06e-10	2.8e-10	3430	tags=47%, list=22%, signal=37%	UCP2/HEXB/AKR1B1/IL1B/HCK/ENPP2/TXN/CSF2RB/NAGK/RILPL2/UXS1/PLAUR/SOCS3/SEC61G/CLEC4E/ITGB2/LILRB3/LILRA6/NCF1/KCNN4/CD44/BCL2A1/GPNMB/IRF8/IGSF6/DRAM1/PLAC8/LCP2/PLEK/HCAR3/SLAMF7/RAC2/GPR137B/FCGR2B/CRIM1/GLA/TRAF1/SLAMF8/SLC15A3/ABCC1/CCL3/CD48/BASP1/MARCKS/BATF/MRPS24/PLA2G7/CDC42EP3/PTAFR/GNG11/GBP5/TNF/ASAH1/TNFRSF1B/VAV1/TAP1/FPR1/CD274/C3AR1/NFKB1/IFNGR2/SLC2A6/GBP2/SAMSN1/ADAMDEC1/ABRACL…
Liver.MlxKO 18 mos LvsW 18 mos L	Ligand_Perturbations_from_GEO_down=Interleukin-13 (IL-13) human airway epithelial cells (AECs) GDS4981 ligand:72	202	0.465532	2.15169	1e-10	8.06e-10	2.8e-10	3733	tags=44%, list=24%, signal=33%	TMEM45A/RPS23/TGM2/PROS1/TMEM190/CRIP1/SFTPD/SUSD4/TPPP3/ITGB2/HLA-DMB/GPNMB/S100A4/MARCKSL1/VIM/RBP1/HLA-DQB1/RAC2/IFITM1/IFITM3/IFITM2/CYP26B1/BEX2/MS4A8/LMO2/G6PD/LPXN/ENO2/COL1A1/ALDOC/TCTN1/RUNX3/MMP13/TGFBI/HLA-DMA/CMTM7/CD74/DCN/RRAD/SERPINA3/ARHGDIB/NDRG1/PROM1/DNAAF3/IGFBP7/PAQR4/SLC43A2/DDIT4L/CETN2/SLC1A3/DCLK1/RERG/CAPSL/MALL/IDH2/ABCC4/PTGS2/RARRES1/EPDR1/LXN/IRX3/VPS37D/NCOA7/NOTCH3…
Liver.MlxKO 18 mos LvsW 18 mos L	RNA-Seq_Disease_Gene_and_Drug_Signatures_from_GEO=Salmonella typhimurium Macrophage 48hr GSE67427 up	456	0.426062	2.15137	1e-10	8.06e-10	2.8e-10	3047	tags=39%, list=20%, signal=32%	SLC1A2/TGM2/AKR1B1/IL1B/HCK/IL17RA/CSF2RB/CSF1R/ATP11A/SMOX/RILPL2/CD53/GLUL/TMEM132A/PLAUR/IL2RG/CD86/SOCS3/MT1G/PKM/VASP/CLEC4E/ITGB2/LILRB4/HLA-E/NCF1/THEMIS2/SLC11A1/MERTK/IFNGR1/GTPBP2/CD44/LEPROT/FLNA/GAB2/DRAM1/FCER1G/TBC1D9/PREX1/KIFC3/MARCKSL1/SLAMF7/ARHGEF2/CLEC5A/SLC16A3/RAC2/FCGR3A/EPB41L3/FCGR2A/CRIM1/MYO1G/SLC7A11/IQGAP1/OLR1/SIRPA/TRAF1/SLAMF8/RUNX1/ABCC1/CCL3/CD48/TGFBR2/ADAM8/C5A…
Liver.MlxKO 18 mos LvsW 18 mos L	Ligand_Perturbations_from_GEO_down=interleukin-2 mouse Cytotoxic T cell line GDS3222 ligand:207	210	0.464555	2.15114	1e-10	8.06e-10	2.8e-10	2044	tags=34%, list=13%, signal=30%	RPS23/UCP2/NDUFA1/APRT/RPL38/KLHL30/RPL35/IL17RA/S1PR4/EVI2B/TYROBP/UBALD2/RILPL2/AKNA/CD53/GFI1/PGLYRP1/RPL13/SMDT1/CD52/GPSM3/RPL34/ITGAL/PRDM1/MAD2L1/BRI3/VIM/SASH3/CYBA/RAC2/GLTP/TMA7/LAX1/ESYT1/PLCG2/RPS15/ADCY7/CST7/QPRT/NUP210/EPSTI1/NDUFA13/SLC25A4/TAGLN2/RPS19/ITGAX/RPL8/CDC42EP3/SELPLG/PTPRC/MPV17L2/GPR68/CMTM7/LY6E/NFKBID/PSMB9/ARHGDIB/SHISA5/TAP2/HMGB2/HAUS8/SAP30/RPL28/RPL19/TRAF3IP3…
Liver.MlxKO 18 mos LvsW 18 mos L	RNAseq_Automatic_GEO_Signatures_Human_Down=Wild Cish Nk Ipsc-Nk GSE150155 1	216	0.461801	2.14993	1e-10	8.06e-10	2.8e-10	3181	tags=42%, list=21%, signal=33%	FGFR1/CDCA5/EFHD2/MCM5/LTA/HMGCS1/SLCO3A1/S1PR4/SH2B3/CYFIP2/ITGB2/FGR/SH3KBP1/ARHGAP10/HLA-DMB/RASA3/LFNG/PLEK/CCR5/CDCA8/CHST12/SIRPG/SAMHD1/CIITA/STK39/PRKCH/KCNAB2/CST7/CXCR3/CCND3/NUP210/KLRK1/LIMD2/ACSS1/TNFRSF1B/RNF157/MCM4/TNFRSF1A/HLA-DMA/SREBF2/ITGA4/SH2D1A/MCM3/CD74/LY6E/KLF2/EIF4E3/FOXM1/HMGB2/PVRIG/IKZF3/SLC44A2/TACC3/NCAPG2/ANXA5/PTGER4/OGFRL1/NCAPD2/NKG7/FAM78A/MCM2/KLRD1/PLXND1/CD…
Liver.MlxKO 18 mos LvsW 18 mos L	RNA-Seq_Disease_Gene_and_Drug_Signatures_from_GEO=heat-inactivated MTB H37Rv Macrophage 18hr GSE67427 down	421	0.428306	2.14922	1e-10	8.06e-10	2.8e-10	2271	tags=38%, list=15%, signal=33%	RPS29/ARHGDIA/RPS23/HEXB/HEXA/RPL36A/LDHB/MCM5/RPL35A/RPL37/RAB5C/RPL38/RPL35/APOC1/C1QC/RPS28/NCF4/NAGK/RPL22/RPL39/TYROBP/LGALS3/CAPG/RPS3/LGMN/RPL32/IFI30/RPL13/RPS2/RPS9/PKM/MYOF/ITGB2/RPL30/SH3KBP1/HLA-E/TPM3/RNASET2/NME2/SH3BGRL3/ILF3/RPL34/GPNMB/HMOX1/RPL15/MPEG1/S100A4/PREX1/SIGLEC1/SERPINB6/RPL31/SLC7A8/NPC2/VIM/COTL1/TREM2/UNC93B1/SASH3/RPL27A/IFITM3/NCKAP1L/FCGR3A/PRNP/LAPTM5/FTL/VSIG4…
Liver.MlxKO 18 mos LvsW 18 mos L	C8=HAY_BONE_MARROW_NEUTROPHIL	408	0.430352	2.14652	1e-10	8.06e-10	2.8e-10	3092	tags=41%, list=20%, signal=34%	ARL8A/HEXB/NDUFB1/UQCR11/MYADM/IL17RA/NCF4/APOBR/ATP11A/TYROBP/CAPG/UBXN11/POLR2L/RILPL2/CHMP4B/PLAUR/PKM/CLEC4E/LILRB3/LILRA6/CFP/ENTPD1/MNDA/FES/NCF1/SLC11A1/IFNGR1/SH3BGRL3/ADAP1/MCEMP1/CD44/MTMR11/FLNA/KLF6/LY86/SCPEP1/THBS1/IGSF6/MANBA/MPEG1/CLEC12A/S100A4/BRI3/PRAM1/FOLR3/VIM/NFAM1/CLEC5A/SLC16A3/OTULINL/CYBA/PRNP/PADI2/IQGAP1/HLX/ANO6/SIRPB1/SIRPA/SOAT1/SLC15A3/PLD1/ATP5MG/P2RY13/ALDH3B1/C…
Liver.MlxKO 18 mos LvsW 18 mos L	Ligand_Perturbations_from_GEO_down=interleukin-10 human PBMC GDS4551 ligand:141	229	0.458185	2.14477	1e-10	8.06e-10	2.8e-10	2067	tags=37%, list=14%, signal=32%	TOMM7/RPS29/RPS23/RPL36A/APOC1/TXN/EVI2B/RPL22/TYROBP/RPL32/CTSS/CLEC4E/ITGB2/RPL30/CFP/LYSMD2/CD52/NCF1/IFNGR1/SH3BGRL3/HLA-DMB/FLNA/GPNMB/IGSF6/RPL15/MPEG1/S100A4/SIGLEC1/MARCKSL1/HLA-DQB1/SLAMF7/TREM2/CLEC5A/CARD9/CRIM1/SLC7A11/OLR1/SLAMF8/CCL3/CD4/RPS11/ERP29/CLEC4A/PLBD1/CLEC10A/RPS27/MRPS24/PLA2G7/HK2/HBA1/XAF1/RPS16/PTAFR/LSP1/RPS24/NCF2/RGS2/DPEP2/RPL27/FGL2/GPR68/SLC2A6/HLA-DMA/EID1/PPP1…
Liver.MlxKO 18 mos LvsW 18 mos L	Ligand_Perturbations_from_GEO_down=interleukin-10 human PBMC GSE59184 ligand:143	229	0.458185	2.14477	1e-10	8.06e-10	2.8e-10	2067	tags=37%, list=14%, signal=32%	TOMM7/RPS29/RPS23/RPL36A/APOC1/TXN/EVI2B/RPL22/TYROBP/RPL32/CTSS/CLEC4E/ITGB2/RPL30/CFP/LYSMD2/CD52/NCF1/IFNGR1/SH3BGRL3/HLA-DMB/FLNA/GPNMB/IGSF6/RPL15/MPEG1/S100A4/SIGLEC1/MARCKSL1/HLA-DQB1/SLAMF7/TREM2/CLEC5A/CARD9/CRIM1/SLC7A11/OLR1/SLAMF8/CCL3/CD4/RPS11/ERP29/CLEC4A/PLBD1/CLEC10A/RPS27/MRPS24/PLA2G7/HK2/HBA1/XAF1/RPS16/PTAFR/LSP1/RPS24/NCF2/RGS2/DPEP2/RPL27/FGL2/GPR68/SLC2A6/HLA-DMA/EID1/PPP1…
Liver.MlxKO 18 mos LvsW 18 mos L	Rare_Diseases_GeneRIF_Gene_Lists=Absent T lymphocytes	201	0.46372	2.14436	1e-10	8.06e-10	2.8e-10	3569	tags=47%, list=23%, signal=37%	FOXP3/CD40/LAT/PLAUR/IL2RG/CTSS/IFI30/TGFA/ITGB2/CD27/ORAI3/ENTPD1/USF1/MERTK/ITGAL/LCP2/IL23A/ICOS/CCR5/VIM/TLR9/AIM2/RAC2/FCGR3A/FCGR2A/VSIG4/CORO1A/SAMHD1/TLR7/IRF5/CCL3/CCL18/TGFBR2/CXCR3/CD4/EPCAM/INPP5D/KLRK1/IL16/TNF/VAV1/CD274/TIFA/NFKB1/PTPRC/FYB1/TRPV2/IKZF1/ITGA4/SH2D1A/IFNG/CXCR4/CCL4/ARHGDIB/IKZF2/PYCARD/JAM2/IKZF3/CD247/GNAI1/FASLG/EFNA2/SYTL2/CD8A/DGKZ/TGFB1/LCK/PDCD1/TLR4/DOCK8/SL…
Liver.MlxKO 18 mos LvsW 18 mos L	Microbe_Perturbations_from_GEO_up=Staphylococcus aureus human monocyte-derived macrophages GDS4931 microbe:61	275	0.44471	2.1339	1e-10	8.06e-10	2.8e-10	2768	tags=39%, list=18%, signal=33%	SLC1A2/HEXB/EMILIN1/EFHD2/CCL23/AKR1B1/IL1B/HCK/TXN/CSF2RB/CSF1R/TYROBP/HIGD1A/FBXO6/RILPL2/CD53/UXS1/MMP7/NDUFB3/PLAUR/IFI30/HK3/VASP/CLEC4E/FERMT3/ITGB7/HLA-E/NCF1/KCNN4/OST4/MCEMP1/FLNA/CCL1/FCER1G/S100A4/SLAMF7/CLEC5A/CYBA/RAC2/IFITM3/IFITM2/EPB41L3/LAPTM5/SLC7A11/SIRPA/GLA/SLAMF8/SLC15A3/CCL3/CCL18/EVI2A/CCND3/MARCKS/IL1RN/PPP1R18/S100A6/CHSY1/G6PD/PLA2G7/CD14/TNF/NCF2/TAP1/SLC31A2/SRGN/SLC3…
Liver.MlxKO 18 mos LvsW 18 mos L	RNAseq_Automatic_GEO_Signatures_Human_Up=Wild Cish Nk Ipsc-Nk GSE150155 1	214	0.45836	2.13105	1e-10	8.06e-10	2.8e-10	3512	tags=45%, list=23%, signal=35%	DOK1/IL1B/CSF2RB/SOX13/DMTN/SMOX/SOCS3/SLC12A8/ENTPD1/PARP10/FES/MILR1/AK1/MMP25/SPI1/GAB2/MANBA/SETBP1/ITM2C/CBX7/SH2D1B/SLAMF7/SLC16A3/GPR137B/IFITM1/IFITM2/PLEKHO1/RAI1/GRAMD1B/FTL/HLX/MAP3K8/RAB27B/MTCL2/IRF5/CD84/LPCAT2/PLCB2/SLC27A1/ACSL4/SLC2A1/APOL2/ITGAX/ZBTB4/MAN1C1/ENO2/TNFRSF11A/HIC1/TCTN3/CTLA4/MZB1/FAM118A/GBP2/OSM/SAT1/SAMSN1/NINJ1/HOXB3/RHOB/MRPL41/S100A13/FILIP1L/PTGS2/TNFSF4/HSF…
Liver.MlxKO 18 mos LvsW 18 mos L	Microbe_Perturbations_from_GEO_up=Yersinia enterocolitica mouse bone marrow-derived macrophages GDS1465 microbe:34	255	0.444906	2.11092	1e-10	8.06e-10	2.8e-10	3882	tags=48%, list=25%, signal=36%	MAFK/IL1B/IL17RA/ATF3/CD40/SMOX/RILPL2/PLAUR/CD86/SOCS3/CLEC4E/LILRB4/CLEC7A/CD44/KLF6/BATF2/GPNMB/IRF8/THBS1/HMOX1/IGSF6/LCP2/PLEK/MARCKSL1/HCAR2/SLAMF7/ARID5A/SLC7A11/COL1A2/OLR1/TRAF1/TLR7/CCL3/EVI2A/C5AR1/BASP1/IL1RN/HK2/CD14/RGL1/TNF/TGIF1/TNFRSF1B/IFRD1/CD274/CYTIP/NFKB1/RALGDS/SLC38A1/SRGN/SLC3A2/SAT1/MMP13/METRNL/FPR2/ZEB2/MAPKAPK2/NFKBIB/CCL4/IFIT3/CCL7/SPP1/CD83/NCAPG2/SAP30/RHOB/DUSP2/…
Liver.MlxKO 18 mos LvsW 18 mos L	RNA-Seq_Disease_Gene_and_Drug_Signatures_from_GEO=Staphylococcus epidermidis Macrophage 4hr GSE67427 down	455	0.413663	2.08722	1e-10	8.06e-10	2.8e-10	2271	tags=34%, list=15%, signal=30%	EHD4/MYL6/HEXB/HEXA/LDHB/EFHD2/RAB5C/C1QA/IL17RA/C1QC/PPP1R9B/CSF1R/TYROBP/CAPG/RPS3/CD53/LGMN/SH2B3/CTSS/IFI30/MT1G/RPL13/RPS2/PKM/MYOF/ITGB2/FERMT3/RTN4/SH3KBP1/TPM3/CLIC1/IFNGR1/SH3BGRL3/ADAP1/ILF3/FLNA/GPNMB/SPI1/HMOX1/ARPC4/RPL15/MPEG1/S100A4/MYO1F/PREX1/NPC2/BRI3/HCLS1/COTL1/CSRP1/CLEC5A/SLC16A3/RPL27A/CYBA/NCKAP1L/PTGS1/FCGR3A/PRNP/LAPTM5/PIK3R5/FTL/IQGAP1/VSIG4/OLR1/SIRPA/CORO1A/CD276/ACT…
Liver.MlxKO 18 mos LvsW 18 mos L	RNA-Seq_Disease_Gene_and_Drug_Signatures_from_GEO=Yersinia pseudotuberculosis Macrophage 48hr GSE67427 up	448	0.413764	2.08657	1e-10	8.06e-10	2.8e-10	3486	tags=44%, list=23%, signal=35%	EFHD2/RAB5C/AKR1B1/IL1B/HCK/IL17RA/PPP1R9B/CSF2RB/VOPP1/CSF1R/SMOX/RILPL2/CD53/GLUL/TMEM132A/PLAUR/CTSS/SOCS3/MT1G/HK3/PKM/VASP/CLEC4E/LRRC25/LILRB4/HLA-E/TPM3/NCF1/KCNN4/SLC11A1/MERTK/IFNGR1/CD44/LEPROT/FLNA/DRAM1/MPEG1/FCER1G/TBC1D9/PREX1/KIFC3/HCLS1/MARCKSL1/ARHGEF2/CLEC5A/SLC16A3/FCGR3A/EPB41L3/PRNP/FCGR2A/MYO1G/PIK3R5/SLC7A11/IQGAP1/VSIG4/SIRPA/SLAMF8/ARHGAP30/PLEKHO2/ADCY7/EMILIN2/CCL3/CD48…
Liver.MlxKO 18 mos LvsW 18 mos L	Ligand_Perturbations_from_GEO_up=interleukin-4 human PBMC GSE59184 ligand:146	270	0.433178	2.07114	1e-10	8.06e-10	2.8e-10	2387	tags=36%, list=16%, signal=31%	SPINT2/UCP2/TGM2/APOC1/ENPP2/TXN/CSF1R/SNX8/IL2RG/SNAI3/CD86/ITGB2/FGR/CFP/CD52/MNDA/SH3BGRL3/ARHGAP10/CLEC7A/HLA-DMB/ITGAL/TBXAS1/EVL/HMOX1/NRROS/IGSF6/PLEK/AVPI1/COTL1/HLA-DQB1/SASH3/CARD9/FCGR2B/CRIM1/SLC7A11/MS4A4A/HLX/GLA/SAMHD1/MGAT5/ADCY7/CSF2RA/TMEM71/F13A1/CD180/MS4A6A/DOK2/IL1RN/CLEC4A/CLEC10A/G6PD/PLA2G7/PTAFR/FLVCR2/SLA/RGL1/LSP1/VDR/NCF2/EMB/CD274/KCNK6/IFNGR2/RAB7B/FGL2/SLC3A2/BLVRA…
Liver.MlxKO 18 mos LvsW 18 mos L	RNA-Seq_Disease_Gene_and_Drug_Signatures_from_GEO=Yersinia pseudotuberculosis Macrophage 18hr GSE67427 down	428	0.411141	2.06511	1e-10	8.06e-10	2.8e-10	2271	tags=35%, list=15%, signal=31%	RPS29/ARHGDIA/RPS23/HEXB/RPL36A/LDHB/MCM5/RPL37/RAB5C/C1QA/RPL35/APOC1/C1QC/RPS28/NCF4/NAGK/RPL22/CSF1R/TYROBP/CAPG/UBXN11/RPS3/LGMN/RPL32/IFI30/RPL13/HK3/RPS2/RPS9/PKM/MYOF/ITGB2/ATP6V1F/FERMT3/RPL30/TPM3/KCNN4/NME2/SH3BGRL3/ILF3/FLNA/RPL34/GPNMB/TBXAS1/HMOX1/ARPC4/RPL15/EMP1/MPEG1/S100A4/RPL31/SLC7A8/NPC2/VIM/COTL1/TMED9/UNC93B1/CLEC5A/RPL27A/FCGR3A/CARD9/PRNP/LAPTM5/PIK3R5/VSIG4/CORO1A/RPL23/C…
Liver.MlxKO 18 mos LvsW 18 mos L	RNA-Seq_Disease_Gene_and_Drug_Signatures_from_GEO=Mycobacterium tuberculosis GC1237 Macrophage 18hr GSE67427 down	432	0.411477	2.06457	1e-10	8.06e-10	2.8e-10	1958	tags=33%, list=13%, signal=29%	ARHGDIA/RPS23/HEXB/RPL36A/LDHB/MCM5/RPL37/RAB5C/C1QA/RPL35/APOC1/C1QC/RPS28/NCF4/NAGK/RPL22/CSF1R/TYROBP/CAPG/RPS3/LGMN/RPL32/CTSS/IFI30/RPL13/HK3/RPS2/MYOF/ITGB2/FERMT3/RPL30/RTN4/SH3KBP1/HLA-E/TPM3/NME2/SH3BGRL3/ILF3/FLNA/RPL34/GPNMB/HMOX1/ARPC4/RPL15/MPEG1/S100A4/PREX1/SIGLEC1/RPL31/SLC7A8/NPC2/VIM/COTL1/UNC93B1/RPL27A/CYBA/IFITM3/NCKAP1L/FCGR3A/CARD9/PRNP/LAPTM5/FTL/VSIG4/CORO1A/RPL23/SAMHD1/…
Liver.MlxKO 18 mos LvsW 18 mos L	HDSigDB_Mouse_2021=Genes Down-Regulated In Microglia Vs Macrophages PMID28671693	349	0.418781	2.05749	1e-10	8.06e-10	2.8e-10	2360	tags=32%, list=15%, signal=28%	CYSTM1/HEXB/NDUFA1/CYGB/LPL/COX5B/UQCR11/SLCO3A1/ST14/CD22/S1PR4/LGALS3/CAPG/CTSS/IFI30/SOCS3/HK3/PKM/CLEC4E/ATP6V1F/LILRA6/LILRA5/FGR/CFP/KCNN4/SH3BGRL3/ARHGAP10/CD44/FLNA/GPNMB/CRYBG1/THBS1/HIP1/DRAM1/NDUFB9/CLEC12A/S100A4/NPC2/VIM/CRIM1/IQGAP1/CD63/CNN2/STK39/SLAMF8/COL6A1/KCNAB2/CCDC88C/EMILIN2/EVA1B/CALM3/ADAM8/CPNE8/C5AR1/TES/ANTXR2/ACE/DOK2/IL1RN/S100A6/CLEC10A/PLA2G7/TAGLN2/TOP1MT/LSP1/VD…
Liver.MlxKO 18 mos LvsW 18 mos L	Rare_Diseases_GeneRIF_Gene_Lists=Severe combined immunodeficiency	256	0.433071	2.05388	1e-10	8.06e-10	2.8e-10	3003	tags=39%, list=20%, signal=32%	FOXP3/FGFR1/EMP2/DKK3/IL1B/IL17RA/LGALS3/LAT/PLAUR/IL2RG/WAS/TGFA/CDH1/CD27/LILRB4/ENTPD1/CYP1A2/PAK1/IFNGR1/SNAI1/IRF8/THBS1/APBB1IP/SYK/CLEC12A/S100A4/THY1/EGF/FCGR2B/CORO1A/CIITA/RUNX1/IL2RB/BCL2/KLF4/IL1RN/WIPF1/FLT3/KLRK1/PLA2G7/TNF/CD3D/NFKB1/PTPRC/SOX17/SRGN/SMPD3/SP110/RUNX3/IKZF1/DOCK2/MMP13/SH2D1A/IFNG/IL21R/EXTL3/MYC/BSG/CXCR4/SOCS1/ABL1/TAP2/IRF7/PROM1/FNBP1/FASLG/ADORA2B/CST3/AKT1/MA…
Liver.MlxKO 18 mos LvsW 18 mos L	RNA-Seq_Disease_Gene_and_Drug_Signatures_from_GEO=Staphylococcus epidermidis Macrophage 18hr GSE67427 down	427	0.406002	2.03982	1e-10	8.06e-10	2.8e-10	2271	tags=35%, list=15%, signal=31%	RPS29/ARHGDIA/RPS23/HEXB/HEXA/RPL36A/LDHB/MCM5/RPL35A/RPL37/RAB5C/RPL38/RPL35/APOC1/C1QC/RPS28/NCF4/RPL22/CSF1R/TYROBP/LGALS3/CAPG/RPS3/LGMN/RPL32/CTSS/IFI30/RPL13/HK3/RPS2/RPS9/PKM/MYOF/ITGB2/RPL30/RTN4/SH3KBP1/TPM3/RNASET2/NME2/SH3BGRL3/ILF3/FLNA/RPL34/GPNMB/TBXAS1/HMOX1/ARPC4/RPL15/EMP1/MPEG1/S100A4/PREX1/RPL31/SLC7A8/NPC2/HCLS1/VIM/COTL1/TREM2/RPL27A/NCKAP1L/FCGR3A/CARD9/PRNP/LAPTM5/FTL/VSIG4…
Liver.MlxKO 18 mos LvsW 18 mos L	C8=GAO_LARGE_INTESTINE_ADULT_CJ_IMMUNE_CELLS	446	0.403001	2.03323	1e-10	8.06e-10	2.8e-10	4054	tags=44%, list=27%, signal=33%	COL5A2/FGFR1/EMILIN1/TGM2/CYGB/COL6A2/DKK3/ENPP2/ENHO/PDE1A/GJA4/KCNJ8/C11orf96/SOBP/SCARF2/ADGRL3/SDC3/FLNA/NPR3/LRRC32/FOXF1/AXL/COL5A1/PLEK/COL6A3/KIFC3/PCOLCE/THY1/CNRIP1/LAMC3/RBP1/PTGS1/CBX6/COL1A2/SLC15A3/COL6A1/SPARCL1/EVA1B/CD4/PDLIM4/LHFPL6/MSN/COL4A5/PPP1R18/GPX3/ACSL4/SCARA5/APOL4/PDGFRB/PTH1R/CCL11/TCF21/MEIS3/GNG11/CXCL14/TIMP2/NSG1/COL1A1/PDGFRA/GBP4/LBH/INHBB/MRC2/CAVIN3/PPP1R14A/…
Liver.MlxKO 18 mos LvsW 18 mos L	HDSigDB_Human_2021=Genes Down-Regulated In Microglia Vs Macrophages PMID28671693	370	0.409705	2.02987	1e-10	8.06e-10	2.8e-10	2360	tags=32%, list=15%, signal=28%	CYSTM1/HEXB/NDUFA1/CYGB/LPL/COX5B/UQCR11/SLCO3A1/ST14/CD22/TXN/S1PR4/LGALS3/CAPG/CTSS/IFI30/SOCS3/HK3/PKM/CLEC4E/ATP6V1F/LILRB5/LILRA6/FGR/CFP/KCNN4/SH3BGRL3/ARHGAP10/CD44/FLNA/BCL2A1/GPNMB/CRYBG1/THBS1/HIP1/DRAM1/NDUFB9/CLEC12A/S100A4/NPC2/VIM/HLA-DQB2/CRIM1/FTL/IQGAP1/CD63/CNN2/STK39/SLAMF8/ATP5MGL/COL6A1/KCNAB2/CCDC88C/EMILIN2/EVA1B/ADAM8/CPNE8/C5AR1/TES/ANTXR2/MS4A6E/ACE/DOK2/IL1RN/S100A6/CLE…
Liver.MlxKO 18 mos LvsW 18 mos L	RNA-Seq_Disease_Gene_and_Drug_Signatures_from_GEO=Mycobacterium smegmatis Macrophage 18hr GSE67427 down	429	0.402972	2.02444	1e-10	8.06e-10	2.8e-10	2271	tags=36%, list=15%, signal=32%	RPS29/RPS23/HEXB/LPL/HEXA/RPL36A/LDHB/MCM5/RPL35A/RPL37/RAB5C/RPL38/RPL35/APOC1/ST14/RPS28/NCF4/RPL22/CSF1R/RPL39/CAPG/UBXN11/POLR2L/RPS3/LGMN/MMP7/RPL32/IFI30/RPL13/RPS2/RPS9/ITGB2/RPL30/RTN4/SH3KBP1/MERTK/RNASET2/NME2/SH3BGRL3/ILF3/RPL34/GPNMB/TBXAS1/HMOX1/ARPC4/RPL15/MPEG1/S100A4/PREX1/SERPINB6/RPL31/SLC7A8/NPC2/HCLS1/TSPAN15/COTL1/TREM2/RPL27A/FCGR3A/PRNP/LAPTM5/FTL/VSIG4/CORO1A/RPL23/ACTG1/F…
Liver.MlxKO 18 mos LvsW 18 mos L	Mouse_Gene_Atlas=macrophage peri LPS thio 7hrs	421	0.403057	2.02252	1e-10	8.06e-10	2.8e-10	3003	tags=36%, list=20%, signal=30%	ARL8A/MRPL27/TGM2/MAFK/RAB5C/SLCO3A1/IL1B/ATF3/ENHO/NUDT9/CD40/CAPG/SPTLC2/CHMP4B/ZFAND2A/PLAUR/CD86/HK3/MYOF/SEMA6C/CLEC4E/PTGFR/MLKL/MERTK/GTPBP2/BATF2/GPNMB/IGSF6/DRAM1/PLEK/NPC2/DCPS/SLAMF7/TLR9/ARID5A/PAWR/EXT1/ZBP1/SLC7A11/SAMHD1/TLR7/SLAMF8/MMP12/SLC15A3/IRF5/PLEKHO2/TMEM140/CSF2RA/CCL3/EIF6/ST6GALNAC4/IL1RN/EPSTI1/IL18BP/FGFBP3/CMKLR1/OAS3/GPATCH3/PARP11/XAF1/PTAFR/TNF/SNRNP35/APBA1/TNFRS…
Liver.MlxKO 18 mos LvsW 18 mos L	Microbe_Perturbations_from_GEO_up=H5N1 influenza virus human macrophage GDS3595 microbe:93	321	0.411957	2.02023	1e-10	8.06e-10	2.8e-10	3723	tags=41%, list=24%, signal=32%	NUPR1/IL1B/ENPP2/CD40/RNF138/SLC25A28/NDUFB3/SOCS3/CLEC4E/NCF1/DYNLT1/BATF2/IRF8/PRDM1/SLFN12L/OAS1/MIS18BP1/LCP2/HCAR3/SLAMF7/AIM2/IFITM1/IFITM3/IFITM2/MAP3K8/TRAF1/TLR7/PLA2G4A/TRPS1/IFIT1B/CCL3/CCL3L3/DAPP1/PHF11/KLF4/EPSTI1/OAS3/APOL1/APOL4/APOL3/XAF1/GBP5/NFE2L3/RHOH/TNF/PIWIL4/GBP4/TAP1/STX11/CD80/CD274/TIFA/SP110/GBP2/RAB12/SAMSN1/FPR2/IFNG/DPY19L2/TNFAIP8/CXCL9/STK17B/RND1/SOCS1/CCL4/CCL4…
Liver.MlxKO 18 mos LvsW 18 mos L	RNA-Seq_Disease_Gene_and_Drug_Signatures_from_GEO=Bacillus Calmette-Guerin Macrophage 4hr GSE67427 up	424	0.399202	2.00486	1e-10	8.06e-10	2.8e-10	3131	tags=37%, list=20%, signal=30%	UCP2/TGM2/LPL/CCL15/AKR1B1/ATF3/TXN/CD40/LGALS3/SMOX/CD53/UXS1/MMP7/GLUL/PLAUR/CTSS/SOCS3/BTG2/RPS9/SLC9B2/CLEC4E/LILRB4/LILRB3/PFKP/FGR/P2RX7/CD44/KLF6/BCL2A1/THBS1/PRDM1/IGSF6/EMP1/CCL1/FCER1G/LCP2/SEMA4D/CCR5/VIM/HCAR2/SLAMF7/ARID5A/GPR137B/FCGR2A/FCGR2B/MYO1G/FTL/SLC7A11/GLA/CD63/TRAF1/S100A11/RUNX1/PLA2G4A/MGAT4A/CCL3/CCL3L1/CCL18/CCL3L3/CD48/BASP1/ANTXR2/PTPN1/MARCKS/IL1RN/BATF/CLEC4A/CKB/A…
Liver.MlxKO 18 mos LvsW 18 mos L	RNA-Seq_Disease_Gene_and_Drug_Signatures_from_GEO=heat-inactivated MTB H37Rv Macrophage 48hr GSE67427 up	463	0.395115	1.9962	1e-10	8.06e-10	2.8e-10	2766	tags=37%, list=18%, signal=31%	SPINT2/EMILIN1/EFHD2/C1QA/PCK2/AKR1B1/IL1B/HCK/IL17RA/C1QC/ENPP2/TXN/CSF2RB/VOPP1/CD40/C1QB/ATP11A/CD53/SNX8/GLUL/PLAUR/CTSS/SOCS3/MT1G/BTG2/HK3/MYOF/VASP/CLEC4E/ITGB2/LILRB4/LILRB3/TPM3/SLC11A1/MERTK/IFNGR1/CLEC7A/SDC3/CD44/FCGR1A/FLNA/IGSF6/DRAM1/TBC1D9/CLEC12A/LCP2/PLEK/KIFC3/MARCKSL1/HLA-DQB1/CLEC5A/SLC16A3/FCGR3A/EPB41L3/FCGR2A/FCGR2B/CRIM1/MYO1G/CBX6/SLC7A11/IQGAP1/MS4A4A/VSIG4/OLR1/SIRPA/M…
Liver.MlxKO 18 mos LvsW 18 mos L	Ligand_Perturbations_from_GEO_up=Interleukin 1, beta human amnion mesenchymal cells (AMC) GDS4595 ligand:24	377	0.397056	1.97145	1e-10	8.06e-10	2.8e-10	4009	tags=44%, list=26%, signal=33%	PDZRN3/TCHH/AKR1B1/IL1B/ATF3/TROAP/TMPRSS2/SLC25A28/CTSS/BTG2/CEBPD/IFNGR1/KLF6/BCL2A1/OAS1/DRAM1/CBX7/MTHFD2L/IFITM1/MAP3K8/OLR1/CYP26B1/SAMHD1/TRAF1/MMP12/SLC15A3/PLD1/PLA2G4A/PRKCH/FAM110B/TMEM140/PHF11/PDLIM4/EIF2AK3/OAS3/APOL1/APOL3/CCL11/CLEC2D/XAF1/NFE2L3/TNF/TGIF1/NCF2/TMEM39A/TAP1/PPM1H/SLC31A2/DSE/TRIM36/NFKB1/IFNGR2/PPP3CC/SOX17/SP110/FABP4/TLR1/TNC/SLC2A6/GBP2/SAT1/UST/CD74/BTG3/TNFAI…
Liver.MlxKO 18 mos LvsW 18 mos L	RNA-Seq_Disease_Gene_and_Drug_Signatures_from_GEO=DMOG Splenic CD4+ T cells 1 mM GSE85131 down	422	0.387327	1.94409	1e-10	8.06e-10	2.8e-10	2366	tags=35%, list=15%, signal=30%	RPS29/ENDOD1/FOXP3/UCP2/CORO1B/RPL35A/TECPR1/IL17RA/S1PR4/RPS28/ACAP1/RPL39/CAPG/RPS3/ADGRE5/LAT/IL2RG/RPL32/CTSS/BTG2/RPS9/SLC9B2/ITGB2/CD27/ITGB7/RPL30/CD52/SH3KBP1/PTPRCAP/IFNGR1/RASA3/FLNA/RPL34/ITGAL/EVL/LFNG/AXL/EMP1/DNMT3A/ITM2C/LDB1/PREX1/THY1/MARCKSL1/COTL1/SASH3/RAC2/CERK/NSG2/XCL1/LAPTM5/LAX1/CORO1A/RPL23/SAMHD1/CNN2/KIF21B/SOAT1/RPLP1/PIK3CD/CD84/RPS15/SLC28A2/ADCY7/TGFBR2/RPS14/RASGR…
Liver.MlxKO 18 mos LvsW 18 mos L	Microbe_Perturbations_from_GEO_up=murine norovirus type 1 mouse macrophage RAW264.7 cells GDS3549 microbe:177	114	0.548108	2.34062	1.05e-10	8.4e-10	2.92e-10	3585	tags=57%, list=23%, signal=44%	RPS29/LPL/RPL38/IL1B/ATF3/RPS28/RPL39/BTG2/RPS2/CLEC4E/LILRB4/PARP10/MNDA/CD44/NRROS/PLEK/MARCKSL1/RPL27A/IFITM3/RPL23/TRAF1/ACTG1/SLC15A3/CCL3/RPS11/BASP1/IL1RN/XAF1/CD14/TNF/RGS2/C3AR1/SRGN/OSM/SAT1/CCL4/IRF7/IFIT3/SPP1/CD83/IFI44/RHOB/RPL19/RASGEF1B/PTGS2/IER3/JUNB/ISG15/PARP12/RGS1/SAMD9L/RTP4/CCRL2/NFKBIZ/IER5/MALT1/ZFP36/RPS26/EGR2/PLK2/RPL3/IFIT2/CXCL10/ARC/ACTB
Liver.MlxKO 18 mos LvsW 18 mos L	MGI_Mammalian_Phenotype_Level_4_2019=MP:0001790 abnormal immune system physiology	112	0.547462	2.3387	1.06e-10	8.53e-10	2.97e-10	3443	tags=54%, list=23%, signal=42%	MARK2/FOXP3/MAP3K14/CD22/HCK/LAT/ITGB7/NPC2/ICOS/TLR9/FUT7/ITGB6/CIITA/RASGRP1/TNF/TNFRSF1B/VAV1/C3AR1/NOS2/PTPRC/RUNX3/DOCK2/TNFRSF1A/NOD1/SH2D1A/IL21R/GNAI2/TCIRG1/CXCR4/NFKBIB/PSMB9/SPP1/PI16/RHBDF2/AHR/BATF3/CLEC4D/IL5RA/CCL24/TGFB1/ADGRG3/BTK/IRF4/ICAM1/GZMB/GCNT1/IRF1/SERPINB9/CD200/NFKBIZ/CARD11/MYD88/JAK3/APOE/ITGAD/SKAP1/NOD2/CD226/IL10/RELB
Liver.MlxKO 18 mos LvsW 18 mos L	C7=GSE39110_UNTREATED_VS_IL2_TREATED_CD8_TCELL_DAY6_POST_IMMUNIZATION_UP	191	0.478515	2.19329	1.09e-10	8.7e-10	3.03e-10	2839	tags=45%, list=19%, signal=37%	MVB12A/EFHD2/CRIP1/SLCO3A1/MYADM/APOBR/LGALS3/KCNJ8/CDH1/PLEKHM3/OSTF1/ITGB7/ENTPD1/FES/PRDM1/PLAC8/DEPDC1B/PLEK/MYO1F/CCR5/VIM/SLAMF7/IFITM3/IFITM2/PADI2/FCGR2B/MYO1G/SAMHD1/IL2RB/GNA11/RPA2/BCL2/MPND/ADAM8/FAM111A/DTX1/CCND3/INPP5D/SWAP70/GAB3/EHBP1L1/EPSTI1/FHL2/S100A6/KLRK1/KATNB1/CHSY1/ITGAX/SELPLG/RCN1/KLRG1/RUNX3/RAP1GAP2/NOD1/METRNL/ZEB2/EIF4E3/IL10RA/GAS7/LAIR1/IKZF3/GZMA/FASLG/TPST2/CHA…
Liver.MlxKO 18 mos LvsW 18 mos L	Rare_Diseases_AutoRIF_Gene_Lists=Lymphocytes absent	91	0.57701	2.403	1.2e-10	9.57e-10	3.33e-10	3629	tags=62%, list=24%, signal=47%	FOXP3/LPL/CD22/CD40/IL2RG/CD86/CD27/CFP/CD44/SYK/CD24/ICOS/CCR5/TLR9/BCL2/CXCR3/CD4/RHO/EPCAM/KLRK1/CD14/TNF/CD80/CTLA4/CSF3R/SH2D1A/CD5/MYC/CXCR4/CCL4/CD83/BAX/FASLG/AHR/MAK/CD2/TGFB1/LCK/PDCD1/SRC/TLR4/MKI67/BTK/ICAM1/GZMB/CCR7/ZAP70/MYD88/RAG1/CCR2/MBP/IL10/CXCL10/CD7/CD28/CD38
Liver.MlxKO 18 mos LvsW 18 mos L	RNAseq_Automatic_GEO_Signatures_Mouse_Up=Ablation Setd2 Impaired Lymphocyte GSE116685 1	156	0.508443	2.27166	1.2e-10	9.59e-10	3.34e-10	4020	tags=55%, list=26%, signal=41%	TMEM134/UCP2/LTA/MYADM/LSM7/BLOC1S1/GALNS/CAPG/CD53/ATP6V1F/GDF3/SH3BGRL3/CD44/GPNMB/RHOG/TNFAIP8L2/VIM/IFITM1/XCL1/SLC13A3/CNN2/S100A11/IL2RB/RPLP1/CST7/VAMP8/CXCR3/SCIMP/STYK1/FHL2/KLRK1/TAGLN2/LPXN/AIP/TNFRSF1B/STK32C/IZUMO1R/PPP3CC/FGL2/GPR68/RUNX3/SAMSN1/HCST/BMP3/CD74/GPR82/NABP2/SHISA5/ANXA5/DUSP2/AHR/NKG7/PFDN5/RAB37/KLRD1/COX7A2L/MFGE8/RGS10/EMP3/CD37/PKDCC/EXOC3L4/TRIM47/CTSW/TAGAP/KLRC…
Liver.MlxKO 18 mos LvsW 18 mos L	Orphanet_Augmented_2021=X-linked immunodeficiency with magnesium defect, Epstein-Barr virus infection and neoplasia ORPHA:317476	94	-0.563113	-2.57844	1.21e-10	9.64e-10	3.35e-10	3258	tags=56%, list=21%, signal=45%	PRELID3B/ARFIP1/PI4K2B/SPCS3/MMADHC/NEDD1/RPN2/COPB2/PRRC1/STT3A/SPPL2A/SLC33A1/TMBIM6/CNIH1/TMED7/YIPF5/SEL1L/TRAM1/TXNDC9/GALNT1/CCDC47/MFSD14B/ETF1/ATP13A3/SRP54/ZMPSTE24/SDHD/MTDH/COPB1/SYPL1/NAA50/POFUT1/SSR3/SLC30A7/STT3B/SLC39A9/ERGIC2/TM9SF2/DNAJC3/ARCN1/AP3B1/BZW1/CMTM6/YME1L1/TM9SF3/LMAN1/SUCLG2/SSR1/SPTLC1/C1GALT1C1/LYPLA1/LAMP2/CD164
Liver.MlxKO 18 mos LvsW 18 mos L	Enrichr_Users_Contributed_Lists_2020=Macrophages up regulated challenge bar p>0.005 and folds >1.5	386	0.39031	1.93822	1.27e-10	1.01e-09	3.51e-10	3545	tags=39%, list=23%, signal=31%	TGM2/MAP3K14/NUPR1/IL1B/ATF3/CSF2RB/CD40/LGALS3/SPTLC2/GFI1/PLAUR/IL2RG/CD86/SOCS3/BTG2/PKM/ITGB2/LILRB4/RNASE2/CEBPD/USF1/CD44/SNAI1/FCGR1A/KLF6/THBS1/HMOX1/PRDM1/GAB2/AXL/TNFAIP8L2/RIPK3/PLAC8/SYK/SIN3B/FCER1G/IL23A/NPC2/TLR9/ARID5A/SLC16A3/CLEC6A/RAC2/ZBP1/PRNP/LIPE/FCGR2A/MAP3K8/MVP/IL2RB/IRF5/CCL3L3/TYK2/C5AR1/IL1RN/CLEC10A/ITGAX/PTAFR/CD14/VDR/IL36G/TNFRSF1B/C3AR1/NOS2/NFKB1/PTPRC/S100A8/FA…
Liver.MlxKO 18 mos LvsW 18 mos L	Enrichr_Users_Contributed_Lists_2020=All Down Regulated Genes In Patients With Immunopathological Pocess VS Samples Without Immunopathological Pocess Including Healthy Controls	89	0.589499	2.43508	1.29e-10	1.02e-09	3.53e-10	2493	tags=54%, list=16%, signal=45%	RPS23/LDHB/IL1B/TYROBP/LGALS3/RPS3/PLAUR/RPL32/SOCS3/RPL13/SMDT1/CEBPD/SLC11A1/SPI1/THBS1/PLAC8/FCER1G/NPC2/MARCKSL1/VIM/SLC16A3/FCGR3A/FTL/CD63/ACTG1/S100A11/LST1/RPS14/C5AR1/ITGAX/RPL8/RPS16/TNFRSF1B/DSE/SAT1/CD300E/TGFBI/METRNL/POU2F2/TNFAIP8/RPS13/SLC43A2/CST3/LTB/CXCL16/IER3/JUNB/TIMP1
Liver.MlxKO 18 mos LvsW 18 mos L	Rare_Diseases_AutoRIF_Gene_Lists=Common variable immunodeficiency	103	0.562175	2.38184	1.48e-10	1.16e-09	4.05e-10	3629	tags=61%, list=24%, signal=47%	FOXP3/CD22/CD40/IL2RG/CD86/CD27/PRDM1/CD24/ICOS/CCR5/HLA-DQB1/TLR9/FCGR3B/TLR7/PIK3CD/CXCR3/CD4/RHO/ACE/CD14/TNF/TNFSF13/VAV1/CD80/NFKB1/CTLA4/IKZF1/SH2D1A/CD5/IL21R/MYC/CXCR4/SRI/FASLG/CIC/CD2/LCK/PDCD1/SRC/PRKCD/TLR4/MKI67/BTK/ICOSLG/CCR7/DOCK8/AICDA/MAL/ZAP70/BAD/IL21/MYD88/NFKB2/RAG1/JAK3/TLR2/MSH5/HP/IL10/CXCL10/ARC/CD28/CD38
Liver.MlxKO 18 mos LvsW 18 mos L	C7=GSE5589_LPS_AND_IL10_VS_LPS_AND_IL6_STIM_IL6_KO_MACROPHAGE_45MIN_UP	188	0.474497	2.17158	1.51e-10	1.19e-09	4.14e-10	3621	tags=51%, list=24%, signal=39%	MRPL27/C1QA/SLCO3A1/EVI2B/CHMP4B/MYH10/CD86/CFP/MLKL/THEMIS2/RNASET2/CLEC7A/MCEMP1/FCGR1A/SLFN12/SLFN12L/OAS1/C1orf54/CCR5/ARID5A/IFITM3/ZBP1/FCGR2B/SAMHD1/TLR7/IFIT1B/ADAM8/RETREG1/MS4A6A/EPSTI1/PLBD1/OAS3/RNASEL/LPXN/TAP1/FGL2/FYB1/CD300LF/UBA7/DOCK2/PTPRO/MMP13/S1PR2/IL21R/VCAN/STAMBPL1/NLRC5/PSMB9/SHISA5/FRMD4A/CCL7/GAS7/LAIR1/CD83/NCAPG2/TRAFD1/SAP30/LYN/MSR1/NECTIN4/NKG7/AIF1/SLAMF9/GPR65/C…
Liver.MlxKO 18 mos LvsW 18 mos L	C5=GOBP_NEUTROPHIL_MIGRATION	99	0.570531	2.39486	1.54e-10	1.21e-09	4.2e-10	3430	tags=60%, list=22%, signal=47%	CCL15/CCL23/IL1B/LGALS3/ITGB2/RHOG/CCL1/SYK/FCER1G/PREX1/IL23A/FUT7/RAC2/NCKAP1L/XCL1/XCL2/SLAMF8/PIK3CD/CCL3/CCL3L1/CCL18/CCL3L3/ADAM8/C5AR1/RIPOR2/CCL11/RHOH/VAV1/FUT4/C3AR1/IRAK4/S100A8/WDR1/C5AR2/PIP5K1C/CSF3R/CD74/CXCL9/BSG/CCL4/CCL7/PPBP/PRTN3/ITGA9/EDN1/CXADR/PIK3CG/CXCL6/CCL24/CCR7/TGFB2/LBP/CD177/MYD88/CCL21/CCL19/NOD2/GP2/CXCL10
Liver.MlxKO 18 mos LvsW 18 mos L	Aging_Perturbations_from_GEO_down=Human CD4+Tlymphocytes 25 years vs 64 years GSE62374 aging:129	312	0.411156	2.00755	1.7e-10	1.33e-09	4.62e-10	2732	tags=36%, list=18%, signal=30%	CRIP1/TMEM51/IL1B/MYADM/HCK/S1PR4/CSF1R/TYROBP/RNF138/ZFAND2A/RNF166/IFI30/MYOF/CD27/ERF/FGR/CFP/SAMD3/CEBPD/PAK1/ADAP1/HLA-DMB/MTMR11/FLNA/IRF8/TBXAS1/SPI1/THBS1/HMOX1/MANBA/PLAC8/CD300C/SYK/FCER1G/PLEK/S100A4/MYO1F/PREX1/AVPI1/CLEC5A/CYBA/EPB41L3/LAX1/MAP3K8/OLR1/SIRPA/SLC15A3/SPINK1/LST1/PLCG2/CCL3/CCL3L3/STX8/ADAM8/CXCR3/C5AR1/BASP1/SWAP70/MARCKS/CLEC4A/TUFT1/PLCB2/PLBD1/SESTD1/PLA2G7/HBA1/HB…
Liver.MlxKO 18 mos LvsW 18 mos L	HuBMAP_ASCT_plus_B_augmented_w_RNAseq_Coexpression=Cd4+ T Cell Naive (id:98)	51	0.681861	2.55291	1.96e-10	1.53e-09	5.31e-10	3861	tags=84%, list=25%, signal=63%	IL2RG/CD52/PTPRCAP/ICOS/SIRPG/IL2RB/CD48/CXCR3/THEMIS/CD8B/RHOH/UBASH3A/CD3D/CTLA4/GPR174/SH2D1A/CD5/GRAP2/SIT1/GZMA/CD247/TRAF3IP3/NKG7/CD96/CD2/LTB/SELL/LCK/GZMB/CCR7/TBC1D10C/SLAMF6/GZMK/ZAP70/P2RY10/CD3G/GPR171/ITK/GZMM/CD28/CD3E/TIGIT/CD6
Liver.MlxKO 18 mos LvsW 18 mos L	CellMarker_Augmented_2021=CD8+ T cell:Lymphoid Tissue	51	0.681702	2.55231	1.99e-10	1.55e-09	5.38e-10	3861	tags=86%, list=25%, signal=65%	ICOS/LAX1/SIRPG/IL2RB/CD48/CXCR3/THEMIS/ZNF831/CD8B/CLEC2D/GBP5/UBASH3A/CYTIP/LY9/CD3D/CTLA4/GPR174/SH2D1A/IFNG/CD5/IKZF3/SIT1/GZMA/CD247/TRAF3IP3/FASLG/CD96/CD2/SELL/LCK/GZMB/SLAMF6/GZMK/SCML4/ZAP70/P2RY10/CD3G/SKAP1/GPR171/ITK/CD28/CD3E/TIGIT/CD6
Liver.MlxKO 18 mos LvsW 18 mos L	HuBMAP_ASCT_plus_B_augmented_w_RNAseq_Coexpression=Memory Cd8+ T Cell (id:413)	56	0.659502	2.50836	2.03e-10	1.57e-09	5.48e-10	3861	tags=82%, list=25%, signal=62%	ICOS/CCR5/XCL2/SIRPG/IL2RB/CST7/THEMIS/ZNF831/CD8B/KLRK1/KLRC4-KLRK1/GBP5/UBASH3A/CD3D/CTLA4/GIMAP7/GPR174/SH2D1A/IFNG/CD5/GRAP2/GZMA/CD247/FASLG/GIMAP5/NKG7/CD8A/CD96/CD2/LCK/GZMB/SLAMF6/GZMK/SCML4/TNFSF8/ZAP70/P2RY10/CD3G/GPR171/GIMAP1/ITK/GZMM/CD28/CD3E/TIGIT/CD6
Liver.MlxKO 18 mos LvsW 18 mos L	RNAseq_Automatic_GEO_Signatures_Human_Up=Dissociating Inflammation Case Interleukin-17A GSE122305 1	196	0.467673	2.15517	2.06e-10	1.6e-09	5.56e-10	3989	tags=52%, list=26%, signal=39%	PDZRN3/WNT4/EFHD2/AKR1B1/IL1B/CD40/TNIP2/UXS1/TMEM132A/CTSS/SLC9B2/PARP10/ADAP1/TBC1D9/PREX1/MFSD10/RAC2/EPB41L3/PANX2/TRAF1/SLC15A3/ADAM8/PDLIM4/ANTXR2/MARCKS/IL1RN/ACSL4/APOL3/ADAMTS4/LPXN/NCF2/GBP4/NFKB1/MUC1/PPP3CC/SLC2A6/TTC9/USP13/POU2F2/TNFAIP8/RCSD1/NINJ1/ZEB2/RRAD/PSME2/FRMD4A/GPR137/CD83/ANXA5/SLC43A2/AJAP1/CXCL6/DENND5A/PSMB10/LTB/ITGB8/TAPBP/WIPF3/ICAM1/CDC20/TNFRSF10D/TNFRSF10B/SLFN5…
Liver.MlxKO 18 mos LvsW 18 mos L	MGI_Mammalian_Phenotype_Level_4_2021=increased B cell number MP:0005014	90	0.572975	2.37354	2.13e-10	1.65e-09	5.73e-10	3926	tags=58%, list=26%, signal=43%	MARK2/LTA/LAT/SH2B3/WAS/ITGB2/IFNGR1/IRF8/ELF4/SEMA4D/HLA-DQB1/PRKCH/BCL2/RASGRP1/MCPH1/IL18BP/TNF/NCF2/PTPRC/IKZF1/DOCK2/TGFBI/SH2D1A/S1PR2/MYC/VCAM1/BAX/PTPN22/CLEC4D/DGKZ/FBN1/PDCD1/SPHK1/PRKCD/ZAP70/NCOA3/TCF3/TNIP1/CDKN2C/JAK3/CCR2/APOE/LCN2/ABCG1/IL10/IL6ST/PRDM11/TNFAIP3/MFNG/CXCR2/TNFRSF13B/NFATC2
Liver.MlxKO 18 mos LvsW 18 mos L	Ligand_Perturbations_from_GEO_up=Interleukin-3 mouse M2 macrophages (RAW264.7 cells) GSE73564 ligand:235	185	0.476659	2.17465	2.27e-10	1.75e-09	6.09e-10	4739	tags=58%, list=31%, signal=41%	BEX4/MUSTN1/C1QA/IL1B/C1QC/ATF3/C1QB/LILRB4/TESC/MERTK/CLEC7A/ASTE1/TBXAS1/PIR/CCL1/ELN/CCR5/FOLR2/RBP1/ADCY4/FCGR2B/CIITA/SLAMF8/MMP12/CST7/CCL3/SCIMP/PDLIM4/IQSEC3/IL1RN/ATP6V0D2/ITGAX/FPR1/ETV4/CD274/SLC31A2/DSE/CD3D/FABP4/IL31RA/CD74/SOCS1/CCL4/CCL7/LAIR1/PLA2G12B/TLR8/MS4A7/NEDD9/BATF3/EDN1/VEGFC/COL14A1/CCDC80/PLXDC2/CCL24/KLK8/PRKG2/SPHK1/IER3/TFEC/IRF4/TIMP1/RGS1/DKK2/CHST7/IL4I1/TARM1/LM…
Liver.MlxKO 18 mos LvsW 18 mos L	RNAseq_Automatic_GEO_Signatures_Mouse_Down=Transcriptiomics Cdc2 Young Immunisation GSE133148 1	209	0.457987	2.11878	2.33e-10	1.79e-09	6.22e-10	3132	tags=40%, list=20%, signal=32%	MARK2/RPS29/RPL36A/RPL38/IL1B/IL17RA/PDE1B/RPL22/RPL39/SOCS3/VASP/FGF13/FLNA/GAS6/SEMA7A/PREX1/RPL31/BRI3/VIM/ARHGEF2/RPL27A/IFITM1/IFITM2/SIRPA/CORO1A/RPL23/ESYT1/RPLP1/BCL2/MAB21L3/CST7/CPNE8/BASP1/HACD1/RPL37A/EHBP1L1/SH3BP1/RPL8/DDR1/RPS24/ZC3H7B/RPL27/RUNX3/IMPDH1/MYH9/NDUFB2/RPS20/NCKAP5L/HCST/WASF2/IL21R/MAPKAPK2/NDRG1/TTYH3/RPS21/MLLT6/U2AF2/RELT/FNBP1/MYO1H/RPL14/ITGA9/CIC/NKG7/DCLK1/AHN…
Liver.MlxKO 18 mos LvsW 18 mos L	Jensen_COMPARTMENTS=IgG immunoglobulin complex	452	0.375391	1.89338	2.34e-10	1.79e-09	6.24e-10	4201	tags=48%, list=27%, signal=36%	FOXP3/TCHH/LTA/SFTPD/IL1B/CD22/IL17RA/TXN/CD40/LGALS3/LAT/CD86/ITGB2/CD27/CFP/CD52/LOXL1/RNASE2/RNASE3/CLEC7A/CD44/FCGR1A/ITGAL/GPNMB/PRDM1/DPT/CCL1/HDX/THY1/IL23A/SIGLEC1/SEMA4D/SERPINB6/CCR5/HLA-DQB1/HLA-DQB2/SLAMF7/TLR9/CRLF2/FCGR3A/FCGR3B/EGF/FCGR2A/FCGR2B/CD63/CD276/WFDC1/SAMHD1/TLR7/SPINK1/CACNA2D4/CCL3/CD48/DAPP1/CXCR3/CD4/CD180/EPCAM/GP5/ACE/IL1RN/FLT3/IL18BP/RPS19/CCL11/ITGAX/CD14/SELPLG…
Liver.MlxKO 18 mos LvsW 18 mos L	Rare_Diseases_GeneRIF_Gene_Lists=Bare lymphocyte syndrome	257	0.432501	2.05448	2.44e-10	1.86e-09	6.49e-10	3003	tags=39%, list=20%, signal=32%	FOXP3/FGFR1/EMP2/DKK3/IL1B/IL17RA/LGALS3/LAT/PLAUR/IL2RG/WAS/TGFA/CDH1/CD27/LILRB4/ENTPD1/CYP1A2/PAK1/IFNGR1/SNAI1/IRF8/THBS1/APBB1IP/SYK/CLEC12A/S100A4/THY1/EGF/FCGR2B/CORO1A/CIITA/RUNX1/IL2RB/BCL2/KLF4/IL1RN/WIPF1/FLT3/KLRK1/PLA2G7/TNF/CD3D/NFKB1/PTPRC/SOX17/SRGN/SMPD3/SP110/RUNX3/IKZF1/DOCK2/MMP13/SH2D1A/IFNG/IL21R/EXTL3/MYC/BSG/CXCR4/SOCS1/ABL1/TAP2/IRF7/PROM1/FNBP1/FASLG/ADORA2B/CST3/AKT1/MA…
Liver.MlxKO 18 mos LvsW 18 mos L	RNAseq_Automatic_GEO_Signatures_Mouse_Up=Phenotyping Diverse Syngeneic Immunologically GSE151414 4	194	0.467709	2.15615	2.57e-10	1.96e-09	6.83e-10	3493	tags=47%, list=23%, signal=37%	MCM5/NUPR1/EIF4EBP1/RPL22/RPL32/RPS2/INSL6/MYOF/CD52/SH3KBP1/MNDA/CLIC1/NME2/CD44/THBS1/MAD2L1/EMP1/FCER1G/S100A4/NPC2/VIM/IFITM3/IFITM2/FCGR2B/IQGAP1/CD63/S100A11/FAU/FAM111A/TES/MSN/S100A6/TAGLN2/GNG11/LIG1/MCM4/GBP2/RPS20/CENPA/COL3A1/WASF2/WWTR1/VCAN/HMGB2/IFIT3/SPP1/RFC4/ANXA5/LSM5/NEDD9/CENPE/RAD51AP1/BST2/AHNAK/SERPINH1/BGN/EMP3/BANF1/GBP6/PRKG2/PRC1/PLOD2/MKI67/SGIP1/TIMP1/CDK1/LYAR/KIF23…
Liver.MlxKO 18 mos LvsW 18 mos L	RNAseq_Automatic_GEO_Signatures_Mouse_Down=Marrow Derived Macrophage Peritoneal GSE104920 1	200	0.464258	2.14229	2.6e-10	1.98e-09	6.9e-10	3498	tags=46%, list=23%, signal=36%	FGFR1/EMILIN1/PROS1/NUPR1/SCN1B/C1QA/CRIP1/APOC1/CD40/DMPK/ADGRE5/PALM/SOCS3/SCARF2/ITGB7/CFP/MCEMP1/SDC3/PLAC8/DAB2IP/LCP2/PLEK/PPP1R26/KIFC3/GRAP/PTGS1/VSIG4/NFE2/EMILIN2/DAPP1/DNAH12/F13A1/PADI4/ANXA3/CMKLR1/TAGLN2/SLA/TIMP2/TRPM2/SRGN/PTGFRN/MZB1/RAP1GAP2/SAMSN1/PLPPR3/GRK6/NOD1/SORBS3/KRT80/GARNL3/KLF2/MYC/JAM2/PI16/ITGAM/ABCA9/CALML4/BANK1/PTGER4/NEDD9/HDAC9/CLSTN1/RARG/AGTRAP/PLXDC2/SLC22A…
Liver.MlxKO 18 mos LvsW 18 mos L	DrugMatrix=Interleukin 1 Beta-0.01 mg/kg in RSA/Saline-Rat-Liver-0.25d-dn	186	-0.438364	-2.21442	2.84e-10	2.16e-09	7.52e-10	2068	tags=32%, list=14%, signal=28%	CXXC5/G0S2/PON1/SERPIND1/RETSAT/DLC1/MAP2K5/PECR/CBS/PPP1R3C/ACLY/FASN/AOX1/ATP6AP2/TGOLN2/GLDC/VKORC1/LIPC/MAL2/BAAT/MGST1/TSC22D1/GC/LCAT/ACACA/ALDH6A1/SEC23B/ACAA2/SDHD/BTF3/ADI1/PERP/GUSB/APOA5/AS3MT/PEMT/ABCB11/AADAC/MTCH2/BZW1/RCBTB2/AMFR/VDAC3/OTC/EEF2/SCP2/SLCO2B1/ALB/NR1H4/GBE1/NIPSNAP3A/DHRS1/TMEM30A/LAMP2/SRD5A1/PKLR/SLC6A13/KHK/GDI2
Liver.MlxKO 18 mos LvsW 18 mos L	MGI_Mammalian_Phenotype_Level_4_2021=decreased T cell proliferation MP:0005095	129	0.526562	2.28392	2.89e-10	2.19e-09	7.62e-10	2537	tags=48%, list=17%, signal=40%	TYROBP/SNRNP40/LAT/IL2RG/WAS/CD86/ITGB2/PTPRCAP/CD44/ITGAL/FCER1G/LCP2/IL23A/HCLS1/CCR5/SASH3/RAC2/NCKAP1L/CORO1A/CIITA/IL2RB/PRKCH/CD48/RASGRP1/CD4/THEMIS/CCND3/DUSP10/RHOH/TNFRSF1B/VAV1/LY9/NFKB1/PTPRC/FYB1/IMPDH1/HLA-DMA/CD74/CD5/IL21R/MYC/HAVCR2/CD83/BCL2L1/ITGAM/CD247/PDCD1LG2/PTGER4/ARHGEF6/CLEC4D/AHNAK/PIK3CG/PSMB10/SELL/TNFSF4/E2F1/LCK/TP53/CD2AP/IRF4/DBNL/DOCK8
Liver.MlxKO 18 mos LvsW 18 mos L	RNA-Seq_Disease_Gene_and_Drug_Signatures_from_GEO=heat-inactivated MTB H37Rv Macrophage 4hr GSE67427 up	427	0.379477	1.90656	2.9e-10	2.19e-09	7.64e-10	3131	tags=37%, list=20%, signal=30%	LPL/MCM5/PCK2/AKR1B1/ATF3/TXN/VOPP1/CD40/LGALS3/SMOX/UXS1/LGMN/MMP7/GLUL/PLAUR/CTSS/SOCS3/BTG2/RPS9/PKM/LILRB4/LILRB3/PFKP/FGR/P2RX7/KCNN4/CD44/KLF6/BCL2A1/IRF8/THBS1/PRDM1/EMP1/FCER1G/LCP2/SEMA4D/CCR5/VIM/SLAMF7/ARID5A/GPR137B/FCGR2A/MYO1G/FTL/SLC7A11/MS4A4A/MAP3K8/CD63/TRAF1/S100A11/RUNX1/IRF5/FBN2/EMILIN2/CCL3/CCL3L3/ADAM8/BASP1/ANTXR2/MSN/PTPN1/ACE/IL1RN/BATF/CLEC4A/CKB/PLBD1/ITPR3/PLA2G7/APO…
Liver.MlxKO 18 mos LvsW 18 mos L	Microbe_Perturbations_from_GEO_up=Toxoplasma gondii mouse RAW264.7 macrophage cells GDS4941 microbe:207	304	0.409771	1.98872	3.56e-10	2.68e-09	9.34e-10	3844	tags=43%, list=25%, signal=33%	TGM2/PDGFA/IL1B/CSF2RB/CD40/CD53/GFI1/LAT/PLAUR/CD86/SOCS3/BTG2/INSL6/CLEC4E/SH3KBP1/CLEC7A/TPCN2/HMOX1/PLEK/IL23A/HCAR2/ARID5A/ALDH1B1/FLRT3/IFITM1/PTGS1/SLC7A11/OLR1/TRAF1/MMP12/SLC15A3/MAB21L3/CST7/CCL3/TMEM26/PDLIM4/KLF4/MARCKS/IL1RN/ATP6V0D2/CLEC10A/ITGAX/PLA1A/STX11/IFRD1/CD274/DSE/NFKB1/RALGDS/GPR68/SRGN/TLR1/OSM/CD74/FAM171B/MYC/CCL4/PTGIR/CCL7/CD83/PCOLCE2/PDCD1LG2/DUSP2/PTGER4/ADORA2B/P…
Liver.MlxKO 18 mos LvsW 18 mos L	C5=GOBP_CYTOKINE_MEDIATED_SIGNALING_PATHWAY	393	0.38295	1.90756	3.68e-10	2.77e-09	9.65e-10	3305	tags=37%, list=22%, signal=30%	DOK1/CCL15/CCL23/IL1B/HCK/IL17RA/CSF2RB/CSF1R/TNIP2/GFI1/SH2B3/IL2RG/LILRB5/LILRB4/LILRB3/LILRA4/LILRA6/LILRA5/IL17RE/IFNGR1/CD44/SPI1/AXL/OAS1/CCL1/GAS6/SYK/FCER1G/CD24/CCR5/TREM2/AIM2/IFITM1/IFITM3/IFITM2/CRLF2/EXT1/XCL1/XCL2/ZBP1/PADI2/LAPTM5/SAMHD1/TRAF1/STK39/IL2RB/MMP12/IRF5/CSF2RA/CCL3/CCL3L1/CCL18/CCL3L3/CXCR3/CD4/TYK2/PTPN1/IL1RN/FLT3/SLC27A1/CMKLR1/OAS3/CCDC3/CCL11/TNF/IL36G/TNFRSF11A/T…
Liver.MlxKO 18 mos LvsW 18 mos L	Mouse_Gene_Atlas=macrophage bone marrow 0hr	116	0.536996	2.29408	4.28e-10	3.21e-09	1.12e-09	3159	tags=47%, list=21%, signal=37%	MARK2/LPL/CENPB/EFHD2/C1QC/EVI2B/CSF1R/C1QB/SNX8/ERF/CFP/KCNN4/KCNK13/LFNG/HIP1/ARPC4/CD5L/FOLR2/COTL1/CYTH4/VPS36/EVI2A/ADAM8/C5AR1/DOK2/RASSF2/LPXN/TNFRSF11A/C3AR1/B4GALT6/EID1/NACC1/METRNL/FMNL1/ARRB2/LAIR1/P2RY6/BCL2L1/DAB2/SLC43A2/HDAC9/SLAMF9/SUSD3/TM6SF1/E2F1/TLR4/TAF9B/TMEM106A/DUSP7/ADAM15/DGKD/PRR11/ADAMTS5/GPR173
Liver.MlxKO 18 mos LvsW 18 mos L	MGI_Mammalian_Phenotype_Level_4_2019=MP:0005095 decreased T cell proliferation	141	0.504484	2.2183	4.36e-10	3.27e-09	1.14e-09	3550	tags=55%, list=23%, signal=42%	TYROBP/CCDC88B/LAT/IL2RG/WAS/CD86/ITGB2/PTPRCAP/CD44/ITGAL/FCER1G/LCP2/IL23A/HCLS1/ICOS/CCR5/SASH3/RAC2/NCKAP1L/CORO1A/CIITA/IL2RB/PRKCH/CD48/RASGRP1/CD4/THEMIS/CCND3/WIPF1/DUSP10/SH2D2A/RHOH/TNFRSF1B/VAV1/LY9/NFKB1/PTPRC/IMPDH1/CD74/CD5/IL21R/MYC/NFKBID/HAVCR2/CD83/BCL2L1/ITGAM/CD247/PDCD1LG2/PTGER4/ARHGEF6/CLEC4D/AHNAK/PIK3CG/PSMB10/SELL/TNFSF4/E2F1/LCK/CD2AP/IRF4/CARMIL2/DBNL/DOCK8/ZAP70/CARD1…
Liver.MlxKO 18 mos LvsW 18 mos L	Microbe_Perturbations_from_GEO_down=Staphylococcus aureus human monocyte-derived macrophages GDS4931 microbe:61	219	0.445626	2.07792	4.41e-10	3.29e-09	1.15e-09	2048	tags=35%, list=13%, signal=31%	TOMM7/RPS29/RPS23/UCP2/NDUFA1/RPL36A/LDHB/RPL37/C1QA/APOC1/MYADM/C1QC/NAGK/RPL22/RPL39/LGALS3/RPS3/SH2B3/RPL32/CTSS/RPL13/RPS2/RPS9/PSAT1/RPL30/CD52/MNDA/HLA-DMB/RPL34/GPNMB/LY86/EVL/IGSF6/RPL15/EMP1/MPEG1/NDUFB9/RPL31/COTL1/TREM2/RPL27A/RPL23/S100A11/FAU/MMP12/RPLP1/RPS15/CALM3/RPS14/CD4/RPS11/RPL37A/GPX3/ATP6V0D2/RPS27/RPS19/RPL8/RPS16/RPS24/RPL27/FABP4/RPS20/TGFBI/HLA-DMA/CD74/HTRA4/RPS21/GALN…
Liver.MlxKO 18 mos LvsW 18 mos L	RNAseq_Automatic_GEO_Signatures_Human_Up=Cd8 Regulate Ferroptosis Immunotherapy GSE128392 1	206	0.457377	2.11479	4.71e-10	3.51e-09	1.22e-09	3545	tags=47%, list=23%, signal=36%	ATF3/FBXO6/SLC25A28/CTSS/IFI30/SOCS3/PARP10/HLA-E/MLKL/USF1/DYNLT1/HLA-DMB/BATF2/OAS1/DRAM1/SETBP1/CD5L/AIM2/IFITM1/IFITM3/SAMHD1/CIITA/SLAMF8/SLC15A3/PHF11/TMEM229B/IL18BP/OAS3/APOL1/APOL2/APOL3/SCN9A/XAF1/GBP5/GBP4/TAP1/SP110/UBA7/GBP2/HLA-DMA/CD74/PVR/NLRC5/SOCS1/PSMB9/TAP2/PSME2/IKZF2/IFIT3/OGFR/TRIM21/DOCK10/IFI44/TRAFD1/PDCD1LG2/RHBDF2/NLRP3/TRIM14/VEGFC/BST2/IL7/PRRT2/PSMB10/KREMEN1/PARP8/…
Liver.MlxKO 18 mos LvsW 18 mos L	Ligand_Perturbations_from_GEO_down=interleukin-15 human PBMC GSE59184 ligand:145	219	0.444268	2.07159	5.57e-10	4.14e-09	1.44e-09	2048	tags=35%, list=13%, signal=30%	TOMM7/RPS23/RPL36A/RPL35/APOC1/NCF4/EVI2B/RPL22/TYROBP/RPS3/LGMN/SH2B3/RPL32/CTSS/RPL13/RPS2/RPL30/CFP/CD52/MNDA/IFNGR1/SH3BGRL3/HLA-DMB/GPNMB/IRF8/LY86/HMOX1/RPL15/S100A4/SIGLEC1/HLA-DQB1/TREM2/CARD9/FCGR2B/FTL/VSIG4/RPLP1/VAMP8/CD4/RPS11/LMO2/F13A1/ERP29/PKIB/MS4A6A/PLBD1/CLEC10A/HBA1/RPL8/RPS16/TIMP2/RPS24/RGS2/DPEP2/RPL27/HLA-DMA/EID1/PPP1CC/HCST/CD74/CXCR4/PYCARD/RASA4/SPP1/RPS13/POLR2E/RPL1…
Liver.MlxKO 18 mos LvsW 18 mos L	MGI_Mammalian_Phenotype_Level_4_2021=abnormal immune system physiology MP:0001790	104	0.549345	2.32647	6.29e-10	4.67e-09	1.62e-09	3053	tags=50%, list=20%, signal=40%	MARK2/FOXP3/MAP3K14/CD22/HCK/LAT/ITGB7/NPC2/HLA-DQB1/TLR9/FUT7/ITGB6/CIITA/RASGRP1/CLEC10A/TNF/TNFRSF1B/VAV1/C3AR1/PTPRC/RUNX3/DOCK2/TNFRSF1A/NOD1/SH2D1A/IL21R/GNAI2/TCIRG1/CXCR4/NFKBIB/PSMB9/SPP1/PI16/RHBDF2/AHR/BATF3/CLEC4D/IL5RA/TGFB1/BTK/ICOSLG/IRF4/ICAM1/GZMB/GCNT1/IRF1/SERPINB9/CD200/NFKBIZ/MYD88/JAK3/APOE
Liver.MlxKO 18 mos LvsW 18 mos L	C5=GOMF_IMMUNE_RECEPTOR_ACTIVITY	122	0.517292	2.22613	7.2e-10	5.32e-09	1.85e-09	3101	tags=45%, list=20%, signal=36%	IL17RA/CSF2RB/GFRA2/IL2RG/LILRB5/LILRB3/LILRA4/LILRA6/LILRA5/IL17RE/IFNGR1/CD44/FCGR1A/FCER1G/CCR5/HLA-DQB1/HLA-DQB2/CRLF2/FCGR3A/FCGR2B/IL2RB/CSF2RA/CXCR3/CD4/C5AR1/FLT3/KLRK1/KLRC4-KLRK1/CMKLR1/FPR1/C3AR1/IL10RB/IFNGR2/C5AR2/CSF3R/IL31RA/CD74/FPR2/IL21R/CXCR4/IL10RA/OSMR/KLRD1/IL5RA/IL1RL2/CCR1/CCR7/KLRC1/KLRC2/GPR35/CCRL2/CX3CR1/XCR1/CCR2/IL11RA
Liver.MlxKO 18 mos LvsW 18 mos L	C7=GSE16385_MONOCYTE_VS_12H_ROSIGLITAZONE_TREATED_MACROPHAGE_DN	191	-0.427903	-2.1691	7.22e-10	5.32e-09	1.85e-09	2836	tags=38%, list=19%, signal=32%	TOR3A/LSM14A/PNO1/TAB2/WDR76/AHCYL2/PPIL4/UTP4/TRIM59/RRP36/UBR7/DR1/TUBG1/ZBTB8A/DPAGT1/PRKRA/MRPL44/PCGF6/TENT5C/TMED7/KPNA4/AKIRIN1/VCPIP1/LIG4/MRPL9/TMX4/THAP11/CPSF2/ADAM9/TSEN34/SGPL1/VPS4A/SELENOI/TARS1/TERF2IP/SMAD4/TXNL4B/DNAAF10/FAM199X/PDZD11/TRIP4/OLA1/COX15/NANP/ZBTB44/HDAC2/KLHL7/MED14/MRPL49/COA5/BID/WDR82/CLCN3/UTP6/RDX/ANKRD46/KLF10/ASNSD1/MCFD2/RMND5A/ABCE1/TIMM29/PDHX/CCT8/RPRD…
Liver.MlxKO 18 mos LvsW 18 mos L	MGI_Mammalian_Phenotype_Level_4_2019=MP:0005017 decreased B cell number	214	0.444553	2.06686	7.21e-10	5.32e-09	1.85e-09	2989	tags=37%, list=20%, signal=31%	MAP3K14/CD22/RPL22/CD40/GFI1/SH2B3/WAS/ITGB2/ITGB7/FES/RASA3/ITGAL/IRF8/SPI1/SYK/HCLS1/RAC2/NCKAP1L/CRLF2/BLNK/MYO1G/CORO1A/FZD9/IL2RB/PIK3CD/ARHGAP30/PRKCH/BCL2/RASGRP1/MSN/INPP5D/RASSF2/WIPF1/FLT3/KLRK1/TNFRSF11A/PAXX/MEFV/PTPRC/POLM/IKZF1/DOCK2/ITGA4/FUS/CD74/CD5/POU2F2/TCIRG1/FLI1/CXCR4/NFKBID/SOCS1/NFKBIB/ARHGDIB/ABL1/IKZF3/SLC1A5/DOCK10/LYN/RUNX2/ELMO1/GIMAP5/PRKCZ/IL7/RRAS/PSMB10/PRKCB/TLR…
Liver.MlxKO 18 mos LvsW 18 mos L	C5=GOBP_POSITIVE_REGULATION_OF_IMMUNE_EFFECTOR_PROCESS	213	0.450178	2.08628	7.36e-10	5.41e-09	1.88e-09	3036	tags=40%, list=20%, signal=32%	FOXP3/LTA/IL1B/CD40/TYROBP/CD86/ITGB2/FGR/HLA-E/P2RX7/FES/CLEC7A/HLA-DMB/SPI1/HMOX1/GAB2/FOXF1/SYK/SEMA7A/SH2D1B/IL23A/TREM2/TLR9/ARID5A/SASH3/RAC2/XCL1/LAPTM5/HLX/STX4/CD84/PLCG2/VAMP8/RASGRP1/SCIMP/KLRK1/KLRC4-KLRK1/RPS19/PTAFR/TNF/COLEC11/TNFSF13/VAV1/CD80/NOS2/PTPRC/MZB1/HK1/SH2D1A/CD74/IFNG/PVR/NFKBID/CYRIB/ITGAM/LYN/ADORA2B/NLRP3/PTPN22/STX7/KLRD1/PRKCZ/CLCF1/LAG3/TGFB1/LACC1/TNFSF4/TLR4/BT…
Liver.MlxKO 18 mos LvsW 18 mos L	Aging_Perturbations_from_GEO_down=Human CD4+Tlymphocytes 25 years vs 64 years GSE62374 aging:130	283	0.410695	1.97686	7.68e-10	5.63e-09	1.96e-09	2796	tags=36%, list=18%, signal=30%	CYGB/CUEDC1/TMEM51/MYADM/HCK/TXN/CSF1R/TYROBP/RNF138/ZFAND2A/IFI30/SOCS3/ITGB2/ERF/LILRB3/FGR/CEBPD/HLA-DMB/MTMR11/IRF8/LY86/TBXAS1/SPI1/HMOX1/IGSF6/MANBA/CD300C/SYK/FCER1G/CLEC12A/PLEK/S100A4/AVPI1/BOLA2B/ICOS/FOLR3/SLC16A3/SIRPA/GLA/SLC15A3/SPINK1/PLCG2/CSF2RA/EMILIN2/C5AR1/BASP1/SWAP70/DOK2/CIRBP/BATF/CLEC4A/GPATCH3/PLA2G7/HBA1/HBA2/PTAFR/TIMP2/RHOH/FPR1/RGS2/SLC31A2/C3AR1/NFKB1/FGL2/SRGN/TGFB…
Liver.MlxKO 18 mos LvsW 18 mos L	Jensen_COMPARTMENTS=pre-B cell receptor complex	96	0.553251	2.32183	7.71e-10	5.65e-09	1.96e-09	3366	tags=54%, list=22%, signal=43%	CD22/CD40/CD53/LAT/IRF8/PRDM1/SYK/LCP2/CRLF2/BLNK/FCGR2B/LAPTM5/CNN2/RUNX1/IL2RB/PIK3CD/PLCG2/CCND3/VAV1/SPN/PTPRC/IKZF1/CD5/KLF2/MYC/PBX1/ABL1/LAIR1/IKZF3/BCL2L1/LAT2/LYN/BANK1/AKT1/IL7/SPIC/LCK/SRC/BTK/IRF4/AICDA/ZAP70/TCF3/CARD11/RAG1/ADAM15/JAK3/EGR2/PAX5/SKAP1/CCND2/PLCG1
Liver.MlxKO 18 mos LvsW 18 mos L	C7=GSE25123_CTRL_VS_ROSIGLITAZONE_STIM_PPARG_KO_MACROPHAGE_UP	171	0.473974	2.1461	8.22e-10	6e-09	2.09e-09	3595	tags=47%, list=24%, signal=36%	LPL/IL1B/S1PR4/ACAP1/NRGN/RILPL2/PLAUR/CLEC4E/PFKP/FGR/CFP/CD52/KCNN4/MCEMP1/MTMR11/BCL2A1/ELF4/PLAC8/PRAM1/HCAR3/SLAMF7/CLEC5A/PADI2/OLR1/SIRPB1/TRAF1/STK39/MMP12/PRKCH/CCDC88C/CCL18/CD48/ADAM8/IL1RN/FLT3/DUSP10/CLEC10A/RIPOR2/TAGLN2/ITGAX/ATP2A3/LIMD2/CYTIP/DPEP2/TIFAB/OSM/GRK6/STK17B/CCL7/FA2H/FABP5/DUSP2/NLRP3/NRIP3/SELL/PFKFB3/TNFRSF10B/CD72/GABBR1/CSTB/MAPKAPK3/CREB5/CCRL2/PTPRE/PFKFB4/GLIP…
Liver.MlxKO 18 mos LvsW 18 mos L	RNAseq_Automatic_GEO_Signatures_Mouse_Down=Smarcad1 Coordinates Immunity-Linked Cocr GSE127527 1	188	0.464287	2.12486	8.24e-10	6e-09	2.09e-09	3851	tags=46%, list=25%, signal=35%	PDZRN3/LDHB/CD22/GFI1/RAP1GAP/LGMN/ZFAND2A/PLAUR/SOBP/PSAT1/RRP9/KCNN4/TESC/SH3BGRL3/RASA3/SEMA7A/PREX1/THY1/VIM/CSRP1/LAPTM5/CBX6/PCSK1/CNN2/PIK3CD/PLCG2/SEMA3F/SLC28A2/PLET1/TGFBR2/MSN/VSIR/MAGEH1/CKB/FHL2/TINAGL1/BCAS1/ALDOC/KCTD12/EMB/FUT4/PTPRC/SRGN/RUNX3/GIMAP7/IFT22/IMPDH1/PTPRO/ANXA5/PEX5L/SLC43A2/FHDC1/TPST2/NEDD9/DAP/TRIM35/DCLK1/PRSS41/CD96/DENND5A/TRIP6/LPCAT4/SYNGR1/IER3/GZMB/MVB12B/…
Liver.MlxKO 18 mos LvsW 18 mos L	RNAseq_Automatic_GEO_Signatures_Human_Up=Analysis Tr1 Tregs Il10Neg GSE125504 1	230	-0.407704	-2.11792	8.4e-10	6.11e-09	2.13e-09	2219	tags=35%, list=15%, signal=30%	PSMD14/WDR12/RHEB/LARP4/CAPRIN1/GTF2F2/XRCC5/TMED7/KPNA4/METAP2/ELL2/KIF2A/CCT2/SEH1L/TRAM1/RAB1A/SLC39A14/GTDC1/CCDC47/HSPH1/PSMD1/TOMM70/RNF19A/IPO5/HSPA9/HOMER1/PHTF2/ZMPSTE24/NCL/ACACA/POC1B/OLA1/DCAF13/PPP2CA/GCLC/API5/MFSD2A/UTP20/CLTC/TFB2M/GFM1/TCP1/MCTP2/HSP90AA1/NAA50/HDAC2/RGS16/MRPS35/ATF6/TXNDC5/SRP72/HSD17B12/UBA2/GLUD1/PITPNB/BZW1/RDX/GALNT4/FAM98A/EIF4E/IPO7/GSPT1/EIF2S2/KLF10/DPY…
Liver.MlxKO 18 mos LvsW 18 mos L	CellMarker_Augmented_2021=Neutrophil:Kidney	66	0.617653	2.43332	9.07e-10	6.58e-09	2.29e-09	2552	tags=50%, list=17%, signal=42%	TYROBP/PGLYRP1/CLEC4E/MNDA/NCF1/MCEMP1/BCL2A1/IGSF6/ORM1/HCAR3/HCAR2/IFITM2/FCGR3B/FTL/S100A11/LST1/BASP1/IL1RN/PADI4/ANXA3/FPR1/RGS2/S100A8/OSM/SAT1/CSF3R/FPR2/MMP9/CLEC4D/PTGS2/SELL/ADGRG3/TNFRSF10C
Liver.MlxKO 18 mos LvsW 18 mos L	MGI_Mammalian_Phenotype_Level_4_2019=MP:0002444 abnormal T cell physiology	114	0.531251	2.26863	9.16e-10	6.63e-09	2.31e-09	3246	tags=54%, list=21%, signal=43%	TGM2/STK10/LAT/CTSS/ITGB2/CD27/KCNN4/LCP2/NPC2/ICOS/LAX1/MYO1G/CORO1A/MGAT5/CIITA/BCL2/RASGRP1/TYK2/INPP5D/MCPH1/WIPF1/IL16/TAGLN2/TNF/VAV1/SPN/CD80/PTPRC/CTLA4/GRK6/ITGA4/CD5/IL21R/GNAI2/NLRC5/SOCS1/IRF7/SLC1A5/BCL2L1/LAT2/CD247/NEDD9/PTPN22/ARHGEF6/LAG3/PIK3CG/DGKZ/ITPKB/NSMAF/ICAM1/CCR7/DBNL/ZAP70/BAD/MYD88/CDKN2C/JAK3/ORAI2/PSTPIP1/CD3G/SKAP1/PANX1
Liver.MlxKO 18 mos LvsW 18 mos L	RNAseq_Automatic_GEO_Signatures_Mouse_Down=Myeloid-Targeted Immunotherapies Act Synergy GSE108753 1	185	0.467487	2.1328	9.27e-10	6.7e-09	2.33e-09	2830	tags=42%, list=19%, signal=35%	UCP2/IL17RA/STK10/ADGRE5/TREML4/FGR/MNDA/FES/NCF1/THEMIS2/FLNA/ELF4/PLAC8/SYK/MYO1F/PREX1/NFAM1/IFITM3/MYO1G/PIK3R5/SAMHD1/IRF5/PLEKHO2/PLCG2/TYK2/ACE/IL16/OAS3/PARP11/TNFRSF11A/CD300LB/MEFV/NFKB1/PTPRC/PLPP7/TUBB1/FABP4/IKZF1/TNFRSF1A/DLGAP4/ADAMDEC1/C5AR2/KRT80/LY6E/KLF2/TCIRG1/NLRC5/PACS2/LENG8/PTGIR/IRF7/IFIT3/FABP5/IDI1/RERG/RARG/SOD3/SPIC/NABP1/IP6K1/TM6SF1/MYO9B/AFP/CALHM2/CASP1/FABP3/ESRP…
Liver.MlxKO 18 mos LvsW 18 mos L	RNAseq_Automatic_GEO_Signatures_Human_Up=Cytokines ÃŽâ€™-Cell Provides Genetics GSE137136 1	188	0.463352	2.12058	9.41e-10	6.78e-09	2.36e-09	3608	tags=49%, list=24%, signal=38%	MVB12A/FBXO6/CTSS/IFI30/PRKD2/CDH1/PARP10/HLA-E/CEBPD/MLKL/DYNLT1/BATF2/IRF8/OAS1/DAB2IP/UNC93B1/BLNK/CRIM1/MAP3K8/SAMHD1/CIITA/MVP/TMEM140/PHF11/EPSTI1/IL18BP/OAS3/APOL1/APOL2/APOL3/XAF1/GBP5/VAMP5/PLA1A/GBP4/TAP1/STX11/CD274/SP110/CLIC5/UBA7/GBP2/PARP3/CD74/LY6E/NLRC5/SOCS1/PSMB9/TAP2/PSME2/IFIT3/OGFR/TRIM21/TRAFD1/LYN/BST2/PSMB10/PARP8/GBP6/TAPBP/HEG1/EHF/ICAM1/ISG15/PARP12/IRF1/PLSCR1/IKBKE/T…
Liver.MlxKO 18 mos LvsW 18 mos L	RNA-Seq_Disease_Gene_and_Drug_Signatures_from_GEO=miR-148a B lymphocytes GSE75809 down	408	-0.331693	-1.84162	9.51e-10	6.84e-09	2.38e-09	2243	tags=30%, list=15%, signal=26%	RAPGEF1/PSMA4/PSMD14/PGK1/CAPRIN1/CCT7/TBL1XR1/WAPL/CBX3/SRSF1/PLAA/OGDH/AKAP8/CNBP/TMED7/SERP1/UBE2D3/METAP2/EZH2/SEPHS2/CCT2/DEK/RRM1/TRAM1/CCDC47/CNOT6/HSPH1/GANAB/CAND1/ETF1/HNRNPK/HSPA4/PSMD1/SF3B1/SCAF11/ANP32E/ZC3H15/PRPF8/SUB1/HERC1/RRM2/SSB/VDAC2/IPO5/HSPA9/HOMER1/NSUN2/UBA1/HDLBP/ACTR2/HERPUD1/ZMPSTE24/STIP1/NCL/ROCK1/MAGED1/CACYBP/HSPA8/TCEA1/MTDH/CLTC/DHX15/TCP1/COPB1/HNRNPA2B1/CCT5/H…
Liver.MlxKO 18 mos LvsW 18 mos L	RNAseq_Automatic_GEO_Signatures_Human_Up=Response Cd14-Derived Macrophages Lps GSE163165 1	207	0.449784	2.07824	1.04e-09	7.46e-09	2.6e-09	3842	tags=46%, list=25%, signal=35%	SCN1B/IL1B/CSF2RB/CD40/FBXO6/UBALD2/SOCS3/TGFA/PARP10/NCF1/GTPBP2/SNAI1/IFITM3/CBX6/CSF2RA/CD48/PHF11/PPP1R18/EPSTI1/OAS3/APOL3/XAF1/PTAFR/GBP5/RHOH/DDR1/IL36G/TAP1/CD80/PPP3CC/SRGN/SP110/VRK2/FPR2/LY6E/LUM/TNFAIP8/SOCS1/NFKBIB/PTGIR/SHISA5/ELOVL7/TAP2/IRF7/IFIT3/IL10RA/MLLT6/IFI44/TLR8/LYN/NLRP3/AHR/VEGFC/BST2/CXCL6/DENND5A/PTGS2/LSS/ITGB8/PLAGL2/IER3/OAS2/PLEKHA4/ISG15/PARP12/GRINA/HERC6/ADORA2…
Liver.MlxKO 18 mos LvsW 18 mos L	Orphanet_Augmented_2021=Autoimmune hemolytic anemia-autoimmune thrombocytopenia-primary immunodeficiency syndrome ORPHA:444463	96	-0.530413	-2.43924	1.14e-09	8.18e-09	2.85e-09	3862	tags=59%, list=25%, signal=45%	OSBPL8/TPR/HELZ/NOL8/CHD1/PIBF1/CCDC18/WDR36/SP3/SMC5/PPWD1/CNOT2/TRPM7/NIPBL/ATAD2B/ZFC3H1/ATM/SENP6/U2SURP/DIS3/AQR/TRAPPC11/TGS1/UHRF2/PRPF4B/CDC40/WAPL/BCLAF1/ACAP2/TRAPPC8/ZNF207/NAA16/ICE2/SRSF10/CEP350/N4BP2/SF3B1/SCAF11/FOXN2/CTDSPL2/ZNF451/GABPA/PPIP5K2/RANBP2/ROCK1/TAF2/EDRF1/SBNO1/PHF3/PRPF40A/PDS5A/SLTM/USP24/TPP2/USP34/PPP6R3/SACM1L
Liver.MlxKO 18 mos LvsW 18 mos L	RNAseq_Automatic_GEO_Signatures_Human_Up=Atac-Seq Vivo Immune Zika GSE123541 2	194	0.459851	2.11992	1.16e-09	8.25e-09	2.87e-09	3969	tags=54%, list=26%, signal=40%	COL6A2/CD22/DMTN/LAT/IL2RG/CD27/SAMD3/PTPRCAP/LTBP3/EVL/PRDM1/FCRL1/CBX7/SH2D1B/CD24/FCGR3A/FCGR3B/RAB27B/IL2RB/PRKCH/BCL2/CST7/RASGRP1/CD8B/KLRK1/KLRC4-KLRK1/CLEC2D/RHOH/PDZD4/UBASH3A/LBH/LIG1/LY9/KLRG1/CD3D/RALGDS/ADGRG1/PPP3CC/SLC38A1/RUNX3/TUBB1/GPR174/SH2D1A/CCDC102A/MYC/IKZF3/MLLT6/GRAP2/PPBP/GZMA/CD247/BANK1/SPARC/NKG7/MATK/TPD52/CD8A/CD96/BCL11B/CD2/LTB/LCK/ARL4C/FCRL5/GZMB/CCR7/TBC1D10C/…
Liver.MlxKO 18 mos LvsW 18 mos L	Rare_Diseases_AutoRIF_Gene_Lists=Absent T lymphocytes	85	0.576575	2.37426	1.29e-09	9.16e-09	3.19e-09	3629	tags=62%, list=24%, signal=48%	FOXP3/CD40/IL2RG/CD86/CD27/CFP/CD44/SYK/ICOS/CCR5/TLR9/TLR7/CCL3/CXCR3/CD4/EPCAM/KLRK1/CD14/TNF/CD80/CD274/CTLA4/CSF3R/SH2D1A/CD5/CXCR4/CCL4/CD83/BAX/FASLG/AHR/MAK/CCR1/CD2/TGFB1/LCK/PDCD1/SRC/TLR4/MKI67/ICAM1/GZMB/CCR7/ZAP70/MYD88/RAG1/STAT4/CCR2/MBP/IL10/CD7/CD28/CD38
Liver.MlxKO 18 mos LvsW 18 mos L	RNAseq_Automatic_GEO_Signatures_Mouse_Up=Catalogue Non-Coding Rnas Immunity GSE101868 1	222	0.442013	2.06729	1.45e-09	1.03e-08	3.59e-09	3003	tags=38%, list=20%, signal=31%	IL1B/STK10/APOBR/CD40/CCDC88B/POFUT2/COX17/PLAUR/SOCS3/VASP/CLEC4E/FGR/CD44/ITGAL/AXL/LCP2/PLEK/GRAP/HCLS1/MARCKSL1/HCAR2/AIM2/MTHFS/EXT1/PIK3R5/MAP3K8/TRAF1/PLEKHO2/CCL3/EVI2A/C5AR1/MSN/DOK2/ACSL4/CD14/TNF/TNFRSF1B/KCTD12/CD80/SLC31A2/HIVEP3/NFKB1/SRGN/POLM/WDR1/TNC/POU2F2/ACOD1/ZEB2/SLC39A1/NFKBID/CCL4/FRMD4A/DOCK10/RHBDF2/ADORA2B/NLRP3/RASGEF1B/VEGFC/PTGS2/ITPRIPL2/TGFB1/RASSF4/PLAGL2/PDCD1/PR…
Liver.MlxKO 18 mos LvsW 18 mos L	DisGeNET=Common Variable Immunodeficiency	125	0.517113	2.23008	1.51e-09	1.07e-08	3.73e-09	3629	tags=53%, list=24%, signal=41%	FOXP3/LTA/CD40/CD86/CD27/TNFSF12/ICOS/HLA-DQB1/TLR9/FCGR3A/FCGR3B/XCL1/CARD9/BLNK/FCGR2A/FCGR2B/TLR7/PIK3CD/BCL2/ADCY7/SWAP70/ITGAX/CD14/TNF/TNFSF13/TNFRSF1B/VAV1/NFKB1/PTPRC/CTLA4/SLC3A2/IKZF1/SH2D1A/FUS/IFNG/FNBP1/ITGAM/NEIL1/NEDD9/DAP/IL7/PRKCD/TP53/BTK/ICOSLG/LOC102723996/IRF4/CCR7/ANKRD55/GPR35/NCAM1/IL21/TNFRSF18/NFKB2/RAG1/TLR2/MSH5/CCL21/PAX5/CCL19/NOD2/CYP21A2/IL10/ITK/TERT/CD38
Liver.MlxKO 18 mos LvsW 18 mos L	RNAseq_Automatic_GEO_Signatures_Mouse_Down=Sf2523 Pi3K Blocks Immunosuppression GSE123154 1	205	0.453496	2.09678	1.58e-09	1.12e-08	3.9e-09	3506	tags=40%, list=23%, signal=32%	TOMM7/MRPL54/TMEM256/RPS29/RPS23/UQCR11/TMEM51/NAGK/FOXP4/FBXO6/NDUFA2/TMCO6/MRPL14/IL2RG/TRNAU1AP/DPM3/UQCC3/RPL34/EDF1/USP50/NDUFB9/PCBD2/FAU/NECAP2/COX7C/MPND/CPNE8/HINT2/COX14/RPL37A/SNF8/NDUFA13/IFT57/RPS19/LAMTOR1/VAMP5/OGFOD2/NAPSA/SLC31A2/BRK1/NDUFB11/IFNGR2/MPV17L2/CNPY2/CD2BP2/RRAD/RPS21/RPS13/SRI/BAX/RPL19/MRPL41/ADORA2B/MS4A7/PFDN5/S100A13/TFPT/SRSF9/MTMR14/SNX17/EXOC3L4/SLC25A38/ARF5…
Liver.MlxKO 18 mos LvsW 18 mos L	Rare_Diseases_AutoRIF_Gene_Lists=Lymphoma large-cell immunoblastic	209	0.446514	2.0657	1.65e-09	1.17e-08	4.06e-09	3838	tags=48%, list=25%, signal=37%	FOXP3/CD22/EIF4EBP1/RPL22/CD40/CD27/TNFRSF21/CD52/TPM3/NGFR/CD44/PRDM1/DNMT3A/SYK/CD24/ICOS/CCR5/VIM/EGF/GPT/TRAF1/ANG/BCL2/CXCR3/CD4/CCND3/LMO2/CHIA/IL16/PDGFRB/CCL11/TNF/PDGFRA/TAP1/CD80/CD274/SAMSN1/CSF3R/SH2D1A/CD74/IFNG/CD5/IL21R/MYC/BSG/TAP2/SRI/BAX/PDCD1LG2/MAG/CIC/VEGFC/MAK/MPO/IDH2/MAF/BCL11B/CD2/TGFB1/E2F1/LCK/PDCD1/IGF1R/SYN1/SRC/MKI67/TP53/IRF4/ICAM1/POLE/CCR7/HRC/MAL/BAD/IL21/CD200/C…
Liver.MlxKO 18 mos LvsW 18 mos L	C5=GOBP_REGULATION_OF_ADAPTIVE_IMMUNE_RESPONSE	163	0.47848	2.14945	1.7e-09	1.2e-08	4.17e-09	3602	tags=48%, list=24%, signal=37%	FOXP3/TRPM4/LTA/IL1B/CD40/SUSD4/WAS/LILRB4/HLA-E/P2RX7/SLC11A1/CLEC7A/PKN1/RIPK3/IL23A/TREM2/ARID5A/FUT7/SASH3/CLEC6A/NCKAP1L/XCL1/CARD9/FCGR2B/HLX/PLA2G4A/ADCY7/CD48/CD4/DUSP10/NLRP10/TNF/TNFSF13/TNFRSF1B/CD80/CD274/PTPRC/SAMSN1/PARP3/PVR/NFKBID/IRF7/HAVCR2/PYCARD/CYRIB/NLRP3/EIF2AK4/AHR/STX7/KLRD1/PRKCZ/CLCF1/TGFB1/TNFSF4/BTK/KMT5C/IRF1/HPX/KLRC1/IL4I1/NFKBIZ/HMCES/JAK3/MALT1/ZBTB7B/CCR2/NECTIN…
Liver.MlxKO 18 mos LvsW 18 mos L	C2=FOSTER_TOLERANT_MACROPHAGE_UP	156	0.491498	2.19595	1.86e-09	1.3e-08	4.54e-09	3394	tags=48%, list=22%, signal=38%	NUPR1/CLEC4E/SELENOW/HLA-E/WNK2/RNASET2/ITGAL/THBS1/IGSF6/SLFN12L/SYK/PRDX5/SLC7A8/ORM1/SLC16A3/SLC7A11/MS4A4A/SLC13A3/DNAJC1/CST7/RASGRP1/TREML2/RHO/MS4A6A/IL1RN/IL18BP/OAS3/IFT57/XAF1/RGL1/TNFRSF1B/IFRD1/FPR1/PPM1H/SLC31A2/PPP3CC/FGL2/TGFBI/FPR2/BTG3/PVR/CXCL9/PGAP2/IRF7/IFI44/MSR1/ANKRD66/SLAMF9/BST2/TMEM178A/CXADR/AGTRAP/CLMP/SPIC/SELL/FABP3/NAV2/AOAH/RGS1/ADORA2A/SERPINB9/IQSEC2/FABP7/CD200/…
Liver.MlxKO 18 mos LvsW 18 mos L	C7=GSE24634_TREG_VS_TCONV_POST_DAY10_IL4_CONVERSION_DN	185	0.4613	2.10458	1.89e-09	1.32e-08	4.6e-09	2271	tags=36%, list=15%, signal=31%	LPL/C1QA/APOC1/TMEM51/ST14/HCK/ENPP2/CSF1R/C1QB/TYROBP/CAPG/GLUL/CD86/IFI30/HK3/MYOF/ITGB2/LILRB4/FGR/MNDA/MERTK/CLEC7A/HLA-DMB/SCPEP1/HMOX1/IGSF6/SYK/AVPI1/C1orf54/NPC2/TREM2/FCGR2A/FTL/MS4A4A/SIRPA/GLA/CD63/SLAMF8/SLC15A3/CCL18/QPRT/PLBD1/CLEC10A/ITGAX/CD14/TIMP2/RGL1/TNFSF13/SLC31A2/FGL2/S100A8/FABP4/TLR1/SLC2A6/TBC1D1/CTBP2/SPP1/SIGLEC9/GALNT12/ITGAM/SPARC/NLRP3/PLXND1/TM6SF1/CCR1/RAB31
Liver.MlxKO 18 mos LvsW 18 mos L	Rare_Diseases_AutoRIF_Gene_Lists=Cytokine receptor deficiency	89	0.56856	2.34859	1.95e-09	1.37e-08	4.76e-09	4998	tags=70%, list=33%, signal=47%	FOXP3/CD40/IL2RG/CD86/SOCS3/CD27/CD44/CCR5/TLR9/TLR7/CCL3/TGFBR2/CXCR3/CD4/CD14/TNF/TNFRSF11A/CD80/NOS2/TNFRSF1A/CSF3R/IL21R/CXCL9/CXCR4/SOCS1/CCL4/BCL2L1/BAX/NLRP3/AHR/CCR1/TGFB1/CASP1/SRC/TLR4/ICAM1/CCR7/IL21/CX3CR1/MYD88/RAG1/TLR2/CCR2/APOE/CCL21/IL10/CXCL10/CD28/CXCR2/TNFRSF13B/TNFSF11/STAT1/CX3CL1/CCR6/IL27/TBX21/TNFSF10/FAS/IL15/STAT6/TNFRSF11B/SMAD2
Liver.MlxKO 18 mos LvsW 18 mos L	HuBMAP_ASCT_plus_B_augmented_w_RNAseq_Coexpression=Resident Memory Cd8 T Cell (id:540)	48	0.673924	2.49936	1.97e-09	1.38e-08	4.79e-09	3861	tags=85%, list=25%, signal=64%	ICOS/CCR5/XCL2/SIRPG/IL2RB/CST7/CXCR3/THEMIS/ZNF831/CD8B/KLRK1/KLRC4-KLRK1/UBASH3A/CD3D/CTLA4/GIMAP7/SH2D1A/CD5/GZMA/CD247/FASLG/NKG7/CD8A/CD96/CD2/LCK/GZMB/AOAH/GZMK/CTSW/SCML4/ZAP70/P2RY10/CD3G/GPR171/ITK/CD7/GZMM/CD3E/TIGIT/CD6
Liver.MlxKO 18 mos LvsW 18 mos L	RNAseq_Automatic_GEO_Signatures_Human_Down=Monocyte Macrophage Responses Zika GSE118305 3	234	0.428533	2.01007	2.2e-09	1.54e-08	5.34e-09	2412	tags=37%, list=16%, signal=32%	ARHGDIA/MYL6/DOK1/MYADM/EVI2B/APOBR/SPTLC2/GLUL/SH2B3/FES/THEMIS2/CLIC1/SLC11A1/IFNGR1/NRROS/TNFAIP8L2/CD300C/MPEG1/SYK/MYO1F/HCLS1/SASH3/ARHGEF2/NCKAP1L/CYTH4/TMEM164/SIRPA/SAMHD1/SLAMF8/ACTG1/OAZ2/IRF5/CD84/ARHGAP30/MGAT4A/EMILIN2/TGFBR2/CD4/C5AR1/MSN/MARCKS/CLEC4A/WIPF1/PLCB2/NAAA/ACSL4/CMKLR1/FGD3/ZBTB4/PTAFR/CD14/SLA/RGL1/SELPLG/NCF2/KCTD12/EMB/CYTIP/PTPRC/ARHGAP25/TRPV2/TLR1/DOCK2/SAT1/TNFR…
Liver.MlxKO 18 mos LvsW 18 mos L	MGI_Mammalian_Phenotype_2017=MP:0001790 abnormal immune system physiology	102	0.539664	2.28328	2.25e-09	1.57e-08	5.45e-09	3053	tags=49%, list=20%, signal=39%	MARK2/FOXP3/MAP3K14/CD22/HCK/LAT/ITGB7/LILRB4/NPC2/HLA-DQB1/TLR9/FUT7/ITGB6/CIITA/RASGRP1/CLEC10A/TNF/TNFRSF1B/VAV1/NOS2/PTPRC/RUNX3/DOCK2/TNFRSF1A/NOD1/IL21R/GNAI2/TCIRG1/CXCR4/NFKBIB/PSMB9/SPP1/RHBDF2/AHR/BATF3/CLEC4D/IL5RA/TGFB1/BTK/ICOSLG/IRF4/ICAM1/GZMB/GCNT1/IRF1/CD200/NFKBIZ/MYD88/JAK3/APOE
Liver.MlxKO 18 mos LvsW 18 mos L	CellMarker_Augmented_2021=M1 macrophage:Brain	95	0.546477	2.29227	2.3e-09	1.6e-08	5.56e-09	3130	tags=43%, list=20%, signal=35%	MRPL54/MVB12A/APRT/EFHD2/POLD4/TNIP2/CAPG/ADGRE5/VASP/SH3BGRL3/RHOG/ARPC4/S100A4/MFSD10/UNC93B1/SLC10A3/MVP/S100A11/TAGLN2/TWF2/LAMTOR1/VPS28/CTDSP1/RGS19/TCIRG1/LAMTOR4/MPG/FBXW5/EMP3/AGTRAP/RRAS/PSMB10/JUNB/SNX17/CARD19/TREX1/ATP6V0E1/TSPO/SCAND1/ARPC1B/TEX264
Liver.MlxKO 18 mos LvsW 18 mos L	RNAseq_Automatic_GEO_Signatures_Mouse_Down=Ezh2-Deficient Pro-B Dn3 Lymphocyte GSE133993 2	190	0.450059	2.06193	2.62e-09	1.81e-08	6.3e-09	3569	tags=43%, list=23%, signal=33%	SPINT2/LDHB/RPS3/LAT/SNAI3/CDH1/CD27/IFNGR1/RINL/ITGAL/SLA2/LCP2/THY1/PIK3R5/RUNX1/ARHGAP9/SOAT1/BCL2/RASGRP1/THEMIS/MARCKS/SLC5A9/SH2D2A/PDGFRB/GBP4/EMB/PPM1H/CD3D/PTPRC/CTLA4/SH2D1A/NDRG1/FRMD4A/IKZF2/GRAP2/GZMA/CD247/IDI1/AHR/NKG7/GPR65/TSHZ2/CD96/PLXDC2/PGPEP1L/BCL11B/KREMEN1/SELL/GRHL2/LCK/PDCD1/GBP6/SETD7/LEPROTL1/BCL2L14/NOTCH3/TENM1/DHCR7/TCF7/PPT1/LIMK1/CAMK2A/NCK2/HPCAL1/SLC9A9/UCK2/ANG…
Liver.MlxKO 18 mos LvsW 18 mos L	Orphanet_Augmented_2021=Severe combined immunodeficiency due to adenosine deaminase deficiency ORPHA:277	85	0.570474	2.34914	2.73e-09	1.88e-08	6.55e-09	3928	tags=56%, list=26%, signal=42%	DOK1/APRT/STK10/TNIP2/GFI1/FERMT3/GPSM3/RHOG/IL23A/DCPS/ARID5A/RAC2/PIK3CD/PPP1R18/SH2D2A/GPATCH3/TWF2/LPXN/AIP/LIMD2/RGS19/HCST/RANGRF/TNFAIP8/PFN1/NFKBID/PSME2/TRIM21/RELT/TACC3/RGS10/EMP3/PSMB10/ARHGAP45/LYAR/IKBKE/TRABD/ARPC1B/RNF113A/APOBEC3H/RELB/SHKBP1/PPP1CA/GMIP/MFNG/NFKBIE/NOL12/ADA
Liver.MlxKO 18 mos LvsW 18 mos L	MGI_Mammalian_Phenotype_2017=MP:0005014 increased B cell number	92	0.548897	2.29052	2.76e-09	1.9e-08	6.62e-09	3926	tags=55%, list=26%, signal=41%	MARK2/LTA/ATP11A/LAT/SH2B3/WAS/ITGB2/IFNGR1/IRF8/ELF4/SEMA4D/HLA-DQB1/PRKCH/BCL2/RASGRP1/MCPH1/TNF/PTPRC/IKZF1/DOCK2/TGFBI/S1PR2/MYC/VCAM1/BAX/PTPN22/CLEC4D/DGKZ/FBN1/PDCD1/SPHK1/PRKCD/TCF7/ZAP70/NCOA3/TCF3/TNIP1/CDKN2C/JAK3/CCR2/APOE/LCN2/ALG13/ABCG1/IL10/IL6ST/TNFAIP3/MFNG/CXCR2/TNFRSF13B/NFATC2
Liver.MlxKO 18 mos LvsW 18 mos L	HuBMAP_ASCT_plus_B_augmented_w_RNAseq_Coexpression=Memory Cd4+ T Cell (id:411)	56	0.636693	2.4216	2.92e-09	2.01e-08	6.99e-09	3861	tags=77%, list=25%, signal=58%	ICOS/XCL2/SIRPG/IL2RB/THEMIS/ZNF831/CD8B/KLRK1/GBP5/UBASH3A/GBP4/CD3D/PTPRC/CTLA4/GIMAP7/GBP2/GPR174/SH2D1A/IFNG/CD5/GRAP2/GZMA/CD247/FASLG/GIMAP5/CD96/CD2/LCK/GZMB/SLAMF6/GZMK/SCML4/TNFSF8/ZAP70/P2RY10/CD3G/GPR171/GIMAP1/ITK/CD28/CD3E/TIGIT/CD6
Liver.MlxKO 18 mos LvsW 18 mos L	MGI_Mammalian_Phenotype_Level_4_2021=decreased CD4-positive, alpha beta T cell number MP:0008075	145	0.48456	2.14429	3.02e-09	2.07e-08	7.2e-09	3100	tags=46%, list=20%, signal=37%	SNRNP40/ITGB2/ITGB7/IFNGR1/RASA3/CD44/ITGAL/SPI1/LCP2/SEMA4D/HLA-DQB1/RAC2/NCKAP1L/CORO1A/SGSM1/CIITA/RUNX1/IL2RB/CD84/PRKCH/RASGRP1/CD4/THEMIS/MSN/INPP5D/BATF/NUP210/RASSF2/CLEC10A/RHOH/ASAH1/VAV1/CD3D/PTPRC/IKZF1/DOCK2/HLA-DMA/SH2D1A/CD74/CD5/IL21R/PBX1/CD83/GRAP2/ITGAM/CD247/ELMO1/NKG7/ARHGEF6/IL5RA/PIK3CG/DGKZ/PSMB10/CCR1/TGFB1/LCK/CCR7/DOCK8/ZAP70/IL21/NFKB2/RAG1/JAK3/ZBTB7B/CCR2/ARPC1B
Liver.MlxKO 18 mos LvsW 18 mos L	Ligand_Perturbations_from_GEO_up=interleukin-33 mouse CD8 T cells GSE72791 ligand:237	81	0.573776	2.34188	3.21e-09	2.19e-08	7.64e-09	1940	tags=41%, list=13%, signal=36%	RPS29/RPS23/NDUFA1/RPL36A/RPL35A/RPL38/CRIP1/RPL35/RPL22/RPL39/RILPL2/RPL32/RPL13/RPS2/RPS9/CD52/NME2/RPL27A/RPL23/ACTG1/FAU/RPLP1/RPS14/BATF/RPL37A/NDUFA13/RPL8/HMGB2/CD83/NCAPG2/RPL28/RPL19/RPL4
Liver.MlxKO 18 mos LvsW 18 mos L	RNAseq_Automatic_GEO_Signatures_Mouse_Up=Ctla-4 B-1A Immune Tolerance GSE161409 2	182	0.456636	2.0821	3.28e-09	2.24e-08	7.8e-09	3053	tags=39%, list=20%, signal=32%	TOMM7/RPS23/MYL6/HEXA/COPRS/UQCR11/RPL37/RPL35/RPS28/CD53/PSMG4/RPL32/UQCC2/CLIC1/NDUFB4/RPL34/RPL15/PFDN6/BOLA2/MRPS16/CYBA/RPLP1/COX7C/VAMP8/CD48/RPS14/RPS11/HINT2/ERP29/PPIE/BATF/RPL37A/RPS19/RPS16/LPXN/VAMP5/FIS1/IZUMO1R/GIMAP7/CD300LF/GBP2/SAT1/SAMSN1/BORCS8/LAMTOR4/RENBP/SRP14/PSME2/RPS21/PYCARD/CD83/BAX/RPL14/NCAPD2/PFDN5/SNRPD2/PSMB10/LCK/NANS/PFDN1/ARL2BP/CD72/IRF1/PIN1/GPX1/EMG1/RPL18/T…
Liver.MlxKO 18 mos LvsW 18 mos L	RNA-Seq_Disease_Gene_and_Drug_Signatures_from_GEO=Irf4 CD8+ T cells knockout GSE49929 down	435	0.365307	1.83656	3.44e-09	2.34e-08	8.16e-09	3585	tags=42%, list=23%, signal=33%	UCP2/HEXB/CORO1B/CRIP1/IL17RA/STK10/S1PR4/FOXP4/LGALS3/AKNA/CORO7/ADGRE5/BTG2/RPL13/RPS2/PKM/PRKD2/CYFIP2/ITGB2/OSTF1/BIN2/ITGB7/PFKP/CD52/SH3KBP1/NCF1/KCNN4/RASA3/FLNA/ITGAL/ELF4/RHOG/PKN1/MYO1F/PREX1/THY1/ARHGAP1/SEMA4D/NPC2/VIM/COTL1/CLINT1/SASH3/ARHGEF2/SLC16A3/RAC2/GLTP/NCKAP1L/LAPTM5/MYO1G/IQGAP1/CORO1A/SAMHD1/CNN2/ESYT1/ACTG1/KIF21B/IL2RB/PIK3CD/KCNAB2/TMEM71/TGFBR2/CALM3/RASGRP1/CXCR3/THE…
Liver.MlxKO 18 mos LvsW 18 mos L	MGI_Mammalian_Phenotype_Level_4_2019=MP:0005018 decreased T cell number	170	0.470318	2.12389	3.48e-09	2.37e-08	8.23e-09	3550	tags=44%, list=23%, signal=34%	ARHGDIA/FOXP3/LTA/RPL22/GFI1/LAT/IL2RG/WAS/MERTK/RASA3/IRF8/SPI1/LCP2/IL23A/SEMA4D/ICOS/IFITM1/CBX6/SIRPA/CORO1A/PCSK1/MCF2L/ARHGAP30/PRKCH/BCL2/RASGRP1/CD4/THEMIS/NUP210/RASSF2/FLT3/KLRK1/BRPF1/RHOH/NCF2/TNFRSF1B/VAV1/PAXX/MEFV/PTPRC/CTLA4/IKZF1/DOCK2/ITGA4/MYC/TCIRG1/CXCR4/ARHGDIB/ABL1/HAVCR2/DEF6/GRAP2/TRAF3IP3/LYN/GIMAP5/IL7/PSMB10/LCK/TAPBP/CCR7/DOCK8/TCF7/ARHGAP22/ZAP70/PCLAF/RAG1/JAK3/ASXL…
Liver.MlxKO 18 mos LvsW 18 mos L	C7=HOWARD_NEUTROPHIL_INACT_MONOV_INFLUENZA_A_INDONESIA_05_2005_H5N1_AGE_18_49YO_1DY_UP	342	0.390992	1.91932	3.59e-09	2.44e-08	8.49e-09	2851	tags=34%, list=19%, signal=28%	MVB12A/PCK2/CD22/SPATS2L/ATF3/FBXO6/SLC25A28/IFI30/PARP10/LOXL1/GAS8/CACNA1A/HLA-DMB/FCGR1A/BATF2/OAS1/SERPINB6/NPC2/HLA-DQB1/SLAMF7/AIM2/CLEC5A/IFITM1/IFITM3/ZBP1/GRAMD1B/ANO6/SAMHD1/DNAJC1/CIITA/FAM111A/KLF4/TLDC2/BATF/LPCAT2/TMEM229B/CALHM6/EPSTI1/ANXA3/RNASEH2B/SESTD1/OAS3/APOL1/APOL2/APOL4/APOL3/PARP11/XAF1/GBP5/VAMP5/RHOH/GBP4/TAP1/STX11/CD274/TIFA/C3AR1/ZC3H7B/VRK2/GBP2/NOD1/HLA-DMA/CD74/L…
Liver.MlxKO 18 mos LvsW 18 mos L	MGI_Mammalian_Phenotype_Level_4_2021=decreased B cell number MP:0005017	197	0.451124	2.07787	3.63e-09	2.46e-08	8.56e-09	3451	tags=41%, list=23%, signal=32%	MAP3K14/CD22/CD40/SNRNP40/GFI1/SH2B3/WAS/ITGB2/ITGB7/FES/RASA3/ITGAL/IRF8/SPI1/SYK/HCLS1/RAC2/NCKAP1L/CRLF2/BLNK/CORO1A/FZD9/IL2RB/PIK3CD/PRKCH/BCL2/RASGRP1/MSN/INPP5D/RASSF2/FLT3/CLEC10A/ASAH1/TNFRSF11A/MEFV/PTPRC/POLM/IKZF1/DOCK2/ITGA4/CD74/CD5/POU2F2/TCIRG1/FLI1/CXCR4/SOCS1/NFKBIB/ARHGDIB/ABL1/IKZF3/SLC1A5/DOCK10/LYN/RUNX2/FASLG/ELMO1/PRKCZ/IL7/RRAS/PSMB10/PRKCB/TLR4/BTK/CD72/TRIB2/TGM1/TCF3/T…
Liver.MlxKO 18 mos LvsW 18 mos L	MGI_Mammalian_Phenotype_Level_4_2019=MP:0008075 decreased CD4-positive, alpha beta T cell number	158	0.476875	2.13231	3.89e-09	2.62e-08	9.12e-09	3072	tags=46%, list=20%, signal=37%	RPL22/ITGB2/ITGB7/IFNGR1/RASA3/CD44/ITGAL/SPI1/LCP2/SEMA4D/ICOS/RAC2/NCKAP1L/CORO1A/SGSM1/CIITA/RUNX1/IL2RB/CD84/ARHGAP30/PRKCH/RASGRP1/CD4/THEMIS/MSN/INPP5D/BATF/NUP210/RASSF2/PRR7/RHOH/NCF2/VAV1/PAXX/CD3D/PTPRC/IKZF1/DOCK2/SH2D1A/CD74/CD5/IL21R/PBX1/LAIR1/DEF6/CD83/GRAP2/SIT1/ITGAM/CD247/ABCA4/ELMO1/GIMAP5/ARHGEF6/IL5RA/PIK3CG/DGKZ/PSMB10/CCR1/TGFB1/LCK/CCR7/DOCK8/TCF7/ARHGAP22/ZAP70/IL21/NFKB2…
Liver.MlxKO 18 mos LvsW 18 mos L	C7=GSE24634_TREG_VS_TCONV_POST_DAY3_IL4_CONVERSION_DN	189	0.458497	2.10005	3.89e-09	2.62e-08	9.12e-09	2849	tags=41%, list=19%, signal=34%	EHD4/HEXB/TGM2/HEXA/COX5B/C1QA/HCK/NAGK/C1QB/LGALS3/CD86/ITGB2/MNDA/CEBPD/SLC11A1/RNASET2/ARHGAP10/HLA-DMB/MANBA/SYK/PLEK/C1orf54/HLA-DQB1/SLAMF7/GPR137B/CARD9/EPB41L3/FCGR2A/GLA/SLC15A3/P2RY13/CSF2RA/CCL18/LMO2/CMKLR1/PLA2G7/ASAH1/TNFSF13/KCTD12/DPEP2/IL10RB/DSE/IFNGR2/TLR1/UST/HLA-DMA/CD74/NINJ1/TCIRG1/RAP2B/LAIR1/IGFBP7/IFI44/CALML4/DAB2/PFDN5/SERINC5/PLXND1/TM6SF1/PARP8/TBC1D2/P2RX4/CYRIA/CAL…
Liver.MlxKO 18 mos LvsW 18 mos L	Mouse_Gene_Atlas=macrophage peri LPS thio 1hrs	332	0.389332	1.90618	3.88e-09	2.62e-08	9.12e-09	3009	tags=34%, list=20%, signal=28%	TECPR1/ATF3/GALNS/RILPL2/PLAUR/CTSS/HK3/MYOF/IDUA/ITGB2/SPTLC3/SLC11A1/PAK1/MORN1/ARHGAP10/CLEC7A/CD44/TPCN2/KLF6/GPNMB/PRDM1/IGSF6/DNMT3A/MPEG1/PLEK/MAST4/MYO1F/IL23A/SEMA4D/NPC2/CYBA/GPR137B/AMZ1/PLEKHO1/PIK3R5/IQGAP1/GLA/MGAT5/MMP12/SOAT1/CD84/PLEKHO2/CSF2RA/CCL3/PTDSS2/SH2B2/ST6GALNAC4/MARCKS/ATP6V0D2/PLEKHM2/SESTD1/ITGAX/ATP1A3/RGL1/TNF/TGIF1/TPRA1/GPR152/IFRD1/TCTN3/IL10RB/IFNGR2/NCKAP5L/RF…
Liver.MlxKO 18 mos LvsW 18 mos L	MGI_Mammalian_Phenotype_2013=MP0001790 abnormal immune system	95	0.54097	2.26917	4.35e-09	2.91e-08	1.01e-08	3443	tags=55%, list=23%, signal=43%	MARK2/FOXP3/MAP3K14/CD22/HCK/ITGB7/LILRB4/CD44/SIGLEC1/NPC2/TLR9/FUT7/ITGB6/CIITA/CCL11/TNFRSF1B/CD274/C3AR1/NOS2/NFKB1/TNFRSF1A/NOD1/SH2D1A/IL21R/GNAI2/TCIRG1/PSMB9/SPP1/AHR/BATF3/IL5RA/CCL24/TGFB1/BTK/IRF4/ICAM1/GZMB/GCNT1/IRF1/CD200/CARD11/MYD88/JAK3/APOE/ITGAD/SKAP1/DROSHA/NOD2/EOMES/CD226/IL10/RELB
Liver.MlxKO 18 mos LvsW 18 mos L	MGI_Mammalian_Phenotype_2013=MP0005387 immune system phenotype	95	0.54097	2.26917	4.35e-09	2.91e-08	1.01e-08	3443	tags=55%, list=23%, signal=43%	MARK2/FOXP3/MAP3K14/CD22/HCK/ITGB7/LILRB4/CD44/SIGLEC1/NPC2/TLR9/FUT7/ITGB6/CIITA/CCL11/TNFRSF1B/CD274/C3AR1/NOS2/NFKB1/TNFRSF1A/NOD1/SH2D1A/IL21R/GNAI2/TCIRG1/PSMB9/SPP1/AHR/BATF3/IL5RA/CCL24/TGFB1/BTK/IRF4/ICAM1/GZMB/GCNT1/IRF1/CD200/CARD11/MYD88/JAK3/APOE/ITGAD/SKAP1/DROSHA/NOD2/EOMES/CD226/IL10/RELB
Liver.MlxKO 18 mos LvsW 18 mos L	C5=GOBP_POSITIVE_REGULATION_OF_INTERLEUKIN_1_PRODUCTION	59	0.632611	2.41268	4.41e-09	2.95e-08	1.03e-08	3246	tags=63%, list=21%, signal=50%	LPL/TYROBP/LILRA5/MNDA/P2RX7/CLEC7A/USP50/ORM1/ORM2/AIM2/PANX2/CCL3/IL16/NLRP10/GBP5/TNF/MEFV/HK1/NOD1/IFNG/HAVCR2/PYCARD/TLR6/TLR8/NLRP3/S100A13/NLRC4/CASP1/TLR4/TMEM106A/NLRP1/TMED10/MYD88/MALT1/CCL19/NOD2/PANX1
Liver.MlxKO 18 mos LvsW 18 mos L	MGI_Mammalian_Phenotype_2017=MP:0005095 decreased T cell proliferation	125	0.508096	2.1912	4.48e-09	2.99e-08	1.04e-08	2537	tags=48%, list=17%, signal=40%	TYROBP/LAT/IL2RG/WAS/CD86/ITGB2/PTPRCAP/CD44/ITGAL/FCER1G/LCP2/IL23A/HCLS1/CCR5/SASH3/RAC2/NCKAP1L/CORO1A/CIITA/IL2RB/PRKCH/CD48/RASGRP1/CD4/THEMIS/CCND3/DUSP10/RHOH/TNFRSF1B/VAV1/NFKB1/PTPRC/IMPDH1/HLA-DMA/CD74/CD5/IL21R/MYC/SERPINA3/HAVCR2/CD83/BCL2L1/ITGAM/CD247/PDCD1LG2/PTGER4/ARHGEF6/CLEC4D/AHNAK/PIK3CG/PSMB10/SELL/TNFSF4/E2F1/LCK/TP53/CD2AP/IRF4/DBNL/DOCK8
Liver.MlxKO 18 mos LvsW 18 mos L	Ligand_Perturbations_from_GEO_down=Interleukin-6 mouse macrophage (SOCS3 KO) GSE411 ligand:233	244	0.423806	2.00376	4.52e-09	3.01e-08	1.05e-08	2081	tags=32%, list=14%, signal=28%	LPL/HEXA/RPL37/C1QA/C1QC/STK10/CSF1R/TYROBP/LGALS3/CAPG/TMEM43/BTG2/RPS2/PKM/ITGB2/FERMT3/RTN4/NCF1/KCNN4/CLIC1/SLC11A1/GPSM3/RASA3/HMOX1/APOBEC1/GAS6/MPEG1/S100A4/MYO1F/SEMA4D/NPC2/BRI3/FOLR2/UNC93B1/CYBA/RAC2/RGS14/GLTP/PLEKHO1/BLNK/LAPTM5/SIRPA/CORO1A/IRF5/LST1/ADCY7/CSF2RA/EVI2A/C5AR1/BASP1/CFL1/RPL37A/CKB/S100A6/SLC27A1/TWF2/RPL8/CD14/TGIF1/TNFRSF1B/RGS2/C3AR1/IL10RB/SAT1/FMNL1/TCIRG1/CXCR4/…
Liver.MlxKO 18 mos LvsW 18 mos L	MGI_Mammalian_Phenotype_2017=MP:0000219 increased neutrophil cell number	120	0.510096	2.19052	4.78e-09	3.18e-08	1.11e-08	3009	tags=45%, list=20%, signal=36%	LTA/SFTPD/AKNA/SH2B3/IL2RG/WAS/SOCS3/ITGB2/FES/ITGAL/IRF8/SPI1/THBS1/PLAC8/SYK/PREX1/RBP1/RAC2/NCKAP1L/FCGR2A/CORO1A/FZD9/IL2RB/PIK3CD/INPP5D/CMKLR1/TIMP2/SELPLG/TNF/ASAH1/TNFRSF11A/FUT4/MEFV/PTPRC/WDR1/TNFAIP8/GNAI2/IKZF3/ITGAM/LYN/PRTN3/FASLG/NLRP3/GPR65/PIK3CG/IER3/ICAM1/TIMP1/GCNT1/PTCH2/CDH5/TNIP1/JAK3/ZFP36
Liver.MlxKO 18 mos LvsW 18 mos L	RNAseq_Automatic_GEO_Signatures_Human_Up=Mcsf Muc1-St-Treated Monocyte Macrophages GSE150613 1	215	0.438754	2.03898	4.92e-09	3.26e-08	1.14e-08	3422	tags=42%, list=22%, signal=33%	UCP2/HEXA/NUPR1/NAGK/LGMN/MERTK/HLA-DMB/SDC3/GPNMB/MMP25/HMOX1/OAS1/SIGLEC1/FOLR2/TREM2/SASH3/IFITM3/BLNK/SIRPB1/CORO1A/STK39/TLR7/MGAT4A/DAPP1/DTX1/CD180/MS4A6A/DOK2/EPSTI1/IL18BP/OAS3/RGL1/LSP1/TNFRSF11A/MFSD1/EMB/RGS2/DPEP2/MEFV/LY9/RAB7B/ARHGAP25/FABP4/RGS19/SAMSN1/TGFBI/ITGA4/LY6E/RAP2B/HAVCR2/IFIT3/GAS7/DEF6/IFI44/FABP5/DDIT4L/KRBA1/MMP9/RPS6KA4/ABCC5/MAF/LACC1/PARP8/MOB3A/SELL/RARRES1/CASP…
Liver.MlxKO 18 mos LvsW 18 mos L	Jensen_COMPARTMENTS=interleukin-35 complex	216	0.435551	2.02772	5.05e-09	3.34e-08	1.16e-08	4079	tags=49%, list=27%, signal=37%	FOXP3/LTA/CCL15/IL1B/CD40/PLD4/SH2B3/SOCS3/DIO3/ENTPD1/MNDA/IFNGR1/CLEC7A/IRF8/CCL1/FAM167A/IL23A/TLR9/FCGR2A/HLX/TLR7/IL2RB/IRF5/CD84/CST7/CCL3/CXCR3/CD4/TYK2/IL1RN/IL18BP/IL16/ITGAX/INPP5J/CXCL14/TNF/TMEM39A/IL10RB/NOS2/KLRG1/NFKB1/CTLA4/IFNGR2/S100A8/TNFRSF1A/ADAM33/IFNG/CXCL9/PLXNB3/WDFY4/SOCS1/CCL4/APPL1/IRF7/HAVCR2/IL10RA/GALNT12/BANK1/PTPN22/IL7/CD8A/LAG3/ENTPD3/CXCL6/ADAMTSL1/CCL24/MAF/CC…
Liver.MlxKO 18 mos LvsW 18 mos L	C5=GOBP_NEGATIVE_REGULATION_OF_LYMPHOCYTE_ACTIVATION	136	0.495305	2.17071	5.23e-09	3.45e-08	1.2e-08	4009	tags=57%, list=26%, signal=42%	FOXP3/SFTPD/TYROBP/LGALS3/PGLYRP1/CD86/LILRB4/FGR/TNFRSF21/MNDA/MERTK/GPNMB/LRRC32/PKN1/AXL/TNFAIP8L2/PAWR/NCKAP1L/XCL1/PRNP/FCGR2B/LAPTM5/LAX1/HLX/VSIG4/RUNX1/LST1/INPP5D/VSIR/RIPOR2/SPN/CD80/CD274/CTLA4/FGL2/RUNX3/SAMSN1/PARP3/CD74/SOCS1/HAVCR2/ILDR2/PDCD1LG2/LYN/BANK1/PTPN22/LAG3/BMP4/TNFSF4/BTK/TBC1D10C/SFRP1/ADORA2A/IRF1/IL4I1/TARM1/ERBB2/CRTAM/JAK3/ZBTB7B/FOXJ1/SDC4/LOXL3/IHH/PLA2G2D/IL10/C…
Liver.MlxKO 18 mos LvsW 18 mos L	C5=GOBP_NEGATIVE_REGULATION_OF_CYTOKINE_PRODUCTION	239	0.415464	1.95314	5.55e-09	3.66e-08	1.27e-08	3723	tags=45%, list=24%, signal=34%	FOXP3/SFTPD/TYROBP/PGLYRP1/LILRB4/LILRA4/LILRA5/TNFRSF21/SLC11A1/MERTK/GPNMB/THBS1/HMOX1/LRRC32/AXL/OAS1/GAS6/MAPKBP1/IL23A/CD24/ORM1/TREM2/TLR9/NCKAP1L/XCL1/PRNP/FCGR2B/LAPTM5/VSIG4/SIRPA/NFKBIL1/CD84/ADCY7/KLF4/INPP5D/VSIR/CLEC4A/CMKLR1/OAS3/GPATCH3/TNF/CD274/INHBB/MEFV/NFKB1/PTPRC/SRGN/C5AR2/IFNG/ACOD1/KLF2/SELENOS/WNT11/HAVCR2/ARRB2/PYCARD/DDIT3/CD83/TLR6/TLR8/PDCD1LG2/BANK1/PTGER4/NLRP3/PTPN…
Liver.MlxKO 18 mos LvsW 18 mos L	C5=GOBP_CELL_ACTIVATION_INVOLVED_IN_IMMUNE_RESPONSE	251	0.41978	1.99206	6.08e-09	4e-08	1.39e-08	3553	tags=45%, list=23%, signal=35%	FOXP3/CD40/TYROBP/LGALS3/LAT/PGLYRP1/CD86/CLEC4E/ITGB2/FGR/FES/SLC11A1/MILR1/CLEC7A/HLA-DMB/ITGAL/IRF8/SPI1/LFNG/HMOX1/GAB2/FOXF1/APBB1IP/SYK/FCER1G/SH2D1B/IL23A/PRAM1/TREM2/RAC2/NCKAP1L/FCGR2B/HLX/CORO1A/STX4/PIK3CD/CD84/PLCG2/CCL3/VAMP8/RASGRP1/CD180/SWAP70/BATF/ANXA3/PTAFR/TNFSF13/SPN/CD80/LY9/PTPRC/FGL2/DOCK2/PARP3/CD74/IFNG/NFKBID/ABL1/DOCK11/HAVCR2/PYCARD/SCNN1B/DOCK10/LAT2/ITGAM/LYN/PTGER4…
Liver.MlxKO 18 mos LvsW 18 mos L	RNAseq_Automatic_GEO_Signatures_Human_Up=Atac-Seq Vivo Immune Zika GSE123541 3	199	0.443425	2.04573	6.25e-09	4.1e-08	1.43e-08	3928	tags=52%, list=26%, signal=39%	LAT/SLCO4C1/IL2RG/CYFIP2/SAMD3/PTPRCAP/RINL/LTBP3/MIB2/EVL/PRDM1/SLFN12L/SH2D1B/KIFC3/SLAMF7/CHST12/FCGR3A/XCL1/XCL2/IL2RB/PRKCH/LAIR2/CST7/RASGRP1/KLRK1/KLRC4-KLRK1/SH2D2A/SLC2A1/HBA1/TSTD1/CLEC2D/PDZD4/RAMP1/SLFN13/LBH/SPN/KLRG1/RALGDS/ADGRG1/PPP3CC/SLC38A1/RUNX3/SH2D1A/MCM3/IL21R/CCL4/PVRIG/IKZF3/MLLT6/GZMA/CD247/TPST2/NKG7/MATK/SYTL2/RAB37/KLRD1/CD8A/PTPN7/CD96/MAF/CD2/LCK/ARL4C/GZMB/TBC1D10C…
Liver.MlxKO 18 mos LvsW 18 mos L	C8=FAN_OVARY_CL4_T_LYMPHOCYTE_NK_CELL_1	223	0.430265	2.00893	6.99e-09	4.58e-08	1.59e-08	3100	tags=43%, list=20%, signal=34%	RPS29/ARHGDIA/MYL6/RAB5C/CRIP1/S1PR4/ENSA/POLR2L/AKNA/CD53/ADGRE5/IL2RG/PKM/ITGB2/CD52/HLA-E/TPM3/CLIC1/SH3BGRL3/CD44/FLNA/KLF6/S100A4/COTL1/HLA-DQB1/ARID5A/CYBA/IFITM1/IFITM2/CHST12/TMA7/LAPTM5/CORO1A/S100A11/CST7/MSN/CFL1/DOK2/WIPF1/S100A6/SH2D2A/TAGLN2/CLEC2D/LSP1/LIMD2/TNFRSF1B/TAP1/CYTIP/CD3D/PTPRC/SRGN/SLC3A2/RUNX3/GIMAP7/SAMSN1/HCST/ALOX5AP/PFN1/CXCR4/CCL4/PSMB9/ARHGDIB/PSME2/HMGB2/AURKAIP…
Liver.MlxKO 18 mos LvsW 18 mos L	C8=FAN_OVARY_CL12_T_LYMPHOCYTE_NK_CELL_2	144	0.480906	2.12723	7.52e-09	4.92e-08	1.71e-08	2259	tags=39%, list=15%, signal=33%	RPS29/ARHGDIA/MYL6/CRIP1/EVI2B/POLR2L/CD53/IL2RG/PKM/CD52/HLA-E/TPM3/OST4/SH3BGRL3/CD44/KLF6/RHOG/S100A4/CYBA/LAPTM5/CORO1A/S100A11/RPLP1/CST7/EVI2A/MSN/WIPF1/S100A6/RPS27/TAGLN2/CLEC2D/RPS16/YWHAH/CYTIP/CD3D/PTPRC/RPL27/SRGN/SLC3A2/GIMAP7/SAMSN1/ABRACL/ALOX5AP/PFN1/CXCR4/ARHGDIB/RPS21/FNBP1/RPL28/DUSP2/ARF6/EMP3/CD2/LTB/TGFB1/NDUFB8
Liver.MlxKO 18 mos LvsW 18 mos L	MGI_Mammalian_Phenotype_Level_4_2019=MP:0008079 decreased CD8-positive, alpha-beta T cell number	167	0.462674	2.08598	8.1e-09	5.27e-08	1.83e-08	3476	tags=46%, list=23%, signal=36%	RPL22/CCDC88B/IL2RG/ITGB2/IFNGR1/RASA3/CD44/ITGAL/IRF8/SPI1/LCP2/DPH6/RAC2/NCKAP1L/CBX6/CORO1A/RUNX1/IL2RB/MCF2L/ARHGAP30/PRKCH/BCL2/RASGRP1/THEMIS/INPP5D/NUP210/RASSF2/RHOH/CIMAP2/NCF2/VAV1/TAP1/CD274/PAXX/CD3D/PTPRC/DOCK2/GRK6/HCST/NLRC5/PBX1/PSMB9/TAP2/LAIR1/GRAP2/SIT1/CD247/PDCD1LG2/NEK8/GIMAP5/ARHGEF6/CD8A/PIK3CG/DGKZ/PSMB10/CCR1/LCK/PDCD1/TAPBP/DOCK8/TCF7/IRF1/KLRC1/ARHGAP22/TAPBPL/ZAP70/RA…
Liver.MlxKO 18 mos LvsW 18 mos L	RNA-Seq_Disease_Gene_and_Drug_Signatures_from_GEO=Myelodysplastic Syndrome Granulocyte-Macrophage Progenitor Cell GSE55689 down	426	-0.326063	-1.807	8.09e-09	5.27e-08	1.83e-08	1571	tags=23%, list=10%, signal=21%	ICE2/RAB3D/TPI1/INTS7/HNRNPK/DCAF8/EIF3M/PRIM1/SNRNP200/CDC42/UMPS/EIF3C/IVNS1ABP/KIDINS220/LUC7L3/HSPA9/ACTR2/STIP1/TMCO1/MRPL42/ABCF2/OLA1/UBE2N/BUB3/API5/STAG2/HSPA8/CSTF1/DHX15/COPB1/HNRNPA2B1/MATR3/POLR3C/SLC38A2/TTC17/RBBP4/HBP1/AZIN1/SMC1A/NUP205/LTA4H/UBXN7/MRPL49/BCAP31/HSP90AB1/DDB1/IDH1/DHX9/ETNK1/LYRM7/TPP2/DNTT/EIF4E/PCBP2/IPO7/SNX27/SPOP/ABCB7/VPS4B/SKP1/ATAD1/LMAN1/MTPN/EIF3L/VDAC3…
Liver.MlxKO 18 mos LvsW 18 mos L	C7=GSE36888_UNTREATED_VS_IL2_TREATED_STAT5_AB_KNOCKIN_TCELL_17H_UP	154	0.472316	2.10274	8.37e-09	5.44e-08	1.89e-08	3114	tags=40%, list=20%, signal=32%	SLC1A2/PET100/ARL8A/MYL6/EMP2/IL1B/SMOX/RILPL2/APH1B/PLAUR/TGFA/MLKL/MCEMP1/PLEKHS1/BCL2A1/CERS5/PLAC8/ITM2C/MTHFS/FLRT3/MYO1G/HLX/TRAF1/RUNX1/TMEM71/CCND3/C5AR1/SGSH/RIPOR2/FGD3/SLA/RHOH/RAMP1/VDR/TNFRSF1B/CYTIP/METRNL/RFTN1/PHF1/SH3PXD2B/GNAI2/FJX1/ST6GALNAC2/VCAM1/NKG7/SEMA4C/SERPINB7/PTGS2/LSS/KREMEN1/ITGB8/PFKFB3/AICDA/DDIT4/CD177/LMCD1/SESN2/IER5/TFDP2/C1QTNF1/GNG2/H2BC4
Liver.MlxKO 18 mos LvsW 18 mos L	MGI_Mammalian_Phenotype_Level_4_2021=decreased T cell number MP:0005018	151	0.478186	2.12001	8.62e-09	5.59e-08	1.94e-08	2537	tags=36%, list=17%, signal=31%	ARHGDIA/FOXP3/LTA/SNRNP40/GFI1/LAT/IL2RG/WAS/MERTK/RASA3/IRF8/SPI1/LCP2/IL23A/SEMA4D/RAC2/SIRPA/CORO1A/PCSK1/PRKCH/BCL2/RASGRP1/CD4/THEMIS/CD8B/NUP210/RASSF2/FLT3/BRPF1/RHOH/TNF/ASAH1/NCF2/TNFRSF1B/VAV1/MEFV/PTPRC/IKZF1/DOCK2/ITGA4/MYC/TCIRG1/CXCR4/ARHGDIB/ABL1/HAVCR2/GRAP2/TRAF3IP3/LYN/IL7/PSMB10/LCK/TAPBP/CCR7/DOCK8
Liver.MlxKO 18 mos LvsW 18 mos L	MGI_Mammalian_Phenotype_Level_4_2019=MP:0003009 abnormal cytokine secretion	143	0.487806	2.15867	8.68e-09	5.62e-08	1.96e-08	3021	tags=49%, list=20%, signal=40%	FOXP3/LTA/GFI1/LAT/WAS/CTSS/CABIN1/TNFSF12/ICOS/CCR5/UNC93B1/TLR9/AIM2/CRLF2/CARD9/MAP3K8/PGR/CD276/CIITA/DUSP10/CD14/TNF/RAMP1/STX11/CD274/IRAK4/MEFV/LY9/NFKB1/PTPRC/CTLA4/TLR1/TNFRSF1A/NOD1/SH2D1A/FPR2/IFNG/GNAI2/MAPKAPK2/CXCL9/STK17B/SOCS1/NFKBIB/DEF6/TLR6/SIT1/LAT2/ANXA5/PDCD1LG2/DUSP2/NLRP3/HPGDS/EIF2AK4/MMP9/AHR/NLRC4/TNFSF4/PDCD1/TLR4/PTPN13/SCTR/LECT2/NFKBIZ/CARD11/MAP4K1/MYD88/NFKB2/STAT…
Liver.MlxKO 18 mos LvsW 18 mos L	RNAseq_Automatic_GEO_Signatures_Mouse_Down=Srf Neutrophil Migration Inflammation GSE55090 1	194	0.446494	2.05835	8.87e-09	5.73e-08	1.99e-08	3665	tags=44%, list=24%, signal=34%	MAP3K14/IL1B/IL17RA/SOX13/DMPK/TMEM132A/LRRC25/LILRA6/ENTPD1/BMX/THBS1/HIP1/PKN1/SEMA7A/PREX1/SEMA4D/COTL1/HCAR2/LIPE/SLC7A11/CORO1A/CNN2/ACTG1/SLC15A3/PIK3CD/PLEKHO2/EMILIN2/TGFBR2/IL1RN/HUNK/CHSY1/SLC2A1/RNASEL/PLA2G7/TIMP2/ATP1A3/SELPLG/TRPM2/FGL2/PTGFRN/WDR1/TRPV2/SH2D3C/SLC2A6/MYH9/C5AR2/PIP5K1C/CSF3R/KRT80/NINJ1/STK17B/TTYH3/GPR137/TLR8/NLRP3/CLEC4D/MAP3K3/IP6K1/CCR1/MYO9B/CLIP2/SBNO2/GCNT1…
Liver.MlxKO 18 mos LvsW 18 mos L	Microbe_Perturbations_from_GEO_up=Mycobacterium tuberculosis H37Rv human macrophage GDS3540 microbe:80	109	0.520987	2.20813	9.01e-09	5.81e-08	2.02e-08	3779	tags=58%, list=25%, signal=44%	EVI2B/CSF1R/GLUL/SLC45A4/ORAI3/IFNGR1/HMOX1/TNFAIP8L2/MYO1F/CNRIP1/AVPI1/SLC7A8/PRAM1/SASH3/BLNK/ARHGAP9/TRPS1/MGAT4A/VAMP8/EVI2A/CD180/SH2B2/DOK2/CD14/SLA/SELPLG/KCTD12/TIFAB/KCNK6/FGL2/PTGFRN/CD300LF/RGS19/HSPBAP1/PPP1CC/CMTM7/IL21R/HTRA4/RAP2B/PYCARD/P2RY6/DAB2/PODNL1/CALHM2/ARRDC2/MICAL1/DOK3/DISC1/PLA2G15/CCR2/PRR11/IER5L/HVCN1/LYL1/REEP4/DHRS9/KLHDC8B/GPR34/WDR81/XRCC2/IFFO1/YPEL4/SLC29A3
Liver.MlxKO 18 mos LvsW 18 mos L	MGI_Mammalian_Phenotype_Level_4_2021=abnormal humoral immune response MP:0001800	89	0.554654	2.29114	9.33e-09	6e-08	2.09e-08	3664	tags=55%, list=24%, signal=42%	MARK2/LTA/CD22/CD40/UXS1/CTSS/CD86/CABIN1/ITGAL/IRF8/HCLS1/HLA-DQB1/SASH3/GPX7/PIK3CD/PLCG2/DAPP1/RASGRP1/C5AR1/TNF/VAV1/NFKB1/PTPRC/DOCK2/SH2D1A/IFNG/DCN/FLI1/CD83/FASLG/ARHGEF6/CD37/LTB/PRKCB/BTK/ICOSLG/CCR7/AOAH/DOCK8/AICDA/ZAP70/MAP4K1/ZBTB7B/PAX5/ARHGEF1/RELB/CD38/TRAF5/PRDM11
Liver.MlxKO 18 mos LvsW 18 mos L	Ligand_Perturbations_from_GEO_up=TNFSF11 (RANKL) human monocyte-derived macrophage GSE72292 ligand:239	212	0.437983	2.02974	1.01e-08	6.47e-08	2.25e-08	4752	tags=52%, list=31%, signal=37%	MAP3K14/CARD10/ADAMTS14/IL1B/CD40/DMPK/PGLYRP1/SLC9B2/SLC12A8/CLEC4E/CYP4F8/MMP25/THBS1/LRRC32/MARCKSL1/HCAR3/CLEC5A/AMZ1/EXT1/CRIM1/SLC7A11/OLR1/SLC13A3/TRAF1/SPINK1/SPARCL1/ZIK1/LHX2/APOL3/PDGFRB/ENO2/CXCL14/NFE2L3/CD80/CD274/CYTIP/GPR68/SRGN/S100A8/SLC2A6/CXCL9/CXCR4/VCAM1/ELOVL7/IFIT3/PLXNA1/SLC43A2/FHDC1/SLC1A3/CLEC4D/MAPK11/SGTB/PDE6H/SERPINB7/FILIP1L/CXCL6/NTN1/SPIC/CTNND2/PARM1/EHF/AICDA/…
Liver.MlxKO 18 mos LvsW 18 mos L	C7=GSE36888_UNTREATED_VS_IL2_TREATED_TCELL_6H_UP	167	0.460392	2.0757	1.02e-08	6.55e-08	2.28e-08	3173	tags=41%, list=21%, signal=33%	EMP2/SPTLC2/RILPL2/APH1B/SOCS3/TGFA/LRRC25/LILRB3/MCEMP1/RIPK3/PLAC8/SYK/FCER1G/GPR137B/FCGR2A/FCGR2B/MYO1G/RUNX1/PLD1/PLEKHO2/EMILIN2/CCND3/C5AR1/BASP1/EHBP1L1/PTAFR/CD14/SLA/VDR/TNFRSF1B/FPR1/CYTIP/IL10RB/TRIM36/S100A8/SAMSN1/METRNL/FPR2/SH3PXD2B/FJX1/SOCS1/BEST1/P2RY6/LYN/ADGRA2/CLEC4D/SEMA4C/NLRC4/PTGS2/ITGB8/RAB31/CYRIA/PLAGL2/PFKFB3/IER3/ARHGAP19/IRF4/DDIT4/PLSCR1/AVIL/SERPINB9/SESN2/NFKBIZ…
Liver.MlxKO 18 mos LvsW 18 mos L	C5=GOBP_NEUTROPHIL_CHEMOTAXIS	79	0.573181	2.33336	1.03e-08	6.59e-08	2.29e-08	2593	tags=54%, list=17%, signal=45%	CCL15/CCL23/IL1B/LGALS3/ITGB2/CCL1/SYK/FCER1G/PREX1/IL23A/RAC2/NCKAP1L/XCL1/XCL2/PIK3CD/CCL3/CCL3L1/CCL18/CCL3L3/C5AR1/RIPOR2/CCL11/VAV1/C3AR1/S100A8/C5AR2/PIP5K1C/CSF3R/CD74/CXCL9/BSG/CCL4/CCL7/PPBP/ITGA9/EDN1/CXADR/PIK3CG/CXCL6/CCL24/CCR7/TGFB2/LBP
Liver.MlxKO 18 mos LvsW 18 mos L	RNA-Seq_Disease_Gene_and_Drug_Signatures_from_GEO=Mycobacterium smegmatis Macrophage 4hr GSE67427 down	444	0.362407	1.8275	1.05e-08	6.69e-08	2.33e-08	2271	tags=31%, list=15%, signal=27%	HEXB/LDHB/RAB5C/HCK/C1QC/PPP1R9B/CSF1R/TYROBP/CAPG/CD53/LGMN/CTSS/IFI30/BTG2/HK3/PKM/MYOF/VASP/ITGB2/FERMT3/RTN4/SH3KBP1/TPM3/NCF1/CLIC1/MERTK/IFNGR1/ILF3/FLNA/GPNMB/SPI1/RPL15/MPEG1/TBC1D9/PLEK/MYO1F/PREX1/KIFC3/NPC2/BRI3/HCLS1/MARCKSL1/VIM/COTL1/CSRP1/HLA-DQB1/TMED9/CLEC5A/SLC16A3/NCKAP1L/PTGS1/FCGR3A/EPB41L3/PRNP/LAPTM5/PIK3R5/FTL/IQGAP1/VSIG4/OLR1/SIRPA/CORO1A/ACTG1/CD84/PLEKHO2/SLC37A2/KCNAB…
Liver.MlxKO 18 mos LvsW 18 mos L	RNAseq_Automatic_GEO_Signatures_Mouse_Down=Il-19 Negative Positive Macrophages GSE94939 1	197	0.442736	2.03924	1.07e-08	6.8e-08	2.37e-08	2905	tags=40%, list=19%, signal=33%	COL5A2/PDZRN3/RPL36A/COL6A2/RPL35/DKK3/ENPP2/ACAP1/RPL39/PALM/RPL32/RPS2/SCARF2/LOXL1/KIF26B/LRRC32/RPL15/PLAC8/SEMA7A/SCARA3/COL6A3/CSRP1/NDUFAF5/PTK7/RPL27A/COL1A2/STK39/RPLP1/COL6A1/CST7/BOK/RCN3/PTPN14/FHL2/DPEP1/CXCL14/COL1A1/DDR1/HS6ST2/NGF/INHBB/FOXS1/TNC/GRB10/FOXC2/USP13/CXCR4/PARVG/FBLN5/FZD8/PRTN3/GNAI1/ADGRA2/SPARC/RPL14/FHDC1/DCLK1/SYTL2/SERPINH1/CCDC80/BGN/FLNC/FBN1/PODNL1/NID1/HDDC…
Liver.MlxKO 18 mos LvsW 18 mos L	RNAseq_Automatic_GEO_Signatures_Human_Up=Atac-Seq Vivo Immune Zika GSE123541 4	214	0.42746	1.98739	1.14e-08	7.24e-08	2.52e-08	3059	tags=37%, list=20%, signal=30%	SPINT2/ENDOD1/SCN1B/CD22/ENHO/LGMN/PLD4/IL2RG/TNFRSF21/EVL/HIP1/EMP1/ITM2C/GAS6/LAYN/RYR1/SLC4A3/TSPAN15/HLA-DQB1/SLAMF7/BLNK/ESYT1/CIITA/BCL2/CST7/CXCR3/BASP1/FLT3/ZNF469/NPM3/CLEC10A/SLC2A1/IFT57/SCN9A/TOP1MT/TCTN3/TIFAB/CSNK1E/KCNK6/PPP1R14A/SLC38A1/UST/SORBS3/MCM3/CD5/WDFY4/PALD1/PLXNA1/P2RY6/INF2/AIG1/FABP5/FAM81A/POLD2/RUNX2/BANK1/BATF3/HDAC9/PTPN7/CD2/ADGRL1/HLTF/ALDH18A1/ARL4C/OXCT1/CDCA7…
Liver.MlxKO 18 mos LvsW 18 mos L	Microbe_Perturbations_from_GEO_up=Leishmania major mouse macrophage GSE52624 microbe:255	250	0.413768	1.965	1.14e-08	7.24e-08	2.52e-08	3125	tags=44%, list=20%, signal=35%	NUPR1/CD40/HIGD1A/IL2RG/PKM/CLEC4E/LILRB4/PARP10/MLKL/KCNN4/HMOX1/DRAM1/PLEK/FOLR2/MARCKSL1/DPH6/HCAR2/SLAMF7/CLEC5A/FLRT3/ZBP1/TRAF1/SLAMF8/PLA2G4A/SLC28A2/CST7/CCL3/TMEM26/F13A1/CD180/IL1RN/PGM2/SLC2A1/OAS3/HK2/XAF1/ENO2/RGL1/TNF/ALDOC/STX11/IFRD1/CD274/SLC31A2/MEFV/LY9/RALGDS/FABP4/CD300LF/SLC2A6/GBP2/HPSE/MMP13/FPR2/NINJ1/MYC/NLRC5/CCL4/PTGIR/NDRG1/PSME2/IRF7/IFIT3/SQLE/CCL7/TRIM21/LAIR1/IFI4…
Liver.MlxKO 18 mos LvsW 18 mos L	C5=GOBP_POSITIVE_REGULATION_OF_LYMPHOCYTE_DIFFERENTIATION	97	0.530311	2.23149	1.16e-08	7.33e-08	2.55e-08	3451	tags=52%, list=23%, signal=40%	FOXP3/SOX13/CD86/CD27/LILRB4/AXL/GAS6/SYK/IL23A/SASH3/NCKAP1L/HLX/RUNX1/TGFBR2/ADAM8/RASGRP1/INPP5D/VSIR/DUSP10/RHOH/CD80/PTPRC/RUNX3/CD74/IFNG/NFKBID/SOCS1/GLI2/CD83/NLRP3/TNFSF9/PRKCZ/IL7/IL1RL2/ITPKB/TNFSF4/BTK/AMBRA1/IL4I1/ZAP70/BAD/EGR3/NFKBIZ/RAG1/MALT1/ZBTB7B/CCL19/IHH/IL10/CBFB
Liver.MlxKO 18 mos LvsW 18 mos L	RNAseq_Automatic_GEO_Signatures_Mouse_Up=Macrophage Negatively-Charged Membrane Phospholipids GSE115489 1	219	0.426126	1.98699	1.39e-08	8.8e-08	3.06e-08	3723	tags=44%, list=24%, signal=34%	NUPR1/HCK/ATF3/TNIP2/SOCS3/CLEC4E/LRRC25/CEBPD/CD44/PRDM1/IGSF6/DRAM1/LAYN/ORM2/MARCKSL1/HCAR2/ARID5A/PIK3R5/PHLDB1/MAP3K8/PLEKHO2/C5AR1/PTPN1/SLC7A6/MARCKS/BATF/HK2/CLEC2D/PTAFR/GBP5/RGL1/TNF/STX11/CD274/TIFA/IFNGR2/MUC1/MIDN/P2RY1/SAMSN1/FPR2/JMJD6/POU2F2/MYC/RRAD/NFKBID/SOCS1/VCAM1/CD83/RHBDF2/PTGER4/ADORA2B/TNFSF9/LACC1/TNFSF4/PLAGL2/PFKFB3/SPHK1/IER3/JUNB/FCRL5/ICAM1/SERPINE1/SBNO2/IRF1/PLSC…
Liver.MlxKO 18 mos LvsW 18 mos L	MGI_Mammalian_Phenotype_Level_4_2019=MP:0005154 increased B cell proliferation	52	0.646365	2.43582	1.41e-08	8.91e-08	3.1e-08	3093	tags=62%, list=20%, signal=49%	MARK2/DOK1/CD22/TYROBP/TNFRSF21/ELF4/RHOG/PKN1/SYK/UNC93B1/PAWR/PLCG2/DTX1/WIPF1/NFKB1/SAMSN1/S1PR2/MYC/ST6GALNAC2/ARHGDIB/IKZF3/LYN/BANK1/MAG/PTPN22/PDCD1/PRKCD/CD72/NCOA3/TNIP1/NFKB2/PARP14
Liver.MlxKO 18 mos LvsW 18 mos L	Rare_Diseases_GeneRIF_Gene_Lists=Cytokine receptor deficiency	103	0.530536	2.24779	1.45e-08	9.15e-08	3.18e-08	5337	tags=72%, list=35%, signal=47%	FOXP3/IL1B/IL17RA/CD40/IL2RG/CD27/IFNGR1/SPI1/IL23A/ICOS/CCR5/TLR9/TLR7/TGFBR2/CXCR3/CD4/GRK2/IL1RN/CD14/TNF/VDR/TNFRSF1B/CD274/IRAK4/NFKB1/IFNGR2/TLR1/TNFRSF1A/IFNG/IL21R/CXCR4/IL10RA/FASLG/NLRP3/AKT1/IL7/PTGS2/TGFB1/TLR4/TP53/CCR7/TNFRSF10B/IL21/CX3CR1/MYD88/TLR2/CCR2/NOD2/IL10/CXCL10/CD28/IL6ST/CXCR2/TNFRSF13B/TNFSF11/IL7R/STAT1/CX3CL1/CCR6/IL27/TRAF3/TNFRSF13C/TNFSF10/TNFSF13B/IL1A/FAS/STAT6/…
Liver.MlxKO 18 mos LvsW 18 mos L	RNA-Seq_Disease_Gene_and_Drug_Signatures_from_GEO=Salmonella typhimurium Macrophage 4hr GSE67427 down	437	0.359017	1.80492	1.49e-08	9.35e-08	3.25e-08	2271	tags=31%, list=15%, signal=27%	RPS23/LPL/EFHD2/RPL37/RAB5C/C1QA/APOC1/IL17RA/PPP1R9B/CSF1R/TYROBP/CAPG/RPS3/CD53/SNX8/IFI30/BTG2/RPL13/RPS2/PKM/VASP/ITGB2/FERMT3/RPL30/SLC11A1/IFNGR1/SH3BGRL3/ADAP1/ILF3/FLNA/GPNMB/SPI1/HMOX1/ARPC4/RPL15/MPEG1/MYO1F/PREX1/KIFC3/NPC2/BRI3/COTL1/CSRP1/HLA-DQB1/CLEC5A/SLC16A3/RPL27A/CYBA/RAC2/NCKAP1L/PRNP/LAPTM5/PIK3R5/SLC7A11/OLR1/SIRPA/RPL23/CD276/SLAMF8/ACTG1/RPLP1/CD84/ARHGAP30/PLEKHO2/SLC37A2…
Liver.MlxKO 18 mos LvsW 18 mos L	RNAseq_Automatic_GEO_Signatures_Mouse_Up=Like Nk Display Zika GSE148205 1	218	0.425826	1.98813	1.52e-08	9.55e-08	3.32e-08	3926	tags=49%, list=26%, signal=37%	SPINT2/CABLES1/SCN1B/SLCO3A1/CD22/NRGN/HK3/CD27/P2RX7/MIS18BP1/MAST4/KIFC3/THY1/ICOS/AIM2/RAI1/STK39/MCF2L/MGAT4A/RASGRP1/CXCR3/DTX1/TREML2/RASSF2/CKB/ITPR3/OAS3/ITGAX/EMB/KIF20A/RNF157/NFKB1/RALGDS/SLC38A1/CMTM7/RFTN1/CCDC102A/LY6E/TNFAIP8/IL21R/RCSD1/IKZF2/E2F3/AHR/BATF3/CLSTN1/LAG3/PODNL1/CHL1/LTB/PARP8/ADGRL1/VIPR1/SNTB2/GBP6/IGF1R/ADGRG3/PRC1/MKI67/DSCAM/CD2AP/IRF4/DTX3/NAV2/PTPRJ/DOCK8/SLAM…
Liver.MlxKO 18 mos LvsW 18 mos L	Rare_Diseases_GeneRIF_Gene_Lists=Common variable immunodeficiency	109	0.516128	2.18754	1.61e-08	1.01e-07	3.5e-08	3282	tags=52%, list=21%, signal=41%	FOXP3/IL1B/IL2RG/CD86/CD27/CD24/ICOS/CCR5/HLA-DQB1/TLR9/RAC2/FCGR2A/TLR7/PIK3CD/PLCG2/BCL2/TGFBR2/CD180/SWAP70/IL1RN/CD14/TNF/TNFSF13/TNFRSF1B/VAV1/NFKB1/CTLA4/IKZF1/ITGA4/SH2D1A/FUS/IFNG/CXCR4/ITGAM/NEIL1/TLR8/PRKCZ/IL7/CXCL16/TGFB1/PRKCD/TP53/BTK/IRF4/GZMB/DOCK8/AICDA/IL21/TNFRSF18/CARD11/CX3CR1/NFKB2/RAG1/JAK3/MSH5/NOD2/APOBEC3H
Liver.MlxKO 18 mos LvsW 18 mos L	C7=GSE21774_CD62L_POS_CD56_BRIGHT_VS_CD62L_NEG_CD56_DIM_NK_CELL_UP	189	0.447957	2.05178	1.67e-08	1.05e-07	3.64e-08	2775	tags=35%, list=18%, signal=29%	DUSP9/HCK/NCF4/APOBR/CSF1R/TYROBP/LRTM2/PLD4/CD86/CD52/NCF1/THEMIS2/GPNMB/IRF8/LY86/SPI1/TNFAIP8L2/IGSF6/DRAM1/PLAC8/KIFC3/MARCKSL1/SGSM1/TLR7/S100A11/TRPS1/CXCR3/B3GALNT1/F13A1/SH2B2/SYNE4/VSIR/ABHD12/ANXA3/G6PD/GPATCH3/CD14/SELPLG/TNF/ALDOC/HPSE/BBS7/POU2F2/CXCR4/PALD1/ARHGDIB/RASA4/OLFM1/P2RY6/PI16/PRTN3/DAB2/ADGRA2/SLC43A2/MS4A7/CTNND2/GALNT3/TM6SF1/SELL/RASSF4/ARL4C/TIMP1/ITLN1/CDH5/ZIC1/STI…
Liver.MlxKO 18 mos LvsW 18 mos L	C5=GOBP_TUMOR_NECROSIS_FACTOR_SUPERFAMILY_CYTOKINE_PRODUCTION	152	0.469034	2.08379	1.76e-08	1.1e-07	3.81e-08	3723	tags=49%, list=24%, signal=38%	FOXP3/LPL/TYROBP/CD86/LILRB4/LILRA4/LILRA5/HLA-E/IFNGR1/CLEC7A/GPNMB/THBS1/AXL/OAS1/GAS6/SYK/IL23A/ORM1/ORM2/TREM2/TLR9/ARID5A/SASH3/ARHGEF2/CYBA/CARD9/SIRPA/NFKBIL1/CD84/PLCG2/CCL3/ADAM8/RASGRP1/VSIR/CLEC4A/OAS3/PTAFR/CD14/SPN/CD274/PTPRC/TLR1/C5AR2/NOD1/IFNG/SELENOS/MAPKAPK2/HAVCR2/ARRB2/PYCARD/PTPN22/CD2/OAS2/TLR4/PTPRJ/LTF/LBP/TREX1/TMEM106A/CD33/CX3CR1/MYD88/TSPO/TLR2/ZFP36/CCR2/CCL19/NOD2/I…
Liver.MlxKO 18 mos LvsW 18 mos L	MGI_Mammalian_Phenotype_Level_4_2021=abnormal T cell physiology MP:0002444	111	0.507081	2.15437	1.79e-08	1.12e-07	3.88e-08	3246	tags=52%, list=21%, signal=41%	TGM2/STK10/LAT/CTSS/ITGB2/CD27/LILRB3/KCNN4/LCP2/NPC2/HLA-DQB1/CORO1A/MGAT5/CIITA/BCL2/IFIT1B/RASGRP1/INPP5D/MCPH1/IL16/TAGLN2/TNF/VAV1/CD80/PTPRC/FYB1/GRK6/ITGA4/CD5/IL21R/GNAI2/NLRC5/SOCS1/IRF7/SLC1A5/BCL2L1/LAT2/CD247/FASLG/NEDD9/PTPN22/ARHGEF6/PIK3CG/DGKZ/ITPKB/NSMAF/ICAM1/CCR7/DBNL/ZAP70/BAD/MYD88/CDKN2C/JAK3/ORAI2/PSTPIP1/CD3G/PANX1
Liver.MlxKO 18 mos LvsW 18 mos L	C7=GSE22935_WT_VS_MYD88_KO_MACROPHAGE_48H_MBOVIS_BCG_STIM_DN	195	0.437246	2.01445	1.82e-08	1.13e-07	3.94e-08	3978	tags=47%, list=26%, signal=35%	C1QA/CRIP1/TNIP2/ADGRE5/CD86/SOCS3/ITGB2/SH3KBP1/NCF1/KCNN4/CLIC1/SH3BGRL3/HLA-DMB/KLF6/HMOX1/NHP2/PRDM1/DPT/TBC1D9/AVPI1/NPC2/VIM/TMED9/GPR137B/MYO1G/SLC7A11/TMEM164/SOAT1/CD84/ADCY7/CD48/TES/EPCAM/WIPF1/ANKRD49/MARCHF1/MVD/NSG1/NCF2/STX11/BRK1/RUNX3/HPSE/MMP13/HCST/ALOX5AP/COL3A1/TNFAIP8/P2RY6/TRIO/FSTL1/LAT2/SRI/DAP/IL1RL2/MDFIC/SLC6A20/CCR1/PARP8/RAB31/PIP4K2A/ALDH18A1/UBASH3B/ZNHIT1/RAB8B/CY…
Liver.MlxKO 18 mos LvsW 18 mos L	RNAseq_Automatic_GEO_Signatures_Human_Up=Lilrb3 Ilt5 Elicits Immununomodulation GSE151675 1	204	0.430972	1.99293	1.84e-08	1.14e-07	3.97e-08	4036	tags=44%, list=26%, signal=33%	IFT43/HEXA/TRPM4/NUPR1/AKR1B1/SOX13/NCF4/LGMN/SLC45A4/CTSS/GPNMB/THBS1/TNFSF12/FBXO4/PLAC8/ITM2C/IFITM3/SGCB/MYO1G/HLX/CD48/ABHD12/ZBTB3/TUFT1/ATP6V0D2/IL18BP/SPATA6/APOL3/XAF1/ZBTB4/SLC48A1/RGL1/SELPLG/ASAH1/TPRA1/LIG1/VSIG10/SLC37A1/DDB2/ARHGAP25/SAMSN1/ADAMDEC1/RND1/SOCS1/PSMB9/CHI3L1/ADGRE1/TRAFD1/TLR8/PDCD1LG2/GIMAP5/MCM2/RAB37/MFGE8/SERINC5/FXYD6/OXCT1/PRC1/CCR7/SLFN5/SLAMF6/PDGFC/SERPINB9/…
Liver.MlxKO 18 mos LvsW 18 mos L	RNAseq_Automatic_GEO_Signatures_Mouse_Down=Ezh2-Deficient Pro-B Dn3 Lymphocyte GSE133993 1	193	0.437018	2.01078	1.93e-08	1.19e-07	4.14e-08	3602	tags=42%, list=24%, signal=32%	SPINT2/LDHB/SOX13/ATP11A/RPS3/LAT/SNAI3/CDH1/CD27/IFNGR1/ITGAL/LCP2/THY1/PTK7/CAMKK1/PIK3R5/RUNX1/ARHGAP9/SOAT1/BCL2/MGAT4A/THEMIS/SLC5A9/SESTD1/SH2D2A/PDGFRB/TIMP2/GBP4/EMB/PPM1H/CD3D/CTLA4/SH2D1A/NDRG1/IKZF2/GZMA/CD247/IDI1/ENPP5/AHR/TSHZ2/CD96/PLXDC2/PGPEP1L/BCL11B/KREMEN1/SELL/GRHL2/LCK/GBP6/SETD7/IGF1R/LEPROTL1/BCL2L14/NOTCH3/TENM1/DHCR7/MVB12B/TCF7/PPT1/LIMK1/CAMK2A/NCK2/HPCAL1/SLC9A9/SIX5/…
Liver.MlxKO 18 mos LvsW 18 mos L	Ligand_Perturbations_from_GEO_down=Interleukin-15 mouse CD8+ T cells GDS1030 ligand:229	227	0.416537	1.95091	2.02e-08	1.25e-07	4.35e-08	2405	tags=33%, list=16%, signal=29%	RPL36A/CORO1B/CRIP1/RPL35/LSM7/PTPN18/RPL39/LGALS3/LAT/BTG2/CD52/SH3KBP1/PTPRCAP/GPSM3/SH3BGRL3/RPL34/EVL/RHOG/MPEG1/NPC2/BRI3/CLINT1/SASH3/CPSF4/CYBA/CERK/ACOT9/PADI2/LAPTM5/IQGAP1/CNN2/TRAF1/S100A11/FAU/ARHGAP9/RPS15/SLC28A2/ADCY7/TMEM71/RPS11/COX14/BASP1/RPL37A/EPSTI1/IL16/LPXN/TGIF1/LIMD2/EMB/CD3D/PTPRC/DOCK2/MYH9/CD74/WASF2/CXCR4/PACS2/SHISA5/ARRB2/RPS13/CD83/RHOB/TAF1C/DUSP2/RPL14/CST3/DAP/…
Liver.MlxKO 18 mos LvsW 18 mos L	Microbe_Perturbations_from_GEO_up=Mycobacterium tuberculosis H37Rv human macrophage GDS3540 microbe:77	160	0.459019	2.05864	2.16e-08	1.33e-07	4.62e-08	3442	tags=48%, list=23%, signal=38%	UCP2/NCF4/EVI2B/NAGK/CSF1R/GLUL/SLC45A4/ORAI3/LILRB5/MNDA/FES/PAK1/IFNGR1/HLA-DMB/GAS6/MPEG1/SYK/FCRL1/AVPI1/PRAM1/BLNK/SLAMF8/ARHGAP9/P2RY13/MGAT4A/VAMP8/EVI2A/CD180/MS4A6A/ABHD12/DOK2/CLEC4A/SLC27A1/SGSH/CLEC10A/CD14/VAMP5/TNFSF13/KCTD12/TIFAB/FGL2/CD300LF/RGS19/TGFBI/GNPDA1/CMTM7/HTRA4/PYCARD/RASA4/P2RY6/DAB2/ANKRD22/BANK1/FAM78A/SERINC5/PLXDC2/ABCC5/TBC1D2/CALHM2/CDCA7L/PLEKHA2/CD72/MICAL1/DO…
Liver.MlxKO 18 mos LvsW 18 mos L	RNA-Seq_Disease_Gene_and_Drug_Signatures_from_GEO=PTP1B Macrophages Knockout GSE49449 down	453	0.352458	1.77609	2.17e-08	1.33e-07	4.63e-08	3206	tags=35%, list=21%, signal=29%	ARHGDIA/RPS23/ACIN1/UCP2/LPL/CENPB/EFHD2/RPL35A/RPL37/TECPR1/STK10/PPP1R9B/CSF2RB/CSF1R/LGALS3/CAPG/RILPL2/ADGRE5/TMEM132A/PLAUR/MNT/RPL13/MYOF/ITGB2/OSTF1/ENTPD1/NCF1/ARHGAP10/CLEC7A/RASA3/SDC3/CD44/FLNA/LTBP3/GPNMB/DNMT3A/MPEG1/S100A4/MYO1F/PREX1/SIGLEC1/SEMA4D/NPC2/COTL1/UNC93B1/RPL27A/GLTP/NCKAP1L/CERK/LAPTM5/IQGAP1/COL1A2/ANO6/TMEM164/SIRPA/ESYT1/ARHGAP9/SOAT1/SLC15A3/IRF5/SLC37A2/COX7C/ADCY…
Liver.MlxKO 18 mos LvsW 18 mos L	Orphanet_Augmented_2021=T-cell large granular lymphocyte leukemia ORPHA:86872	83	0.556199	2.27439	2.26e-08	1.39e-07	4.82e-08	3723	tags=55%, list=24%, signal=42%	CSF2RB/CTSS/SOCS3/ITGB2/IFNGR1/RIPK3/MAP3K8/MVP/EPSTI1/APOL1/APOL2/APOL3/GBP5/CD14/LSP1/TNFRSF1B/TAP1/STX11/SP110/GIMAP7/TLR1/UBA7/GBP2/CD74/NLRC5/PSMB9/GIMAP5/CD2/CASP1/CARD16/TAPBP/ICAM1/PARP12/IRF1/TAPBPL/SAMD9L/NFKBIZ/TNFAIP2/ZFP36/PARP14/NOD2/DDX60/TNFRSF14/SELP/CD82/TNFAIP3
Liver.MlxKO 18 mos LvsW 18 mos L	Ligand_Perturbations_from_GEO_up=Interleukin 1, beta human amnion mesenchymal cells (AMC) GDS4595 ligand:23	342	0.381734	1.87387	2.3e-08	1.41e-07	4.9e-08	3723	tags=37%, list=24%, signal=29%	EMILIN1/COL6A2/IL1B/ATF3/SOCS3/BTG2/CEBPD/IFNGR1/CD44/KLF6/BCL2A1/PRDM1/DRAM1/SIN3B/IL23A/ARHGEF2/EGF/MAP3K8/OLR1/CYP26B1/TRAF1/ABCC1/ADAMTS9/DUSP10/APOL3/CLEC2D/CDC42EP3/TNF/TGIF1/STX11/SLC31A2/NGF/NFKB1/IFNGR2/SOX17/COL4A2/FABP4/TNC/SLC2A6/GBP2/FOXC2/BBC3/SORBS3/TNFAIP8/NINJ1/KLF2/FJX1/RRAD/SERPINA3/VCAM1/CCL7/MAP7D1/CD83/FZD8/TACC3/RHOB/DUSP2/PTGER4/NLRP3/MAP1S/NEDD9/CENPE/CIC/TNFSF9/EDN1/PRKC…
Liver.MlxKO 18 mos LvsW 18 mos L	RNAseq_Automatic_GEO_Signatures_Mouse_Up=Macrophage-Specific Trap Mactrap Definition GSE136265 1	164	0.458682	2.06322	2.44e-08	1.49e-07	5.19e-08	1870	tags=25%, list=12%, signal=22%	SMIM22/MRPL54/TMEM134/SPINT2/ACIN1/NDUFA1/NDUFS6/COX5B/ROMO1/UQCR11/RAB5C/NUDT9/UBALD2/NDUFB3/RPL32/COX8A/ATP6V1F/KCTD17/UQCC2/NME2/EDF1/PDAP1/NHP2/USP50/GPATCH11/COX7C/CCND3/SYNE4/COQ7/SNF8/NDUFA13/BNC2/NPM3/IFT57/TSTD1/DCXR/RPS20/WWTR1/BOLA3/TTC36/CALML4
Liver.MlxKO 18 mos LvsW 18 mos L	C7=GSE39820_TGFBETA1_VS_TGFBETA3_IN_IL6_TREATED_CD4_TCELL_UP	194	-0.404209	-2.03836	2.45e-08	1.49e-07	5.19e-08	2317	tags=30%, list=15%, signal=26%	DR1/SLC33A1/KRAS/ATP2C1/PAIP1/PHF7/CDC14B/NCOA6/ITCH/HSPA13/NAA16/PTPN12/DEDD/TRAPPC13/ADNP2/CSTF2/FAM234A/HADHB/ATF1/CADM4/FAM91A1/LPGAT1/ZNF451/HOMER1/ORC3/RBM18/CSNK2A2/MTDH/ERBIN/POFUT1/MAP3K4/RTRAF/CLIP1/STT3B/QKI/KAT2B/BMPR2/STEEP1/NAB1/YWHAB/C3orf38/CTNNB1/TM9SF3/RNF185/ATP11C/ZHX1/NADK2/CHORDC1/AMFR/TLK1/CASD1/YAF2/MAN1A2/C2orf69/LYPLA1/XPOT/RNF139/GDI2
Liver.MlxKO 18 mos LvsW 18 mos L	Ligand_Perturbations_from_GEO_down=interleukin-2 mouse Cytotoxic T cell line GDS3222 ligand:209	212	0.431385	1.99917	2.45e-08	1.49e-07	5.19e-08	2655	tags=38%, list=17%, signal=32%	RPS23/MYL6/NDUFA1/HEXA/RPL36A/EFHD2/NUPR1/RPL38/KLHL30/IL17RA/S1PR4/RILPL2/AKNA/PGLYRP1/IFI30/BTG2/SEC61G/PKM/ITGB2/CD52/GPSM3/PARP16/TOR4A/FLNA/RPL34/PRDM1/S100A4/NPC2/BRI3/SASH3/RAC2/GLTP/LAX1/MYO1G/PLCG2/ADCY7/CST7/ADAM8/WIPF1/EIF2AK3/NDUFA13/ITPR3/SLC2A1/TAGLN2/RPS19/ITGAX/CDC42EP3/GNG11/SELPLG/NDUFB11/CTLA4/SLC3A2/IKZF1/SAT1/EID1/TMEM119/ARHGDIB/SHISA5/FRMD4A/HAUS8/DEF6/SAP30/ANXA5/RPL28/CST…
Liver.MlxKO 18 mos LvsW 18 mos L	Microbe_Perturbations_from_GEO_down=Staphylococcus aureus human macrophage GDS4931 microbe:60	219	0.423351	1.97406	2.49e-08	1.51e-07	5.25e-08	1940	tags=34%, list=13%, signal=30%	RPS29/RPS23/UCP2/NDUFA1/LPL/RPL36A/LDHB/COX5B/C1QA/RPL35/APOC1/MYADM/C1QC/EVI2B/RPL22/RPL39/RPS3/RPL32/CTSS/RPL13/RPS2/RPL30/FGR/CD52/MNDA/RNASET2/SH3BGRL3/HLA-DMB/RPL34/GPNMB/LY86/EVL/RPL15/MPEG1/NDUFB9/S100A4/RPL31/COTL1/TREM2/RPL27A/TMA7/VSIG4/RPL23/FAU/CD84/COX7C/RPS11/ERP29/RASSF2/GPX3/SLC27A1/RPS27/UQCRQ/RPS19/RPL8/RPS16/TIMP2/FIS1/RPL27/FGL2/RPS20/TGFBI/PPP1CC/HTRA4/ARHGDIB/TTYH3/RPS21/SPP…
Liver.MlxKO 18 mos LvsW 18 mos L	RNAseq_Automatic_GEO_Signatures_Mouse_Down=Macrophage-Specific Trap Mactrap Definition GSE136265 1	208	0.425404	1.96618	2.49e-08	1.51e-07	5.25e-08	2105	tags=36%, list=14%, signal=32%	C1QA/IL1B/HCK/C1QC/C1QB/TYROBP/CD53/MYH10/PLD4/CTSS/MYOF/ITGB2/BIN2/FERMT3/LILRA5/CD52/NCF1/THEMIS2/SLC11A1/FLNA/LY86/HIP1/AXL/IGSF6/MPEG1/FCER1G/MYO1F/HCLS1/SLAMF7/UNC93B1/RAC2/NCKAP1L/CYTH4/LAPTM5/MYO1G/PIK3R5/IQGAP1/CORO1A/RUNX1/PLCG2/F13A1/C5AR1/TES/MSN/RASSF2/EPSTI1/PLA2G7/PTAFR/CD14/SLA/VAV1/TIFA/TIFAB/FGD2/RAB7B/FGL2/MYH9/CD74/POU2F2/FLI1/GAS7/LAIR1/P2RY6/TRIO/CD83/ADGRE1/ITGAM/LYN/MYO5A/M…
Liver.MlxKO 18 mos LvsW 18 mos L	RNAseq_Automatic_GEO_Signatures_Human_Down=Rb Immunity Downregulating Pd-L1 GSE109724 2	191	0.444499	2.03737	2.55e-08	1.54e-07	5.36e-08	3558	tags=43%, list=23%, signal=34%	TGM2/IL1B/ENPP2/ATF3/CSF1R/GALNS/SUSD4/CTSS/THEMIS2/NGFR/CD44/SNAI1/HLA-DQB1/AIM2/DENND1C/OLR1/TMEM71/MATN2/RIMS3/LPCAT2/STYK1/EPSTI1/KRT4/TINAGL1/APOL3/FBLN7/PTAFR/APBA1/NCF2/GBP4/INHBB/NOS2/TRIM36/GPR68/TGFBI/TTC9/FMNL1/RFTN1/CD74/BTG3/NDRG1/TP53I11/FBLN5/OLFML3/IDI1/ENPP5/NLRP3/RASGEF1B/NECTIN4/FAM76A/CCDC80/GDNF/AFAP1L2/TBC1D2/NKD1/MSMO1/GBP6/JPH2/AOAH/PDK3/GCNT1/DDIT4/PRR5L/THBD/SESN2/CYB5A/…
Liver.MlxKO 18 mos LvsW 18 mos L	C5=GOBP_LYMPHOCYTE_MIGRATION	100	0.521397	2.20124	2.56e-08	1.55e-07	5.38e-08	4639	tags=66%, list=30%, signal=46%	CCL15/CCL23/STK10/ITGB7/MSMP/ITGAL/RIPK3/CCL1/GAS6/FUT7/EXT1/XCL1/XCL2/PADI2/MYO1G/STK39/PIK3CD/CCL3/CCL3L1/CCL18/CCL3L3/ADAM8/MSN/KLRK1/KLRC4-KLRK1/RIPOR2/CCL11/SPN/FUT4/ITGA4/CCL4/PYCARD/JAM2/CCL7/AIF1/AKT1/PIK3CG/CCL24/CXCL16/ADAM10/ICAM1/CCR7/DOCK8/ZAP70/CD200/CRTAM/CCR2/CCL21/TNFSF14/CCL19/CCL27/CXCL10/ECM1/TNFRSF14/CD200R1/CXCL13/GCSAM/CCL17/MADCAM1/GPR15LG/SPNS2/CX3CL1/CCR6/F11R/CCL20/TBX21
Liver.MlxKO 18 mos LvsW 18 mos L	Orphanet_Augmented_2021=Primary immunodeficiency syndrome due to LAMTOR2 deficiency ORPHA:90023	85	0.548875	2.2602	2.71e-08	1.64e-07	5.7e-08	1662	tags=32%, list=11%, signal=28%	MRPL54/TMEM256/NDUFA1/NDUFS6/ROMO1/APRT/BLOC1S1/POLR2L/MRPL14/NDUFB3/COX8A/DPM3/ATP6V1F/OST4/EDF1/BOLA2B/HINT2/COX14/NDUFA13/CHCHD1/MIEN1/LAMTOR1/PMVK/BRK1/NDUFB11/TMEM258/LAMTOR4
Liver.MlxKO 18 mos LvsW 18 mos L	C7=GSE32423_MEMORY_VS_NAIVE_CD8_TCELL_IL7_IL4_DN	195	-0.395725	-2.00445	2.77e-08	1.67e-07	5.81e-08	2677	tags=34%, list=18%, signal=28%	PHKB/CHMP3/RARS1/USP40/SNX25/PBX4/CCDC175/CDKN2AIP/TESK2/DHRS3/NAA35/VPS50/BCLAF1/CCPG1/COPS4/XPR1/PLAA/PRICKLE1/ANKRD40/MBNL3/GGA2/AKIRIN1/METAP2/TCF7L2/ZNF667/ZNF597/EMSY/MACO1/VPS4A/UBE2E3/TERF2IP/SRP54/WDR47/LUC7L3/HOMER1/GABPA/PPIP5K2/CARS1/CDK2/NOMO1/SLC2A9/BUB3/USF3/HSP90AA1/TRMT10C/ASCC3/TMEM168/SEC23A/ATP1B1/DNAJB4/PMPCB/ZNF24/IPO7/ZNF277/ASNSD1/GOLPH3/PCCA/DLD/FYTTD1/MAN1A2/CUL2/MSL3/NA…
Liver.MlxKO 18 mos LvsW 18 mos L	RNAseq_Automatic_GEO_Signatures_Human_Up=Atac-Seq Vivo Immune Zika GSE123541 7	213	0.422174	1.9565	2.8e-08	1.68e-07	5.86e-08	3987	tags=46%, list=26%, signal=34%	TMEM134/ENDOD1/LTA/C1QA/SFTPD/GNGT2/CSF1R/C1QB/DRAP1/APH1B/PLD4/PALM/CYFIP2/RINL/ITGAL/EVL/HMOX1/SETBP1/SH2D1B/HCAR3/HCAR2/GPR137B/FCGR3A/MS4A4A/KIF21B/QPRT/SH2B2/SWAP70/CKB/IFT57/ZBTB4/PMVK/SPN/C3AR1/TRIM36/CABP4/DDB2/RUNX3/SH2D3C/SLC2A6/P2RY1/UST/GPR174/TTC9/RFTN1/IVD/IL21R/KLF2/ELMO2/SLC44A2/AIG1/CALML4/MS4A7/MSR1/NEDD9/BATF3/TRMT61A/PIK3CG/MAF/RRAS/LTB/E2F1/PLAGL2/UBASH3B/HEG1/TBC1D10C/CHST7/…
Liver.MlxKO 18 mos LvsW 18 mos L	MGI_Mammalian_Phenotype_Level_4=MP0001790 abnormal immune system	94	0.54209	2.26786	3.04e-08	1.82e-07	6.33e-08	3443	tags=55%, list=23%, signal=43%	MARK2/FOXP3/MAP3K14/CD22/HCK/ITGB7/LILRB4/CD44/SIGLEC1/NPC2/TLR9/FUT7/ITGB6/CIITA/CCL11/TNFRSF1B/CD274/C3AR1/NOS2/NFKB1/TNFRSF1A/NOD1/SH2D1A/IL21R/GNAI2/TCIRG1/PSMB9/SPP1/AHR/BATF3/IL5RA/CCL24/TGFB1/BTK/IRF4/ICAM1/GZMB/GCNT1/IRF1/CD200/CARD11/MYD88/JAK3/APOE/ITGAD/SKAP1/DROSHA/NOD2/EOMES/CD226/IL10/RELB
Liver.MlxKO 18 mos LvsW 18 mos L	MGI_Mammalian_Phenotype_Level_4=MP0005387 immune system phenotype	94	0.54209	2.26786	3.04e-08	1.82e-07	6.33e-08	3443	tags=55%, list=23%, signal=43%	MARK2/FOXP3/MAP3K14/CD22/HCK/ITGB7/LILRB4/CD44/SIGLEC1/NPC2/TLR9/FUT7/ITGB6/CIITA/CCL11/TNFRSF1B/CD274/C3AR1/NOS2/NFKB1/TNFRSF1A/NOD1/SH2D1A/IL21R/GNAI2/TCIRG1/PSMB9/SPP1/AHR/BATF3/IL5RA/CCL24/TGFB1/BTK/IRF4/ICAM1/GZMB/GCNT1/IRF1/CD200/CARD11/MYD88/JAK3/APOE/ITGAD/SKAP1/DROSHA/NOD2/EOMES/CD226/IL10/RELB
Liver.MlxKO 18 mos LvsW 18 mos L	C5=GOBP_POSITIVE_REGULATION_OF_TUMOR_NECROSIS_FACTOR_SUPERFAMILY_CYTOKINE_PRODUCTION	94	0.541432	2.26511	3.15e-08	1.88e-07	6.56e-08	3245	tags=49%, list=21%, signal=39%	LPL/TYROBP/CD86/LILRA5/HLA-E/IFNGR1/CLEC7A/THBS1/OAS1/SYK/IL23A/ORM1/ORM2/TLR9/ARID5A/SASH3/ARHGEF2/CYBA/CARD9/CD84/PLCG2/CCL3/ADAM8/RASGRP1/OAS3/PTAFR/CD14/SPN/PTPRC/TLR1/NOD1/IFNG/MAPKAPK2/HAVCR2/PYCARD/CD2/OAS2/TLR4/PTPRJ/LBP/TMEM106A/MYD88/TLR2/CCR2/CCL19/NOD2
Liver.MlxKO 18 mos LvsW 18 mos L	Ligand_Perturbations_from_GEO_up=interleukin 28B human hepatocyte GDS4390 ligand:189	296	0.388444	1.88388	3.18e-08	1.9e-07	6.6e-08	3723	tags=39%, list=24%, signal=30%	MVB12A/SLC13A5/CD40/FBXO6/SLC25A28/SLCO4C1/CTSS/PRKD2/PARP10/HLA-E/ENKUR/MLKL/BATF2/AXL/SLFN12/OAS1/HDX/AVPI1/MARCKSL1/UNC93B1/IFITM1/BLNK/ZBP1/SLCO5A1/PTPRH/SAMHD1/DNAJC1/SLC15A3/IGSF9/TMEM140/CCND3/LMO2/IL1RN/EPSTI1/IL18BP/OAS3/APOL1/APOL3/HK2/XAF1/GBP5/VAMP5/TNFSF13/TNFRSF11A/PLA1A/GBP4/TAP1/CD274/MUC1/SP110/UBA7/GBP2/TBC1D1/NOD1/LY6E/NLRC5/SOCS1/PSMB9/WNT11/TAP2/IRF7/IFIT3/TRIM21/IFI44/TRAFD1…
Liver.MlxKO 18 mos LvsW 18 mos L	RNAseq_Automatic_GEO_Signatures_Human_Down=Analysis Tr1 Tregs Il10Neg GSE125504 2	218	0.421703	1.96888	3.2e-08	1.91e-07	6.63e-08	3493	tags=46%, list=23%, signal=36%	EHD4/LTA/MYADM/ATF3/EIF4EBP1/FBXO6/SMOX/UBALD2/DRAP1/ADGRE5/IFI30/SOCS3/B4GALT2/PFKP/PARP10/FES/ANK3/IRF8/OAS1/UNC93B1/ARID5A/SLC16A3/IFITM1/IFITM2/MAP3K8/CCND3/PTPN1/ACE/FLOT1/EPSTI1/OAS3/APOL1/HK2/PDZD4/ALDOC/CD274/RNF157/PPFIA4/SLC3A2/SH3D21/CLN6/OSM/GRB10/SAT1/GNPDA1/METRNL/IFNG/LY6E/NINJ1/FJX1/SOCS1/IRF7/IFIT3/IFI44/TRAFD1/GZMA/RHOB/BATF3/NKG7/MATK/MAPK11/BST2/DPYSL4/LAG3/DENND5A/ITPRIPL2/HS…
Liver.MlxKO 18 mos LvsW 18 mos L	RNAseq_Automatic_GEO_Signatures_Mouse_Down=Ilcs Depletion Macrophages Colitis GSE135492 1	211	0.423621	1.9635	3.31e-08	1.97e-07	6.84e-08	3926	tags=46%, list=26%, signal=35%	EHD4/ENDOD1/PROS1/LPL/CRIP1/C1QC/STK10/MYH10/ZFAND2A/PLD4/TPPP3/RTN4/P2RX7/CEBPD/KCNN4/KCNK13/SDC3/LY86/LFNG/HMOX1/EMP1/BLNK/CRIM1/SLC28A2/TGFBR2/FAM111A/B3GALNT1/LMO2/CKB/LPXN/PDZD4/LBH/C3AR1/FGD2/RAB7B/FGL2/PTPRO/C5AR2/SORBS3/KLF2/ACVRL1/CCL7/P2RY6/CD83/ADGRE1/LAT2/MS4A7/ARHGEF6/SLAMF9/RGS10/S100A13/COL14A1/SERPINH1/THNSL1/MAF/FBN1/KCNJ10/OXCT1/GAS2L3/FAM83F/FHAD1/FKBP10/TRIM47/THBD/SERPINB8/TM…
Liver.MlxKO 18 mos LvsW 18 mos L	Microbe_Perturbations_from_GEO_down=Chlamydia pneumoniae mouse ANA-1 macrophage cells GDS2651 microbe:167	181	0.437645	1.99506	3.38e-08	2e-07	6.98e-08	3050	tags=39%, list=20%, signal=31%	RPS23/NDUFS6/COX5B/MCM5/UQCR11/C1QA/C1QC/RPS28/PTPN18/C1QB/TYROBP/LGALS3/DMPK/PSMG4/IFI30/RPL13/DPM3/SMDT1/RPL34/EMP1/ITM2C/APOBEC1/GAS6/S100A4/MYO1F/NPC2/LAPTM5/HLX/RPLP1/COX7C/VAMP8/LMO2/ERP29/CKB/S100A6/UQCRQ/CSNK1G2/LSP1/TMEM160/CMTM7/POLR2F/LY6E/GNAI2/TAF10/RPS13/RPL28/RPL19/POLD2/DAB2/CST3/SNRPD2/MFGE8/AHNAK/EMP3/NDUFB8/RNASEH2C/CCNA2/NAV2/CDC20/KIF23/ATOX1/APEX1/NTPCR/PKIG/RPL18/TSPO/TIMM1…
Liver.MlxKO 18 mos LvsW 18 mos L	Enrichr_Users_Contributed_Lists_2020=Macrophages challenged RB50 p<0.005 and folds change >1.5	285	0.392281	1.88835	3.39e-08	2.01e-07	6.99e-08	3882	tags=43%, list=25%, signal=33%	TGM2/IL1B/CSF2RB/CD40/LGALS3/PLAUR/CD86/SOCS3/BTG2/PKM/CLEC4E/ITGB2/LILRB4/LILRB3/ENTPD1/CD44/SNAI1/KLF6/THBS1/PRDM1/SYK/LCP2/IL23A/HCAR2/TLR9/ARID5A/ARHGEF2/SLC16A3/SLC7A11/OLR1/TRAF1/RUNX1/CCL3L3/ADAM8/C5AR1/KLF4/IL1RN/CLEC10A/ITGAX/PTAFR/CD14/TNF/TNFRSF1B/STX11/CD80/IL10RB/MEFV/HIVEP3/NFKB1/S100A8/FABP4/TNC/OSM/MMP13/C5AR2/ACOD1/KLF2/MYC/MAPKAPK2/BSG/CXCR4/NFKBID/SOCS1/NFKBIB/NDRG1/HAVCR2/SPP1…
Liver.MlxKO 18 mos LvsW 18 mos L	Aging_Perturbations_from_GEO_down=Human CD4+Tlymphocytes 25 years vs 64 years GSE62374 aging:132	263	0.403493	1.92263	3.42e-08	2.02e-07	7.04e-08	4007	tags=46%, list=26%, signal=35%	CUEDC1/HCK/CSF1R/TYROBP/NRGN/CTSS/CD86/IFI30/HK3/LILRB3/FGR/TNFRSF21/MNDA/FES/RNASE2/CEBPD/NCF1/PAK1/MILR1/HLA-DMB/MCEMP1/MTMR11/IRF8/LY86/TBXAS1/SCPEP1/SPI1/IGSF6/MPEG1/SYK/FCER1G/CLEC12A/PLEK/FOLR3/CARD9/EPB41L3/FCGR2A/SIRPA/NFE2/S100A11/PLCG2/EMILIN2/LMO2/BASP1/MS4A6A/KLF4/CLEC4A/PPP1R18/PADI4/PLBD1/SESTD1/PLA2G7/HBA1/HBA2/CD14/TIMP2/NCF2/MFSD1/KCTD12/YWHAH/FPR1/SLC31A2/FGD2/FGL2/S100A8/FAM118…
Liver.MlxKO 18 mos LvsW 18 mos L	MGI_Mammalian_Phenotype_Level_4_2019=MP:0001800 abnormal humoral immune response	95	0.521679	2.18825	3.49e-08	2.06e-07	7.17e-08	3145	tags=45%, list=21%, signal=36%	MARK2/LTA/CD22/CD40/UXS1/CTSS/CD86/CABIN1/ITGAL/IRF8/HCLS1/SASH3/GPX7/PIK3CD/PLCG2/DAPP1/RASGRP1/C5AR1/CD180/VAV1/NFKB1/PTPRC/SH2D3C/DOCK2/SH2D1A/IFNG/DCN/FLI1/CD83/ARHGEF6/CLEC9A/CD37/LTB/PRKCB/BTK/CCR7/AOAH/DOCK8/AICDA/ZAP70/MAP4K1/ZBTB7B/PAX5
Liver.MlxKO 18 mos LvsW 18 mos L	C5=GOBP_POSITIVE_REGULATION_OF_LEUKOCYTE_MEDIATED_IMMUNITY	119	0.502839	2.15337	3.58e-08	2.11e-07	7.34e-08	3036	tags=45%, list=20%, signal=36%	FOXP3/LTA/IL1B/CD40/TYROBP/ITGB2/HLA-E/P2RX7/CLEC7A/SPI1/SH2D1B/IL23A/TREM2/ARID5A/SASH3/XCL1/STX4/PLCG2/RASGRP1/SCIMP/KLRK1/KLRC4-KLRK1/PTAFR/TNF/TNFSF13/VAV1/NOS2/PTPRC/SH2D1A/PVR/CYRIB/ITGAM/NLRP3/STX7/KLRD1/PRKCZ/CLCF1/LAG3/TGFB1/TNFSF4/BTK/SLAMF6/KMT5C/HPX/KLRC2/KLRC3/KLRC4/CD177/IL21/HMCES/CRTAM/MALT1/NECTIN2
Liver.MlxKO 18 mos LvsW 18 mos L	RNAseq_Automatic_GEO_Signatures_Human_Up=Hydroxychloroquine Inhibits Trained Immunity GSE159678 1	205	0.429416	1.98545	4.13e-08	2.43e-07	8.46e-08	3561	tags=44%, list=23%, signal=35%	CRIP1/MYADM/IL17RA/MBOAT1/ACAP1/NRGN/SPTLC2/CCDC88B/HK3/RPS9/BIN2/FGR/CFP/ENTPD1/MNDA/RNASE2/TESC/MTMR11/PLAC8/ARHGAP1/PRAM1/RAC2/IFITM2/EXT1/PSD4/PADI2/NFE2/STK39/PIK3CD/P2RY13/TMEM71/TREML2/CCND3/F13A1/ERP29/NUP210/PADI4/PLBD1/SELPLG/LIMD2/EMB/FPR1/RGS2/MEFV/S100A8/GIMAP7/TUBB1/RAP1GAP2/SH2D3C/ITGA4/FPR2/KLF2/VCAN/EIF4E3/STK17B/HMGB2/MMP17/IGFBP7/SLC44A2/ITGAM/RHOB/TRAF3IP3/SPARC/NEDD9/PIK3CG/G…
Liver.MlxKO 18 mos LvsW 18 mos L	RNAseq_Automatic_GEO_Signatures_Human_Down=Atac-Seq Vivo Immune Zika GSE123541 7	223	0.419649	1.95936	4.21e-08	2.47e-07	8.58e-08	3394	tags=38%, list=22%, signal=30%	HEXB/HEXA/ST14/UAP1L1/ACAP1/CAPG/SOCS3/CLEC4E/ENTPD1/MNDA/RNASE2/NCF1/MCEMP1/FCGR1A/HIP1/PADI2/HLX/SIRPA/NFE2/FBN2/CD84/ANG/TMEM71/ADAM8/F13A1/BASP1/MS4A6A/IL1RN/SLC27A1/PADI4/SGSH/PLBD1/PLA2G7/PTAFR/CD14/KCTD12/CD300LB/EMB/FPR1/TRPM2/S100A8/HPSE/CSF3R/ALOX5AP/VCAN/EIF4E3/CXCR4/HMGB2/RASA4/RASA4B/GAS7/INF2/LAT2/ITGAM/NLRP3/CES1/PTPN22/AHR/CLEC4D/STEAP4/RARG/SYNGR1/TRERF1/TM6SF1/PARP8/SELL/FXYD6/I…
Liver.MlxKO 18 mos LvsW 18 mos L	Microbe_Perturbations_from_GEO_up=candida albicans mouse macrophages (cPLA2a+/+) GSE46533 microbe:293	328	0.378704	1.85533	4.21e-08	2.47e-07	8.58e-08	3738	tags=40%, list=24%, signal=31%	CYSTM1/TGM2/MAFK/IL1B/IL17RA/ATF3/SMOX/PLAUR/CD86/SOCS3/PSAT1/SNAI1/THBS1/HMOX1/EMP1/TRIB3/PLEK/IL23A/MARCKSL1/HCAR2/SLC16A3/FLRT3/AMZ1/EXT1/SLC7A11/PHLDB1/OLR1/TRAF1/SLC15A3/PLA2G4A/ADAMTS9/PLET1/CCL3/TES/BASP1/ST6GALNAC4/IL1RN/DUSP10/HUNK/SLC2A1/HK2/ENO2/SLA/TNF/CRYBA4/IMPACT/KCTD12/STX11/IFRD1/CD274/TRIM36/NFKB1/RALGDS/GPR68/SRGN/SLC3A2/FABP4/OSM/HK1/MMP13/PVR/HTRA4/MYC/NFKBID/SOCS1/NFKBIB/CCL…
Liver.MlxKO 18 mos LvsW 18 mos L	C5=GOMF_CYTOKINE_ACTIVITY	159	0.452807	2.03405	4.23e-08	2.47e-07	8.6e-08	5399	tags=65%, list=35%, signal=42%	WNT4/LTA/FAM3C/CCL15/CCL23/IL1B/GDF3/MSMP/TNFSF12/CCL1/IL23A/XCL1/XCL2/CCL3/CCL3L1/CCL18/CCL3L3/IL1RN/IL16/CCL11/CXCL14/TNF/TNFSF13/IL36G/INHBB/OSM/CMTM7/BMP3/IFNG/CXCL9/CCL4/WNT6/WNT11/CCL7/SPP1/PPBP/FASLG/TNFSF9/EDN1/IL7/CLCF1/CXCL6/CCL24/CMTM3/LTB/CXCL16/TGFB1/BMP4/TNFSF4/WNT7B/TIMP1/GDF2/TGFB2/TNFSF8/IL21/CSF1/CCL21/GDF6/TNFSF14/WNT2/SECTM1/NRG1/CCL19/CCL27/IL10/CXCL10/WNT5B/INHA/SCGB3A1/CXCL…
Liver.MlxKO 18 mos LvsW 18 mos L	C5=GOBP_REGULATION_OF_LYMPHOCYTE_DIFFERENTIATION	159	0.452739	2.03374	4.23e-08	2.47e-07	8.6e-08	3550	tags=48%, list=23%, signal=38%	FOXP3/SOX13/PGLYRP1/CD86/CD27/LILRB4/PRDM1/AXL/GAS6/SYK/IL23A/NFAM1/TLR9/SASH3/NCKAP1L/HLX/CYP26B1/SLAMF8/RUNX1/TGFBR2/ADAM8/RASGRP1/INPP5D/VSIR/DUSP10/RHOH/CD80/PTPRC/CTLA4/FGL2/RUNX3/CD74/IFNG/NFKBID/SOCS1/ABL1/IKZF3/GLI2/CD83/NLRP3/TNFSF9/PRKCZ/IL7/LAG3/IL1RL2/CD2/BMP4/ITPKB/TNFSF4/BTK/IRF4/SFRP1/TCF7/IRF1/AMBRA1/IL4I1/ZAP70/BAD/EGR3/NFKBIZ/CARD11/ERBB2/CRTAM/RAG1/JAK3/MALT1/ZBTB7B/CCR2/FOXJ1/…
Liver.MlxKO 18 mos LvsW 18 mos L	Mouse_Gene_Atlas=macrophage bone marrow 6hr LPS	433	0.355635	1.78459	4.37e-08	2.55e-07	8.86e-08	3538	tags=36%, list=23%, signal=29%	MRPL54/SHISA3/IL1B/MYADM/HCK/PDE1A/CD40/ARHGAP27/FOXP4/TNIP2/HYLS1/SOCS3/SPP2/VASP/CLEC4E/LILRB3/CFP/CEBPD/MORN1/SDC3/BATF2/ELF4/APBB1IP/LCP2/PLEK/SIGLEC1/HCLS1/CCR5/MARCKSL1/SLAMF7/SLC16A3/CYTH4/ZBP1/PSD4/FCGR2B/PIK3R5/IQGAP1/CIB2/HLX/SLC13A3/GLA/SAMHD1/PANX2/TRAF1/SLC15A3/PIK3CD/ARHGAP30/CCL3/PTPN1/IL1RN/BATF/LPCAT2/TMEM229B/EPSTI1/IL18BP/PARP11/XAF1/RPS16/CD14/GPR152/TNFRSF11A/TNFRSF1B/FPR1/SL…
Liver.MlxKO 18 mos LvsW 18 mos L	C7=GSE1740_MCSF_VS_MCSF_AND_IFNG_DAY2_DERIVED_MACROPHAGE_DN	190	-0.401934	-2.03368	4.52e-08	2.62e-07	9.13e-08	2773	tags=36%, list=18%, signal=30%	KMO/TPST1/MSL2/NUP133/RAD23B/SLC49A4/ECI2/HSD17B4/FAF2/CDKN2AIP/TGS1/PLPP3/TUBG1/PRKACA/TULP4/NCOR1/SEPTIN7/CDC40/NFU1/NEDD4L/SETD1B/SLC35D1/CEPT1/WBP1L/DENND11/TCF7L2/TRAPPC8/GALNT1/ATG2B/CHD7/RAP2A/ZMYND11/ALKBH5/TAPT1/PDE8A/RANBP6/ATP5F1C/KIDINS220/CERT1/SPOPL/DPY30/KLHL15/ZNF148/HDAC2/GLCE/CERS2/UBR5/BPNT1/LPP/GOLM2/PRPS1/TSG101/RIOK2/PPP3CA/NDUFS1/JTB/C2CD2/RAB4A/ETFRF1/CNOT6L/ZZEF1/MMGT1/US…
Liver.MlxKO 18 mos LvsW 18 mos L	C2=MORI_LARGE_PRE_BII_LYMPHOCYTE_DN	56	0.609579	2.31848	4.61e-08	2.67e-07	9.3e-08	2483	tags=55%, list=16%, signal=47%	CD22/CAPG/IL2RG/CTSS/HLA-DMB/RASA3/IRF8/LY86/CRYBG1/SEMA4D/RGS14/SAMHD1/SOAT1/ADCY7/DTX1/WIPF1/RIPOR2/PTPRC/SLC25A53/UBA7/DOCK2/HLA-DMA/CD74/VCAM1/IL10RA/CD83/LAT2/GPR65/LTB/PIP4K2A/SIPA1
Liver.MlxKO 18 mos LvsW 18 mos L	Microbe_Perturbations_from_GEO_up=Human immunodeficiency virus human frontal cortex GDS4358 microbe:137	251	0.406099	1.92714	4.87e-08	2.82e-07	9.81e-08	3249	tags=39%, list=21%, signal=31%	NUPR1/COL6A2/CTBS/SLAIN1/LGALS3/CAPG/TPPP3/BTG2/HLA-E/P2RX7/CEBPD/DYNLT1/LEPROT/FLNA/BATF2/GPNMB/HMOX1/PKN1/PIR/OAS1/SCARA3/TSPAN15/VIM/CSRP1/IFITM1/IFITM3/IFITM2/MVP/MATN2/MSN/SGSH/TAGLN2/HBA1/XAF1/GNG11/DDAH2/DDR1/TAP1/ACKR1/NPAS4/SP110/DDB2/GIMAP7/COL4A2/GBP2/WASF2/DCN/SERPINA3/BSG/NXN/PSMB9/VCAM1/IRF7/IFIT3/FBLN5/IFI44/DAAM2/ANXA5/SPARC/MAG/GINS1/DAP/MCM2/SERINC5/BST2/SHC1/IDH2/AGTRAP/TRIP6/P…
Liver.MlxKO 18 mos LvsW 18 mos L	MGI_Mammalian_Phenotype_2017=MP:0005154 increased B cell proliferation	45	0.654698	2.39297	4.88e-08	2.82e-07	9.81e-08	3093	tags=62%, list=20%, signal=50%	MARK2/DOK1/CD22/TYROBP/TNFRSF21/ELF4/PKN1/SYK/PAWR/PLCG2/DTX1/NFKB1/SAMSN1/S1PR2/MYC/ST6GALNAC2/ARHGDIB/IKZF3/FASLG/MAG/PTPN22/PDCD1/PRKCD/CD72/NCOA3/TNIP1/NFKB2/PARP14
Liver.MlxKO 18 mos LvsW 18 mos L	RNAseq_Automatic_GEO_Signatures_Mouse_Up=Macrophage Negatively-Charged Membrane Phospholipids GSE115489 2	225	0.42058	1.96513	4.95e-08	2.86e-07	9.94e-08	3486	tags=41%, list=23%, signal=32%	TGM2/IL1B/CD40/SOCS3/BTG2/CLEC4E/THBS1/DRAM1/LCP2/IL23A/MARCKSL1/HCAR2/ARID5A/PIK3R5/SLC7A11/HLX/PHLDB1/MAP3K8/OLR1/TRAF1/SLC15A3/PLEKHO2/PLET1/CCL3/C5AR1/SH2B2/MARCKS/IL1RN/BATF/HK2/PTAFR/GBP5/TNF/TGIF1/STX11/IFRD1/CD80/CD274/NFKB1/SLC2A6/OSM/NOD1/PVR/ACOD1/MAPKAPK2/RRAD/NFKBID/NFKBIB/CCL4/RHBDF2/DUSP2/PTGER4/NLRP3/RASGEF1B/TNFSF9/PTGS2/NABP1/LACC1/ITPKB/SPHK1/IER3/JUNB/ICAM1/SERPINE1/SNX20/SBNO…
Liver.MlxKO 18 mos LvsW 18 mos L	C5=GOBP_POSITIVE_REGULATION_OF_INTERLEUKIN_1_BETA_PRODUCTION	52	0.631287	2.379	5.07e-08	2.92e-07	1.02e-07	3246	tags=60%, list=21%, signal=47%	LPL/TYROBP/LILRA5/MNDA/P2RX7/CLEC7A/USP50/ORM1/ORM2/AIM2/CCL3/GBP5/TNF/MEFV/HK1/NOD1/IFNG/PYCARD/TLR6/TLR8/NLRP3/NLRC4/CASP1/TLR4/TMEM106A/NLRP1/MYD88/MALT1/CCL19/NOD2/PANX1
Liver.MlxKO 18 mos LvsW 18 mos L	Gene_Perturbations_from_GEO_down=IL6 anti-IL6 monoclonal antibody, neutralization human GSE62941 sample 1557	230	0.414232	1.94061	5.11e-08	2.94e-07	1.02e-07	5152	tags=52%, list=34%, signal=35%	TGM2/IL1B/PLAUR/SOCS3/MT1G/TGFA/SH3KBP1/MLKL/MILR1/CD44/NPR3/AXL/COL6A3/SASH3/RAC2/PDP1/LAPTM5/SLC7A11/OLR1/CYP26B1/RASGRP1/MSN/PPP1R18/RAB3IL1/FHL2/ANXA3/SH2D2A/PDGFRB/ENO2/TIMP2/ANXA13/NCF2/PPP1R14A/SRGN/S100A8/TGFBI/CMTM7/SERPINA3/MLLT11/FADS3/PALD1/NDRG1/SPP1/DDIT3/OSMR/LYN/PTGER4/VEGFC/STEAP4/PTGS2/LRRC4C/RAB31/RARRES1/LXN/MSMO1/SPHK1/IER3/PLOD2/ICAM1/TIMP1/SERPINE1/TGFB2/TNFRSF10D/TNFRSF10B…
Liver.MlxKO 18 mos LvsW 18 mos L	MGI_Mammalian_Phenotype_2017=MP:0005018 decreased T cell number	140	0.466763	2.05189	5.14e-08	2.95e-07	1.03e-07	2597	tags=35%, list=17%, signal=29%	ARHGDIA/FOXP3/LTA/GFI1/LAT/IL2RG/WAS/MERTK/RASA3/SPI1/LCP2/IL23A/SEMA4D/IFITM1/SIRPA/CORO1A/PCSK1/MCF2L/PRKCH/BCL2/CD4/THEMIS/RASSF2/FLT3/BRPF1/RHOH/TNF/TNFRSF1B/VAV1/MEFV/PTPRC/DOCK2/ITGA4/MYC/TCIRG1/CXCR4/ARHGDIB/ABL1/HAVCR2/DEF6/GRAP2/TRAF3IP3/LYN/IL7/LCK/TAPBP/CCR7/DOCK8/TCF7
Liver.MlxKO 18 mos LvsW 18 mos L	MGI_Mammalian_Phenotype_Level_4_2021=impaired macrophage phagocytosis MP:0001798	38	0.671881	2.36327	5.22e-08	2.99e-07	1.04e-07	2373	tags=63%, list=16%, signal=53%	TGM2/LTA/HCK/LGALS3/CAPG/CD44/FCGR1A/FCER1G/SIGLEC1/TREM2/CLEC6A/NCKAP1L/FCGR2A/CORO1A/TNF/TRPV2/GRK6/MAPKAPK2/RASA4/SH3BP2/FASLG/MFGE8/SPIC/IER3
Liver.MlxKO 18 mos LvsW 18 mos L	RNAseq_Automatic_GEO_Signatures_Mouse_Down=Gene Profile Metastasis-Associated Neutrophils GSE55633 1	188	0.43425	1.98739	6.13e-08	3.51e-07	1.22e-07	3488	tags=41%, list=23%, signal=32%	TGM2/CUEDC1/SLAIN1/ATF3/NRGN/ITGB7/MKRN1/ARHGAP10/THBS1/MPEG1/CBX7/MAPKBP1/HS3ST6/CERK/IRF5/SLC37A2/TMEM140/CXCR3/TMEM229B/MCPH1/ITGAX/ATP2A3/GNG11/GBP5/TGIF1/GBP4/HIC1/TAP1/FUT4/CD274/FGL2/PLGRKT/TUBB1/NINJ1/NLRC5/NDRG1/IFIT3/HAUS8/PPBP/MAML3/SLC43A2/PTPN22/M1AP/DGKZ/TRPC1/GBP6/TTF2/SHANK3/ICAM1/AICDA/MVB12B/IRF1/THBD/ITGB3/SCML4/ZBTB10/TAPBPL/SLC9A9/CARNS1/STAT4/ITGA8/VWF/DGKD/ITGAD/DYNLL2/HVCN…
Liver.MlxKO 18 mos LvsW 18 mos L	MGI_Mammalian_Phenotype_2017=MP:0001800 abnormal humoral immune response	78	0.555899	2.26169	6.17e-08	3.52e-07	1.22e-07	3020	tags=50%, list=20%, signal=40%	MARK2/LTA/CD22/CD40/UXS1/CTSS/CD86/CABIN1/ITGAL/IRF8/HCLS1/HLA-DQB1/SASH3/GPX7/PIK3CD/DAPP1/RASGRP1/C5AR1/TNF/NFKB1/PTPRC/DOCK2/IFNG/DCN/FLI1/CD83/FASLG/ARHGEF6/CD37/LTB/PRKCB/BTK/ICOSLG/CCR7/AOAH/DOCK8/ZAP70/MAP4K1/ZBTB7B
Liver.MlxKO 18 mos LvsW 18 mos L	RNA-Seq_Disease_Gene_and_Drug_Signatures_from_GEO=Yersinia pseudotuberculosis Macrophage 4hr GSE67427 down	447	0.345997	1.74563	6.18e-08	3.52e-07	1.22e-07	2271	tags=30%, list=15%, signal=27%	HEXB/LPL/RAB5C/IL17RA/PPP1R9B/CSF1R/TYROBP/CAPG/RPS3/CD53/LGMN/SNX8/IFI30/BTG2/RPL13/RPS2/PKM/MYOF/VASP/ITGB2/FERMT3/RTN4/SLC11A1/IFNGR1/SH3BGRL3/ADAP1/ILF3/CLEC7A/FLNA/GPNMB/SPI1/HMOX1/ARPC4/RPL15/MPEG1/MYO1F/PREX1/KIFC3/BRI3/COTL1/CSRP1/HLA-DQB1/CLEC5A/SLC16A3/RAC2/NCKAP1L/FCGR3A/PRNP/LAPTM5/PIK3R5/FTL/SLC7A11/VSIG4/OLR1/SIRPA/CORO1A/CD276/SLAMF8/ACTG1/CD84/ARHGAP30/PLEKHO2/SLC37A2/KCNAB2/TGFBR…
Liver.MlxKO 18 mos LvsW 18 mos L	C7=GSE2405_S_AUREUS_VS_A_PHAGOCYTOPHILUM_NEUTROPHIL_UP	182	0.435434	1.98542	6.27e-08	3.57e-07	1.24e-07	4071	tags=49%, list=27%, signal=36%	EMP2/TMEM51/CSF2RB/GJA4/CD40/CAPG/ITGB7/RASA3/HPS4/ITM2C/PLEK/COTL1/KIAA1614/IFITM3/BLNK/MYO1G/SAMHD1/CNN2/MCF2L/BCL2/ADAMTS9/PDLIM4/CLDN7/SWAP70/ANXA3/XAF1/NAPSA/SLFN13/TNFRSF1B/GBP4/IZUMO1R/NFKB1/RUNX3/COL4A2/TLR1/GRB10/PARP3/HLA-DMA/SH3PXD2B/KLF2/WDFY4/NLRC5/PSME2/SPP1/ATP1A2/OLFM1/IGFBP7/INF2/PDCD1LG2/BATF3/NKG7/DAP/PRMT2/STX7/BGN/DAPL1/LTB/ITPRIPL2/TIMP1/CDHR1/SFRP1/CD72/BNIP5/IRF1/AVIL/FOSL…
Liver.MlxKO 18 mos LvsW 18 mos L	DrugMatrix=Interleukin 6-0.125 mg/kg in RSA/Saline-Rat-Liver-1d-dn	199	-0.388354	-1.97825	6.34e-08	3.6e-07	1.25e-07	2697	tags=33%, list=18%, signal=27%	XYLB/COPB2/NFIB/CA3/RAD23B/PPP2R1B/KYNU/NDUFS7/DHRS3/PSMA4/RNF10/PGK1/DHTKD1/CSAD/G0S2/PON1/ATRN/SERPIND1/TOB2/CROT/DLC1/TRAM1/CBS/SSX2IP/ACLY/FASN/NR3C1/PGRMC1/PGRMC2/BAAT/FOXA2/TSC22D1/GC/UBQLN1/LCAT/ACACA/ACAA2/SEC63/FAHD1/NR2F2/DNAJC3/ABCB11/CIDEB/P4HB/DPYS/TRAP1/FADS1/RCBTB2/UGP2/NNT/LMAN1/ESD/EEF2/AK3/SCP2/SLCO2B1/FTCD/PLEKHB1/DHRS1/ADIPOR2/NEDD4/FBP1/SLC10A1/PKLR/KHK
Liver.MlxKO 18 mos LvsW 18 mos L	Ligand_Perturbations_from_GEO_up=Interleukin-6 mouse macrophage GSE411 ligand:232	218	0.417125	1.9475	6.71e-08	3.8e-07	1.32e-07	3152	tags=41%, list=21%, signal=33%	RPS23/UQCR11/RPL37/C1QA/C1QC/RPS28/NCF4/C1QB/CD53/LGMN/CTSS/SOCS3/SEC61G/RPS2/VASP/FERMT3/LILRB4/CLIC1/RAB11FIP5/LY86/HMOX1/RHOG/ARPC4/CCR5/IFITM3/FCGR2B/HLX/SIRPA/CD63/S100A11/IRF5/COX7C/C5AR1/BASP1/MSN/PTPN1/FLOT1/S100A6/ANXA3/UQCRQ/VAV1/C3AR1/MUC1/FGL2/MIDN/GBP2/MYH9/TNFRSF1A/HK1/TGFBI/TIMM10B/PPP1CC/POLR2F/TNFAIP8/SLC39A1/NDRG1/SPP1/ITGAM/BAX/DAB2/CIC/STX7/CLEC4D/MDFIC/PSMB10/CCR1/TGFB1/AP1S1…
Liver.MlxKO 18 mos LvsW 18 mos L	HuBMAP_ASCT_plus_B_augmented_w_RNAseq_Coexpression=Cd4 T Cell Effector Memory Cd45Ra (id:89)	36	0.686726	2.38658	6.99e-08	3.95e-07	1.38e-07	3569	tags=78%, list=23%, signal=60%	LTA/PSAT1/PTPRCAP/IL23A/ICOS/RAC2/XCL2/SIRPG/IL2RB/CXCR3/SH2D2A/TNF/UBASH3A/CD3D/IFNG/SOCS1/TRIM21/SIT1/LTB/LCK/PDCD1/CCR7/MAL/P2RY10/RELB/NME1/CD7/CD3E
Liver.MlxKO 18 mos LvsW 18 mos L	Ligand_Perturbations_from_GEO_up=Interleukin-6 mouse macrophage (SOCS3 KO) GSE411 ligand:234	200	0.42442	1.95846	7.14e-08	4.04e-07	1.4e-07	3157	tags=44%, list=21%, signal=35%	ARHGDIA/RAB5C/IL17RA/C1QC/CSF2RB/C1QB/CD53/LGMN/CTSS/PKM/SMDT1/FERMT3/LILRB4/MNDA/RAB11FIP5/IRF8/LY86/TBXAS1/HMOX1/APBB1IP/ITM2C/CCR5/IFITM3/FCGR2B/HLX/CD63/SAMHD1/BASP1/MSN/ABHD16A/PTPN1/CFL1/IL1RN/FLOT1/ANXA3/SLC2A1/UQCRQ/MFSD1/VAV1/TAP1/FGL2/MIDN/UBA7/GBP2/TNFRSF1A/TGFBI/TIMM10B/CD74/LY6E/VCAN/SLC39A1/CCL4/PSMB9/NDRG1/SHISA5/PSME2/CCL7/OGFR/SPP1/TLR6/TRAFD1/FABP5/DAB2/MSR1/STX7/MDFIC/PSMB10/CC…
Liver.MlxKO 18 mos LvsW 18 mos L	BioPlanet_2019=Leptin influence on immune response	94	0.534171	2.23473	7.57e-08	4.27e-07	1.48e-07	3668	tags=57%, list=24%, signal=44%	IL1B/NCF4/CTSS/SOCS3/MNDA/IRF8/TNFSF12/FCER1G/XCL1/FCGR2B/COL1A2/BCL2/CCL18/CD4/IL1RN/BATF/IL16/ITGAX/PTAFR/TNF/COL1A1/NCF2/CD80/FPR1/CD3D/NFKB1/CSF3R/IFNG/ALOX5AP/CXCR4/CCL4/PPBP/ITGAM/TLR8/MMP9/EDN1/CCR1/LTB/CXCL16/SELL/BANF1/OAS2/TIMP1/CCR7/ITGB3/CCRL2/CX3CR1/CCR2/CCL19/IFIT2/CD3E/CD38/SNCA/SELP
Liver.MlxKO 18 mos LvsW 18 mos L	Mouse_Gene_Atlas=macrophage peri LPS thio 0hrs	247	0.401371	1.90474	7.59e-08	4.27e-07	1.49e-07	2280	tags=31%, list=15%, signal=27%	HEXA/TECPR1/NAGK/GALNS/RILPL2/LGMN/ZFAND2A/HK3/IDUA/ITGB2/ENTPD1/SLC11A1/ARHGAP10/CLEC7A/TPCN2/GPNMB/SCPEP1/DNMT3A/MPEG1/MYO1F/NPC2/NFAM1/TREM2/CYBA/GPR137B/AMZ1/PLEKHO1/CERK/GLA/MMP12/SOAT1/CD84/SCN8A/TMEM140/CSF2RA/PTPN1/ST6GALNAC4/ATP6V0D2/PLEKHM2/SESTD1/ITGAX/MAN1C1/ATP6V1G1/RGL1/TPRA1/FBLIM1/CD300LB/IL10RB/ARHGAP25/SH2D3C/HPSE/NCKAP5L/S1PR2/NINJ1/TCIRG1/RENBP/NEU1/ST6GALNAC2/PLXNA1/IL10RA/LA…
Liver.MlxKO 18 mos LvsW 18 mos L	MGI_Mammalian_Phenotype_2017=MP:0005017 decreased B cell number	176	0.443295	2.01226	7.98e-08	4.48e-07	1.56e-07	3204	tags=39%, list=21%, signal=31%	MAP3K14/CD22/CD40/GFI1/SH2B3/WAS/ITGB7/FES/RASA3/ITGAL/IRF8/SPI1/SYK/HCLS1/RAC2/CRLF2/BLNK/CORO1A/FZD9/IL2RB/IRF5/PIK3CD/PRKCH/BCL2/RASGRP1/INPP5D/RASSF2/FLT3/CLEC10A/TNFRSF11A/IL10RB/MEFV/PTPRC/IKZF1/DOCK2/ITGA4/FUS/CD74/CD5/POU2F2/TCIRG1/FLI1/CXCR4/SOCS1/NFKBIB/ARHGDIB/ABL1/IKZF3/DOCK10/LYN/RUNX2/FASLG/PRKCZ/IL7/RRAS/PRKCB/TLR4/BTK/CD72/TRIB2/TCF3/CSF1/NFKB2/RAG1/JAK3/PAX5/LYL1/ASXL1
Liver.MlxKO 18 mos LvsW 18 mos L	RNAseq_Automatic_GEO_Signatures_Human_Down=Neutrophil Gene Adult-Onset Disease GSE150996 1	211	0.417723	1.93617	7.99e-08	4.48e-07	1.56e-07	3804	tags=46%, list=25%, signal=35%	KCNH3/BLOC1S1/LGALS3/CAPG/PGLYRP1/IL2RG/IFI30/HK3/LILRA5/RNASE2/MILR1/TOR4A/FSTL3/BMX/EML2/DRAM1/PLAC8/FCER1G/KIFC3/CD24/BRI3/FOLR3/AIM2/CLEC5A/IFITM1/CD63/RUNX1/CD48/CCND3/TES/MS4A6A/FSTL4/BATF/FLOT1/PADI4/ANXA3/SGSH/FLVCR2/DDAH2/TNFSF13/PIWIL4/YWHAH/FUT4/TRPM2/CD274/DSE/INHBB/NFKB1/MUC1/PLGRKT/S100A8/GYG1/HPSE/NCKAP5L/ELMO2/GAS7/LAIR1/BCL2L1/ADGRE1/ITGAM/RHBDF2/ANKRD22/ITGA9/MMP9/CLEC4D/SGTB/MP…
Liver.MlxKO 18 mos LvsW 18 mos L	RNAseq_Automatic_GEO_Signatures_Human_Up=Monocyte Macrophage Responses Zika GSE118305 1	208	0.419135	1.93721	8.47e-08	4.74e-07	1.65e-07	4014	tags=46%, list=26%, signal=35%	HCK/CD40/FBXO6/TNIP2/SLC25A28/UXS1/MYOF/PLEKHM3/P2RX7/NCF1/DYNLT1/BATF2/ITGAL/IRF8/MMP25/TBC1D9/SEMA4D/SLAMF7/ARID5A/SLC15A3/DAPP1/MCPH1/EPSTI1/MRPS24/APOL2/APOL3/GBP5/MVD/TNF/GBP4/TAP1/STX11/CD80/SLC31A2/TIFA/NFKB1/MPV17L2/PLGRKT/SP110/SLC2A6/GBP2/RFTN1/S1PR2/NLRC5/ELMO2/NEU1/TAP2/PSME2/IFIT3/STOML1/TRAFD1/ANXA5/RHBDF2/IDI1/PTGER4/IL7/EMP3/LSS/PSMB10/PLAGL2/CYP51A1/OAS2/SRC/FDPS/ICAM1/SNX20/SBNO…
Liver.MlxKO 18 mos LvsW 18 mos L	C7=HOWARD_NK_CELL_INACT_MONOV_INFLUENZA_A_INDONESIA_05_2005_H5N1_AGE_18_49YO_28DY_DN	56	0.603662	2.29598	8.63e-08	4.82e-07	1.68e-07	3245	tags=52%, list=21%, signal=41%	ENHO/IFI30/MYOF/HLA-DMB/LY86/IGSF6/EMP1/HLA-DQB1/CARD9/CIITA/SLC15A3/SLC37A2/EMILIN2/CLEC4A/MARCHF1/TIMP2/C19orf38/FGD2/IFNGR2/HPSE/ANXA5/CST3/AHR/SLC8A1/GABBR1/CD33/TNFAIP2/NIBAN2/NOD2
Liver.MlxKO 18 mos LvsW 18 mos L	C7=HOWARD_NEUTROPHIL_INACT_MONOV_INFLUENZA_A_INDONESIA_05_2005_H5N1_AGE_18_49YO_3DY_UP	99	0.521655	2.18969	8.7e-08	4.85e-07	1.69e-07	2830	tags=48%, list=19%, signal=40%	PCK2/SPATS2L/PARP10/FCGR1A/BATF2/EVL/OAS1/SIGLEC1/AIM2/IFITM3/ZBP1/GRAMD1B/SAMHD1/TLDC2/EPSTI1/SESTD1/OAS3/APOL3/XAF1/GBP5/VAMP5/SLFN13/ECHDC2/GBP4/CD274/LY6E/IFIT3/STOML1/IFI44/TRIM5/TRIM14/BST2/CLMP/GBP6/OAS2/TFEC/CD2AP/ISG15/PARP12/SLFN5/HERC6/TRIB2/PLSCR1/TREX1/TMEM62/SP140/SAMD9L/RTP4
Liver.MlxKO 18 mos LvsW 18 mos L	C7=GSE5589_LPS_AND_IL10_VS_LPS_AND_IL6_STIM_MACROPHAGE_45MIN_DN	191	0.43597	1.99828	8.72e-08	4.86e-07	1.69e-07	3955	tags=43%, list=26%, signal=32%	FAM3C/ARPP19/S1PR4/NRGN/LAT/PKM/INSL6/SELENOW/EVL/THBS1/MAD2L1/DRAM1/CDCA8/SAMHD1/NFE2/CENPT/MOGAT2/PARPBP/EMILIN2/PLAAT3/DOK2/BATF/ZNF593/CALHM6/CMKLR1/ATP2A3/SLA/RGL1/CDCA4/TBC1D1/GPR174/CSF3R/ZNF608/FUS/PGS1/MYC/PBX1/NXPE4/IKZF2/EME1/RFC4/CYRIB/DOCK10/TRAFD1/FASLG/MSR1/KRBA1/NEDD9/NUDT3/SLC39A3/NABP1/CASP1/ALDH18A1/BANF1/PRKX/SLC7A1/NANS/UBE2S/CCR7/LYAR/PLSCR1/SERPINB9/CARNS1/MAP4K1/ASB2/RIOK1…
Liver.MlxKO 18 mos LvsW 18 mos L	RNAseq_Automatic_GEO_Signatures_Mouse_Up=Irf4 Il-2 Family Cytokines GSE101510 1	161	0.452424	2.03306	8.87e-08	4.93e-07	1.72e-07	5063	tags=58%, list=33%, signal=39%	FGFR1/TECPR1/PLAUR/LYSMD2/SAMD3/PLAC8/APOBEC1/CCR5/SLAMF7/GPR137B/CERK/NYX/RUNX1/NCALD/TMEM140/RPL3L/EPCAM/EPSTI1/GBP4/DSE/IFNGR2/NOD1/SCEL/ZEB2/FADS3/IRF7/IFIT3/IL10RA/SPP1/TRIO/OLFML3/NEIL1/SLC6A19/MYO1H/LYN/ENPP5/KRBA1/TRIM5/INSRR/HDAC9/SYT6/PRSS41/NTN1/PGPEP1L/TM6SF1/ITGB8/CLDN10/PARP12/CD72/ADORA2A/SERPINB9/RNF122/GAL3ST2/DOK3/NCK2/ZBTB10/ACOXL/AK7/RTP4/PTPRE/CRTAM/CCR2/CACNB3/CDK5RAP3/PRRT1…
Liver.MlxKO 18 mos LvsW 18 mos L	C7=GSE36078_WT_VS_IL1R_KO_LUNG_DC_AFTER_AD5_INF_UP	189	0.436029	1.99715	9.65e-08	5.36e-07	1.86e-07	2699	tags=40%, list=18%, signal=33%	DUSP9/MAP6/EFHD2/CRIP1/SLCO3A1/APOBR/TYROBP/LGALS3/KCNJ8/CAPG/SNAI3/BTG2/CDH1/ITGB7/ENTPD1/FES/IFNGR1/DEPDC1B/PLEK/MYO1F/CCR5/VIM/SLAMF7/ARHGEF2/IFITM3/IFITM2/RIPOR3/FCGR2B/SAMHD1/IL2RB/GNA11/RPA2/MPND/SWAP70/EHBP1L1/FHL2/S100A6/KLRK1/CHSY1/ITGAX/SELPLG/RCN1/RGS2/KLRG1/GPR68/SH2D3C/SAMSN1/METRNL/ZEB2/EIF4E3/PTGIR/ELOVL7/GAS7/LAIR1/GZMA/CHAF1B/NKG7/KLRD1/VAX2/CLDND2/DENND5A/GALNT3/TM6SF1/IER3/ADGR…
Liver.MlxKO 18 mos LvsW 18 mos L	C5=GOBP_REGULATION_OF_LYMPHOCYTE_MEDIATED_IMMUNITY	146	0.456288	2.01835	9.95e-08	5.51e-07	1.92e-07	3094	tags=42%, list=20%, signal=34%	FOXP3/TRPM4/LTA/IL1B/CD40/SUSD4/WAS/LILRB4/HLA-E/P2RX7/RIPK3/SH2D1B/IL23A/TREM2/ARID5A/FUT7/SASH3/NCKAP1L/XCL1/FCGR2B/RASGRP1/KLRK1/KLRC4-KLRK1/TNF/TNFSF13/TNFRSF1B/VAV1/PTPRC/PARP3/SH2D1A/PVR/HAVCR2/ARRB2/CYRIB/NLRP3/AHR/STX7/KLRD1/PRKCZ/CLCF1/LAG3/CD96/TGFB1/TNFSF4/BTK/SLAMF6/KMT5C/HPX/KLRC1/KLRC2/KLRC3/KLRC4/SERPINB9/IL4I1/IL21/HMCES/CRTAM/MALT1/CCR2/NECTIN2/FOXJ1
Liver.MlxKO 18 mos LvsW 18 mos L	RNAseq_Automatic_GEO_Signatures_Mouse_Down=Fatty Transporter Suppressive Neutrophils GSE126885 1	195	0.424925	1.95769	1e-07	5.55e-07	1.93e-07	3969	tags=46%, list=26%, signal=35%	RPL36A/ROMO1/MCM5/CRIP1/LSM7/RPS28/SNRPA1/GALNS/CCDC88B/SNX8/RPL32/RPL13/PTPRCAP/IRF8/ORM1/CDCA8/TMEM130/PLEKHO1/RPS15/MPND/KLF4/NUP210/MRPS26/SLC25A4/RPS19/RHOH/RCN1/ACSS1/LIG1/KIF20A/TMEM160/MZB1/MCM3/POU2F2/IL21R/EIF4E3/FOXM1/GALNT12/MLLT6/CD83/BCL2L1/LAT2/TACC3/DUSP2/RPL14/GIMAP5/CENPE/LANCL1/FILIP1L/RABL6/GSTT2/CCNA2/NCOA7/KNSTRN/RGS1/LTF/SLAMF6/CDK1/CCDC34/CD72/TAGAP/DDIT4/INCENP/TBCA/CD177…
Liver.MlxKO 18 mos LvsW 18 mos L	HuBMAP_ASCT_plus_B_augmented_w_RNAseq_Coexpression=Cd4+ T Cell Central Memory (id:96)	39	0.672972	2.3929	1.03e-07	5.69e-07	1.98e-07	3861	tags=85%, list=25%, signal=63%	ICOS/SIRPG/IL2RB/THEMIS/ZNF831/GBP5/UBASH3A/CD3D/CTLA4/GIMAP7/GPR174/SH2D1A/CD5/GZMA/CD247/TRAF3IP3/FASLG/CD96/CD2/GZMB/SLAMF6/GZMK/SCML4/TNFSF8/ZAP70/P2RY10/CD3G/GPR171/ITK/CD28/CD3E/TIGIT/CD6
Liver.MlxKO 18 mos LvsW 18 mos L	MGI_Mammalian_Phenotype_2017=MP:0003009 abnormal cytokine secretion	120	0.486384	2.08869	1.05e-07	5.77e-07	2.01e-07	3021	tags=48%, list=20%, signal=39%	FOXP3/LTA/GFI1/LAT/WAS/CTSS/CABIN1/TNFSF12/CCR5/HLA-DQB1/TLR9/CRLF2/MAP3K8/PGR/CD276/CIITA/DUSP10/CD14/RAMP1/STX11/CD274/IRAK4/MEFV/NFKB1/PTPRC/TLR1/TNFRSF1A/NOD1/IFNG/GNAI2/MAPKAPK2/CXCL9/STK17B/SOCS1/NFKBIB/DEF6/TLR6/LAT2/ANXA5/PDCD1LG2/DUSP2/NLRP3/HPGDS/EIF2AK4/MMP9/AHR/TNFSF4/PDCD1/TLR4/PTPN13/LECT2/NFKBIZ/MAP4K1/MYD88/NFKB2/STAT4/TLR2/CCR2
Liver.MlxKO 18 mos LvsW 18 mos L	C7=GSE26343_UNSTIM_VS_LPS_STIM_MACROPHAGE_UP	191	0.43395	1.98902	1.1e-07	6.05e-07	2.1e-07	3147	tags=40%, list=21%, signal=32%	SLCO3A1/CSF2RB/CD40/COX17/CDH1/PFKP/RASA2/HLA-DMB/BATF2/EMP1/SEMA7A/ARID5A/ALDH1B1/ZBP1/FCGR2A/SLC7A11/MAP3K8/MCF2L/ATP5MG/EIF6/BASP1/ST6GALNAC4/DOK2/IL1RN/BATF/S100A6/NAAA/CMKLR1/PLA1A/GAR1/HIVEP3/RALGDS/SRGN/CD300LF/MMP13/HLA-DMA/VCAN/SOCS1/NFKBIB/NXN/VCAM1/ELOVL7/MLLT6/SLC1A5/CD83/RASGEF1B/AHR/PIK3CG/PLXDC2/PTGS2/ST7/TGFB1/MOB3A/TFEC/IRF4/RCL1/SFRP4/RGS1/LTF/KLHDC4/TIMM8A/AHCY/APEX1/NFKBIZ/EMG…
Liver.MlxKO 18 mos LvsW 18 mos L	C2=RUTELLA_RESPONSE_TO_CSF2RB_AND_IL4_DN	286	0.385755	1.85862	1.14e-07	6.27e-07	2.18e-07	3441	tags=41%, list=22%, signal=33%	HEXB/C1QA/PCK2/CCL15/AKR1B1/IL1B/CTBS/RPL22/LGALS3/SPTLC2/RNF138/MT1G/MYOF/CLEC4E/LILRB4/CFP/ENTPD1/CD52/HLA-E/RNASET2/FCGR1A/LEPROT/ITGAL/LY86/MIS18BP1/G6PC3/PLAC8/EMP1/CCR5/CLEC5A/IFITM2/EPB41L3/MS4A4A/VSIG4/GLA/OAZ2/CCL3/CD48/LMO2/C5AR1/MS4A6A/CMKLR1/PLA2G7/HK2/LPXN/CD14/TIMP2/ASAH1/IRAG2/FPR1/RGS2/DPEP2/C3AR1/FYB1/SP110/RAP1GAP2/TLR1/TBC1D1/CNPY2/ITGA4/PGS1/VCAN/TCIRG1/STK17B/LAIR1/IGFBP7/ANX…
Liver.MlxKO 18 mos LvsW 18 mos L	MGI_Mammalian_Phenotype_Level_4_2021=increased B cell proliferation MP:0005154	47	0.628703	2.3295	1.15e-07	6.33e-07	2.2e-07	3093	tags=62%, list=20%, signal=49%	MARK2/CD22/TYROBP/LILRB3/TNFRSF21/ELF4/RHOG/PKN1/SYK/PAWR/PLCG2/DTX1/NFKB1/SAMSN1/S1PR2/MYC/ST6GALNAC2/ARHGDIB/IKZF3/LYN/FASLG/PTPN22/PDCD1/PRKCD/CD72/NCOA3/TNIP1/NFKB2/PARP14
Liver.MlxKO 18 mos LvsW 18 mos L	C7=GSE24634_TREG_VS_TCONV_POST_DAY7_IL4_CONVERSION_DN	185	0.433779	1.97902	1.16e-07	6.34e-07	2.21e-07	2708	tags=37%, list=18%, signal=31%	HEXB/LPL/BEX4/C1QA/CCL23/TMEM51/HCK/TYROBP/LGALS3/POFUT2/PLAUR/CTSS/MNT/LILRB4/MNDA/IFNGR1/LEPROT/IRF8/SCPEP1/CRYBG1/MANBA/ITM2C/SYK/C1orf54/BLNK/FCGR2B/FTL/HLX/SIRPA/CD63/STX4/MMP12/SLC15A3/P2RY13/BASP1/CMKLR1/SGSH/PLBD1/PLA2G7/CD14/TIMP2/RGL1/ASAH1/KCTD12/LY9/IFNGR2/FGL2/TLR1/SLC2A6/SAT1/PHF1/CXCR4/GALNT12/CHI3L1/RHBDF2/NLRP3/MMP9/SLC1A3/CCDC88A/CCL24/METTL1/SERPINE1/TNFRSF10B/PDGFC/TCF7/ARL2BP…
Liver.MlxKO 18 mos LvsW 18 mos L	RNA-Seq_Disease_Gene_and_Drug_Signatures_from_GEO=Mycobacterium tuberculosis (MTB) H37Rv Macrophage 4hr GSE67427 down	449	0.345793	1.74393	1.19e-07	6.52e-07	2.27e-07	2271	tags=31%, list=15%, signal=27%	HEXB/LDHB/RAB5C/HCK/IL17RA/C1QC/PPP1R9B/NAGK/CSF1R/TYROBP/CAPG/CD53/LGMN/IFI30/HK3/PKM/MYOF/ITGB2/FERMT3/RTN4/TPM3/NCF1/CLIC1/MERTK/IFNGR1/SH3BGRL3/CLEC7A/FLNA/GPNMB/SPI1/HMOX1/ARPC4/RPL15/MPEG1/FCER1G/TBC1D9/PLEK/MYO1F/NPC2/BRI3/HCLS1/MARCKSL1/COTL1/CSRP1/HLA-DQB1/TMED9/UNC93B1/CLEC5A/SLC16A3/NCKAP1L/PTGS1/FCGR3A/LAPTM5/PIK3R5/FTL/IQGAP1/VSIG4/OLR1/SIRPA/CORO1A/SLAMF8/ACTG1/CD84/ARHGAP30/PLEKHO2…
Liver.MlxKO 18 mos LvsW 18 mos L	Enrichr_Users_Contributed_Lists_2020=T Lymphocytes	291	0.383178	1.85175	1.21e-07	6.62e-07	2.3e-07	3928	tags=43%, list=26%, signal=33%	LTA/EMP2/SPATS2L/ENPP2/C1QB/DRAP1/PRKD2/PSAT1/RNASE2/PTPRCAP/PEF1/OAS1/PLAC8/SIGLEC1/CCR5/SLAMF7/CDCA8/AIM2/CPSF4/IFITM1/IFITM3/IFITM2/CHST12/BLNK/ZBP1/WFDC1/TMEM140/CALM3/EIF6/PHF11/CDC45/CD180/ZNF593/FLOT1/OAS3/PARP11/XAF1/LIMD2/TAP1/KIF20A/RWDD2B/SP110/MCM4/MZB1/GNPDA1/CENPA/LY6E/FOXM1/PSMB9/SAMD4A/PTGIR/PSME2/IRF7/IFIT3/TRIM21/PVRIG/IFI44/TRAFD1/PAQR4/FABP5/GNAI1/GINS1/CENPE/NCAPD2/STX7/TFPT/…
Liver.MlxKO 18 mos LvsW 18 mos L	RNAseq_Automatic_GEO_Signatures_Mouse_Down=Myeloid-Targeted Immunotherapies Act Synergy GSE108753 3	186	0.431524	1.97247	1.25e-07	6.81e-07	2.37e-07	2426	tags=36%, list=16%, signal=31%	C1QA/C1QC/GNGT2/RHBDF1/ARHGAP27/CSF1R/C1QB/NRGN/DMPK/LGMN/TREML4/LILRA5/ITGAL/GPNMB/AXL/SLC4A3/ICOS/TREM2/XCL1/CIITA/FBN2/BCL2/SPARCL1/DNAH12/KLF4/ACE/CIRBP/SH2D2A/TNF/FBLIM1/TNFRSF11A/SPN/TUBB1/FABP4/CD300E/CD74/PALD1/IFIT3/GALNT12/PVRIG/PPBP/NEIL1/PAQR4/PDCD1LG2/FABP5/IDI1/DUSP2/MS4A7/CENPE/NKG7/AIF1/SLAMF9/MFGE8/MAPK11/IL7/SYNGR1/SPIC/TREML1/LACC1/AFP/RARRES1/PLAGL2/LCK/FABP3/HEG1/ESRP1/FDPS
Liver.MlxKO 18 mos LvsW 18 mos L	C7=GSE24634_IL4_VS_CTRL_TREATED_NAIVE_CD4_TCELL_DAY5_UP	181	0.428825	1.95485	1.25e-07	6.81e-07	2.37e-07	2860	tags=37%, list=19%, signal=30%	EHD4/EFHD2/MAFK/CCL23/HCK/CSF1R/CAPG/LGMN/SH2B3/CD86/CFP/MILR1/IFNGR1/HLA-DMB/TBXAS1/IGSF6/GAS6/NPC2/MARCKSL1/HLA-DQB1/TREM2/PTGS1/CARD9/BLNK/FTL/MS4A4A/HLX/SIRPA/PLCG2/CCL18/QPRT/F13A1/BASP1/PLAAT3/MARCKS/RASSF2/PLA2G7/TNFSF13/RAMP1/YWHAH/IL21R/NINJ1/NEU1/RAP2B/SQLE/LAIR1/CD83/GRK3/MYO5A/SIAH1/CST3/PLXND1/TRIP6/CCL24/RASSF4/PRKCB/METTL1/PDGFC/AHCY/ATOX1/ARHGAP22/GPR35/TMEM176A/EPB41L2/WLS/NPL/TN…
Liver.MlxKO 18 mos LvsW 18 mos L	Ligand_Perturbations_from_GEO_down=Interleukin-6 mouse macrophage (SOCS3 KO) GSE411 ligand:234	277	0.389258	1.86955	1.27e-07	6.89e-07	2.4e-07	2399	tags=33%, list=16%, signal=29%	RPS23/LPL/HEXA/RPL37/CRIP1/MYADM/STK10/RPS28/CSF1R/TYROBP/LGALS3/CAPG/TMEM43/PLD4/RPL13/RPS2/ITGB2/RTN4/KCNN4/CLIC1/RASA3/RPL34/EMP1/APOBEC1/MPEG1/S100A4/MYO1F/SEMA4D/NPC2/BRI3/FOLR2/RPL27A/CYBA/RAC2/GPR137B/RGS14/GLTP/BLNK/LAPTM5/IQGAP1/CORO1A/ACTG1/S100A11/MMP12/IRF5/RPLP1/ADCY7/ADAM8/RPS11/RPL37A/CKB/S100A6/SLC27A1/TAGLN2/RPS19/CD14/SELPLG/TGIF1/LSP1/RPS24/TNFRSF1B/YWHAH/RGS2/SAT1/PTPRO/HK1/GN…
Liver.MlxKO 18 mos LvsW 18 mos L	DrugMatrix=Interleukin 6-0.125 mg/kg in RSA/Saline-Rat-Liver-0.25d-up	210	-0.378236	-1.95394	1.29e-07	6.99e-07	2.43e-07	1991	tags=27%, list=13%, signal=24%	ACADS/NR0B2/SERPIND1/TMED7/TSC22D3/TOB2/PRDX2/AP2M1/SULT2A1/HADHB/MAOB/ATP6AP2/TGOLN2/UQCRC2/PGRMC1/CDC42/IVNS1ABP/SLC25A3/VDAC2/HERPUD1/ALDH6A1/HSPA8/CLTC/TCP1/SLC38A2/MINPP1/DNAJC3/HAVCR1/XPO7/P4HB/ETNK1/GYS2/KLKB1/FADS1/ANKRD46/UGP2/NNT/MTPN/VDAC3/RPS6/SSR1/COPA/AK3/EIF4G2/SDC2/PRDX1/ALB/RBBP7/NR1H4/DPYD/NIPSNAP3A/NEDD4/LAMP2/SLC10A1/SLC2A2/SLC37A4
Liver.MlxKO 18 mos LvsW 18 mos L	Microbe_Perturbations_from_GEO_up=Human immunodeficiency virus human basal ganglia GDS4358 microbe:136	208	0.41687	1.92674	1.32e-07	7.13e-07	2.48e-07	3516	tags=45%, list=23%, signal=35%	NUPR1/PCK2/CTBS/C1QC/LGALS3/CELA2A/HLA-E/MNDA/RNASE2/CEBPD/GPNMB/HMOX1/IGSF6/EMP1/FCER1G/SCARA3/TSPAN15/IFITM1/IFITM3/IFITM2/FCGR3B/CRIM1/MVP/TMEM140/VAMP8/MATN2/EPCAM/ANXA3/CHSY1/XAF1/GNG11/VAMP5/PLA1A/TNFRSF1B/TAP1/PPP1R14A/SRGN/GIMAP7/COL4A2/GBP2/TNFRSF1A/RFTN1/WWTR1/SERPINA3/NXN/PSMB9/VCAM1/SHISA5/ELOVL7/IRF7/IFIT3/CHI3L1/OSMR/FABP5/SLC43A2/SERINC5/BST2/AGTRAP/LY75/CLMP/PFKFB3/TIMP1/ISG15/PAR…
Liver.MlxKO 18 mos LvsW 18 mos L	C5=GOBP_INTERLEUKIN_1_PRODUCTION	92	0.517744	2.16051	1.34e-07	7.23e-07	2.52e-07	3538	tags=57%, list=23%, signal=44%	LPL/TYROBP/LILRB4/LILRA5/MNDA/P2RX7/CLEC7A/USP50/GAS6/ORM1/ORM2/TREM2/AIM2/SIRPA/PANX2/CCL3/IL16/NLRP10/GBP5/TNF/MEFV/HK1/NOD1/IFNG/HAVCR2/ARRB2/PYCARD/TLR6/TLR8/NLRP3/S100A13/NLRC4/CASP1/CARD16/SPHK1/TLR4/CCR7/TMEM106A/NLRP1/CD33/CX3CR1/TMED10/MYD88/MALT1/CCL19/NOD2/PANX1/S1PR3/IL1R2/IL10/ZC3H12A/GSDMD
Liver.MlxKO 18 mos LvsW 18 mos L	HuBMAP_ASCT_plus_B_augmented_w_RNAseq_Coexpression=Cd8+ T Cell Naive (id:110)	41	0.663266	2.37421	1.37e-07	7.38e-07	2.57e-07	3569	tags=66%, list=23%, signal=51%	LTA/GFI1/IL2RG/ITGB7/PTPRCAP/IL23A/ICOS/SIRPG/CXCR3/CD8B/SH2D2A/RHOH/UBASH3A/CD3D/RGS19/GPR174/TNFAIP8/MYC/TRIM21/SIT1/LCK/CCR7/P2RY10/RNF113A/CD7/GZMM/CD3E
Liver.MlxKO 18 mos LvsW 18 mos L	HuBMAP_ASCT_plus_B_augmented_w_RNAseq_Coexpression=Interstitial Macrophage (id:348)	94	0.529139	2.21368	1.41e-07	7.6e-07	2.65e-07	2011	tags=47%, list=13%, signal=41%	C1QA/HCK/C1QC/GJA4/CSF1R/C1QB/TYROBP/HK3/LILRB5/LILRB4/MNDA/SPI1/MPEG1/FCER1G/SIGLEC1/FOLR2/TREM2/CLEC5A/FCGR3A/IGSF21/FCGR2A/MS4A4A/VSIG4/SLAMF8/P2RY13/CCL18/CD4/F13A1/MS4A6A/CMKLR1/CLEC10A/PLA2G7/CD14/C3AR1/FGL2/ACVRL1/SIGLEC7/SIGLEC9/TLR8/MS4A7/HPGDS/MSR1/GIMAP5/AIF1
Liver.MlxKO 18 mos LvsW 18 mos L	C5=GOBP_INTERLEUKIN_10_PRODUCTION	50	0.621143	2.32458	1.45e-07	7.8e-07	2.71e-07	3693	tags=64%, list=24%, signal=49%	FOXP3/TYROBP/LILRB4/LILRA5/TNFRSF21/CLEC7A/SYK/IL23A/TREM2/TLR9/SASH3/XCL1/FCGR2B/PLCG2/VSIR/CD274/PYCARD/CD83/PDCD1LG2/PRKCZ/TNFSF4/TLR4/IRF4/ISG15/TRIB2/JAK3/TLR2/HGF/NOD2/CD47/CD28/TIGIT
Liver.MlxKO 18 mos LvsW 18 mos L	Rare_Diseases_AutoRIF_Gene_Lists=Cytokine deficiency	88	0.524886	2.16845	1.49e-07	7.98e-07	2.78e-07	3550	tags=55%, list=23%, signal=42%	FOXP3/IL1B/CD40/CD86/SOCS3/CD44/HMOX1/RIPK3/TLR9/TLR7/ANG/CCL3/CXCR3/CD4/CD14/TNF/VDR/CD80/NOS2/CSF3R/IFNG/IL21R/CXCL9/CXCR4/CCL4/SPP1/BAX/NLRP3/MMP9/AHR/MPO/PTGS2/TGFB1/CASP1/SRC/TLR4/ICAM1/IL21/CX3CR1/MYD88/RAG1/TLR2/CCR2/APOE/NOD2/IL10/CXCL10/CD28
Liver.MlxKO 18 mos LvsW 18 mos L	C7=GSE45382_UNTREATED_VS_TGFB_TREATED_MACROPHAGES_UP	191	0.430556	1.97346	1.5e-07	8.01e-07	2.79e-07	2423	tags=34%, list=16%, signal=29%	IL17RA/MBOAT1/EIF4EBP1/NAGK/NRGN/NUDT16/SNAI3/HK3/BIN2/FERMT3/MLKL/PAK1/MILR1/SH3BGRL3/EVL/TNFAIP8L2/S100A4/CCR5/ZNF202/OTULINL/RAC2/PTGS1/CARD9/LST1/SLC37A2/ADCY7/CCND3/LMO2/F13A1/INPP5D/KATNB1/BRPF1/XAF1/MARCHF1/FLVCR2/IRAG2/VAV1/EMB/TIFA/C1orf162/HIVEP3/SP110/GNPDA1/PARVG/HAVCR2/PYCARD/UBE2E2/IFI44/CHD1L/CST3/DAP/OSGEP/ARHGEF6/ABCG2/PLXDC2/TRIP6/CMTM3/CCR1/RAB31/SETD7/CDCA7L/OAS2/PNPO/TLR4/MTM…
Liver.MlxKO 18 mos LvsW 18 mos L	C7=GSE37301_RAG2_KO_VS_RAG2_AND_ETS1_KO_NK_CELL_DN	190	-0.390995	-1.97833	1.54e-07	8.26e-07	2.87e-07	2367	tags=44%, list=15%, signal=37%	PPM1A/APIP/NEXMIF/CMTR1/RTF2/DPP4/TMEM68/SLC30A1/VAPB/SMIM20/CDC42EP4/INHBE/ZW10/CLN8/TXNRD3/CNOT2/EIF1/LGALS4/ABCB4/CPT2/IL15RA/KCNJ3/PTK2B/TOR1AIP2/DDHD2/HADH/HSDL2/ABCD3/DHRS7/SUDS3/PRKACA/NELFCD/RNH1/ACADS/NR0B2/SEC14L2/RETSAT/MFN1/DNAJA2/NDRG3/RAB3D/HADHB/LONP2/ABCB10/PPARA/ADIPOQ/RAB34/UCK1/INTS9/PGRMC2/EEA1/COASY/WAC/C5orf15/ULK2/CHPT1/PTBP2/PCMT1/CSTF1/TPGS2/NECAP1/SAP18/GTF2B/GPD2/PPIG/S…
Liver.MlxKO 18 mos LvsW 18 mos L	Ligand_Perturbations_from_GEO_down=interleukin-17 human Bronchial epithelial cells GDS3393 ligand:199	258	0.382113	1.81619	1.84e-07	9.81e-07	3.41e-07	2992	tags=32%, list=20%, signal=26%	COL5A2/ENDOD1/UCP2/TGM2/CUEDC1/WNT4/MCM5/SLCO3A1/PDE1A/DRAP1/SUSD4/SOBP/PTGFR/FGF13/THEMIS2/CLEC7A/MTMR11/GPNMB/MAD2L1/SETBP1/MARCKSL1/HCAR3/DUSP10/KRT4/KLRK1/ZNF532/CXCL14/KIF20A/NFKB1/MUC1/FABP4/FAM89B/MMP13/TSPAN8/RFTN1/CD74/USP13/CENPA/LY6E/TTK/GNAI2/NINJ1/SERPINA3/ST6GALNAC2/IFIT3/ARRB2/PYCARD/PDLIM2/CHP2/KIF18A/PRTN3/DAB2/CENPE/DCLK1/AHNAK2/STEAP4/ENTPD3/ABCC4/FHOD3/BCL11B/ADGB/CLDN10/PRC1/…
Liver.MlxKO 18 mos LvsW 18 mos L	Jensen_COMPARTMENTS=IgG B cell receptor complex	60	0.574885	2.19324	1.96e-07	1.04e-06	3.63e-07	2834	tags=47%, list=19%, signal=38%	CD22/CD40/CD27/ITGB7/ENTPD1/FCGR1A/SETBP1/FCGR3A/FCGR3B/FCGR2A/FCGR2B/CD4/CD8B/ITGAX/SPN/PTPRC/SLC3A2/HLA-DMA/CD5/IL10RA/SIGLEC12/CD8A/CD2/FCRL5/RGS1/AICDA/CD72/IL21
Liver.MlxKO 18 mos LvsW 18 mos L	RNAseq_Automatic_GEO_Signatures_Human_Up=Gcn2 Mdsc Immunosuppression Microenvironment GSE140026 1	204	-0.378838	-1.94393	2.03e-07	1.08e-06	3.76e-07	3908	tags=47%, list=26%, signal=35%	DDX18/NOL8/CDK7/TMEM241/COMMD8/NGRN/SNX3/MEX3C/ZBTB18/MROH8/XRCC4/GATC/RARS2/ARF4/BROX/EIF3H/ALG6/EXOC6/PTGR2/PIK3R2/SLC35G1/KIAA0586/HSBP1/RSL1D1/NUP37/SLK/TRAPPC2/RAD17/MTPAP/IMMP1L/OTULIN/NSMCE4A/PTGES3/U2SURP/PPP2R1B/GTPBP4/DIS3/NOC3L/ZNF770/CDK2AP1/PEX3/BRIX1/THOC2/QRSL1/ERLEC1/MRPS9/PSMA3/VPS50/RNMT/DDX47/ZNF700/WDR70/UBLCP1/PSMG1/METTL5/KIF2A/RFK/MFN1/LIN7C/TTL/CAND1/BLOC1S5/NUDT15/ZZZ3/SC…
Liver.MlxKO 18 mos LvsW 18 mos L	RNAseq_Automatic_GEO_Signatures_Mouse_Down=Macrophages Following Irf2 Knockdown GSE106895 1	188	0.425101	1.94552	2.25e-07	1.2e-06	4.16e-07	5914	tags=69%, list=39%, signal=43%	TGM2/MCM5/ATF3/TROAP/INSL6/LILRA6/MNDA/MLKL/MTMR11/THBS1/MIS18BP1/EMP1/CD5L/CDCA8/SGCB/PARPBP/ADAM8/TREML2/F13A1/DUSP10/ITGAX/RCN1/SPN/PCYT1B/CYTIP/KIF20A/CD300LF/CD300E/MMP13/MID1/TTK/CXCR4/NXPE4/GPR82/FOXM1/NDRG1/EME1/IFI44/NECTIN4/CENPE/NCAPD2/RAD51AP1/CAPSL/PLXDC2/CTNND2/CCR1/PMAIP1/CCNA2/PRC1/MKI67/KNSTRN/CDC20/FHAD1/GSG1/CD72/MAMDC2/GPX1/KIF23/KIF2C/TNFSF8/CKAP2/CARD11/TOP2A/CX3CR1/CDKN2C/K…
Liver.MlxKO 18 mos LvsW 18 mos L	Ligand_Perturbations_from_GEO_down=Interleukin-6 mouse macrophage GSE411 ligand:230	245	0.397113	1.87949	2.3e-07	1.22e-06	4.24e-07	2164	tags=31%, list=14%, signal=27%	ARHGDIA/HEXA/C1QA/CRIP1/C1QC/CSF1R/C1QB/PLD4/IFI30/BTG2/RPL13/RPS2/PKM/FERMT3/CD52/NCF1/GPSM3/RASA3/HMOX1/ARPC4/APBB1IP/ITM2C/APOBEC1/GAS6/MPEG1/MYO1F/SEMA4D/NPC2/BRI3/HCLS1/FOLR2/UNC93B1/CYBA/RAC2/RGS14/GLTP/PLEKHO1/CERK/RALB/BLNK/LAPTM5/SIRPA/CORO1A/ESYT1/ARHGAP9/ADCY7/CD48/EVI2A/LMO2/CFL1/CKB/RPS19/TWF2/SELPLG/CSNK1G2/ASAH1/LSP1/NCF2/TNFRSF1B/C3AR1/TMEM160/SAT1/LY6E/TCIRG1/BSG/ARHGDIB/SHISA5/R…
Liver.MlxKO 18 mos LvsW 18 mos L	CellMarker_Augmented_2021=Macrophage:Brain	48	0.625555	2.31997	2.31e-07	1.22e-06	4.26e-07	2734	tags=58%, list=18%, signal=48%	SPINT2/VOPP1/FGR/HLA-DMB/PLAC8/IFITM2/IQGAP1/SAMHD1/CIITA/S100A11/MS4A6A/IL1RN/PLBD1/TNFSF13/EMB/DSE/TGFBI/ITGA4/METRNL/CD74/MS4A7/AIF1/GPR65/PTPN7/CYRIA/THBD/DOK3/FOSL2
Liver.MlxKO 18 mos LvsW 18 mos L	C5=GOBP_NEGATIVE_REGULATION_OF_IMMUNE_RESPONSE	153	0.44131	1.96447	2.33e-07	1.23e-06	4.28e-07	3723	tags=47%, list=24%, signal=36%	FOXP3/HCK/LGALS3/PGLYRP1/SUSD4/LILRB4/FGR/HLA-E/SPI1/HMOX1/FOXF1/OAS1/SYK/TREM2/NCKAP1L/XCL1/FCGR2B/HLX/VSIG4/SAMHD1/SLAMF8/MMP12/CD84/INPP5D/DUSP10/OAS3/RPS19/PTPRC/CTLA4/FGL2/SAMSN1/PARP3/COL3A1/ACOD1/SELENOS/NLRC5/HAVCR2/ARRB2/TRIM21/TRAFD1/RHBDF2/LYN/AHR/KLRD1/NPY/CD96/TNFSF4/BANF1/PDCD1/SRC/ISG15/LYAR/TREX1/GPX1/KLRC1/SERPINB9/IL4I1/JAK3/ZBTB7B/CCR2/PARP14/FOXJ1/PLK2/NOD2/LOXL3/PLCG1/IL10/ZC…
Liver.MlxKO 18 mos LvsW 18 mos L	RNAseq_Automatic_GEO_Signatures_Mouse_Down=Celecoxib Rofecoxib Chronically Il1Beta GSE95500 2	172	0.43656	1.97499	2.35e-07	1.24e-06	4.31e-07	3488	tags=40%, list=23%, signal=31%	UCP2/DOK1/KCNK1/GJA4/NRGN/GLUL/BTG2/TNFRSF21/PARP10/MNDA/SDC3/LAYN/SEMA7A/PLEK/HCLS1/COTL1/ZBP1/MS4A4A/FZD9/TLR7/PIK3CD/IL1RN/OAS3/SLA/TAP1/CYTIP/ADGRG1/RUNX3/IKZF1/EDA/HK1/ACOD1/KLF2/ACVRL1/IRF7/BCL2L1/RELT/DAAM2/RHOB/TLR8/FER1L6/COL16A1/SELL/RBL1/ARRDC2/PLEKHA4/CRACR2B/PDGFC/DDIT4/AVIL/SNX10/RTP4/SCN2B/CD33/CTRL/GCHFR/ZFP36/PRR15L/DYNLL2/EGR2/NOD2/GP1BB/PLXNB1/VPS72/CXCL10/CDKN1C/ADRB2/TGFBR3L/…
Liver.MlxKO 18 mos LvsW 18 mos L	Microbe_Perturbations_from_GEO_up=Sendai virus mouse macrophages GSE2935 microbe:309	216	0.411107	1.91392	2.42e-07	1.27e-06	4.44e-07	3545	tags=42%, list=23%, signal=33%	NUPR1/MYADM/HCK/GNGT2/EIF4EBP1/NCF4/CD40/TMEM43/PLAUR/CLEC4E/ITGB2/OSTF1/PFKP/MNDA/ITGAL/TRIB3/LCP2/PRDX5/GPR137B/IFITM3/SLC7A11/OLR1/SAMHD1/NFE2/TRAF1/PLA2G4A/CCL3/VAMP8/KLF4/DNAJC10/UQCRQ/PLA2G7/TNF/TNFRSF1B/KCTD12/TAP1/IFRD1/FPR1/NFKB1/SRGN/SLC35E4/S100A8/GBP2/TNFRSF1A/PTPRO/ABRACL/CD74/FPR2/LY6E/KLF2/MAPKAPK2/PSMB9/PTGIR/ARHGDIB/SHISA5/IRF7/IFIT3/RASA4/DDIT3/GZMA/RHOB/RPS6KA4/PLXND1/COX6A2/EM…
Liver.MlxKO 18 mos LvsW 18 mos L	Microbe_Perturbations_from_GEO_up=Hepatitis C virus human CD8+ T-lymphocytes GDS4880 microbe:119	227	0.400902	1.87769	2.46e-07	1.29e-06	4.5e-07	3344	tags=41%, list=22%, signal=32%	SPINT2/IL1B/HCK/ENPP2/CSF2RB/PLAUR/IFI30/CFP/MNDA/NCF1/THEMIS2/ARL17B/CLEC7A/BCL2A1/IRF8/IGSF6/MPEG1/FCRL1/PLEK/MAST4/PLEKHG4/CD24/COTL1/HCAR3/BLNK/P2RY13/CCL3/C5AR1/BASP1/MS4A6A/KLF4/MARCKS/IL1RN/CLEC4A/PLBD1/SESTD1/MAN1C1/CD14/TIMP2/RHOH/NCF2/KCTD12/FPR1/DPEP2/NFKB1/IFNGR2/RCAN3/S100A8/CD300LF/FAM118A/TGFBI/CSF3R/VCAN/NFKBID/CD83/PPBP/MS4A7/CES1/AIF1/TSPYL5/SERINC5/DENND5A/PTGS2/CXCL16/RAB31/SE…
Liver.MlxKO 18 mos LvsW 18 mos L	Microbe_Perturbations_from_GEO_down=Mycobacterium tuberculosis H37Rv human macrophage GDS3540 microbe:77	331	0.363526	1.78208	2.6e-07	1.36e-06	4.74e-07	4043	tags=43%, list=26%, signal=32%	LPL/CCL23/IL1B/TXN/RILPL2/UXS1/MMP7/PLAUR/SOCS3/MYOF/CLEC4E/PLEKHM3/FGR/P2RX7/KCNN4/CD44/BCL2A1/THBS1/OAS1/CCL1/PLEK/VIM/HCAR3/SLAMF7/GPR137B/CRLF2/CRIM1/SLC7A11/MAP3K8/OLR1/TRAF1/MMP12/SPINK1/PLA2G4A/CCL3/CCL18/PHF11/MARCKS/IL1RN/CKB/OAS3/TNF/IL36G/STX11/IFRD1/CD80/FUT4/CD274/NFKB1/SLC2A6/OSM/SAMSN1/METRNL/IFNG/BTG3/TNFAIP8/NINJ1/FJX1/CCL4/NXN/ELOVL7/IFIT3/CCL7/SPP1/CD83/PPBP/IFI44/ANXA5/DUSP2/O…
Liver.MlxKO 18 mos LvsW 18 mos L	RNAseq_Automatic_GEO_Signatures_Human_Up=Cytokines Unliganded Alter Sensitivity GSE67295 2	213	0.405859	1.88089	2.62e-07	1.37e-06	4.78e-07	3868	tags=44%, list=25%, signal=33%	WNT4/MAP3K14/TMEM51/ATF3/SMOX/UBALD2/TNFRSF21/CEBPD/KCNN4/MERTK/IFNGR1/SLC16A9/THBS1/COTL1/EXT1/MTCL1/MAP3K8/MMP12/ADAMTS9/MGAT4A/BATF/LRRC61/CDC42EP3/PTAFR/TNF/DDR1/VDR/STX11/TIFA/USP43/NFKB1/IFNGR2/RAB7B/S100A8/MIDN/SLC2A6/GBP2/GRB10/SAT1/NINJ1/WWTR1/FJX1/STK17B/STAMBPL1/RND1/NFKBIB/CD83/GRHL3/PTGER4/ADORA2B/MMP9/NEDD9/AHR/EDN1/LTB/ARL4C/UBASH3B/NSMCE3/IER3/ICOSLG/ICAM1/TIMP1/CHST7/TRIM47/ADORA…
Liver.MlxKO 18 mos LvsW 18 mos L	MGI_Mammalian_Phenotype_Level_4_2019=MP:0000219 increased neutrophil cell number	152	0.449813	1.9984	2.66e-07	1.39e-06	4.85e-07	3952	tags=49%, list=26%, signal=36%	LTA/SFTPD/AKNA/SH2B3/IL2RG/WAS/SOCS3/ITGB2/FES/ITGAL/IRF8/SPI1/THBS1/PLAC8/SYK/PREX1/SLC7A8/RBP1/RAC2/NCKAP1L/PIK3R5/FZD9/IL2RB/PIK3CD/RASGRP1/INPP5D/CMKLR1/TIMP2/SELPLG/TNF/ASAH1/NCF2/TNFRSF11A/FUT4/MEFV/PTPRC/ARHGAP25/WDR1/DOCK2/TNFAIP8/GNAI2/IL10RA/IKZF3/ITGAM/LYN/PRTN3/NLRP3/GIMAP5/GPR65/PIK3CG/IER3/ICAM1/TIMP1/GCNT1/PTCH2/CDH5/NEIL2/TNIP1/JAK3/ZFP36/LCN2/NOD2/ABCG1/RETNLB/IL6ST/ARHGAP21/IRAK…
Liver.MlxKO 18 mos LvsW 18 mos L	C5=GOBP_POSITIVE_REGULATION_OF_INTERLEUKIN_6_PRODUCTION	84	0.529192	2.17905	2.82e-07	1.47e-06	5.12e-07	3415	tags=51%, list=22%, signal=40%	LPL/IL1B/IL17RA/TYROBP/LILRA5/P2RX7/CLEC7A/SYK/TLR9/ARID5A/ARHGEF2/CYBA/CARD9/TLR7/PLCG2/SCIMP/IL16/NLRP10/PTAFR/TNF/NOS2/RAB7B/TLR1/NOD1/CD74/IFNG/POU2F2/PYCARD/TLR6/TLR8/ADORA2B/AIF1/IL1RL2/TNFSF4/TLR4/LBP/TMEM106A/MYD88/TRPV4/TLR2/NOD2/EREG/MBP
Liver.MlxKO 18 mos LvsW 18 mos L	Ligand_Perturbations_from_GEO_up=Interleukin-1 human epidermal keratinocyte GDS3011 ligand:227	261	0.388712	1.85024	2.86e-07	1.49e-06	5.19e-07	3246	tags=38%, list=21%, signal=30%	RPS23/MYL6/WNT4/RPL36A/EFHD2/RPL37/IL1B/ATF3/RPS28/NAGK/RPL39/PDZK1IP1/TMEM132A/PLAUR/RPL32/COX8A/BTG2/RPL30/HLA-E/IFNGR1/SH3BGRL3/KLF6/RPL15/NPC2/CD24/MARCKSL1/VIM/COTL1/HCAR3/MFSD10/MRPS16/RPL27A/IFITM3/IFITM2/PRNP/CD63/ACTG1/FAU/RPS14/RPS11/IL1RN/OAS3/TNF/DDR1/IL36G/NCF2/TAP1/NFKB1/IFNGR2/RPL27/S100A8/SAT1/BBC3/NINJ1/PFN1/SERPINA3/BSG/NEU1/NDRG1/PSME2/IFIT3/RPS21/SQLE/MAP7D1/RPS13/RHOB/RPL28/R…
Liver.MlxKO 18 mos LvsW 18 mos L	Ligand_Perturbations_from_GEO_down=interleukin-12 human PBMC peripheral blood mononuclear cells GDS3498 ligand:197	200	0.414007	1.91041	2.94e-07	1.53e-06	5.33e-07	3738	tags=46%, list=24%, signal=35%	TMEM256/CABLES1/RPL35A/RPL37/RPL35/STK10/SLC25A28/CHMP4B/AKNA/CTSS/RPL30/LYSMD2/SH3KBP1/SLA2/EVL/LFNG/APBB1IP/TNFAIP8L2/COTL1/SAMHD1/BEX2/DNAJC1/ACTG1/FAU/ARHGAP9/MGAT4A/TMEM71/HINT2/CFL1/FGD3/MRPS24/TSTD1/CLEC2D/RPS16/RHOH/RPS24/EMB/LY9/RPL27/RCAN3/GPR68/SH2D3C/FAM118A/HCST/CD5/RCSD1/NLRC5/TRIM41/SRP14/RAP2B/IKZF2/RPS13/DEF6/RPL28/RPL19/RPL14/RPL4/MAP3K1/FAM78A/PRMT2/RAB37/AGTRAP/BCL11B/MOB3A/PI…
Liver.MlxKO 18 mos LvsW 18 mos L	RNAseq_Automatic_GEO_Signatures_Mouse_Down=Myeloid-Targeted Immunotherapies Act Synergy GSE108753 2	196	0.419164	1.93163	2.98e-07	1.55e-06	5.39e-07	3722	tags=41%, list=24%, signal=32%	IL17RA/STK10/GNGT2/AKNA/ADGRE5/LILRA5/IFNGR1/RASA3/HIP1/ELF4/APBB1IP/PPP1R26/PREX1/MYO1G/TLR7/BCL2/CCDC88C/ADCY7/FAM219B/DNAH12/KLF4/ACE/TNFSF13/SPN/CD300LB/CYTIP/NFKB1/TUBB1/FABP4/RAP1GAP2/SAT1/CD300E/ADAMDEC1/KRT80/METRNL/FMNL1/POU2F2/PACS2/LENG8/PTGIR/RAP2B/IFIT3/IL10RA/PPBP/ABCA9/MAP3K1/AHNAK/RERG/MAP3K3/COX6A2/CCDC88A/SPIC/NABP1/IP6K1/TM6SF1/TREML1/ITPKB/CALHM2/PIP4K2A/HEG1/ESRP1/BUD13/RNF15…
Liver.MlxKO 18 mos LvsW 18 mos L	MGI_Mammalian_Phenotype_Level_4_2021=abnormal B cell physiology MP:0002459	85	0.527843	2.17359	3.02e-07	1.57e-06	5.45e-07	2614	tags=40%, list=17%, signal=33%	FOXP3/MAP3K14/CD22/CD53/WAS/CTSS/LILRB3/SYK/HCLS1/HLA-DQB1/TLR9/SASH3/CIITA/PIK3CD/PLCG2/BCL2/INPP5D/NFKB1/GRK6/ITGA4/IFNG/CXCR4/ABL1/DOCK10/SH3BP2/RHBDF2/LYN/PTPN22/ARHGEF6/BTK/IRF4/CCR7/TBC1D10C/CD72
Liver.MlxKO 18 mos LvsW 18 mos L	RNAseq_Automatic_GEO_Signatures_Mouse_Up=Il-12P40-Related Cytokines Colitis Nemoiec-Ko GSE123316 1	185	0.425728	1.94229	3.07e-07	1.59e-06	5.53e-07	3615	tags=43%, list=24%, signal=33%	SPATS2L/FBXO6/CAPG/SMOX/PGLYRP1/INSL6/OSTF1/PFKP/TPM3/MLKL/CLIC1/BATF2/PRDM1/RIPK3/PLAC8/SYK/MARCKSL1/ITGB6/CRLF2/ZBP1/CIITA/ACTG1/CPNE8/CRB3/OAS3/ATP6V1G1/CD14/TAP1/TMEM150B/SP110/UBA7/GBP2/DEGS2/SAT1/METRNL/CD74/LY6E/NLRC5/PSMB9/SHISA5/TAP2/PSME2/RHBG/IRF7/SQLE/TMEM54/IFI44/NLRC4/PSMB10/GALNT3/TAPBP/EPB41L4A/PLEKHA2/GZMB/HERC6/ARF5/IRF1/STK25/CORO2A/TAPBPL/VWA5A/SP140/SAMD9L/RTP4/NFKBIZ/ELF3/MY…
Liver.MlxKO 18 mos LvsW 18 mos L	C7=GSE8515_CTRL_VS_IL6_4H_STIM_MAC_UP	177	-0.397675	-2.01318	3.08e-07	1.59e-06	5.54e-07	2802	tags=36%, list=18%, signal=30%	SLC17A3/HJURP/ERLIN2/KDM6A/BPTF/ZNF473/DYM/MED7/SKIC8/ZDHHC4/IREB2/DR1/ORC5/QRSL1/VEZT/SLC16A6/NPTN/PLAA/SS18L2/RANBP9/CHP1/CNIH1/STK38L/TOB1/TOB2/CROT/ZPBP/CLOCK/CSPG5/OSBPL1A/TMEM131/PSMD1/TBC1D8B/PPP2R5E/TRRAP/AATK/TTI1/PPP2R5A/HSF2/TFB2M/CYP2D6/MCTP2/MAP3K4/SLBP/MCTS1/MYO1B/DCAF10/MKLN1/GHITM/DDO/MTFR1/PPP6C/RMND5A/GNPAT/UFSP2/CASD1/FOXJ3/RAP1A/YAF2/EIF4G2/SRR/RAB14/RAB11A/OMD
Liver.MlxKO 18 mos LvsW 18 mos L	MGI_Mammalian_Phenotype_2017=MP:0002444 abnormal T cell physiology	99	0.507841	2.13171	3.26e-07	1.69e-06	5.87e-07	3246	tags=53%, list=21%, signal=42%	TGM2/STK10/LAT/CTSS/ITGB2/CD27/KCNN4/LCP2/NPC2/HLA-DQB1/CORO1A/MGAT5/CIITA/BCL2/RASGRP1/INPP5D/MCPH1/IL16/TNF/VAV1/CD80/PTPRC/GRK6/ITGA4/CD5/IL21R/GNAI2/SOCS1/NDRG1/IRF7/BCL2L1/LAT2/CD247/FASLG/NEDD9/PTPN22/ARHGEF6/PIK3CG/DGKZ/ITPKB/NSMAF/ICAM1/CCR7/DBNL/ZAP70/BAD/MYD88/CDKN2C/JAK3/PSTPIP1/CD3G/PANX1
Liver.MlxKO 18 mos LvsW 18 mos L	RNAseq_Automatic_GEO_Signatures_Mouse_Down=Wild Klf4 Peritoneal Macrophages GSE107016 1	193	0.417656	1.92169	3.31e-07	1.71e-06	5.94e-07	3021	tags=38%, list=20%, signal=31%	TGM2/S1PR4/NUDT16/PLAUR/PALM/CLEC4E/PFKP/FGR/NCF1/MCEMP1/ITGAL/PEF1/RYR1/MRPL57/CLEC5A/MRGBP/GRAMD1B/SLC7A11/BCL2/EMILIN2/LPCAT2/DUSP10/NAAA/PADI4/FAM219A/ATP2A3/CD14/SLA/LSP1/SPN/CYTIP/SRGN/PTGFRN/SLC35E4/S100A8/IMPDH1/SLC2A6/OSM/SAMSN1/KRT80/METRNL/FPR2/PARVG/NXPE4/PTGIR/HAVCR2/PYCARD/NLRP3/MSR1/NEDD9/NPY/CCDC88A/CCR1/ARL4C/FABP3/SPHK1/APOC2/SLC22A18/AOAH/RGS1/PPT1/ADORA2A/KLHDC4/TAPBPL/CCRL2/C…
Liver.MlxKO 18 mos LvsW 18 mos L	MGI_Mammalian_Phenotype_Level_4_2019=MP:0002459 abnormal B cell physiology	101	0.499959	2.11196	3.33e-07	1.71e-06	5.96e-07	2889	tags=42%, list=19%, signal=34%	FOXP3/MAP3K14/CD22/CD53/WAS/CTSS/TNFAIP8L2/SYK/HCLS1/ICOS/TLR9/SASH3/LAX1/MYO1G/CIITA/PIK3CD/PLCG2/BCL2/INPP5D/NFKB1/SH2D3C/GRK6/ITGA4/IFNG/CXCR4/ABL1/DOCK10/SH3BP2/RHBDF2/LYN/BANK1/PTPN22/GIMAP5/ARHGEF6/BTK/IRF4/CCR7/RGS1/TBC1D10C/CD72/BAD/CARD11
Liver.MlxKO 18 mos LvsW 18 mos L	C7=GSE24634_TREG_VS_TCONV_POST_DAY5_IL4_CONVERSION_DN	174	0.426811	1.93177	3.34e-07	1.72e-06	5.98e-07	2237	tags=32%, list=15%, signal=28%	ST14/HCK/CSF1R/TYROBP/LGALS3/CTSS/CD86/IFI30/HLA-E/MILR1/CLEC7A/TBXAS1/IGSF6/FCER1G/PLEK/C1orf54/NPC2/PTGS1/CYTH4/FCGR2B/FTL/CBX6/HLX/SIRPA/CD84/ZSWIM8/CSF2RA/CD48/BASP1/MS4A6A/MARCKS/RPS27/TIMP2/RGL1/TNFSF13/LBH/SLC31A2/LY9/IFNGR2/S100A8/TLR1/SLC2A6/TBC1D1/TGFBI/PIP5K1C/CXCR4/NEU1/DDIT3/CD83/DAAM2/LYN/SLC1A3/PLXND1/LY75/BCL11B/CCR1
Liver.MlxKO 18 mos LvsW 18 mos L	Ligand_Perturbations_from_GEO_up=Interleukin-6 mouse macrophage GSE411 ligand:230	236	0.402607	1.88691	3.35e-07	1.72e-06	5.98e-07	2373	tags=33%, list=16%, signal=29%	TOMM7/RPS23/COX5B/ROMO1/RPL37/RAB5C/SLIRP/RPS28/LGALS3/NDUFA2/SPTLC2/POLR2L/RPS3/CHMP4B/CD53/LGMN/COX17/CTSS/SOCS3/SEC61G/LILRB4/MNDA/CLIC1/RPL34/IRF8/NHP2/MAD2L1/EMP1/LCP2/BOLA2/CCR5/IFITM3/MRPL23/FCGR2B/HLX/SAMHD1/ACTG1/S100A11/RPLP1/PLA2G4A/COX7C/BASP1/MSN/PTPN1/IL1RN/FLOT1/S100A6/ANXA3/ATP6V1G1/RPL8/CD14/RPS24/KCTD12/TAP1/YWHAH/FGL2/SLC3A2/MIDN/GBP2/MYH9/TNFRSF1A/HK1/TGFBI/NDRG1/PSME2/IFIT3/C…
Liver.MlxKO 18 mos LvsW 18 mos L	Enrichr_Users_Contributed_Lists_2020=Macrophages challenged with bsr 15 min p<0.005 and fold change >1.5	288	0.379831	1.83274	3.47e-07	1.78e-06	6.19e-07	3486	tags=39%, list=23%, signal=31%	TGM2/MAP3K14/NUPR1/LTA/IL1B/CSF2RB/CD40/PLAUR/CD86/SOCS3/BTG2/PKM/CLEC4E/ITGB2/LILRB4/ENTPD1/CD44/SNAI1/THBS1/PRDM1/SYK/LCP2/IL23A/HCAR2/TLR9/ARID5A/SLC16A3/SLC7A11/OLR1/TRAF1/RUNX1/ADAM8/C5AR1/KLF4/IL1RN/ITGAX/PTAFR/CD14/TNF/TNFRSF1B/STX11/CD80/IL10RB/MEFV/HIVEP3/NFKB1/RUNX3/S100A8/FABP4/TNC/OSM/MMP13/C5AR2/ACOD1/KLF2/MYC/BSG/CXCR4/NFKBID/SOCS1/NFKBIB/NDRG1/HAVCR2/IL10RA/SPP1/RHOB/LYN/ADORA2B/NL…
Liver.MlxKO 18 mos LvsW 18 mos L	MGI_Mammalian_Phenotype_Level_4_2021=increased circulating interleukin-6 level MP:0008596	67	0.558819	2.19981	3.53e-07	1.81e-06	6.29e-07	3882	tags=61%, list=25%, signal=46%	FOXP3/SNRNP40/ITGB2/IFNGR1/TREM2/NCKAP1L/PCSK1/INPP5D/FLT3/RAMP1/STX11/MEFV/ADAMDEC1/IFNG/TNFAIP8/ARRB2/SIGLEC9/LAT2/TRAFD1/SH3BP2/LYN/ADORA2B/NLRP3/PSMB10/LRRC4C/WWP2/TLR4/TP53/ITLN1/IRF1/THBD/NCOA3/CAV1/PROCR/LSM3/IL10/IL6ST/NLRC3/SMPDL3B/CXCR2/CYBB
Liver.MlxKO 18 mos LvsW 18 mos L	MGI_Mammalian_Phenotype_Level_4_2021=abnormal neutrophil physiology MP:0002463	87	0.523968	2.15983	3.55e-07	1.81e-06	6.31e-07	3882	tags=67%, list=25%, signal=50%	SFTPD/HCK/NCF4/PGLYRP1/PLAUR/ITGB2/ENTPD1/NCF1/CD44/BCL2A1/ITGAL/G6PC3/PLAC8/SYK/CLEC12A/PRAM1/CYBA/CLEC6A/RAC2/FCGR2A/C5AR1/INPP5D/PADI4/CD14/TNF/STX11/ARHGAP25/CSF3R/GNAI2/SIGLEC9/ITGAM/PRTN3/MMP9/MPO/PIK3CG/CXCL6/CCR1/SELL/PRKCD/BTK/LBP/CEBPE/RASGRP4/CD177/MYD88/RASGRP2/KIF20B/LCP1/CAV1/HVCN1/ASXL1/ARHGEF1/CD47/JDP2/ARHGAP15/CXCR2/GJA1/CYBB
Liver.MlxKO 18 mos LvsW 18 mos L	RNAseq_Automatic_GEO_Signatures_Mouse_Down=Cells-Containing Interleukin-17 Giardia Lamblia GSE130256 1	187	0.428811	1.96241	3.66e-07	1.87e-06	6.5e-07	5347	tags=56%, list=35%, signal=37%	FOXP3/CABLES1/CDCA5/MCM5/TROAP/GFI1/IFNGR1/MAD2L1/MIS18BP1/ICOS/CDCA8/ARID5A/IFITM1/CENPT/NCALD/CDC45/KLF4/SH2D2A/LIG1/PCYT1B/EMB/RGS2/KIF20A/KLRG1/CTLA4/AREL1/CENPA/TTK/FOXM1/FAM83D/HMGB2/HAVCR2/TACC3/NEIL1/ARHGAP11A/RASGEF1B/CENPE/NCAPD2/SYTL2/RAD51AP1/PARP8/PDCD1/CCNA2/PRC1/MKI67/SGIP1/POLE/CDC20/AICDA/CDK1/TAGAP/KIF23/KIF2C/INCENP/CKAP2/TOP2A/KIF20B/PRR11/CEP55/ECT2/GPR171/AURKB/PLAGL1/SPC24/…
Liver.MlxKO 18 mos LvsW 18 mos L	C5=GOBP_T_CELL_MEDIATED_IMMUNITY	88	0.514829	2.1269	3.68e-07	1.87e-06	6.52e-07	3036	tags=43%, list=20%, signal=35%	FOXP3/TRPM4/EMP2/IL1B/WAS/LILRB4/HLA-E/P2RX7/RIPK3/IL23A/ARID5A/FUT7/SASH3/NCKAP1L/XCL1/FCGR2B/MYO1G/TNFRSF1B/PTPRC/RFTN1/PVR/CYRIB/NLRP3/AHR/STX7/KLRD1/PRKCZ/CD8A/TNFSF4/ICAM1/TREX1/KLRC1/IL4I1/GNL1/CRTAM/MALT1/CCR2/NECTIN2
Liver.MlxKO 18 mos LvsW 18 mos L	MGI_Mammalian_Phenotype_Level_4_2021=abnormal CD4-positive, alpha-beta T cell physiology MP:0005463	57	0.587751	2.24329	3.75e-07	1.9e-06	6.63e-07	3162	tags=54%, list=21%, signal=43%	FOXP3/CD22/SNRNP40/PRKD2/CD27/HLA-E/NME2/CD44/ITGAL/RHOG/FCER1G/IL23A/HLA-DQB1/CIITA/CD84/CD4/INPP5D/TNF/VAV1/NFKB1/HLA-DMA/SH2D1A/PLXNA1/CD83/CD247/IER3/PTPN13/IL21/MYD88/ZBTB7B/CACNB3
Liver.MlxKO 18 mos LvsW 18 mos L	MGI_Mammalian_Phenotype_Level_4_2021=increased neutrophil cell number MP:0000219	174	0.42619	1.92896	3.75e-07	1.9e-06	6.63e-07	2679	tags=36%, list=18%, signal=30%	LTA/SFTPD/CD22/AKNA/SH2B3/IL2RG/WAS/SOCS3/ITGB2/FES/ITGAL/IRF8/SPI1/THBS1/PLAC8/AJUBA/SYK/PREX1/RAC2/NCKAP1L/FCGR2A/PIK3R5/COL1A2/FZD9/IL2RB/PIK3CD/RASGRP1/CHIA/INPP5D/COL4A5/CMKLR1/FAM83H/TIMP2/SELPLG/TNF/ASAH1/TNFRSF11A/FUT4/MEFV/PTPRC/ARHGAP25/WDR1/DOCK2/TNFRSF1A/ADAMDEC1/CD74/TNFAIP8/GNAI2/IKZF3/ITGAM/LYN/PRTN3/FASLG/NLRP3/PIK3CG/IER3/IRF4/ICAM1/TIMP1/GCNT1/PTCH2/CDH5
Liver.MlxKO 18 mos LvsW 18 mos L	C2=GALINDO_IMMUNE_RESPONSE_TO_ENTEROTOXIN	76	0.539772	2.17743	3.83e-07	1.94e-06	6.76e-07	2960	tags=50%, list=19%, signal=41%	PDGFA/CCL23/IL1B/CSF2RB/PLAUR/SOCS3/PKM/LILRB4/SLC11A1/CD44/SLFN12L/MARCKSL1/RAC2/PHLDB1/TRAF1/ACTG1/CCL3/IL1RN/CD14/TNF/NFKB1/ACOD1/CCL4L2/SPP1/CD83/RHOB/DUSP2/ADORA2B/TNFSF9/PTGS2/TAPBP/IER3/JUNB/IKBKE/TNFAIP2/TNIP1/PTPRE/NFKB2
Liver.MlxKO 18 mos LvsW 18 mos L	RNAseq_Automatic_GEO_Signatures_Mouse_Down=Electrophilic Immunologic Itaconate Derivatives GSE145950 2	198	-0.37669	-1.92009	3.86e-07	1.95e-06	6.79e-07	2557	tags=32%, list=17%, signal=27%	PTGR1/VPS35/FAF2/KLHL32/FLRT2/TTPAL/CDKN2AIP/TTLL4/GTPBP8/RUBCN/TBL1XR1/VPS33A/TEC/ANKRD40/TIAM2/CRCP/CEBPG/MRPL9/DHDDS/ATG2B/PTCD2/ATF7/IFFO2/HABP4/HSPH1/RBBP5/USP46/BLOC1S5/KDM3A/ANP32E/SPG11/BNIP3/CCDC91/DHX40/TNPO1/HDLBP/EIF2AK1/ABCF2/ANAPC5/MCM10/CLTC/SAP18/NAA50/B4GAT1/HEXIM1/USP33/IGF2BP2/SLC30A9/PHOSPHO2/PRPS1/XPO7/LYST/FAM98A/UGP2/ELP4/NADK2/NF1/METTL8/ARMT1/TLK1/CASD1/PRDX1/SERPINC1/IMP…
Liver.MlxKO 18 mos LvsW 18 mos L	MGI_Mammalian_Phenotype_2017=MP:0008075 decreased CD4-positive, alpha beta T cell number	116	0.479858	2.04998	4e-07	2.02e-06	7.03e-07	3021	tags=44%, list=20%, signal=36%	ITGB7/IFNGR1/RASA3/ITGAL/SPI1/LCP2/SEMA4D/HLA-DQB1/NCKAP1L/CORO1A/CIITA/RUNX1/CD84/PRKCH/RASGRP1/CD4/THEMIS/BATF/RASSF2/CLEC10A/RHOH/VAV1/CD3D/PTPRC/DOCK2/HLA-DMA/CD74/CD5/IL21R/PBX1/DEF6/CD83/GRAP2/ITGAM/CD247/ABCA4/ARHGEF6/IL5RA/PIK3CG/DGKZ/CCR1/TGFB1/LCK/CCR7/DOCK8/TCF7/ZAP70/RAG1/JAK3/ZBTB7B/CCR2
Liver.MlxKO 18 mos LvsW 18 mos L	MGI_Mammalian_Phenotype_2017=MP:0008079 decreased CD8-positive, alpha-beta T cell number	124	0.4667	2.00803	4.04e-07	2.04e-06	7.09e-07	3020	tags=40%, list=20%, signal=33%	IL2RG/IFNGR1/RASA3/ITGAL/SPI1/LCP2/HLA-DQB1/NCKAP1L/CORO1A/RUNX1/IL2RB/MCF2L/PRKCH/BCL2/RASGRP1/THEMIS/CD8B/RASSF2/CLEC10A/RHOH/VAV1/TAP1/CD274/CD3D/PTPRC/DOCK2/GRK6/PBX1/PSMB9/TAP2/GRAP2/CD247/PDCD1LG2/ARHGEF6/CD8A/PIK3CG/DGKZ/PSMB10/CCR1/LCK/PDCD1/TAPBP/DOCK8/TCF7/IRF1/KLRC1/ZAP70/RAG1/JAK3/ZBTB7B
Liver.MlxKO 18 mos LvsW 18 mos L	RNAseq_Automatic_GEO_Signatures_Human_Down=Cytotoxic Lymphocytes Pathogenesis SjÃƒÂ¶gren GSE157278 1	217	0.40065	1.86653	4.07e-07	2.05e-06	7.13e-07	2270	tags=30%, list=15%, signal=26%	MARK2/COPRS/C1QA/MEA1/DNLZ/BLOC1S1/LGALS3/NUDT16/MRPL14/IFI30/ORAI3/LRRC25/LILRB3/LILRA6/CFP/MNDA/CLIC1/UQCC3/CLEC7A/FCGR1A/MTMR11/TNFAIP8L2/SYK/CLEC12A/S100A4/DCPS/FUT7/GLTP/CARD9/CD63/S100A11/ARHGAP30/EVA1B/EIF6/LMO2/HDDC3/PLBD1/CHCHD1/APOL1/MIEN1/LAMTOR1/CD14/TNFSF13/NCF2/KCTD12/FPR1/SLC31A2/IL10RB/MRPL20/BRK1/IFNGR2/TMEM160/BLVRA/TLR1/RGS19/GNAI2/TAF10/PYCARD/SIGLEC9/BCL2L1/OGFRL1/FUOM/AGTRAP…
Liver.MlxKO 18 mos LvsW 18 mos L	RNAseq_Automatic_GEO_Signatures_Human_Up=Trascriptome Thyroid Cancer-Induced Macrophages GSE76445 1	211	0.40647	1.88401	4.14e-07	2.08e-06	7.25e-07	3830	tags=39%, list=25%, signal=30%	ARHGDIA/MAFK/COL6A2/S1PR4/GALNS/MYH10/OSBP2/PSMG4/FBXL14/ERF/FERMT3/BCL7C/ADAP1/TOR4A/DHX34/FLNA/SPI1/HMOX1/SSBP4/REXO1/P4HTM/MFSD10/TLR9/ZGPAT/LIPE/PANX2/CCDC88C/EVA1B/TPGS1/G6PD/MIEN1/TPRA1/SAFB2/DEGS2/PPP1R12C/PIP5K1C/BBC3/TTC9/TCIRG1/IRF7/OGFR/POLR2E/PLEKHJ1/SNAPC4/INF2/CIC/FBXW5/CLCF1/DGKZ/ZNF444/MFSD12/SNRNP70/ADGB/FGF23/ARHGAP45/NOTCH3/CTSW/CARD19/THAP7/HPCAL1/E4F1/ZNHIT2/ZNF48/SCAND1/IER5…
Liver.MlxKO 18 mos LvsW 18 mos L	MGI_Mammalian_Phenotype_2017=MP:0001798 impaired macrophage phagocytosis	34	0.684573	2.34398	4.18e-07	2.1e-06	7.3e-07	2373	tags=65%, list=16%, signal=55%	TGM2/LTA/HCK/LGALS3/CAPG/CD44/SIGLEC1/CLEC6A/NCKAP1L/FCGR2A/CORO1A/TNF/TRPV2/GRK6/JMJD6/MAPKAPK2/RASA4/SH3BP2/FASLG/MFGE8/SPIC/IER3
Liver.MlxKO 18 mos LvsW 18 mos L	RNAseq_Automatic_GEO_Signatures_Mouse_Up=Sf2523 Pi3K Blocks Immunosuppression GSE123154 1	206	-0.371205	-1.90678	4.23e-07	2.12e-06	7.37e-07	4152	tags=46%, list=27%, signal=34%	B3GNT2/SETD5/CASP8AP2/INTS2/RBM33/GPAM/PRKAR2A/NVL/RFX7/PLCB1/SVIL/BAZ1A/ATRX/MAGT1/TMEM65/SPTBN2/CANX/NDST1/OSBPL11/UTRN/ANKRD28/CLN8/NSD1/OGFOD1/ATP2A2/RIF1/REV3L/RALGAPA1/PAPSS2/NUP153/TBC1D14/ATM/HTT/CDK17/BPTF/SEC24D/RHBDD1/APC/AQR/EIF4G1/SLC33A1/GOLIM4/TULP4/FAM135A/LCORL/ADCY9/HEATR5A/WAPL/BCLAF1/ARFGEF2/MBNL3/LCLAT1/NCOA6/TGFBRAP1/ZFYVE9/IFFO2/CHD7/ANKRD17/SMARCC1/SPG11/AP3S1/PDIK1L/GTF2A…
Liver.MlxKO 18 mos LvsW 18 mos L	GeneSigDB=20460173-ImmPortCytokines	278	0.379311	1.82611	4.27e-07	2.14e-06	7.44e-07	5364	tags=56%, list=35%, signal=37%	PDGFA/LTA/FAM3C/CCL15/CCL23/IL1B/TGFA/INSL6/SEMA6C/FGF13/RNASE2/GDF3/LTBP3/TNFSF12/CCL1/SEMA7A/IL23A/SEMA4D/FGF18/SEMA3B/XCL1/XCL2/EGF/SEMA3F/CCL3/CCL3L1/CCL18/IL1RN/S100A6/IL16/PDGFRB/CCL11/CXCL14/TNF/TNFSF13/PDGFRA/NGF/INHBB/TNC/OSM/CMTM7/BMP3/IFNG/CXCL9/CCL4/CCL4L2/CCL7/SPP1/PPBP/NENF/FASLG/TNFSF9/EDN1/VEGFC/NTF4/IL7/SEMA4C/CLCF1/NPY/GDNF/CXCL6/CCL24/CMTM3/LTB/CXCL16/TGFB1/BMP4/TNFSF4/ANGPTL7/…
Liver.MlxKO 18 mos LvsW 18 mos L	Jensen_COMPARTMENTS=IgM B cell receptor complex	114	0.478876	2.04498	4.3e-07	2.15e-06	7.47e-07	3439	tags=46%, list=22%, signal=36%	CD22/CD40/CD27/FGR/ENTPD1/ITGAL/PRDM1/SYK/THY1/HCLS1/TLR9/FCGR2A/FCGR2B/PLCG2/CD4/ITGAX/SLA/SPN/PTPRC/ADAMDEC1/CMTM7/CD74/IFNG/CD5/MYC/TAF10/CXCL9/NFKBID/BCL2L1/ITGAM/LYN/IL5RA/IL7/CD8A/CD37/CD2/TREML1/TGFB1/SELL/LCK/FCRL5/IRF4/AICDA/CD72/STAP2/ZAP70/RAG1/PAX5/CD3G/CCND2/IL10/RPL10A
Liver.MlxKO 18 mos LvsW 18 mos L	RNAseq_Automatic_GEO_Signatures_Human_Down=Monocyte Macrophage Responses Zika GSE118305 5	229	0.395727	1.8524	4.32e-07	2.15e-06	7.5e-07	2074	tags=29%, list=14%, signal=25%	MYL6/ARPP19/SFXN3/PTPN18/EVI2B/APOBR/SPTLC2/THEMIS2/CLIC1/SLC11A1/IFNGR1/HPS4/NRROS/CD300C/MPEG1/SYK/MYO1F/HCLS1/SASH3/CYTH4/TMEM164/SLAMF8/ACTG1/CD84/ARHGAP30/TRPS1/TGFBR2/FAM219B/CD4/C5AR1/MSN/GAB3/MARCKS/CLEC4A/EHBP1L1/WIPF1/PLCB2/NAAA/FGD3/RNASEL/TMPPE/ZBTB4/PTAFR/LPXN/CD14/NCF2/KCTD12/CYTIP/C3AR1/TIFAB/ARHGAP25/DOCK2/SAT1/EID1/ITGA4/ZEB2/LENG8/ARHGDIB/RAP2B/MBD4/ARPIN/TPST2/NUDT3/ARHGEF6/LAN…
Liver.MlxKO 18 mos LvsW 18 mos L	MGI_Mammalian_Phenotype_Level_4_2021=increased CD8-positive, alpha-beta T cell number MP:0008078	103	0.495849	2.10083	4.47e-07	2.22e-06	7.72e-07	3842	tags=51%, list=25%, signal=39%	FOXP3/TNFRSF21/ITGAL/SYK/SIGLEC1/HLA-DQB1/RAC2/NCKAP1L/BLNK/SGSM1/CIITA/IL2RB/PRKCH/CD4/THEMIS/INPP5D/NUP210/TNF/NCF2/CD274/PTPRC/IKZF1/DOCK2/BBC3/SH2D1A/CD74/IFNG/COL3A1/IFI44/ITGAM/PDCD1LG2/ELMO1/PTPN22/CD8A/BCL11B/RRAS/E2F1/PRKCB/TRIB2/TGM1/NCOA3/NFKB2/RAG1/JAK3/ZBTB7B/CCR2/ABCG1/PLA2G2D/CD3E/IL6ST/TNFAIP3/CDK6/EBI3
Liver.MlxKO 18 mos LvsW 18 mos L	RNAseq_Automatic_GEO_Signatures_Human_Up=Cytokines Unliganded Alter Sensitivity GSE67295 4	213	0.402623	1.8659	4.46e-07	2.22e-06	7.72e-07	2986	tags=36%, list=20%, signal=29%	WNT4/MAP3K14/EFHD2/SMOX/SLCO4C1/TNFRSF21/CEBPD/MERTK/IFNGR1/SLC16A9/THBS1/FAM167A/COTL1/CITED4/EXT1/MTCL1/MAP3K8/FZD9/MMP12/ADAMTS9/MGAT4A/BOK/BATF/LRRC61/SHOX2/CDC42EP3/TNF/DDR1/VDR/STX11/TIFA/USP43/NFKB1/IFNGR2/RAB7B/S100A8/MIDN/SLC2A6/GBP2/GRB10/FAM89B/TGFBI/NINJ1/FJX1/STK17B/STAMBPL1/RND1/NFKBIB/RAP2B/GRHL3/RHBDF2/RUNX2/ADORA2B/NEDD9/AHR/EDN1/LTB/ARL4C/UBASH3B/IER3/ICOSLG/ICAM1/TIMP1/CHST7/TR…
Liver.MlxKO 18 mos LvsW 18 mos L	RNA-Seq_Disease_Gene_and_Drug_Signatures_from_GEO=Trex1 Spleenic B cells Knockout GSE77693 down	389	-0.307496	-1.69029	4.52e-07	2.24e-06	7.8e-07	2801	tags=31%, list=18%, signal=26%	STAP1/ATM/NOTCH2/NBEAL1/HTT/CD55/LARS2/PRKAR1A/PTGES3/HERC2/SPAG9/GPBP1/ITPR2/APC/CHD3/TTPAL/ANKIB1/EP300/SPPL2A/DTX3L/NAA15/VPS13C/CCT3/PRPF4B/CAPRIN1/UBE3A/MTMR4/WAPL/BCLAF1/UBFD1/GGA2/DYNC1H1/PAPOLA/KPNA4/ATF7IP/TSC22D3/UBE2D3/VCPIP1/TAOK1/LY6D/YTHDC1/TANK/AHCTF1/XIAP/HSPH1/NR3C1/HECTD1/CEP350/HSPA4/MARF1/CHD9/N4BP2/ZCCHC2/CDC42/TNKS2/IVNS1ABP/HERC1/LPGAT1/ABCA1/CELF1/UBQLN1/RANBP2/PPP2R5A/TRI…
Liver.MlxKO 18 mos LvsW 18 mos L	C5=GOBP_B_CELL_MEDIATED_IMMUNITY	130	0.463196	2.00935	4.58e-07	2.27e-06	7.89e-07	3094	tags=38%, list=20%, signal=31%	FOXP3/LTA/C1QA/C1QC/CSF2RB/CD40/C1QB/SUSD4/CD27/HLA-E/HLA-DMB/FCGR1A/SLA2/FCER1G/HLA-DQB1/HLA-DQB2/TREM2/FCGR3A/XCL1/CARD9/FCGR2B/INPP5D/SWAP70/BATF/TNF/TNFSF13/PTPRC/PARP3/HLA-DMA/CD74/IL21R/TCIRG1/IRF7/TLR8/CLCF1/TGFB1/TNFSF4/PRKCD/BTK/AICDA/KMT5C/HPX/TREX1/HMCES/C1R/MYD88/C6/C7/NECTIN2/FOXJ1
Liver.MlxKO 18 mos LvsW 18 mos L	Elsevier_Pathway_Collection=Myeloid Derived Suppressor Cells in Cancer Immune Escape	47	0.613749	2.2741	4.66e-07	2.31e-06	8.03e-07	2397	tags=55%, list=16%, signal=47%	CSF2RB/CSF1R/IL2RG/NCF1/IFNGR1/SLC7A11/CIITA/BCL2/CSF2RA/CCND3/NCF2/IL10RB/NOS2/IFNGR2/SLC3A2/S100A8/CSF3R/IFNG/MYC/IL10RA/CD247/PTGER4/KEAP1/TGFB1/SELL/SRC
Liver.MlxKO 18 mos LvsW 18 mos L	RNAseq_Automatic_GEO_Signatures_Human_Down=Longitudinal Characterization Immune Hepatitis GSE119117 1	200	0.410602	1.8947	4.83e-07	2.39e-06	8.3e-07	3292	tags=38%, list=22%, signal=30%	EMILIN1/CSF2RB/APOBR/CSF1R/ATP11A/GFRA2/GLUL/HK3/LILRB4/LILRA6/LILRA5/FGR/SLC11A1/MERTK/MILR1/UACA/TPCN2/NPR3/FSTL3/HMOX1/MIS18BP1/MANBA/TRIB3/FAM167A/DAGLA/CLEC12A/PRAM1/HLA-DQB2/UNC93B1/SLC16A3/CYBA/EPB41L3/PADI2/FCGR2A/CLEC1B/SIRPB1/TMSB4Y/SLC37A2/EMILIN2/BOK/CPNE8/DOK2/FGL2/ZNF205/IMPDH1/HPSE/CTBP2/VCAN/ACVRL1/PROM1/CALML4/CPXM1/KCNB1/ITGA9/STX7/PLXND1/TBC1D2/EPDR1/OXCT2/NOTCH3/AOAH/TBX6/SNX2…
Liver.MlxKO 18 mos LvsW 18 mos L	Jensen_COMPARTMENTS=interleukin-2 receptor complex	107	0.488298	2.06427	5.25e-07	2.59e-06	9.02e-07	3629	tags=45%, list=24%, signal=34%	FOXP3/IL1B/CD22/IL2RG/CD86/ITGB7/FGR/RNASE3/CABIN1/CD44/ITGAL/THY1/FCGR3A/FCGR3B/IL2RB/CD48/CD4/PDLIM4/ACE/IL16/TNF/NFKB1/PTPRC/SLC3A2/ITGA4/IFNG/CD5/MYC/VCAM1/ITGAM/NKG7/IL7/CD8A/CD2/SELL/LCK/ICAM1/CNDP2/NCAM1/NFKB2/RAG1/JAK3/RBM17/CD3G/IL10/CD7/CD28/CD38
Liver.MlxKO 18 mos LvsW 18 mos L	C7=GSE46606_UNSTIM_VS_CD40L_IL2_IL5_1DAY_STIMULATED_IRF4_KO_BCELL_UP	186	0.420972	1.92423	5.56e-07	2.74e-06	9.54e-07	2308	tags=31%, list=15%, signal=27%	LPL/SPATS2L/ENPP2/NAGK/CD53/SNAI3/HK3/MYOF/FERMT3/KCNN4/RNASET2/ASTE1/BATF2/IRF8/EVL/DAGLA/SLC7A8/CCR5/DCPS/SASH3/RAC2/CARD9/CYTH4/FBXO41/SLAMF8/S100A11/ADCY7/CCND3/PDLIM4/F13A1/IL1RN/CALHM6/KATNB1/G6PD/ITGAX/XAF1/MAN1C1/FLVCR2/GBP5/KCTD12/TIFA/SP110/POLM/UBA7/MYC/SHISA5/HAVCR2/PYCARD/UBE2E2/TP53RK/TRIM5/TRIM14/ARHGEF6/TERF2/BST2/TRIP6/CCR1/HLTF
Liver.MlxKO 18 mos LvsW 18 mos L	C2=REACTOME_INTERLEUKIN_10_SIGNALING	39	0.656396	2.33396	5.63e-07	2.77e-06	9.63e-07	3430	tags=69%, list=22%, signal=54%	IL1B/CD86/CCR5/CCL3/CCL3L1/CCL3L3/TYK2/IL1RN/PTAFR/TNF/TNFRSF1B/CD80/FPR1/IL10RB/TNFRSF1A/CCL4/IL10RA/PTGS2/CCR1/ICAM1/TIMP1/CSF1/CCR2/CCL19/IL1R2/IL10/CXCL10
Liver.MlxKO 18 mos LvsW 18 mos L	Ligand_Perturbations_from_GEO_up=interleukin-1&Icirc;&sup2; human fibroblast GDS4539 ligand:208	362	0.351591	1.73721	5.65e-07	2.77e-06	9.65e-07	3299	tags=34%, list=22%, signal=28%	PDZRN3/IL1B/ATF3/ARHGAP27/SMOX/SLC25A28/LPAR3/GABRB3/TMEM132A/RNF166/SOCS3/MT1G/ESCO2/CEBPD/MLKL/CD44/KLF6/BATF2/MMP25/PRDM1/DRAM1/TBC1D9/SEMA4D/PCBD2/ARID5A/MAP3K8/OLR1/MMP12/TMEM140/CCL3/CCL3L3/RASGRP1/LMO2/PDLIM4/RNASEH2B/CRB3/TNF/GBP4/TAP1/STX11/CD274/TIFA/NGF/HIVEP3/NFKB1/IFNGR2/MUC1/PPP3CC/GPR68/TNC/SLC2A6/GBP2/SAT1/LUM/TNFAIP8/NINJ1/RRAD/SOCS1/CCL4L1/VCAM1/FRMD4A/IFIT3/CCL7/CD83/DAAM2/PDCD…
Liver.MlxKO 18 mos LvsW 18 mos L	C7=GSE26912_TUMORICIDAL_VS_CTRL_MACROPHAGE_DN	184	0.419619	1.91638	5.7e-07	2.79e-06	9.73e-07	2735	tags=34%, list=18%, signal=28%	CDCA5/C1QA/CRIP1/CSF1R/TYROBP/LGALS3/TMEM43/SPTLC2/TPPP3/PKM/KIF1A/ITGB2/CD52/GDF3/BCL2A1/TBXAS1/EVL/SEMA7A/CCR5/PCBD2/UNC93B1/PADI2/LAPTM5/CNN2/RPLP1/PIK3CD/CSF2RA/ADAM8/PDLIM4/COX14/INPP5D/PPP1R18/IL18BP/TWF2/LSP1/ACSS1/MFSD1/BRK1/LY9/PPFIA4/BLVRA/TBC1D1/HLA-DMA/CMTM7/EXTL3/NFKBIB/RASA4/OLFM1/FNBP1/CRMP1/BATF3/TNFSF9/KLRD1/RGS10/CD37/IGSF8/SRSF9/IRF4/CCR7/LRATD1/CLDN8/KIF2C/INCENP
Liver.MlxKO 18 mos LvsW 18 mos L	MGI_Mammalian_Phenotype_Level_4_2021=decreased CD8-positive, alpha-beta T cell number MP:0008079	148	0.449649	1.99308	5.9e-07	2.89e-06	1.01e-06	3020	tags=39%, list=20%, signal=32%	SNRNP40/IL2RG/ITGB2/IFNGR1/RASA3/CD44/ITGAL/IRF8/SPI1/LCP2/HLA-DQB1/RAC2/NCKAP1L/CORO1A/RUNX1/IL2RB/PRKCH/BCL2/RASGRP1/THEMIS/INPP5D/CD8B/NUP210/RASSF2/CLEC10A/RHOH/ASAH1/NCF2/VAV1/TAP1/CD274/CD3D/PTPRC/DOCK2/GRK6/HCST/NLRC5/PBX1/PSMB9/GRAP2/CD247/PDCD1LG2/ARHGEF6/CD8A/PIK3CG/DGKZ/PSMB10/CCR1/LCK/PDCD1/TAPBP/DOCK8/IRF1/KLRC1/ZAP70/RAG1/JAK3/ZBTB7B
Liver.MlxKO 18 mos LvsW 18 mos L	RNAseq_Automatic_GEO_Signatures_Human_Up=Dissociating Inflammation Case Interleukin-17A GSE122305 2	228	0.399272	1.87021	5.96e-07	2.91e-06	1.01e-06	3711	tags=41%, list=24%, signal=32%	COL5A2/DKK3/TMEM132A/ATOSB/SLC9B2/TNFRSF21/SNAI1/LTBP3/FSTL3/DPT/OAS1/SETBP1/COL5A1/SLC4A3/PCOLCE/MARCKSL1/PTK7/ITGB6/PHLDB1/COL1A2/RUNX1/TPM1/PIK3CD/TES/EPSTI1/SH2D2A/CCDC3/ZNF532/XAF1/ADAMTS4/MEIS3/CXCL14/COL1A1/FBLIM1/LIMD2/MRC2/USP43/PTGFRN/MMP13/TGFBI/COL3A1/LUM/VCAN/SRPX2/TRIO/IGFBP7/GLI2/IFI44/RUNX2/SPARC/GPR161/POSTN/EDN1/GPC2/AZIN2/SYNDIG1/BGN/GDNF/COL16A1/CMTM3/NKD1/SPHK1/KANK4/OAS2/PLO…
Liver.MlxKO 18 mos LvsW 18 mos L	Elsevier_Pathway_Collection=Proteins with Altered Expression in Cancer Immune Escape	41	0.64525	2.30972	6.14e-07	3e-06	1.04e-06	2364	tags=59%, list=15%, signal=50%	CD86/ENTPD1/HLA-E/SLC7A11/CD276/KLRK1/TNF/TAP1/CD80/CD274/NOS2/CTLA4/SLC3A2/NLRC5/PSMB9/TAP2/CD247/PDCD1LG2/FASLG/EIF2AK4/LAG3/SELL/PDCD1/TAPBP
Liver.MlxKO 18 mos LvsW 18 mos L	C5=GOBP_POSITIVE_REGULATION_OF_ADAPTIVE_IMMUNE_RESPONSE	97	0.495268	2.08403	6.27e-07	3.05e-06	1.06e-06	3333	tags=45%, list=22%, signal=36%	FOXP3/LTA/IL1B/CD40/HLA-E/P2RX7/SLC11A1/CLEC7A/IL23A/TREM2/ARID5A/SASH3/CLEC6A/XCL1/CARD9/PLA2G4A/CD4/NLRP10/TNF/TNFSF13/CD274/PTPRC/PVR/NFKBID/PYCARD/CYRIB/NLRP3/EIF2AK4/STX7/PRKCZ/CLCF1/TGFB1/TNFSF4/BTK/KMT5C/HPX/NFKBIZ/HMCES/MALT1/CCR2/NECTIN2/SKAP1/NOD2/CD226
Liver.MlxKO 18 mos LvsW 18 mos L	C7=GSE29164_UNTREATED_VS_CD8_TCELL_AND_IL12_TREATED_MELANOMA_DAY7_DN	186	0.419135	1.91584	6.48e-07	3.15e-06	1.1e-06	3272	tags=39%, list=21%, signal=31%	IFT43/NDUFS6/CARD10/SFTPD/NDUFA2/SNRPF/PGLYRP1/COX8A/SEC61G/PAK1/NPR3/FCRL1/GRAP/C1orf54/MARCKSL1/PCBD2/NDUFAF5/FLRT3/VAMP8/CXCR3/TES/PKIB/NAAA/CLEC10A/APOL2/POLR1H/PMVK/ACKR1/CD274/CTLA4/PPP3CC/IFT22/MTLN/UST/CCDC102A/IL21R/PFN1/TM2D1/MYC/ATP5IF1/TAP2/C1orf53/SPP1/PDLIM2/PAQR4/TAF4B/ZMAT5/MMP9/IRAG1/PFDN5/AKT1/VEGFC/CAPSL/MPP2/AANAT/JUNB/NCOA7/ICAM1/PPT1/GPCPD1/SERPINB9/STAP2/ZBTB10/YIF1B/ASB2/U…
Liver.MlxKO 18 mos LvsW 18 mos L	RNA-Seq_Disease_Gene_and_Drug_Signatures_from_GEO=YY1 Bone marrow pro-B cells Knockout GSE73534 up	414	0.340064	1.69875	6.5e-07	3.16e-06	1.1e-06	3125	tags=38%, list=20%, signal=31%	ARHGDIA/HCK/CSF2RB/NCF4/APOBR/ACAP1/CSF1R/ATP11A/TYROBP/LGALS3/CCDC88B/PGLYRP1/PLAUR/HK3/PKM/VASP/ITGB2/BIN2/FGR/CD52/TPM3/FES/NCF1/MCEMP1/CD44/FLNA/KLF6/ITGAL/SPI1/THBS1/IGSF6/PLAC8/MPEG1/CLEC12A/PLEK/MYO1F/PRDX5/PRAM1/VIM/COTL1/NFAM1/CLEC5A/SLC16A3/CYBA/RAC2/IFITM3/LAPTM5/MYO1G/IQGAP1/COL1A2/SIRPA/CORO1A/SAMHD1/CNN2/ESYT1/ACTG1/KIF21B/SOAT1/ARHGAP30/PLCG2/CSF2RA/EMILIN2/ADAM8/FAM111A/CCND3/F13A…
Liver.MlxKO 18 mos LvsW 18 mos L	RNAseq_Automatic_GEO_Signatures_Human_Up=Follicular Helper Effector Lymphocytes GSE58596 2	221	0.391012	1.82624	6.66e-07	3.23e-06	1.12e-06	3355	tags=38%, list=22%, signal=30%	KCNK1/SPATS2L/MBOAT1/EVC2/VOPP1/SMOX/GFI1/LGMN/P2RX7/ARHGAP10/SLC16A9/TBXAS1/LRRC32/PRDM1/RYR1/PPP1R26/MYO1F/ICOS/CCR5/GRAMD1B/SGSM1/MGAT5/NCALD/IL2RB/CD84/TRPS1/EVA1B/ACE/ZNF831/FBLN7/CDC42EP3/FLVCR2/VDR/TNFRSF1B/STX11/YWHAH/TIFA/C3AR1/RALGDS/GPR68/SRGN/SLC25A53/CLIC5/TNS4/UST/TGFBI/PKHD1/IFNG/ALOX5AP/FUCA2/IKZF3/E2F3/RUNX2/CRMP1/AHR/AHNAK/PLXND1/KIF5C/LAG3/KCNA2/AFAP1L2/MAF/NABP1/CD2/NPDC1/GALN…
Liver.MlxKO 18 mos LvsW 18 mos L	MGI_Mammalian_Phenotype_2017=MP:0002463 abnormal neutrophil physiology	82	0.527308	2.15907	6.76e-07	3.27e-06	1.14e-06	3882	tags=67%, list=25%, signal=50%	SFTPD/HCK/NCF4/PGLYRP1/PLAUR/ITGB2/ENTPD1/NCF1/CD44/BCL2A1/ITGAL/G6PC3/PLAC8/SYK/CLEC12A/PRAM1/CYBA/CLEC6A/RAC2/FCGR2A/C5AR1/INPP5D/PADI4/CD14/TNF/STX11/CSF3R/GNAI2/SIGLEC9/ITGAM/PRTN3/MMP9/MPO/PIK3CG/CXCL6/CCR1/SELL/PRKCD/BTK/LBP/CEBPE/RASGRP4/CD177/MYD88/RASGRP2/LCP1/CAV1/HVCN1/ASXL1/ARHGEF1/CD47/JDP2/CXCR2/GJA1/CYBB
Liver.MlxKO 18 mos LvsW 18 mos L	RNAseq_Automatic_GEO_Signatures_Human_Down=Traps Articular Cartilage Immunogenicity GSE150466 1	222	0.401463	1.87764	6.75e-07	3.27e-06	1.14e-06	3708	tags=38%, list=24%, signal=29%	CYGB/MAP3K14/CARD10/FMN2/ENPP2/CAPG/SPTLC3/KCNN4/UACA/AK1/SCUBE1/ANK3/LRRC32/SETBP1/SSBP4/COL6A3/THY1/SLC7A8/IFITM2/ADORA1/KRT19/THBS3/SLC7A11/MTCL1/TGFBR2/TMEM26/KLF4/GPX3/CKB/CMKLR1/TNXB/PDGFRB/LSP1/KCTD12/LBH/TBX18/FGL2/GPR68/GPR153/ZNF608/LRRC2/ITGA10/TMEM119/TP53I11/RASA4/POSTN/SLC1A3/DCLK1/AHNAK2/RASSF9/AHNAK/COL14A1/MALL/RARG/PLXDC2/MAF/TBC1D2/LXN/MSMO1/ASPN/PLEKHA4/TRIB2/THBD/EGR3/SLC9A9/…
Liver.MlxKO 18 mos LvsW 18 mos L	Ligand_Perturbations_from_GEO_up=retinoic acid mouse CD4+ T cells pooled from spleen and mesenteric/peripheral lymph nodes GDS3840 ligand:73	305	0.369582	1.79279	6.84e-07	3.3e-06	1.15e-06	3749	tags=42%, list=25%, signal=32%	MYL6/CDCA5/MCM5/RAB5C/HMGCS1/CRIP1/NAA38/STK10/S1PR4/PTPN18/BLOC1S1/NDUFA2/UBALD2/MRPL14/NDUFB3/IL2RG/COX8A/PSAT1/ITGB7/CD52/PTPRCAP/CLIC1/IFNGR1/SH3BGRL3/MAD2L1/DEPDC1B/CENPM/NUDT21/COTL1/CSRP1/CDCA8/MRPS16/RPL27A/CYBA/RAC2/LSM4/MYO1G/CNN2/S100A11/ARHGAP9/TMEM71/FAM111A/PDLIM4/CHTF8/NDUFA13/LSP1/LIG1/EMB/VPS28/KIF20A/NDUFB11/CD3D/DDB2/GIMAP7/MCM4/GRK6/MCM3/CENPA/CD5/LY6E/KLF2/PFN1/FOXM1/PSMB9/AR…
Liver.MlxKO 18 mos LvsW 18 mos L	RNAseq_Automatic_GEO_Signatures_Human_Up=Walls Lysosomes Immunoglobulins Rupture GSE122897 1	219	0.3988	1.85958	7.13e-07	3.44e-06	1.2e-06	3723	tags=40%, list=24%, signal=30%	COL5A2/CTBS/VOPP1/POFUT2/LGMN/IFI30/FERMT3/SH3KBP1/MLKL/KCNN4/FSTL3/THBS1/ELF4/DRAM1/COL5A1/KIFC3/SLC16A3/FCGR3A/HYPK/COL1A2/MVP/S100A11/RUNX1/ABCC1/EMILIN2/CBX8/C5AR1/TES/BASP1/RCN3/SLC7A6/TGIF1/COL1A1/RGS2/ABRACL/COL3A1/IL21R/VCAN/STK17B/NLRC5/E2F3/BAX/RUNX2/SPARC/POSTN/NEDD9/AHR/DAP/CLCF1/SHC1/SERPINH1/EMP3/P4HA3/FBN1/MFSD12/ITPRIPL2/TGFB1/TBC1D2/RAB31/ARL4C/NANS/TIMP1/SERPINE1/PARP12/RGS1/TNF…
Liver.MlxKO 18 mos LvsW 18 mos L	BioPlanet_2019=TNF-alpha effects on cytokine activity, cell motility, and apoptosis	113	0.476973	2.03335	7.21e-07	3.47e-06	1.21e-06	3844	tags=52%, list=25%, signal=39%	IL1B/CSF2RB/CD40/NME2/CD44/BCL2A1/LFNG/FOXF1/LCP2/TRAF1/IL1RN/CMKLR1/CCDC3/CCL11/CD14/TNF/DDR1/IFNGR2/TNFAIP8/FLI1/RND1/CCL4/VCAM1/SAMD4A/CD83/FNBP1/MMP9/NTF4/IL7/CCR1/LTB/PMAIP1/SPHK1/FOLH1/ICAM1/TGFB2/TNFRSF10B/IRF1/GPX1/TAPBPL/TNFSF8/TNFAIP2/CSF1/NFKB2/KLF7/HGF/NRG1/PDGFB/IL1R2/ERBB3/ABCG1/CXCL10/RELB/ANGPT1/SELP/TNFAIP3/FLT4/CXCR2/NFKBIE
Liver.MlxKO 18 mos LvsW 18 mos L	RNAseq_Automatic_GEO_Signatures_Mouse_Up=Low Dose Interleukin-1ÃŽâ€™ Acetylation GSE110690 1	197	0.410543	1.89096	7.26e-07	3.49e-06	1.21e-06	4047	tags=48%, list=26%, signal=36%	PDZRN3/SCN1B/SFTPD/LRTM2/LGMN/SOCS3/CEBPD/TOR4A/CLDN4/SERPINA7/UNC93B1/IFITM2/PCSK1/PLD1/ANG/RASGRP1/PTPN1/HDDC3/IL18BP/ITPR3/ATP2A3/GBP4/KCTD12/STX11/TIFA/NOS2/RALGDS/IFNGR2/FGL2/SLC37A1/HPSE/TNFRSF1A/ACOD1/SPP1/SCNN1B/RHBDF2/LYN/PTGER4/STEAP4/TMEM184A/RERG/CAPSL/RRAS/PSMB10/CXCL16/ITGB8/LACC1/PFKFB3/GBP6/GDAP1L1/JUNB/EHF/ICAM1/CDHR1/LTF/IRF1/CAMK2A/ITGA2/ARAP1/TMEM176A/VWA5A/NFKBIZ/ELF3/TNIP1/C…
Liver.MlxKO 18 mos LvsW 18 mos L	C7=GSE24634_IL4_VS_CTRL_TREATED_NAIVE_CD4_TCELL_DAY3_DN	168	0.432595	1.95212	7.56e-07	3.63e-06	1.26e-06	3101	tags=45%, list=20%, signal=36%	CD40/TMCO6/PRKD2/CLEC4E/BIN2/ITGB7/PTPRCAP/ANK3/BCL2A1/THBS1/DCPS/SLAMF7/AIM2/IFITM1/IFITM3/IFITM2/VSIG4/SAMHD1/MVP/RNFT2/NUP210/IL16/APOL1/APOL2/APOL3/HK2/MAN1C1/GNG11/VAMP5/TAP1/ATP8A1/SP110/UBA7/GBP2/CHRNB1/ADAMDEC1/PMM1/ALOX5AP/CXCL9/PSMB9/IRF7/IFIT3/CCL7/TRIM21/PVRIG/CHI3L1/P2RY6/DDIT3/PPBP/LAT2/TLR8/GPR161/GIMAP5/PRKCZ/GPR65/PSMB10/CD2/LTB/SELL/CASP1/HDDC2/ISG15/PARP12/ASNS/TCF7/IRF1/SNX10/…
Liver.MlxKO 18 mos LvsW 18 mos L	Ligand_Perturbations_from_GEO_down=Interleukin-1 beta mouse embryonic fibroblasts from IRAK-4 kinase deficient mutants GDS2641 ligand:60	173	0.42045	1.90208	7.76e-07	3.72e-06	1.29e-06	2138	tags=34%, list=14%, signal=29%	RPS29/RPS23/MYL6/HEXA/RPL36A/PDGFA/RPL35A/RPL38/RPL35/RPS28/RPL22/HIGD1A/RPL13/PSAT1/SH3BGRL3/FLNA/RPL34/THBS1/S100A4/RPL27A/IFITM2/TMA7/RPL23/CNN2/FAU/RPLP1/RPS15/RPS14/RPS11/RPL37A/NDUFA13/S100A6/RPS19/UQCC5/MAN1C1/RPL8/ENO2/COL1A1/RPS24/BRK1/NDUFB11/MBD6/COL4A2/RPS20/ABRACL/FUS/RPS21/IGFBP7/RPL28/RPL19/IDI1/RPL14/RPL4/CST3/NUDT3/PFDN5/MFGE8/BGN
Liver.MlxKO 18 mos LvsW 18 mos L	MGI_Mammalian_Phenotype_Level_4_2021=abnormal cytotoxic T cell physiology MP:0005078	38	0.641567	2.25664	7.85e-07	3.76e-06	1.31e-06	2685	tags=55%, list=18%, signal=46%	CD27/PTPRCAP/IFNGR1/ITGAL/IRF8/RAC2/CD8B/TAGLN2/TNF/STX11/IFNGR2/SH2D1A/IFNG/PDCD1LG2/FASLG/BATF3/CD8A/LY75/PSMB10/TAPBP/SERPINB9
Liver.MlxKO 18 mos LvsW 18 mos L	Rare_Diseases_AutoRIF_Gene_Lists=Aggressive NK cell leukemia	89	0.512477	2.11692	7.93e-07	3.79e-06	1.32e-06	3861	tags=49%, list=25%, signal=37%	CD22/RPL22/CD40/CD86/SOCS3/CD27/CD52/PRDM1/DNMT3A/CCR5/BCL2/CD4/KLRK1/CD14/TNF/VDR/NGF/IFNG/CD5/MYC/BCL2L1/FASLG/CIC/KLRD1/MPO/CD2/LCK/SRC/MKI67/TP53/GZMB/CCR7/CD33/MYD88/JAK3/NRM/CD244/CD226/IL10/CD7/CD28/CD38/CDA/CD6
Liver.MlxKO 18 mos LvsW 18 mos L	RNAseq_Automatic_GEO_Signatures_Mouse_Down=Lxr Neutrophil Cis-Repression Efflux GSE109997 1	217	0.395868	1.84425	8.07e-07	3.85e-06	1.34e-06	3837	tags=39%, list=25%, signal=29%	ATF3/ZFAND2A/SLC45A4/MNT/P2RX7/THEMIS2/MERTK/RAB11FIP5/RASA3/IRF8/LFNG/TNFAIP8L2/DNMT3A/APOBEC1/NFAM1/SASH3/RGS14/PLEKHO1/CERK/CHST12/CYTH4/PDP1/KIF21B/SOAT1/SLC37A2/TMEM140/INPP5D/RASSF2/WIPF1/RAB3IL1/PLEKHM2/SGSH/ARL11/RNASEL/TGIF1/FBLIM1/CD300LB/RGS2/TIFAB/RCAN3/RAB7B/MIDN/ARHGAP25/SH2D3C/P2RY1/GNPDA1/BBC3/S1PR2/FLI1/CXCR4/PACS2/SLC43A2/MAP3K1/FAM78A/SUSD3/DGKZ/MFSD12/TBC1D2/ARL4C/ARHGAP19/FAM…
Liver.MlxKO 18 mos LvsW 18 mos L	MGI_Mammalian_Phenotype_Level_4_2019=MP:0005348 increased T cell proliferation	98	0.497554	2.09264	8.25e-07	3.93e-06	1.37e-06	3550	tags=51%, list=23%, signal=39%	FOXP3/SOX13/LAT/TNFRSF21/ELF4/GRAP/PAWR/LAPTM5/MAP3K8/CD276/TRAF1/DTX1/THEMIS/ITGAX/RHOH/TNFSF13/CIMAP2/SPN/CD274/NOS2/CTLA4/IKZF1/SAMSN1/GPR174/IL31RA/SH2D1A/CD74/CD5/GNAI2/STK17B/APPL1/IKZF3/SIT1/LAT2/MMP9/PTPN22/DGKZ/SELL/TBC1D10C/NCOA3/TNFRSF18/MAP4K1/CRTAM/NFKB2/TSPAN32/ARHGEF1/MBP/JUND/TNFRSF14/CD28
Liver.MlxKO 18 mos LvsW 18 mos L	C5=GOBP_LYMPHOCYTE_CHEMOTAXIS	50	0.604368	2.2618	8.63e-07	4.1e-06	1.43e-06	3430	tags=60%, list=22%, signal=47%	CCL15/CCL23/MSMP/CCL1/GAS6/XCL1/XCL2/PADI2/STK39/PIK3CD/CCL3/CCL3L1/CCL18/CCL3L3/ADAM8/KLRK1/KLRC4-KLRK1/CCL11/CCL4/CCL7/PIK3CG/CCL24/CXCL16/ADAM10/CCR2/CCL21/TNFSF14/CCL19/CCL27/CXCL10
Liver.MlxKO 18 mos LvsW 18 mos L	C7=GSE36888_UNTREATED_VS_IL2_TREATED_STAT5_AB_KNOCKIN_TCELL_6H_UP	166	0.423768	1.90859	8.77e-07	4.16e-06	1.45e-06	3707	tags=43%, list=24%, signal=33%	IFT43/IL1B/HCK/SPTLC2/APH1B/TRNAU1AP/SOCS3/TGFA/LRRC25/LILRB3/LILRA6/LILRA5/CLIC1/THBS1/PLAC8/PREX1/FCGR2A/FCGR2B/MYO1G/CORO1A/EMILIN2/CD14/VDR/TNFRSF1B/VAV1/FPR1/S100A8/SAMSN1/FPR2/SH3PXD2B/SOCS1/BEST1/JAM2/P2RY6/LAT2/LYN/MS4A7/SEMA4C/MAF/ITGB8/RAB31/CYRIA/PLAGL2/PFKFB3/IER3/ARHGAP19/PRKCD/LRATD1/C1orf115/DDIT4/PLSCR1/SERPINB9/SESN2/NFKBIZ/IER5/GNG2/CD209/PLK2/SLC16A10/CCL19/NOD2/MBOAT2/SMPDL3A/…
Liver.MlxKO 18 mos LvsW 18 mos L	Microbe_Perturbations_from_GEO_down=Staphylococcus aureus human monocyte-derived macrophages GDS4931 microbe:62	192	0.41276	1.8942	8.79e-07	4.17e-06	1.45e-06	2011	tags=30%, list=13%, signal=27%	TOMM7/RPS29/HEXB/NDUFA1/LPL/RPL36A/LDHB/UQCR11/VOPP1/EVI2B/CSF1R/RPL39/TYROBP/RPS3/RPL32/CTSS/RPS2/ITGB2/RPL30/IFNGR1/HLA-DMB/RPL34/GPNMB/MPEG1/S100A4/MYO1F/HCLS1/COTL1/TREM2/TMA7/LAPTM5/VSIG4/SLAMF8/FAU/COX7C/VAMP8/EVI2A/RASSF2/CD14/NCF2/MFSD1/KCTD12/IFNGR2/RPL27/FGL2/S100A8/ADAMDEC1/TGFBI/HLA-DMA/PPP1CC/PFN1/ARHGDIB/RPS13/RPL19/FABP5/SPARC/RPL4/AIF1
Liver.MlxKO 18 mos LvsW 18 mos L	MGI_Mammalian_Phenotype_Level_4_2021=abnormal CD4-positive, alpha beta T cell morphology MP:0002432	28	0.703534	2.2953	8.84e-07	4.19e-06	1.46e-06	3020	tags=79%, list=20%, signal=63%	MARK2/FOXP3/LAT/IL2RG/CD44/CCR5/HLA-DQB1/BCL2/RASGRP1/CD4/VAV1/CD274/DOCK2/HLA-DMA/GRAP2/E2F1/LCK/IRF4/ZAP70/IL21/JAK3/ZBTB7B
Liver.MlxKO 18 mos LvsW 18 mos L	C2=FOSTER_TOLERANT_MACROPHAGE_DN	397	0.339356	1.6908	8.95e-07	4.23e-06	1.47e-06	3812	tags=37%, list=25%, signal=28%	ENDOD1/MAFK/SHISA3/SLCO3A1/IL1B/MYADM/CD40/FOXP4/PDZK1IP1/PLAUR/CD86/SOCS3/MNDA/CEBPD/UACA/BATF2/DRAM1/LCP2/MAPKBP1/NIBAN1/ARID5A/AIM2/EXT1/PHLDB1/MAP3K8/OLR1/SAMHD1/TRAF1/IGSF9/PLA2G4A/MCF2L/MGAT4A/ST6GALNAC4/TMEM229B/LHX2/ADAMTS4/RHOH/RCN1/SLFN13/GBP4/NOS2/NFKB1/SP110/AREL1/TNC/IKZF1/SLC2A6/TBC1D1/MMP13/NOD1/VCAN/SERPINA3/NFKBID/RND1/NLRC5/SOCS1/VCAM1/FRMD4A/TRIM21/CD83/GRK3/RHBDF2/DUSP2/OGFRL1…
Liver.MlxKO 18 mos LvsW 18 mos L	Elsevier_Pathway_Collection=Lymphocyte Mediated Myocardial Injury in Myocarditis	67	0.5479	2.15683	9.02e-07	4.26e-06	1.48e-06	3707	tags=58%, list=24%, signal=44%	FOXP3/MAP3K14/IL1B/LAT/IL2RG/CD86/IFNGR1/FCER1G/IL23A/ICOS/MAP3K8/CD4/TYK2/CD80/IRAK4/CD3D/PTPRC/IFNGR2/IFNG/IL21R/GRAP2/CD247/MAP3K1/AKT1/TGFB1/LCK/IRF4/ZAP70/CARD11/MYD88/STAT4/JAK3/MALT1/CD3G/PLCG1/CD28/CD3E/IL6ST/GRB2
Liver.MlxKO 18 mos LvsW 18 mos L	Ligand_Perturbations_from_GEO_up=Interleukin-21 mouse CD8+ T cells GDS1030 ligand:231	216	0.401126	1.86746	9.32e-07	4.39e-06	1.53e-06	3458	tags=43%, list=23%, signal=34%	RPS23/NDUFA1/IL1B/IL17RA/RPS28/RPL39/CHMP4B/CD53/COX8A/SOCS3/CYFIP2/LILRB4/CLIC1/IFNGR1/NME2/IRF8/RPL15/PLAC8/SEMA4D/VIM/ARID5A/RPL27A/GLTP/PLEKHO1/CRLF2/LSM4/ZBP1/SAMHD1/ACTG1/S100A11/FAU/PLCG2/TMEM71/RPS14/PTPN1/CFL1/BATF/NUP210/FLOT1/SH3BP1/SELPLG/AIP/VPS28/CYTIP/PTPRC/SRGN/RUNX3/MIDN/MCM4/GBP2/SAMSN1/GRK6/IL21R/KLF2/MYC/STK17B/SOCS1/U2AF2/GZMA/RPL28/RPL4/RAB4B/NKG7/NABP1/PSMB10/SELL/ARL4C/TAP…
Liver.MlxKO 18 mos LvsW 18 mos L	RNAseq_Automatic_GEO_Signatures_Human_Up=Monocyte Macrophage Responses Zika GSE118305 4	195	0.405718	1.8692	9.51e-07	4.48e-06	1.56e-06	3493	tags=39%, list=23%, signal=30%	ENDOD1/SPATS2L/CSF2RB/ARHGAP27/FBXO6/SLC25A28/PARP10/NCF1/DYNLT1/BATF2/AXL/OAS1/SIGLEC1/SEMA4D/ARID5A/AIM2/IFITM1/IFITM3/ZBP1/PHF11/TMEM229B/EPSTI1/OAS3/APOL1/APOL3/PARP11/XAF1/VAMP5/TNF/GBP4/TAP1/CD80/FUT4/FGD2/SP110/BLVRA/UBA7/GBP2/LY6E/NLRC5/PSMB9/TAP2/PSME2/IRF7/IFIT3/IFI44/TRAFD1/TRIM5/BST2/IL7/LAG3/PRRT2/SPHK1/OAS2/CCR7/PLEKHA4/ISG15/MVB12B/HERC6/TREX1/IL4I1/SP140/SAMD9L/RTP4/NECTIN2/PARP14…
Liver.MlxKO 18 mos LvsW 18 mos L	MGI_Mammalian_Phenotype_2017=MP:0005078 abnormal cytotoxic T cell physiology	31	0.680687	2.27184	9.75e-07	4.58e-06	1.59e-06	2685	tags=61%, list=18%, signal=51%	CD27/PTPRCAP/IFNGR1/ITGAL/CD8B/TNF/STX11/IFNGR2/IFNG/TAP2/PDCD1LG2/FASLG/BATF3/TNFSF9/CD8A/LY75/PSMB10/TAPBP/SERPINB9
Liver.MlxKO 18 mos LvsW 18 mos L	C7=GSE37301_MULTIPOTENT_PROGENITOR_VS_RAG2_KO_NK_CELL_UP	190	-0.374208	-1.89339	9.79e-07	4.59e-06	1.6e-06	2285	tags=31%, list=15%, signal=26%	PRKACA/TNNT1/NELFCD/SPPL3/MIP/TP53INP2/XPR1/SEC14L2/SEPHS2/ANXA6/ATP5F1A/SLC39A8/CHMP1B/APOH/GANAB/LONP2/NUP88/ISOC1/RAB34/UBP1/PGRMC1/SLC25A15/ZFP30/RRM2/CDK2/PCMT1/STAG2/CSTF1/PPP3R1/SLBP/PAQR7/MAN1A1/RTN3/APLP2/DIPK2A/EIF2B1/SLC26A1/CCNI/XPO7/RDX/CRYL1/FADS1/CAPN7/USP15/TM9SF3/GRSF1/ALDOB/PPP6C/METTL8/RMND5A/NCOA4/SPAST/EIF2S3/PLS3/MAPK1/SACM1L/PKLR/SLC2A2
Liver.MlxKO 18 mos LvsW 18 mos L	BioPlanet_2019=Interleukin-4 regulation of apoptosis	232	0.391163	1.83718	9.79e-07	4.59e-06	1.6e-06	3039	tags=34%, list=20%, signal=28%	SPINT2/LPL/MAP3K14/MCM5/CCL23/CSF2RB/GJA4/PDZK1IP1/CD86/CD27/RNASE2/RASA2/MAD2L1/GAS6/FCER1G/HLA-DQB1/PAWR/EXT1/XCL1/MS4A4A/RASGRP1/CDC45/F13A1/IL1RN/CD8B/CYP2A6/TIMP2/TNF/VDR/RGS2/FGL2/SLC38A1/MCM4/ARHGAP25/TNC/GBP2/MCM3/ALOX5AP/NINJ1/FJX1/VCAN/MYC/STK17B/CXCR4/VCAM1/IL10RA/SPP1/CHI3L1/SNAPC4/ITGAM/GZMA/GNAI1/POSTN/NKG7/MCM2/PIK3CG/MAF/PTGS2/FBN1/LTB/BMP4/ITPKB/ARL4C/TLR4/GZMB/DKK2/AICDA/TCF7/GC…
Liver.MlxKO 18 mos LvsW 18 mos L	C7=GSE36826_WT_VS_IL1R_KO_SKIN_STAPH_AUREUS_INF_DN	187	0.4196	1.92025	1.01e-06	4.72e-06	1.64e-06	3458	tags=44%, list=23%, signal=35%	SLC1A2/TGM2/HEXA/SCN1B/SPATS2L/ENPP2/SLC25A28/TMEM132A/SOCS3/SELENOW/HLA-E/DYNLT1/FSTL3/MMP25/DRAM1/SIGLEC1/ICOS/FOLR2/ARID5A/GPR137B/IFITM1/IFITM2/PLD1/PHF11/LHFPL6/BASP1/PTPN1/BATF/CKB/IL18BP/APOL1/CLEC2D/DEPP1/TNF/PDGFRA/PLA1A/TAP1/CD80/SLC31A2/PLGRKT/SP110/BLVRA/SLC2A6/RFTN1/PVR/NINJ1/ELMO2/PSME2/STOML1/TRIM21/FSTL1/IGFBP7/SRI/PDCD1LG2/GUCY1A1/BATF3/SERPINH1/KDM4D/LAG3/CYRIA/LXN/ICAM1/ISG15/L…
Liver.MlxKO 18 mos LvsW 18 mos L	C7=GSE24292_WT_VS_PPARG_KO_MACROPHAGE_DN	190	0.404147	1.85159	1.04e-06	4.87e-06	1.69e-06	3468	tags=38%, list=23%, signal=30%	EHD4/C1QA/EVI2B/LGALS3/SH3KBP1/LY86/LFNG/FBXO4/AXL/DNMT3A/ITM2C/APOBEC1/CD5L/SERPINB6/NIBAN1/SLAMF7/OTULINL/PLEKHO1/IRF5/IFIT1B/B3GALNT1/ERP29/SWAP70/CALHM6/CLEC10A/XAF1/MAN1C1/SLA/RHOD/C3AR1/LY9/VRK2/PTPRO/ADAM33/METRNL/APPL1/DOCK11/IKZF2/HAUS8/CCDC9/OGFR/TRIM21/GALNT12/LAIR1/CA9/ITGA9/CST3/OGFRL1/GINS1/HDAC9/TRIM14/AHNAK2/TERF2/DGKZ/MFSD12/ARHGAP19/PARP12/HERC6/CD72/KIF23/NCK2/SNX29/TMEM106A/IE…
Liver.MlxKO 18 mos LvsW 18 mos L	C5=GOBP_LYMPHOCYTE_ACTIVATION_INVOLVED_IN_IMMUNE_RESPONSE	166	0.422435	1.90259	1.05e-06	4.92e-06	1.71e-06	3553	tags=42%, list=23%, signal=33%	FOXP3/CD40/LGALS3/PGLYRP1/CD86/CLEC4E/SLC11A1/HLA-DMB/ITGAL/IRF8/SPI1/LFNG/APBB1IP/FCER1G/IL23A/NCKAP1L/FCGR2B/HLX/CORO1A/PLCG2/CD180/SWAP70/BATF/TNFSF13/SPN/CD80/LY9/PTPRC/FGL2/PARP3/CD74/IFNG/NFKBID/ABL1/DOCK11/HAVCR2/DOCK10/PTGER4/NLRP3/EIF2AK4/NKG7/CLEC4D/PRKCZ/CLCF1/TGFB1/TNFSF4/TLR4/TP53/IRF4/ICAM1/AICDA/SLAMF6/KMT5C/KLRC2/IL21/NFKBIZ/HMCES/JAK3/MALT1/ZBTB7B/LCP1/CCL19/LOXL3/CD244/EOMES/IL1…
Liver.MlxKO 18 mos LvsW 18 mos L	C7=GSE19198_CTRL_VS_IL21_TREATED_TCELL_6H_UP	188	0.412006	1.88559	1.06e-06	4.93e-06	1.72e-06	2907	tags=37%, list=19%, signal=31%	EHD4/CCL23/SLCO3A1/CSF2RB/NCF4/IL2RG/LRRC25/PFKP/NRROS/MPEG1/DAGLA/PLEK/CCDC85B/SIGLEC1/IFITM3/IFITM2/EXT1/CYTH4/FCGR2B/HLX/CORO1A/MTCL2/NECAP2/P2RY13/EMILIN2/CD48/INPP5D/IL18BP/MARCHF1/SELPLG/P2RY12/EMB/FIS1/BLVRA/TNFRSF1A/METRNL/HCST/WASF2/RCSD1/GNAI2/MYC/FLI1/IL10RA/PDLIM2/MLLT6/FNBP1/SRI/POLD2/CUL9/MAP3K1/GINS1/GIMAP5/DAP/AIF1/TRERF1/NABP1/OXCT1/SETD7/OAS2/CLIP2/ARHGAP45/AHCY/SNAP23/STING1/XX…
Liver.MlxKO 18 mos LvsW 18 mos L	CellMarker_Augmented_2021=Neutrophil:Undefined	25	0.725252	2.32187	1.07e-06	4.95e-06	1.72e-06	3036	tags=80%, list=20%, signal=64%	ITGB2/CD44/CD24/TLR9/FCGR3A/FCGR3B/FCGR2A/FCGR2B/CSF2RA/SPN/FUT4/S100A8/TLR1/CSF3R/TLR6/ITGAM/TLR4/CD177/TLR2/NECTIN2
Liver.MlxKO 18 mos LvsW 18 mos L	RNAseq_Automatic_GEO_Signatures_Human_Down=Aneuploidy Triggers Immune Response GSE83647 2	205	0.405136	1.87319	1.07e-06	4.95e-06	1.72e-06	5435	tags=54%, list=36%, signal=35%	CDCA5/MCM5/PCK2/MYADM/TROAP/EIF4EBP1/PSAT1/FLNA/TRIB3/CBX2/FAM167A/CSRP1/CDCA8/ARHGEF2/BCL2/CDC45/KLF4/FBLN7/LIG1/CD274/MRC2/PPFIA4/CDCA4/SH3D21/COL4A2/MCM4/MYH9/VLDLR/MMS22L/MCM3/CENPA/FAM83D/HMGB2/RFC4/SLC1A5/CA9/NCAPG2/PAQR4/GPR161/GINS1/CHAF1B/MCM2/RAD51AP1/CCDC80/PLXDC2/RFWD3/E2F1/CENPI/CCNA2/PRC1/CDC7/SLC7A1/POLE/ASNS/CDK1/KIF23/KIF2C/MEGF6/COL4A1/PASK/STIL/KIFC1/CDT1/CEP55/PDGFB/ATG16L2/AU…
Liver.MlxKO 18 mos LvsW 18 mos L	C7=GSE32164_ALTERNATIVELY_ACT_M2_VS_CMYC_INHIBITED_MACROPHAGE_UP	190	0.403637	1.84925	1.07e-06	4.95e-06	1.72e-06	3562	tags=39%, list=23%, signal=31%	CORO1B/LDHB/PCK2/S1PR4/NCF4/CSF1R/ATP11A/SLC25A28/ITGB2/ENTPD1/HLA-DMB/PARP16/CRYBG1/ITM2C/MPEG1/SYK/CD5L/LDB1/CYBA/RAC2/EXT1/CXCR3/DTX1/CD4/LMO2/ANTXR2/DOK2/WIPF1/CKB/KLRK1/PLBD1/IL16/HBA2/VAMP5/CSNK1G2/KCTD12/TAP1/KLRG1/IFNG/IVD/MAPKAPK2/RRAD/OGFR/SIT1/FASLG/MMP9/EFNA2/CIC/NABP1/CD2/LTB/CASP1/ADGRG3/NSMAF/ICAM1/INPPL1/DBNL/SNX17/RNASE4/CD72/NCK2/RIN2/MYD88/TSPAN32/CCR2/APOE/BZW2/CDK5RAP3/TRIM11…
Liver.MlxKO 18 mos LvsW 18 mos L	C5=GOBP_MACROPHAGE_ACTIVATION	93	0.490562	2.054	1.1e-06	5.11e-06	1.78e-06	2992	tags=43%, list=20%, signal=35%	C1QA/TYROBP/TNIP2/ITGB2/SLC11A1/IFNGR1/THBS1/SYK/TREM2/GPR137B/FCGR2B/VSIG4/PLA2G4A/CD84/PLCG2/CST7/CCL3/C5AR1/TNF/PTPRC/IFNGR2/TLR1/IL31RA/CD74/FPR2/JMJD6/IFNG/HAVCR2/TLR6/ITGAM/AIF1/SPHK1/TLR4/SBNO2/LBP/TREX1/TMEM106A/CD200/CX3CR1/TLR2
Liver.MlxKO 18 mos LvsW 18 mos L	C8=FAN_OVARY_CL18_B_LYMPHOCYTE	392	0.34397	1.71435	1.12e-06	5.2e-06	1.81e-06	1887	tags=26%, list=12%, signal=23%	RPS29/ARHGDIA/UCP2/HEXB/APRT/UQCR11/RPL37/RAB5C/CRIP1/TXN/ENSA/RPS28/EVI2B/TYROBP/CCDC12/CAPG/RILPL2/CD53/LGMN/PLD4/SH2B3/IL2RG/CTSS/SEC61G/PKM/FERMT3/LILRB4/LILRA4/TNFRSF21/TPM3/NCF1/THEMIS2/PAK1/RNASET2/IFNGR1/GPSM3/SH3BGRL3/HLA-DMB/CD44/IRF8/RHOG/ARPC4/PLAC8/ITM2C/FCER1G/PLEK/NPC2/HCLS1/HLA-DQB1/ARID5A/CYBA/LAPTM5/FTL/CBX6/SLC7A11/CORO1A/FAU/VAMP8/EIF6/CD4/RPS11/ERP29/TES/MS4A6A/PTPN1/SNF8/TAG…
Liver.MlxKO 18 mos LvsW 18 mos L	H=HALLMARK_IL6_JAK_STAT3_SIGNALING	77	0.533338	2.16631	1.13e-06	5.21e-06	1.81e-06	3842	tags=58%, list=25%, signal=44%	IL1B/IL17RA/CSF2RB/IL2RG/SOCS3/TNFRSF21/IFNGR1/CD44/HMOX1/CRLF2/PIK3R5/MAP3K8/CSF2RA/TYK2/PTPN1/CD14/TNF/TNFRSF1B/IL10RB/IFNGR2/TNFRSF1A/CSF3R/ITGA4/CXCL9/ACVRL1/SOCS1/CCL7/OSMR/IL7/CCR1/LTB/TGFB1/PDGFC/IRF1/ITGB3/CSF1/MYD88/TLR2/IL1R2/CXCL10/IL6ST/CD38/GRB2/CXCL13/EBI3
Liver.MlxKO 18 mos LvsW 18 mos L	CellMarker_Augmented_2021=Macrophage:Undefined	30	0.695011	2.30868	1.18e-06	5.43e-06	1.89e-06	1847	tags=70%, list=12%, signal=62%	CD40/CSF1R/LGALS3/CD86/FCGR1A/ITGAL/GPNMB/SIGLEC1/CCR5/FCGR3A/FCGR3B/FCGR2A/FCGR2B/CD63/ITGAX/CD14/CD80/FUT4/CXCL9/ADGRE1/ITGAM
Liver.MlxKO 18 mos LvsW 18 mos L	MGI_Mammalian_Phenotype_Level_4_2019=MP:0003944 abnormal T cell subpopulation ratio	31	0.678436	2.26432	1.18e-06	5.43e-06	1.89e-06	3185	tags=71%, list=21%, signal=56%	FOXP3/LAT/SPI1/LCP2/SIGLEC1/CIITA/RUNX1/CD4/TNF/PTPRC/GRK6/ITGAM/PTPN22/IL7/CD8A/LCK/ZAP70/TCF3/NFKB2/JAK3/ITGAD/TNFSF14
Liver.MlxKO 18 mos LvsW 18 mos L	MGI_Mammalian_Phenotype_Level_4_2019=MP:0005014 increased B cell number	114	0.470687	2.01001	1.21e-06	5.58e-06	1.94e-06	3926	tags=51%, list=26%, signal=38%	MARK2/LTA/LAT/SH2B3/WAS/ITGB2/IFNGR1/IRF8/ELF4/TNFAIP8L2/SEMA4D/UNC93B1/MYO1G/PRKCH/BCL2/RASGRP1/MCPH1/IL18BP/NCF2/PTPRC/IKZF1/DOCK2/TGFBI/SH2D1A/S1PR2/MYC/VCAM1/LAIR1/BAX/PTPN22/CLEC4D/DGKZ/FBN1/PDCD1/SPHK1/PRKCD/AICDA/TCF7/TREX1/ZAP70/NCOA3/TCF3/TNIP1/CDKN2C/JAK3/CCR2/APOE/LCN2/DLG4/ABCG1/IL10/ITK/IL6ST/TNFAIP3/MFNG/CXCR2/TNFRSF13B/NFATC2
Liver.MlxKO 18 mos LvsW 18 mos L	RNAseq_Automatic_GEO_Signatures_Human_Up=Dissociating Inflammation Case Interleukin-17A GSE122305 3	202	0.402033	1.8582	1.22e-06	5.58e-06	1.94e-06	3927	tags=47%, list=26%, signal=35%	PDZRN3/AKR1B1/IL1B/UXS1/RAP1GAP/FCHSD1/TMEM132A/CTSS/TGFA/SLC9B2/TBC1D9/ISM1/IL23A/COTL1/MFSD10/RAC2/EPB41L3/CRIM1/OSTM1/TRAF1/ZNF462/PLA2G4A/ADAMTS9/ANTXR2/CLDN7/ANXA3/ACSL4/MRPS24/ADAMTS4/IL36G/NCF2/GBP4/PPM1H/CD274/TRIM36/NFKB1/SLC2A6/CHRNB1/SAT1/POU2F2/NINJ1/ZEB2/SOCS1/BEST1/PSME2/FRMD4A/IGFBP7/RELT/SLC43A2/RASGEF1B/AHR/EDN1/AJAP1/CXCL6/P2RX4/DSCAM/UBE2S/CDC20/TNFRSF10D/SLFN5/ADORA2A/IRF1/FND…
Liver.MlxKO 18 mos LvsW 18 mos L	Disease_Perturbations_from_GEO_up=HIV - Human immunodeficiency virus infection C0019693 human GSE6740 sample 419	270	0.374977	1.79287	1.22e-06	5.58e-06	1.94e-06	2342	tags=30%, list=15%, signal=26%	TOMM7/RPS29/MYL6/NDUFA1/LDHB/UQCR11/CRIP1/RPL39/CD53/RPS2/OSTF1/ITGB7/RPL30/CD52/HLA-E/PTPRCAP/CLIC1/KLF6/ITGAL/PLAC8/S100A4/MYO1F/HCLS1/COTL1/CYBA/RAC2/IFITM1/IQGAP1/CORO1A/ACTG1/NECAP2/RPLP1/RASGRP1/TES/CFL1/WIPF1/S100A6/KLRK1/HBA1/XAF1/LPXN/RPS24/LBH/TAP1/KLRG1/CD3D/PTPRC/SRGN/SP110/GBP2/MYH9/SAT1/ITGA4/SH2D1A/RFTN1/TMEM258/ALOX5AP/TNFAIP8/GNAI2/KLF2/PFN1/PSMB9/SRP14/PSME2/HMGB2/IRF7/IL10RA/PV…
Liver.MlxKO 18 mos LvsW 18 mos L	C8=HAY_BONE_MARROW_IMMATURE_NEUTROPHIL	184	0.4127	1.88478	1.24e-06	5.67e-06	1.97e-06	3499	tags=43%, list=23%, signal=34%	CRIP1/IL1B/EVI2B/ARHGAP27/LGALS3/GLUL/SH2B3/CTSS/CD86/IFI30/ATP6V1F/CEBPD/CLEC7A/FCGR1A/BCL2A1/HMOX1/GAB2/LCP2/NPC2/HCAR3/EPB41L3/FCGR2A/FTL/MAP3K8/CCL3L3/EVI2A/CD4/CLEC4A/HK2/ATP6V1G1/ASAH1/DSE/IFNGR2/HPSE/CD300E/ZDHHC1/METRNL/NINJ1/ZEB2/RAP2B/IL10RA/DDIT3/RELT/SH3BP2/SLC43A2/NLRP3/FUOM/AHR/PFDN5/ARF6/EMP3/CCR1/MYO9B/H3-3B/CYRIA/PFKFB3/IER3/SLC8A1/ICOSLG/ICAM1/PEA15/GRINA/PPT1/GPCPD1/CARD19/PLSC…
Liver.MlxKO 18 mos LvsW 18 mos L	RNA-Seq_Disease_Gene_and_Drug_Signatures_from_GEO=2,3,7,8-tetrachlorodibenzo-p-dioxin (TCDD) Primary B cell 30 nM 4 hr GSE80953 down	361	0.349847	1.72673	1.27e-06	5.81e-06	2.02e-06	2225	tags=27%, list=15%, signal=24%	PET100/RPS29/RPS23/CYSTM1/MYL6/UCP2/RPL36A/RPL35A/RPL37/RPL38/RPL35/ENSA/RPS28/EVI2B/CD40/BLOC1S1/RPL39/RPA3/SNRPF/RPS3/CD53/MMP7/IL2RG/RPL32/RPS9/NFYA/RPL30/CLIC1/IFNGR1/OST4/GPSM3/ARL17A/RPL34/IRF8/ARPC4/RPL15/PLEK/GRAP/RPL31/HLA-DQB1/NCKAP1L/PSD4/TMA7/RPL23/MGAT5/ARHGAP30/COX7C/VAMP8/RPS14/CD180/INPP5D/SWAP70/URM1/RPL37A/RASSF2/PPP1R18/WIPF1/NDUFA13/ZMAT2/RPS27/APOL3/RPS19/RPS16/TGIF1/GBP4/LBH…
Liver.MlxKO 18 mos LvsW 18 mos L	Jensen_COMPARTMENTS=pre-T cell receptor complex	102	0.48156	2.03745	1.39e-06	6.35e-06	2.21e-06	3629	tags=50%, list=24%, signal=38%	FOXP3/LAT/IL2RG/CD27/CD44/LFNG/SYK/LCP2/RAC2/PIK3R5/PIK3CD/CD48/RASGRP1/CD4/THEMIS/FLT3/RHOH/VAV1/CD3D/IKZF1/DOCK2/CD5/CXCR4/SOCS1/GLI2/BCL2L1/GRAP2/LAT2/CD247/IL7/CD8A/SHC1/PIK3CG/BCL11B/ITPKB/LCK/SRC/TP53/NOTCH3/RGS1/ZAP70/EGR3/TCF3/RAG1/CD3G/LYL1/EPHA7/PLCG1/CD7/CD3E/CD38
Liver.MlxKO 18 mos LvsW 18 mos L	C5=GOBP_INTERLEUKIN_2_PRODUCTION	60	0.552172	2.10658	1.43e-06	6.52e-06	2.27e-06	3723	tags=57%, list=24%, signal=43%	FOXP3/SFTPD/IL1B/RPS3/CD86/PRKD2/LILRB4/CLEC7A/SASH3/XCL1/CARD9/PRNP/LAPTM5/VSIG4/RUNX1/PLCG2/CD4/CD80/PTPRC/ABL1/HAVCR2/CD83/LAG3/IRF4/CARD11/MALT1/ZFP36/CCR2/NOD2/EZR/HDAC7/CD28/CD3E/TNFAIP3
Liver.MlxKO 18 mos LvsW 18 mos L	RNAseq_Automatic_GEO_Signatures_Human_Up=Monocyte Macrophage Responses Zika GSE118305 6	196	0.406635	1.87389	1.43e-06	6.52e-06	2.27e-06	3493	tags=40%, list=23%, signal=31%	ENDOD1/SPATS2L/CSF2RB/FBXO6/SLC25A28/PARP10/NCF1/DYNLT1/BATF2/AXL/OAS1/SIGLEC1/SEMA4D/AIM2/IFITM1/IFITM3/ZBP1/PHF11/TMEM229B/EPSTI1/OAS3/APOL1/APOL3/PARP11/XAF1/VAMP5/TNF/GBP4/TAP1/CD80/FUT4/FGD2/SP110/BLVRA/UBA7/GBP2/LY6E/NLRC5/PSMB9/TAP2/PSME2/IRF7/IFIT3/IFI44/TRAFD1/TRIM5/BST2/IL7/LAG3/PRRT2/OAS2/NCOA7/UBE2S/CCR7/PLEKHA4/ISG15/MVB12B/HERC6/TREX1/IKBKE/IL4I1/SP140/SAMD9L/RTP4/NECTIN2/PARP14/PAX…
Liver.MlxKO 18 mos LvsW 18 mos L	MGI_Mammalian_Phenotype_Level_4_2021=decreased immunoglobulin level MP:0002460	49	0.593119	2.20962	1.46e-06	6.63e-06	2.31e-06	3145	tags=55%, list=21%, signal=44%	MAP3K14/LTA/CD40/IL2RG/IL23A/CRLF2/BLNK/PIK3CD/CD4/TNF/NFKB1/TLR1/SH2D1A/IFNG/POU2F2/SH3BP2/IL5RA/PIK3CG/PSMB10/BTK/IRF4/DBNL/NFKB2/RAG1/TLR2/MALT1/PAX5
Liver.MlxKO 18 mos LvsW 18 mos L	MGI_Mammalian_Phenotype_Level_4_2019=MP:0002463 abnormal neutrophil physiology	86	0.51092	2.10396	1.53e-06	6.95e-06	2.42e-06	3882	tags=63%, list=25%, signal=47%	SFTPD/HCK/NCF4/PGLYRP1/PLAUR/ITGB2/ENTPD1/NCF1/CD44/ITGAL/G6PC3/PLAC8/SYK/CLEC12A/PRAM1/CYBA/RAC2/C5AR1/INPP5D/PADI4/CD14/TNF/STX11/ARHGAP25/CSF3R/FPR2/GNAI2/ITGAM/PRTN3/MMP9/MPO/PIK3CG/CCR1/SELL/PRKCD/BTK/SLAMF6/LBP/CEBPE/RASGRP4/CD177/MYD88/RASGRP2/LCP1/CAV1/HVCN1/ASXL1/ARHGEF1/CD47/JDP2/ARHGAP15/CXCR2/GJA1/CYBB
Liver.MlxKO 18 mos LvsW 18 mos L	C7=GSE2405_0H_VS_24H_A_PHAGOCYTOPHILUM_STIM_NEUTROPHIL_UP	173	0.414858	1.87679	1.54e-06	6.97e-06	2.42e-06	2008	tags=34%, list=13%, signal=30%	RPS29/RPS23/MYL6/NDUFA1/RPL37/RPL38/RPL35/APOBR/RPL22/RPL39/RPS3/RPL13/RPS2/RPS9/FERMT3/RPL30/TPM3/SEM1/RNASET2/RPL34/LY86/TNFAIP8L2/ITM2C/FCER1G/FCRL1/PRDX5/RPL31/NPC2/HCLS1/RPL27A/IFITM2/ZBP1/TMA7/CORO1A/RPL23/ACTG1/ATP5MG/RPS14/RPS11/RPL37A/NUP210/S100A6/RPS27/RPS19/RPS16/LIMD2/BRK1/LY9/RPL27/PPP1CC/ABRACL/RPS21/RPL28/RPL19/FABP5/RPL14/RPL4/ARF6/DAP
Liver.MlxKO 18 mos LvsW 18 mos L	MGI_Mammalian_Phenotype_Level_4_2021=increased T cell proliferation MP:0005348	89	0.505472	2.08799	1.57e-06	7.1e-06	2.47e-06	3530	tags=49%, list=23%, signal=38%	FOXP3/SOX13/LAT/TNFRSF21/ELF4/GRAP/PAWR/LAPTM5/MAP3K8/CD276/TRAF1/DTX1/THEMIS/ITGAX/RHOH/TNFSF13/CD274/IKZF1/SAMSN1/IL31RA/SH2D1A/CD74/CD5/GNAI2/STK17B/APPL1/IKZF3/RELT/LAT2/FASLG/MMP9/PTPN22/DGKZ/SELL/TBC1D10C/NCOA3/TNFRSF18/MAP4K1/NFKB2/TSPAN32/ARHGEF1/MBP/JUND/TNFRSF14
Liver.MlxKO 18 mos LvsW 18 mos L	C2=REACTOME_NEUTROPHIL_DEGRANULATION	425	0.335662	1.68648	1.59e-06	7.21e-06	2.51e-06	2073	tags=28%, list=14%, signal=25%	ARL8A/CYSTM1/HEXB/APRT/RAB5C/STK10/ATP11A/TYROBP/LGALS3/GALNS/CD53/ADGRE5/SLCO4C1/PGLYRP1/PLAUR/CTSS/HK3/PKM/ITGB2/OSTF1/BIN2/LILRB3/FGR/CFP/MNDA/RNASE2/RNASE3/SLC11A1/RNASET2/DYNLT1/NME2/MCEMP1/CD44/ITGAL/MMP25/PDAP1/CLEC4C/RHOG/MANBA/PLAC8/FCER1G/CLEC12A/SERPINB6/NPC2/BRI3/ORM1/ORM2/FOLR3/COTL1/NFAM1/CLEC5A/CYBA/NCKAP1L/FCGR3B/PADI2/FCGR2A/FTL/IQGAP1/OLR1/ANO6/SIRPB1/SIRPA/GLA/CD63/CNN2/MVP/S10…
Liver.MlxKO 18 mos LvsW 18 mos L	C7=GSE23505_IL6_IL1_IL23_VS_IL6_IL1_TGFB_TREATED_CD4_TCELL_UP	191	0.413296	1.89436	1.61e-06	7.26e-06	2.53e-06	3265	tags=35%, list=21%, signal=28%	EHD4/COL5A2/CYGB/LTA/ATF3/SNRNP40/SOCS3/FERMT3/TESC/GPSM3/HMOX1/MELTF/RIPK3/DDRGK1/CCR5/CLEC6A/ZBP1/FCGR2A/CLEC1B/BCL2/TMEM140/CLEC4F/ERP29/RNASEL/CD14/DDAH2/SLFN13/TIFA/ATP8A1/MED28/CSF3R/DUSP12/ARMCX4/FMNL1/ALOX5AP/CD5/POU2F2/LUM/DCN/VCAN/SOCS1/IFIT3/OGFR/H2AJ/CALML4/NDUFA7/EDN1/SLAMF9/IL7/CLEC14A/PSMB10/WWP2/SNTB2/RABL6/OAS2/NOTCH3/SFRP4/GDPD5/DOK3/CKAP2/MYD88/BZW2/SMCO4/LYL1/TMEM161A/RGS5/B3G…
[truncated: 37,585 more rows]
